# Supplementary material for: Data for exploring the effect of parameters on decomposition of gas hydrate structure I
Source: Data Brief. 2018 Apr 11;18:1247–51. doi: 10.1016/j.dib.2018.04.015 (PMC5996948; doi:10.1016/j.dib.2018.04.015)
Supplement: Supplementary file 2 — Supplementary material [file mmc2.zip]

Archive with 113 entries (90 files):
- data/
- data/data/
- data/data/temperature 290 K/
- data/data/temperature 290 K/cage occupancy 100/
- data/data/temperature 290 K/cage occupancy 100/energy.xvg
- data/data/temperature 290 K/cage occupancy 100/final pdb.pdb
- data/data/temperature 290 K/cage occupancy 100/initial pdb.pdb
- data/data/temperature 290 K/cage occupancy 100/msdow.xvg
- data/data/temperature 290 K/cage occupancy 100/rdf.xvg
- data/data/temperature 290 K/cage occupancy 75/
- data/data/temperature 290 K/cage occupancy 75/energy.xvg
- data/data/temperature 290 K/cage occupancy 75/final pdb.pdb
- data/data/temperature 290 K/cage occupancy 75/initial pdb.pdb
- data/data/temperature 290 K/cage occupancy 75/msdow.xvg
- data/data/temperature 290 K/cage occupancy 75/rdf.xvg
- data/data/temperature 290 K/cage occupancy 80/
- data/data/temperature 290 K/cage occupancy 80/energy.xvg
- data/data/temperature 290 K/cage occupancy 80/final pdb.pdb
- data/data/temperature 290 K/cage occupancy 80/initial pdb.pdb
- data/data/temperature 290 K/cage occupancy 80/msdow.xvg
- data/data/temperature 290 K/cage occupancy 80/rdf.xvg
- data/data/temperature 290 K/cage occupancy 85/
- data/data/temperature 290 K/cage occupancy 85/energy.xvg
- data/data/temperature 290 K/cage occupancy 85/final pdb.pdb
- data/data/temperature 290 K/cage occupancy 85/initial pdb.pdb
- data/data/temperature 290 K/cage occupancy 85/msdow.xvg
- data/data/temperature 290 K/cage occupancy 85/rdf.xvg
- data/data/temperature 290 K/cage occupancy 90/
- data/data/temperature 290 K/cage occupancy 90/energy.xvg
- data/data/temperature 290 K/cage occupancy 90/final pdb.pdb
- data/data/temperature 290 K/cage occupancy 90/initial pdb.pdb
- data/data/temperature 290 K/cage occupancy 90/msdow.xvg
- data/data/temperature 290 K/cage occupancy 90/rdf.xvg
- data/data/temperature 290 K/cage occupancy 95/
- data/data/temperature 290 K/cage occupancy 95/energy.xvg
- data/data/temperature 290 K/cage occupancy 95/final pdb.pdb
- data/data/temperature 290 K/cage occupancy 95/initial pdb.pdb
- data/data/temperature 290 K/cage occupancy 95/msdow.xvg
- data/data/temperature 290 K/cage occupancy 95/rdf.xvg
- data/data/temperature 300 K/
- data/data/temperature 300 K/cage occupancy 100/
- data/data/temperature 300 K/cage occupancy 100/energy.xvg
- data/data/temperature 300 K/cage occupancy 100/final pdb.pdb
- data/data/temperature 300 K/cage occupancy 100/initial pdb.pdb
- data/data/temperature 300 K/cage occupancy 100/msdow.xvg
- data/data/temperature 300 K/cage occupancy 100/rdf.xvg
- data/data/temperature 300 K/cage occupancy 75/
- data/data/temperature 300 K/cage occupancy 75/energy.xvg
- data/data/temperature 300 K/cage occupancy 75/final pdb.pdb
- data/data/temperature 300 K/cage occupancy 75/initial pdb.pdb
- data/data/temperature 300 K/cage occupancy 75/msdow.xvg
- data/data/temperature 300 K/cage occupancy 75/rdf.xvg
- data/data/temperature 300 K/cage occupancy 80/
- data/data/temperature 300 K/cage occupancy 80/energy.xvg
- data/data/temperature 300 K/cage occupancy 80/final pdb.pdb
- data/data/temperature 300 K/cage occupancy 80/initial pdb.pdb
- data/data/temperature 300 K/cage occupancy 80/msdow.xvg
- data/data/temperature 300 K/cage occupancy 80/rdf.xvg
- data/data/temperature 300 K/cage occupancy 85/
- data/data/temperature 300 K/cage occupancy 85/energy.xvg
- data/data/temperature 300 K/cage occupancy 85/final pdb.pdb
- data/data/temperature 300 K/cage occupancy 85/initial pdb.pdb
- data/data/temperature 300 K/cage occupancy 85/msdow.xvg
- data/data/temperature 300 K/cage occupancy 85/rdf.xvg
- data/data/temperature 300 K/cage occupancy 90/
- data/data/temperature 300 K/cage occupancy 90/energy.xvg
- data/data/temperature 300 K/cage occupancy 90/final pdb.pdb
- data/data/temperature 300 K/cage occupancy 90/initial pdb.pdb
- data/data/temperature 300 K/cage occupancy 90/msdow.xvg
- data/data/temperature 300 K/cage occupancy 90/rdf.xvg
- data/data/temperature 300 K/cage occupancy 95/
- data/data/temperature 300 K/cage occupancy 95/energy.xvg
- data/data/temperature 300 K/cage occupancy 95/final pdb.pdb
- data/data/temperature 300 K/cage occupancy 95/initial pdb.pdb
- data/data/temperature 300 K/cage occupancy 95/msdow.xvg
- data/data/temperature 300 K/cage occupancy 95/rdf.xvg
- data/data/temperature 310 K/
- data/data/temperature 310 K/cage occupancy 100/
- data/data/temperature 310 K/cage occupancy 100/energy.xvg
- data/data/temperature 310 K/cage occupancy 100/final pdb.pdb
- data/data/temperature 310 K/cage occupancy 100/initial pdb.pdb
- data/data/temperature 310 K/cage occupancy 100/msdow.xvg
- data/data/temperature 310 K/cage occupancy 100/rdf.xvg
- data/data/temperature 310 K/cage occupancy 75/
- data/data/temperature 310 K/cage occupancy 75/energy.xvg
- data/data/temperature 310 K/cage occupancy 75/final pdb.pdb
- data/data/temperature 310 K/cage occupancy 75/initial pdb.pdb
- data/data/temperature 310 K/cage occupancy 75/msdow.xvg
- data/data/temperature 310 K/cage occupancy 75/rdf.xvg
- data/data/temperature 310 K/cage occupancy 80/
- data/data/temperature 310 K/cage occupancy 80/energy.xvg
- data/data/temperature 310 K/cage occupancy 80/final pdb.pdb
- data/data/temperature 310 K/cage occupancy 80/initial pdb.pdb
- data/data/temperature 310 K/cage occupancy 80/msdow.xvg
- data/data/temperature 310 K/cage occupancy 80/rdf.xvg
- data/data/temperature 310 K/cage occupancy 85/
- data/data/temperature 310 K/cage occupancy 85/energy.xvg
- data/data/temperature 310 K/cage occupancy 85/final pdb.pdb
- data/data/temperature 310 K/cage occupancy 85/initial pdb.pdb
- data/data/temperature 310 K/cage occupancy 85/msdow.xvg
- data/data/temperature 310 K/cage occupancy 85/rdf.xvg
- data/data/temperature 310 K/cage occupancy 90/
- data/data/temperature 310 K/cage occupancy 90/energy.xvg
- data/data/temperature 310 K/cage occupancy 90/final pdb.pdb
- data/data/temperature 310 K/cage occupancy 90/initial pdb.pdb
- data/data/temperature 310 K/cage occupancy 90/msdow.xvg
- data/data/temperature 310 K/cage occupancy 90/rdf.xvg
- data/data/temperature 310 K/cage occupancy 95/
- data/data/temperature 310 K/cage occupancy 95/energy.xvg
- data/data/temperature 310 K/cage occupancy 95/final pdb.pdb
- data/data/temperature 310 K/cage occupancy 95/initial pdb.pdb
- data/data/temperature 310 K/cage occupancy 95/msdow.xvg
- data/data/temperature 310 K/cage occupancy 95/rdf.xvg
