# Supplementary material for: Data for exploring the effect of parameters on decomposition of gas hydrate structure I
Source: Data Brief. 2018 Apr 11;18:1247–51. doi: 10.1016/j.dib.2018.04.015 (PMC5996948; doi:10.1016/j.dib.2018.04.015)
Supplement: Supplementary file 2 — Supplementary material [file mmc2.zip › data/data/temperature 290 K/cage occupancy 100/energy.xvg]

# This file was created Wed Jan 25 00:01:03 2017
# Created by:
# GROMACS:      gmx energy, VERSION 5.0.2
# Executable:   /usr/bin/gmx
# Library dir:  /usr/share/gromacs/top
# Command line:
#   g_energy -f run.edr -s run.tpr -o energy.xvg
# g_energy is part of G R O M A C S:
#
# GRoups of Organic Molecules in ACtion for Science
#
@    title "Gromacs Energies"
@    xaxis  label "Time (ps)"
@    yaxis  label "(kJ/mol), (K), (bar), (nm^3), (kg/m^3), (bar nm)"
@TYPE xy
@ view 0.15, 0.15, 0.75, 0.85
@ legend on
@ legend box on
@ legend loctype view
@ legend 0.78, 0.8
@ legend length 2
@ s0 legend "LJ (SR)"
@ s1 legend "Coulomb (SR)"
@ s2 legend "Potential"
@ s3 legend "Kinetic En."
@ s4 legend "Total Energy"
@ s5 legend "Temperature"
@ s6 legend "Pressure"
@ s7 legend "Volume"
@ s8 legend "Density"
@ s9 legend "Enthalpy"
@ s10 legend "#Surf*SurfTen"
    0.000000  7951.058105  -71206.320312  -65746.015625   28.689690  -65717.328125    0.852305  -5457.562500   50.982269  841.646484  -65226.093750  -1022.732666
    1.000000  8128.375977  -65202.757812  -59539.945312  10723.976562  -48815.968750  318.584747  -448.849121   50.102856  856.419189  -48333.207031  -13537.202148
    2.000000  8281.273438  -64598.324219  -58747.398438  9249.562500  -49497.835938  274.783295  601.165894   48.883018  877.790466  -49026.828125  -5778.921875
    3.000000  8086.617188  -64938.062500  -59284.257812  9704.899414  -49579.359375  288.310303  140.381332   48.841415  878.538147  -49108.750000  1502.124268
    4.000000  8583.986328  -65656.960938  -59507.375000  9559.762695  -49947.613281  283.998627  592.462708   48.592442  883.039551  -49479.406250  2937.599609
    5.000000  8302.272461  -65485.031250  -59609.648438  9761.914062  -49847.734375  290.004089  317.738251   48.467018  885.324646  -49380.734375  1357.318848
    6.000000  8107.912598  -65272.132812  -59597.101562  9581.828125  -50015.273438  284.654144  112.039299   48.454773  885.548401  -49548.390625  -984.434692
    7.000000  8018.930664  -65231.355469  -59640.625000  9713.452148  -49927.171875  288.564392  -42.318157   48.582043  883.228516  -49459.062500  3181.873291
    8.000000  8145.290039  -65254.839844  -59541.148438  9739.291016  -49801.859375  289.332001  187.976379   48.530159  884.172791  -49334.250000  1541.518799
    9.000000  8113.892578  -65314.136719  -59630.507812  9787.366211  -49843.140625  290.760223  153.741196   48.434414  885.920654  -49376.453125  614.473694
   10.000000  8273.913086  -65582.765625  -59747.078125  9817.117188  -49929.960938  291.644043  217.203873   48.553917  883.740173  -49462.125000  382.686218
   11.000000  8036.050293  -65295.054688  -59686.312500  9749.158203  -49937.156250  289.625122  -26.163740   48.457394  885.500488  -49470.250000  240.384354
   12.000000  8196.117188  -65394.644531  -59622.640625  9634.899414  -49987.742188  286.230774  183.972855   48.449390  885.646790  -49520.910156  -1311.443481
   13.000000  8252.366211  -65559.687500  -59736.656250  9700.783203  -50035.875000  288.188019  207.343872   48.467854  885.309387  -49568.867188  2146.904297
   14.000000  8107.204102  -65341.425781  -59666.960938  9771.976562  -49894.984375  290.303009   74.897453   48.458927  885.472473  -49428.062500  361.525726
   15.000000  8082.180176  -65428.777344  -59770.234375  9903.836914  -49866.398438  294.220276   88.334778   48.357414  887.331299  -49400.453125  1648.781006
   16.000000  8228.285156  -65283.445312  -59474.218750  9560.101562  -49914.117188  284.008698  346.164642   48.332138  887.795349  -49448.417969  -1180.791260
   17.000000  8422.774414  -65480.859375  -59490.281250  9574.813477  -49915.468750  284.445740  533.965820   48.386421  886.799316  -49449.246094  833.833374
   18.000000  7965.746094  -65216.296875  -59672.828125  9750.697266  -49922.132812  289.670868  -35.158939   48.479149  885.103149  -49455.015625  358.145782
   19.000000  8222.161133  -65432.773438  -59638.015625  9771.111328  -49866.906250  290.277313  212.501999   48.342312  887.608459  -49401.109375  529.003174
   20.000000  7976.260742  -65201.042969  -59646.593750  9752.091797  -49894.500000  289.712280  -15.854268   48.412403  886.323425  -49428.027344  -1834.031494
   21.000000  8084.709961  -65271.398438  -59614.593750  9707.640625  -49906.953125  288.391754  116.148201   48.399105  886.566956  -49440.609375  -1642.530640
   22.000000  8118.570312  -65447.503906  -59763.703125  9854.123047  -49909.578125  292.743439  128.718094   48.368877  887.120972  -49443.523438  3794.507324
   23.000000  8272.398438  -65390.472656  -59549.476562  9590.932617  -49958.542969  284.924622  325.553528   48.423893  886.113098  -49491.957031  267.174591
   24.000000  8283.261719  -65709.187500  -59856.921875  9951.235352  -49905.687500  295.628387  260.404663   48.332943  887.780518  -49439.980469  599.854248
   25.000000  8230.375977  -65608.570312  -59813.851562  9821.490234  -49992.359375  291.773956  171.465958   48.389492  886.743042  -49526.105469  1712.437866
   26.000000  8138.573730  -65428.683594  -59722.765625  9815.309570  -49907.457031  291.590332  202.136887   48.351955  887.431458  -49441.566406  1831.770996
   27.000000  8245.136719  -65394.062500  -59584.515625  9572.974609  -50011.539062  284.391113  302.177826   48.326504  887.898804  -49545.894531  726.384644
   28.000000  8222.918945  -65498.523438  -59701.617188  9827.748047  -49873.867188  291.959869  244.067337   48.433731  885.933105  -49407.187500  1153.866333
   29.000000  8186.083984  -65492.027344  -59735.132812  9868.627930  -49866.503906  293.174316  208.691818   48.401535  886.522400  -49400.136719  653.153015
   30.000000  8205.709961  -65729.804688  -59962.984375  10025.376953  -49937.609375  297.830963   88.955101   48.410229  886.363220  -49471.156250  307.144775
   31.000000  7976.521973  -65178.687500  -59633.117188  9808.386719  -49824.730469  291.384674   17.695074   48.326019  887.907715  -49359.089844  -616.222473
   32.000000  8125.476074  -65399.617188  -59707.750000  9768.082031  -49939.667969  290.187317  121.324471   48.394024  886.660034  -49473.371094  -243.324860
   33.000000  8277.912109  -65500.789062  -59650.781250  9687.733398  -49963.046875  287.800354  334.477509   48.380234  886.912781  -49496.882812  1090.688232
   34.000000  8262.668945  -65477.078125  -59648.257812  9731.747070  -49916.511719  289.107880  329.208923   48.315266  888.105347  -49450.972656  972.670898
   35.000000  8006.400391  -65496.679688  -59915.828125  9991.509766  -49924.320312  296.824860  -38.297256   48.292622  888.521790  -49459.000000  1200.157715
   36.000000  8162.515137  -65479.539062  -59746.937500  9924.949219  -49821.988281  294.847473  209.800461   48.394600  886.649475  -49355.687500  2862.381592
   37.000000  8073.465820  -65463.355469  -59827.117188  9978.532227  -49848.585938  296.439301  -18.010742   48.478714  885.111084  -49381.472656  -2723.507568
   38.000000  8260.771484  -65566.078125  -59731.609375  9740.068359  -49991.539062  289.355103  280.967529   48.364525  887.200806  -49525.527344  2265.570801
   39.000000  8224.184570  -65454.906250  -59662.117188  9671.509766  -49990.609375  287.318390  288.964142   48.288570  888.596313  -49525.328125  564.054443
   40.000000  8227.972656  -65372.023438  -59571.789062  9664.235352  -49907.554688  287.102264  307.352020   48.469566  885.278137  -49440.531250  3967.200439
   41.000000  8084.701172  -65166.851562  -59505.273438  9727.558594  -49777.714844  288.983459  154.488831   48.589272  883.097107  -49309.535156  511.465912
   42.000000  8136.839844  -65414.460938  -59700.554688  9826.588867  -49873.964844  291.925415  167.839249   48.485970  884.978638  -49406.781250  2063.848389
   43.000000  8224.403320  -65595.507812  -59797.828125  9939.993164  -49857.835938  295.294403  209.560669   48.453110  885.578796  -49390.968750  1443.111450
   44.000000  8143.827637  -65253.570312  -59544.234375  9648.039062  -49896.195312  286.621124  237.384766   48.387970  886.770935  -49429.957031  -521.365723
   45.000000  8446.038086  -65599.773438  -59581.617188  9627.738281  -49953.878906  286.018036  533.546326   48.416862  886.241760  -49487.363281  3468.569336
   46.000000  8396.857422  -65630.945312  -59658.859375  9710.605469  -49948.253906  288.479828  462.347748   48.326340  887.901855  -49482.609375  1380.107666
   47.000000  8195.781250  -65438.789062  -59674.945312  9698.053711  -49976.890625  288.106934  226.012939   48.337566  887.695618  -49511.136719   13.281030
   48.000000  8155.686523  -65316.578125  -59587.164062  9778.682617  -49808.480469  290.502228  171.045456   48.502312  884.680420  -49341.140625  2255.182129
   49.000000  8053.596680  -65482.148438  -59862.296875  10030.794922  -49831.500000  297.991913    0.044528   48.434231  885.923950  -49364.816406  139.837997
   50.000000  7918.981445  -65140.632812  -59655.031250  9608.846680  -50046.183594  285.456818  -61.646313   48.379417  886.927734  -49580.027344  856.203003
   51.000000  8279.627930  -65583.156250  -59732.242188  9774.243164  -49958.000000  290.370361  338.837402   48.343575  887.585327  -49492.187500  -915.335144
   52.000000  8185.905273  -65360.695312  -59613.093750  9653.679688  -49959.414062  286.788696  205.931595   48.475395  885.171692  -49492.332031  1505.230103
   53.000000  8105.216797  -65385.906250  -59712.226562  9791.011719  -49921.214844  290.868500  161.974915   48.312286  888.160095  -49455.707031  831.154663
   54.000000  8249.703125  -65679.546875  -59866.093750  9951.961914  -49914.132812  295.649963  247.247513   48.369282  887.113586  -49448.074219  -809.369812
   55.000000  8340.876953  -65538.054688  -59628.031250  9743.076172  -49884.953125  289.444458  390.382446   48.426289  886.069275  -49418.343750  1958.960205
   56.000000  8049.816406  -65244.140625  -59630.484375  9701.900391  -49928.585938  288.221222   57.173954   48.372936  887.046570  -49462.492188  1090.522583
   57.000000  8031.761719  -65468.390625  -59874.195312  9814.326172  -50059.867188  291.561127    4.091273   48.206650  890.106384  -49595.375000  1017.615845
   58.000000  8121.625488  -65430.292969  -59735.101562  9751.697266  -49983.406250  289.700562  214.675217   48.211693  890.013245  -49518.867188  1689.673218
   59.000000  8207.876953  -65343.445312  -59572.507812  9663.640625  -49908.867188  287.084595  271.266510   48.458061  885.488281  -49441.953125  2494.249756
   60.000000  8114.599609  -65281.625000  -59594.140625  9661.632812  -49932.507812  287.024963  161.969650   48.427246  886.051758  -49465.890625  1476.068726
   61.000000  8245.965820  -65467.875000  -59661.437500  9732.740234  -49928.695312  289.137390  268.611145   48.472656  885.221680  -49461.640625  -208.906967
   62.000000  7861.226562  -65247.980469  -59823.257812  9871.051758  -49952.207031  293.246307  -161.979111   48.357967  887.321106  -49486.257812  510.617859
   63.000000  8094.213867  -65249.597656  -59583.671875  9615.526367  -49968.144531  285.655243  143.130325   48.423134  886.127014  -49501.566406  1189.292969
   64.000000  8011.513672  -65180.171875  -59598.585938  9726.371094  -49872.214844  288.948181   98.211426   48.368080  887.135620  -49406.167969  2231.857422
   65.000000  8201.145508  -65500.121094  -59725.648438  9730.648438  -49995.000000  289.075256  239.961975   48.367908  887.138733  -49528.953125  -155.376297
   66.000000  8060.603516  -65455.386719  -59829.289062  9919.836914  -49909.453125  294.695618   21.419220   48.468185  885.303345  -49442.441406  1793.381226
   67.000000  7902.192871  -65052.757812  -59572.054688  9747.838867  -49824.214844  289.585938  -89.306419   48.537243  884.043762  -49356.539062  2635.478027
   68.000000  8174.354492  -65442.679688  -59698.750000  9789.731445  -49909.019531  290.830475  165.359634   48.444954  885.727905  -49442.230469  575.459045
   69.000000  8187.492188  -65316.808594  -59559.937500  9761.096680  -49798.839844  289.979797  250.552689   48.490955  884.887634  -49331.609375  1555.761353
   70.000000  8102.834961  -65484.550781  -59820.414062  9813.656250  -50006.757812  291.541229   27.811249   48.364422  887.202698  -49540.746094  -353.009430
   71.000000  8035.670898  -65348.847656  -59744.140625  9805.353516  -49938.789062  291.294556    9.394343   48.527752  884.216675  -49471.203125  984.005066
   72.000000  8237.567383  -65682.687500  -59883.117188  9952.293945  -49930.824219  295.659821  175.661011   48.377628  886.960510  -49464.683594  1284.147827
   73.000000  8285.755859  -65434.890625  -59577.726562  9725.522461  -49852.203125  288.922974  388.022552   48.361263  887.260681  -49386.222656  1166.650024
   74.000000  8206.227539  -65348.964844  -59570.953125  9623.972656  -49946.980469  285.906158  314.152283   48.325939  887.909180  -49481.339844  170.170532
   75.000000  8033.456543  -65242.722656  -59630.171875  9789.395508  -49840.777344  290.820496   96.229164   48.355358  887.369019  -49374.851562  958.558411
   76.000000  8100.317871  -65366.667969  -59704.539062  9912.106445  -49792.433594  294.465942  107.965210   48.396027  886.623352  -49326.117188  -222.226746
   77.000000  8271.992188  -65678.468750  -59831.718750  9905.220703  -49926.500000  294.261383  149.489670   48.498280  884.753967  -49459.199219  -873.911316
   78.000000  8291.240234  -65623.992188  -59762.546875  9864.329102  -49898.218750  293.046600  233.086121   48.460117  885.450745  -49431.285156  -712.762329
   79.000000  8205.014648  -65395.402344  -59621.179688  9564.835938  -50056.343750  284.149353  226.215958   48.457218  885.503723  -49589.437500  1667.702759
   80.000000  8180.572754  -65392.601562  -59638.750000  9738.713867  -49900.035156  289.314850  188.622803   48.555134  883.718018  -49432.187500  1754.465332
   81.000000  8064.446289  -65191.335938  -59566.140625  9682.621094  -49883.519531  287.648468  131.749329   48.391678  886.703003  -49417.246094  -210.181839
   82.000000  8178.618164  -65661.031250  -59908.250000  9970.323242  -49937.925781  296.195435  116.467743   48.377419  886.964355  -49471.789062  -3226.382324
   83.000000  8089.362793  -65508.109375  -59850.585938  9971.265625  -49879.320312  296.223450  -15.381885   48.546921  883.867493  -49411.550781  -88.336273
   84.000000  8339.272461  -65407.566406  -59490.976562  9601.228516  -49889.750000  285.230499  450.548492   48.410152  886.364624  -49423.296875  -96.072525
   85.000000  7996.668945  -65222.359375  -59658.101562  9914.605469  -49743.496094  294.540192  -15.495362   48.495586  884.803101  -49276.222656  108.554482
   86.000000  8307.601562  -65507.742188  -59636.109375  9673.344727  -49962.765625  287.372894  351.806366   48.403496  886.486511  -49496.378906   93.291336
   87.000000  8115.700195  -65436.726562  -59751.265625  9790.492188  -49960.773438  290.853088   76.312645   48.444191  885.741821  -49493.992188  1356.046387
   88.000000  8209.685547  -65351.781250  -59563.179688  9618.543945  -49944.636719  285.744873  248.951370   48.412216  886.326843  -49478.164062  1083.750854
   89.000000  8020.411133  -65244.726562  -59660.093750  9771.780273  -49888.312500  290.297180  -41.813770   48.547615  883.854858  -49420.535156  -435.809113
   90.000000  8158.669922  -65332.593750  -59612.421875  9753.452148  -49858.968750  289.752686  193.460449   48.466496  885.334229  -49391.972656   71.198128
   91.000000  8136.920898  -65444.132812  -59736.484375  9699.052734  -50037.429688  288.136627  140.435287   48.346981  887.522766  -49571.585938  2897.823730
   92.000000  8237.152344  -65692.117188  -59879.906250  9852.137695  -50027.769531  292.684418  228.227676   48.306664  888.263489  -49562.316406  450.607941
   93.000000  8085.247070  -65386.257812  -59730.867188  9810.096680  -49920.769531  291.435486   52.881683   48.504597  884.638733  -49453.406250  -1724.218140
   94.000000  7948.231934  -64875.566406  -59350.585938  9461.279297  -49889.304688  281.072906  129.276138   48.412460  886.322388  -49422.832031  854.654724
   95.000000  8136.753418  -65513.875000  -59812.335938  9932.355469  -49879.980469  295.067505  100.654854   48.476204  885.156921  -49412.890625  1984.251587
   96.000000  8130.210449  -65315.433594  -59615.382812  9721.378906  -49894.003906  288.799866   90.169914   48.607224  882.770996  -49425.652344  613.970154
   97.000000  8149.166992  -65502.640625  -59789.367188  9839.163086  -49950.203125  292.298981   25.333649   48.573242  883.388550  -49482.179688  -172.327728
   98.000000  8132.053711  -65455.203125  -59752.632812  9845.669922  -49906.960938  292.492279   68.400215   48.364651  887.198486  -49440.945312  -118.746056
   99.000000  8257.071289  -65703.898438  -59878.429688  9963.052734  -49915.375000  295.979462  230.523483   48.284729  888.666992  -49450.132812  3954.849365
  100.000000  8256.910156  -65317.144531  -59502.445312  9683.541992  -49818.902344  287.675842  317.846222   48.408878  886.387939  -49352.460938  1117.939331
  101.000000  8052.324219  -65221.328125  -59600.968750  9717.250000  -49883.718750  288.677216   72.884186   48.476707  885.147705  -49416.625000  1415.906616
  102.000000  8236.270508  -65534.445312  -59724.539062  9874.245117  -49850.292969  293.341187  179.814209   48.467247  885.320496  -49383.289062  1409.022095
  103.000000  8165.327148  -65220.570312  -59485.789062  9699.013672  -49786.773438  288.135468  218.822205   48.553707  883.743958  -49318.937500  2720.213135
  104.000000  8121.864258  -65344.414062  -59647.781250  9755.417969  -49892.363281  289.811096  141.372116   48.497528  884.767700  -49425.070312  813.513916
  105.000000  7980.254395  -65132.171875  -59579.625000  9724.078125  -49855.546875  288.880066   46.331814   48.498962  884.741516  -49388.238281  1437.902710
  106.000000  7908.519531  -65046.199219  -59569.195312  9711.408203  -49857.789062  288.503662    2.429774   48.401833  886.516968  -49391.417969  -768.618469
  107.000000  8137.144043  -65374.562500  -59676.484375  9819.091797  -49857.390625  291.702698  162.085632   48.424152  886.108337  -49390.804688  -1077.163208
  108.000000  8178.105469  -65308.808594  -59566.570312  9551.027344  -50015.542969  283.739136  256.349335   48.500000  884.722595  -49548.226562  102.082985
  109.000000  8069.685547  -65163.839844  -59523.000000  9726.066406  -49796.933594  288.939117  144.376358   48.527473  884.221741  -49329.351562  617.405457
  110.000000  8187.818848  -65368.058594  -59610.835938  9642.793945  -49968.042969  286.465302  192.524902   48.489117  884.921204  -49500.828125  -1870.763794
  111.000000  8214.076172  -65383.523438  -59602.054688  9703.849609  -49898.203125  288.279114  267.608917   48.420883  886.168213  -49431.648438  1586.574341
  112.000000  8042.057617  -65201.910156  -59584.960938  9570.216797  -50014.742188  284.309235  106.295479   48.331928  887.799194  -49549.042969  100.996559
  113.000000  8311.266602  -65352.851562  -59475.625000  9701.103516  -49774.523438  288.197540  435.592499   48.370796  887.085815  -49308.449219  1908.126343
  114.000000  8057.630859  -65251.972656  -59626.843750  9689.499023  -49937.343750  287.852814  161.571609   48.325226  887.922302  -49471.710938  780.137024
  115.000000  8119.617188  -65608.554688  -59919.609375  10053.571289  -49866.039062  298.668549   61.082378   48.515991  884.430969  -49398.566406  2132.039551
  116.000000  8270.570312  -65592.648438  -59748.828125  9785.645508  -49963.183594  290.709076  273.770630   48.515049  884.448181  -49495.722656  817.457764
  117.000000  8376.714844  -65599.265625  -59661.992188  9690.585938  -49971.406250  287.885101  458.376617   48.404366  886.470581  -49505.011719  1367.432617
  118.000000  8215.227539  -65509.773438  -59730.289062  9787.843750  -49942.445312  290.774384  251.587326   48.386623  886.795654  -49476.218750  1354.442261
  119.000000  8295.740234  -65368.027344  -59495.281250  9623.507812  -49871.773438  285.892365  403.001740   48.423286  886.124207  -49405.195312  658.373962
  120.000000  8088.123047  -65206.078125  -59541.914062  9701.933594  -49839.980469  288.222198  203.914108   48.271690  888.907043  -49374.863281  977.494690
  121.000000  8169.551270  -65741.562500  -60008.921875  10135.612305  -49873.308594  301.105804   -1.188344   48.318653  888.043091  -49407.738281  2535.011719
  122.000000  8074.349609  -65083.367188  -59435.773438  9707.988281  -49727.785156  288.402069  137.779800   48.399799  886.554199  -49261.433594  1069.969971
  123.000000  8059.190918  -65138.437500  -59511.898438  9689.220703  -49822.679688  287.844543  121.249428   48.418533  886.211182  -49356.148438  233.193314
  124.000000  8233.443359  -65420.980469  -59620.156250  9625.425781  -49994.730469  285.949341  290.227997   48.422180  886.144470  -49528.164062  1032.660645
  125.000000  8216.871094  -65713.757812  -59930.203125  9984.248047  -49945.953125  296.609131  100.115746   48.500557  884.712463  -49478.628906  994.573181
  126.000000  8116.616211  -65298.660156  -59615.132812  9688.796875  -49926.335938  287.831940  177.373917   48.332481  887.789001  -49460.632812  2155.656494
  127.000000  8145.569336  -65196.531250  -59478.617188  9640.843750  -49837.773438  286.407349  213.990234   48.461704  885.421753  -49370.824219  1522.541138
  128.000000  8294.606445  -65366.617188  -59497.093750  9530.400391  -49966.695312  283.126343  379.233063   48.449345  885.647583  -49499.867188  1760.946289
  129.000000  8108.929199  -65266.980469  -59581.648438  9721.283203  -49860.367188  288.797028  110.108704   48.498936  884.742004  -49393.058594  185.036469
  130.000000  8150.004883  -65369.500000  -59652.765625  9702.096680  -49950.667969  288.227051  120.683350   48.501537  884.694580  -49483.335938  -783.732788
  131.000000  8244.895508  -65572.468750  -59758.210938  9838.164062  -49920.046875  292.269287  237.353683   48.441483  885.791382  -49453.292969  1003.000000
  132.000000  8392.030273  -65864.757812  -59897.937500  9852.906250  -50045.031250  292.707245  364.130280   48.380363  886.910400  -49578.867188  984.672668
  133.000000  8224.609375  -65457.074219  -59663.867188  9691.388672  -49972.476562  287.908936  230.154373   48.335014  887.742493  -49506.750000  2171.345703
  134.000000  8181.721191  -65524.734375  -59774.171875  9793.883789  -49980.289062  290.953827  107.237206   48.560303  883.623962  -49512.390625  -1504.682617
  135.000000  8130.466797  -65333.996094  -59636.351562  9705.980469  -49930.371094  288.342438  183.267014   48.313957  888.129395  -49464.847656  1438.439453
  136.000000  8081.615723  -65507.496094  -59861.242188  9879.041016  -49982.203125  293.483643   60.304508   48.298996  888.404541  -49516.820312  -1156.110352
  137.000000  8382.487305  -65780.062500  -59823.890625  9792.794922  -50031.093750  290.921478  341.948334   48.430496  885.992310  -49564.445312  1244.661499
  138.000000  8201.955078  -65567.539062  -59790.296875  9779.376953  -50010.921875  290.522858  198.890015   48.458290  885.484131  -49544.007812  1491.489868
  139.000000  8323.668945  -65548.039062  -59656.359375  9779.392578  -49876.968750  290.523315  345.880524   48.457111  885.505676  -49410.062500  1318.570190
  140.000000  8271.569336  -65473.953125  -59634.921875  9741.460938  -49893.460938  289.396454  368.624512   48.342106  887.612244  -49427.664062  1289.600464
  141.000000  7984.707520  -65259.187500  -59705.640625  9835.875000  -49869.765625  292.201294   -2.799805   48.296635  888.447937  -49404.406250  3316.078125
  142.000000  8134.129883  -65231.132812  -59529.914062  9697.537109  -49832.375000  288.091583  265.370026   48.339230  887.665100  -49366.605469  691.828979
  143.000000  7902.408691  -65269.605469  -59799.210938  9929.378906  -49869.832031  294.979065  -224.056595   48.529312  884.188232  -49402.230469  -962.953369
  144.000000  8069.645996  -65207.640625  -59571.343750  9625.119141  -49946.226562  285.940216  170.436447   48.328930  887.854248  -49480.558594  1775.919556
  145.000000  8086.343750  -65271.148438  -59611.265625  9706.388672  -49904.875000  288.354553   59.000031   48.516678  884.418457  -49437.394531  -45.456600
  146.000000  8398.046875  -65734.781250  -59770.445312  9811.058594  -49959.386719  291.464050  371.722748   48.309830  888.205261  -49493.902344  897.416565
  147.000000  8174.778320  -65464.765625  -59723.187500  9786.300781  -49936.886719  290.728546  157.110245   48.437016  885.873047  -49470.175781  3276.701172
  148.000000  8362.125977  -65612.187500  -59688.921875  9749.178711  -49939.742188  289.625732  315.440735   48.409069  886.384460  -49473.300781  1153.877319
  149.000000  7961.736328  -65402.613281  -59871.242188  9989.587891  -49881.656250  296.767761  -83.692139   48.483147  885.030151  -49414.500000  362.106873
  150.000000  8283.700195  -65582.023438  -59733.031250  9662.702148  -50070.328125  287.056732  317.659698   48.361214  887.261597  -49604.347656  560.111084
  151.000000  8154.473633  -65434.167969  -59715.617188  9776.792969  -49938.824219  290.446106  189.675415   48.240917  889.474121  -49474.003906  130.768631
  152.000000  8053.277344  -65084.769531  -59455.078125  9518.455078  -49936.625000  282.771484  182.053757   48.342937  887.596985  -49470.820312  -59.531357
  153.000000  8147.117676  -65264.289062  -59550.929688  9588.933594  -49961.996094  284.865234  206.407669   48.520988  884.339905  -49494.476562  1301.380981
  154.000000  7874.335938  -65320.136719  -59884.945312  9910.134766  -49974.812500  294.407379  -226.507919   48.415047  886.275024  -49508.312500  -1116.844238
  155.000000  8037.131836  -65141.667969  -59544.273438  9654.620117  -49889.652344  286.816620   97.160919   48.398182  886.583862  -49423.316406  1793.629517
  156.000000  8223.548828  -65423.734375  -59641.351562  9675.297852  -49966.054688  287.430908  319.925598   48.298206  888.419067  -49500.679688  993.882141
  157.000000  8219.732422  -65384.480469  -59594.914062  9615.224609  -49979.687500  285.646271  263.777374   48.358307  887.314880  -49513.734375  -1587.101562
  158.000000  8056.934082  -65319.976562  -59701.109375  9781.712891  -49919.398438  290.592255   -3.657814   48.475311  885.173218  -49452.320312  532.013062
  159.000000  8216.749023  -65265.570312  -59483.773438  9540.438477  -49943.335938  283.424561  271.987457   48.432381  885.957825  -49476.667969  813.306335
  160.000000  8127.906250  -65330.828125  -59634.875000  9681.352539  -49953.523438  287.610779  181.745117   48.341591  887.621704  -49487.730469   14.026687
  161.000000  8235.856445  -65392.718750  -59586.625000  9688.359375  -49898.265625  287.818939  272.203247   48.416348  886.251221  -49431.753906  -970.576111
  162.000000  8108.000000  -65215.824219  -59537.921875  9635.681641  -49902.242188  286.253998  176.724136   48.416138  886.255066  -49435.730469  -407.622253
  163.000000  8068.243164  -65357.281250  -59722.585938  9909.013672  -49813.570312  294.374084   79.434509   48.353191  887.408752  -49347.667969  -236.774002
  164.000000  8092.722656  -65314.445312  -59639.421875  9728.832031  -49910.589844  289.021301  142.903595   48.404682  886.464783  -49444.191406  1142.064453
  165.000000  8102.305176  -65343.250000  -59663.687500  9756.736328  -49906.953125  289.850250   87.131737   48.477211  885.138489  -49439.855469  -975.832214
  166.000000  8328.108398  -65613.812500  -59713.015625  9776.525391  -49936.492188  290.438141  374.631378   48.399891  886.552551  -49470.140625  1952.471313
  167.000000  8004.521484  -65125.882812  -59553.671875  9662.895508  -49890.777344  287.062469   92.315529   48.425034  886.092224  -49424.183594  320.894958
  168.000000  8284.769531  -65511.769531  -59663.132812  9763.022461  -49900.109375  290.037018  334.288300   48.395279  886.637024  -49433.800781  1620.520386
  169.000000  8262.206055  -65274.398438  -59437.398438  9538.750000  -49898.648438  283.374390  391.211639   48.358536  887.310730  -49432.695312  1399.039307
  170.000000  7967.796387  -65373.308594  -59839.828125  9880.320312  -49959.507812  293.521667  -69.607124   48.385876  886.809326  -49493.289062  1350.677979
  171.000000  8198.518555  -65383.734375  -59613.515625  9661.955078  -49951.562500  287.034546  219.674194   48.287735  888.611694  -49486.289062  -222.764969
  172.000000  8158.233398  -65340.777344  -59613.453125  9707.384766  -49906.070312  288.384155  231.772812   48.342010  887.614014  -49440.273438   10.691818
  173.000000  8079.417480  -65237.359375  -59580.281250  9778.957031  -49801.324219  290.510376   67.623436   48.525230  884.262573  -49333.761719  2837.877441
  174.000000  8183.132812  -65458.546875  -59717.234375  9885.238281  -49831.996094  293.667755  122.308723   48.441532  885.790466  -49365.242188  2280.171875
  175.000000  8184.801758  -65625.820312  -59866.492188  9924.087891  -49942.406250  294.821899   71.293617   48.547142  883.863464  -49474.632812  1137.718506
  176.000000  8171.819336  -65496.781250  -59759.484375  9870.700195  -49888.785156  293.235870  146.574356   48.379765  886.921326  -49422.625000  2350.252686
  177.000000  8171.693848  -65490.589844  -59758.976562  9922.329102  -49836.648438  294.769653  147.595001   48.458168  885.486328  -49369.734375  946.893799
  178.000000  8171.922363  -65598.796875  -59860.320312  9916.709961  -49943.609375  294.602722  205.917786   48.441521  885.790649  -49476.855469  1695.404541
  179.000000  8186.730469  -65200.257812  -59443.914062  9634.287109  -49809.625000  286.212585  304.897552   48.501656  884.692383  -49342.292969  604.380493
  180.000000  8161.473633  -65266.574219  -59542.335938  9657.892578  -49884.445312  286.913849  279.187897   48.455601  885.533264  -49417.554688  395.510620
  181.000000  8138.529297  -65204.507812  -59493.062500  9525.863281  -49967.199219  282.991547  283.191467   48.264843  889.033142  -49502.148438  2794.496826
  182.000000  8037.611328  -65285.304688  -59679.101562  9806.621094  -49872.480469  291.332214  110.454079   48.385853  886.809753  -49406.261719  -383.220886
  183.000000  8223.093750  -65349.667969  -59556.085938  9646.700195  -49909.386719  286.581329  283.202576   48.482395  885.043884  -49442.238281  133.954208
  184.000000  7955.957031  -65180.675781  -59662.093750  9782.846680  -49879.246094  290.625946  -27.253119   48.518608  884.383301  -49411.750000  1276.943481
  185.000000  8170.301758  -65321.644531  -59579.257812  9733.435547  -49845.820312  289.158051  224.146866   48.359505  887.292908  -49379.855469  2627.042236
  186.000000  8181.585938  -65537.101562  -59785.328125  9800.052734  -49985.273438  291.137085  141.510971   48.463387  885.390991  -49518.308594  3606.374756
  187.000000  7995.153320  -65291.355469  -59726.726562  9789.365234  -49937.359375  290.819580   -7.426054   48.387699  886.775940  -49471.125000  -331.121307
  188.000000  8164.095215  -65465.117188  -59726.062500  9800.121094  -49925.941406  291.139130  149.165451   48.502445  884.677979  -49458.601562  1068.817261
  189.000000  8160.923340  -65432.554688  -59700.523438  9703.007812  -49997.515625  288.254120  151.631485   48.422977  886.129883  -49530.941406  -487.474548
  190.000000  8208.913086  -65369.671875  -59590.796875  9651.589844  -49939.207031  286.726593  273.501862   48.501961  884.686829  -49471.871094  1136.473145
  191.000000  8264.263672  -65506.195312  -59665.796875  9741.561523  -49924.234375  289.399445  312.993988   48.450512  885.626282  -49457.394531  761.228577
  192.000000  7996.251465  -65317.523438  -59749.265625  9788.624023  -49960.640625  290.797577  -41.474426   48.605919  882.794678  -49492.300781  2914.315430
  193.000000  8111.631836  -65325.894531  -59645.453125  9707.524414  -49937.929688  288.388306  135.164017   48.541370  883.968567  -49470.214844  3221.818848
  194.000000  8111.511230  -65312.917969  -59627.890625  9846.115234  -49781.773438  292.505493  127.418892   48.482441  885.043030  -49314.625000  869.475403
  195.000000  8297.915039  -65543.554688  -59670.421875  9823.966797  -49846.453125  291.847534  244.502014   48.495079  884.812378  -49379.183594  953.707153
  196.000000  8017.639160  -65412.464844  -59830.390625  9924.345703  -49906.046875  294.829559  -27.351410   48.269245  888.952087  -49440.953125  190.513718
  197.000000  7895.612793  -64923.406250  -59454.398438  9522.818359  -49931.578125  282.901093   27.398260   48.249153  889.322266  -49466.675781  -705.367493
  198.000000  8086.787109  -65344.070312  -59690.023438  9788.591797  -49901.429688  290.796631  105.295937   48.337982  887.687988  -49435.671875  1084.130615
  199.000000  8033.826172  -65089.207031  -59485.148438  9647.687500  -49837.460938  286.610687  125.809120   48.334530  887.751404  -49371.738281  2765.938965
  200.000000  8117.841309  -65434.429688  -59751.250000  9799.451172  -49951.796875  291.119232  111.352295   48.319355  888.030212  -49486.218750  -2312.742432
  201.000000  8218.142578  -65633.718750  -59855.710938  9821.980469  -50033.730469  291.788513  167.533829   48.342636  887.602539  -49567.929688  878.778137
  202.000000  8018.585449  -65178.175781  -59585.242188  9797.227539  -49788.015625  291.053162   -2.914592   48.482155  885.048279  -49320.871094  2537.014648
  203.000000  8295.324219  -65524.332031  -59653.414062  9774.115234  -49879.296875  290.366547  322.067963   48.369247  887.114197  -49413.238281  2274.802734
  204.000000  7983.444336  -65235.226562  -59685.343750  9843.015625  -49842.328125  292.413422   -2.687040   48.434658  885.916138  -49375.640625  578.291504
  205.000000  8244.513672  -65509.796875  -59689.570312  9742.193359  -49947.375000  289.418213  286.123535   48.329212  887.849060  -49481.703125  1781.805786
  206.000000  8115.322266  -65110.289062  -59425.328125  9560.715820  -49864.613281  284.026947  261.844086   48.310272  888.197144  -49399.125000  350.276703
  207.000000  7970.160156  -65129.796875  -59583.203125  9743.929688  -49839.273438  289.469818  -31.773224   48.496357  884.789062  -49371.992188  2255.046631
  208.000000  8127.637695  -65406.031250  -59708.703125  9730.523438  -49978.179688  289.071533  152.466263   48.363415  887.221191  -49512.179688  1607.857910
  209.000000  8131.664062  -65442.000000  -59745.945312  9746.922852  -49999.023438  289.558716  151.382431   48.320541  888.008423  -49533.433594  -112.916481
  210.000000  8127.023926  -65462.007812  -59758.281250  9840.153320  -49918.128906  292.328400  110.166389   48.313614  888.135742  -49452.605469  2726.617676
  211.000000  8059.534180  -65392.171875  -59759.515625  9831.482422  -49928.031250  292.070801   11.828961   48.416195  886.254028  -49461.519531  239.427521
  212.000000  8122.847656  -65537.906250  -59850.078125  9905.897461  -49944.179688  294.281494   25.383131   48.520504  884.348755  -49476.664062  -482.688477
  213.000000  7915.253906  -65149.359375  -59669.085938  9739.361328  -49929.726562  289.334106  -56.577160   48.424454  886.102844  -49463.136719  1763.759521
  214.000000  8028.429688  -65300.843750  -59695.921875  9845.222656  -49850.699219  292.479004  -44.804020   48.490868  884.889221  -49383.468750  470.852203
  215.000000  8201.032227  -65513.171875  -59746.046875  9838.851562  -49907.195312  292.289734  177.200089   48.476166  885.157593  -49440.105469  2307.716309
  216.000000  8159.526367  -65340.695312  -59613.750000  9773.314453  -49840.437500  290.342773  140.457474   48.507904  884.578430  -49373.042969  -604.272217
  217.000000  8084.141602  -65274.468750  -59619.867188  9783.190430  -49836.675781  290.636169   67.565758   48.531082  884.156006  -49369.058594  -1378.509033
  218.000000  8186.250488  -65557.851562  -59810.007812  9782.737305  -50027.269531  290.622681  186.290268   48.392296  886.691711  -49560.988281  -195.186020
  219.000000  8463.556641  -65742.304688  -59707.632812  9721.458984  -49986.171875  288.802246  465.565521   48.587261  883.133667  -49518.011719  2318.334473
  220.000000  8231.339844  -65308.640625  -59508.109375  9595.420898  -49912.687500  285.057953  303.447601   48.396351  886.617371  -49446.367188  -261.920685
  221.000000  8101.563477  -65291.582031  -59616.742188  9815.829102  -49800.914062  291.605774  111.032753   48.537014  884.047913  -49333.238281  656.290466
  222.000000  8001.873535  -65266.343750  -59703.835938  9790.705078  -49913.132812  290.859406    5.082321   48.359562  887.291870  -49447.167969  1170.949219
  223.000000  8006.737305  -65390.750000  -59814.562500  9853.464844  -49961.097656  292.723846  -16.096640   48.405079  886.457520  -49494.695312  851.176636
  224.000000  7953.693359  -65382.429688  -59860.359375  9899.453125  -49960.906250  294.090057  -104.558784   48.464119  885.377625  -49493.933594  -120.356705
  225.000000  8125.301758  -65464.031250  -59774.984375  9940.695312  -49834.289062  295.315277  120.289955   48.433605  885.935425  -49367.609375  -75.858902
  226.000000  8029.965332  -65502.359375  -59905.179688  9998.654297  -49906.523438  297.037079  -44.678242   48.493084  884.848755  -49439.273438  1273.247192
  227.000000  8204.854492  -65626.140625  -59847.492188  9979.843750  -49867.648438  296.478271  221.883179   48.357471  887.330261  -49401.703125  -330.081512
  228.000000  8209.271484  -65442.937500  -59669.695312  9719.785156  -49949.910156  288.752533  182.806763   48.432056  885.963745  -49483.246094  556.366638
  229.000000  8275.697266  -65510.996094  -59661.929688  9700.640625  -49961.289062  288.183777  306.124146   48.348301  887.498535  -49495.433594  844.211853
  230.000000  8017.942383  -65257.878906  -59669.468750  9821.044922  -49848.421875  291.760712   80.259140   48.238594  889.516907  -49383.621094  1842.587769
  231.000000  8186.531738  -65417.214844  -59663.250000  9803.011719  -49860.238281  291.224976  271.853851   48.413696  886.299744  -49393.753906  512.379456
  232.000000  8464.725586  -65755.507812  -59713.320312  9765.562500  -49947.757812  290.112457  435.815552   48.408302  886.398499  -49481.324219  1942.087158
  233.000000  8356.875000  -65681.109375  -59761.859375  9774.947266  -49986.914062  290.391266  339.961334   48.369095  887.117004  -49520.859375  -1241.390991
  234.000000  8268.303711  -65535.996094  -59704.734375  9775.294922  -49929.437500  290.401611  282.135529   48.362465  887.238586  -49463.445312  -835.281616
  235.000000  8105.970703  -65234.125000  -59564.257812  9569.119141  -49995.140625  284.276581  226.467972   48.311310  888.178101  -49529.640625  -569.619507
  236.000000  7942.031738  -65166.445312  -59663.125000  9854.556641  -49808.570312  292.756287  -67.683418   48.365372  887.185303  -49342.550781  -61.410706
  237.000000  8157.581055  -65394.609375  -59665.281250  9862.945312  -49802.335938  293.005493  202.786118   48.466026  885.342773  -49335.343750   34.544258
  238.000000  8326.644531  -65601.195312  -59702.273438  9802.157227  -49900.117188  291.199615  359.942535   48.387478  886.779968  -49433.882812  2027.914429
  239.000000  8132.934082  -65169.753906  -59468.843750  9604.887695  -49863.957031  285.339203  202.313553   48.446339  885.702576  -49397.156250  -998.639648
  240.000000  8018.760254  -65521.148438  -59942.937500  9962.261719  -49980.675781  295.955963  -59.539856   48.455059  885.543152  -49513.789062  -641.009644
  241.000000  8102.083008  -65302.140625  -59625.453125  9556.894531  -50068.558594  283.913422  137.312225   48.421688  886.153442  -49601.996094  -981.728271
  242.000000  7963.524414  -65360.359375  -59834.757812  9909.278320  -49925.480469  294.381927  -46.672009   48.294460  888.487976  -49460.144531  578.531616
  243.000000  8246.076172  -65362.250000  -59547.187500  9668.137695  -49879.050781  287.218201  309.884399   48.454147  885.559814  -49412.175781  1445.756836
  244.000000  8178.515625  -65559.867188  -59818.476562  9923.530273  -49894.945312  294.805328  157.986542   48.280025  888.753601  -49429.746094  909.291687
  245.000000  7988.810547  -65358.437500  -59799.359375  9962.599609  -49836.757812  295.966003   -0.726345   48.428360  886.031372  -49370.128906  -244.960663
  246.000000  8138.654297  -65308.054688  -59594.109375  9632.898438  -49961.210938  286.171326  242.733109   48.311234  888.179504  -49495.710938  2813.114258
  247.000000  8194.717773  -65337.804688  -59569.734375  9689.416016  -49880.320312  287.850342  313.005096   48.246147  889.377686  -49415.449219  1719.843750
  248.000000  8217.732422  -65533.609375  -59741.742188  9768.845703  -49972.898438  290.209991  285.946228   48.273510  888.873535  -49507.761719  -835.535461
  249.000000  8223.613281  -65513.406250  -59713.640625  9734.562500  -49979.078125  289.191528  212.964127   48.407654  886.410400  -49512.648438  1573.565552
  250.000000  8189.660156  -65359.070312  -59591.890625  9731.691406  -49860.199219  289.106232  214.298813   48.501167  884.701294  -49392.871094  2619.677490
  251.000000  8119.236328  -65251.738281  -59559.835938  9666.112305  -49893.722656  287.158020  179.213547   48.473835  885.200134  -49426.656250  -287.765930
  252.000000  8164.176758  -65446.531250  -59715.906250  9811.845703  -49904.062500  291.487427   84.314186   48.491360  884.880249  -49436.828125  1612.755737
  253.000000  8067.445801  -65304.011719  -59665.984375  9737.861328  -49928.125000  289.289520   78.172462   48.430012  886.001160  -49461.480469  800.809265
  254.000000  8383.556641  -65566.203125  -59614.117188  9740.881836  -49873.234375  289.379272  381.271729   48.375248  887.004150  -49407.117188  142.687012
  255.000000  8206.167969  -65327.222656  -59553.960938  9659.974609  -49893.984375  286.975708  310.759430   48.336411  887.716858  -49428.242188  2483.949951
  256.000000  7935.958008  -65233.914062  -59723.085938  9941.470703  -49781.617188  295.338287  -63.776489   48.468281  885.301575  -49314.605469  -121.559311
  257.000000  8104.950195  -65337.898438  -59653.101562  9908.240234  -49744.859375  294.351105   99.293457   48.550175  883.808289  -49277.058594  2938.973877
  258.000000  7938.219727  -65143.796875  -59632.773438  9754.246094  -49878.527344  289.776276  -61.487411   48.573101  883.391113  -49410.503906  220.325134
  259.000000  8235.224609  -65310.257812  -59502.585938  9605.524414  -49897.062500  285.358093  305.421600   48.480293  885.082214  -49429.933594  -1494.423462
  260.000000  8096.947754  -65301.015625  -59622.101562  9781.507812  -49840.593750  290.586182  126.511452   48.507038  884.594238  -49373.207031  2959.419922
  261.000000  8109.856445  -65349.996094  -59665.164062  9815.273438  -49849.890625  291.589264  143.472672   48.332546  887.787842  -49384.187500  1575.130371
  262.000000  8237.684570  -65560.820312  -59749.156250  9945.733398  -49803.421875  295.464935  239.171036   48.401897  886.515808  -49337.050781  -712.039551
  263.000000  8015.440918  -65332.648438  -59751.132812  9942.989258  -49808.144531  295.383423  -48.315182   48.372341  887.057495  -49342.058594  -62.760883
  264.000000  8117.127441  -65336.718750  -59653.320312  9893.421875  -49759.898438  293.910889  122.006859   48.424156  886.108276  -49293.312500  307.065460
  265.000000  7936.206543  -65141.417969  -59635.726562  9787.758789  -49847.968750  290.771881  -33.272614   48.518188  884.390930  -49380.476562  2124.935547
  266.000000  8273.860352  -65384.515625  -59536.000000  9714.401367  -49821.597656  288.592590  299.766693   48.475697  885.166138  -49354.515625  1650.647461
  267.000000  8061.032715  -65378.769531  -59747.710938  9846.253906  -49901.457031  292.509613   48.814831   48.473396  885.208191  -49434.394531  -1086.614502
  268.000000  8103.816406  -65423.496094  -59743.820312  9700.684570  -50043.136719  288.185089  114.894745   48.379967  886.917664  -49576.976562  659.145020
  269.000000  8023.282715  -65185.507812  -59595.375000  9706.108398  -49889.265625  288.346222  119.185455   48.406487  886.431763  -49422.847656  -867.559753
  270.000000  8273.000000  -65724.632812  -59877.843750  9914.890625  -49962.953125  294.548706  203.499390   48.433731  885.933105  -49496.273438  984.432617
  271.000000  7902.737305  -65128.148438  -59653.921875  9847.361328  -49806.562500  292.542511  -118.729317   48.545044  883.901672  -49338.812500  -1281.693359
  272.000000  8003.840332  -65373.601562  -59799.968750  9914.612305  -49885.355469  294.540405   13.861529   48.322723  887.968323  -49419.746094  -154.641922
  273.000000  8162.390625  -65448.289062  -59725.898438  9791.644531  -49934.253906  290.887299  202.048599   48.327354  887.883179  -49468.597656  -2152.218262
  274.000000  8089.411621  -65277.261719  -59610.023438  9733.689453  -49876.335938  289.165588  171.449905   48.345207  887.555359  -49410.507812  2152.917480
  275.000000  8147.496094  -65520.070312  -59800.171875  9868.046875  -49932.125000  293.157043  139.143875   48.417904  886.222717  -49465.597656  867.837280
  276.000000  8222.816406  -65603.546875  -59816.554688  9897.265625  -49919.289062  294.025055  245.848511   48.355118  887.373413  -49453.367188  2036.235474
  277.000000  8132.684570  -65353.363281  -59649.546875  9739.425781  -49910.121094  289.335999  173.951248   48.372936  887.046570  -49444.027344  309.618835
  278.000000  8073.797852  -65462.867188  -59824.054688  9867.477539  -49956.578125  293.140137   64.626495   48.364510  887.201111  -49490.566406  517.522827
  279.000000  8164.250488  -65339.226562  -59611.445312  9679.785156  -49931.660156  287.564209  191.793945   48.379509  886.926025  -49465.503906  747.919983
  280.000000  8162.802246  -65468.828125  -59743.492188  9763.327148  -49980.164062  290.046082   90.592796   48.569775  883.451599  -49512.175781  279.613464
  281.000000  8125.175781  -65444.828125  -59750.296875  9793.758789  -49956.539062  290.950104  140.344681   48.424625  886.099731  -49489.949219  1833.044434
  282.000000  8118.353516  -65244.777344  -59554.304688  9648.191406  -49906.113281  286.625641  274.875092   48.323380  887.956238  -49440.496094  1790.088135
  283.000000  8243.261719  -65450.792969  -59639.875000  9635.080078  -50004.796875  286.236145  325.742462   48.374992  887.008850  -49538.683594  744.056946
  284.000000  7996.617676  -65067.167969  -59496.851562  9528.697266  -49968.156250  283.075745   52.635670   48.423313  886.123718  -49501.578125  2135.230225
  285.000000  8267.010742  -65534.355469  -59696.781250  9804.791016  -49891.992188  291.277863  282.331543   48.430241  885.996948  -49425.347656  739.707520
  286.000000  8160.125977  -65500.714844  -59772.554688  9908.159180  -49864.394531  294.348663   65.910973   48.548481  883.839111  -49396.609375  3045.672119
  287.000000  8219.144531  -65439.500000  -59654.203125  9708.648438  -49945.554688  288.421692  237.598022   48.476147  885.157959  -49478.464844  712.708557
  288.000000  8222.120117  -65433.851562  -59650.007812  9748.767578  -49901.242188  289.613525  199.665344   48.587746  883.124878  -49433.078125  3055.500000
  289.000000  8239.981445  -65433.625000  -59620.554688  9689.642578  -49930.914062  287.857056  226.699341   48.583729  883.197876  -49462.789062  473.820282
  290.000000  7988.162109  -65228.464844  -59671.523438  9862.794922  -49808.726562  293.001038  -39.054157   48.499924  884.723999  -49341.410156  959.132751
  291.000000  8197.671875  -65380.285156  -59598.031250  9736.775391  -49861.257812  289.257263  254.781982   48.232994  889.620239  -49396.511719  1998.939575
  292.000000  8275.251953  -65394.062500  -59553.343750  9552.165039  -50001.179688  283.772919  308.751190   48.442974  885.764099  -49534.410156  -910.417114
  293.000000  8080.346191  -65509.707031  -59857.203125  9914.210938  -49942.992188  294.528473   72.487053   48.285366  888.655273  -49477.742188  -2246.924805
  294.000000  8009.718262  -65258.828125  -59682.000000  9789.386719  -49892.613281  290.820221   64.864471   48.363235  887.224487  -49426.613281  725.282959
  295.000000  8196.146484  -65296.761719  -59523.976562  9665.546875  -49858.429688  287.141235  174.122803   48.609741  882.725281  -49390.054688  2303.889404
  296.000000  7985.403809  -65207.480469  -59650.976562  9864.095703  -49786.882812  293.039673   79.994209   48.331291  887.810913  -49321.191406  1154.463257
  297.000000  8374.640625  -65578.421875  -59636.281250  9788.864258  -49847.417969  290.804718  406.281250   48.461029  885.434082  -49380.476562  665.516785
  298.000000  8133.164062  -65395.808594  -59697.734375  9774.040039  -49923.695312  290.364319  100.742455   48.475834  885.163635  -49456.609375  -1025.742554
  299.000000  8469.121094  -65477.703125  -59438.445312  9576.381836  -49862.062500  284.492340  615.674072   48.402164  886.510925  -49395.687500  1568.157104
  300.000000  8213.804688  -65371.523438  -59589.195312  9755.896484  -49833.296875  289.825317  263.518097   48.324081  887.943359  -49367.675781  -948.941895
  301.000000  8027.524414  -65177.117188  -59577.023438  9746.668945  -49830.355469  289.551178   98.774330   48.482956  885.033630  -49363.203125  1502.042236
  302.000000  8255.897461  -65602.859375  -59780.281250  9858.431641  -49921.851562  292.871399  278.769653   48.363445  887.220642  -49455.847656  -449.678040
  303.000000  8056.236816  -65279.687500  -59651.570312  9821.476562  -49830.093750  291.773560   82.556725   48.514305  884.461731  -49362.636719  1548.172607
  304.000000  8201.476562  -65310.070312  -59543.710938  9618.048828  -49925.664062  285.730164  217.146439   48.573109  883.390991  -49457.640625  1508.202271
  305.000000  8043.243164  -65364.332031  -59746.070312  9808.345703  -49937.726562  291.383453  -91.009369   48.593582  883.018799  -49469.507812  2098.394287
  306.000000  8034.331543  -65395.335938  -59788.195312  9930.557617  -49857.636719  295.014099   -1.270335   48.463459  885.389648  -49390.671875  2334.439697
  307.000000  8099.353516  -65572.742188  -59916.554688  9976.625000  -49939.929688  296.382660   22.120941   48.476490  885.151672  -49472.839844  1760.694458
  308.000000  8115.302734  -65335.304688  -59646.289062  9744.826172  -49901.460938  289.496429  125.012337   48.417042  886.238525  -49434.941406  3118.600098
  309.000000  7991.137695  -65236.308594  -59681.218750  9836.730469  -49844.488281  292.226715  -60.117771   48.421738  886.152527  -49377.925781  1225.663940
  310.000000  8343.190430  -65568.765625  -59662.210938  9672.003906  -49990.207031  287.333069  363.713776   48.420944  886.167053  -49523.652344   36.772469
  311.000000  8086.959961  -65270.195312  -59617.851562  9761.706055  -49856.144531  289.997894   72.982811   48.447193  885.686951  -49389.335938  1159.314575
  312.000000  8012.295410  -65488.320312  -59911.781250  9956.916016  -49954.867188  295.797150  -86.430794   48.419693  886.189941  -49488.324219   30.821817
  313.000000  8013.308105  -65366.785156  -59783.437500  9910.132812  -49873.304688  294.407318  -32.244312   48.363018  887.228455  -49407.308594  -586.031555
  314.000000  8304.872070  -65618.796875  -59753.343750  9808.626953  -49944.718750  291.391815  275.574860   48.444496  885.736267  -49477.937500  1471.876709
  315.000000  8097.767578  -65252.750000  -59582.406250  9598.605469  -49983.800781  285.152557   67.044464   48.483421  885.025146  -49516.644531  1343.297241
  316.000000  8413.521484  -65565.046875  -59579.710938  9682.541992  -49897.167969  287.646118  482.174652   48.464489  885.370850  -49430.191406  2226.772949
  317.000000  8272.875977  -65399.218750  -59546.929688  9736.961914  -49809.968750  289.262817  315.003204   48.485561  884.986084  -49342.789062  693.734253
  318.000000  8135.072266  -65357.183594  -59648.617188  9698.013672  -49950.601562  288.105743  111.394417   48.531940  884.140320  -49482.976562  2358.232422
  319.000000  8049.822266  -65134.007812  -59521.812500  9679.632812  -49842.179688  287.559692  111.308983   48.371372  887.075256  -49376.101562  277.712463
  320.000000  8117.894043  -65257.496094  -59573.539062  9602.999023  -49970.539062  285.283081  186.457352   48.375381  887.001709  -49504.421875  -667.535400
  321.000000  7894.660645  -65104.812500  -59644.953125  9790.745117  -49854.207031  290.860596  -88.586639   48.357094  887.337158  -49388.265625  2602.362793
  322.000000  7970.349609  -65297.945312  -59758.851562  9972.598633  -49786.253906  296.263031  -56.168934   48.485626  884.984863  -49319.074219  1187.172974
  323.000000  8112.277832  -65197.070312  -59520.726562  9656.071289  -49864.656250  286.859741  207.449097   48.424786  886.096802  -49398.062500  687.965637
  324.000000  8229.942383  -65405.265625  -59609.609375  9635.619141  -49973.992188  286.252136  313.470551   48.335300  887.737244  -49508.261719    3.336977
  325.000000  8075.432617  -65331.757812  -59688.570312  9754.791016  -49933.781250  289.792480   41.231110   48.458813  885.474548  -49466.859375  -1825.509888
  326.000000  7958.975586  -65396.406250  -59866.835938  9826.015625  -50040.820312  291.908386  -138.814224   48.369331  887.112671  -49574.761719   24.409473
  327.000000  8109.995605  -65300.726562  -59623.351562  9709.722656  -49913.628906  288.453583  203.010330   48.288723  888.593506  -49448.347656  2097.658936
  328.000000  8143.351074  -65597.093750  -59880.617188  9974.950195  -49905.667969  296.332916   44.642323   48.489422  884.915588  -49438.453125  -99.675896
  329.000000  8120.933594  -65369.054688  -59683.804688  9759.086914  -49924.718750  289.920105  198.388550   48.436691  885.878967  -49458.011719  4387.645996
  330.000000  8291.956055  -65489.406250  -59626.718750  9641.416992  -49985.300781  286.424377  374.647125   48.285591  888.651184  -49520.050781  636.113586
  331.000000  8012.516113  -65395.851562  -59817.562500  9881.058594  -49936.503906  293.543579   25.839579   48.305836  888.278748  -49471.058594  -2123.057861
  332.000000  8110.532227  -65367.503906  -59683.500000  9776.142578  -49907.359375  290.426788   83.003975   48.500854  884.707031  -49440.035156  760.219788
  333.000000  8301.813477  -65570.445312  -59694.351562  9792.481445  -49901.871094  290.912170  343.132782   48.517239  884.408264  -49434.386719  1449.964600
  334.000000  8005.052734  -65185.648438  -59619.648438  9711.754883  -49907.894531  288.513977   37.401745   48.351879  887.432861  -49442.003906  2321.851562
  335.000000  8204.522461  -65304.316406  -59534.250000  9695.593750  -49838.656250  288.033844  222.173386   48.566769  883.506287  -49370.695312  -53.878513
  336.000000  7984.667969  -65391.570312  -59839.906250  9820.894531  -50019.011719  291.756256  -124.215294   48.544769  883.906677  -49551.261719  1699.308838
  337.000000  8150.708008  -65306.960938  -59585.234375  9565.856445  -50019.378906  284.179657  217.506302   48.369217  887.114746  -49553.320312  2002.333496
  338.000000  8321.846680  -65900.585938  -60002.984375  10000.977539  -50002.007812  297.106110  281.373810   48.345673  887.546814  -49536.175781  1288.462891
  339.000000  7973.931641  -65282.625000  -59742.507812  9836.461914  -49906.046875  292.218719   24.550446   48.398632  886.575623  -49439.707031  1885.855713
  340.000000  8286.460938  -65386.972656  -59527.750000  9661.070312  -49866.679688  287.008240  378.956787   48.339134  887.666809  -49400.910156  1449.319458
  341.000000  8341.928711  -65660.984375  -59754.593750  9805.734375  -49948.859375  291.305878  349.645020   48.466942  885.326050  -49481.859375  1014.171997
  342.000000  8316.412109  -65353.304688  -59466.328125  9493.376953  -49972.953125  282.026459  459.366211   48.338745  887.674011  -49507.187500  305.724792
  343.000000  8186.358398  -65423.269531  -59669.203125  9715.827148  -49953.375000  288.634949  167.002563   48.449345  885.647583  -49486.546875  -900.869080
  344.000000  8210.939453  -65391.984375  -59611.570312  9701.257812  -49910.312500  288.202118  252.928528   48.357719  887.325684  -49444.367188  -488.909393
  345.000000  8100.677734  -65118.601562  -59444.273438  9631.866211  -49812.406250  286.140656  163.979233   48.520367  884.351257  -49344.890625  1332.202271
  346.000000  8034.058594  -65301.367188  -59689.359375  9814.194336  -49875.164062  291.557220   22.263712   48.433186  885.943115  -49408.488281  -375.952301
  347.000000  7972.208984  -65301.449219  -59762.320312  9754.028320  -50008.292969  289.769806  -87.972481   48.582130  883.226929  -49540.183594  345.110962
  348.000000  8135.207031  -65563.914062  -59860.867188  9957.350586  -49903.515625  295.810059   37.836445   48.523193  884.299744  -49435.972656  -35.688164
  349.000000  8105.312500  -65424.199219  -59755.984375  9806.445312  -49949.539062  291.326996   11.275360   48.566788  883.505981  -49481.578125  1867.966553
  350.000000  8122.209473  -65443.722656  -59760.414062  9849.307617  -49911.105469  292.600342   84.620972   48.472446  885.225525  -49444.054688  2114.815186
  351.000000  8032.129395  -65363.078125  -59766.054688  9786.738281  -49979.316406  290.741547   16.157333   48.413605  886.301392  -49512.832031  -1268.227051
  352.000000  8110.442871  -65335.144531  -59646.523438  9854.661133  -49791.863281  292.759399  105.562653   48.410534  886.357605  -49325.406250  1502.969116
  353.000000  8280.449219  -65606.296875  -59750.757812  9770.296875  -49980.460938  290.253113  229.243118   48.401321  886.526367  -49514.093750  -172.599075
  354.000000  8112.429199  -65128.492188  -59442.937500  9564.138672  -49878.796875  284.128632  139.776657   48.566730  883.507019  -49410.835938  -754.909973
  355.000000  8205.025391  -65400.035156  -59639.000000  9689.058594  -49949.941406  287.839722  222.978226   48.499969  884.723145  -49482.625000  1925.675171
  356.000000  8409.286133  -65758.109375  -59782.851562  9815.109375  -49967.742188  291.584381  356.116852   48.464832  885.364563  -49500.761719  -190.902649
  357.000000  8019.672852  -65332.304688  -59741.453125  9800.412109  -49941.039062  291.147766   74.426781   48.376064  886.989197  -49474.914062  683.495117
  358.000000  8400.669922  -65550.609375  -59581.093750  9742.562500  -49838.531250  289.429199  528.452454   48.338619  887.676270  -49372.769531   53.585407
  359.000000  8117.890625  -65435.148438  -59748.000000  9824.437500  -49923.562500  291.861511  101.306450   48.472900  885.217224  -49456.503906  1006.006287
  360.000000  8036.274414  -65321.437500  -59718.750000  9801.084961  -49917.664062  291.167755  -21.200602   48.466095  885.341553  -49450.671875   34.975117
  361.000000  8083.374023  -65462.421875  -59808.539062  9868.284180  -49940.253906  293.164093   87.973686   48.362942  887.229858  -49474.257812  -213.543976
  362.000000  8228.252930  -65361.007812  -59554.617188  9741.157227  -49813.460938  289.387451  290.564789   48.372246  887.059204  -49347.375000  468.869385
  363.000000  8303.947266  -65458.007812  -59594.148438  9625.715820  -49968.433594  285.957947  381.777344   48.424721  886.097961  -49501.839844  2776.634521
  364.000000  8147.893066  -65429.667969  -59708.492188  9843.664062  -49864.828125  292.432678  128.066483   48.473789  885.200989  -49397.761719  -1434.350464
  365.000000  7973.695801  -65237.054688  -59701.734375  9783.738281  -49917.996094  290.652435   -9.252757   48.320171  888.015198  -49452.410156  -1785.357422
  366.000000  8092.369141  -65565.609375  -59900.765625  9900.198242  -50000.566406  294.112183   -6.384888   48.508102  884.574829  -49533.171875  3393.085938
  367.000000  8069.390625  -65432.820312  -59803.601562  9890.769531  -49912.832031  293.832092   44.279011   48.528618  884.200867  -49445.238281  1084.632080
  368.000000  8004.552734  -65341.343750  -59773.562500  9741.129883  -50032.433594  289.386627  -36.939472   48.433708  885.933533  -49565.753906  610.580383
  369.000000  8345.911133  -65655.804688  -59738.679688  9821.201172  -49917.476562  291.765381  353.938385   48.434601  885.917236  -49450.789062  795.063232
  370.000000  8265.982422  -65313.613281  -59480.453125  9612.452148  -49868.000000  285.563904  381.371307   48.449753  885.640137  -49401.167969  1462.871338
  371.000000  8293.853516  -65402.519531  -59537.757812  9628.972656  -49908.785156  286.054688  324.705780   48.562599  883.582153  -49440.863281  563.881653
  372.000000  8153.331055  -65452.300781  -59728.148438  9869.919922  -49858.226562  293.212677  156.691269   48.511185  884.518616  -49390.800781  124.247215
  373.000000  8192.144531  -65360.234375  -59592.062500  9731.056641  -49861.007812  289.087372  259.323303   48.504917  884.632935  -49393.640625  1148.715576
  374.000000  8099.444336  -65526.593750  -59858.687500  9877.872070  -49980.816406  293.448944   58.727833   48.377613  886.960815  -49514.679688  -13.104860
  375.000000  8240.183594  -65571.156250  -59768.210938  9720.470703  -50047.742188  288.772888  261.701141   48.385609  886.814209  -49581.527344  -277.063599
  376.000000  8106.892090  -65348.300781  -59673.640625  9756.669922  -49916.968750  289.848297  130.538651   48.541782  883.961060  -49449.250000  242.690460
  377.000000  8174.247070  -65504.574219  -59766.132812  9772.511719  -49993.621094  290.318909  145.545883   48.499115  884.738770  -49526.312500  -441.807037
  378.000000  8239.243164  -65324.515625  -59513.156250  9536.707031  -49976.449219  283.313690  411.785736   48.299252  888.399841  -49511.066406  923.717712
  379.000000  8254.804688  -65486.589844  -59656.625000  9610.002930  -50046.621094  285.491150  242.032028   48.591053  883.064758  -49578.425781  2986.541016
  380.000000  8071.623047  -65360.238281  -59718.468750  9828.597656  -49889.871094  291.985107  122.612297   48.443497  885.754517  -49423.097656    0.686711
  381.000000  8084.720215  -65282.863281  -59632.531250  9690.593750  -49941.937500  287.885315  140.617096   48.413013  886.312256  -49475.457031  -520.916077
  382.000000  8052.201172  -65247.707031  -59625.000000  9836.498047  -49788.500000  292.219788   75.969620   48.504078  884.648193  -49321.144531  -709.173035
  383.000000  8117.829590  -65261.937500  -59574.703125  9709.626953  -49865.078125  288.450745   75.265594   48.528923  884.195312  -49397.480469  -36.771370
  384.000000  8284.847656  -65476.769531  -59623.265625  9686.642578  -49936.625000  287.767944  345.276276   48.404270  886.472351  -49470.230469  -1817.295654
  385.000000  8182.350098  -65564.437500  -59808.859375  9837.574219  -49971.285156  292.251770  180.016312   48.414799  886.279541  -49504.789062  2627.405762
  386.000000  8219.650391  -65525.457031  -59749.460938  9911.164062  -49838.296875  294.437958  233.608643   48.511497  884.512939  -49370.867188  425.144592
  387.000000  7974.790527  -65259.867188  -59714.851562  9786.677734  -49928.171875  290.739746  -26.525030   48.470772  885.256104  -49461.136719  1386.111572
  388.000000  8003.838867  -65513.312500  -59944.250000  10049.482422  -49894.765625  298.547089  -84.872673   48.432983  885.946777  -49428.093750  2835.335205
  389.000000  8131.681641  -65279.128906  -59576.781250  9681.342773  -49895.437500  287.610504  185.557266   48.390385  886.726685  -49429.175781  256.544342
  390.000000  8098.058594  -65383.507812  -59718.953125  9822.345703  -49896.609375  291.799377  129.321579   48.322220  887.977539  -49431.003906  876.401062
  391.000000  8009.359375  -65417.152344  -59839.859375  9872.000000  -49967.859375  293.274475  -10.440959   48.380932  886.899963  -49501.687500  -971.381958
  392.000000  8105.770508  -65342.984375  -59666.195312  9799.126953  -49867.070312  291.109589  123.113289   48.428635  886.026367  -49400.441406  1634.667725
  393.000000  8116.854492  -65341.988281  -59656.867188  9678.808594  -49978.058594  287.535217  209.757004   48.523022  884.302856  -49510.519531  1755.461792
  394.000000  8074.031250  -65327.410156  -59683.289062  9733.524414  -49949.765625  289.160706   94.112953   48.485340  884.990112  -49482.589844  -1391.099731
  395.000000  7914.535645  -65109.773438  -59621.640625  9763.817383  -49857.824219  290.060638  -79.152290   48.535538  884.074829  -49390.164062  3017.330078
  396.000000  8227.539062  -65519.824219  -59722.453125  9762.626953  -49959.828125  290.025269  317.971436   48.412197  886.327209  -49493.355469  3555.626953
  397.000000  8230.035156  -65523.214844  -59735.304688  9733.335938  -50001.968750  289.155090  263.423462   48.395847  886.626587  -49535.656250  1543.404175
  398.000000  8196.958984  -65441.730469  -59680.609375  9921.488281  -49759.121094  294.744659  260.202209   48.459690  885.458557  -49292.191406  -1537.080322
  399.000000  8056.640625  -65473.925781  -59841.304688  9938.965820  -49902.339844  295.263885   15.393193   48.490887  884.888855  -49435.109375  1017.745667
  400.000000  7983.854492  -65312.945312  -59759.898438  9833.056641  -49926.843750  292.117554  -75.762558   48.527344  884.224060  -49459.261719  1517.659302
  401.000000  8223.781250  -65629.625000  -59838.750000  9897.665039  -49941.085938  294.036926  232.270218   48.345955  887.541626  -49475.253906  348.569031
  402.000000  8308.773438  -65663.726562  -59777.140625  9878.876953  -49898.265625  293.478790  359.935089   48.339088  887.667664  -49432.500000  -355.752808
  403.000000  8072.265625  -65188.148438  -59548.515625  9692.555664  -49855.960938  287.943604  165.902603   48.413605  886.301392  -49389.476562  118.990730
  404.000000  8318.484375  -65550.179688  -59665.195312  9769.427734  -49895.765625  290.227295  364.749725   48.459736  885.457703  -49428.835938  1482.980347
  405.000000  7987.968262  -65282.441406  -59734.992188  9867.381836  -49867.609375  293.137299  -41.784210   48.443214  885.759705  -49400.839844  443.430267
  406.000000  7928.073242  -65169.101562  -59662.890625  9817.416016  -49845.476562  291.652924  -94.688599   48.590488  883.075012  -49377.285156  2345.442139
  407.000000  8080.277832  -65294.687500  -59644.367188  9728.640625  -49915.726562  289.015594  170.252808   48.325050  887.925537  -49450.093750  -570.180969
  408.000000  8144.667480  -65318.074219  -59611.914062  9660.242188  -49951.671875  286.983643  268.134399   48.432503  885.955566  -49485.003906  2105.485107
  409.000000  7949.895020  -65262.523438  -59738.351562  9880.397461  -49857.953125  293.523956  -50.970821   48.430660  885.989319  -49391.304688  -604.461731
  410.000000  8079.059082  -65294.968750  -59647.593750  9778.538086  -49869.054688  290.497955   62.588573   48.454517  885.553040  -49402.175781  1824.418701
  411.000000  8195.830078  -65316.562500  -59550.953125  9706.603516  -49844.351562  288.360931  193.734741   48.465374  885.354675  -49377.367188  1870.931641
  412.000000  8041.142578  -65339.972656  -59722.796875  9798.687500  -49924.109375  291.096527   59.397419   48.342010  887.614014  -49458.312500  -652.633362
  413.000000  8134.532227  -65266.476562  -59562.953125  9615.410156  -49947.542969  285.651794  245.567627   48.312904  888.148743  -49482.027344  669.806946
  414.000000  8175.708496  -65448.765625  -59703.617188  9754.330078  -49949.289062  289.778778  166.647232   48.470184  885.266846  -49482.257812  1561.538818
  415.000000  7877.600586  -65275.230469  -59814.500000  9881.472656  -49933.027344  293.555908  -174.354126   48.380718  886.903870  -49466.859375  -866.791565
  416.000000  7995.484863  -65302.171875  -59732.843750  9695.488281  -50037.355469  288.030731  -13.728131   48.310711  888.189087  -49571.863281  392.238647
  417.000000  7922.418945  -65111.734375  -59620.367188  9747.119141  -49873.250000  289.564575    5.010498   48.319023  888.036316  -49407.675781  2882.515137
  418.000000  8115.309570  -65626.390625  -59933.187500  10069.412109  -49863.773438  299.139160   12.179372   48.537735  884.034790  -49396.093750  897.969543
  419.000000  8223.991211  -65539.421875  -59753.921875  9826.230469  -49927.691406  291.914764  199.078552   48.426895  886.058167  -49461.078125  3524.488281
  420.000000  8100.447754  -65539.625000  -59871.273438  9931.378906  -49939.894531  295.038483   10.401337   48.423599  886.118469  -49473.312500  819.534912
  421.000000  8068.901855  -65360.234375  -59722.265625  9781.333008  -49940.933594  290.580963   50.972980   48.445152  885.724243  -49474.144531  -279.873444
  422.000000  7984.906250  -65208.187500  -59660.875000  9818.125977  -49842.750000  291.674011  -22.715117   48.442547  885.771912  -49375.984375  517.262207
  423.000000  7996.354492  -65230.023438  -59659.062500  9804.364258  -49854.699219  291.265167   21.257111   48.345673  887.546814  -49388.867188  2667.809814
  424.000000  8181.891602  -65468.109375  -59714.773438  9741.357422  -49973.414062  289.393402  206.947998   48.432388  885.957703  -49506.746094  -1553.281982
  425.000000  8228.965820  -65372.421875  -59567.945312  9582.354492  -49985.589844  284.669769  265.930511   48.563972  883.557190  -49517.656250  1560.055176
  426.000000  8142.596680  -65187.460938  -59471.429688  9640.564453  -49830.867188  286.399078  273.952820   48.399288  886.563599  -49364.519531  -714.175232
  427.000000  8046.849121  -65450.312500  -59835.132812  9934.250000  -49900.882812  295.123779  -48.072765   48.365353  887.185669  -49434.863281  -802.325439
  428.000000  8366.293945  -65618.859375  -59684.726562  9699.745117  -49984.980469  288.157196  423.450806   48.431999  885.964783  -49518.316406  521.979675
  429.000000  8152.059570  -65492.023438  -59780.578125  9909.193359  -49871.382812  294.379425  166.024612   48.340488  887.641968  -49405.601562  -1612.556763
  430.000000  8198.723633  -65463.621094  -59698.289062  9841.531250  -49856.757812  292.369324  189.933517   48.446484  885.699890  -49389.957031  -465.488861
  431.000000  7910.691406  -65330.125000  -59845.656250  9921.009766  -49924.648438  294.730438  -75.833488   48.243313  889.429932  -49459.804688  168.251007
  432.000000  8124.499023  -65227.875000  -59528.367188  9599.442383  -49928.925781  285.177429  279.125549   48.295963  888.460327  -49463.574219  -1262.644287
  433.000000  8111.225098  -65226.796875  -59550.960938  9831.712891  -49719.250000  292.077606  198.188171   48.445572  885.716553  -49252.457031  -940.106689
  434.000000  8144.534180  -65565.296875  -59851.851562  9975.937500  -49875.914062  296.362244   58.894547   48.552181  883.771729  -49408.093750  -260.166199
  435.000000  8165.414062  -65285.859375  -59548.382812  9656.242188  -49892.140625  286.864807  266.624115   48.377583  886.961365  -49426.003906  1552.930298
  436.000000  8100.631348  -65133.914062  -59461.257812  9567.738281  -49893.519531  284.235565  140.583725   48.471382  885.244934  -49426.476562  2192.325684
  437.000000  7980.633301  -65017.550781  -59461.320312  9618.585938  -49842.734375  285.746124   86.053131   48.529087  884.192322  -49375.136719  -697.936646
  438.000000  8160.248047  -65320.558594  -59590.328125  9683.438477  -49906.890625  287.672760  155.702087   48.592365  883.040894  -49438.683594  658.590393
  439.000000  8030.934570  -65300.796875  -59704.179688  9803.893555  -49900.285156  291.251190   65.476540   48.429756  886.005859  -49433.644531  935.926453
  440.000000  7929.897461  -65221.371094  -59732.078125  9829.820312  -49902.257812  292.021423  -24.956741   48.445210  885.723206  -49435.468750  1469.637695
  441.000000  8163.968750  -65416.382812  -59685.148438  9767.904297  -49917.242188  290.182037  161.950363   48.461933  885.417542  -49450.292969  -111.397507
  442.000000  8059.940918  -65404.937500  -59779.984375  9915.124023  -49864.859375  294.555603  107.688255   48.391224  886.711304  -49398.589844  990.644409
  443.000000  8191.974609  -65428.332031  -59667.250000  9837.349609  -49829.898438  292.245087  207.616653   48.433327  885.940491  -49363.222656  1005.814087
  444.000000  8049.208008  -65437.621094  -59823.093750  9898.949219  -49924.144531  294.075073  -38.466099   48.451561  885.607117  -49457.292969  -494.955444
  445.000000  8355.575195  -65566.226562  -59646.960938  9616.170898  -50030.789062  285.674377  375.150146   48.326614  887.896790  -49565.140625  641.358398
  446.000000  8016.352539  -65265.875000  -59691.437500  9759.421875  -49932.015625  289.930054   19.265160   48.415920  886.259033  -49465.507812  -711.103638
  447.000000  8075.312988  -65314.687500  -59671.507812  9745.048828  -49926.460938  289.503052  115.416656   48.412926  886.313843  -49459.980469  2444.638184
  448.000000  8095.812988  -65301.007812  -59632.695312  9804.914062  -49827.781250  291.281525  103.442024   48.457310  885.502014  -49360.875000  -1056.241821
  449.000000  8147.718750  -65357.695312  -59634.367188  9754.755859  -49879.609375  289.791443  211.248001   48.467087  885.323425  -49412.609375  2070.630615
  450.000000  8319.877930  -65502.292969  -59611.062500  9666.233398  -49944.828125  287.161621  380.383270   48.463005  885.397949  -49477.867188  682.640442
  451.000000  8202.843750  -65431.640625  -59663.109375  9798.225586  -49864.882812  291.082825  196.075912   48.346138  887.538269  -49399.046875  1427.833862
  452.000000  7995.774902  -65325.898438  -59761.015625  9943.494141  -49817.523438  295.398407  -75.525635   48.515850  884.433594  -49350.054688  910.748657
  453.000000  8207.993164  -65476.671875  -59698.406250  9789.041016  -49909.367188  290.809967  216.480835   48.223392  889.797363  -49444.714844  1942.989014
  454.000000  8128.705566  -65374.074219  -59668.023438  9814.820312  -49853.203125  291.575806  117.503975   48.457481  885.498901  -49386.296875  810.520142
  455.000000  8126.770508  -65202.566406  -59508.656250  9651.417969  -49857.238281  286.721497  215.122559   48.383244  886.857605  -49391.046875  1227.400024
  456.000000  7949.776367  -65307.664062  -59789.187500  9957.807617  -49831.378906  295.823639  -90.985497   48.489952  884.905945  -49364.156250  1708.669678
  457.000000  7999.251465  -65111.531250  -59548.929688  9648.605469  -49900.324219  286.637939    8.211919   48.502331  884.680115  -49432.984375  -1015.076294
  458.000000  8065.576660  -65115.929688  -59472.406250  9647.709961  -49824.695312  286.611328  145.126038   48.420967  886.166626  -49358.140625  273.262451
  459.000000  8278.248047  -65404.953125  -59553.492188  9545.955078  -50007.539062  283.588440  410.253662   48.372105  887.061829  -49541.453125  1640.324707
  460.000000  8268.607422  -65617.585938  -59787.039062  9767.717773  -50019.320312  290.176514  211.349167   48.449734  885.640503  -49552.488281  779.314880
  461.000000  7919.800293  -65118.890625  -59637.507812  9785.818359  -49851.687500  290.714233  -67.373711   48.402657  886.501892  -49385.308594  2512.757568
  462.000000  8419.583008  -65690.390625  -59697.882812  9784.148438  -49913.734375  290.664612  415.528656   48.406487  886.431763  -49447.316406  828.708801
  463.000000  8230.105469  -65410.734375  -59602.867188  9612.237305  -49990.628906  285.557526  226.922562   48.528000  884.212158  -49523.042969  218.881149
  464.000000  8169.910645  -65483.414062  -59735.578125  9793.806641  -49941.773438  290.951538  132.305801   48.394299  886.654968  -49475.472656  2106.029297
  465.000000  8292.457031  -65835.703125  -59971.953125  9937.587891  -50034.367188  295.222961  250.944992   48.307667  888.245056  -49568.902344  -70.407829
  466.000000  8153.938477  -65596.031250  -59875.914062  9978.298828  -49897.617188  296.432373   53.502666   48.616459  882.603271  -49429.175781  1258.291382
  467.000000  8132.611816  -65265.914062  -59567.500000  9676.886719  -49890.613281  287.478119   86.644501   48.600002  882.902161  -49422.332031  667.696472
  468.000000  8388.564453  -65632.539062  -59668.140625  9673.101562  -49995.039062  287.365662  394.618164   48.530128  884.173340  -49527.429688  3091.911377
  469.000000  8322.407227  -65433.050781  -59542.937500  9632.115234  -49910.820312  286.148071  434.654327   48.521374  884.332886  -49443.296875  -2443.395508
  470.000000  8411.604492  -65619.898438  -59640.781250  9701.700195  -49939.082031  288.215271  518.314880   48.385788  886.810974  -49472.863281  1884.380371
  471.000000  8118.797852  -65231.582031  -59546.085938  9587.597656  -49958.488281  284.825531  146.965820   48.463394  885.390869  -49491.523438  3340.991943
  472.000000  8283.665039  -65473.914062  -59629.187500  9659.881836  -49969.304688  286.972931  298.932312   48.487095  884.958069  -49502.109375  1776.454834
  473.000000  8129.560547  -65291.429688  -59601.906250  9693.134766  -49908.773438  287.960815  167.043030   48.455181  885.540955  -49441.886719  727.867126
  474.000000  8241.215820  -65441.750000  -59626.234375  9709.566406  -49916.667969  288.448944  288.270355   48.452557  885.588928  -49449.808594  -608.987427
  475.000000  8140.342285  -65304.542969  -59586.218750  9643.498047  -49942.718750  286.486206  196.587204   48.448631  885.660645  -49475.894531  371.255829
  476.000000  8337.490234  -65274.671875  -59368.867188  9492.919922  -49875.945312  282.012878  495.458160   48.543552  883.928833  -49408.207031  -427.167694
  477.000000  8127.651367  -65423.097656  -59719.664062  9697.361328  -50022.304688  288.086365   64.938538   48.439011  885.836548  -49555.574219  -160.835342
  478.000000  8105.608887  -65192.230469  -59516.046875  9698.939453  -49817.109375  288.133240  154.944138   48.457150  885.504944  -49350.203125  2636.544434
  479.000000  8092.438965  -65468.250000  -59799.960938  9852.970703  -49946.992188  292.709167   -4.121857   48.510052  884.539307  -49479.578125  803.519470
  480.000000  8045.106934  -65384.402344  -59768.773438  9894.316406  -49874.457031  293.937439  -43.191418   48.477020  885.141968  -49407.359375  -277.457367
  481.000000  8080.873047  -65301.207031  -59640.617188  9667.076172  -49973.539062  287.186676   35.826275   48.496555  884.785461  -49506.253906  -1610.018799
  482.000000  8062.165039  -65326.320312  -59692.507812  9893.789062  -49798.718750  293.921783   46.303638   48.589355  883.095581  -49330.539062  232.878769
  483.000000  8167.300781  -65295.113281  -59547.125000  9708.109375  -49839.015625  288.405670  201.364014   48.543625  883.927551  -49371.277344  1407.555054
  484.000000  8138.325195  -65341.601562  -59634.531250  9781.058594  -49853.472656  290.572815  143.032700   48.442169  885.778809  -49386.710938  708.437866
  485.000000  8134.080566  -65560.664062  -59846.523438  10035.652344  -49810.871094  298.136230   92.592796   48.361290  887.260193  -49344.890625  779.591248
  486.000000  7939.421875  -65276.199219  -59767.109375  9838.567383  -49928.542969  292.281281  -80.922752   48.387413  886.781189  -49462.308594  2947.414062
  487.000000  7751.531250  -64983.531250  -59660.679688  9772.201172  -49888.476562  290.309692  -276.460205   48.451904  885.600830  -49421.621094  -332.848267
  488.000000  8299.813477  -65479.210938  -59617.500000  9709.759766  -49907.742188  288.454712  373.708038   48.349083  887.484192  -49441.878906  336.736786
  489.000000  7902.862305  -65211.609375  -59742.882812  9816.388672  -49926.492188  291.622406  -144.057144   48.516808  884.416138  -49459.011719  1939.025879
  490.000000  8091.183594  -65235.789062  -59572.343750  9737.884766  -49834.460938  289.290222  148.323990   48.491314  884.881104  -49367.226562  1622.829956
  491.000000  8108.367676  -65328.320312  -59649.335938  9725.544922  -49923.789062  288.923645  118.632927   48.553638  883.745239  -49455.953125  -1150.824585
  492.000000  8219.901367  -65328.906250  -59542.390625  9624.693359  -49917.695312  285.927582  255.091232   48.472797  885.219116  -49450.640625  -320.495392
  493.000000  8149.938477  -65366.242188  -59635.468750  9819.158203  -49816.312500  291.704681  130.739182   48.478600  885.113159  -49349.199219  1908.512451
  494.000000  8015.778320  -65257.839844  -59669.867188  9692.451172  -49977.414062  287.940491   69.135979   48.451313  885.611633  -49510.566406  -950.451599
  495.000000  7937.450195  -65195.187500  -59694.367188  9839.671875  -49854.695312  292.314087  -44.539246   48.413582  886.301819  -49388.210938  1512.189575
  496.000000  8212.853516  -65309.015625  -59529.812500  9690.314453  -49839.500000  287.877014  298.922272   48.373917  887.028564  -49373.398438  1099.309692
  497.000000  8021.208496  -65305.078125  -59713.054688  9808.700195  -49904.355469  291.393982    1.400726   48.430687  885.988831  -49437.707031  -823.412964
  498.000000  8096.354980  -65328.617188  -59665.367188  9740.507812  -49924.859375  289.368164  124.216286   48.463993  885.379944  -49457.886719  631.907227
  499.000000  8473.953125  -65529.410156  -59486.335938  9494.664062  -49991.671875  282.064697  485.119415   48.504631  884.638123  -49524.308594  2621.826660
  500.000000  7959.807129  -65401.757812  -59875.250000  10012.437500  -49862.812500  297.446564  -152.490555   48.517616  884.401367  -49395.324219  141.829315
  501.000000  8139.540527  -65299.707031  -59584.156250  9705.450195  -49878.707031  288.326660  137.762939   48.643120  882.119507  -49410.011719  -994.061829
  502.000000  8142.616699  -65295.703125  -59579.671875  9638.358398  -49941.312500  286.333527  163.993698   48.572006  883.411011  -49473.300781  314.714661
  503.000000  8084.409180  -65477.156250  -59821.140625  9899.220703  -49921.921875  294.083160    1.882734   48.471401  885.244629  -49454.878906  -506.594513
  504.000000  8251.218750  -65460.496094  -59638.070312  9721.049805  -49917.019531  288.790100  294.874908   48.289852  888.572754  -49451.726562  386.131561
  505.000000  8333.505859  -65442.589844  -59536.718750  9722.474609  -49814.242188  288.832428  369.145752   48.445457  885.718689  -49347.449219  -399.446320
  506.000000  7859.862793  -65073.765625  -59638.796875  9767.285156  -49871.511719  290.163635  -134.715393   48.532833  884.124084  -49403.878906  -617.479248
  507.000000  8190.354980  -65406.605469  -59646.468750  9701.432617  -49945.035156  288.207306  304.871094   48.276127  888.825378  -49479.875000  -381.391846
  508.000000  8075.197266  -65399.085938  -59758.757812  9845.605469  -49913.152344  292.490356   51.956623   48.340870  887.634949  -49447.367188  2738.444336
  509.000000  8079.449219  -65188.847656  -59546.414062  9744.982422  -49801.429688  289.501068  167.916153   48.385654  886.813416  -49335.214844  582.126709
  510.000000  8298.125000  -65341.359375  -59472.476562  9637.298828  -49835.179688  286.302063  452.420288   48.320553  888.008179  -49369.589844  -554.238098
  511.000000  8109.966797  -65417.328125  -59736.015625  9831.791016  -49904.226562  292.079956  112.395264   48.415386  886.268799  -49437.722656  257.065155
  512.000000  8255.871094  -65441.476562  -59611.148438  9652.026367  -49959.121094  286.739563  334.142334   48.441910  885.783569  -49492.363281  -629.466858
  513.000000  8108.545898  -65380.125000  -59702.164062  9747.734375  -49954.429688  289.582825  109.029503   48.397072  886.604187  -49488.105469  -1299.045288
  514.000000  8482.992188  -65437.718750  -59386.625000  9420.107422  -49966.515625  279.849792  578.819031   48.424206  886.107361  -49499.929688  -383.660522
  515.000000  8211.771484  -65465.023438  -59682.335938  9673.249023  -50009.085938  287.370056  199.157913   48.406116  886.438538  -49542.671875  1158.291748
  516.000000  7952.872559  -65152.679688  -59627.421875  9677.847656  -49949.574219  287.506653   44.921223   48.433720  885.933350  -49482.894531  551.930115
  517.000000  8332.361328  -65497.820312  -59594.179688  9663.448242  -49930.730469  287.078888  418.459442   48.389965  886.734375  -49464.472656  3475.037598
  518.000000  8202.907227  -65753.265625  -59984.179688  9885.792969  -50098.386719  293.684235  111.908913   48.397015  886.605225  -49632.062500  864.606934
  519.000000  7933.260742  -65413.699219  -59907.687500  9978.925781  -49928.761719  296.451019  -98.821777   48.344997  887.559204  -49462.937500  -1780.166260
  520.000000  8257.722656  -65524.058594  -59693.234375  9714.943359  -49978.289062  288.608704  299.861755   48.320721  888.005127  -49512.699219  -997.867432
  521.000000  8052.376953  -65288.679688  -59663.476562  9842.192383  -49821.285156  292.388977  131.993958   48.461597  885.423706  -49354.335938  480.599365
  522.000000  8128.293945  -65240.023438  -59546.710938  9601.354492  -49945.355469  285.234222  209.229843   48.319756  888.022827  -49479.773438  1027.432251
  523.000000  8017.864258  -65148.015625  -59557.210938  9635.457031  -49921.753906  286.247345  132.390564   48.323158  887.960327  -49456.140625  -904.706848
  524.000000  7940.598633  -65235.308594  -59722.031250  9746.041016  -49975.992188  289.532532  -39.419666   48.369732  887.105347  -49509.929688  -1925.734131
  525.000000  8335.598633  -65482.210938  -59573.695312  9588.368164  -49985.328125  284.848419  355.484375   48.511833  884.506775  -49517.894531  722.914185
  526.000000  8103.904297  -65329.808594  -59650.851562  9726.428711  -49924.421875  288.949890  173.846573   48.355328  887.369568  -49458.496094  149.722610
  527.000000  8144.375000  -65209.890625  -59490.328125  9545.038086  -49945.289062  283.561188  249.302261   48.399673  886.556519  -49478.937500  3004.004883
  528.000000  8182.301758  -65329.410156  -59573.398438  9693.804688  -49879.593750  287.980713  223.874496   48.470108  885.268250  -49412.562500  2767.931885
  529.000000  8098.155762  -65422.183594  -59757.640625  9921.716797  -49835.921875  294.751465   75.189034   48.454212  885.558655  -49369.046875  -851.453003
  530.000000  8328.328125  -65499.746094  -59598.742188  9745.910156  -49852.832031  289.528656  382.070343   48.459602  885.460144  -49385.902344  2309.586914
  531.000000  8143.061035  -65331.585938  -59613.914062  9674.181641  -49939.734375  287.397766  140.938232   48.510826  884.525146  -49472.312500  -76.656433
  532.000000  8049.424316  -65350.945312  -59737.125000  9782.691406  -49954.433594  290.621338   41.805817   48.405376  886.452087  -49488.027344  1935.175537
  533.000000  8152.780762  -65284.562500  -59549.757812  9711.878906  -49837.878906  288.517639  287.908417   48.284267  888.675537  -49372.640625  1111.809814
  534.000000  8106.148926  -65459.980469  -59782.773438  9781.453125  -50001.320312  290.584534  135.451096   48.399258  886.564148  -49534.972656  1613.613159
  535.000000  8210.946289  -65473.968750  -59689.507812  9751.192383  -49938.316406  289.685577  175.205505   48.535744  884.071045  -49470.652344  2073.165039
  536.000000  8192.978516  -65388.191406  -59619.781250  9638.599609  -49981.179688  286.340698  213.919601   48.519379  884.369263  -49513.675781  518.066589
  537.000000  8019.237793  -65405.382812  -59821.945312  9957.585938  -49864.359375  295.817047  -10.088771   48.552223  883.770996  -49396.539062  621.124573
  538.000000  8204.960938  -65490.046875  -59715.671875  9744.244141  -49971.429688  289.479156  319.558319   48.394943  886.643188  -49505.125000  667.654358
  539.000000  8124.669434  -65311.851562  -59617.664062  9705.033203  -49912.632812  288.314270  143.977951   48.553516  883.747437  -49444.800781  -804.450806
  540.000000  8252.654297  -65507.734375  -59684.882812  9775.020508  -49909.863281  290.393402  256.956665   48.447536  885.680664  -49443.050781  155.728867
  541.000000  8145.969727  -65407.796875  -59684.812500  9792.862305  -49891.949219  290.923492  179.640015   48.421452  886.157776  -49425.386719  765.538635
  542.000000  8170.088867  -65402.953125  -59643.070312  9713.667969  -49929.402344  288.570801  254.536575   48.359116  887.300049  -49463.441406  1381.125854
  543.000000  8305.593750  -65655.578125  -59774.695312  9846.863281  -49927.832031  292.527740  341.128326   48.439194  885.833191  -49461.101562  1729.990112
  544.000000  8174.421875  -65506.156250  -59760.703125  9746.669922  -50014.031250  289.551208  136.240860   48.407795  886.407776  -49547.601562  1732.206909
  545.000000  7974.222656  -65186.632812  -59649.125000  9723.562500  -49925.562500  288.864746   22.456232   48.377831  886.956787  -49459.421875  404.130493
  546.000000  8145.391602  -65574.250000  -59865.742188  9838.881836  -50026.859375  292.290619  141.064240   48.354053  887.392944  -49560.949219  -1433.684448
  547.000000  8186.266602  -65373.937500  -59615.921875  9754.779297  -49861.140625  289.792114  241.798996   48.399590  886.558044  -49394.789062  2661.109863
  548.000000  8257.913086  -65463.937500  -59635.375000  9743.525391  -49891.851562  289.457794  291.506256   48.443974  885.745789  -49425.074219  2375.807129
  549.000000  8016.291016  -65316.234375  -59728.156250  9735.941406  -49992.214844  289.232483   28.339655   48.402031  886.513367  -49525.839844  -32.777699
  550.000000  8082.637695  -65281.324219  -59625.921875  9745.629883  -49880.292969  289.520325   98.414673   48.527687  884.217834  -49412.707031  2806.525391
  551.000000  8221.156250  -65471.660156  -59674.914062  9704.076172  -49970.835938  288.285858  288.873932   48.347248  887.517883  -49504.988281  -1207.352905
  552.000000  8159.347656  -65278.281250  -59548.929688  9656.215820  -49892.714844  286.864044  195.176315   48.503605  884.656860  -49425.363281  565.094666
  553.000000  8160.678711  -65510.710938  -59777.562500  9827.011719  -49950.550781  291.937988   94.047844   48.501350  884.697998  -49483.218750  153.959595
  554.000000  8112.721191  -65256.152344  -59569.218750  9689.312500  -49879.906250  287.847260  195.269653   48.357426  887.331055  -49413.960938  -96.770493
  555.000000  8192.549805  -65349.789062  -59590.156250  9601.744141  -49988.414062  285.245789  298.283051   48.372181  887.060425  -49522.328125  183.511154
  556.000000  8237.130859  -65628.398438  -59825.687500  9766.955078  -50058.734375  290.153839  222.975525   48.472351  885.227234  -49591.683594  717.947876
  557.000000  7995.531250  -65045.855469  -59483.320312  9644.336914  -49838.984375  286.511139  165.262527   48.361023  887.265076  -49373.003906   11.458622
  558.000000  8147.061523  -65197.914062  -59472.234375  9598.484375  -49873.750000  285.148956  288.928406   48.380203  886.913330  -49407.585938  3321.481445
  559.000000  8172.556641  -65419.117188  -59670.617188  9791.644531  -49878.972656  290.887299  127.321373   48.536068  884.065125  -49411.308594  -319.846832
  560.000000  8220.058594  -65517.171875  -59724.593750  9848.250000  -49876.343750  292.568939  270.774719   48.350361  887.460754  -49410.468750   92.565552
  561.000000  8284.527344  -65332.890625  -59481.593750  9645.783203  -49835.812500  286.554108  373.539642   48.506229  884.609009  -49368.433594  1175.789062
  562.000000  8256.553711  -65472.703125  -59647.851562  9826.666016  -49821.187500  291.927704  336.040985   48.308968  888.221130  -49355.710938  1081.040039
  563.000000  8207.853516  -65394.070312  -59616.710938  9759.898438  -49856.812500  289.944214  290.254028   48.422192  886.144226  -49390.246094  -1847.849243
  564.000000  8084.243164  -65224.609375  -59570.156250  9681.878906  -49888.277344  287.626434  112.170174   48.471821  885.236938  -49421.230469  420.571350
  565.000000  8116.433105  -65333.398438  -59643.664062  9770.562500  -49873.101562  290.261017  188.381348   48.438034  885.854431  -49406.378906  359.306061
  566.000000  8077.578613  -65119.593750  -59470.914062  9597.117188  -49873.796875  285.108337  153.898361   48.439392  885.829590  -49407.062500  -740.852966
  567.000000  7863.111328  -65163.492188  -59737.687500  9745.825195  -49991.863281  289.526123  -165.992889   48.450447  885.627441  -49525.023438  826.171753
  568.000000  8249.138672  -65354.601562  -59533.171875  9620.345703  -49912.828125  285.798401  359.428253   48.396626  886.612366  -49446.507812  627.967651
  569.000000  8291.906250  -65593.406250  -59734.484375  9799.989258  -49934.496094  291.135223  229.279984   48.517883  884.396484  -49467.007812  2080.677002
  570.000000  8063.520508  -65391.136719  -59759.398438  9900.773438  -49858.625000  294.129272   57.240040   48.468842  885.291382  -49391.605469  2714.479736
  571.000000  7796.122070  -65084.574219  -59722.031250  9828.740234  -49893.289062  291.989349  -186.881943   48.325420  887.918762  -49427.652344  157.069077
  572.000000  8055.490234  -65071.464844  -59447.687500  9545.056641  -49902.632812  283.561737  214.957520   48.233665  889.607849  -49437.882812  1097.721313
  573.000000  8037.236328  -65317.039062  -59704.968750  9824.857422  -49880.109375  291.873993   79.379829   48.320789  888.003845  -49414.519531  1336.087158
  574.000000  8120.497559  -65450.355469  -59764.976562  9874.255859  -49890.718750  293.341492  175.612991   48.332195  887.794250  -49425.019531  -638.264038
  575.000000  8111.595215  -65509.019531  -59822.453125  9948.978516  -49873.476562  295.561340   96.611717   48.284939  888.663147  -49408.230469  -1875.017700
  576.000000  8157.971680  -65505.597656  -59778.515625  9799.342773  -49979.171875  291.115997  153.646561   48.357014  887.338623  -49513.230469  2199.894775
  577.000000  8078.550781  -65314.945312  -59659.968750  9673.800781  -49986.167969  287.386444   78.387260   48.426186  886.071167  -49519.562500  -642.105347
  578.000000  7832.359863  -64934.687500  -59525.203125  9649.373047  -49875.828125  286.660736  -89.794067   48.415188  886.272461  -49409.328125  1509.379028
  579.000000  8158.672852  -65655.296875  -59920.828125  9953.390625  -49967.437500  295.692413  118.939270   48.340984  887.632874  -49501.652344  397.147400
  580.000000  8159.183105  -65408.144531  -59681.070312  9875.636719  -49805.433594  293.382538  221.213547   48.355846  887.360046  -49339.503906  3101.244385
  581.000000  8217.572266  -65460.765625  -59671.554688  9784.188477  -49887.367188  290.665802  329.353058   48.349659  887.473633  -49421.496094  421.175110
  582.000000  8232.476562  -65355.195312  -59562.070312  9720.107422  -49841.960938  288.762115  295.532257   48.403046  886.494751  -49375.578125  247.142410
  583.000000  8094.619141  -65391.917969  -59719.664062  9806.059570  -49913.605469  291.315552   83.619354   48.515713  884.436096  -49446.136719  1630.297485
  584.000000  8165.440430  -65441.273438  -59712.695312  9762.958008  -49949.738281  290.035095  218.108414   48.377857  886.956299  -49483.597656  -1448.846436
  585.000000  8060.996094  -65366.042969  -59734.093750  9753.299805  -49980.792969  289.748169   -7.433075   48.483376  885.025940  -49513.636719  2020.528687
  586.000000  8314.706055  -65694.250000  -59812.312500  9772.253906  -50040.058594  290.311249  281.005127   48.494530  884.822388  -49572.792969  -1119.932861
  587.000000  8207.524414  -65322.234375  -59549.492188  9674.523438  -49874.968750  287.407898  334.337494   48.370651  887.088440  -49408.898438  1549.260620
  588.000000  8049.082031  -65284.214844  -59658.882812  9725.957031  -49932.925781  288.935883  129.262070   48.353172  887.409119  -49467.023438  1717.570679
  589.000000  8268.009766  -65435.078125  -59595.773438  9697.111328  -49898.664062  288.078949  279.780518   48.420017  886.184021  -49432.117188  336.107208
  590.000000  8434.965820  -65745.609375  -59742.703125  9786.134766  -49956.570312  290.723633  453.045868   48.352680  887.418152  -49490.671875  1469.516357
  591.000000  8077.244141  -65319.804688  -59661.476562  9794.923828  -49866.554688  290.984741  165.646622   48.419567  886.192261  -49400.011719   59.607121
  592.000000  8198.664062  -65261.984375  -59496.289062  9646.500000  -49849.789062  286.575409  256.712402   48.426876  886.058533  -49383.175781  1052.957153
  593.000000  8127.362305  -65303.664062  -59613.257812  9760.908203  -49852.351562  289.974213  146.939926   48.528255  884.207458  -49384.761719  1129.577515
  594.000000  8229.178711  -65186.136719  -59381.484375  9507.309570  -49874.175781  282.440369  351.851349   48.405098  886.457153  -49407.773438  -328.470947
  595.000000  8101.185547  -65543.859375  -59874.281250  9942.642578  -49931.640625  295.373108   66.532372   48.327042  887.888977  -49465.988281  -102.408920
  596.000000  8066.155762  -65064.332031  -59428.843750  9563.439453  -49865.406250  284.107849  219.278305   48.478931  885.107117  -49398.292969  -1051.605469
  597.000000  8273.285156  -65595.312500  -59746.890625  9727.200195  -50019.691406  288.972809  271.465851   48.407795  886.407776  -49553.261719  675.880310
  598.000000  8246.959961  -65592.054688  -59779.289062  9813.300781  -49965.988281  291.530670  163.480453   48.526295  884.243225  -49498.417969  1081.791382
  599.000000  8162.640625  -65484.992188  -59763.859375  9818.234375  -49945.625000  291.677246  144.200790   48.482727  885.037781  -49478.472656  2054.262207
  600.000000  8118.335938  -65450.125000  -59766.617188  9855.394531  -49911.222656  292.781189   61.807663   48.449154  885.651123  -49444.394531  1372.798828
  601.000000  8108.500977  -65251.121094  -59571.375000  9753.410156  -49817.964844  289.751465  170.376953   48.459953  885.453735  -49351.031250  1156.929199
  602.000000  8191.384766  -65475.968750  -59714.968750  9734.929688  -49980.039062  289.202454  183.410049   48.492962  884.851013  -49512.789062  336.927307
  603.000000  8177.073242  -65400.257812  -59652.210938  9638.150391  -50014.062500  286.327362  190.913223   48.389282  886.746887  -49547.812500  -678.829041
  604.000000  8104.298828  -65313.128906  -59630.210938  9698.250000  -49931.960938  288.112762  169.773438   48.347664  887.510254  -49466.109375  2049.255127
  605.000000  8277.422852  -65309.679688  -59457.492188  9528.115234  -49929.375000  283.058441  401.663940   48.418125  886.218689  -49462.847656  330.961151
  606.000000  8173.624512  -65396.687500  -59653.156250  9713.975586  -49939.179688  288.579956  195.846054   48.441936  885.783081  -49472.421875  820.770142
  607.000000  8095.025391  -65377.437500  -59710.484375  9860.858398  -49849.625000  292.943481   44.947018   48.488243  884.937134  -49382.421875  -586.171875
  608.000000  8274.761719  -65462.097656  -59618.429688  9650.497070  -49967.933594  286.694153  245.051224   48.434250  885.923645  -49501.250000  527.078308
  609.000000  8005.116699  -65330.484375  -59752.156250  9850.526367  -49901.628906  292.636566  -33.514233   48.404510  886.467957  -49435.230469  2005.811890
  610.000000  8193.593750  -65494.898438  -59737.726562  9757.210938  -49980.515625  289.864349  188.935181   48.398479  886.578369  -49514.175781  2286.607910
  611.000000  8243.990234  -65272.515625  -59463.414062  9587.049805  -49876.363281  284.809265  393.498260   48.376671  886.978088  -49410.234375  1249.032349
  612.000000  8008.250000  -65172.425781  -59601.648438  9784.310547  -49817.335938  290.669434   28.844696   48.571842  883.414001  -49349.324219  -285.359924
  613.000000  8246.005859  -65371.656250  -59552.320312  9668.703125  -49883.617188  287.234985  271.858429   48.469109  885.286499  -49416.597656  273.762146
  614.000000  8151.879883  -65483.410156  -59770.867188  9876.261719  -49894.605469  293.401093  125.973595   48.478165  885.121094  -49427.496094  -1066.547241
  615.000000  8123.730957  -65310.117188  -59611.000000  9769.531250  -49841.468750  290.230377  109.031960   48.546177  883.881042  -49373.707031  2367.573486
  616.000000  8146.420898  -65262.414062  -59535.539062  9657.632812  -49877.906250  286.906128  146.509689   48.545673  883.890259  -49410.148438  415.028931
  617.000000  8135.609863  -65491.050781  -59779.218750  9907.527344  -49871.691406  294.329926   64.741676   48.470821  885.255188  -49404.656250  -847.194580
  618.000000  8136.826172  -65414.003906  -59708.156250  9801.043945  -49907.113281  291.166534  132.522034   48.568634  883.472351  -49439.132812  -818.367554
  619.000000  8196.968750  -65455.921875  -59697.820312  9778.019531  -49919.800781  290.482544  161.117813   48.456215  885.522034  -49452.906250  1475.704712
  620.000000  8202.686523  -65480.089844  -59717.023438  9800.223633  -49916.800781  291.142181  230.787796   48.412613  886.319580  -49450.324219  -1628.689819
  621.000000  8189.152344  -65373.742188  -59620.406250  9721.068359  -49899.335938  288.790649  255.493408   48.397793  886.591003  -49433.003906  -843.529968
  622.000000  8101.315430  -65384.414062  -59709.507812  9854.245117  -49855.261719  292.747040   97.845055   48.480694  885.074951  -49388.128906  841.049683
  623.000000  8126.288086  -65553.546875  -59860.601562  9997.168945  -49863.433594  296.992981   38.901134   48.531895  884.141174  -49395.808594  -2068.140625
  624.000000  8102.215332  -65222.246094  -59558.023438  9692.920898  -49865.101562  287.954468  141.754272   48.486855  884.962463  -49397.910156  1283.511108
  625.000000  8122.595703  -65358.558594  -59677.375000  9773.267578  -49904.109375  290.341370  162.374619   48.414322  886.288269  -49437.617188  349.994446
  626.000000  8069.920898  -65390.750000  -59752.257812  9839.150391  -49913.109375  292.298584   18.938131   48.481766  885.055359  -49445.968750  3262.111084
  627.000000  8102.646973  -65134.890625  -59463.734375  9581.625000  -49882.109375  284.648102  210.250229   48.365200  887.188416  -49416.089844  2784.425049
  628.000000  8319.920898  -65588.250000  -59697.460938  9663.634766  -50033.828125  287.084442  336.531403   48.265041  889.029541  -49568.773438  -1567.286011
  629.000000  8012.577148  -65283.597656  -59702.007812  9689.716797  -50012.289062  287.859283   38.951176   48.413193  886.308960  -49545.808594  -523.291382
  630.000000  8337.353516  -65543.593750  -59628.828125  9733.424805  -49895.402344  289.157745  334.991241   48.496651  884.783691  -49428.117188  444.762604
  631.000000  8194.814453  -65422.375000  -59661.453125  9787.474609  -49873.976562  290.763428  213.960693   48.353107  887.410339  -49408.074219  1878.583252
  632.000000  8190.921875  -65540.171875  -59788.851562  9841.104492  -49947.746094  292.356659  191.437317   48.268314  888.969238  -49482.660156  2719.968262
  633.000000  8159.288574  -65418.812500  -59683.625000  9771.637695  -49911.988281  290.292938  182.681290   48.399456  886.560486  -49445.640625  1498.510010
  634.000000  8098.131348  -65429.820312  -59765.289062  9936.908203  -49828.382812  295.202759   37.310837   48.444351  885.738892  -49361.601562  536.768433
  635.000000  8174.616699  -65442.703125  -59706.000000  9697.709961  -50008.289062  288.096741  185.485672   48.381199  886.895081  -49542.117188  -849.083984
  636.000000  8104.374023  -65226.031250  -59549.453125  9624.208984  -49925.242188  285.913177  162.490097   48.486721  884.964905  -49458.050781  2867.131592
  637.000000  8098.355469  -65041.023438  -59369.734375  9647.244141  -49722.492188  286.597504  217.487625   48.490658  884.893066  -49255.265625  2242.338867
  638.000000  7959.544434  -65063.585938  -59532.078125  9819.929688  -49712.148438  291.727600   14.186946   48.549755  883.815918  -49244.351562  -96.130936
  639.000000  8049.835938  -65472.773438  -59859.992188  9972.332031  -49887.660156  296.255127  -26.518137   48.427227  886.052124  -49421.042969  1955.277588
  640.000000  8050.335449  -65291.140625  -59669.351562  9792.149414  -49877.203125  290.902313   10.683949   48.522881  884.305420  -49409.664062  1233.532471
  641.000000  8399.945312  -65632.679688  -59672.304688  9736.352539  -49935.953125  289.244720  425.605377   48.424263  886.106323  -49469.363281  2087.237793
  642.000000  8210.367188  -65474.476562  -59695.992188  9742.396484  -49953.593750  289.424255  238.398941   48.420052  886.183411  -49487.046875  2153.581055
  643.000000  8115.494141  -65347.765625  -59658.968750  9781.222656  -49877.746094  290.577698  113.250481   48.395123  886.639893  -49411.437500  1414.048096
  644.000000  8066.517578  -65214.046875  -59580.484375  9728.394531  -49852.089844  289.008301  110.386436   48.407619  886.411011  -49385.664062  -153.984299
  645.000000  8192.770508  -65214.726562  -59443.812500  9582.919922  -49860.890625  284.686584  353.451752   48.330410  887.827087  -49395.207031  246.178787
  646.000000  8277.629883  -65445.675781  -59602.468750  9720.210938  -49882.257812  288.765167  261.258331   48.553253  883.752258  -49414.425781  1136.801270
  647.000000  8297.616211  -65425.828125  -59568.804688  9694.197266  -49874.609375  287.992371  340.975372   48.492424  884.860840  -49407.363281  -403.879944
  648.000000  8033.184570  -65260.375000  -59660.015625  9762.486328  -49897.531250  290.021088   61.845127   48.455418  885.536621  -49430.644531  1831.427368
  649.000000  8100.986328  -65357.023438  -59682.195312  9734.202148  -49947.992188  289.180817   86.041451   48.497669  884.765137  -49480.695312  3086.253418
  650.000000  8095.828125  -65326.195312  -59667.953125  9740.190430  -49927.761719  289.358734  106.938759   48.499874  884.724915  -49460.445312  1821.479736
  651.000000  8272.945312  -65587.531250  -59745.445312  9815.236328  -49930.210938  291.588135  217.212646   48.486931  884.961060  -49463.019531  612.565918
  652.000000  8074.855469  -65292.089844  -59642.351562  9724.708008  -49917.644531  288.898773  148.208267   48.386604  886.795959  -49451.417969  1047.332397
  653.000000  8207.072266  -65710.125000  -59941.421875  9987.359375  -49954.062500  296.701538  150.248566   48.420158  886.181458  -49487.515625  1171.115601
  654.000000  8035.643066  -65250.187500  -59651.882812  9779.209961  -49872.671875  290.517914   74.275322   48.388393  886.763184  -49406.429688  -1345.748291
  655.000000  8162.203125  -65523.636719  -59796.328125  9912.013672  -49884.312500  294.463196  162.525055   48.415123  886.273621  -49417.812500  3685.921387
  656.000000  8104.454102  -65261.785156  -59596.734375  9733.845703  -49862.890625  289.170227  151.367874   48.397110  886.603455  -49396.562500  3146.913086
  657.000000  8403.895508  -65514.199219  -59527.007812  9629.645508  -49897.363281  286.074677  424.592041   48.473625  885.203979  -49430.300781  558.966003
  658.000000  8105.046875  -65086.871094  -59416.531250  9678.861328  -49737.671875  287.536774  169.039841   48.577690  883.307678  -49269.605469  -2044.760010
  659.000000  8259.998047  -65371.425781  -59535.976562  9682.999023  -49852.976562  287.659698  342.871246   48.455753  885.530457  -49386.085938  856.810608
  660.000000  8100.584961  -65359.925781  -59688.835938  9788.916016  -49899.921875  290.806244  145.205154   48.487709  884.946899  -49432.722656  122.242439
  661.000000  8065.320312  -65194.300781  -59554.843750  9648.886719  -49905.957031  286.646301  104.480705   48.434479  885.919434  -49439.269531  226.005371
  662.000000  8273.129883  -65702.492188  -59860.375000  9900.449219  -49959.925781  294.119659  242.464111   48.321159  887.997009  -49494.332031  131.785034
  663.000000  8251.639648  -65422.398438  -59605.203125  9727.671875  -49877.531250  288.986816  342.187622   48.422859  886.132019  -49410.957031  -2027.620605
  664.000000  8184.249512  -65405.339844  -59653.945312  9808.152344  -49845.792969  291.377716  225.171753   48.358982  887.302490  -49379.832031  1134.184692
  665.000000  8166.351562  -65251.132812  -59513.773438  9658.171875  -49855.601562  286.922150  191.711731   48.477146  885.139709  -49388.503906  491.876831
  666.000000  8054.306641  -65208.863281  -59586.867188  9698.124023  -49888.742188  288.109039  110.661285   48.458641  885.477722  -49421.824219  -896.562195
  667.000000  8271.148438  -65460.289062  -59624.898438  9719.404297  -49905.492188  288.741211  327.077057   48.362770  887.233032  -49439.496094  -168.904633
  668.000000  8217.820312  -65218.242188  -59437.937500  9639.357422  -49798.578125  286.363220  285.952881   48.530159  884.172791  -49330.968750  378.903320
  669.000000  8139.894531  -65528.855469  -59815.445312  9886.489258  -49928.957031  293.704926   59.695324   48.396549  886.613770  -49462.636719   51.592602
  670.000000  7977.003906  -64981.289062  -59434.031250  9696.757812  -49737.273438  288.068451   76.405556   48.473961  885.197876  -49270.207031  209.764633
  671.000000  8437.232422  -65526.210938  -59521.812500  9671.048828  -49850.765625  287.304688  522.082458   48.467514  885.315613  -49383.761719  2050.451904
  672.000000  8308.662109  -65579.718750  -59707.984375  9830.648438  -49877.335938  292.046021  326.511017   48.448658  885.660156  -49410.511719  2037.072998
  673.000000  8274.816406  -65454.367188  -59611.867188  9679.679688  -49932.187500  287.561096  399.608734   48.340889  887.634644  -49466.402344  1206.476318
  674.000000  7844.004883  -65364.121094  -59955.039062  9899.090820  -50055.949219  294.079285  -196.812576   48.378399  886.946411  -49589.804688  2773.404053
  675.000000  8300.078125  -65540.851562  -59659.164062  9618.397461  -50040.765625  285.740540  374.520172   48.404720  886.464111  -49574.367188  2690.493408
  676.000000  8168.570312  -65341.023438  -59604.695312  9655.704102  -49948.992188  286.848816  166.641464   48.551315  883.787537  -49481.179688  570.100586
  677.000000  8159.676758  -65279.367188  -59545.765625  9625.439453  -49920.328125  285.949738  320.292328   48.438755  885.841248  -49453.601562  793.813171
  678.000000  8126.287109  -65506.828125  -59806.039062  9819.203125  -49986.835938  291.706024  159.439896   48.356323  887.351318  -49520.902344  1518.215942
  679.000000  8203.906250  -65373.765625  -59600.898438  9726.456055  -49874.441406  288.950714  236.721024   48.490269  884.900146  -49407.218750  -1585.387207
  680.000000  7976.867676  -65128.632812  -59576.945312  9648.746094  -49928.199219  286.642120  -16.961685   48.491142  884.884216  -49460.964844  1384.351685
  681.000000  8032.078613  -65208.003906  -59608.828125  9751.222656  -49857.605469  289.686462   22.280985   48.449745  885.640259  -49390.773438  1859.816528
  682.000000  8373.306641  -65619.812500  -59680.234375  9809.123047  -49871.109375  291.406555  409.348236   48.299736  888.390930  -49405.722656  648.854553
  683.000000  8225.750000  -65411.039062  -59609.093750  9644.115234  -49964.976562  286.504547  297.486603   48.325733  887.912964  -49499.335938  1941.336792
  684.000000  8101.146973  -65248.949219  -59575.015625  9627.113281  -49947.902344  285.999451   92.655151   48.337044  887.705200  -49482.156250  282.259369
  685.000000  8070.430664  -65303.312500  -59654.257812  9681.718750  -49972.539062  287.621674   16.925735   48.448196  885.668579  -49505.718750  729.455017
  686.000000  8148.223145  -65312.609375  -59593.710938  9770.177734  -49823.531250  290.249573  156.411957   48.541931  883.958374  -49355.808594  -279.288971
  687.000000  8117.769043  -65245.390625  -59562.585938  9636.376953  -49926.210938  286.274658  218.599304   48.350254  887.462708  -49460.335938  -358.978729
  688.000000  8133.280762  -65658.945312  -59955.875000  9942.460938  -50013.414062  295.367706   21.002893   48.274410  888.856995  -49548.269531  -192.460800
  689.000000  8230.005859  -65492.085938  -59692.765625  9818.966797  -49873.796875  291.698975  214.364792   48.577850  883.304749  -49405.730469  1294.985840
  690.000000  8127.906250  -65227.375000  -59522.585938  9660.091797  -49862.492188  286.979187  201.673843   48.437626  885.861877  -49395.773438  2195.208740
  691.000000  8078.351074  -65321.664062  -59674.351562  9736.994141  -49937.359375  289.263763  135.363419   48.383091  886.860352  -49471.167969  346.362091
  692.000000  7854.409180  -65337.089844  -59917.421875  10018.397461  -49899.023438  297.623627  -187.441422   48.442291  885.776550  -49432.261719  -798.633545
  693.000000  8158.374023  -65427.046875  -59696.046875  9753.693359  -49942.351562  289.759857  161.021408   48.366547  887.163757  -49476.320312  1446.467651
  694.000000  8034.337891  -65348.968750  -59746.679688  9708.944336  -50037.734375  288.430481   62.963673   48.456066  885.524780  -49570.839844  -240.517151
  695.000000  8085.867188  -65189.554688  -59532.906250  9665.792969  -49867.113281  287.148560  164.240707   48.434761  885.914307  -49400.425781  -135.686920
  696.000000  8398.204102  -65528.921875  -59571.828125  9697.054688  -49874.773438  288.077271  456.071442   48.395020  886.641785  -49408.468750  -48.375732
  697.000000  8267.250000  -65386.015625  -59556.820312  9615.959961  -49940.859375  285.668121  365.837555   48.492905  884.852051  -49473.609375  1260.184326
  698.000000  8031.487305  -65373.429688  -59774.773438  9888.526367  -49886.246094  293.765442   42.555454   48.459419  885.463501  -49419.320312  813.087952
  699.000000  8130.084961  -65083.781250  -59384.812500  9507.046875  -49877.765625  282.432556  294.027802   48.296814  888.444641  -49412.406250  -412.478210
  700.000000  8322.873047  -65486.890625  -59591.593750  9662.507812  -49929.085938  287.050964  425.218018   48.394260  886.655701  -49462.785156  894.794922
  701.000000  8009.591309  -65256.683594  -59677.023438  9776.290039  -49900.734375  290.431152    8.081325   48.427940  886.039062  -49434.109375  1242.146118
  702.000000  8088.028320  -65287.062500  -59635.718750  9673.042969  -49962.675781  287.363922   70.363129   48.479843  885.090454  -49495.550781  448.980164
  703.000000  8109.521484  -65239.203125  -59552.828125  9691.531250  -49861.296875  287.913177  187.268066   48.486855  884.962463  -49394.105469  -770.203186
  704.000000  8038.623535  -65506.757812  -59895.375000  9968.524414  -49926.851562  296.141998  -17.118139   48.369419  887.111084  -49460.792969  955.774048
  705.000000  8218.404297  -65281.402344  -59486.945312  9635.445312  -49851.500000  286.246979  274.261810   48.509415  884.550903  -49384.089844  1839.944702
  706.000000  8115.147949  -65569.804688  -59891.898438  9945.041016  -49946.859375  295.444366   28.940329   48.399380  886.561890  -49480.511719  1321.752808
  707.000000  7935.055176  -65359.859375  -59850.109375  9813.480469  -50036.628906  291.536011  -120.642967   48.479191  885.102356  -49569.511719  2036.656616
  708.000000  8208.217773  -65419.339844  -59646.359375  9755.085938  -49891.273438  289.801239  188.300171   48.576622  883.327087  -49423.218750  338.740448
  709.000000  8142.291016  -65499.312500  -59785.312500  9869.740234  -49915.570312  293.207367  128.700623   48.491173  884.883667  -49448.335938  -1228.569214
  710.000000  8065.703125  -65383.648438  -59749.242188  9823.403320  -49925.839844  291.830780   69.190125   48.505108  884.629456  -49458.472656  351.605316
  711.000000  8147.044922  -65401.167969  -59687.554688  9655.117188  -50032.437500  286.831390  156.473099   48.442539  885.772034  -49565.671875  2057.410645
  712.000000  8139.655762  -65442.375000  -59741.117188  9845.904297  -49895.210938  292.499237   91.898338   48.448174  885.669006  -49428.390625  -1499.155151
  713.000000  8126.855957  -65448.058594  -59748.664062  9835.636719  -49913.027344  292.194214  190.153625   48.333866  887.763611  -49447.308594  1825.528076
  714.000000  7921.630371  -65507.953125  -60021.453125  10146.871094  -49874.582031  301.440277  -208.778275   48.372303  887.058167  -49408.496094  2515.406250
  715.000000  8104.636719  -65493.265625  -59817.382812  9889.526367  -49927.855469  293.795166  116.938560   48.292103  888.531311  -49462.539062  2758.025146
  716.000000  8043.250000  -65307.597656  -59696.320312  9926.765625  -49769.554688  294.901459   86.741142   48.402153  886.511108  -49303.179688  1235.915161
  717.000000  8281.667969  -65637.476562  -59788.648438  9863.326172  -49925.320312  293.016815  275.569672   48.390900  886.717285  -49459.054688  -932.449768
  718.000000  8327.975586  -65700.804688  -59799.289062  9768.078125  -50031.210938  290.187195  376.824860   48.256699  889.183228  -49566.238281  1415.693970
  719.000000  8157.358398  -65341.976562  -59619.289062  9683.301758  -49935.988281  287.668701  143.972549   48.420872  886.168396  -49469.433594  -1542.422852
  720.000000  8004.744141  -65259.554688  -59688.023438  9937.167969  -49750.855469  295.210480   66.655724   48.326729  887.894714  -49285.207031  1798.704712
  721.000000  8082.748535  -65211.679688  -59552.039062  9808.346680  -49743.691406  291.383484  129.580612   48.486797  884.963501  -49276.500000  -692.067139
  722.000000  8130.259766  -65153.480469  -59446.679688  9596.853516  -49849.828125  285.100525  164.273758   48.536469  884.057861  -49382.160156  2405.990967
  723.000000  8121.765625  -65498.515625  -59804.093750  9908.149414  -49895.945312  294.348389  151.014404   48.440182  885.815125  -49429.203125  2489.302979
  724.000000  7981.044922  -65238.503906  -59691.289062  9745.727539  -49945.562500  289.523224  -31.883764   48.307037  888.256653  -49480.105469  -774.167053
  725.000000  8243.215820  -65433.769531  -59629.734375  9713.541992  -49916.191406  288.567047  286.718994   48.406013  886.440430  -49449.777344  1619.654419
  726.000000  7882.149414  -64982.882812  -59532.679688  9820.973633  -49711.707031  291.758606  -50.269596   48.417194  886.235718  -49245.187500  -97.414734
  727.000000  8091.557129  -65454.421875  -59790.156250  9885.589844  -49904.566406  293.678223   44.180115   48.420940  886.167114  -49438.011719  3171.325439
  728.000000  8253.621094  -65351.695312  -59530.046875  9528.810547  -50001.234375  283.079102  348.764648   48.314526  888.118958  -49535.703125  1191.647339
  729.000000  8199.388672  -65444.203125  -59675.078125  9799.193359  -49875.882812  291.111572  249.780807   48.493980  884.832397  -49408.621094  1582.544434
  730.000000  8203.034180  -65271.046875  -59502.906250  9620.588867  -49882.316406  285.805634  278.854828   48.446426  885.700989  -49415.515625  -728.569214
  731.000000  8141.073242  -65306.367188  -59584.953125  9675.802734  -49909.148438  287.445923  125.676514   48.493835  884.835083  -49441.890625  1776.404297
  732.000000  8013.831055  -65338.046875  -59755.859375  9832.233398  -49923.625000  292.093109   89.832054   48.304031  888.311890  -49458.195312  359.651825
  733.000000  7944.379883  -65535.714844  -60018.203125  10039.734375  -49978.468750  298.257477  -127.609337   48.256264  889.191223  -49513.500000  1019.116211
  734.000000  8126.836426  -65506.371094  -59807.906250  9855.929688  -49951.976562  292.797058  101.118103   48.475948  885.161560  -49484.890625  2966.977295
  735.000000  8399.027344  -65607.093750  -59630.773438  9747.609375  -49883.164062  289.579132  451.855682   48.415154  886.273071  -49416.664062  944.890625
  736.000000  7947.703613  -65219.003906  -59705.343750  9786.021484  -49919.320312  290.720245  -40.877625   48.436855  885.875977  -49452.609375  1629.872803
  737.000000  8158.766602  -65422.019531  -59697.445312  9817.533203  -49879.914062  291.656403  139.455338   48.491142  884.884216  -49412.679688  1627.829834
  738.000000  7953.778809  -65398.140625  -59875.015625  9888.814453  -49986.203125  293.774017  -107.048454   48.369549  887.108704  -49520.140625  1253.047241
  739.000000  8148.325684  -65298.496094  -59573.351562  9724.586914  -49848.765625  288.895172  143.139648   48.437824  885.858276  -49382.046875  1462.929199
  740.000000  8328.796875  -65577.890625  -59677.648438  9747.874023  -49929.773438  289.586975  379.795563   48.369362  887.112122  -49463.714844  1781.760864
  741.000000  7901.666992  -65262.632812  -59795.695312  9854.855469  -49940.839844  292.765167  -115.801613   48.284428  888.672546  -49475.597656  1003.196228
  742.000000  7921.616211  -65048.980469  -59552.218750  9638.291016  -49913.929688  286.331512   -2.830175   48.382904  886.863831  -49447.738281  1259.083984
  743.000000  8108.379883  -65497.894531  -59822.062500  9840.040039  -49982.023438  292.324982   47.456802   48.412544  886.320801  -49515.546875  -161.246155
  744.000000  8186.048828  -65524.445312  -59780.351562  9829.728516  -49950.625000  292.018707  145.472809   48.434803  885.913513  -49483.933594   38.238029
  745.000000  7897.155762  -65147.417969  -59676.742188  9876.257812  -49800.484375  293.400970  -169.873428   48.482487  885.042175  -49333.335938  271.358215
  746.000000  8207.214844  -65313.054688  -59543.117188  9552.805664  -49990.312500  283.791962  294.738800   48.361080  887.264038  -49524.332031  1619.165283
  747.000000  8103.211914  -65317.210938  -59647.679688  9829.095703  -49818.585938  291.999908  109.798439   48.450390  885.628479  -49351.746094  -955.384033
  748.000000  8051.916504  -65310.730469  -59694.554688  9788.728516  -49905.828125  290.800690   88.714073   48.374371  887.020264  -49439.722656  2408.257568
  749.000000  8121.278320  -65456.214844  -59762.898438  9816.230469  -49946.667969  291.617706  123.038002   48.439289  885.831482  -49479.933594  4352.968750
  750.000000  8295.799805  -65820.015625  -59955.656250  9915.893555  -50039.761719  294.578461  322.582275   48.289803  888.573669  -49574.468750  1398.762695
  751.000000  8186.401855  -65511.500000  -59760.265625  9825.646484  -49934.617188  291.897430  152.075333   48.425182  886.089539  -49468.019531  2268.670410
  752.000000  8140.675781  -65381.085938  -59675.398438  9702.024414  -49973.375000  288.224915  202.128952   48.379749  886.921631  -49507.214844  430.673798
  753.000000  7968.495605  -65504.324219  -59970.898438  9963.355469  -50007.542969  295.988434  -130.776474   48.350883  887.451111  -49541.660156  -408.089966
  754.000000  8309.316406  -65311.386719  -59430.382812  9610.711914  -49819.671875  285.512207  466.206085   48.446918  885.691956  -49352.867188  118.170563
  755.000000  8058.686523  -65142.433594  -59512.250000  9624.910156  -49887.339844  285.934021  157.909607   48.501492  884.695374  -49420.007812  -729.233276
  756.000000  8001.521973  -65084.179688  -59510.648438  9620.388672  -49890.257812  285.799683  151.623291   48.405602  886.447937  -49423.847656  -950.648499
  757.000000  8046.387207  -65146.839844  -59513.468750  9669.629883  -49843.839844  287.262543   95.099632   48.453625  885.569397  -49376.968750  3323.865479
  758.000000  8177.260742  -65472.531250  -59723.226562  9784.829102  -49938.398438  290.684845  209.850052   48.370728  887.087036  -49472.328125  -117.117348
  759.000000  7995.525391  -65079.058594  -59515.796875  9703.022461  -49812.773438  288.254547   68.810646   48.473473  885.206787  -49345.710938  1383.171387
  760.000000  8192.662109  -65360.582031  -59600.453125  9619.517578  -49980.937500  285.773804  222.697250   48.437313  885.867615  -49514.222656  1575.910645
  761.000000  7966.350098  -65301.730469  -59774.164062  9894.932617  -49879.230469  293.955750  -30.896715   48.330051  887.833679  -49413.550781  528.077881
  762.000000  7897.818848  -65149.242188  -59678.171875  9740.151367  -49938.019531  289.357574  -46.776958   48.352043  887.429871  -49472.128906  2156.173828
  763.000000  8163.949707  -65583.523438  -59859.500000  9807.164062  -50052.335938  291.348358  120.974037   48.391869  886.699524  -49586.058594  -46.057972
  764.000000  7986.933105  -65274.281250  -59725.640625  9791.900391  -49933.742188  290.894897   -9.906316   48.532501  884.130127  -49466.109375  748.893677
  765.000000  8127.367676  -65465.769531  -59768.109375  9871.194336  -49896.914062  293.250549   86.392540   48.507011  884.594727  -49429.527344  -94.194527
  766.000000  8127.914551  -65442.304688  -59741.648438  9853.327148  -49888.320312  292.719757  145.907822   48.402630  886.502380  -49421.941406  1495.193481
  767.000000  8130.554199  -65240.988281  -59539.554688  9722.462891  -49817.093750  288.832092  179.824265   48.461380  885.427673  -49350.148438  -208.433975
  768.000000  8254.345703  -65499.734375  -59678.914062  9810.750000  -49868.164062  291.454895  220.177414   48.437881  885.857178  -49401.445312  2326.034180
  769.000000  8150.109375  -65351.867188  -59635.156250  9670.469727  -49964.687500  287.287476  255.359009   48.291721  888.538330  -49499.375000  -1210.339355
  770.000000  7880.880859  -65239.304688  -59772.289062  9851.301758  -49920.988281  292.659576  -155.780701   48.501362  884.697754  -49453.656250  365.575348
  771.000000  8339.072266  -65669.140625  -59762.734375  9836.275391  -49926.460938  292.213196  265.068787   48.523460  884.294861  -49458.917969  -645.706055
  772.000000  8171.089844  -65257.242188  -59516.640625  9618.029297  -49898.609375  285.729584  236.752319   48.453953  885.563354  -49431.734375  1078.465088
  773.000000  8264.838867  -65499.992188  -59653.882812  9603.212891  -50050.671875  285.289429  338.138702   48.307819  888.242249  -49585.207031  1277.764648
  774.000000  8291.901367  -65521.476562  -59660.304688  9674.986328  -49985.320312  287.421661  365.401337   48.277924  888.792297  -49520.140625  -1088.431396
  775.000000  8052.666016  -65387.726562  -59769.648438  9899.542969  -49870.105469  294.092712  111.077644   48.427322  886.050354  -49403.488281  903.367004
  776.000000  7944.996094  -65317.039062  -59803.125000  9937.258789  -49865.867188  295.213165  -104.453285   48.468025  885.306274  -49398.859375  844.333130
  777.000000  8245.504883  -65354.089844  -59534.234375  9680.962891  -49853.273438  287.599213  333.567902   48.422733  886.134338  -49386.699219  -609.558838
  778.000000  8000.668945  -65182.132812  -59605.835938  9786.685547  -49819.148438  290.739990   48.542297   48.407196  886.418762  -49352.726562  218.666382
  779.000000  8115.981445  -65280.109375  -59603.976562  9652.964844  -49951.011719  286.767456  199.713394   48.315247  888.105713  -49485.472656  379.054596
  780.000000  8220.208008  -65424.960938  -59631.398438  9749.546875  -49881.851562  289.636688  283.037384   48.438549  885.844971  -49415.125000  1501.482056
  781.000000  8115.600098  -65327.519531  -59643.406250  9657.697266  -49985.710938  286.908051  186.221970   48.336456  887.716003  -49519.968750  745.003601
  782.000000  8189.028320  -65241.867188  -59477.898438  9515.902344  -49961.996094  282.695648  298.001221   48.333382  887.772461  -49496.285156  3426.026855
  783.000000  8040.200195  -65300.679688  -59698.093750  9773.882812  -49924.210938  290.359650   52.531933   48.368763  887.123108  -49458.156250  1292.687744
  784.000000  7821.458008  -65198.050781  -59808.101562  9909.234375  -49898.867188  294.380646  -213.241089   48.348625  887.492615  -49433.007812  1225.086670
  785.000000  8019.932617  -65202.679688  -59620.203125  9788.927734  -49831.273438  290.806610   67.868286   48.380898  886.900574  -49365.101562  3043.224365
  786.000000  8067.926758  -65300.351562  -59661.890625  9652.052734  -50009.835938  286.740356   66.357338   48.420795  886.169800  -49543.281250  2720.897949
  787.000000  8115.014160  -65457.191406  -59777.875000  9876.685547  -49901.187500  293.413696  193.826614   48.303974  888.312988  -49435.757812  -707.243469
  788.000000  8273.391602  -65556.281250  -59708.250000  9790.160156  -49918.089844  290.843201  290.675873   48.446995  885.690552  -49451.281250  -2043.008423
  789.000000  8228.965820  -65665.687500  -59877.210938  9991.230469  -49885.980469  296.816559  199.197525   48.513622  884.474182  -49418.531250  -687.908813
  790.000000  8265.501953  -65504.671875  -59664.054688  9749.232422  -49914.820312  289.627350  345.840790   48.404026  886.476807  -49448.425781  -1345.653809
  791.000000  8013.958496  -65281.214844  -59691.015625  9756.869141  -49934.148438  289.854218  -10.986165   48.563770  883.560852  -49466.214844  -1331.412354
  792.000000  8215.800781  -65483.382812  -59686.500000  9878.248047  -49808.250000  293.460114  179.284485   48.528049  884.211243  -49340.660156  891.550964
  793.000000  8142.513184  -65406.472656  -59693.726562  9785.800781  -49907.925781  290.713715  142.258850   48.440533  885.808716  -49441.179688  467.991119
  794.000000  8020.248047  -65421.992188  -59831.781250  9840.686523  -49991.093750  292.344238  -61.532406   48.527611  884.219238  -49523.511719  -607.153625
  795.000000  8301.408203  -65554.710938  -59685.093750  9728.373047  -49956.718750  289.007660  321.394928   48.425385  886.085815  -49490.121094  923.313416
  796.000000  8331.071289  -65543.460938  -59641.703125  9743.000000  -49898.703125  289.442200  365.980316   48.442272  885.776917  -49431.941406  1253.257812
  797.000000  8167.038574  -65328.265625  -59597.289062  9707.156250  -49890.132812  288.377350  165.884277   48.513226  884.481384  -49422.687500  1569.036133
  798.000000  8078.205078  -65127.203125  -59476.984375  9674.916992  -49802.066406  287.419586  214.749451   48.395351  886.635681  -49335.757812  2206.251709
  799.000000  8003.095215  -65312.707031  -59738.187500  9845.195312  -49892.992188  292.478180  -36.659241   48.473732  885.202026  -49425.925781  347.822052
  800.000000  8021.318848  -65259.992188  -59673.164062  9729.465820  -49943.699219  289.040131  100.983521   48.310921  888.185242  -49478.203125  723.743164
  801.000000  8026.139648  -65373.179688  -59776.164062  9813.721680  -49962.441406  291.543182   48.142262   48.341171  887.629456  -49496.652344  2157.417725
  802.000000  8327.916016  -65780.140625  -59876.726562  9908.844727  -49967.882812  294.369049  292.822968   48.453403  885.573425  -49501.015625  590.357422
  803.000000  8212.012695  -65172.539062  -59377.523438  9558.776367  -49818.746094  283.969330  300.414062   48.512093  884.502075  -49351.312500  2250.755127
  804.000000  8097.957520  -65169.769531  -59497.390625  9635.453125  -49861.937500  286.247223  159.083908   48.446167  885.705688  -49395.136719  945.267334
  805.000000  8105.932617  -65364.093750  -59681.953125  9864.377930  -49817.574219  293.048065  100.294678   48.481663  885.057251  -49350.433594  1024.142456
  806.000000  8265.904297  -65533.234375  -59700.593750  9789.113281  -49911.480469  290.812103  297.615265   48.415409  886.268372  -49444.976562  459.386475
  807.000000  8080.059082  -65299.511719  -59654.093750  9725.470703  -49928.625000  288.921448   37.586048   48.534821  884.087891  -49460.972656  2520.881836
  808.000000  8045.792480  -65357.406250  -59739.632812  9912.920898  -49826.710938  294.490143   36.458649   48.524506  884.275818  -49359.156250  1973.029297
  809.000000  8150.577637  -65212.171875  -59479.882812  9595.830078  -49884.054688  285.070099  252.943115   48.365372  887.185303  -49418.035156  222.836853
  810.000000  8211.400391  -65399.789062  -59616.789062  9690.531250  -49926.257812  287.883453  238.751022   48.441425  885.792419  -49459.503906  298.931641
  811.000000  8232.071289  -65513.789062  -59714.210938  9727.205078  -49987.007812  288.972961  257.013031   48.393642  886.666992  -49520.714844  1063.394165
  812.000000  8292.866211  -65316.988281  -59451.375000  9599.789062  -49851.585938  285.187714  390.467682   48.451130  885.614990  -49384.738281  1214.013550
  813.000000  8057.832031  -65230.625000  -59602.843750  9799.216797  -49803.625000  291.112274   98.256126   48.499428  884.733032  -49336.312500  978.103027
  814.000000  7987.228516  -65294.515625  -59741.578125  9927.582031  -49813.996094  294.925690  -31.689157   48.488472  884.932922  -49346.789062  1443.231689
  815.000000  8162.772949  -65364.492188  -59627.890625  9675.542969  -49952.347656  287.438202  272.668793   48.317749  888.059692  -49486.785156  716.366882
  816.000000  8044.719727  -65365.109375  -59751.851562  9789.246094  -49962.605469  290.816071   67.652229   48.388268  886.765503  -49496.363281  1659.727661
  817.000000  8008.675781  -65276.476562  -59700.226562  9747.944336  -49952.281250  289.589081    3.226064   48.393826  886.663635  -49485.988281  1572.918579
  818.000000  8042.926758  -65443.617188  -59841.445312  10025.945312  -49815.500000  297.847839    9.131024   48.385948  886.807983  -49349.281250  -215.549026
  819.000000  7969.047363  -65379.144531  -59839.812500  9892.283203  -49947.531250  293.877045  -40.902882   48.313034  888.146362  -49482.015625  617.398254
  820.000000  8129.898438  -65406.578125  -59705.570312  9856.517578  -49849.054688  292.814545  185.342224   48.373074  887.044006  -49382.960938  1555.789062
  821.000000  8224.596680  -65459.199219  -59668.203125  9754.462891  -49913.742188  289.782715  254.711044   48.454449  885.554321  -49446.863281  2320.082520
  822.000000  8071.033691  -65314.394531  -59672.312500  9734.781250  -49937.531250  289.198029  115.390625   48.401264  886.527405  -49471.164062  1281.727173
  823.000000  8110.272949  -65193.453125  -59512.710938  9645.992188  -49866.718750  286.560303  182.209915   48.377129  886.969666  -49400.585938  1839.129028
  824.000000  8014.279297  -65197.226562  -59620.585938  9730.564453  -49890.023438  289.072754   72.588020   48.402657  886.501892  -49423.644531   63.064049
  825.000000  8084.576660  -65311.839844  -59647.546875  9689.250000  -49958.296875  287.845398  122.967346   48.401100  886.530396  -49491.933594  306.350952
  826.000000  8293.705078  -65511.007812  -59636.171875  9759.527344  -49876.644531  289.933167  301.672729   48.600433  882.894287  -49408.359375  3071.060791
  827.000000  8243.797852  -65392.976562  -59575.859375  9687.431641  -49888.429688  287.791382  320.845612   48.370186  887.096985  -49422.363281  -1457.996704
  828.000000  8229.047852  -65413.777344  -59611.093750  9638.628906  -49972.464844  286.341553  277.330109   48.341770  887.618408  -49506.671875  -958.283508
  829.000000  8153.763672  -65648.125000  -59922.695312  10020.548828  -49902.148438  297.687531   96.350372   48.454422  885.554810  -49435.269531  2891.114990
  830.000000  7944.860840  -64979.863281  -59470.625000  9678.377930  -49792.246094  287.522430   69.146645   48.314144  888.125977  -49326.718750  2822.791016
  831.000000  8146.217773  -65464.003906  -59739.046875  9754.082031  -49984.964844  289.771423  123.215004   48.454460  885.554138  -49518.085938  -484.112213
  832.000000  8151.960938  -65234.800781  -59508.484375  9580.537109  -49927.945312  284.615784  302.590302   48.185394  890.499023  -49463.660156   -6.374207
  833.000000  8186.745117  -65385.031250  -59637.382812  9717.242188  -49920.140625  288.676971  283.190338   48.326565  887.897705  -49454.492188  553.188721
  834.000000  8123.958496  -65409.429688  -59706.859375  9770.191406  -49936.667969  290.249969   55.710331   48.603664  882.835632  -49468.351562  1535.257446
  835.000000  8236.156250  -65538.062500  -59738.453125  9794.169922  -49944.281250  290.962341  231.413940   48.332214  887.793945  -49478.578125   -8.383953
  836.000000  8176.652344  -65548.320312  -59800.054688  9900.430664  -49899.625000  294.119080  189.262161   48.421810  886.151245  -49433.058594  -498.954712
  837.000000  8214.630859  -65604.304688  -59822.226562  9928.684570  -49893.542969  294.958466  227.868286   48.389389  886.744934  -49427.289062  -52.236923
  838.000000  8177.146973  -65423.921875  -59676.117188  9756.584961  -49919.531250  289.845764  150.064957   48.547539  883.856262  -49451.753906  1659.334839
  839.000000  8271.766602  -65415.023438  -59571.117188  9821.113281  -49750.003906  291.762756  362.901031   48.426304  886.068970  -49283.394531  -404.965363
  840.000000  8036.265625  -65449.613281  -59857.320312  9867.550781  -49989.769531  293.142303    4.385559   48.405205  886.455200  -49523.363281  1589.214355
  841.000000  7965.385254  -65189.738281  -59662.234375  9789.933594  -49872.300781  290.836487   -8.902905   48.453651  885.568909  -49405.429688  -249.268723
  842.000000  8274.698242  -65442.015625  -59591.070312  9709.335938  -49881.734375  288.442108  236.564529   48.417442  886.231140  -49415.210938  2178.240967
  843.000000  8190.006348  -65400.015625  -59638.656250  9697.973633  -49940.683594  288.104553  202.929199   48.295696  888.465210  -49475.335938  -450.825958
  844.000000  8331.903320  -65555.093750  -59658.515625  9721.072266  -49937.445312  288.790771  296.256592   48.502701  884.673340  -49470.101562  936.556396
  845.000000  7984.738281  -65142.121094  -59584.804688  9714.929688  -49869.875000  288.608276   48.436737   48.386036  886.806396  -49403.656250  1194.298828
  846.000000  8211.416016  -65178.929688  -59401.648438  9478.916016  -49922.734375  281.596863  244.600220   48.422649  886.135864  -49456.160156  -59.719952
  847.000000  8072.046875  -65218.515625  -59579.296875  9741.537109  -49837.757812  289.398743   31.715265   48.596401  882.967590  -49369.511719  1718.858643
  848.000000  8147.782227  -65585.710938  -59861.695312  9952.923828  -49908.773438  295.678558   21.658182   48.455296  885.538818  -49441.886719  329.229034
  849.000000  8235.272461  -65366.375000  -59560.281250  9691.093750  -49869.187500  287.900177  206.000168   48.484268  885.009644  -49402.019531  980.697632
  850.000000  8081.795898  -65431.914062  -59784.562500  9930.218750  -49854.343750  295.004028   99.446907   48.457348  885.501343  -49387.437500  -437.409760
  851.000000  8127.210449  -65294.144531  -59593.945312  9765.876953  -49828.070312  290.121826  202.659348   48.460049  885.451965  -49361.136719  3000.314453
  852.000000  8166.405273  -65523.386719  -59788.367188  9837.216797  -49951.148438  292.241150   92.164093   48.509995  884.540344  -49483.734375  906.665588
  853.000000  8032.075195  -65280.855469  -59678.046875  9825.387695  -49852.660156  291.889740    1.239204   48.531513  884.148132  -49385.039062  -370.587372
  854.000000  8296.858398  -65504.558594  -59635.531250  9798.255859  -49837.273438  291.083710  296.011230   48.463169  885.394958  -49370.308594  1481.993896
  855.000000  8106.020996  -65325.105469  -59652.968750  9708.517578  -49944.453125  288.417786  128.416931   48.554203  883.734924  -49476.613281  910.977234
  856.000000  8021.969238  -65293.664062  -59705.085938  9701.568359  -50003.515625  288.211365   70.802116   48.323093  887.961487  -49537.902344  -1143.776733
  857.000000  7950.932617  -65392.140625  -59877.062500  9923.311523  -49953.750000  294.798828  -141.096817   48.419655  886.190674  -49487.207031   76.347351
  858.000000  8185.489746  -65132.570312  -59372.187500  9531.063477  -49841.125000  283.146027  306.048096   48.451199  885.613708  -49374.277344  1528.244263
  859.000000  8328.756836  -65550.343750  -59642.656250  9741.586914  -49901.070312  289.400208  291.890533   48.496395  884.788391  -49433.789062  817.133057
  860.000000  8180.290039  -65309.722656  -59560.007812  9657.830078  -49902.179688  286.911987  277.458984   48.413239  886.308105  -49435.699219   35.766041
  861.000000  8287.815430  -65589.039062  -59732.359375  9822.604492  -49909.753906  291.807068  285.823517   48.458424  885.481689  -49442.835938  1645.910645
  862.000000  8165.839844  -65604.070312  -59871.953125  9896.253906  -49975.699219  293.995026   17.771729   48.557972  883.666382  -49507.824219  3136.857910
  863.000000  8066.797363  -65229.343750  -59600.156250  9640.275391  -49959.882812  286.390472  110.115112   48.400780  886.536255  -49493.519531  2114.145264
  864.000000  8232.328125  -65644.039062  -59846.117188  9891.728516  -49954.390625  293.860565  113.088234   48.530731  884.162354  -49486.777344  3395.800049
  865.000000  8086.575684  -65564.000000  -59911.968750  9927.048828  -49984.921875  294.909851    4.644257   48.423077  886.128052  -49518.343750  1561.600464
  866.000000  8214.443359  -65440.566406  -59657.500000  9721.420898  -49936.078125  288.801117  245.240967   48.327393  887.882507  -49470.421875  262.382202
  867.000000  8169.551758  -65449.960938  -59719.757812  9849.517578  -49870.242188  292.606598  146.116196   48.452168  885.596008  -49403.386719  1639.351562
  868.000000  8041.547363  -65208.859375  -59593.867188  9712.830078  -49881.039062  288.545898  113.698143   48.378876  886.937622  -49414.886719  -14.323941
  869.000000  8108.866211  -65296.910156  -59615.750000  9796.529297  -49819.218750  291.032410  142.522598   48.424282  886.106018  -49352.628906  959.228027
  870.000000  8130.363281  -65270.781250  -59568.937500  9610.388672  -49958.546875  285.502625  229.640427   48.306492  888.266663  -49493.093750  1285.146118
  871.000000  8318.607422  -65823.968750  -59937.281250  9922.712891  -50014.570312  294.781036  218.485107   48.361782  887.251160  -49548.585938  1714.309204
  872.000000  8019.983398  -65353.664062  -59763.187500  9839.297852  -49923.890625  292.302979  -75.040154   48.467731  885.311646  -49456.882812  3104.829590
  873.000000  7967.036133  -65119.675781  -59588.570312  9798.457031  -49790.113281  291.089691    2.308655   48.466198  885.339661  -49323.121094  1914.623291
  874.000000  8133.945801  -65708.656250  -60006.976562  10147.464844  -49859.511719  301.457916   69.969414   48.403923  886.478699  -49393.121094  357.056732
  875.000000  8112.575195  -65304.363281  -59627.046875  9740.291992  -49886.753906  289.361755  141.405243   48.591080  883.064270  -49418.558594  1507.195923
  876.000000  8010.547852  -65223.601562  -59635.148438  9761.044922  -49874.101562  289.978271   29.256393   48.511993  884.503906  -49406.667969   25.220139
  877.000000  8371.609375  -65553.820312  -59609.062500  9738.623047  -49870.437500  289.312164  416.620026   48.495945  884.796570  -49403.160156  -315.516418
  878.000000  8322.639648  -65500.687500  -59609.351562  9687.820312  -49921.531250  287.802917  391.633514   48.440315  885.812683  -49454.789062  -52.895966
  879.000000  8139.115234  -65407.984375  -59707.867188  9715.425781  -49992.441406  288.623016   75.719475   48.516151  884.428101  -49524.968750  1230.175293
  880.000000  7877.307129  -65072.574219  -59623.117188  9718.724609  -49904.390625  288.721039   -8.165837   48.266647  888.999939  -49439.320312  -609.391235
  881.000000  8017.979004  -65121.054688  -59533.375000  9636.494141  -49896.882812  286.278137  103.870506   48.427254  886.051636  -49430.265625  972.946533
  882.000000  8108.356934  -65217.050781  -59531.125000  9585.669922  -49945.453125  284.768280  226.228516   48.419228  886.198486  -49478.914062  -3277.826416
  883.000000  8265.889648  -65521.648438  -59688.023438  9782.681641  -49905.343750  290.621033  255.677490   48.495472  884.805237  -49438.070312  2708.378418
  884.000000  7841.483398  -65203.539062  -59795.070312  9833.774414  -49961.296875  292.138885  -244.797562   48.375618  886.997375  -49495.175781  718.557373
  885.000000  8125.991699  -65502.996094  -59813.757812  9922.005859  -49891.750000  294.760040   60.621613   48.366283  887.168579  -49425.718750  1649.419800
  886.000000  8115.534668  -65277.445312  -59586.789062  9650.778320  -49936.011719  286.702484  248.526382   48.339172  887.666138  -49470.242188  -1799.694580
  887.000000  8124.693848  -65354.203125  -59658.148438  9716.369141  -49941.781250  288.651062  144.917404   48.384506  886.834412  -49475.578125  466.641602
  888.000000  8174.503906  -65589.218750  -59840.312500  9930.718750  -49909.593750  295.018890  126.766479   48.435822  885.894897  -49442.894531  -202.497360
  889.000000  8279.980469  -65783.687500  -59943.578125  9918.199219  -50025.378906  294.646942  188.752136   48.364513  887.201050  -49559.367188  691.441223
  890.000000  8117.807617  -65439.371094  -59748.054688  9744.382812  -50003.671875  289.483276  189.675827   48.294586  888.485657  -49538.332031  166.486008
  891.000000  8142.309570  -65334.640625  -59626.882812  9765.253906  -49861.628906  290.103302  172.812180   48.365582  887.181458  -49395.605469  771.873779
  892.000000  8041.831055  -65225.496094  -59615.109375  9695.524414  -49919.585938  288.031799   39.235626   48.485569  884.985901  -49452.406250  1028.738647
  893.000000  8085.048828  -65238.140625  -59592.789062  9700.392578  -49892.398438  288.176422  129.566849   48.380501  886.907837  -49426.230469   25.404095
  894.000000  8106.081055  -65397.015625  -59717.234375  9853.874023  -49863.359375  292.735992   68.179596   48.584110  883.190918  -49395.230469  1757.658691
  895.000000  8127.546875  -65308.640625  -59602.843750  9774.427734  -49828.414062  290.375824  187.971420   48.323719  887.950012  -49362.792969  637.889160
  896.000000  8257.618164  -65302.750000  -59473.093750  9563.118164  -49909.976562  284.098328  327.261383   48.361439  887.257446  -49443.992188   40.797005
  897.000000  8093.936523  -65400.921875  -59747.406250  9845.742188  -49901.664062  292.494415   99.255211   48.392220  886.693054  -49435.382812  -599.489136
  898.000000  8215.453125  -65529.164062  -59742.203125  9854.179688  -49888.023438  292.745087  179.483536   48.443260  885.758850  -49421.253906  835.086243
  899.000000  8063.342773  -65246.214844  -59607.210938  9711.521484  -49895.687500  288.507050  147.192764   48.376663  886.978210  -49429.558594  2561.312500
  900.000000  8066.220703  -65492.050781  -59858.539062  9930.010742  -49928.527344  294.997864   45.293972   48.462975  885.398499  -49461.566406  -46.780884
  901.000000  8312.515625  -65325.074219  -59441.406250  9579.980469  -49861.425781  284.599243  463.493073   48.462635  885.404724  -49394.468750  -1934.714722
  902.000000  8111.068359  -65417.453125  -59737.492188  9755.652344  -49981.839844  289.818054  145.989578   48.356930  887.340149  -49515.902344  353.210815
  903.000000  8135.319824  -65356.996094  -59651.789062  9716.126953  -49935.664062  288.643860  247.765427   48.173622  890.716614  -49471.492188   69.483521
  904.000000  7853.332031  -65013.660156  -59588.023438  9794.511719  -49793.511719  290.972473  -126.623894   48.381763  886.884705  -49327.332031  2201.560791
  905.000000  8066.083008  -65311.343750  -59677.156250  9929.681641  -49747.476562  294.988068   73.520020   48.506641  884.601501  -49280.093750  1131.667969
  906.000000  8209.241211  -65236.039062  -59456.976562  9583.459961  -49873.515625  284.702606  277.712921   48.454887  885.546326  -49406.632812  -832.945312
  907.000000  8177.565918  -65414.933594  -59663.835938  9818.123047  -49845.710938  291.673920  176.262863   48.619781  882.542969  -49377.238281  1675.113159
  908.000000  7981.250977  -65203.132812  -59648.265625  9733.507812  -49914.757812  289.160187   23.281790   48.516716  884.417786  -49447.277344  2863.528076
  909.000000  8305.929688  -65572.328125  -59695.414062  9840.733398  -49854.679688  292.345612  277.074799   48.485325  884.990356  -49387.503906  2181.906006
  910.000000  8068.724609  -65506.015625  -59868.835938  9872.519531  -49996.316406  293.289917  -29.173250   48.424301  886.105652  -49529.726562  -351.861511
  911.000000  8102.012695  -65290.460938  -59623.953125  9735.529297  -49888.421875  289.220245   99.166718   48.575729  883.343323  -49420.375000   82.578590
  912.000000  8316.501953  -65731.773438  -59855.953125  9886.058594  -49969.894531  293.692139  275.451569   48.460545  885.442932  -49502.957031  1242.453735
  913.000000  8217.615234  -65423.808594  -59633.000000  9738.338867  -49894.660156  289.303711  232.798660   48.491058  884.885742  -49427.429688  -77.056580
  914.000000  8223.918945  -65479.882812  -59686.703125  9841.747070  -49844.957031  292.375732  241.045975   48.483063  885.031677  -49377.800781  -259.278168
  915.000000  8137.559570  -65311.898438  -59601.781250  9783.797852  -49817.984375  290.654205  154.249374   48.509235  884.554138  -49350.578125  -743.313416
  916.000000  8090.155762  -65297.382812  -59643.320312  9732.035156  -49911.285156  289.116455   84.084602   48.580204  883.261963  -49443.195312  216.186844
  917.000000  8291.333008  -65548.539062  -59688.664062  9678.596680  -50010.066406  287.528900  287.246857   48.490860  884.889343  -49542.835938  2408.374023
  918.000000  8027.017578  -65137.835938  -59541.023438  9709.703125  -49831.320312  288.453003  156.751129   48.255646  889.202637  -49366.355469  -1278.643555
  919.000000  8124.560547  -65433.835938  -59736.039062  9735.973633  -50000.066406  289.233459  167.975403   48.444191  885.741821  -49533.285156  556.209412
  920.000000  8231.455078  -65355.285156  -59556.187500  9590.489258  -49965.699219  284.911438  218.936523   48.449665  885.641724  -49498.867188  3355.113525
  921.000000  7999.587891  -65175.660156  -59601.875000  9679.632812  -49922.242188  287.559692  -21.539665   48.389633  886.740479  -49455.988281  679.882019
  922.000000  8246.582031  -65352.960938  -59539.562500  9594.380859  -49945.179688  285.027069  312.262115   48.399315  886.563110  -49478.832031  1182.884766
  923.000000  8325.163086  -65767.453125  -59871.101562  9821.645508  -50049.457031  291.778564  264.985107   48.325096  887.924683  -49583.824219  1972.140625
  924.000000  8161.920898  -65452.558594  -59720.703125  9766.511719  -49954.191406  290.140656  153.561325   48.341991  887.614380  -49488.394531  2989.182373
  925.000000  8094.792969  -65412.902344  -59745.742188  9901.044922  -49844.695312  294.137329   71.363899   48.462635  885.404724  -49377.738281  1963.023438
  926.000000  8331.092773  -65662.789062  -59757.250000  9786.658203  -49970.593750  290.739166  307.721405   48.439800  885.822144  -49503.855469  2827.771484
  927.000000  8174.640625  -65392.527344  -59641.398438  9679.585938  -49961.812500  287.558289  234.981369   48.377556  886.961853  -49495.675781  443.268219
  928.000000  8230.786133  -65396.921875  -59601.773438  9681.254883  -49920.519531  287.607880  266.800842   48.380917  886.900208  -49454.347656  1712.113647
  929.000000  8220.226562  -65703.593750  -59913.796875  10065.967773  -49847.828125  299.036835  151.726135   48.511185  884.518616  -49380.402344  4558.491699
  930.000000  8090.751953  -65473.421875  -59819.609375  9845.216797  -49974.390625  292.478821  104.424316   48.417233  886.234985  -49507.871094  292.801941
  931.000000  8116.128906  -65413.812500  -59731.601562  9748.452148  -49983.148438  289.604156  102.168419   48.394802  886.645752  -49516.843750  248.728317
  932.000000  7935.740234  -65363.824219  -59855.046875  9970.355469  -49884.691406  296.196411  -135.057510   48.499504  884.731628  -49417.378906  -1749.491699
  933.000000  8021.363770  -65446.429688  -59863.468750  9937.681641  -49925.789062  295.225739  -45.530750   48.308937  888.221680  -49460.312500  2850.142822
  934.000000  8216.833008  -65590.468750  -59797.492188  9894.955078  -49902.539062  293.956421  220.717514   48.363262  887.223999  -49436.539062  665.452576
  935.000000  8026.657715  -65293.890625  -59687.460938  9819.401367  -49868.058594  291.711914   -2.144257   48.356640  887.345520  -49402.121094  996.427551
  936.000000  8068.156738  -65462.171875  -59825.781250  9963.029297  -49862.750000  295.978760   20.543509   48.436142  885.889038  -49396.046875  465.695770
  937.000000  8079.943359  -65463.597656  -59809.179688  9831.416016  -49977.765625  292.068817   12.177216   48.336815  887.709412  -49512.019531  2593.474609
  938.000000  8046.973145  -65147.941406  -59528.218750  9669.587891  -49858.632812  287.261292   95.453499   48.409771  886.371582  -49392.183594  620.001465
  939.000000  8163.291992  -65093.300781  -59356.343750  9484.650391  -49871.695312  281.767212  367.630859   48.330433  887.826660  -49406.011719  373.230591
  940.000000  8239.369141  -65463.250000  -59653.132812  9670.031250  -49983.101562  287.274445  261.829071   48.355545  887.365601  -49517.175781  776.436096
  941.000000  8186.541504  -65465.562500  -59716.210938  9858.167969  -49858.042969  292.863556  192.616409   48.459621  885.459778  -49391.113281  -2161.702148
  942.000000  8149.621582  -65725.554688  -59997.656250  10004.776367  -49992.878906  297.218964  -46.106598   48.628834  882.378662  -49524.320312  703.163940
  943.000000  8061.263672  -65302.789062  -59663.843750  9717.064453  -49946.781250  288.671692   69.000496   48.310169  888.199036  -49481.292969  199.588486
  944.000000  8149.229492  -65398.132812  -59679.664062  9796.894531  -49882.769531  291.043274  138.003677   48.421059  886.164978  -49416.210938  -369.743011
  945.000000  8087.147461  -65222.207031  -59564.257812  9731.804688  -49832.453125  289.109589  146.390930   48.379704  886.922485  -49366.292969  -503.197388
  946.000000  8089.402344  -65346.011719  -59683.414062  9789.140625  -49894.273438  290.812927   76.481544   48.492371  884.861816  -49427.027344  1379.111572
  947.000000  8019.817383  -65218.984375  -59617.960938  9738.494141  -49879.468750  289.308319   29.954790   48.372879  887.047607  -49413.375000  388.724884
  948.000000  8304.520508  -65280.484375  -59409.273438  9512.074219  -49897.199219  282.581909  438.646820   48.418285  886.215759  -49430.667969  1678.595093
  949.000000  8248.716797  -65558.109375  -59739.226562  9867.085938  -49872.140625  293.128510  211.415604   48.500610  884.711487  -49404.816406  1926.063232
  950.000000  8051.984375  -65148.558594  -59527.093750  9697.110352  -49829.984375  288.078918  137.902969   48.491970  884.869080  -49362.742188  103.657608
  951.000000  8080.742676  -65358.609375  -59710.164062  9841.991211  -49868.171875  292.382996   71.767860   48.456398  885.518677  -49401.273438  -744.065247
  952.000000  8394.551758  -65673.062500  -59717.039062  9749.628906  -49967.410156  289.639130  406.962402   48.357121  887.336670  -49501.468750  -320.111633
  953.000000  8155.877930  -65193.789062  -59468.367188  9600.563477  -49867.804688  285.210724  208.789978   48.533146  884.118408  -49400.167969  2041.843750
  954.000000  8061.257812  -65251.136719  -59630.304688  9768.496094  -49861.808594  290.199615   59.657040   48.580727  883.252441  -49393.714844  -825.675659
  955.000000  7915.163086  -64983.941406  -59489.585938  9718.873047  -49770.710938  288.725433  -29.986336   48.546150  883.881531  -49302.949219  -253.965134
  956.000000  8172.951660  -65524.355469  -59789.039062  9809.331055  -49979.707031  291.412720  180.183289   48.392094  886.695374  -49513.429688  734.137634
  957.000000  8508.241211  -65659.695312  -59576.835938  9713.301758  -49863.535156  288.559937  552.644531   48.416405  886.250183  -49397.023438  2551.066162
  958.000000  7987.892578  -64960.746094  -59401.773438  9556.017578  -49845.757812  283.887360   92.978981   48.487492  884.950867  -49378.558594  2647.599854
  959.000000  8086.639648  -65348.902344  -59692.250000  9776.625000  -49915.625000  290.441101   90.707802   48.492550  884.858521  -49448.378906  507.616150
  960.000000  8179.184082  -65356.195312  -59602.062500  9695.605469  -49906.457031  288.034210  159.532898   48.503578  884.657349  -49439.105469  402.425842
  961.000000  8210.083984  -65523.449219  -59746.632812  9822.927734  -49923.703125  291.816650  194.888596   48.386421  886.799316  -49457.480469  1541.274414
  962.000000  8219.374023  -65436.601562  -59642.617188  9626.865234  -50015.750000  285.992096  263.660431   48.329952  887.835510  -49550.070312  4618.233398
  963.000000  7949.373047  -65265.910156  -59746.929688  9887.889648  -49859.039062  293.746521  -62.099018   48.426048  886.073669  -49392.433594  1199.749634
  964.000000  8266.764648  -65520.523438  -59676.765625  9873.122070  -49803.644531  293.307831  224.776138   48.504944  884.632446  -49336.277344  -946.681274
  965.000000  8073.399414  -65321.875000  -59675.679688  9786.614258  -49889.066406  290.737885   78.414650   48.523396  884.296021  -49421.523438  1546.661987
  966.000000  8280.130859  -65739.812500  -59890.765625  9852.024414  -50038.742188  292.681061  190.922775   48.377914  886.955261  -49572.601562  2198.324219
  967.000000  7910.058594  -65274.281250  -59800.023438  9885.156250  -49914.867188  293.665314  -125.894875   48.461311  885.428894  -49447.921875  1766.292725
  968.000000  7987.225098  -65110.875000  -59552.117188  9612.865234  -49939.250000  285.576172   29.183502   48.423313  886.123718  -49472.671875  -1610.845581
  969.000000  8370.225586  -65657.312500  -59720.796875  9790.641602  -49930.156250  290.857513  436.410492   48.391838  886.700073  -49463.878906  3423.844482
  970.000000  8024.918945  -65355.714844  -59762.734375  9903.190430  -49859.542969  294.201080   40.027100   48.437103  885.871460  -49392.832031  790.237854
  971.000000  8177.360840  -65353.003906  -59609.468750  9688.621094  -49920.847656  287.826721  230.164307   48.467018  885.324646  -49453.847656  832.676697
  972.000000  8257.250000  -65558.390625  -59732.640625  9802.506836  -49930.132812  291.209991  280.984375   48.439533  885.827026  -49463.398438  -134.489975
  973.000000  8019.263672  -65205.980469  -59621.468750  9790.119141  -49831.351562  290.841980   57.726032   48.376766  886.976318  -49365.222656  2175.443604
  974.000000  8212.685547  -65462.312500  -59680.593750  9775.876953  -49904.718750  290.418884  229.252731   48.285252  888.657410  -49439.468750  -1066.747192
  975.000000  8249.529297  -65425.175781  -59601.828125  9651.642578  -49950.187500  286.728180  273.477600   48.435879  885.893860  -49483.488281  2250.453613
  976.000000  8135.303223  -65173.792969  -59465.546875  9578.232422  -49887.312500  284.547333  259.653717   48.307808  888.242493  -49421.847656  1014.290344
  977.000000  8193.108398  -65589.812500  -59830.390625  9836.759766  -49993.632812  292.227570  139.499496   48.490116  884.902954  -49526.410156  595.882263
  978.000000  8183.140137  -65368.222656  -59610.843750  9763.101562  -49847.742188  290.039368  182.053787   48.409229  886.381531  -49381.300781  -360.527527
  979.000000  8059.232422  -65545.921875  -59923.539062  10000.465820  -49923.074219  297.090912  -34.898846   48.386547  886.797058  -49456.847656  1587.134033
  980.000000  8101.726562  -65319.601562  -59641.843750  9721.416016  -49920.429688  288.800964   81.799248   48.391933  886.698303  -49454.152344  1208.795044
  981.000000  8250.999023  -65449.847656  -59630.710938  9675.484375  -49955.226562  287.436462  221.838303   48.535042  884.083862  -49487.570312  3156.071777
  982.000000  7956.495117  -65149.406250  -59619.117188  9731.784180  -49887.332031  289.109009  -79.021744   48.491428  884.878967  -49420.097656  453.312836
  983.000000  8102.010254  -65521.976562  -59853.500000  9936.023438  -49917.476562  295.176483    6.287476   48.505661  884.619324  -49450.105469  -459.135620
  984.000000  8273.251953  -65413.421875  -59572.843750  9686.048828  -49886.796875  287.750305  363.251434   48.349743  887.472046  -49420.925781  1977.577148
  985.000000  8048.339355  -65241.007812  -59622.578125  9731.517578  -49891.062500  289.101074  101.204651   48.434734  885.914795  -49424.375000  2344.175293
  986.000000  8221.329102  -65666.070312  -59878.109375  9902.979492  -49975.128906  294.194824  219.181396   48.361801  887.250793  -49509.144531  1585.601318
  987.000000  8074.939453  -65379.898438  -59744.007812  9790.566406  -49953.441406  290.855286   90.358154   48.343876  887.579773  -49487.628906  -513.410339
  988.000000  8084.334961  -65302.832031  -59651.304688  9784.028320  -49867.277344  290.661041  118.320168   48.433918  885.929688  -49400.597656  2579.736572
  989.000000  7980.686523  -65051.144531  -59497.460938  9643.671875  -49853.789062  286.491394   92.200768   48.380718  886.903870  -49387.621094  -331.471313
  990.000000  8096.564941  -65372.726562  -59708.031250  9746.791016  -49961.242188  289.554810  184.223267   48.405422  886.451233  -49494.835938  1215.377808
  991.000000  8146.831055  -65280.894531  -59564.109375  9689.428711  -49874.679688  287.850708  237.989883   48.452148  885.596375  -49407.824219  361.477356
  992.000000  8082.902832  -65373.167969  -59726.328125  9789.919922  -49936.406250  290.836060   98.825500   48.403126  886.493286  -49470.023438  -1418.411011
  993.000000  8058.258789  -65412.460938  -59789.484375  9851.452148  -49938.031250  292.664062   70.447166   48.488880  884.925476  -49470.820312  -694.171753
  994.000000  8402.486328  -65476.921875  -59505.343750  9539.227539  -49966.117188  283.388580  518.832458   48.285137  888.659485  -49500.871094  750.678040
  995.000000  8132.265137  -65246.464844  -59536.265625  9708.121094  -49828.144531  288.406006  174.077499   48.363625  887.217346  -49362.140625  2869.609131
  996.000000  8046.872070  -65229.531250  -59612.171875  9658.238281  -49953.933594  286.924103  139.375610   48.353283  887.407104  -49488.031250  4088.692383
  997.000000  8046.277344  -65474.914062  -59867.218750  9980.734375  -49886.484375  296.504730  -23.439169   48.506687  884.600647  -49419.101562  -832.546021
  998.000000  7967.785645  -65252.441406  -59705.679688  9822.886719  -49882.792969  291.815430  -127.501976   48.555946  883.703247  -49414.937500  510.286560
  999.000000  8327.191406  -65586.812500  -59690.757812  9808.093750  -49882.664062  291.375977  377.929474   48.400616  886.539246  -49416.304688  1092.058105
 1000.000000  8300.418945  -65457.398438  -59589.007812  9660.248047  -49928.757812  286.983826  351.309906   48.455627  885.532776  -49461.867188  -637.875427
 1001.000000  8227.083008  -65458.417969  -59670.265625  9762.845703  -49907.421875  290.031769  203.764816   48.523415  884.295715  -49439.878906  1719.301147
 1002.000000  8196.927734  -65404.585938  -59630.195312  9849.601562  -49780.593750  292.609070  179.783981   48.489052  884.922363  -49313.382812  731.536438
 1003.000000  8088.208984  -65585.320312  -59934.898438  10013.510742  -49921.386719  297.478455   -6.649058   48.417698  886.226501  -49454.863281  2252.745850
 1004.000000  8227.030273  -65426.960938  -59621.843750  9714.404297  -49907.437500  288.592682  248.490280   48.393616  886.667480  -49441.144531  1940.341797
 1005.000000  8234.450195  -65584.312500  -59784.937500  9800.186523  -49984.750000  291.141083  196.985107   48.395741  886.628601  -49518.437500  681.903198
 1006.000000  8019.253906  -65402.480469  -59808.703125  9857.167969  -49951.535156  292.833862   44.959747   48.250832  889.291321  -49486.617188   90.302872
 1007.000000  8231.339844  -65521.687500  -59725.789062  9831.829102  -49893.960938  292.081085  216.358017   48.441463  885.791687  -49427.207031  2290.781006
 1008.000000  8179.182617  -65578.578125  -59826.875000  9900.363281  -49926.511719  294.117126  125.714577   48.416092  886.255859  -49460.003906  -795.759583
 1009.000000  7933.716797  -65404.488281  -59896.492188  9915.771484  -49980.718750  294.574829  -111.438148   48.497154  884.774536  -49513.429688  651.588013
 1010.000000  8110.682617  -65332.824219  -59641.382812  9729.840820  -49911.542969  289.051270   81.287437   48.452274  885.594055  -49444.683594  -387.637604
 1011.000000  8075.034180  -65309.000000  -59653.765625  9756.191406  -49897.574219  289.834076   97.495338   48.446758  885.694885  -49430.769531  874.969604
 1012.000000  7942.123047  -65263.320312  -59748.640625  9839.361328  -49909.281250  292.304871  -77.271751   48.398666  886.574951  -49442.941406  -510.965027
 1013.000000  8144.041016  -65354.949219  -59645.929688  9683.875000  -49962.054688  287.685730  153.815292   48.452660  885.587036  -49495.191406  1703.185303
 1014.000000  8093.367188  -65316.570312  -59655.710938  9783.523438  -49872.187500  290.646027   87.849709   48.469036  885.287781  -49405.167969  1046.437134
 1015.000000  8059.047852  -65274.714844  -59642.031250  9743.900391  -49898.132812  289.468933   65.811546   48.404613  886.466064  -49431.734375  808.318237
 1016.000000  8243.644531  -65416.996094  -59606.281250  9631.203125  -49975.078125  286.120972  380.340332   48.334160  887.758179  -49509.359375  1162.433350
 1017.000000  8155.770996  -65570.859375  -59840.171875  9782.090820  -50058.082031  290.603485   63.307842   48.395550  886.632080  -49591.769531  -538.813354
 1018.000000  8185.941406  -65499.945312  -59741.914062  9741.660156  -50000.253906  289.402374  154.856583   48.426857  886.058899  -49533.640625  -1182.715332
 1019.000000  8140.779297  -65603.757812  -59888.781250  9941.201172  -49947.578125  295.330292   46.630543   48.586281  883.151489  -49479.429688  1224.474365
 1020.000000  8355.740234  -65653.351562  -59728.687500  9788.958984  -49939.726562  290.807526  375.817596   48.243912  889.418884  -49474.875000  583.301636
 1021.000000  8206.100586  -65479.000000  -59706.695312  9754.414062  -49952.281250  289.781281  184.561584   48.409698  886.372925  -49485.832031  2429.294434
 1022.000000  8276.477539  -65558.820312  -59707.968750  9692.269531  -50015.699219  287.935089  320.186066   48.256432  889.188110  -49550.726562  2119.781738
 1023.000000  8371.508789  -65644.328125  -59711.500000  9724.296875  -49987.203125  288.886566  397.372589   48.437225  885.869202  -49520.488281  3043.889648
 1024.000000  8204.028320  -65333.078125  -59550.140625  9578.841797  -49971.296875  284.565430  264.863281   48.318653  888.043091  -49505.726562  2073.755127
 1025.000000  8247.623047  -65404.441406  -59591.960938  9679.681641  -49912.281250  287.561157  391.144440   48.265934  889.013062  -49447.218750  1714.326660
 1026.000000  8089.363770  -65247.718750  -59584.117188  9574.779297  -50009.335938  284.444733  129.966370   48.365780  887.177795  -49543.312500  -605.339355
 1027.000000  8194.516602  -65551.640625  -59789.421875  9848.972656  -49940.449219  292.590393  204.286575   48.392296  886.691711  -49474.167969  1451.885010
 1028.000000  8133.605957  -65418.394531  -59712.945312  9726.703125  -49986.242188  288.958038  119.782219   48.473949  885.198059  -49519.175781  347.073303
 1029.000000  8118.487793  -65283.941406  -59595.296875  9636.648438  -49958.648438  286.282715  217.892929   48.243855  889.419922  -49493.796875  1036.079590
 1030.000000  8296.812500  -65601.773438  -59732.179688  9806.048828  -49926.132812  291.315216  274.291046   48.417526  886.229614  -49459.609375  294.064758
 1031.000000  8140.173828  -65368.765625  -59656.070312  9790.537109  -49865.531250  290.854401  171.098206   48.393261  886.674011  -49399.242188  3139.185059
 1032.000000  8232.005859  -65489.566406  -59689.351562  9821.514648  -49867.835938  291.774689  230.023132   48.370728  887.087036  -49401.765625  -1025.265625
 1033.000000  8317.520508  -65722.390625  -59842.625000  9895.889648  -49946.734375  293.984192  234.628296   48.410599  886.356445  -49480.277344  2253.477539
 1034.000000  8254.999023  -65423.593750  -59603.203125  9616.287109  -49986.914062  285.677826  281.746185   48.373463  887.036926  -49520.816406  1094.752808
 1035.000000  8118.345703  -65232.562500  -59536.304688  9736.541992  -49799.761719  289.250336  108.091164   48.490860  884.889343  -49332.531250  3262.937012
 1036.000000  8385.399414  -65689.859375  -59737.710938  9811.013672  -49926.695312  291.462708  348.027252   48.350590  887.456543  -49460.816406  -141.288284
 1037.000000  7954.246094  -65365.640625  -59845.343750  9821.913086  -50023.429688  291.786530  -75.272003   48.414059  886.293091  -49556.941406  487.003754
 1038.000000  8228.510742  -65594.765625  -59795.648438  9890.975586  -49904.671875  293.838196  182.754013   48.476238  885.156250  -49437.582031  2032.062988
 1039.000000  8339.377930  -65542.000000  -59638.007812  9639.765625  -49998.242188  286.375336  395.229370   48.364258  887.205750  -49532.230469  1313.602661
 1040.000000  8158.974609  -65321.535156  -59590.234375  9638.539062  -49951.695312  286.338898  203.793747   48.551098  883.791504  -49483.886719  -15.331737
 1041.000000  8216.468750  -65461.789062  -59670.382812  9723.734375  -49946.648438  288.869843  242.525589   48.422905  886.131165  -49480.074219  -862.693298
 1042.000000  7772.469727  -65187.250000  -59849.984375  9974.486328  -49875.500000  296.319122  -231.400635   48.325798  887.911804  -49409.859375  1409.590454
 1043.000000  8310.957031  -65742.125000  -59862.257812  9894.785156  -49967.472656  293.951385  308.226593   48.332783  887.783508  -49501.765625  1118.161743
 1044.000000  8311.433594  -65615.125000  -59734.125000  9757.230469  -49976.894531  289.864960  332.669281   48.484589  885.003845  -49509.726562  368.949127
 1045.000000  8277.392578  -65474.003906  -59623.195312  9722.390625  -49900.804688  288.829926  372.832275   48.467304  885.319458  -49433.800781  330.022797
 1046.000000  8113.666992  -65290.097656  -59601.007812  9746.629883  -49854.378906  289.550018  186.514450   48.435230  885.905701  -49387.683594  976.856445
 1047.000000  7943.651367  -65249.593750  -59747.265625  9821.591797  -49925.671875  291.776978  -71.226959   48.420074  886.182983  -49459.125000  2909.296631
 1048.000000  8165.854492  -65540.484375  -59810.085938  9837.421875  -49972.664062  292.247253  159.278900   48.336342  887.718140  -49506.921875  1479.686523
 1049.000000  8160.046875  -65406.613281  -59674.960938  9762.619141  -49912.343750  290.025024  193.696426   48.301254  888.362976  -49446.941406  -1058.660278
 1050.000000  8216.972656  -65595.531250  -59811.546875  9841.144531  -49970.402344  292.357849  145.197235   48.425613  886.081604  -49503.800781  1680.189575
 1051.000000  8287.578125  -65594.578125  -59736.601562  9761.290039  -49975.312500  289.985504  325.956177   48.158833  890.990173  -49511.281250  726.426208
 1052.000000  8087.823242  -65227.437500  -59572.250000  9679.968750  -49892.281250  287.569672  213.015457   48.244442  889.409119  -49427.425781  -761.370117
 1053.000000  8107.340820  -65441.878906  -59769.218750  9774.333008  -49994.886719  290.373016  117.172157   48.389053  886.751099  -49528.636719  334.087799
 1054.000000  8301.278320  -65479.855469  -59608.476562  9719.919922  -49888.554688  288.756531  296.797272   48.504459  884.641235  -49421.195312  1600.324585
 1055.000000  8256.093750  -65559.890625  -59737.960938  9825.765625  -49912.195312  291.900970  287.801880   48.422409  886.140259  -49445.625000  -2251.498779
 1056.000000  7991.660156  -65339.593750  -59780.570312  9923.196289  -49857.375000  294.795410  -117.809395   48.527943  884.213196  -49389.789062  1840.169678
 1057.000000  7964.031738  -65269.781250  -59738.898438  9879.548828  -49859.351562  293.498749  -28.143763   48.340500  887.641785  -49393.570312  1231.702393
 1058.000000  8103.582031  -65387.085938  -59711.765625  9752.843750  -49958.921875  289.734619   65.758888   48.412708  886.317810  -49492.445312  2976.935791
 1059.000000  8038.968750  -65226.085938  -59614.164062  9663.623047  -49950.539062  287.084076   47.982300   48.312675  888.152954  -49485.027344  2002.838135
 1060.000000  8030.788574  -65385.640625  -59791.976562  9850.080078  -49941.898438  292.623291  -41.922390   48.379795  886.920776  -49475.738281  1303.537109
 1061.000000  8223.610352  -65206.359375  -59415.421875  9606.431641  -49808.992188  285.385071  278.418762   48.571396  883.422119  -49340.988281  -329.432373
 1062.000000  8098.050293  -65351.242188  -59678.039062  9783.383789  -49894.656250  290.641907  142.428024   48.408821  886.388977  -49428.218750  -1798.256226
 1063.000000  8153.915039  -65281.109375  -59551.195312  9662.396484  -49888.796875  287.047638  202.240585   48.539085  884.010193  -49421.101562  678.503174
 1064.000000  8046.646484  -65275.488281  -59657.500000  9798.119141  -49859.382812  291.079651   20.334650   48.467800  885.310364  -49392.375000  -1236.896240
 1065.000000  8088.527344  -65419.757812  -59766.875000  9746.455078  -50020.421875  289.544830  157.766098   48.246708  889.367371  -49555.542969  961.382019
 1066.000000  8335.687500  -65636.546875  -59728.804688  9757.410156  -49971.394531  289.870270  380.525238   48.447899  885.674011  -49504.578125  911.031128
 1067.000000  8034.562500  -65415.031250  -59817.664062  9896.671875  -49920.992188  294.007416   49.233929   48.334595  887.750183  -49455.269531  764.363892
 1068.000000  8172.997070  -65445.656250  -59702.718750  9806.933594  -49895.785156  291.341522  163.419342   48.382908  886.863708  -49429.593750  -207.028549
 1069.000000  8395.939453  -65538.476562  -59573.679688  9621.330078  -49952.351562  285.827667  411.205444   48.455544  885.534302  -49485.460938  3035.569336
 1070.000000  8338.401367  -65464.578125  -59551.546875  9672.197266  -49879.351562  287.338806  421.618805   48.419220  886.198608  -49412.812500  984.967102
 1071.000000  8133.322754  -65425.902344  -59710.187500  9738.750977  -49971.437500  289.315948  176.730270   48.411854  886.333496  -49504.968750  153.360962
 1072.000000  8179.952148  -65545.750000  -59796.664062  9864.163086  -49932.500000  293.041656  202.558472   48.380707  886.904053  -49466.332031  -2550.560547
 1073.000000  8089.592285  -65175.917969  -59515.515625  9670.221680  -49845.292969  287.280121  181.956604   48.388905  886.753845  -49379.046875  -632.700928
 1074.000000  8340.182617  -65680.250000  -59771.273438  9815.828125  -49955.445312  291.605743  271.718475   48.479427  885.098022  -49488.324219  2087.447510
 1075.000000  8221.453125  -65441.535156  -59655.843750  9705.683594  -49950.160156  288.333618  277.774750   48.399864  886.553040  -49483.808594  3096.020020
 1076.000000  8181.001465  -65417.140625  -59673.992188  9700.619141  -49973.375000  288.183167  189.105728   48.473911  885.198792  -49506.308594  -902.830505
 1077.000000  8082.450684  -65366.183594  -59717.328125  9888.689453  -49828.640625  293.770294  119.582466   48.366901  887.157227  -49362.605469  -272.497650
 1078.000000  8051.468750  -65346.269531  -59722.257812  9894.107422  -49828.148438  293.931244  -13.896301   48.457973  885.489929  -49361.234375  570.820312
 1079.000000  8120.847656  -65232.460938  -59539.187500  9601.330078  -49937.859375  285.233490  160.996216   48.394054  886.659485  -49471.562500  -1014.356934
 1080.000000  8073.666504  -65145.507812  -59502.320312  9689.000000  -49813.320312  287.837982  219.177689   48.465374  885.354675  -49346.335938  2604.217529
 1081.000000  8090.004395  -65369.679688  -59709.000000  9778.869141  -49930.132812  290.507782   91.698891   48.416965  886.239868  -49463.613281  -580.217651
 1082.000000  8121.059570  -65326.117188  -59644.695312  9795.607422  -49849.085938  291.005035  111.758934   48.368713  887.124023  -49383.031250  702.424500
 1083.000000  8286.810547  -65491.574219  -59641.906250  9702.226562  -49939.679688  288.230896  333.672943   48.420349  886.177979  -49473.128906  1143.836670
 1084.000000  8175.267090  -65501.035156  -59761.460938  9853.261719  -49908.199219  292.717804  187.208755   48.514050  884.466370  -49440.746094  -738.880737
 1085.000000  8344.471680  -65442.148438  -59523.671875  9653.414062  -49870.257812  286.780792  449.087921   48.407825  886.407227  -49403.828125  -1422.675171
 1086.000000  8238.125977  -65171.324219  -59369.382812  9502.859375  -49866.523438  282.308167  305.236908   48.478779  885.109863  -49399.410156  964.366333
 1087.000000  8089.718750  -65370.335938  -59717.429688  9794.744141  -49922.687500  290.979401  162.412460   48.410580  886.356812  -49456.230469  211.088547
 1088.000000  8221.199219  -65404.914062  -59609.007812  9664.000000  -49945.007812  287.095276  232.203537   48.464363  885.373169  -49478.035156  1005.412537
 1089.000000  8148.836426  -65390.265625  -59671.632812  9722.392578  -49949.242188  288.829987  193.901779   48.351688  887.436340  -49483.351562  1748.445801
 1090.000000  8166.772461  -65431.855469  -59691.664062  9831.634766  -49860.031250  292.075317  175.211258   48.474976  885.179321  -49392.953125  1184.754883
 1091.000000  8011.885742  -65345.484375  -59764.273438  9806.883789  -49957.390625  291.340027   73.342575   48.381714  886.885620  -49491.210938  732.643921
 1092.000000  8053.397461  -65174.050781  -59547.625000  9628.620117  -49919.003906  286.044220  105.022392   48.506630  884.601685  -49451.621094  -1163.021240
 1093.000000  7946.658203  -65358.578125  -59843.031250  9899.139648  -49943.890625  294.080750  -139.866104   48.410553  886.357300  -49477.433594  1814.181885
 1094.000000  8097.516113  -65361.250000  -59693.093750  9838.308594  -49854.785156  292.273590  104.517212   48.507992  884.576843  -49387.390625   12.859775
 1095.000000  8181.500000  -65368.222656  -59615.578125  9762.195312  -49853.382812  290.012451  159.996658   48.599815  882.905518  -49385.101562  168.137070
 1096.000000  7911.547363  -65216.906250  -59732.679688  9859.696289  -49872.984375  292.908966  -110.486427   48.430050  886.000427  -49406.339844  1273.486450
 1097.000000  8154.804688  -65338.273438  -59616.820312  9700.007812  -49916.812500  288.164978  244.549088   48.318256  888.050415  -49451.246094  3004.810059
 1098.000000  8306.916992  -65505.957031  -59629.812500  9651.705078  -49978.109375  286.730042  428.386200   48.254765  889.218872  -49513.156250  2102.421143
 1099.000000  7853.348145  -65019.460938  -59595.234375  9734.861328  -49860.375000  289.200409  -42.401638   48.324486  887.935913  -49394.750000  1555.544800
 1100.000000  8017.315430  -65103.609375  -59503.554688  9642.185547  -49861.367188  286.447235  133.270813   48.374172  887.023865  -49395.261719  2177.324951
 1101.000000  8023.097656  -65557.085938  -59970.031250  9939.780273  -50030.250000  295.288086  -107.984680   48.499676  884.728516  -49562.933594  1882.822144
 1102.000000  7972.286621  -65113.605469  -59571.695312  9683.882812  -49887.812500  287.685944   18.668085   48.506077  884.611755  -49420.437500  610.718262
 1103.000000  8127.889648  -65298.750000  -59593.359375  9702.462891  -49890.898438  288.237915  209.285507   48.332253  887.793213  -49425.195312  946.210632
 1104.000000  8039.523438  -65215.816406  -59613.734375  9630.458984  -49983.273438  286.098846   72.110435   48.421886  886.149841  -49516.707031  1191.032227
 1105.000000  8250.817383  -65584.695312  -59763.226562  9743.923828  -50019.304688  289.469635  290.740692   48.463287  885.392822  -49552.339844  -784.027283
 1106.000000  8113.312988  -65743.312500  -60071.703125  10105.365234  -49966.335938  300.207245  -58.350998   48.527237  884.226013  -49498.753906  -1274.853271
 1107.000000  8118.819824  -65235.199219  -59546.593750  9648.058594  -49898.535156  286.621704  202.263596   48.428349  886.031555  -49431.906250  649.984924
 1108.000000  8084.269043  -65066.074219  -59416.023438  9553.373047  -49862.648438  283.808807  194.609909   48.469139  885.285889  -49395.628906  401.136139
 1109.000000  8049.761719  -65219.464844  -59602.203125  9602.490234  -49999.710938  285.267975  120.826912   48.304420  888.304749  -49534.277344  -1058.468262
 1110.000000  8338.289062  -65539.562500  -59626.125000  9665.815430  -49960.308594  287.149200  437.722931   48.329681  887.840454  -49494.632812  -793.518616
 1111.000000  8297.084961  -65492.878906  -59623.687500  9630.373047  -49993.312500  286.096313  291.523987   48.420712  886.171326  -49526.757812  3291.460693
 1112.000000  8106.652344  -65469.667969  -59797.335938  9915.686523  -49881.648438  294.572296    8.343221   48.488956  884.924133  -49414.437500  -1152.885254
 1113.000000  8222.550781  -65561.632812  -59766.179688  9868.660156  -49897.519531  293.175262  252.762772   48.390717  886.720642  -49431.253906  643.221924
 1114.000000  8283.655273  -65570.796875  -59715.398438  9804.105469  -49911.292969  291.257507  292.846039   48.467464  885.316528  -49444.289062  875.300354
 1115.000000  8099.231934  -65391.207031  -59733.617188  9712.824219  -50020.792969  288.545746  147.878769   48.412300  886.325317  -49554.320312  1592.309692
 1116.000000  8138.669434  -65648.437500  -59945.781250  10020.151367  -49925.628906  297.675720   43.460651   48.472031  885.233093  -49458.582031  -974.389465
 1117.000000  8039.281738  -65158.417969  -59549.734375  9608.017578  -49941.718750  285.432159   71.528931   48.545750  883.888855  -49473.960938  2450.060791
 1118.000000  8125.947754  -65450.117188  -59762.343750  9836.654297  -49925.687500  292.224457   53.474308   48.523716  884.290222  -49458.140625  893.429504
 1119.000000  8074.857910  -65335.507812  -59681.859375  9732.683594  -49949.175781  289.135712   85.231972   48.343159  887.592957  -49483.371094  874.543823
 1120.000000  7855.922363  -65012.320312  -59593.468750  9628.185547  -49965.281250  286.031311  -70.708344   48.285206  888.658264  -49500.031250  880.781006
 1121.000000  7810.065430  -65215.445312  -59846.218750  9818.417969  -50027.800781  291.682678  -151.843246   48.227383  889.723694  -49563.109375  -1566.390625
 1122.000000  8164.892578  -65505.906250  -59777.195312  9830.823242  -49946.371094  292.051208  226.181320   48.314384  888.121582  -49480.839844  2438.681885
 1123.000000  8221.308594  -65431.449219  -59646.890625  9772.717773  -49874.171875  290.325043  225.379883   48.536659  884.054382  -49406.500000  1054.799805
 1124.000000  8122.863281  -65581.039062  -59886.664062  9942.480469  -49944.183594  295.368286   -3.628698   48.430801  885.986694  -49477.531250  957.771362
 1125.000000  8355.863281  -65596.062500  -59672.250000  9722.460938  -49949.789062  288.832031  313.528717   48.564610  883.545593  -49481.847656  1628.548828
 1126.000000  8073.405273  -65233.144531  -59583.343750  9708.390625  -49874.953125  288.414032   67.170746   48.616150  882.608887  -49406.515625  1865.882080
 1127.000000  7967.050293  -65212.441406  -59686.125000  9774.808594  -49911.316406  290.387146  -19.802256   48.401936  886.515076  -49444.945312  -1021.316040
 1128.000000  8323.686523  -65721.953125  -59829.328125  9798.356445  -50030.972656  291.086700  319.280914   48.380688  886.904419  -49564.804688  1397.939087
 1129.000000  8056.209961  -65335.808594  -59711.812500  9860.279297  -49851.531250  292.926300   66.709862   48.375107  887.006775  -49385.417969  -706.152527
 1130.000000  8028.671875  -65461.976562  -59867.812500  9830.130859  -50037.679688  292.030640  -17.913469   48.490135  884.902588  -49570.457031  678.262451
 1131.000000  8069.098633  -65411.957031  -59779.296875  9747.135742  -50032.160156  289.565063   77.512642   48.327614  887.878418  -49566.503906  -176.700333
 1132.000000  8115.586426  -65351.343750  -59658.148438  9804.564453  -49853.585938  291.271118   74.996834   48.494064  884.830872  -49386.324219  -752.454956
 1133.000000  8033.370117  -65338.839844  -59732.351562  9842.754883  -49889.597656  292.405670    8.741989   48.507420  884.587280  -49422.207031  1201.450562
 1134.000000  8074.344727  -65344.234375  -59707.835938  9893.630859  -49814.203125  293.917084   76.862762   48.506809  884.598389  -49346.820312  3550.676758
 1135.000000  8067.168945  -65268.683594  -59633.101562  9675.030273  -49958.070312  287.422974   96.536400   48.408642  886.392273  -49491.632812  1104.526489
 1136.000000  8030.826172  -65036.132812  -59437.812500  9510.991211  -49926.820312  282.549744  146.944748   48.366207  887.169983  -49460.792969  745.609619
 1137.000000  8242.687500  -65407.585938  -59597.046875  9764.684570  -49832.363281  290.086395  251.879227   48.466068  885.342041  -49365.371094  3695.043213
 1138.000000  7899.009766  -65310.167969  -59840.351562  9950.916016  -49889.437500  295.618896  -218.190231   48.534138  884.100342  -49421.789062  1858.451172
 1139.000000  8001.619141  -65275.660156  -59706.281250  9703.213867  -50003.066406  288.260223  -31.264322   48.364937  887.193237  -49537.050781  2022.879517
 1140.000000  8006.168457  -65192.746094  -59615.281250  9746.997070  -49868.285156  289.560944   57.247318   48.375568  886.998291  -49402.167969  470.810150
 1141.000000  8010.204590  -65191.246094  -59617.164062  9691.075195  -49926.089844  287.899628   38.305004   48.344524  887.567871  -49460.269531  1681.120483
 1142.000000  8251.504883  -65466.742188  -59643.906250  9739.750000  -49904.156250  289.345642  290.887177   48.406467  886.432068  -49437.738281  171.295349
 1143.000000  8054.149414  -65199.984375  -59566.085938  9670.412109  -49895.671875  287.285767  174.610764   48.287621  888.613831  -49430.398438  2867.755859
 1144.000000  7886.356445  -65332.562500  -59871.078125  9976.113281  -49894.964844  296.367462  -154.877609   48.335869  887.726807  -49429.226562  211.724625
 1145.000000  8295.166992  -65164.722656  -59297.460938  9339.644531  -49957.816406  277.459412  472.451874   48.464325  885.373840  -49490.843750  4034.508057
 1146.000000  8088.505371  -65393.453125  -59726.523438  9782.820312  -49943.703125  290.625153  129.688049   48.438507  885.845764  -49476.976562  687.291077
 1147.000000  8005.842773  -65282.230469  -59706.132812  9726.403320  -49979.730469  288.949127  -81.361305   48.416786  886.243164  -49513.214844  583.262390
 1148.000000  8123.954590  -65409.972656  -59720.585938  9818.193359  -49902.390625  291.676025  100.769188   48.361774  887.251282  -49436.406250  -267.112305
 1149.000000  8191.869629  -65414.453125  -59646.757812  9745.045898  -49901.710938  289.502960  163.320435   48.535362  884.078003  -49434.050781  -2520.197266
 1150.000000  8158.082031  -65242.578125  -59514.632812  9611.525391  -49903.109375  285.536377  244.930344   48.428017  886.037659  -49436.484375  -1124.551636
 1151.000000  8178.736328  -65291.148438  -59539.601562  9862.642578  -49676.960938  292.996490  217.588455   48.462605  885.405273  -49210.003906  -75.758080
 1152.000000  7969.334961  -65175.031250  -59642.421875  9903.929688  -49738.492188  294.223053  -31.205053   48.494568  884.821716  -49271.226562  1567.736450
 1153.000000  7942.264160  -65244.746094  -59736.218750  9796.591797  -49939.625000  291.034271  -119.291649   48.477474  885.133728  -49472.523438  4156.470215
 1154.000000  8069.936035  -65398.257812  -59759.601562  9857.096680  -49902.503906  292.831726   98.427681   48.318546  888.045044  -49436.933594  372.206024
 1155.000000  8167.683105  -65345.343750  -59610.273438  9742.634766  -49867.640625  289.431335  217.388550   48.467407  885.317566  -49400.636719  1435.909424
 1156.000000  8029.840820  -65169.285156  -59566.804688  9654.404297  -49912.398438  286.810211   66.018188   48.445599  885.716064  -49445.605469  650.076111
 1157.000000  8064.189453  -65115.566406  -59477.960938  9601.591797  -49876.367188  285.241272  129.874573   48.431618  885.971802  -49409.707031  -42.467445
 1158.000000  8099.099121  -65282.679688  -59609.453125  9711.314453  -49898.140625  288.500885  158.728195   48.358395  887.313293  -49432.187500  1439.237549
 1159.000000  8054.739258  -65431.390625  -59808.437500  9866.184570  -49942.253906  293.101715   11.674024   48.452435  885.591125  -49475.394531  -664.205139
 1160.000000  7945.094727  -65226.125000  -59708.375000  9878.583008  -49829.792969  293.470062  -103.767097   48.571232  883.425110  -49361.789062  -299.524139
 1161.000000  8130.542480  -65392.179688  -59692.031250  9771.601562  -49920.429688  290.291870  146.654617   48.349640  887.473938  -49454.562500  634.174561
 1162.000000  8066.524902  -65302.824219  -59668.585938  9730.849609  -49937.734375  289.081238   60.063904   48.527401  884.223022  -49470.152344  774.637207
 1163.000000  8231.544922  -65547.562500  -59751.757812  9805.507812  -49946.250000  291.299164  267.616730   48.417221  886.235229  -49479.730469  -831.266907
 1164.000000  8048.461426  -65225.273438  -59607.015625  9700.980469  -49906.035156  288.193878   93.301796   48.421371  886.159241  -49439.476562  1798.002075
 1165.000000  8324.713867  -65554.859375  -59659.328125  9775.998047  -49883.328125  290.422485  360.553467   48.453556  885.570618  -49416.457031  -1524.410278
 1166.000000  8115.289062  -65246.148438  -59557.531250  9686.889648  -49870.640625  287.775269  154.917084   48.525799  884.252258  -49403.074219  -527.853760
 1167.000000  8010.237305  -65097.210938  -59515.859375  9567.657227  -49948.203125  284.233154   67.875076   48.446217  885.704773  -49481.402344  -180.902588
 1168.000000  8123.917969  -65494.382812  -59804.710938  10020.205078  -49784.507812  297.677307   79.120850   48.452984  885.581116  -49317.644531  2518.632080
 1169.000000  8021.330078  -65143.644531  -59553.562500  9676.750000  -49876.812500  287.474060   89.409485   48.448326  885.666260  -49409.992188  1776.698120
 1170.000000  8141.896484  -65292.335938  -59578.234375  9664.523438  -49913.710938  287.110840  211.016556   48.421867  886.150146  -49447.144531  2715.617188
 1171.000000  8140.102051  -65543.953125  -59836.054688  9891.738281  -49944.316406  293.860870  104.029350   48.460552  885.442810  -49477.378906  485.541779
 1172.000000  8350.399414  -65590.687500  -59678.945312  9751.015625  -49927.929688  289.680328  362.336517   48.484543  885.004639  -49460.761719  1020.176636
 1173.000000  8245.654297  -65440.164062  -59629.117188  9535.447266  -50093.671875  283.276276  230.521729   48.503357  884.661377  -49626.320312  628.937195
 1174.000000  8273.835938  -65623.421875  -59784.117188  9883.984375  -49900.132812  293.630524  301.959961   48.329063  887.851807  -49434.460938  -3759.688232
 1175.000000  8129.644531  -65341.050781  -59644.000000  9773.853516  -49870.148438  290.358765  146.171951   48.354424  887.386169  -49404.234375  -661.182312
 1176.000000  7784.315430  -65055.062500  -59700.359375  9852.612305  -49847.746094  292.698517  -250.084641   48.417896  886.222839  -49381.218750  270.905823
 1177.000000  8056.998047  -65392.562500  -59765.296875  10000.917969  -49764.378906  297.104340  -27.486053   48.529953  884.176575  -49296.773438  -859.897949
 1178.000000  8142.761719  -65714.554688  -60000.890625  10073.640625  -49927.250000  299.264771  -61.119797   48.515827  884.433960  -49459.781250  370.442688
 1179.000000  8128.833008  -65544.671875  -59849.359375  9920.253906  -49929.105469  294.708008   12.611424   48.463947  885.380737  -49462.136719  748.728394
 1180.000000  8154.457520  -65492.136719  -59771.328125  9841.053711  -49930.273438  292.355133  165.556274   48.504044  884.648865  -49462.917969  1005.460999
 1181.000000  8086.027832  -65257.203125  -59600.101562  9667.991211  -49932.109375  287.213837  103.644653   48.466732  885.329895  -49465.113281  410.055817
 1182.000000  8234.831055  -65367.000000  -59566.398438  9684.824219  -49881.574219  287.713928  291.000946   48.522606  884.310425  -49414.039062  2869.399170
 1183.000000  8195.480469  -65574.062500  -59819.062500  9874.228516  -49944.835938  293.340698  164.490936   48.404339  886.471069  -49478.441406  -1049.700684
 1184.000000  8374.821289  -65692.671875  -59750.750000  9786.167969  -49964.582031  290.724609  479.825043   48.255146  889.211792  -49499.625000  728.662598
 1185.000000  8077.123047  -65351.601562  -59710.843750  9770.689453  -49940.156250  290.264771  146.319443   48.357380  887.331909  -49474.210938  1432.090088
 1186.000000  8141.142090  -65381.265625  -59663.218750  9718.309570  -49944.910156  288.708679  183.902420   48.369850  887.103149  -49478.847656  860.099243
 1187.000000  8037.825684  -65250.812500  -59640.093750  9836.166016  -49803.929688  292.209930   84.092339   48.500237  884.718262  -49336.609375  1574.650024
 1188.000000  8138.641113  -65367.359375  -59659.679688  9690.902344  -49968.777344  287.894501  154.302078   48.486969  884.960388  -49501.585938  1104.576782
 1189.000000  8146.693848  -65499.292969  -59782.976562  9822.508789  -49960.468750  291.804199   88.740700   48.517742  884.399048  -49492.980469  -928.988281
 1190.000000  8037.232422  -65385.347656  -59778.328125  9954.721680  -49823.605469  295.731964   30.051046   48.433327  885.940491  -49356.929688  971.340942
 1191.000000  7872.630859  -65224.039062  -59780.554688  9913.594727  -49866.960938  294.510162  -174.114426   48.577595  883.309387  -49398.894531  314.121613
 1192.000000  8031.260742  -65368.921875  -59774.390625  9880.533203  -49893.859375  293.527985  -29.185972   48.432816  885.949890  -49427.187500  816.941467
 1193.000000  8087.031738  -65151.121094  -59500.148438  9622.722656  -49877.425781  285.869019  200.270554   48.441902  885.783691  -49410.667969  763.767029
 1194.000000  8189.383301  -65494.566406  -59733.375000  9739.611328  -49993.765625  289.341522  160.052811   48.338619  887.676270  -49528.003906  2378.902588
 1195.000000  8321.672852  -65357.605469  -59464.726562  9452.263672  -50012.460938  280.805084  422.348755   48.421452  886.157776  -49545.898438  2308.558838
 1196.000000  8111.359375  -65266.367188  -59590.390625  9726.523438  -49863.867188  288.952698  121.862022   48.487301  884.954346  -49396.671875  890.980652
 1197.000000  8257.552734  -65423.113281  -59591.625000  9633.265625  -49958.359375  286.182220  331.503052   48.251835  889.272827  -49493.433594  566.633484
 1198.000000  8098.056641  -65152.992188  -59491.492188  9470.822266  -50020.671875  281.356415  203.856857   48.322620  887.970215  -49555.062500  2184.287842
 1199.000000  8250.439453  -65531.511719  -59703.437500  9759.787109  -49943.648438  289.940887  258.983612   48.414772  886.280029  -49477.152344  1724.269165
 1200.000000  8275.720703  -65606.062500  -59749.867188  9791.351562  -49958.515625  290.878601  269.080750   48.397602  886.594482  -49492.183594  1392.085205
 1201.000000  8268.992188  -65628.375000  -59797.351562  9843.420898  -49953.929688  292.425476  227.776688   48.435143  885.907288  -49487.238281  107.621994
 1202.000000  8144.218750  -65422.582031  -59712.093750  9799.921875  -49912.171875  291.133209   91.048790   48.495377  884.806946  -49444.898438  2425.427246
 1203.000000  7986.955078  -65244.367188  -59684.484375  9810.324219  -49874.160156  291.442230  -77.399864   48.578014  883.301758  -49406.089844  4089.306641
 1204.000000  8268.859375  -65508.917969  -59669.726562  9811.892578  -49857.835938  291.488831  313.896027   48.440067  885.817261  -49391.093750  1853.854858
 1205.000000  8066.053711  -65352.351562  -59709.937500  9858.808594  -49851.128906  292.882599   29.576498   48.507210  884.591125  -49383.742188  4074.635498
 1206.000000  8093.950195  -65480.925781  -59820.773438  9925.798828  -49894.976562  294.872711   74.282837   48.396160  886.620911  -49428.660156  105.033783
 1207.000000  8062.632812  -65317.765625  -59681.468750  9716.755859  -49964.710938  288.662537   47.906006   48.339172  887.666138  -49498.941406  1508.041992
 1208.000000  8137.071289  -65351.617188  -59638.351562  9668.154297  -49970.195312  287.218689  220.353516   48.238945  889.510437  -49505.394531  1047.838623
 1209.000000  8124.169922  -65463.437500  -59770.875000  9839.021484  -49931.851562  292.294769   61.429886   48.418400  886.213623  -49465.320312  432.826508
 1210.000000  7833.344238  -65158.226562  -59761.679688  9880.009766  -49881.671875  293.512451  -173.577332   48.384075  886.842346  -49415.472656  473.918091
 1211.000000  8135.432617  -65481.382812  -59772.539062  9919.484375  -49853.054688  294.685150   76.054451   48.518742  884.380859  -49385.554688  605.261658
 1212.000000  8119.802734  -65288.312500  -59599.015625  9752.828125  -49846.187500  289.734161  139.570663   48.448174  885.669006  -49379.367188  3579.462402
 1213.000000  8078.196289  -65285.492188  -59636.484375  9810.204102  -49826.281250  291.438660  129.647278   48.474567  885.186768  -49359.207031  -185.627869
 1214.000000  8080.975098  -65420.003906  -59773.312500  9801.852539  -49971.460938  291.190552   61.765320   48.321861  887.984131  -49505.859375  2434.300293
 1215.000000  8009.965332  -65523.761719  -59946.179688  10034.039062  -49912.140625  298.088287  -84.554047   48.398422  886.579468  -49445.800781  -894.897461
 1216.000000  8028.456543  -65356.835938  -59764.515625  9789.623047  -49974.890625  290.827240   22.847595   48.490269  884.900146  -49507.667969  -1068.149902
 1217.000000  7983.919922  -65148.277344  -59603.179688  9702.541992  -49900.636719  288.240265  117.788063   48.378654  886.941711  -49434.488281  1141.960693
 1218.000000  8038.890625  -65257.296875  -59646.328125  9733.201172  -49913.125000  289.151093   56.868824   48.486347  884.971741  -49445.937500  -1548.961060
 1219.000000  8118.475586  -65482.082031  -59803.703125  9830.654297  -49973.046875  292.046204    7.072164   48.655857  881.888611  -49504.226562  1614.889893
 1220.000000  8088.760254  -65252.226562  -59593.437500  9730.027344  -49863.410156  289.056793  122.937950   48.429737  886.006165  -49396.769531  -1416.639160
 1221.000000  8109.375488  -65351.050781  -59675.109375  9900.917969  -49774.191406  294.133575  184.992798   48.344185  887.574097  -49308.375000  -427.970001
 1222.000000  7935.908203  -65117.519531  -59603.804688  9794.426758  -49809.378906  290.969971  -62.295101   48.498829  884.743958  -49342.074219  -1828.587891
 1223.000000  8166.582520  -65582.640625  -59844.390625  9929.938477  -49914.453125  294.995697   91.241280   48.363911  887.212097  -49448.445312  1410.652710
 1224.000000  8101.668457  -65336.878906  -59662.054688  9769.501953  -49892.554688  290.229492  117.256287   48.422951  886.130371  -49425.980469  2283.991943
 1225.000000  8356.663086  -65643.625000  -59708.085938  9799.060547  -49909.023438  291.107635  328.656311   48.427998  886.038025  -49442.398438  -114.227509
 1226.000000  8236.855469  -65504.960938  -59691.078125  9777.548828  -49913.531250  290.468567  210.864761   48.416519  886.248047  -49447.019531  133.153732
 1227.000000  8145.258301  -65343.007812  -59630.554688  9752.970703  -49877.585938  289.738403  197.428146   48.399189  886.565430  -49411.238281  2802.592285
 1228.000000  8171.252930  -65393.910156  -59651.015625  9723.593750  -49927.421875  288.865662  155.123901   48.326832  887.892822  -49461.773438  -1153.389404
 1229.000000  8240.802734  -65403.175781  -59595.039062  9763.005859  -49832.031250  290.036530  268.483795   48.547997  883.847961  -49364.250000  1239.356812
 1230.000000  8337.748047  -65625.679688  -59714.812500  9790.691406  -49924.121094  290.858978  278.474518   48.429157  886.016785  -49457.484375  120.954971
 1231.000000  7959.720215  -65323.187500  -59799.226562  9789.240234  -50009.984375  290.815887  -87.915779   48.360340  887.277588  -49544.011719  2318.554688
 1232.000000  8016.868164  -65108.554688  -59527.031250  9626.206055  -49900.824219  285.972504   43.181782   48.458111  885.487366  -49433.910156  2329.741699
 1233.000000  8125.746094  -65238.933594  -59539.437500  9577.550781  -49961.886719  284.527069  185.492264   48.349709  887.472717  -49496.015625  -1148.883667
 1234.000000  8096.931152  -65241.375000  -59567.101562  9629.355469  -49937.746094  286.066071  133.395828   48.392094  886.695374  -49471.468750  567.834778
 1235.000000  8008.242676  -65258.414062  -59674.406250  9714.250000  -49960.156250  288.588104   -7.064148   48.418827  886.205811  -49493.621094  1935.375000
 1236.000000  8173.164551  -65646.460938  -59900.601562  9932.873047  -49967.726562  295.082916  120.316711   48.421516  886.156616  -49501.164062  2460.339355
 1237.000000  8176.386719  -65492.437500  -59749.421875  9812.182617  -49937.238281  291.497437  151.768631   48.368279  887.131958  -49471.191406  2130.610840
 1238.000000  8001.643066  -65309.980469  -59748.429688  9848.330078  -49900.101562  292.571320  -87.763733   48.484856  884.998962  -49432.929688  2544.363281
 1239.000000  8367.700195  -65544.710938  -59608.312500  9640.394531  -49967.917969  286.394012  354.817474   48.460857  885.437195  -49500.976562  3113.688232
 1240.000000  8206.529297  -65472.453125  -59692.617188  9736.489258  -49956.128906  289.248779  178.877182   48.402630  886.502380  -49489.750000  -645.253967
 1241.000000  8038.425293  -65252.585938  -59644.765625  9715.526367  -49929.238281  288.626007   72.945518   48.375694  886.995972  -49463.117188  2624.382568
 1242.000000  8278.978516  -65509.593750  -59659.609375  9740.773438  -49918.835938  289.376038  245.100052   48.444290  885.739990  -49452.054688  -204.489594
 1243.000000  8329.263672  -65693.914062  -59797.195312  9770.855469  -50026.339844  290.269714  290.729828   48.380356  886.910522  -49560.175781  3538.942871
 1244.000000  8137.058594  -65388.835938  -59685.875000  9782.316406  -49903.558594  290.610199  129.709824   48.557831  883.668945  -49435.683594  -221.111145
 1245.000000  8142.592773  -65386.617188  -59674.929688  9803.577148  -49871.351562  291.241791  198.592773   48.310226  888.197998  -49405.863281  341.480682
 1246.000000  8212.937500  -65307.734375  -59528.867188  9550.438477  -49978.429688  283.721619  272.400391   48.284378  888.673462  -49513.187500  3470.653076
 1247.000000  8200.093750  -65460.296875  -59697.328125  9649.474609  -50047.851562  286.663757  241.588303   48.317318  888.067627  -49582.292969  3679.138428
 1248.000000  7893.232422  -65145.203125  -59681.257812  9770.134766  -49911.125000  290.248291  -108.076744   48.439240  885.832397  -49444.390625  1447.525757
 1249.000000  8108.195801  -65472.750000  -59798.523438  9839.062500  -49959.460938  292.295990   65.744255   48.481251  885.064758  -49492.324219  2659.392822
 1250.000000  8323.371094  -65481.562500  -59585.773438  9566.128906  -50019.644531  284.187744  454.105804   48.253979  889.233337  -49554.695312  1424.681274
 1251.000000  8404.181641  -65616.773438  -59638.687500  9713.671875  -49925.015625  288.570923  479.680511   48.293579  888.504150  -49459.687500  1378.692383
 1252.000000  8191.501465  -65435.460938  -59678.554688  9743.001953  -49935.554688  289.442261  206.480286   48.390785  886.719360  -49469.289062  -1871.612793
 1253.000000  8133.909180  -65366.992188  -59665.625000  9777.025391  -49888.601562  290.453003  186.259476   48.461323  885.428711  -49421.656250  -515.429138
 1254.000000  8222.888672  -65442.882812  -59656.234375  9732.583984  -49923.648438  289.132751  251.115417   48.492676  884.856201  -49456.402344  -540.640198
 1255.000000  8330.626953  -65528.621094  -59633.210938  9747.263672  -49885.945312  289.568848  392.892120   48.548252  883.843262  -49418.164062  2141.844238
 1256.000000  8160.105469  -65199.906250  -59471.343750  9670.117188  -49801.226562  287.277008  232.222122   48.434261  885.923401  -49334.542969  1419.352173
 1257.000000  8369.728516  -65492.285156  -59552.484375  9631.544922  -49920.937500  286.131104  457.457794   48.350426  887.459534  -49455.062500  -684.639038
 1258.000000  8146.440430  -65328.589844  -59610.093750  9728.708984  -49881.382812  289.017639  118.138710   48.553810  883.742126  -49413.546875  1298.232178
 1259.000000  8206.078125  -65533.738281  -59757.437500  9810.501953  -49946.937500  291.447510  180.907593   48.452148  885.596375  -49480.082031  -910.452942
 1260.000000  8436.652344  -65461.929688  -59459.843750  9582.486328  -49877.359375  284.673706  519.997559   48.301632  888.356018  -49411.953125  -1008.202454
 1261.000000  8344.375000  -65688.718750  -59773.078125  9904.901367  -49868.175781  294.251923  319.643066   48.396702  886.610962  -49401.851562  -985.464355
 1262.000000  8130.044922  -65305.320312  -59606.523438  9760.487305  -49846.035156  289.961700  217.830765   48.356529  887.347534  -49380.101562  1045.080078
 1263.000000  8205.796875  -65488.250000  -59716.546875  9700.095703  -50016.453125  288.167603  185.774612   48.426697  886.061829  -49549.839844  1722.553955
 1264.000000  7973.898438  -65196.867188  -59648.929688  9705.500977  -49943.429688  288.328186   65.142181   48.408566  886.393677  -49476.992188  2592.206543
 1265.000000  7945.509277  -65154.519531  -59638.367188  9763.964844  -49874.402344  290.065002   -2.404551   48.475643  885.167114  -49407.320312  742.484497
 1266.000000  8334.291992  -65646.632812  -59741.976562  9777.238281  -49964.738281  290.459320  361.727295   48.308968  888.221130  -49499.261719  1046.043335
 1267.000000  8053.359863  -65274.089844  -59652.679688  9722.361328  -49930.320312  288.829071   75.164925   48.346252  887.536133  -49464.484375  1808.722534
 1268.000000  8205.742188  -65477.000000  -59695.757812  9798.162109  -49897.593750  291.080933  214.101028   48.317760  888.059509  -49432.031250  -546.695923
 1269.000000  8197.016602  -65686.320312  -59921.968750  9956.435547  -49965.531250  295.782867  120.218834   48.402351  886.507446  -49499.156250  2011.207886
 1270.000000  8254.149414  -65343.347656  -59516.171875  9624.615234  -49891.554688  285.925262  388.277832   48.345200  887.555481  -49425.726562  -739.428162
 1271.000000  8017.121094  -65401.304688  -59824.726562  9970.875977  -49853.851562  296.211823  -73.016945   48.414806  886.279419  -49387.355469  1629.169067
 1272.000000  8214.404297  -65397.777344  -59608.859375  9705.232422  -49903.625000  288.320190  288.134308   48.396400  886.616455  -49437.304688  679.995056
 1273.000000  8157.019531  -65467.242188  -59739.312500  9802.689453  -49936.625000  291.215424  182.345993   48.280861  888.738220  -49471.417969  1289.458252
 1274.000000  8440.922852  -65461.789062  -59447.640625  9513.978516  -49933.664062  282.638489  548.821289   48.396587  886.613037  -49467.343750  1701.299805
 1275.000000  8155.038574  -65309.605469  -59576.898438  9720.477539  -49856.421875  288.773102  227.382248   48.316719  888.078674  -49390.871094  1442.932007
 1276.000000  8366.602539  -65596.171875  -59661.078125  9751.000977  -49910.078125  289.679871  410.872925   48.283024  888.698425  -49444.851562  953.763000
 1277.000000  8133.281250  -65135.250000  -59423.625000  9513.809570  -49909.816406  282.633453  179.450317   48.545063  883.901367  -49442.062500  159.267593
 1278.000000  8318.551758  -65436.515625  -59545.890625  9746.187500  -49799.703125  289.536896  430.036957   48.312977  888.147461  -49334.187500  -229.975479
 1279.000000  8344.385742  -65667.257812  -59755.476562  9811.687500  -49943.789062  291.482727  380.877411   48.329178  887.849731  -49478.117188  -828.654968
 1280.000000  8115.073242  -65356.304688  -59675.781250  9849.775391  -49826.007812  292.614227  146.256638   48.420502  886.175171  -49359.457031  1319.939941
 1281.000000  8079.665039  -65564.109375  -59920.000000  9965.194336  -49954.804688  296.043060  -52.627384   48.499504  884.731628  -49487.492188  105.802071
 1282.000000  8188.311035  -65412.886719  -59641.914062  9767.097656  -49874.816406  290.158081  221.977295   48.402134  886.511475  -49408.441406   22.708920
 1283.000000  8143.540039  -65419.871094  -59712.218750  9748.733398  -49963.484375  289.612518  190.838791   48.323380  887.956238  -49497.867188  585.059082
 1284.000000  8183.610840  -65407.585938  -59647.343750  9798.506836  -49848.835938  291.091156  203.363281   48.350311  887.461609  -49382.960938  2140.560547
 1285.000000  8141.170898  -65469.824219  -59756.695312  9741.720703  -50014.976562  289.404175   94.475182   48.448116  885.670044  -49548.160156  1635.828003
 1286.000000  8322.958984  -65539.054688  -59644.593750  9722.595703  -49922.000000  288.836029  381.160492   48.358128  887.318176  -49456.050781  1229.923706
 1287.000000  8057.457031  -65295.890625  -59676.117188  9737.037109  -49939.078125  289.265045    1.663717   48.497784  884.763062  -49471.781250  939.206055
 1288.000000  8194.673828  -65409.453125  -59636.500000  9565.821289  -50070.679688  284.178619  142.189407   48.493446  884.842163  -49603.425781  -271.366119
 1289.000000  8199.301758  -65407.757812  -59637.257812  9696.369141  -49940.890625  288.056885  239.088577   48.368382  887.130066  -49474.839844  1894.979858
 1290.000000  8019.848633  -65271.777344  -59675.242188  9857.635742  -49817.605469  292.847748  -34.781178   48.380077  886.915649  -49351.441406  331.066681
 1291.000000  8171.632324  -65431.628906  -59689.546875  9734.660156  -49954.886719  289.194427  178.905518   48.404179  886.473999  -49488.492188  1065.531860
 1292.000000  7895.434570  -65197.843750  -59728.468750  9881.783203  -49846.687500  293.565125  -133.904282   48.523048  884.302368  -49379.148438  1767.451904
 1293.000000  8012.253906  -65109.468750  -59526.750000  9566.752930  -49959.996094  284.206299   40.529572   48.460361  885.446289  -49493.058594  2081.753662
 1294.000000  8113.562988  -65353.398438  -59672.296875  9856.009766  -49816.289062  292.799438  160.489334   48.522499  884.312378  -49348.753906   26.679260
 1295.000000  8080.175293  -65264.359375  -59616.804688  9794.876953  -49821.929688  290.983337  113.433289   48.463737  885.384583  -49354.960938  1822.200928
 1296.000000  8165.638184  -65500.695312  -59764.500000  9722.593750  -50041.906250  288.835968  195.966187   48.350780  887.453003  -49576.027344  1326.307617
 1297.000000  8130.104492  -65352.414062  -59656.656250  9683.567383  -49973.089844  287.676575  141.009338   48.411228  886.344910  -49506.628906  -1481.417114
 1298.000000  7832.083984  -64997.953125  -59593.804688  9821.902344  -49771.902344  291.786194  -46.779160   48.317116  888.071350  -49306.347656  -1212.576050
 1299.000000  8135.670898  -65365.261719  -59662.773438  9742.954102  -49919.820312  289.440826  174.662033   48.458469  885.480835  -49452.902344  -399.852692
 1300.000000  8163.999023  -65340.960938  -59617.515625  9656.246094  -49961.269531  286.864929  238.731567   48.331703  887.803345  -49495.574219  1254.108154
 1301.000000  8101.412109  -65360.914062  -59677.531250  9705.396484  -49972.132812  288.325073   83.854004   48.393169  886.675659  -49505.843750   59.095699
 1302.000000  8158.011230  -65311.886719  -59577.375000  9710.108398  -49867.265625  288.465057  192.253036   48.465446  885.353394  -49400.281250  -848.772766
 1303.000000  8078.192383  -65270.593750  -59629.367188  9659.268555  -49970.097656  286.954712  112.136169   48.374279  887.021912  -49503.992188  677.284424
 1304.000000  8260.216797  -65426.187500  -59595.968750  9746.140625  -49849.828125  289.535492  363.292480   48.421345  886.159729  -49383.269531  819.574341
 1305.000000  8401.532227  -65635.710938  -59659.609375  9747.740234  -49911.867188  289.583008  397.138031   48.460617  885.441589  -49444.929688  837.288574
 1306.000000  8095.765625  -65379.703125  -59716.328125  9834.358398  -49881.968750  292.156250  128.926743   48.472599  885.222717  -49414.914062  -572.515259
 1307.000000  7977.856445  -65390.281250  -59848.406250  9906.819336  -49941.585938  294.308899  -97.180664   48.462856  885.400696  -49474.625000  444.636841
 1308.000000  8107.638184  -65252.046875  -59570.648438  9672.231445  -49898.417969  287.339813  121.604530   48.516403  884.423462  -49430.941406  1058.463135
 1309.000000  7937.005371  -65029.117188  -59522.812500  9666.982422  -49855.828125  287.183868   -7.098348   48.465355  885.355042  -49388.843750  790.831055
 1310.000000  8199.089844  -65300.304688  -59536.921875  9554.629883  -49982.292969  283.846161  248.373703   48.356018  887.356873  -49516.363281  -472.707855
 1311.000000  7971.570312  -65260.218750  -59717.500000  9882.291992  -49835.207031  293.580231   40.664982   48.311691  888.171082  -49369.703125  -143.628159
 1312.000000  8236.719727  -65472.945312  -59674.382812  9885.779297  -49788.601562  293.683838  318.355438   48.340569  887.640503  -49322.820312  -1354.703613
 1313.000000  8162.142090  -65316.585938  -59587.445312  9701.608398  -49885.835938  288.212555  213.071732   48.475224  885.174805  -49418.757812  3828.711670
 1314.000000  8197.318359  -65561.882812  -59790.945312  9877.106445  -49913.839844  293.426178  123.434387   48.554066  883.737427  -49446.000000  -422.164062
 1315.000000  7935.719238  -65110.382812  -59607.828125  9834.141602  -49773.687500  292.149811  -47.828182   48.400490  886.541565  -49307.328125  -78.117844
 1316.000000  8114.972656  -65243.968750  -59554.039062  9610.931641  -49943.109375  285.518738  199.138916   48.365818  887.177124  -49477.085938  537.041077
 1317.000000  8348.214844  -65735.640625  -59813.476562  9808.156250  -50005.320312  291.377838  382.227325   48.287601  888.614136  -49540.050781  801.257019
 1318.000000  8195.698242  -65171.187500  -59405.359375  9499.036133  -49906.324219  282.194580  273.019196   48.480522  885.078064  -49439.195312  1414.357666
 1319.000000  8151.507324  -65444.171875  -59727.250000  9821.218750  -49906.031250  291.765900  140.415070   48.460419  885.445251  -49439.093750   89.086761
 1320.000000  8279.169922  -65440.718750  -59588.296875  9648.080078  -49940.218750  286.622345  293.488403   48.405926  886.442017  -49473.808594   -1.284702
 1321.000000  8043.458496  -65295.937500  -59691.640625  9799.523438  -49892.117188  291.121368   46.121307   48.476727  885.147339  -49425.023438  2025.731079
 1322.000000  8258.353516  -65631.929688  -59812.468750  9886.930664  -49925.539062  293.718048  293.294434   48.334377  887.754211  -49459.816406  670.406555
 1323.000000  8276.490234  -65510.644531  -59668.382812  9853.783203  -49814.601562  292.733307  295.194092   48.576206  883.334656  -49346.550781  2347.454834
 1324.000000  8336.986328  -65598.906250  -59694.328125  9689.628906  -50004.699219  287.856659  475.148346   48.323132  887.960815  -49539.085938  2685.405273
 1325.000000  8027.838867  -65511.976562  -59915.523438  9990.531250  -49924.992188  296.795776    7.797445   48.400814  886.535645  -49458.628906  2039.763916
 1326.000000  8002.899902  -65278.542969  -59705.765625  9816.917969  -49888.847656  291.638123  -39.819225   48.498695  884.746399  -49421.542969  1375.578979
 1327.000000  8220.439453  -65331.468750  -59541.101562  9678.506836  -49862.593750  287.526245  336.543304   48.349117  887.483582  -49396.730469   18.372248
 1328.000000  7973.075195  -65382.039062  -59843.203125  9919.261719  -49923.941406  294.678528  -165.272339   48.517971  884.394897  -49456.449219  -392.140839
 1329.000000  8055.880859  -65333.242188  -59718.250000  9814.741211  -49903.507812  291.573456   24.964365   48.531319  884.151672  -49435.886719  1432.017212
 1330.000000  8326.263672  -65620.390625  -59723.187500  9733.029297  -49990.156250  289.145996  397.793701   48.339142  887.666687  -49524.386719  -120.771820
 1331.000000  8239.955078  -65330.476562  -59516.562500  9544.941406  -49971.621094  283.558319  303.381012   48.475555  885.168762  -49504.539062  908.162354
 1332.000000  8275.152344  -65444.468750  -59596.335938  9703.632812  -49892.703125  288.272675  352.517548   48.365372  887.185303  -49426.683594   27.832148
 1333.000000  8145.475586  -65492.460938  -59773.476562  9925.228516  -49848.250000  294.855774  100.301216   48.438862  885.839294  -49381.519531  660.454834
 1334.000000  7865.184570  -65071.457031  -59631.257812  9824.826172  -49806.429688  291.873047  -122.442131   48.406570  886.430237  -49340.011719  -649.560852
 1335.000000  8124.459473  -65242.429688  -59551.093750  9631.871094  -49919.222656  286.140808  218.615356   48.320248  888.013794  -49453.636719  -512.924316
 1336.000000  7984.341797  -65163.039062  -59602.156250  9698.008789  -49904.148438  288.105591  123.369713   48.312248  888.160828  -49438.640625   23.193993
 1337.000000  8131.094727  -65535.171875  -59834.312500  9878.381836  -49955.929688  293.464081  136.980515   48.234482  889.592773  -49491.171875  1654.484131
 1338.000000  8125.586914  -65394.832031  -59695.312500  9775.457031  -49919.855469  290.406403  161.694183   48.349098  887.483887  -49453.992188  321.137115
 1339.000000  8201.910156  -65380.109375  -59608.101562  9738.227539  -49869.875000  289.300415  231.096573   48.403988  886.477478  -49403.480469  393.383453
 1340.000000  8118.975586  -65378.425781  -59691.625000  9798.039062  -49893.585938  291.077271  126.004974   48.486938  884.960938  -49426.394531  1508.517822
 1341.000000  8204.001953  -65440.796875  -59673.296875  9684.697266  -49988.601562  287.710144  216.835876   48.457310  885.502014  -49521.695312  979.065063
 1342.000000  8054.347656  -65186.878906  -59553.804688  9626.005859  -49927.796875  285.966553  102.867363   48.461948  885.417297  -49460.843750  -521.289429
 1343.000000  7991.826172  -65243.343750  -59675.851562  9786.603516  -49889.250000  290.737549   47.053143   48.262379  889.078552  -49424.222656  866.857666
 1344.000000  8049.052246  -65565.421875  -59945.773438  10094.042969  -49851.730469  299.870880  -92.679832   48.412224  886.326721  -49385.257812  1651.942871
 1345.000000  8300.876953  -65615.218750  -59743.140625  9847.409180  -49895.730469  292.543945  316.190460   48.341591  887.621704  -49429.937500  1977.305054
 1346.000000  8247.172852  -65366.554688  -59560.703125  9644.730469  -49915.972656  286.522827  346.824860   48.355591  887.364746  -49450.046875  2218.995361
 1347.000000  8013.281250  -65199.761719  -59624.843750  9833.390625  -49791.453125  292.127502    1.942800   48.478390  885.117004  -49324.343750  -315.610260
 1348.000000  8181.687988  -65529.664062  -59779.000000  9954.951172  -49824.046875  295.738770  160.704529   48.418541  886.211060  -49357.515625  -261.757965
 1349.000000  8043.985352  -65728.171875  -60116.312500  10140.141602  -49976.171875  301.240356  -152.688477   48.531147  884.154785  -49508.554688  -55.243710
 1350.000000  8146.316406  -65490.195312  -59783.757812  9872.984375  -49910.773438  293.303741  101.328674   48.447548  885.680481  -49443.960938  -1217.673706
 1351.000000  8142.407227  -65354.386719  -59635.687500  9646.530273  -49989.156250  286.576294  190.072891   48.420727  886.171021  -49522.601562  -1048.111694
 1352.000000  8170.407715  -65384.777344  -59648.835938  9796.544922  -49852.289062  291.032867  193.753647   48.458652  885.477478  -49385.371094  324.483765
 1353.000000  8260.399414  -65489.984375  -59662.054688  9730.571289  -49931.484375  289.072968  330.584808   48.376728  886.977051  -49465.355469  -1846.019287
 1354.000000  8145.988770  -65379.679688  -59660.109375  9718.318359  -49941.789062  288.708954  169.090652   48.360909  887.267151  -49475.812500  -298.340057
 1355.000000  7939.633301  -65203.265625  -59696.546875  9725.367188  -49971.179688  288.918365  -90.036476   48.431732  885.969666  -49504.519531  572.980957
 1356.000000  8093.896973  -65513.875000  -59854.515625  9964.994141  -49889.523438  296.037140   87.164558   48.391857  886.699707  -49423.246094  -2431.413330
 1357.000000  8086.812500  -65368.843750  -59711.460938  9833.290039  -49878.171875  292.124512   42.225494   48.403370  886.488831  -49411.785156  2023.781250
 1358.000000  8017.463867  -65134.460938  -59552.156250  9674.972656  -49877.183594  287.421265   70.623566   48.478096  885.122375  -49410.078125  1665.639771
 1359.000000  8243.703125  -65463.734375  -59653.835938  9757.892578  -49895.945312  289.884613  265.604645   48.423561  886.119202  -49429.363281  1589.490723
 1360.000000  8051.406250  -65294.156250  -59673.070312  9752.107422  -49920.960938  289.712738   39.821625   48.463604  885.387024  -49453.992188  2225.783936
 1361.000000  7906.050293  -65242.968750  -59765.703125  9885.511719  -49880.191406  293.675873  -133.636765   48.441380  885.793213  -49413.437500  -1315.330444
 1362.000000  8216.102539  -65389.218750  -59597.992188  9662.677734  -49935.312500  287.056000  237.806580   48.439404  885.829346  -49468.578125  509.110992
 1363.000000  8177.785156  -65524.492188  -59772.851562  9895.742188  -49877.109375  293.979797  165.310471   48.473709  885.202454  -49410.042969  1666.266113
 1364.000000  8258.005859  -65376.769531  -59559.679688  9670.037109  -49889.640625  287.274628  266.234161   48.424843  886.095703  -49423.046875  -1555.036255
 1365.000000  8282.753906  -65369.871094  -59517.023438  9574.230469  -49942.792969  284.428436  271.451294   48.617039  882.592773  -49474.347656  708.248291
 1366.000000  8206.804688  -65420.429688  -59645.062500  9609.877930  -50035.183594  285.487427  186.711960   48.258797  889.144531  -49570.191406  982.841858
 1367.000000  8088.244141  -65377.671875  -59715.015625  9843.875000  -49871.140625  292.438965   29.570442   48.491894  884.870483  -49403.902344  -518.477661
 1368.000000  7973.682617  -65191.332031  -59649.437500  9751.781250  -49897.656250  289.703064  -23.616669   48.476986  885.142639  -49430.558594  2346.485107
 1369.000000  8269.498047  -65550.203125  -59716.304688  9768.056641  -49948.250000  290.186554  281.160583   48.395058  886.641052  -49481.941406  1098.353271
 1370.000000  8189.778809  -65461.449219  -59710.312500  9822.486328  -49887.828125  291.803558  175.234909   48.377621  886.960632  -49421.687500  684.735718
 1371.000000  8240.781250  -65295.449219  -59479.031250  9680.179688  -49798.851562  287.575928  390.582367   48.392323  886.691223  -49332.570312  1891.849365
 1372.000000  7963.697754  -65224.601562  -59695.148438  9717.114258  -49978.035156  288.673187  -71.095406   48.450256  885.630920  -49511.195312  -49.002136
 1373.000000  8074.894043  -65252.875000  -59608.398438  9761.389648  -49847.007812  289.988495  180.955490   48.276649  888.815735  -49381.843750  1382.151978
 1374.000000  8199.467773  -65270.570312  -59500.468750  9690.806641  -49809.664062  287.891632  304.819977   48.564083  883.555176  -49341.730469  530.986267
 1375.000000  8224.875977  -65393.480469  -59594.156250  9579.946289  -50014.210938  284.598236  322.766693   48.320740  888.004761  -49548.621094  2597.726562
 1376.000000  8161.958008  -65177.113281  -59451.664062  9660.796875  -49790.867188  287.000122  283.603119   48.357101  887.337036  -49324.925781  2599.657715
 1377.000000  8417.761719  -65743.562500  -59753.304688  9880.040039  -49873.265625  293.513336  328.991425   48.628185  882.390442  -49404.710938  1621.822632
 1378.000000  8050.149414  -65146.800781  -59528.265625  9662.804688  -49865.460938  287.059784   96.003609   48.427181  886.052917  -49398.843750  3686.719238
 1379.000000  8239.022461  -65730.867188  -59919.914062  9933.421875  -49986.492188  295.099182  219.084045   48.366379  887.166809  -49520.460938  1117.969116
 1380.000000  8209.625977  -65321.445312  -59536.617188  9657.569336  -49879.046875  286.904236  268.416107   48.474407  885.189697  -49411.976562  1375.591064
 1381.000000  8315.111328  -65416.886719  -59527.718750  9613.725586  -49913.992188  285.601746  346.273712   48.522987  884.303467  -49446.453125  892.041260
 1382.000000  8095.050781  -65475.929688  -59811.890625  9880.394531  -49931.496094  293.523865  -14.284493   48.574108  883.372803  -49463.464844   12.434267
 1383.000000  8160.588379  -65328.425781  -59578.257812  9632.568359  -49945.687500  286.161530  152.145493   48.562077  883.591675  -49477.773438  606.184082
 1384.000000  8103.071289  -65382.164062  -59700.625000  9773.789062  -49926.835938  290.356873   77.647285   48.479462  885.097412  -49459.714844  850.731995
 1385.000000  8252.337891  -65347.421875  -59520.453125  9605.245117  -49915.207031  285.349823  311.015991   48.473682  885.202942  -49448.144531  1497.665894
 1386.000000  8024.438477  -65380.324219  -59793.851562  9834.587891  -49959.265625  292.163055  -59.109985   48.474396  885.189941  -49492.195312  -221.262360
 1387.000000  8192.992188  -65230.375000  -59462.281250  9529.788086  -49932.492188  283.108154  307.184814   48.263885  889.050781  -49467.449219  608.786011
 1388.000000  8152.223633  -65478.761719  -59759.562500  9877.251953  -49882.312500  293.430511  147.642517   48.394924  886.643555  -49416.007812  2197.398438
 1389.000000  8044.564453  -65161.808594  -59546.765625  9654.601562  -49892.164062  286.816071   57.697849   48.533157  884.118164  -49424.527344  1697.706055
 1390.000000  8002.079102  -65383.468750  -59819.750000  9894.988281  -49924.761719  293.957428   22.968546   48.300362  888.379395  -49459.367188  1643.160522
 1391.000000  7994.544434  -65301.199219  -59735.617188  9812.078125  -49923.539062  291.494354  -44.693836   48.373421  887.037659  -49457.441406  2319.228027
 1392.000000  8004.769531  -65231.078125  -59655.726562  9789.812500  -49865.914062  290.832916   52.652462   48.445042  885.726257  -49399.125000  -457.953278
 1393.000000  8226.238281  -65482.000000  -59682.710938  9723.922852  -49958.789062  288.875458  210.179123   48.521530  884.330017  -49491.265625  -1567.880127
 1394.000000  8195.951172  -65627.851562  -59869.148438  9912.361328  -49956.789062  294.473541   93.037041   48.446918  885.691956  -49489.984375  3139.951416
 1395.000000  8011.476562  -65279.472656  -59700.750000  9740.777344  -49959.972656  289.376160  -75.502373   48.411747  886.335449  -49493.503906  -1083.441040
 1396.000000  7971.102051  -65146.335938  -59599.890625  9718.113281  -49881.777344  288.702850  -48.172688   48.480579  885.077026  -49414.648438  -160.076553
 1397.000000  8229.440430  -65310.722656  -59505.328125  9675.302734  -49830.023438  287.431061  309.812592   48.369167  887.115662  -49363.964844  1928.023804
 1398.000000  8382.135742  -65624.945312  -59669.085938  9745.274414  -49923.812500  289.509766  389.943695   48.396748  886.610107  -49457.488281  650.286377
 1399.000000  8272.129883  -65557.226562  -59716.757812  9816.443359  -49900.312500  291.624023  181.254684   48.471504  885.242737  -49433.269531  1419.699707
 1400.000000  8089.503418  -65401.093750  -59744.359375  9860.488281  -49883.871094  292.932495   95.608971   48.462730  885.403015  -49416.914062  2104.568848
 1401.000000  8307.636719  -65600.125000  -59719.945312  9742.281250  -49977.664062  289.420837  286.261322   48.392296  886.691711  -49511.382812  1064.101440
 1402.000000  8233.865234  -65484.601562  -59680.179688  9775.160156  -49905.019531  290.397583  218.818649   48.528706  884.199280  -49437.425781  2851.213623
 1403.000000  8086.899902  -65293.117188  -59628.414062  9794.373047  -49834.039062  290.968353   54.571075   48.508904  884.560242  -49366.636719  1127.053345
 1404.000000  8015.254883  -65185.101562  -59595.906250  9675.939453  -49919.968750  287.449982   93.710823   48.308891  888.222534  -49454.492188  411.202820
 1405.000000  8190.807129  -65259.851562  -59489.242188  9580.333008  -49908.910156  284.609741  286.913239   48.237751  889.532471  -49444.121094  2390.580078
 1406.000000  8203.859375  -65444.898438  -59669.218750  9807.769531  -49861.449219  291.366333  190.076126   48.404606  886.466187  -49395.050781  -2087.163330
 1407.000000  8170.996582  -65372.859375  -59628.500000  9769.738281  -49858.761719  290.236511  176.976883   48.455524  885.534668  -49391.871094  683.236633
 1408.000000  8259.236328  -65529.957031  -59699.750000  9769.230469  -49930.519531  290.221436  251.624191   48.531788  884.143127  -49462.894531   43.170135
 1409.000000  8113.199707  -65451.457031  -59771.476562  9849.971680  -49921.503906  292.620087  119.305977   48.349072  887.484375  -49455.640625  -681.539734
 1410.000000  8104.560547  -65309.207031  -59637.242188  9688.103516  -49949.140625  287.811340   94.035393   48.445400  885.719727  -49482.347656  1061.823975
 1411.000000  8142.354492  -65152.007812  -59432.273438  9555.007812  -49877.265625  283.857361  226.500656   48.442081  885.780396  -49410.503906  765.512207
 1412.000000  8398.703125  -65558.546875  -59588.546875  9653.744141  -49934.804688  286.790588  464.997070   48.487038  884.959106  -49467.613281  445.217712
 1413.000000  8243.526367  -65437.636719  -59626.617188  9687.196289  -49939.421875  287.784393  289.772369   48.432446  885.956604  -49472.753906  1679.406982
 1414.000000  8231.056641  -65372.242188  -59569.210938  9721.775391  -49847.437500  288.811646  196.942123   48.584896  883.176636  -49379.300781  -2050.532227
 1415.000000  8195.239258  -65443.402344  -59665.148438  9789.751953  -49875.398438  290.831085  249.768082   48.485710  884.983337  -49408.218750   33.749214
 1416.000000  8025.233887  -65299.089844  -59698.359375  9711.496094  -49986.863281  288.506287  -46.123962   48.518761  884.380493  -49519.363281  -1254.021362
 1417.000000  8199.914062  -65381.773438  -59609.531250  9808.174805  -49801.355469  291.378387  185.450577   48.423462  886.120972  -49334.773438  -320.856720
 1418.000000  7913.602539  -65039.492188  -59546.617188  9700.186523  -49846.429688  288.170288   -4.399149   48.561588  883.600525  -49378.519531  2471.871094
 1419.000000  8307.372070  -65760.609375  -59885.351562  9977.882812  -49907.468750  296.420013  273.864105   48.345215  887.555176  -49441.640625  -103.859383
 1420.000000  7972.579102  -65213.105469  -59681.726562  9733.330078  -49948.398438  289.154907  -102.948090   48.504356  884.643127  -49481.039062  541.724182
 1421.000000  8202.396484  -65368.839844  -59588.054688  9665.313477  -49922.742188  287.134308  249.352219   48.368656  887.125061  -49456.691406  1061.891724
 1422.000000  8103.763672  -65173.382812  -59496.492188  9642.154297  -49854.335938  286.446289  179.216629   48.462513  885.406982  -49387.378906  918.613037
 1423.000000  8354.030273  -65569.757812  -59646.460938  9737.041016  -49909.421875  289.265167  405.167236   48.439953  885.819336  -49442.683594  253.481934
 1424.000000  8166.388672  -65436.195312  -59706.359375  9789.322266  -49917.039062  290.818329  159.405579   48.447250  885.685913  -49450.230469  212.837967
 1425.000000  8020.408691  -65093.363281  -59508.164062  9651.615234  -49856.546875  286.727356   70.481018   48.393654  886.666809  -49390.253906  1160.120850
 1426.000000  8030.206543  -65470.562500  -59874.710938  9961.298828  -49913.414062  295.927338  -117.586693   48.513062  884.484375  -49445.968750  245.948563
 1427.000000  8182.109375  -65282.945312  -59526.148438  9594.984375  -49931.164062  285.044983  254.774704   48.450562  885.625366  -49464.324219  2263.932861
 1428.000000  7940.817383  -65312.511719  -59797.210938  9866.672852  -49930.539062  293.116241  -116.087517   48.492664  884.856445  -49463.292969  180.963623
 1429.000000  8180.493652  -65607.664062  -59856.140625  9864.600586  -49991.539062  293.054657  182.798050   48.263374  889.060242  -49526.500000  111.679329
 1430.000000  8226.072266  -65405.589844  -59607.203125  9713.421875  -49893.781250  288.563477  320.712067   48.413536  886.302673  -49427.296875  1036.766968
 1431.000000  8162.484863  -65294.636719  -59562.890625  9812.137695  -49750.753906  291.496124  140.016434   48.604843  882.814209  -49282.425781  588.167847
 1432.000000  7924.255371  -65163.609375  -59672.164062  9721.291992  -49950.871094  288.797302   19.257929   48.361382  887.258484  -49484.890625  -690.536438
 1433.000000  8120.470215  -65479.687500  -59784.054688  9885.675781  -49898.378906  293.680756  135.860245   48.356853  887.341553  -49432.441406  2283.287842
 1434.000000  7985.211914  -65386.675781  -59828.343750  9952.251953  -49876.093750  295.658600  -61.877182   48.363400  887.221497  -49410.093750  -1028.529175
 1435.000000  8221.112305  -65389.488281  -59593.898438  9699.355469  -49894.542969  288.145599  273.666168   48.498821  884.744080  -49427.238281  466.785156
 1436.000000  8211.287109  -65415.523438  -59643.539062  9728.841797  -49914.695312  289.021576  280.080475   48.335983  887.724731  -49448.957031  693.144714
 1437.000000  8085.332031  -65346.660156  -59696.601562  9832.355469  -49864.246094  292.096741   52.373322   48.511272  884.517029  -49396.820312  414.257721
 1438.000000  7987.023926  -65115.644531  -59561.265625  9726.955078  -49834.312500  288.965546   65.301674   48.392769  886.683044  -49368.027344  433.261108
 1439.000000  8220.463867  -65362.867188  -59569.929688  9644.882812  -49925.046875  286.527344  258.945435   48.459164  885.468140  -49458.121094  462.749207
 1440.000000  8009.352051  -65065.562500  -59484.101562  9616.052734  -49868.046875  285.670868   22.080246   48.525795  884.252319  -49400.480469  1006.533020
 1441.000000  8146.256836  -65334.800781  -59617.828125  9667.213867  -49950.613281  287.190765  175.645401   48.409744  886.372070  -49484.164062  -564.814026
 1442.000000  7993.841309  -65034.828125  -59468.742188  9712.041992  -49756.699219  288.522491   87.919525   48.432636  885.953125  -49290.031250  -312.285797
 1443.000000  8092.016113  -65381.644531  -59711.992188  9845.603516  -49866.390625  292.490295  112.776634   48.435192  885.906372  -49399.695312  2603.030273
 1444.000000  8228.190430  -65272.367188  -59470.554688  9578.388672  -49892.164062  284.551971  322.035889   48.410770  886.353333  -49425.707031  -612.030640
 1445.000000  8264.487305  -65449.554688  -59617.664062  9755.675781  -49861.988281  289.818756  331.962311   48.450485  885.626770  -49395.148438  -887.769287
 1446.000000  8367.534180  -65806.687500  -59872.164062  9922.332031  -49949.832031  294.769714  301.917847   48.463272  885.393066  -49482.867188  2235.518311
 1447.000000  8283.740234  -65527.613281  -59662.937500  9697.136719  -49965.800781  288.079712  324.003418   48.425900  886.076416  -49499.195312  1340.000244
 1448.000000  8365.260742  -65621.023438  -59696.710938  9741.352539  -49955.359375  289.393250  354.218903   48.460552  885.442810  -49488.421875  2721.785889
 1449.000000  8383.800781  -65871.437500  -59922.304688  9968.895508  -49953.410156  296.153015  290.719818   48.418087  886.219360  -49486.882812  1230.749878
 1450.000000  8070.060547  -65174.328125  -59539.226562  9691.871094  -49847.355469  287.923279   96.931213   48.347420  887.514709  -49381.507812  604.418884
 1451.000000  8125.095703  -65211.742188  -59507.750000  9580.923828  -49926.828125  284.627289  238.990067   48.301537  888.357788  -49461.421875  1111.920410
 1452.000000  8171.208008  -65496.648438  -59751.218750  9830.247070  -49920.972656  292.034088  185.648758   48.416023  886.257141  -49454.464844  -289.440552
 1453.000000  8114.836914  -65237.722656  -59548.898438  9672.546875  -49876.351562  287.349182  190.297440   48.444061  885.744202  -49409.574219  1520.961914
 1454.000000  8117.353516  -65308.414062  -59627.203125  9804.286133  -49822.917969  291.262848  147.904129   48.497383  884.770325  -49355.625000  -238.913635
 1455.000000  8268.042969  -65603.609375  -59764.906250  9896.995117  -49867.910156  294.017029  208.297195   48.426373  886.067749  -49401.300781  1681.236938
 1456.000000  8193.813477  -65408.187500  -59655.304688  9715.468750  -49939.835938  288.624298  236.965012   48.425449  886.084656  -49473.238281  2758.102539
 1457.000000  8191.587402  -65369.492188  -59604.953125  9664.287109  -49940.664062  287.103821  215.012192   48.338791  887.673157  -49474.898438  1448.634888
 1458.000000  8161.000000  -65386.210938  -59647.960938  9737.043945  -49910.917969  289.265259  240.579086   48.240032  889.490417  -49446.105469   67.594803
 1459.000000  8035.275879  -65282.394531  -59673.554688  9737.288086  -49936.265625  289.272491   68.735786   48.266712  888.998718  -49471.195312  527.290833
 1460.000000  8221.220703  -65535.804688  -59756.367188  9863.335938  -49893.031250  293.017090  236.527100   48.468121  885.304504  -49426.019531  2007.459961
 1461.000000  8310.439453  -65637.976562  -59760.554688  9857.687500  -49902.867188  292.849304  342.938690   48.389275  886.747070  -49436.617188  -693.873230
 1462.000000  8128.485840  -65350.980469  -59658.476562  9845.941406  -49812.535156  292.500336  174.704239   48.359428  887.294312  -49346.570312  -284.655640
 1463.000000  8120.183594  -65402.523438  -59713.937500  9847.413086  -49866.523438  292.544067  155.968460   48.284798  888.665771  -49401.277344  3959.347900
 1464.000000  8262.369141  -65518.039062  -59682.664062  9830.835938  -49851.828125  292.051605  242.780289   48.496441  884.787537  -49384.542969  -319.145020
 1465.000000  8328.320312  -65526.789062  -59630.296875  9650.990234  -49979.304688  286.708801  453.358643   48.303967  888.313110  -49513.875000  1327.276611
 1466.000000  8113.376465  -65367.167969  -59681.007812  9762.566406  -49918.441406  290.023468  127.480400   48.446159  885.705872  -49451.640625  3423.483887
 1467.000000  8403.359375  -65706.546875  -59741.406250  9755.120117  -49986.285156  289.802246  396.464935   48.436237  885.887268  -49519.582031  502.238098
 1468.000000  8229.300781  -65495.363281  -59698.039062  9748.749023  -49949.289062  289.612976  249.361252   48.474510  885.187805  -49482.218750  2580.246094
 1469.000000  8023.069824  -65346.132812  -59752.406250  9758.880859  -49993.523438  289.913971   24.303034   48.465744  885.347961  -49526.535156  -462.578979
 1470.000000  8172.689453  -65479.093750  -59740.937500  9758.287109  -49982.648438  289.896332  142.541107   48.560867  883.613647  -49514.742188  1628.581909
 1471.000000  8299.089844  -65544.835938  -59674.843750  9697.005859  -49977.835938  288.075806  292.473053   48.453346  885.574463  -49510.968750  330.080353
 1472.000000  8361.242188  -65528.609375  -59602.828125  9630.794922  -49972.031250  286.108826  346.368866   48.413734  886.299011  -49505.542969  -123.716110
 1473.000000  8158.071777  -65544.679688  -59817.734375  9991.687500  -49826.046875  296.830139   16.450195   48.559017  883.647339  -49358.160156  1284.329956
 1474.000000  7999.343750  -65031.382812  -59465.062500  9640.493164  -49824.570312  286.396942   64.566063   48.553116  883.754761  -49356.742188  2492.508301
 1475.000000  8299.686523  -65648.976562  -59783.765625  9873.744141  -49910.023438  293.326294  251.655197   48.520245  884.353455  -49442.511719  765.149475
 1476.000000  8005.134277  -65297.980469  -59723.914062  9887.339844  -49836.574219  293.730194  -102.054955   48.604263  882.824768  -49368.250000  2525.545410
 1477.000000  8324.215820  -65398.015625  -59501.000000  9586.886719  -49914.113281  284.804413  329.415100   48.594559  883.001038  -49445.882812  2176.444336
 1478.000000  8088.794922  -65276.132812  -59617.054688  9697.253906  -49919.800781  288.083191  109.016685   48.503395  884.660706  -49452.449219  2777.231201
 1479.000000  8077.898438  -65253.578125  -59605.265625  9731.533203  -49873.734375  289.101532   96.651329   48.508316  884.570923  -49406.335938   43.520248
 1480.000000  8051.043945  -65564.039062  -59945.000000  10023.083984  -49921.914062  297.762848  -54.249603   48.391373  886.708618  -49455.644531  1205.245361
 1481.000000  8127.782227  -65381.695312  -59689.234375  9747.503906  -49941.730469  289.575989  161.120331   48.417500  886.230103  -49475.207031  608.517883
 1482.000000  8235.986328  -65549.484375  -59752.851562  9859.080078  -49893.773438  292.890656  200.780151   48.505127  884.629089  -49426.406250  2457.645264
 1483.000000  8211.449219  -65545.484375  -59768.234375  9778.300781  -49989.933594  290.490906  122.550560   48.538761  884.016113  -49522.242188   48.845074
 1484.000000  8340.938477  -65774.406250  -59867.406250  9918.845703  -49948.562500  294.666168  316.679291   48.334816  887.746155  -49482.835938  554.154541
 1485.000000  7951.681152  -65218.019531  -59698.390625  9914.131836  -49784.257812  294.526123  -14.083753   48.369305  887.113159  -49318.199219  757.826965
 1486.000000  8098.256348  -65472.636719  -59803.906250  9889.404297  -49914.500000  293.791534   23.650208   48.344456  887.569153  -49448.679688  1597.160156
 1487.000000  8032.838379  -65153.546875  -59557.289062  9718.424805  -49838.863281  288.712128  126.118774   48.364090  887.208801  -49372.855469   14.521369
 1488.000000  8252.330078  -65528.023438  -59704.257812  9826.727539  -49877.531250  291.929535  267.516083   48.480301  885.082092  -49410.402344  517.604614
 1489.000000  8210.254883  -65414.898438  -59633.148438  9780.535156  -49852.613281  290.557281  255.683517   48.415245  886.271362  -49386.113281  -887.168274
 1490.000000  8071.581055  -65322.558594  -59683.351562  9804.089844  -49879.261719  291.257019   84.008774   48.440418  885.810791  -49412.519531  1663.915649
 1491.000000  8035.902832  -65356.566406  -59747.867188  9811.980469  -49935.886719  291.491455   21.783823   48.454239  885.558167  -49469.011719  1118.283569
 1492.000000  8259.135742  -65506.562500  -59677.375000  9727.306641  -49950.070312  288.975983  196.214539   48.504337  884.643494  -49482.710938  -411.787933
 1493.000000  8255.610352  -65452.085938  -59630.851562  9739.894531  -49890.957031  289.349945  235.299805   48.500557  884.712463  -49423.632812  212.484131
 1494.000000  8125.369141  -65493.347656  -59798.601562  9832.455078  -49966.148438  292.099701  148.474960   48.400284  886.545349  -49499.792969  -1798.923096
 1495.000000  8123.198242  -65576.187500  -59879.468750  9863.048828  -50016.421875  293.008575   71.441612   48.343376  887.588928  -49550.613281  1774.026367
 1496.000000  8042.834961  -65241.152344  -59632.812500  9684.382812  -49948.429688  287.700806  -24.543417   48.523811  884.288452  -49480.882812  -588.079834
 1497.000000  8160.786133  -65637.226562  -59910.968750  10003.707031  -49907.261719  297.187195   77.578247   48.390575  886.723206  -49441.000000  5230.105469
 1498.000000  8190.149414  -65274.882812  -59523.750000  9610.894531  -49912.855469  285.517639  261.360321   48.424469  886.102539  -49446.265625  3841.095215
 1499.000000  8122.522461  -65430.015625  -59737.789062  9744.380859  -49993.406250  289.483215  130.453979   48.378525  886.944092  -49527.257812  -1866.601929
 1500.000000  8154.555664  -65460.402344  -59735.507812  9823.670898  -49911.835938  291.838745   96.780724   48.594345  883.004944  -49443.609375  1779.442383
 1501.000000  7914.436035  -64988.371094  -59498.781250  9736.332031  -49762.449219  289.244110  -58.779125   48.445210  885.723206  -49295.660156  -201.243301
 1502.000000  7883.819824  -65286.128906  -59826.281250  10035.346680  -49790.933594  298.127136  -136.661148   48.552605  883.764038  -49323.109375  126.095245
 1503.000000  7984.702148  -65380.660156  -59830.320312  9865.661133  -49964.660156  293.086182  -110.678131   48.404964  886.459595  -49498.257812  2062.432617
 1504.000000  7760.289062  -65040.644531  -59712.796875  9866.186523  -49846.609375  293.101776  -266.211700   48.362915  887.230347  -49380.613281  2207.192627
 1505.000000  8214.179688  -65512.757812  -59727.023438  9861.421875  -49865.601562  292.960236  263.638428   48.295685  888.465454  -49400.253906  350.884705
 1506.000000  8155.236328  -65341.769531  -59612.289062  9789.331055  -49822.957031  290.818573  186.714157   48.480785  885.073242  -49355.824219  1445.364990
 1507.000000  8245.850586  -65507.343750  -59686.664062  9735.791992  -49950.871094  289.228058  256.430084   48.485123  884.994080  -49483.695312  2240.214600
 1508.000000  8161.090332  -65369.296875  -59636.812500  9730.762695  -49906.050781  289.078644  192.017929   48.411629  886.337585  -49439.585938  114.280426
 1509.000000  8122.607422  -65373.875000  -59682.687500  9789.740234  -49892.945312  290.830750  157.418427   48.295609  888.466858  -49427.597656  1107.697632
 1510.000000  8085.447266  -65302.710938  -59647.031250  9789.939453  -49857.093750  290.836639   57.817211   48.485790  884.981873  -49389.914062  169.773148
 1511.000000  8299.551758  -65529.433594  -59665.906250  9757.753906  -49908.152344  289.880493  273.856537   48.478222  885.120056  -49441.042969  3254.457520
 1512.000000  7966.228027  -65065.671875  -59528.718750  9689.474609  -49839.242188  287.852081   76.557739   48.437092  885.871643  -49372.531250  3245.420654
 1513.000000  8072.931641  -65300.406250  -59667.359375  9660.516602  -50006.843750  286.991791  146.943253   48.301235  888.363342  -49541.441406  1493.079224
 1514.000000  8098.438965  -65228.476562  -59556.554688  9683.869141  -49872.687500  287.685547  154.831955   48.492561  884.858337  -49405.441406  -2361.676270
 1515.000000  8082.556152  -65196.019531  -59542.015625  9651.871094  -49890.144531  286.734955  114.887909   48.434078  885.926758  -49423.460938  -557.201477
 1516.000000  8072.496582  -65397.117188  -59761.257812  9842.537109  -49918.718750  292.399200   62.174694   48.449135  885.651428  -49451.890625  1235.234863
 1517.000000  8150.661133  -65220.527344  -59498.164062  9657.012695  -49841.152344  286.887695  255.562241   48.449078  885.652466  -49374.324219  2122.031250
 1518.000000  7955.062500  -65356.468750  -59836.617188  9888.650391  -49947.968750  293.769135  -71.077614   48.343330  887.589783  -49482.160156  1747.454712
 1519.000000  8127.713379  -65450.546875  -59749.523438  9979.054688  -49770.468750  296.454834   90.883484   48.480442  885.079529  -49303.339844  1157.065552
 1520.000000  8004.985352  -65475.671875  -59899.343750  10027.731445  -49871.613281  297.900909  -118.926537   48.504601  884.638672  -49404.250000  -163.695190
 1521.000000  8059.787109  -65355.554688  -59727.617188  9857.427734  -49870.187500  292.841583   31.356699   48.410439  886.359375  -49403.734375   16.590202
 1522.000000  8071.945312  -65476.277344  -59841.070312  9941.979492  -49899.089844  295.353424   31.777933   48.492943  884.851379  -49431.839844  -2612.746582
 1523.000000  8201.768555  -65449.632812  -59682.640625  9713.883789  -49968.757812  288.577209  235.506653   48.373253  887.040771  -49502.660156  1664.052979
 1524.000000  8091.984375  -65507.554688  -59843.367188  9974.431641  -49868.937500  296.317505   54.062191   48.384296  886.838257  -49402.734375  816.485718
 1525.000000  8319.607422  -65726.359375  -59832.765625  9942.828125  -49889.937500  295.378632  289.504242   48.369720  887.105530  -49423.875000  2699.259766
 1526.000000  8172.213379  -65307.875000  -59560.507812  9623.147461  -49937.359375  285.881653  220.869263   48.375278  887.003601  -49471.242188  1051.627075
 1527.000000  8239.014648  -65317.234375  -59515.140625  9665.617188  -49849.523438  287.143311  365.155548   48.402943  886.496643  -49383.140625  -1933.847778
 1528.000000  8143.381836  -65589.937500  -59880.664062  9878.823242  -50001.839844  293.477173  110.308769   48.446339  885.702576  -49535.039062  270.685974
 1529.000000  8130.005371  -65383.953125  -59682.960938  9746.691406  -49936.269531  289.551849  162.664917   48.381618  886.887390  -49470.093750  2019.673218
 1530.000000  8123.804199  -65482.089844  -59790.210938  9853.156250  -49937.054688  292.714691  106.715858   48.461891  885.418335  -49470.105469  1714.803955
 1531.000000  8155.321289  -65590.250000  -59865.531250  9950.376953  -49915.156250  295.602875   82.693542   48.391525  886.705811  -49448.882812  1821.468018
 1532.000000  8180.144043  -65262.882812  -59511.804688  9671.406250  -49840.398438  287.315308  216.803818   48.446323  885.702820  -49373.597656  1608.926758
 1533.000000  8117.352539  -65252.527344  -59565.140625  9737.704102  -49827.437500  289.284851  177.509964   48.439629  885.825256  -49360.703125  2854.797363
 1534.000000  8056.509277  -65233.703125  -59603.921875  9728.801758  -49875.121094  289.020386   66.395866   48.346413  887.533203  -49409.281250  -791.833130
 1535.000000  8399.828125  -65239.980469  -59255.312500  9403.300781  -49852.011719  279.350494  559.984680   48.375011  887.008484  -49385.898438  1483.177979
 1536.000000  8220.652344  -65362.531250  -59570.781250  9652.554688  -49918.226562  286.755280  241.363144   48.392056  886.696106  -49451.949219   95.341690
 1537.000000  8078.896484  -65316.644531  -59674.750000  9803.257812  -49871.492188  291.232300  104.661034   48.580185  883.262329  -49403.402344  1664.167236
 1538.000000  8193.266602  -65644.593750  -59881.468750  9918.906250  -49962.562500  294.667969  100.720581   48.552586  883.764404  -49494.738281  -1669.673096
 1539.000000  8243.783203  -65456.445312  -59640.484375  9680.106445  -49960.378906  287.573761  283.480133   48.405415  886.451355  -49493.972656  -1141.905640
 1540.000000  8175.650879  -65285.187500  -59541.859375  9631.619141  -49910.242188  286.133331  261.654755   48.435181  885.906616  -49443.550781  486.053345
 1541.000000  8155.812012  -65343.429688  -59612.625000  9839.113281  -49773.511719  292.297485  164.974258   48.509438  884.550476  -49306.101562  -1138.301392
 1542.000000  8209.473633  -65527.644531  -59752.507812  9810.891602  -49941.617188  291.459106  197.046021   48.370796  887.085815  -49475.542969  2564.884033
 1543.000000  8218.322266  -65483.062500  -59684.976562  9842.775391  -49842.203125  292.406281  255.314697   48.424812  886.096313  -49375.609375  2944.208496
 1544.000000  8100.625977  -65282.144531  -59607.703125  9671.683594  -49936.019531  287.323547  185.326523   48.474102  885.195251  -49468.953125  -867.093750
 1545.000000  8068.359863  -65354.359375  -59718.945312  9788.318359  -49930.625000  290.788483   96.665932   48.313995  888.128723  -49465.097656  2221.774658
 1546.000000  8272.344727  -65486.773438  -59645.648438  9777.636719  -49868.011719  290.471161  281.273285   48.437634  885.861755  -49401.292969  -850.600891
 1547.000000  8162.911621  -65431.054688  -59686.023438  9817.476562  -49868.546875  291.654724  213.108444   48.407505  886.413086  -49402.121094  772.761597
 1548.000000  8057.268555  -65512.500000  -59893.789062  9927.882812  -49965.906250  294.934631  -24.901075   48.433575  885.935974  -49499.226562  171.601334
 1549.000000  7982.572266  -65095.578125  -59537.726562  9681.432617  -49856.292969  287.613159   70.982857   48.458813  885.474548  -49389.371094  -1661.805176
 1550.000000  8329.087891  -65615.484375  -59728.851562  9740.306641  -49988.546875  289.362183  337.014069   48.331970  887.798401  -49522.847656    4.282123
 1551.000000  8090.222656  -65329.195312  -59666.328125  9819.361328  -49846.968750  291.710724  170.112610   48.306156  888.272827  -49381.519531  281.534271
 1552.000000  8330.566406  -65533.609375  -59628.507812  9716.732422  -49911.773438  288.661865  350.270996   48.409023  886.385315  -49445.332031  -115.922188
 1553.000000  8323.402344  -65513.460938  -59612.882812  9618.148438  -49994.734375  285.733124  366.924561   48.391819  886.700439  -49528.457031  200.620499
 1554.000000  8088.285156  -65303.820312  -59643.132812  9784.624023  -49858.507812  290.678741   50.604610   48.514469  884.458740  -49391.050781  939.326172
 1555.000000  8112.221680  -65555.320312  -59874.601562  9954.568359  -49920.031250  295.727386   29.192375   48.401375  886.525391  -49453.664062  535.652954
 1556.000000  8052.388672  -65293.234375  -59671.195312  9814.480469  -49856.714844  291.565704   90.088585   48.411400  886.341797  -49390.250000  2055.387939
 1557.000000  8157.885254  -65281.289062  -59546.726562  9707.171875  -49839.554688  288.377808  212.003708   48.471664  885.239807  -49372.511719  2686.465820
 1558.000000  8123.858398  -65334.015625  -59640.023438  9696.382812  -49943.640625  288.057312  230.871536   48.347076  887.520996  -49477.796875  164.834991
 1559.000000  8165.422363  -65355.757812  -59613.257812  9800.067383  -49813.191406  291.137543  192.477661   48.487072  884.958496  -49346.000000  607.006653
 1560.000000  7845.982910  -64868.453125  -59460.312500  9600.246094  -49860.066406  285.201294  -144.892319   48.545368  883.895813  -49392.312500  852.417786
 1561.000000  8256.375000  -65332.062500  -59522.429688  9618.092773  -49904.335938  285.731476  320.839630   48.416901  886.241089  -49437.820312   38.105629
 1562.000000  8321.876953  -65604.726562  -59705.679688  9625.536133  -50080.144531  285.952606  341.366241   48.370785  887.085999  -49614.070312  -1181.721680
 1563.000000  8190.960938  -65515.406250  -59753.242188  9860.238281  -49893.003906  292.925079  136.698837   48.453823  885.565735  -49426.132812  1751.120361
 1564.000000  8101.145996  -65393.546875  -59711.867188  9869.587891  -49842.281250  293.202820  159.788498   48.313541  888.137024  -49376.761719  3108.019531
 1565.000000  8471.824219  -65508.835938  -59474.359375  9565.212891  -49909.148438  284.160553  692.373108   48.371971  887.064270  -49443.062500  3494.178711
 1566.000000  8097.907715  -65159.753906  -59481.125000  9642.070312  -49839.054688  286.443787  161.893570   48.444107  885.743347  -49372.273438  1208.649902
 1567.000000  8143.145996  -65337.335938  -59620.117188  9799.258789  -49820.859375  291.113495  132.428589   48.484409  885.007080  -49353.691406  302.744263
 1568.000000  8088.611328  -65208.960938  -59540.929688  9745.639648  -49795.289062  289.520599  151.469864   48.447689  885.677856  -49328.476562  1026.353882
 1569.000000  8003.130859  -65192.511719  -59629.593750  9796.471680  -49833.121094  291.030701   48.802979   48.404926  886.460327  -49366.718750  546.719421
 1570.000000  8235.322266  -65678.273438  -59880.921875  9869.515625  -50011.406250  293.200684  215.486206   48.304699  888.299622  -49545.968750  -2105.228271
 1571.000000  8236.580078  -65521.050781  -59710.742188  9868.902344  -49841.839844  293.182465  245.112350   48.437984  885.855347  -49375.121094  2426.339355
 1572.000000  8159.923828  -65172.054688  -59438.554688  9604.664062  -49833.890625  285.332550  225.526123   48.418156  886.218079  -49367.363281  -1336.689819
 1573.000000  8262.093750  -65193.351562  -59369.843750  9559.292969  -49810.550781  283.984680  453.602020   48.402561  886.503662  -49344.171875  -277.140167
 1574.000000  8211.038086  -65255.972656  -59476.664062  9607.533203  -49869.132812  285.417786  273.461212   48.553860  883.741211  -49401.296875  -353.401367
 1575.000000  8189.004395  -65422.542969  -59664.851562  9739.618164  -49925.234375  289.341736  228.327042   48.393204  886.675049  -49458.945312  -311.867767
 1576.000000  8283.537109  -65653.898438  -59792.210938  9840.509766  -49951.703125  292.338989  285.345215   48.532036  884.138611  -49484.078125  560.382629
 1577.000000  8310.896484  -65445.847656  -59567.773438  9692.551758  -49875.222656  287.943481  314.821198   48.428509  886.028625  -49408.593750  812.349426
 1578.000000  8037.038574  -65073.429688  -59468.507812  9654.429688  -49814.078125  286.810974  120.791893   48.492096  884.866821  -49346.835938  -1961.560425
 1579.000000  8176.339355  -65436.527344  -59695.757812  9780.868164  -49914.890625  290.567169  259.417694   48.418049  886.220093  -49448.363281  -52.150074
 1580.000000  8191.807129  -65510.226562  -59765.132812  9813.376953  -49951.757812  291.532928  187.571091   48.380848  886.901489  -49485.589844  2765.305908
 1581.000000  8124.245117  -65556.546875  -59863.671875  9916.682617  -49946.988281  294.601898   41.768803   48.445618  885.715759  -49480.195312  1089.668335
 1582.000000  8167.241211  -65485.437500  -59752.914062  9842.288086  -49910.625000  292.391815  137.668213   48.406315  886.434875  -49444.210938  1959.588623
 1583.000000  8000.818359  -65192.093750  -59627.437500  9798.327148  -49829.109375  291.085846   18.720663   48.511196  884.518433  -49361.683594  1622.449829
 1584.000000  8287.303711  -65522.597656  -59662.804688  9733.699219  -49929.105469  289.165894  308.342072   48.357216  887.334900  -49463.164062  687.568176
 1585.000000  8244.017578  -65613.117188  -59800.164062  9762.620117  -50037.542969  290.025055  225.787796   48.477383  885.135376  -49570.441406  -76.921310
 1586.000000  8076.070312  -65253.367188  -59611.250000  9650.023438  -49961.226562  286.680084  140.681915   48.459915  885.454407  -49494.296875  2972.708252
 1587.000000  8206.609375  -65477.914062  -59699.046875  9674.507812  -50024.539062  287.407440  207.013916   48.375683  886.996216  -49558.417969  3637.032715
 1588.000000  8301.815430  -65670.125000  -59803.179688  9865.822266  -49937.359375  293.090973  247.312561   48.495937  884.796692  -49470.082031  926.281128
 1589.000000  8331.104492  -65482.234375  -59583.796875  9596.410156  -49987.386719  285.087341  383.440277   48.391125  886.713135  -49521.117188  1663.929688
 1590.000000  8248.921875  -65592.398438  -59778.648438  9750.858398  -50027.789062  289.675659  228.100464   48.421299  886.160583  -49561.230469  871.821411
 1591.000000  8097.850586  -65362.636719  -59688.953125  9690.013672  -49998.937500  287.868103   79.543724   48.464241  885.375366  -49531.964844  3429.408203
 1592.000000  8276.599609  -65518.351562  -59677.375000  9704.737305  -49972.636719  288.305481  253.791458   48.471134  885.249451  -49505.597656   34.777527
 1593.000000  7993.808105  -65244.593750  -59683.851562  9748.796875  -49935.054688  289.614410  -18.542910   48.433731  885.933105  -49468.375000  -306.240845
 1594.000000  8143.928711  -65334.007812  -59621.820312  9658.193359  -49963.625000  286.922791  184.758850   48.376148  886.987671  -49497.500000  1062.503052
 1595.000000  8051.756836  -65201.269531  -59578.351562  9687.899414  -49890.453125  287.805267  100.185631   48.412281  886.325623  -49423.980469  1941.109863
 1596.000000  8139.123535  -65511.550781  -59803.867188  9921.983398  -49881.882812  294.759369  153.567841   48.369682  887.106201  -49415.820312   23.687117
 1597.000000  8001.323242  -65400.433594  -59832.789062  9959.010742  -49873.777344  295.859375  -82.004425   48.568054  883.482910  -49405.804688  2638.782471
 1598.000000  8061.898926  -65349.335938  -59724.726562  9880.759766  -49843.968750  293.534729    4.901632   48.551952  883.775940  -49376.148438  1166.932251
 1599.000000  8264.857422  -65382.839844  -59553.789062  9684.653320  -49869.136719  287.708832  320.971313   48.530010  884.175476  -49401.531250  -821.831421
 1600.000000  8321.251953  -65669.859375  -59789.343750  9796.871094  -49992.472656  291.042572  340.941040   48.425308  886.087219  -49525.875000  -462.850769
 1601.000000  8300.893555  -65444.621094  -59583.960938  9738.961914  -49845.000000  289.322235  340.351807   48.518456  884.386047  -49377.503906  1304.433716
 1602.000000  8038.941895  -65266.476562  -59655.968750  9786.400391  -49869.570312  290.731506   52.354069   48.450951  885.618225  -49402.726562  -140.821579
 1603.000000  8136.602051  -65316.785156  -59609.140625  9694.189453  -49914.953125  287.992126  137.360992   48.417641  886.227539  -49448.429688  2682.225830
 1604.000000  8210.740234  -65498.765625  -59717.359375  9877.746094  -49839.613281  293.445190  258.173004   48.400955  886.533020  -49373.250000  819.226013
 1605.000000  8376.085938  -65500.914062  -59550.242188  9639.188477  -49911.054688  286.358185  460.980865   48.360577  887.273254  -49445.082031  1149.943848
 1606.000000  8399.899414  -65572.632812  -59617.867188  9630.133789  -49987.734375  286.089203  420.485352   48.421013  886.165833  -49521.175781  2742.248779
 1607.000000  8274.879883  -65519.835938  -59673.234375  9764.845703  -49908.390625  290.091187  295.039856   48.365486  887.183167  -49442.367188  -2521.668945
 1608.000000  8091.739258  -65157.886719  -59495.593750  9692.356445  -49803.238281  287.937683  268.910950   48.324924  887.927856  -49337.605469  3925.319824
 1609.000000  8053.161133  -65290.906250  -59668.156250  9759.820312  -49908.335938  289.941895  141.362305   48.341343  887.626282  -49442.546875  1852.009399
 1610.000000  8280.005859  -65463.804688  -59618.117188  9739.158203  -49878.960938  289.328064  376.664551   48.428776  886.023743  -49412.328125  -1560.408813
 1611.000000  7928.483887  -65192.691406  -59704.523438  9773.011719  -49931.511719  290.333771  -129.659042   48.376320  886.984497  -49465.386719  2719.938965
 1612.000000  8370.875977  -65485.687500  -59545.023438  9645.099609  -49899.921875  286.533783  431.687866   48.518276  884.389343  -49432.429688  -648.080750
 1613.000000  8255.868164  -65478.000000  -59653.000000  9716.051758  -49936.949219  288.641632  290.441406   48.427105  886.054321  -49470.332031  1184.752075
 1614.000000  8060.205078  -65126.507812  -59499.023438  9585.400391  -49913.625000  284.760254  115.883446   48.449390  885.646790  -49446.792969  1157.982422
 1615.000000  8147.120605  -65555.710938  -59839.890625  9943.516602  -49896.375000  295.399078   30.411676   48.527035  884.229736  -49428.796875   76.033310
 1616.000000  8253.202148  -65416.285156  -59597.109375  9609.429688  -49987.679688  285.474121  301.001862   48.469906  885.271912  -49520.652344  2082.418457
 1617.000000  7938.905762  -64979.011719  -59467.859375  9665.013672  -49802.843750  287.125397   64.269844   48.318256  888.050415  -49337.277344  1593.615234
 1618.000000  8069.837402  -65348.015625  -59709.921875  9832.217773  -49877.703125  292.092651    7.482076   48.466084  885.341736  -49410.710938  3405.380859
 1619.000000  8156.811523  -65447.492188  -59711.234375  9812.550781  -49898.683594  291.508392   86.423645   48.500732  884.709229  -49431.359375  625.801758
 1620.000000  7999.618652  -65198.527344  -59633.039062  9698.285156  -49934.753906  288.113800   12.896098   48.533825  884.106018  -49467.109375  1004.135010
 1621.000000  7949.353516  -65271.726562  -59744.085938  9812.768555  -49931.316406  291.514862  -99.170959   48.519314  884.370422  -49463.812500  1638.846802
 1622.000000  8151.345215  -65187.039062  -59465.328125  9679.775391  -49785.554688  287.563934  291.055939   48.381962  886.881104  -49319.375000  -770.542053
 1623.000000  8036.349121  -65370.906250  -59766.578125  9890.346680  -49876.230469  293.819519  -15.248505   48.474747  885.183533  -49409.156250  1483.487183
 1624.000000  7933.247070  -65264.464844  -59755.460938  9816.852539  -49938.609375  291.636169   10.092397   48.341427  887.624756  -49472.820312  591.468628
 1625.000000  7982.432129  -65111.105469  -59564.078125  9656.984375  -49907.093750  286.886871    6.605499   48.450958  885.618103  -49440.250000  2075.816162
 1626.000000  8168.341309  -65189.054688  -59457.445312  9627.031250  -49830.414062  285.997009  249.217575   48.533470  884.112488  -49362.773438  1507.888306
 1627.000000  8121.317383  -65499.468750  -59807.773438  9909.394531  -49898.378906  294.385376   99.980690   48.386246  886.802551  -49432.156250  383.792725
 1628.000000  8168.907227  -65492.417969  -59754.195312  9886.833984  -49867.359375  293.715179  129.706314   48.447250  885.685913  -49400.550781  2293.440186
 1629.000000  8016.665039  -65419.105469  -59834.343750  10015.300781  -49819.042969  297.531616  -49.739613   48.494095  884.830322  -49351.781250  426.797699
 1630.000000  8029.011719  -65360.402344  -59770.617188  9864.863281  -49905.753906  293.062469  -53.371311   48.306026  888.275208  -49440.304688  -455.653015
 1631.000000  8227.171875  -65578.921875  -59779.859375  9808.512695  -49971.347656  291.388428  201.125839   48.443344  885.757324  -49504.574219  1284.890747
 1632.000000  8327.871094  -65527.308594  -59629.921875  9665.757812  -49964.164062  287.147491  365.724823   48.380630  886.905457  -49497.996094   34.956139
 1633.000000  8247.623047  -65630.820312  -59813.226562  9978.175781  -49835.050781  296.428711  141.961334   48.495224  884.809753  -49367.777344   26.931892
 1634.000000  8167.153809  -65371.367188  -59634.140625  9680.511719  -49953.628906  287.585815  175.196777   48.458977  885.471558  -49486.707031  1386.371094
 1635.000000  8095.119141  -65239.429688  -59572.164062  9720.564453  -49851.601562  288.775696  146.660690   48.382008  886.880249  -49385.421875  2445.296875
 1636.000000  8072.703125  -65333.156250  -59690.367188  9907.836914  -49782.531250  294.339111   82.419548   48.563477  883.566223  -49314.601562  558.783325
 1637.000000  7990.717285  -65296.976562  -59735.140625  9837.875977  -49897.265625  292.260742  -58.834167   48.471077  885.250549  -49430.226562  -2765.916992
 1638.000000  8240.717773  -65370.976562  -59558.843750  9770.919922  -49787.921875  290.271637  353.286743   48.507751  884.581238  -49320.531250  595.984436
 1639.000000  8106.602539  -65149.546875  -59461.382812  9636.148438  -49825.234375  286.267883  238.688797   48.369453  887.110413  -49359.175781  638.973572
 1640.000000  8152.898438  -65458.304688  -59733.492188  9786.286133  -49947.207031  290.728119  183.453171   48.378246  886.949219  -49481.062500  872.766357
 1641.000000  8293.118164  -65360.593750  -59497.882812  9581.267578  -49916.617188  284.637482  413.292694   48.408623  886.392639  -49450.179688  -932.444580
 1642.000000  7913.910156  -65177.925781  -59698.656250  9759.387695  -49939.269531  289.929016  -22.343363   48.411606  886.338013  -49472.804688  537.367493
 1643.000000  8052.582031  -65131.796875  -59506.078125  9705.400391  -49800.679688  288.325195   99.772491   48.379105  886.933472  -49334.527344  314.136230
 1644.000000  8104.690430  -65533.902344  -59860.281250  9874.750000  -49985.531250  293.356171  -14.556976   48.611389  882.695312  -49517.140625  243.471878
 1645.000000  8268.877930  -65372.023438  -59535.203125  9603.490234  -49931.710938  285.297668  317.030396   48.366341  887.167542  -49465.679688   23.968493
 1646.000000  8193.317383  -65490.246094  -59723.828125  9728.523438  -49995.304688  289.012115  169.254074   48.494480  884.823303  -49528.039062  2359.146484
 1647.000000  7873.191406  -65111.046875  -59668.539062  9686.124023  -49982.414062  287.752533  -101.033852   48.357014  887.338623  -49516.472656  2828.102295
 1648.000000  8131.337891  -65301.710938  -59601.843750  9709.822266  -49892.023438  288.456543   90.626213   48.503521  884.658386  -49424.671875  1502.051514
 1649.000000  7981.087402  -65252.566406  -59699.531250  9805.939453  -49893.593750  291.311981   -3.506231   48.308567  888.228516  -49428.121094  990.583923
 1650.000000  8173.929688  -65244.160156  -59498.140625  9567.857422  -49930.281250  284.239105  285.040771   48.335602  887.731689  -49464.546875   74.321106
 1651.000000  7994.585449  -65228.066406  -59668.562500  9814.816406  -49853.746094  291.575684   43.190918   48.426514  886.065125  -49387.136719  2187.269287
 1652.000000  8239.784180  -65209.757812  -59397.164062  9526.900391  -49870.265625  283.022339  356.033936   48.397339  886.599304  -49403.937500  1834.667236
 1653.000000  8277.197266  -65480.410156  -59635.445312  9752.009766  -49883.437500  289.709839  345.787933   48.351929  887.431946  -49417.546875  1126.420532
 1654.000000  8170.097168  -65527.609375  -59796.789062  9893.094727  -49903.695312  293.901154  183.614578   48.252247  889.265259  -49438.765625  1972.210938
 1655.000000  7978.194824  -65316.605469  -59773.101562  9817.607422  -49955.492188  291.658600  -14.140633   48.308147  888.236206  -49490.023438  -542.908875
 1656.000000  8215.136719  -65538.523438  -59762.789062  9746.996094  -50015.792969  289.560913  191.905533   48.357811  887.323975  -49549.843750  2241.232178
 1657.000000  8209.515625  -65505.121094  -59719.296875  9880.416992  -49838.878906  293.524536  150.065445   48.484417  885.006958  -49371.710938  1012.497437
 1658.000000  8188.984375  -65491.070312  -59736.359375  9815.153320  -49921.207031  291.585693  158.260498   48.449078  885.652466  -49454.378906  2536.193604
 1659.000000  8154.582031  -65368.007812  -59641.867188  9775.492188  -49866.375000  290.407471  156.307510   48.634640  882.273376  -49397.761719  1322.128540
 1660.000000  8059.976562  -65335.085938  -59705.421875  9799.689453  -49905.734375  291.126312   65.607086   48.419567  886.192261  -49439.191406  1128.860352
 1661.000000  8309.847656  -65441.000000  -59563.953125  9685.781250  -49878.171875  287.742340  319.004150   48.614914  882.631348  -49409.746094  -1462.822632
 1662.000000  8177.680176  -65389.507812  -59648.375000  9810.669922  -49837.703125  291.452515  193.944260   48.556725  883.689087  -49369.839844  640.228455
 1663.000000  8220.856445  -65464.027344  -59680.898438  9774.391602  -49906.507812  290.374756  203.765610   48.497715  884.764282  -49439.210938   74.914429
 1664.000000  7909.264160  -65144.292969  -59669.601562  9781.006836  -49888.593750  290.571289  -103.382668   48.508400  884.569397  -49421.195312  1515.402710
 1665.000000  8072.500000  -65219.031250  -59573.601562  9771.366211  -49802.234375  290.284882  107.829994   48.431248  885.978516  -49335.578125  -1733.916138
 1666.000000  8279.364258  -65451.617188  -59598.281250  9818.969727  -49779.312500  291.699066  314.147491   48.381401  886.891357  -49313.136719  208.464813
 1667.000000  8054.530273  -65195.742188  -59565.750000  9751.578125  -49814.171875  289.697021  100.932335   48.427341  886.049988  -49347.554688  -2224.818115
 1668.000000  8220.017578  -65415.820312  -59621.234375  9768.710938  -49852.523438  290.205994  221.079590   48.465031  885.360962  -49385.542969   91.587769
 1669.000000  8109.840332  -65368.062500  -59698.148438  9858.648438  -49839.500000  292.877838  193.748413   48.299984  888.386353  -49374.109375  -311.533447
 1670.000000  8166.470215  -65399.992188  -59668.359375  9799.433594  -49868.925781  291.118713  181.497009   48.388306  886.764832  -49402.683594  -1264.236938
 1671.000000  7981.570312  -65125.699219  -59579.195312  9628.443359  -49950.750000  286.038971   -9.073115   48.527924  884.213501  -49483.164062  812.484619
 1672.000000  8275.712891  -65418.437500  -59580.523438  9600.804688  -49979.718750  285.217896  365.525482   48.295170  888.474915  -49514.375000  1901.935303
 1673.000000  8269.618164  -65381.488281  -59548.140625  9692.347656  -49855.792969  287.937439  398.807465   48.286106  888.641663  -49390.535156  835.900818
 1674.000000  8061.014648  -65398.085938  -59767.679688  9882.958008  -49884.722656  293.600037   20.480087   48.473705  885.202515  -49417.656250  373.581635
 1675.000000  8043.715820  -65224.562500  -59613.109375  9696.558594  -49916.550781  288.062531  112.381958   48.403614  886.484375  -49450.160156  2770.444824
 1676.000000  8242.599609  -65341.960938  -59525.710938  9643.310547  -49882.398438  286.480652  273.417542   48.503643  884.656128  -49415.046875  953.024048
 1677.000000  8102.887695  -65463.070312  -59788.656250  9886.961914  -49901.695312  293.718964  143.983353   48.285538  888.652161  -49436.445312  -335.553894
 1678.000000  8214.551758  -65482.398438  -59707.671875  9714.472656  -49993.199219  288.594696  215.328842   48.499409  884.733398  -49525.886719  2341.079590
 1679.000000  8364.500000  -65433.445312  -59495.148438  9663.221680  -49831.925781  287.072174  414.893799   48.522072  884.320190  -49364.394531  1071.801636
 1680.000000  8427.460938  -65426.007812  -59422.875000  9475.914062  -49946.960938  281.507690  571.173157   48.472202  885.229980  -49479.910156  1105.257324
 1681.000000  8196.560547  -65512.300781  -59739.664062  9811.431641  -49928.234375  291.475128  263.026337   48.360977  887.265930  -49462.257812  189.583740
 1682.000000  8208.554688  -65388.746094  -59610.382812  9653.438477  -49956.945312  286.781525  212.915771   48.540977  883.975708  -49489.234375  1706.702393
 1683.000000  8054.256348  -65098.613281  -59468.867188  9552.429688  -49916.437500  283.780792  153.070557   48.457111  885.505676  -49449.531250  565.397522
 1684.000000  7983.244141  -65125.976562  -59573.687500  9707.078125  -49866.609375  288.375031   82.167870   48.433262  885.941711  -49399.933594  1659.668335
 1685.000000  8045.496582  -65567.484375  -59950.210938  10009.609375  -49940.601562  297.362549  -49.493042   48.485397  884.989075  -49473.425781  3541.665771
 1686.000000  8284.286133  -65542.367188  -59686.351562  9692.572266  -49993.781250  287.944092  248.261292   48.467674  885.312683  -49526.773438  735.202881
 1687.000000  8051.216797  -65571.117188  -59958.765625  10018.601562  -49940.164062  297.629669  -36.640549   48.367603  887.144348  -49474.121094  492.107086
 1688.000000  8141.021973  -65356.929688  -59643.085938  9707.995117  -49935.089844  288.402283  164.695038   48.291779  888.537292  -49469.777344  102.469734
 1689.000000  8208.776367  -65349.761719  -59564.812500  9642.576172  -49922.234375  286.458832  285.069000   48.331257  887.811523  -49456.542969  -1492.601318
 1690.000000  8154.389648  -65447.687500  -59728.875000  9758.672852  -49970.203125  289.907806  194.846924   48.311279  888.178650  -49504.703125  2082.686279
 1691.000000  8110.141113  -65388.222656  -59713.164062  9794.167969  -49918.996094  290.962280   88.714302   48.340462  887.642456  -49453.214844  895.165466
 1692.000000  8082.395996  -65204.742188  -59548.562500  9610.549805  -49938.011719  285.507385   95.829720   48.510044  884.539429  -49470.597656  1497.759155
 1693.000000  8167.178711  -65285.742188  -59541.875000  9657.513672  -49884.359375  286.902588  217.924026   48.389946  886.734741  -49418.101562  2861.834717
 1694.000000  8048.350098  -65117.742188  -59505.468750  9638.466797  -49867.000000  286.336761  221.632446   48.282406  888.709778  -49401.777344  1548.322021
 1695.000000  8414.408203  -65578.140625  -59591.914062  9649.587891  -49942.328125  286.667145  512.429199   48.342350  887.607788  -49476.531250  -1374.749268
 1696.000000  7948.662109  -65323.789062  -59815.265625  9932.666016  -49882.601562  295.076721  -68.115532   48.392368  886.690369  -49416.320312  1026.205078
 1697.000000  8194.975586  -65275.273438  -59507.625000  9672.958984  -49834.664062  287.361420  271.587402   48.433479  885.937744  -49367.988281  3212.969971
 1698.000000  8164.631836  -65446.265625  -59717.226562  9867.021484  -49850.203125  293.126587  104.195381   48.528961  884.194641  -49382.605469  -343.709351
 1699.000000  7924.518555  -65345.898438  -59857.078125  9998.436523  -49858.640625  297.030609  -118.284935   48.483620  885.021484  -49391.480469  2062.550049
 1700.000000  8329.365234  -65452.968750  -59540.312500  9592.317383  -49947.996094  284.965759  370.713593   48.407852  886.406738  -49481.566406  -126.215919
 1701.000000  8048.662109  -65473.953125  -59862.078125  9949.478516  -49912.601562  295.576202  -43.358654   48.356445  887.349060  -49446.667969  1954.321289
 1702.000000  8041.573242  -65407.523438  -59794.531250  9989.298828  -49805.234375  296.759155  -10.542958   48.526051  884.247681  -49337.664062  -625.370178
 1703.000000  8114.409668  -65406.109375  -59720.218750  9890.292969  -49829.925781  293.817932   29.620880   48.559055  883.646667  -49362.039062  2271.235107
 1704.000000  8229.484375  -65469.343750  -59669.882812  9783.372070  -49886.511719  290.641541  224.163986   48.451817  885.602417  -49419.656250  -598.746887
 1705.000000  8018.321289  -65380.664062  -59785.453125  9865.931641  -49919.523438  293.094208  -21.440577   48.474625  885.185730  -49452.449219  899.698425
 1706.000000  8196.067383  -65489.734375  -59727.203125  9820.730469  -49906.472656  291.751373  249.859009   48.300610  888.374817  -49441.074219  747.392029
 1707.000000  8094.520508  -65535.550781  -59868.140625  9918.169922  -49949.968750  294.646088   13.668080   48.354504  887.384705  -49484.054688  -1739.295288
 1708.000000  8030.064941  -65437.246094  -59839.007812  9844.170898  -49994.835938  292.447754  -25.512838   48.356781  887.342896  -49528.898438  1394.056519
 1709.000000  8120.415039  -65349.828125  -59648.460938  9697.248047  -49951.210938  288.083008   68.587532   48.478065  885.122925  -49484.105469  540.262451
 1710.000000  8148.951660  -65335.394531  -59619.031250  9735.171875  -49883.859375  289.209625  201.472473   48.350254  887.462708  -49417.984375  1171.457886
 1711.000000  8190.795898  -65543.562500  -59782.820312  9751.046875  -50031.773438  289.681244  196.311203   48.268600  888.963989  -49566.683594  -1218.746460
 1712.000000  8089.357422  -65239.828125  -59571.703125  9727.533203  -49844.171875  288.982697  119.272408   48.474796  885.182617  -49377.097656  -1220.623413
 1713.000000  7917.733398  -65115.195312  -59626.875000  9843.627930  -49783.246094  292.431610  -46.920208   48.519104  884.374268  -49315.746094  129.380920
 1714.000000  8417.694336  -65624.054688  -59640.367188  9689.343750  -49951.023438  287.848175  531.198486   48.307743  888.243652  -49485.558594  1619.106201
 1715.000000  8175.157227  -65463.925781  -59718.179688  9835.375977  -49882.804688  292.186462  146.570953   48.396946  886.606506  -49416.480469  242.270157
 1716.000000  8144.231445  -65088.917969  -59376.250000  9445.149414  -49931.101562  280.593719  238.854202   48.555981  883.702576  -49463.246094  736.187500
 1717.000000  8112.370117  -65438.066406  -59756.484375  9849.476562  -49907.007812  292.605377  142.687302   48.429260  886.014893  -49440.371094  -1460.439331
 1718.000000  8298.234375  -65570.429688  -59701.890625  9787.833984  -49914.054688  290.774109  306.102448   48.476814  885.145752  -49446.960938  423.407379
 1719.000000  7863.738770  -65306.882812  -59879.781250  10002.026367  -49877.753906  297.137268  -235.687302   48.472504  885.224487  -49410.699219  1052.998291
 1720.000000  8065.715820  -65211.246094  -59578.382812  9722.583008  -49855.800781  288.835663  215.036865   48.352772  887.416504  -49389.902344  1286.779663
 1721.000000  8207.435547  -65245.511719  -59467.648438  9583.712891  -49883.937500  284.710144  333.569458   48.348301  887.498535  -49418.082031  4354.736816
 1722.000000  8298.523438  -65475.660156  -59604.585938  9621.077148  -49983.507812  285.820129  335.581940   48.412300  886.325317  -49517.035156  1123.423584
 1723.000000  8182.540527  -65501.742188  -59752.218750  9776.974609  -49975.242188  290.451508  167.378174   48.311539  888.173889  -49509.742188   61.958435
 1724.000000  8369.793945  -65694.195312  -59751.523438  9776.117188  -49975.406250  290.426025  367.173431   48.419655  886.190674  -49508.863281  -172.252579
 1725.000000  8293.613281  -65496.460938  -59628.796875  9644.465820  -49984.332031  286.514954  318.003143   48.512131  884.501404  -49516.898438   68.904846
 1726.000000  8146.772949  -65640.679688  -59930.320312  9985.947266  -49944.375000  296.659607   46.074299   48.514927  884.450378  -49476.914062  1463.242432
 1727.000000  7982.229492  -65126.804688  -59576.828125  9739.805664  -49837.023438  289.347290   30.290451   48.468121  885.304504  -49370.011719  562.205200
 1728.000000  8345.477539  -65683.593750  -59767.460938  9812.530273  -49954.929688  291.507782  310.833740   48.433098  885.944702  -49488.257812  1227.654419
 1729.000000  8057.846680  -65456.738281  -59824.218750  9945.097656  -49879.121094  295.446075  -20.641199   48.387981  886.770752  -49412.882812  1130.348511
 1730.000000  8282.949219  -65537.468750  -59695.742188  9725.528320  -49970.214844  288.923157  278.327911   48.467541  885.315125  -49503.210938  3692.838623
 1731.000000  8144.110352  -65383.589844  -59666.562500  9766.323242  -49900.238281  290.135071  172.546875   48.454163  885.559570  -49433.363281  1713.279297
 1732.000000  8102.444336  -65218.515625  -59545.867188  9690.161133  -49855.707031  287.872467  184.260620   48.353165  887.409241  -49389.804688  -1067.374756
 1733.000000  8144.163086  -65392.214844  -59672.351562  9740.623047  -49931.726562  289.371582  107.581657   48.401413  886.524658  -49465.359375  -363.478729
 1734.000000  8393.803711  -65663.718750  -59696.242188  9707.505859  -49988.734375  288.387726  420.026581   48.384754  886.829895  -49522.527344  -1950.437744
 1735.000000  8021.193848  -65416.750000  -59830.117188  9921.967773  -49908.148438  294.758911  -52.372547   48.542122  883.954895  -49440.425781  -590.438354
 1736.000000  8210.235352  -65631.257812  -59859.265625  9890.569336  -49968.695312  293.826141  144.978836   48.386635  886.795410  -49502.468750  -92.864204
 1737.000000  8063.064941  -65324.156250  -59691.671875  9746.781250  -49944.890625  289.554535  108.773735   48.365322  887.186218  -49478.871094  -1210.564575
 1738.000000  7995.084473  -65162.941406  -59600.679688  9774.468750  -49826.210938  290.377045  -12.173701   48.444935  885.728210  -49359.421875  1374.967651
 1739.000000  8359.396484  -65600.898438  -59680.632812  9705.085938  -49975.546875  288.315857  396.148895   48.373730  887.031982  -49509.445312  -278.238190
 1740.000000  8108.991211  -65210.800781  -59533.656250  9702.378906  -49831.277344  288.235443  145.357391   48.494083  884.830566  -49364.015625  -1864.903564
 1741.000000  8140.047363  -65529.375000  -59822.492188  9816.422852  -50006.070312  291.623413   94.279602   48.361393  887.258301  -49540.089844  -22.219555
 1742.000000  8417.758789  -65618.601562  -59630.914062  9746.099609  -49884.812500  289.534271  543.428833   48.365589  887.181274  -49418.789062  -685.889099
 1743.000000  8230.487305  -65336.085938  -59535.656250  9629.373047  -49906.281250  286.066589  330.991699   48.433319  885.940674  -49439.605469  1819.734741
 1744.000000  8190.114746  -65261.000000  -59507.054688  9535.491211  -49971.562500  283.277588  267.888153   48.360996  887.265564  -49505.585938  2154.735840
 1745.000000  8245.560547  -65375.656250  -59562.140625  9559.445312  -50002.695312  283.989197  316.618744   48.404270  886.472351  -49536.300781  325.587189
 1746.000000  8155.242188  -65419.683594  -59697.820312  9716.833984  -49980.984375  288.664856  197.193115   48.427845  886.040771  -49514.363281  2210.839844
 1747.000000  8237.242188  -65334.750000  -59527.179688  9604.649414  -49922.531250  285.332123  321.563690   48.463528  885.388428  -49455.566406  -1787.669189
 1748.000000  8134.621582  -65340.835938  -59647.070312  9673.498047  -49973.570312  287.377441  147.259644   48.321075  887.998596  -49507.976562  2794.904297
 1749.000000  7874.750000  -65192.535156  -59749.648438  9868.052734  -49881.593750  293.157227  -125.822929   48.277870  888.793274  -49416.417969   76.082794
 1750.000000  8295.405273  -65558.335938  -59690.781250  9772.070312  -49918.710938  290.305817  331.102936   48.296036  888.458984  -49453.359375  2036.804688
 1751.000000  7971.211426  -65178.472656  -59635.375000  9716.351562  -49919.023438  288.650513   37.552570   48.334019  887.760803  -49453.304688  -1186.338867
 1752.000000  8095.405273  -65235.488281  -59569.648438  9740.544922  -49829.101562  289.369263  218.591370   48.299141  888.401855  -49363.718750  -833.391113
 1753.000000  8271.071289  -65560.515625  -59710.390625  9711.013672  -49999.375000  288.491943  247.983643   48.535290  884.079346  -49531.718750  924.553345
 1754.000000  8216.303711  -65299.164062  -59503.976562  9623.543945  -49880.433594  285.893402  282.803680   48.475174  885.175720  -49413.355469  -132.305405
 1755.000000  7962.195801  -65192.675781  -59656.679688  9747.095703  -49909.585938  289.563873   28.116943   48.301937  888.350403  -49444.175781  3446.604980
 1756.000000  8125.594727  -65300.179688  -59614.156250  9792.721680  -49821.433594  290.919312  162.586014   48.441807  885.785400  -49354.675781  963.102661
 1757.000000  8401.992188  -65403.515625  -59426.945312  9513.513672  -49913.429688  282.624664  519.732849   48.363861  887.213013  -49447.421875  4688.211914
 1758.000000  8235.081055  -65487.507812  -59682.890625  9679.582031  -50003.308594  287.558197  338.326660   48.329224  887.848877  -49537.636719  1905.671875
 1759.000000  8224.389648  -65565.132812  -59763.171875  9902.001953  -49861.171875  294.165771  225.300278   48.312771  888.151245  -49395.656250   60.389820
 1760.000000  8010.702148  -65323.359375  -59746.203125  9765.182617  -49981.019531  290.101196  -45.818008   48.407482  886.413513  -49514.593750  1618.499634
 1761.000000  7986.776367  -65272.285156  -59722.765625  9874.613281  -49848.152344  293.352112  -49.421642   48.407654  886.410400  -49381.722656  926.859375
 1762.000000  8315.166992  -65392.777344  -59494.296875  9546.955078  -49947.343750  283.618134  461.909210   48.361752  887.251709  -49481.359375  1102.696777
 1763.000000  8083.102539  -65188.175781  -59529.468750  9713.023438  -49816.445312  288.551666  132.652359   48.438110  885.853027  -49349.722656  276.772461
 1764.000000  8281.035156  -65433.125000  -59584.523438  9789.355469  -49795.167969  290.819305  231.377060   48.480385  885.080566  -49328.039062  -783.412231
 1765.000000  8146.905273  -65405.250000  -59681.351562  9701.952148  -49979.398438  288.222748  164.962509   48.356098  887.355408  -49513.468750  4505.417480
 1766.000000  8207.838867  -65349.843750  -59563.968750  9723.392578  -49840.578125  288.859711  208.477173   48.532902  884.122803  -49372.941406  1467.974976
 1767.000000  8207.876953  -65484.257812  -59701.328125  9747.659180  -49953.667969  289.580597  238.830215   48.402885  886.497681  -49487.285156  786.774109
 1768.000000  8317.917969  -65366.902344  -59475.289062  9586.095703  -49889.195312  284.780914  359.707764   48.496490  884.786621  -49421.910156  848.447327
 1769.000000  8057.192383  -65256.867188  -59628.546875  9776.638672  -49851.906250  290.441528  -19.477171   48.595615  882.981873  -49383.667969  224.647308
 1770.000000  7939.228516  -65165.851562  -59655.968750  9742.277344  -49913.691406  289.420715  -79.781593   48.500473  884.713989  -49446.367188  511.591339
 1771.000000  8190.876465  -65545.304688  -59784.984375  9854.095703  -49930.890625  292.742584  219.490677   48.346809  887.525940  -49465.046875  884.575073
 1772.000000  7954.226562  -65096.234375  -59570.703125  9700.955078  -49869.750000  288.193146  -22.866842   48.530426  884.167908  -49402.140625  -214.881500
 1773.000000  8118.691895  -65229.113281  -59538.328125  9700.179688  -49838.148438  288.170105  131.317642   48.545609  883.891418  -49370.390625  -2318.068359
 1774.000000  8124.330566  -65259.527344  -59565.023438  9588.070312  -49976.953125  284.839569  102.865654   48.448223  885.668091  -49510.132812  -52.862103
 1775.000000  8279.541016  -65510.738281  -59664.132812  9663.369141  -50000.765625  287.076538  291.272003   48.490353  884.898621  -49533.539062  1861.378540
 1776.000000  8210.659180  -65506.425781  -59730.539062  9772.423828  -49958.117188  290.316315  168.693100   48.420204  886.180603  -49491.566406  399.203003
 1777.000000  8221.747070  -65421.308594  -59628.773438  9663.667969  -49965.105469  287.085419  246.984543   48.512672  884.491516  -49497.664062  2090.469727
 1778.000000  8070.376465  -65271.953125  -59631.320312  9818.932617  -49812.386719  291.697968   49.999756   48.547413  883.858582  -49344.613281   30.021406
 1779.000000  8348.181641  -65557.046875  -59632.703125  9785.899414  -49846.804688  290.716644  413.578857   48.373131  887.042969  -49380.710938  3579.822998
 1780.000000  8119.452148  -65247.757812  -59553.304688  9665.128906  -49888.175781  287.128815  154.344589   48.473808  885.200623  -49421.109375  1838.106445
 1781.000000  7958.106445  -65022.656250  -59494.265625  9691.630859  -49802.632812  287.916138   28.527016   48.427666  886.044067  -49336.011719  -324.980682
 1782.000000  8127.031250  -65290.074219  -59588.640625  9670.748047  -49917.890625  287.295746  129.431656   48.476238  885.156250  -49450.800781  1991.315430
 1783.000000  8164.410645  -65521.914062  -59785.531250  9877.400391  -49908.132812  293.434906  107.189888   48.350903  887.450806  -49442.250000  926.511108
 1784.000000  8040.938477  -65204.421875  -59593.226562  9704.783203  -49888.445312  288.306854   94.151237   48.409992  886.367554  -49421.996094  2157.369873
 1785.000000  8111.259766  -65148.843750  -59467.750000  9536.948242  -49930.800781  283.320862  198.055893   48.446751  885.695007  -49463.996094  978.587402
 1786.000000  8067.323730  -65211.351562  -59567.265625  9826.841797  -49740.421875  291.932953   92.926086   48.488102  884.939697  -49273.218750  4111.280273
 1787.000000  8099.802246  -65515.738281  -59845.679688  9882.021484  -49963.656250  293.572205   84.689400   48.316223  888.087769  -49498.109375  646.556335
 1788.000000  8269.688477  -65499.195312  -59651.773438  9654.068359  -49997.703125  286.800232  346.144379   48.390965  886.716064  -49531.437500  1937.414062
 1789.000000  8152.072266  -65172.023438  -59449.664062  9547.048828  -49902.617188  283.620941  318.833588   48.342224  887.610107  -49436.820312  839.402466
 1790.000000  8230.091797  -65418.882812  -59622.882812  9747.873047  -49875.007812  289.586945  205.226944   48.438583  885.844360  -49408.281250  -3403.402344
 1791.000000  7944.848145  -65195.667969  -59683.429688  9783.505859  -49899.921875  290.645538  -55.415783   48.451008  885.617188  -49433.074219  2790.434814
 1792.000000  7994.741211  -65240.750000  -59678.562500  9816.150391  -49862.414062  291.615326    4.763296   48.400986  886.532471  -49396.050781  2576.024902
 1793.000000  7992.121094  -65219.449219  -59662.851562  9687.989258  -49974.863281  287.807953  -60.896564   48.476517  885.151184  -49507.773438  3476.450684
 1794.000000  8126.182129  -65262.125000  -59563.851562  9746.416992  -49817.433594  289.543701  139.800461   48.429226  886.015503  -49350.796875  1027.695557
 1795.000000  8387.028320  -65722.468750  -59764.890625  9840.375977  -49924.515625  292.335022  398.639740   48.417107  886.237305  -49457.996094  1225.556641
 1796.000000  8197.290039  -65431.062500  -59658.359375  9729.741211  -49928.617188  289.048309  246.162430   48.407967  886.404663  -49462.187500  -1856.582275
 1797.000000  8061.225586  -65337.289062  -59712.093750  9818.129883  -49893.964844  291.674133   48.490997   48.417564  886.228943  -49427.441406  -1692.175903
 1798.000000  8175.330078  -65354.679688  -59601.859375  9632.743164  -49969.117188  286.166718  233.041931   48.365856  887.176392  -49503.093750  2479.643555
 1799.000000  8020.436523  -65229.390625  -59635.453125  9572.745117  -50062.707031  284.384308   81.305794   48.361290  887.260193  -49596.726562  358.817200
 1800.000000  8123.165039  -65422.339844  -59734.835938  9922.337891  -49812.500000  294.769897  102.522003   48.509254  884.553833  -49345.093750  698.847717
 1801.000000  8005.721680  -65195.824219  -59614.250000  9786.357422  -49827.890625  290.730225   15.104858   48.486996  884.959900  -49360.699219  4735.243652
 1802.000000  8127.497559  -65299.265625  -59584.851562  9787.672852  -49797.179688  290.769318  123.372108   48.542141  883.954529  -49329.457031  -203.757767
 1803.000000  8197.841797  -65433.742188  -59667.429688  9750.830078  -49916.601562  289.674805  155.384293   48.506733  884.599792  -49449.218750  -1032.641113
 1804.000000  8209.036133  -65431.363281  -59645.953125  9775.786133  -49870.167969  290.416199  262.552795   48.312943  888.148071  -49404.652344  -864.176880
 1805.000000  8282.536133  -65590.093750  -59726.015625  9843.410156  -49882.605469  292.425140  251.365356   48.514526  884.457703  -49415.148438  108.691444
 1806.000000  8027.411621  -65421.593750  -59824.914062  9848.509766  -49976.406250  292.576630  -60.059769   48.524261  884.280273  -49508.855469  1283.616333
 1807.000000  7915.759277  -64955.000000  -59465.617188  9634.464844  -49831.152344  286.217865  106.442841   48.298996  888.404541  -49365.769531  -640.032593
 1808.000000  8177.436523  -65564.414062  -59826.656250  9850.491211  -49976.164062  292.635498  216.570694   48.231770  889.642822  -49511.429688  109.371010
 1809.000000  8337.083008  -65567.882812  -59667.484375  9747.747070  -49919.738281  289.583221  301.156677   48.547482  883.857300  -49451.964844  1829.035522
 1810.000000  8228.907227  -65386.492188  -59586.039062  9650.946289  -49935.093750  286.707489  275.220428   48.463127  885.395752  -49468.132812  1337.405762
 1811.000000  8069.992676  -65486.414062  -59856.460938  9970.834961  -49885.625000  296.210632   58.572742   48.468426  885.298950  -49418.613281  2405.786133
 1812.000000  8127.951172  -65441.863281  -59746.804688  9887.945312  -49858.859375  293.748169  131.649918   48.452709  885.586121  -49391.996094  -244.791351
 1813.000000  8080.627930  -65433.324219  -59797.039062  9820.810547  -49976.226562  291.753754  -15.678691   48.441360  885.793579  -49509.472656  1749.075928
 1814.000000  8183.428223  -65245.101562  -59487.390625  9569.310547  -49918.078125  284.282288  280.344055   48.412651  886.318848  -49451.601562  2254.341797
 1815.000000  8042.761230  -65388.925781  -59786.921875  9947.731445  -49839.191406  295.524292   82.574501   48.323093  887.961487  -49373.578125  2402.022949
 1816.000000  8017.765625  -65329.894531  -59728.406250  9812.694336  -49915.710938  291.512634  -11.354075   48.482658  885.039062  -49448.558594  2253.220459
 1817.000000  8226.094727  -65545.125000  -59750.835938  9776.266602  -49974.570312  290.430450  189.344162   48.310997  888.183838  -49509.074219  -2588.037354
 1818.000000  8008.615234  -65347.558594  -59762.398438  9861.153320  -49901.246094  292.952240  -127.892784   48.528915  884.195435  -49433.648438  -514.437256
 1819.000000  8292.199219  -65529.781250  -59677.664062  9696.933594  -49980.730469  288.073669  299.792725   48.466190  885.339783  -49513.738281  3395.704590
 1820.000000  8132.646484  -65308.964844  -59601.773438  9855.251953  -49746.523438  292.776947  163.482910   48.502796  884.671631  -49279.179688  -222.294952
 1821.000000  8110.056641  -65186.949219  -59503.460938  9643.685547  -49859.773438  286.491791  129.455978   48.500809  884.707825  -49392.449219  -222.796402
 1822.000000  8355.361328  -65511.820312  -59580.632812  9763.050781  -49817.582031  290.037842  389.720337   48.410477  886.358704  -49351.125000  -1314.215088
 1823.000000  7933.165527  -65079.535156  -59581.945312  9754.435547  -49827.507812  289.781921  -37.659046   48.490761  884.891174  -49360.277344  1239.149658
 1824.000000  8132.599121  -65402.351562  -59700.601562  9801.337891  -49899.265625  291.175262  112.748817   48.446560  885.698547  -49432.460938  1724.161011
 1825.000000  8026.070801  -65492.417969  -59900.390625  9957.579102  -49942.812500  295.816833  -58.316143   48.494740  884.818604  -49475.546875  -353.282440
 1826.000000  7972.039062  -65239.394531  -59693.718750  9720.673828  -49973.046875  288.778931  -56.412598   48.422810  886.132935  -49506.472656  -1109.889526
 1827.000000  8183.269531  -65243.742188  -59495.546875  9743.886719  -49751.660156  289.468536  230.816666   48.493530  884.840637  -49284.406250  947.018982
 1828.000000  8047.494141  -65401.585938  -59786.921875  9894.304688  -49892.617188  293.937103   64.641052   48.361183  887.262146  -49426.636719  -303.789703
 1829.000000  8261.685547  -65330.710938  -59504.304688  9607.275391  -49897.031250  285.410126  305.816803   48.503948  884.650574  -49429.675781  360.989746
 1830.000000  8224.246094  -65450.246094  -59657.203125  9742.130859  -49915.070312  289.416382  289.329742   48.338070  887.686401  -49449.312500  168.748367
 1831.000000  7982.208984  -65251.011719  -59704.671875  9891.466797  -49813.203125  293.852783   42.493973   48.390308  886.728088  -49346.941406  -982.715088
 1832.000000  8277.186523  -65559.320312  -59717.695312  9740.869141  -49976.828125  289.378876  316.914276   48.366188  887.170288  -49510.800781  1693.614014
 1833.000000  8036.250000  -65440.617188  -59831.789062  9901.692383  -49930.097656  294.156555   27.298637   48.425819  886.077881  -49463.496094  292.273895
 1834.000000  8157.523438  -65446.898438  -59712.109375  9781.355469  -49930.753906  290.581635  167.944199   48.439789  885.822327  -49464.015625  1673.739990
 1835.000000  8492.517578  -65800.320312  -59743.515625  9779.837891  -49963.679688  290.536560  370.233246   48.517399  884.405334  -49496.195312  -323.004913
 1836.000000  8101.289062  -65318.117188  -59654.148438  9755.351562  -49898.796875  289.809113  113.307129   48.494797  884.817505  -49431.527344  3084.754150
 1837.000000  8191.348633  -65360.855469  -59600.710938  9657.589844  -49943.121094  286.904846  255.385178   48.453083  885.579285  -49476.253906  139.401184
 1838.000000  8119.709961  -65421.343750  -59728.242188  9838.293945  -49889.949219  292.273163  104.512932   48.435837  885.894592  -49423.250000  2848.673828
 1839.000000  8211.351562  -65368.117188  -59590.687500  9729.895508  -49860.792969  289.052887  255.564880   48.391998  886.697144  -49394.515625  1398.107666
 1840.000000  8176.649414  -65260.355469  -59514.671875  9645.695312  -49868.976562  286.551483  279.633484   48.454376  885.555664  -49402.097656  2172.905273
 1841.000000  8314.379883  -65680.515625  -59808.585938  9864.131836  -49944.453125  293.040741  252.654465   48.483318  885.027039  -49477.296875  3804.454346
 1842.000000  8214.501953  -65611.984375  -59828.781250  9816.200195  -50012.582031  291.616791  175.012741   48.347305  887.516785  -49546.734375  1399.721558
 1843.000000  7928.839355  -65166.257812  -59668.265625  9717.033203  -49951.234375  288.670776  -46.578289   48.422493  886.138733  -49484.664062  2726.267578
 1844.000000  8129.093750  -65494.121094  -59796.945312  9920.896484  -49876.046875  294.727081   89.298134   48.548748  883.834229  -49408.257812  -2518.132568
 1845.000000  8058.082520  -65439.500000  -59811.468750  9918.496094  -49892.972656  294.655762    9.304255   48.324879  887.928711  -49427.343750   88.480469
 1846.000000  8303.042969  -65426.656250  -59547.539062  9609.563477  -49937.976562  285.478088  349.868164   48.424862  886.095398  -49471.382812  -1312.725586
 1847.000000  7990.665527  -65160.007812  -59599.507812  9625.280273  -49974.226562  285.945007   76.129822   48.277229  888.805054  -49509.054688  613.303162
 1848.000000  8131.140137  -65458.835938  -59747.851562  9819.495117  -49928.355469  291.714691  119.691933   48.387543  886.778809  -49462.121094  1328.243408
 1849.000000  7954.236816  -65208.257812  -59688.750000  9779.414062  -49909.335938  290.523956  -87.828209   48.411018  886.348755  -49442.875000  -175.759079
 1850.000000  8251.351562  -65438.976562  -59625.156250  9704.519531  -49920.636719  288.299011  353.913086   48.338306  887.682068  -49454.875000  2359.110596
 1851.000000  8045.135742  -65466.222656  -59864.796875  9890.768555  -49974.027344  293.832062   39.462940   48.386063  886.805908  -49507.808594  1160.902588
 1852.000000  8151.121094  -65334.250000  -59614.351562  9803.179688  -49811.171875  291.229980  199.630325   48.558723  883.652710  -49343.289062  747.017273
 1853.000000  8031.261719  -65469.117188  -59868.476562  9977.986328  -49890.492188  296.423096  -15.298396   48.399864  886.553040  -49424.140625   63.365948
 1854.000000  8018.121094  -65050.847656  -59460.195312  9642.564453  -49817.632812  286.458466  135.514816   48.397583  886.594849  -49351.300781  -253.686066
 1855.000000  7986.306641  -65057.753906  -59501.351562  9654.278320  -49847.074219  286.806458   37.104168   48.422607  886.136658  -49380.503906  833.148743
 1856.000000  8207.568359  -65593.335938  -59821.023438  9951.607422  -49869.414062  295.639435  188.015335   48.546833  883.869141  -49401.644531  4486.867188
 1857.000000  8094.297852  -65480.046875  -59809.453125  9876.763672  -49932.687500  293.416016   17.477417   48.477695  885.129639  -49465.585938  -992.270447
 1858.000000  7927.767578  -65289.589844  -59792.937500  9885.984375  -49906.953125  293.689941  -89.573524   48.477924  885.125488  -49439.847656  -917.893982
 1859.000000  8147.475098  -65193.312500  -59483.195312  9648.013672  -49835.179688  286.620361  219.491257   48.459972  885.453369  -49368.246094  535.502563
 1860.000000  8140.141602  -65557.265625  -59854.601562  9874.026367  -49980.574219  293.334686   43.685257   48.364384  887.203430  -49514.562500  1767.954956
 1861.000000  8275.683594  -65509.847656  -59667.203125  9733.984375  -49933.218750  289.174347  281.812958   48.457890  885.491455  -49466.304688  723.730225
 1862.000000  8218.702148  -65430.578125  -59641.414062  9661.441406  -49979.972656  287.019257  270.330322   48.446598  885.697815  -49513.167969  1325.999023
 1863.000000  7979.869141  -65359.851562  -59807.093750  9836.242188  -49970.851562  292.212189  -62.861889   48.439335  885.830627  -49504.117188  100.878891
 1864.000000  7891.068848  -65107.656250  -59653.789062  9836.366211  -49817.421875  292.215881  -83.674919   48.394897  886.644043  -49351.117188  -678.181580
 1865.000000  8052.848633  -65273.089844  -59644.289062  9822.537109  -49821.750000  291.805054   68.588753   48.483459  885.024414  -49354.589844  2938.046631
 1866.000000  8062.479492  -65262.421875  -59633.953125  9704.326172  -49929.625000  288.293274  100.480827   48.449650  885.642029  -49462.792969  780.545898
 1867.000000  7878.484863  -65052.648438  -59613.562500  9822.167969  -49791.394531  291.794098  -69.608917   48.519321  884.370300  -49323.890625  -927.357239
 1868.000000  8290.052734  -65543.820312  -59679.046875  9817.798828  -49861.250000  291.664307  319.862396   48.336922  887.707458  -49395.503906  2302.567139
 1869.000000  8102.742188  -65233.816406  -59557.000000  9678.057617  -49878.941406  287.512909  119.186333   48.455818  885.529297  -49412.050781  2041.998047
 1870.000000  8173.199219  -65548.257812  -59796.007812  9817.781250  -49978.226562  291.663757  209.005615   48.336239  887.720032  -49512.488281  2376.487061
 1871.000000  8252.917969  -65426.898438  -59603.882812  9741.656250  -49862.226562  289.402283  234.155807   48.448460  885.663818  -49395.406250  2303.090820
 1872.000000  8187.913574  -65349.601562  -59593.789062  9620.573242  -49973.214844  285.805176  171.171997   48.532215  884.135315  -49505.585938  105.210037
 1873.000000  8060.180664  -65508.183594  -59884.414062  9889.986328  -49994.429688  293.808807   57.912090   48.339142  887.666687  -49528.660156  -872.970642
 1874.000000  8204.889648  -65368.437500  -59592.406250  9709.328125  -49883.078125  288.441864  222.789673   48.559250  883.643127  -49415.187500  -868.295776
 1875.000000  8249.409180  -65505.917969  -59686.718750  9809.519531  -49877.199219  291.418335  256.325348   48.500084  884.721069  -49409.878906  2617.254150
 1876.000000  8216.451172  -65235.019531  -59446.453125  9592.951172  -49853.500000  284.984589  235.329163   48.518406  884.386963  -49386.003906  2969.257568
 1877.000000  7922.162109  -65077.816406  -59588.148438  9782.875000  -49805.273438  290.626770  -85.419533   48.534554  884.092712  -49337.621094  1810.539185
 1878.000000  8331.025391  -65581.609375  -59682.750000  9838.498047  -49844.250000  292.279205  359.735077   48.478199  885.120483  -49377.140625  -477.292175
 1879.000000  8117.228516  -65465.671875  -59779.578125  9911.808594  -49867.769531  294.457092  113.068336   48.382179  886.877075  -49401.585938  -474.981018
 1880.000000  8025.951172  -65407.812500  -59811.835938  9913.773438  -49898.062500  294.515472  -44.423443   48.458004  885.489319  -49431.148438  2988.378662
 1881.000000  8097.190918  -65308.273438  -59644.929688  9731.075195  -49913.855469  289.087921  113.059326   48.528923  884.195312  -49446.257812  327.383942
 1882.000000  8137.658691  -65297.214844  -59589.148438  9697.148438  -49892.000000  288.080048  184.932510   48.396645  886.612000  -49425.679688  1274.499512
 1883.000000  8275.874023  -65387.089844  -59543.492188  9660.148438  -49883.343750  286.980865  346.565338   48.439308  885.831116  -49416.609375  -421.037872
 1884.000000  8306.346680  -65609.898438  -59733.500000  9771.990234  -49961.507812  290.303436  271.829742   48.566463  883.511841  -49493.550781  1761.667236
 1885.000000  8168.515625  -65529.414062  -59781.898438  9856.478516  -49925.421875  292.813385   76.525719   48.489525  884.913757  -49458.203125  1034.513306
 1886.000000  8198.507812  -65468.125000  -59691.515625  9856.033203  -49835.484375  292.800140  214.853073   48.419865  886.186829  -49368.937500  2452.750732
 1887.000000  8068.577148  -65273.023438  -59637.796875  9626.781250  -50011.015625  285.989594  141.688583   48.214096  889.968933  -49546.453125  385.427979
 1888.000000  8262.821289  -65333.531250  -59496.437500  9669.140625  -49827.296875  287.247986  313.089966   48.425327  886.086853  -49360.699219  1297.088745
 1889.000000  8056.560547  -65308.746094  -59690.171875  9823.962891  -49866.210938  291.847412   39.647305   48.458679  885.476990  -49399.292969  768.246277
 1890.000000  7982.238281  -65292.890625  -59748.609375  9869.439453  -49879.171875  293.198425  -36.348911   48.398251  886.582581  -49412.835938  -729.847778
 1891.000000  8213.073242  -65301.363281  -59508.500000  9581.798828  -49926.703125  284.653259  272.696991   48.403843  886.480164  -49460.312500  -175.765793
 1892.000000  7997.943848  -65189.960938  -59627.234375  9784.531250  -49842.703125  290.675995   98.260803   48.293087  888.513245  -49377.378906  2243.445312
 1893.000000  8205.328125  -65573.617188  -59796.406250  9843.759766  -49952.648438  292.435547  191.104004   48.359077  887.300781  -49486.687500  659.606079
 1894.000000  8044.790527  -65297.238281  -59674.562500  9795.914062  -49878.648438  291.014160   86.382607   48.395107  886.640198  -49412.339844  1874.709351
 1895.000000  8413.738281  -65751.750000  -59764.789062  9884.005859  -49880.781250  293.631165  346.077026   48.460609  885.441711  -49413.843750  1619.778809
 1896.000000  7980.642578  -65014.167969  -59464.164062  9684.679688  -49779.484375  287.709625   45.240372   48.389618  886.740784  -49313.230469  -85.767448
 1897.000000  8059.833496  -65320.562500  -59689.445312  9773.426758  -49916.019531  290.346100   91.570831   48.314316  888.122803  -49450.492188  1539.479004
 1898.000000  8223.121094  -65729.929688  -59927.679688  10049.501953  -49878.179688  298.547668  131.122040   48.460098  885.451050  -49411.246094  1342.115356
 1899.000000  8055.777344  -65392.390625  -59768.351562  9848.948242  -49919.402344  292.589661   11.939189   48.404949  886.459900  -49453.000000  1349.378662
 1900.000000  7979.924805  -65255.164062  -59698.296875  9807.050781  -49891.246094  291.345001  -15.583842   48.541969  883.957703  -49423.523438  1300.750732
 1901.000000  8089.114258  -65386.851562  -59724.914062  9749.428711  -49975.484375  289.633179   88.010582   48.414467  886.285645  -49508.992188  -533.360535
 1902.000000  8050.102539  -65283.250000  -59658.882812  9854.000000  -49804.882812  292.739746   32.526276   48.509705  884.545593  -49337.472656  318.409241
 1903.000000  8003.506348  -65364.589844  -59790.140625  9851.775391  -49938.367188  292.673645  -32.867512   48.375835  886.993408  -49472.246094  2912.373779
 1904.000000  8139.347168  -65443.421875  -59734.664062  9794.166016  -49940.500000  290.962219  130.417358   48.429451  886.011414  -49473.863281  -711.779175
 1905.000000  7956.900391  -65246.562500  -59724.289062  9799.871094  -49924.417969  291.131714  -32.155022   48.468727  885.293457  -49457.402344  249.255463
 1906.000000  8236.973633  -65503.476562  -59699.171875  9762.531250  -49936.640625  290.022430  239.416458   48.388107  886.768433  -49470.402344  1417.668823
 1907.000000  8198.970703  -65333.796875  -59559.359375  9685.383789  -49873.976562  287.730530  358.779327   48.363274  887.223755  -49407.976562  725.071472
 1908.000000  8315.881836  -65570.281250  -59685.546875  9777.398438  -49908.148438  290.464081  345.518555   48.403854  886.479919  -49441.757812  -481.920410
 1909.000000  8093.183594  -65500.757812  -59839.203125  9998.365234  -49840.835938  297.028503    7.019114   48.618229  882.571167  -49372.378906  2604.520996
 1910.000000  8069.055176  -65492.914062  -59844.546875  9886.675781  -49957.871094  293.710480    3.247426   48.395069  886.640869  -49491.562500  1847.284058
 1911.000000  7795.947754  -64847.843750  -59476.820312  9579.269531  -49897.550781  284.578125  -93.208527   48.443794  885.749084  -49430.773438  1509.423828
 1912.000000  8226.302734  -65432.781250  -59641.367188  9702.410156  -49938.957031  288.236359  225.924438   48.432323  885.958862  -49472.292969    3.413017
 1913.000000  8294.526367  -65514.675781  -59643.164062  9698.882812  -49944.281250  288.131561  322.166626   48.403141  886.493042  -49477.898438  680.969543
 1914.000000  8203.659180  -65499.546875  -59732.234375  9774.476562  -49957.757812  290.377289  157.428787   48.520100  884.356079  -49490.246094  1268.989380
 1915.000000  8263.635742  -65533.703125  -59692.937500  9800.885742  -49892.050781  291.161865  322.980591   48.375179  887.005432  -49425.937500  -316.780579
 1916.000000  8030.472168  -65228.226562  -59621.390625  9718.965820  -49902.425781  288.728180   -3.696543   48.474136  885.194641  -49435.355469  2374.995605
 1917.000000  8127.173828  -65341.597656  -59638.914062  9731.017578  -49907.898438  289.086212  197.991776   48.364658  887.198364  -49441.882812  1629.449097
 1918.000000  8295.149414  -65375.945312  -59512.492188  9509.996094  -50002.496094  282.520172  356.073608   48.471115  885.249817  -49535.457031  -561.343201
 1919.000000  8219.583008  -65517.554688  -59724.570312  9877.978516  -49846.593750  293.452087  191.180298   48.487270  884.954895  -49379.398438  2257.901611
 1920.000000  8319.781250  -65422.363281  -59534.640625  9514.372070  -50020.269531  282.650177  370.965668   48.318787  888.040649  -49554.699219  1141.113037
 1921.000000  8462.409180  -65534.050781  -59497.554688  9593.542969  -49904.011719  285.002167  495.000366   48.414467  886.285645  -49437.519531  -723.423462
 1922.000000  8265.881836  -65431.273438  -59589.609375  9665.029297  -49924.578125  287.125854  374.719238   48.486076  884.976685  -49457.394531  648.848450
 1923.000000  8207.224609  -65466.113281  -59688.445312  9713.099609  -49975.343750  288.553925  235.566360   48.501026  884.703857  -49508.015625  1047.103271
 1924.000000  8136.034180  -65476.921875  -59778.703125  9809.783203  -49968.921875  291.426178  145.931107   48.295410  888.470459  -49503.574219  -1668.217407
 1925.000000  8200.937500  -65549.445312  -59776.328125  9846.439453  -49929.890625  292.515137  180.922531   48.341763  887.618591  -49464.097656  3456.463623
 1926.000000  8111.475586  -65163.390625  -59477.210938  9633.167969  -49844.042969  286.179321  222.991821   48.337852  887.690369  -49378.289062  1019.816467
 1927.000000  8210.058594  -65339.015625  -59553.804688  9617.353516  -49936.453125  285.709534  270.142792   48.462120  885.414124  -49469.500000  -2571.048096
 1928.000000  8164.117676  -65407.195312  -59674.468750  9721.431641  -49953.039062  288.801453  183.821899   48.479343  885.099548  -49485.921875   18.908665
 1929.000000  8148.934570  -65606.914062  -59887.351562  9900.355469  -49986.996094  294.116852   68.329704   48.374737  887.013550  -49520.886719  1323.902222
 1930.000000  8070.224121  -65270.445312  -59620.296875  9790.800781  -49829.496094  290.862244   50.694798   48.509464  884.549988  -49362.085938  -102.522644
 1931.000000  8175.491699  -65451.429688  -59708.882812  9814.519531  -49894.363281  291.566864  222.751022   48.259743  889.127136  -49429.359375  1058.668701
 1932.000000  8216.597656  -65524.105469  -59735.023438  9761.876953  -49973.148438  290.002991  269.159180   48.315655  888.098206  -49507.605469  1946.419189
 1933.000000  8017.254883  -65219.757812  -59632.695312  9771.190430  -49861.503906  290.279663  101.606384   48.423332  886.123352  -49394.925781  -1377.063477
 1934.000000  8146.703613  -65363.246094  -59647.476562  9783.806641  -49863.671875  290.654449  173.689682   48.409184  886.382385  -49397.230469  -87.857323
 1935.000000  8053.123535  -65159.320312  -59538.179688  9552.404297  -49985.773438  283.780029  155.594620   48.445797  885.712463  -49518.976562  735.662659
 1936.000000  8074.166016  -65221.433594  -59580.835938  9696.302734  -49884.531250  288.054932   83.864098   48.404358  886.470703  -49418.136719  247.409958
 1937.000000  8123.884766  -65556.984375  -59851.882812  9967.060547  -49884.820312  296.098511   87.149284   48.414799  886.279541  -49418.324219  1184.623657
 1938.000000  8138.372070  -65442.878906  -59736.570312  9793.015625  -49943.554688  290.928040  139.397751   48.399036  886.568176  -49477.210938  1455.425781
 1939.000000  8235.122070  -65467.867188  -59661.562500  9791.897461  -49869.664062  290.894836  245.529312   48.433899  885.930054  -49402.984375  965.421143
 1940.000000  8353.363281  -65516.859375  -59586.632812  9528.884766  -50057.750000  283.081329  374.143341   48.532509  884.130005  -49590.117188  1882.037842
 1941.000000  8223.393555  -65418.945312  -59630.546875  9661.319336  -49969.226562  287.015656  227.863403   48.427998  886.038025  -49502.601562  -378.459259
 1942.000000  7936.793945  -65306.582031  -59799.312500  9929.569336  -49869.742188  294.984741  -159.994812   48.672844  881.580811  -49400.757812  1226.030396
 1943.000000  8120.116211  -65358.632812  -59672.437500  9764.776367  -49907.660156  290.089111   87.658211   48.441078  885.798767  -49440.910156  1370.247925
 1944.000000  8315.206055  -65509.843750  -59628.968750  9734.370117  -49894.597656  289.185822  329.457367   48.440952  885.801025  -49427.847656  3324.348633
 1945.000000  8296.380859  -65656.898438  -59802.640625  9783.961914  -50018.679688  290.659088  321.370148   48.273323  888.877014  -49553.546875  1006.152222
 1946.000000  8136.899902  -65326.023438  -59621.000000  9731.619141  -49889.382812  289.104095  159.691086   48.480595  885.076721  -49422.250000  1185.858032
 1947.000000  8317.544922  -65486.847656  -59597.921875  9615.223633  -49982.699219  285.646240  326.159882   48.570850  883.432068  -49514.699219  3093.034668
 1948.000000  8250.977539  -65375.121094  -59552.148438  9579.449219  -49972.699219  284.583466  304.427124   48.447681  885.678040  -49505.886719  1495.168213
 1949.000000  8108.775391  -65319.738281  -59641.179688  9780.460938  -49860.718750  290.555054  137.071075   48.451473  885.608704  -49393.867188  1982.475464
 1950.000000  8011.888184  -65453.421875  -59873.960938  9992.367188  -49881.593750  296.850311    6.141500   48.397373  886.598633  -49415.265625  1525.232788
 1951.000000  7945.602539  -65031.046875  -59513.335938  9703.438477  -49809.898438  288.266907   18.626276   48.448257  885.667480  -49343.078125  1603.142456
 1952.000000  8196.888672  -65413.062500  -59643.765625  9693.531250  -49950.234375  287.972595  250.347351   48.322781  887.967224  -49484.625000  -460.248383
 1953.000000  8041.957031  -65488.246094  -59872.625000  9998.433594  -49874.191406  297.030548   31.529673   48.315693  888.097534  -49408.648438  817.567749
 1954.000000  8150.802734  -65362.925781  -59651.984375  9658.682617  -49993.300781  286.937317  193.056931   48.344372  887.570679  -49527.484375  1448.137207
 1955.000000  8206.041016  -65620.601562  -59841.093750  9925.732422  -49915.359375  294.870758  211.613220   48.332527  887.788208  -49449.656250  -595.821167
 1956.000000  8284.760742  -65321.046875  -59467.039062  9530.628906  -49936.410156  283.133118  337.248901   48.456417  885.518372  -49469.511719  3073.361572
 1957.000000  8284.987305  -65390.031250  -59547.617188  9636.481445  -49911.136719  286.277771  276.789276   48.435028  885.909363  -49444.445312   11.413348
 1958.000000  8154.475586  -65466.742188  -59737.273438  9767.633789  -49969.640625  290.174011  118.593872   48.422951  886.130371  -49503.066406  294.557953
 1959.000000  8200.623047  -65592.828125  -59820.007812  9806.088867  -50013.917969  291.316406  109.163292   48.427807  886.041504  -49547.296875   17.416868
 1960.000000  8248.395508  -65609.867188  -59797.914062  9781.464844  -50016.449219  290.584900  253.952393   48.374516  887.017578  -49550.339844  1647.670044
 1961.000000  7870.752930  -65246.304688  -59806.343750  9819.829102  -49986.515625  291.724609  -129.168320   48.266922  888.994873  -49521.445312  908.902100
 1962.000000  8085.526367  -65357.757812  -59709.140625  9786.710938  -49922.429688  290.740753  114.598488   48.415340  886.269653  -49455.925781  772.646484
 1963.000000  7967.178223  -65254.492188  -59724.773438  9757.402344  -49967.371094  289.870056  -14.410400   48.385818  886.810364  -49501.152344  1027.386719
 1964.000000  8265.528320  -65511.613281  -59675.835938  9724.938477  -49950.898438  288.905609  293.914948   48.425648  886.080994  -49484.296875  1299.719849
 1965.000000  8059.345703  -65277.617188  -59641.187500  9839.802734  -49801.382812  292.317963   69.016068   48.387699  886.775940  -49335.148438  1809.622070
 1966.000000  8274.144531  -65450.757812  -59607.554688  9770.361328  -49837.195312  290.255035  160.153214   48.523415  884.295715  -49369.652344  1445.641602
 1967.000000  8057.553711  -65360.585938  -59726.875000  9881.852539  -49845.023438  293.567169   77.048737   48.387821  886.773682  -49378.785156  2167.635986
 1968.000000  8155.877930  -65498.246094  -59774.867188  9902.618164  -49872.250000  294.184082   93.181366   48.399960  886.551270  -49405.894531  1443.752441
 1969.000000  8094.146973  -65294.394531  -59621.335938  9724.214844  -49897.121094  288.884125   89.387573   48.371487  887.073120  -49431.042969  -767.830811
 1970.000000  7966.754395  -65245.703125  -59714.578125  9776.476562  -49938.101562  290.436707   -6.599966   48.437149  885.870605  -49471.390625  -538.408142
 1971.000000  8073.936523  -65371.843750  -59727.937500  9875.866211  -49852.070312  293.389343   35.785007   48.401043  886.531433  -49385.707031  1203.326904
 1972.000000  8141.075684  -65297.128906  -59576.289062  9729.375977  -49846.914062  289.037445  173.227646   48.334793  887.746582  -49381.187500  2593.073486
 1973.000000  8056.424805  -65198.460938  -59567.867188  9710.798828  -49857.070312  288.485565  173.586929   48.440269  885.813538  -49390.328125  -1420.241333
 1974.000000  8137.530762  -65537.257812  -59833.710938  9875.107422  -49958.601562  293.366791   70.572601   48.318901  888.038513  -49493.027344  -577.865540
 1975.000000  7783.655273  -64993.613281  -59628.117188  9789.935547  -49838.179688  290.836548  -170.901810   48.450123  885.633362  -49371.343750  -270.101471
 1976.000000  8161.646973  -65389.363281  -59661.750000  9694.408203  -49967.343750  287.998627  202.900131   48.427353  886.049805  -49500.726562  -145.701004
 1977.000000  8037.911133  -65303.890625  -59703.109375  9740.332031  -49962.777344  289.362946   76.006874   48.330715  887.821472  -49497.089844  -526.644714
 1978.000000  7977.954102  -65309.796875  -59760.171875  9822.449219  -49937.722656  291.802429  -51.110310   48.411701  886.336243  -49471.253906  1852.567139
 1979.000000  7976.676758  -65389.609375  -59853.750000  9929.601562  -49924.148438  294.985687  -145.127838   48.444618  885.734009  -49457.363281  435.524261
 1980.000000  7977.457031  -65365.507812  -59822.265625  9965.722656  -49856.542969  296.058777   26.861898   48.316071  888.090576  -49390.996094  -2302.761963
 1981.000000  8056.591309  -65193.472656  -59561.109375  9680.492188  -49880.617188  287.585236  145.942795   48.448414  885.664612  -49413.796875  2193.661621
 1982.000000  8079.120605  -65369.523438  -59725.015625  9841.958984  -49883.054688  292.382050   64.987007   48.448090  885.670532  -49416.238281  -898.649902
 1983.000000  8013.786133  -65179.152344  -59598.914062  9865.252930  -49733.660156  293.074036   41.563679   48.492168  884.865479  -49266.417969  758.068848
 1984.000000  8059.794434  -65148.656250  -59512.773438  9747.156250  -49765.617188  289.565674   93.285637   48.504597  884.638733  -49298.253906  2543.736572
 1985.000000  8210.894531  -65605.007812  -59828.687500  9908.542969  -49920.144531  294.360077  158.668854   48.360977  887.265930  -49454.167969  -893.044861
 1986.000000  8204.926758  -65519.910156  -59749.382812  9775.282227  -49974.101562  290.401215  196.391251   48.425613  886.081604  -49507.500000  2710.325195
 1987.000000  8141.644531  -65452.078125  -59752.398438  9765.275391  -49987.125000  290.103973   62.571857   48.525726  884.253540  -49519.558594  -388.294556
 1988.000000  8181.564941  -65490.140625  -59743.015625  9729.003906  -50014.011719  289.026398  182.913132   48.352962  887.412964  -49548.109375  1652.880615
 1989.000000  8303.813477  -65733.500000  -59859.906250  9896.542969  -49963.363281  294.003601  223.659241   48.452480  885.590271  -49496.503906  -121.571106
 1990.000000  8230.923828  -65718.812500  -59918.031250  9944.323242  -49973.707031  295.423035  141.893997   48.424793  886.096619  -49507.113281  878.103149
 1991.000000  8191.241699  -65504.792969  -59753.492188  9800.876953  -49952.617188  291.161591  189.377029   48.423092  886.127747  -49486.039062  406.867615
 1992.000000  8425.941406  -65594.867188  -59602.687500  9765.693359  -49836.992188  290.116364  501.085205   48.316395  888.084595  -49371.445312  1249.177856
 1993.000000  8019.374023  -65322.328125  -59732.984375  9855.073242  -49877.910156  292.771637  -18.570562   48.360577  887.273254  -49411.937500  -929.664734
 1994.000000  8181.221680  -65585.078125  -59834.507812  9863.707031  -49970.800781  293.028107   91.342224   48.463287  885.392822  -49503.835938  2058.576172
 1995.000000  8211.269531  -65357.046875  -59577.046875  9700.782227  -49876.265625  288.187988  179.511429   48.493587  884.839600  -49409.007812  2516.525635
 1996.000000  8208.369141  -65339.238281  -59554.859375  9661.482422  -49893.375000  287.020477  216.516006   48.524181  884.281738  -49425.824219  141.401459
 1997.000000  8225.409180  -65502.441406  -59712.156250  9840.946289  -49871.210938  292.351959  200.097214   48.498951  884.741760  -49403.902344  1695.453369
 1998.000000  8431.277344  -65655.171875  -59663.460938  9653.587891  -50009.875000  286.785950  467.165527   48.360180  887.280518  -49543.906250  1273.603882
 1999.000000  8189.497070  -65314.113281  -59564.414062  9521.576172  -50042.835938  282.864197  217.384079   48.371513  887.072632  -49576.757812   21.689322
 2000.000000  8279.405273  -65474.968750  -59619.101562  9723.791992  -49895.308594  288.871552  319.969604   48.408195  886.400452  -49428.875000  1841.536377
 2001.000000  8063.870605  -65087.804688  -59457.453125  9655.660156  -49801.792969  286.847534  101.571999   48.482567  885.040710  -49334.644531  474.958160
 2002.000000  8110.914551  -65313.132812  -59634.257812  9783.403320  -49850.855469  290.642487  145.935440   48.343243  887.591370  -49385.046875  206.215790
 2003.000000  8271.274414  -65650.148438  -59809.234375  9756.318359  -50052.914062  289.837860  296.943024   48.418854  886.205322  -49586.378906  1922.091309
 2004.000000  7882.255859  -65133.621094  -59679.015625  9754.207031  -49924.808594  289.775116  -122.339790   48.345749  887.545410  -49458.976562  718.603210
 2005.000000  8154.388672  -65395.148438  -59666.242188  9750.282227  -49915.960938  289.658539  204.270569   48.400272  886.545532  -49449.605469  1747.197754
 2006.000000  8165.485840  -65419.925781  -59685.328125  9854.327148  -49831.000000  292.749451  181.770752   48.338665  887.675476  -49365.238281  563.062439
 2007.000000  8085.038574  -65032.859375  -59378.781250  9462.478516  -49916.304688  281.108551  244.447876   48.230206  889.671631  -49451.585938  2615.708740
 2008.000000  8206.782227  -65639.218750  -59869.406250  9937.344727  -49932.062500  295.215729  209.001907   48.367783  887.141052  -49466.019531  282.541351
 2009.000000  8289.773438  -65398.906250  -59545.125000  9717.938477  -49827.187500  288.697662  404.335663   48.431808  885.968262  -49360.527344  314.220459
 2010.000000  8187.888184  -65527.933594  -59779.054688  9931.929688  -49847.125000  295.054871  171.571335   48.463936  885.380981  -49380.156250  -219.717072
 2011.000000  8058.797363  -65122.296875  -59499.062500  9669.546875  -49829.515625  287.260071   41.592701   48.542362  883.950500  -49361.789062  -384.527496
 2012.000000  8072.088867  -65278.632812  -59637.226562  9731.548828  -49905.679688  289.101990  101.590919   48.466751  885.329529  -49438.683594  -1268.937378
 2013.000000  8058.212891  -65375.289062  -59766.171875  9960.806641  -49805.367188  295.912720  -36.445629   48.490944  884.887817  -49338.136719  2166.385498
 2014.000000  8225.255859  -65591.546875  -59800.789062  9884.970703  -49915.820312  293.659821  176.393326   48.471790  885.237488  -49448.773438  2994.380859
 2015.000000  8152.479492  -65346.710938  -59627.234375  9722.693359  -49904.539062  288.838928  189.384445   48.399406  886.561401  -49438.191406  1082.945679
 2016.000000  8105.918945  -65444.554688  -59775.781250  9814.680664  -49961.101562  291.571655   56.381317   48.466682  885.330811  -49494.105469  303.578979
 2017.000000  8231.253906  -65366.253906  -59566.476562  9582.404297  -49984.070312  284.671265  314.509552   48.385078  886.823975  -49517.859375  892.265381
 2018.000000  8018.023926  -65140.535156  -59542.007812  9621.285156  -49920.722656  285.826324  124.011139   48.373081  887.043884  -49454.628906  678.008545
 2019.000000  8057.891602  -65594.867188  -59965.312500  9965.239258  -50000.074219  296.044403  -91.264427   48.544521  883.911194  -49532.328125  675.417908
 2020.000000  7997.510742  -65333.597656  -59771.070312  9942.544922  -49828.523438  295.370209  -43.666973   48.570492  883.438599  -49360.527344  1353.516846
 2021.000000  8118.213379  -65302.367188  -59618.273438  9715.526367  -49902.746094  288.626007  106.590050   48.397083  886.603943  -49436.417969  -148.462463
 2022.000000  7996.052734  -65126.746094  -59557.117188  9688.412109  -49868.703125  287.820496  109.384544   48.358070  887.319214  -49402.753906  2520.582275
 2023.000000  8130.749023  -65514.710938  -59825.546875  9852.642578  -49972.906250  292.699432  105.293701   48.312778  888.151062  -49507.390625  2257.642334
 2024.000000  8000.368652  -65073.320312  -59497.859375  9635.175781  -49862.683594  286.238983  100.727867   48.443081  885.762146  -49395.914062  1996.291382
 2025.000000  8126.974609  -65416.542969  -59714.601562  9804.710938  -49909.890625  291.275482  194.169083   48.422562  886.137451  -49443.320312  528.188782
 2026.000000  8238.343750  -65183.406250  -59366.320312  9625.940430  -49740.378906  285.964630  319.535858   48.560722  883.616333  -49272.476562  315.070068
 2027.000000  8003.440430  -65301.804688  -59724.726562  9867.306641  -49857.421875  293.135040   19.061951   48.323948  887.945801  -49391.800781  1932.409912
 2028.000000  8030.327637  -65301.921875  -59695.976562  9753.909180  -49942.066406  289.766266   47.478565   48.389263  886.747253  -49475.816406  1412.279541
 2029.000000  8085.300781  -65238.937500  -59587.515625  9662.160156  -49925.355469  287.040619  165.147614   48.322731  887.968140  -49459.746094  806.022522
 2030.000000  7943.913086  -65267.242188  -59749.234375  9943.798828  -49805.437500  295.407471  -116.989326   48.403637  886.483948  -49339.046875  -963.849426
 2031.000000  8321.889648  -65526.218750  -59633.804688  9677.344727  -49956.460938  287.491730  372.684662   48.344761  887.563538  -49490.640625  2255.329590
 2032.000000  8031.086914  -65373.929688  -59773.945312  9881.055664  -49892.890625  293.543518  -40.393475   48.484402  885.007263  -49425.722656  -1047.287720
 2033.000000  8253.389648  -65648.890625  -59831.750000  9830.365234  -50001.382812  292.037598  212.792679   48.340698  887.638123  -49535.601562  2308.325439
 2034.000000  8197.841797  -65423.570312  -59656.296875  9739.516602  -49916.781250  289.338715  185.805679   48.474632  885.185608  -49449.707031  1703.678101
 2035.000000  7954.444336  -65306.507812  -59783.531250  9823.314453  -49960.218750  291.828156  -121.490807   48.537476  884.039490  -49492.539062  1721.630249
 2036.000000  7727.839844  -65043.136719  -59746.226562  9970.463867  -49775.761719  296.199615  -358.255707   48.555534  883.710693  -49307.910156  -107.558342
 2037.000000  8231.031250  -65430.609375  -59636.585938  9712.335938  -49924.250000  288.531219  261.047119   48.426098  886.072754  -49457.644531  -725.971191
 2038.000000  7979.901367  -65324.937500  -59775.906250  9824.406250  -49951.500000  291.860596  -22.305176   48.421051  886.165100  -49484.941406  443.928406
 2039.000000  8195.706055  -65425.773438  -59664.328125  9755.606445  -49908.722656  289.816711  204.201981   48.519672  884.363892  -49441.214844  1253.167480
 2040.000000  8050.561523  -65474.054688  -59855.320312  9973.332031  -49881.988281  296.284821  -74.379089   48.548069  883.846619  -49414.207031  -130.533386
 2041.000000  8292.304688  -65306.156250  -59439.859375  9547.447266  -49892.414062  283.632782  405.907318   48.487328  884.953857  -49425.218750  2571.163818
 2042.000000  8207.576172  -65569.250000  -59798.187500  9866.072266  -49932.117188  293.098389  203.283997   48.423599  886.118469  -49465.535156  232.822479
 2043.000000  7973.663086  -65332.386719  -59795.632812  9809.336914  -49986.296875  291.412903  -66.435432   48.483604  885.021790  -49519.136719  2371.448975
 2044.000000  8220.501953  -65242.140625  -59447.875000  9662.912109  -49784.960938  287.062958  371.980988   48.354679  887.381470  -49319.042969  -816.491699
 2045.000000  8063.774414  -65343.488281  -59707.945312  9703.714844  -50004.230469  288.275116  113.520058   48.440002  885.818420  -49537.492188  1191.334351
 2046.000000  7982.879395  -65194.011719  -59645.375000  9756.578125  -49888.796875  289.845551   -7.192172   48.563305  883.569336  -49420.867188  577.159180
 2047.000000  8151.485840  -65496.496094  -59771.929688  9810.754883  -49961.175781  291.455017  140.660431   48.427208  886.052429  -49494.558594  3020.409180
 2048.000000  7988.851562  -65304.226562  -59746.203125  9818.385742  -49927.816406  291.681732    6.501485   48.410084  886.365906  -49461.363281  1926.008179
 2049.000000  8030.071289  -65296.328125  -59696.554688  9813.860352  -49882.695312  291.547302  101.954521   48.307346  888.250977  -49417.234375  -267.728882
 2050.000000  8294.892578  -65532.292969  -59664.039062  9795.055664  -49868.984375  290.988647  337.993866   48.449516  885.644470  -49402.152344  3132.537598
 2051.000000  8268.860352  -65322.316406  -59484.718750  9700.319336  -49784.398438  288.174255  349.048187   48.463310  885.392395  -49317.433594  1014.369141
 2052.000000  8106.411133  -65612.531250  -59943.234375  9985.204102  -49958.031250  296.637512   -8.429779   48.439564  885.826416  -49491.296875  1215.700806
 2053.000000  8026.192383  -65031.851562  -59435.335938  9572.887695  -49862.449219  284.388550  139.360367   48.467655  885.313049  -49395.441406  -943.655457
 2054.000000  7949.182129  -65095.101562  -59572.640625  9791.565430  -49781.074219  290.884949   30.955225   48.541931  883.958374  -49313.351562  -624.332031
 2055.000000  8252.948242  -65592.765625  -59770.578125  9931.508789  -49839.070312  295.042358  276.621979   48.491199  884.883179  -49371.835938  1384.434570
 2056.000000  8143.588867  -65269.359375  -59554.476562  9599.738281  -49954.738281  285.186218  179.314636   48.448025  885.671753  -49487.921875  2164.067871
 2057.000000  7911.431152  -65152.941406  -59679.382812  9791.865234  -49887.515625  290.893860  -111.729553   48.490379  884.898132  -49420.289062  1195.341919
 2058.000000  8075.434082  -65397.128906  -59752.898438  9869.252930  -49883.644531  293.192871   -9.844356   48.549397  883.822449  -49415.851562  907.055298
 2059.000000  8088.479492  -65177.355469  -59527.140625  9683.876953  -49843.265625  287.685791  169.488449   48.333935  887.762329  -49377.546875  1227.449707
 2060.000000  8047.347656  -65536.046875  -59927.078125  9954.076172  -49973.000000  295.712769  -11.158913   48.283279  888.693726  -49507.769531  -454.277161
 2061.000000  8154.979492  -65355.128906  -59629.796875  9741.827148  -49887.968750  289.407349  200.182373   48.245911  889.382019  -49423.097656  1638.995483
 2062.000000  8043.272949  -65142.781250  -59529.570312  9645.560547  -49884.007812  286.547485   75.319427   48.399578  886.558289  -49417.656250  463.793518
 2063.000000  8153.915039  -65270.019531  -59549.015625  9678.685547  -49870.328125  287.531555  252.047165   48.367710  887.142395  -49404.285156  -345.870819
 2064.000000  8188.803223  -65428.898438  -59670.453125  9815.587891  -49854.867188  291.598602  189.511520   48.489288  884.918030  -49387.652344  -2052.958984
 2065.000000  8087.366211  -65590.804688  -59933.085938  9911.089844  -50021.996094  294.435760   -2.293856   48.344097  887.575684  -49556.179688  -195.160858
 2066.000000  8046.130859  -65573.070312  -59965.890625  10100.845703  -49865.046875  300.072968    3.280599   48.469280  885.283325  -49398.023438  3232.726074
 2067.000000  8132.878906  -65355.703125  -59652.031250  9745.780273  -49906.250000  289.524780  236.488297   48.402401  886.506592  -49439.871094  2659.881348
 2068.000000  8172.780273  -65365.816406  -59624.875000  9650.562500  -49974.312500  286.696075  235.160904   48.380402  886.909668  -49508.148438  185.157486
 2069.000000  8113.390625  -65307.621094  -59620.523438  9686.220703  -49934.304688  287.755402  182.603317   48.320026  888.017883  -49468.722656  -16.464546
 2070.000000  8316.046875  -65589.218750  -59701.429688  9787.333984  -49914.093750  290.759247  357.608795   48.322117  887.979431  -49448.488281  -2282.360596
 2071.000000  8234.016602  -65448.542969  -59646.273438  9712.378906  -49933.894531  288.532501  339.338898   48.293571  888.504333  -49468.566406  2026.352783
 2072.000000  7962.904297  -65194.230469  -59663.453125  9811.807617  -49851.644531  291.486298  -45.465725   48.484753  885.000854  -49384.472656  1161.096680
 2073.000000  8210.724609  -65256.039062  -59479.328125  9540.451172  -49938.875000  283.424927  277.171417   48.514240  884.462891  -49471.421875  -202.369324
 2074.000000  8025.809082  -65275.890625  -59691.882812  9735.564453  -49956.320312  289.221283    9.766124   48.448204  885.668457  -49489.500000  -331.625885
 2075.000000  8262.965820  -65646.859375  -59813.726562  9800.937500  -50012.789062  291.163391  219.922928   48.420074  886.182983  -49546.242188  1284.402710
 2076.000000  8191.966309  -65412.964844  -59649.132812  9714.376953  -49934.757812  288.591858  202.383484   48.406391  886.433472  -49468.343750  1467.587769
 2077.000000  7998.483398  -65326.351562  -59751.328125  9857.215820  -49894.113281  292.835266  -25.844812   48.326283  887.902893  -49428.468750  -1276.689087
 2078.000000  8113.664062  -65480.941406  -59798.195312  9854.411133  -49943.785156  292.751953   96.698402   48.332062  887.796753  -49478.085938  -1782.185181
 2079.000000  8055.666992  -65182.625000  -59565.296875  9713.715820  -49851.582031  288.572235  130.001358   48.359459  887.293762  -49385.617188  416.433594
 2080.000000  8276.253906  -65289.210938  -59439.210938  9464.587891  -49974.625000  281.171204  420.800537   48.369308  887.113098  -49508.566406  2175.811523
 2081.000000  8106.627930  -65252.671875  -59575.062500  9727.534180  -49847.527344  288.982727  171.822403   48.424179  886.107849  -49380.941406  -625.690674
 2082.000000  8201.341797  -65313.785156  -59533.953125  9635.960938  -49897.992188  286.262299  296.475647   48.456818  885.511047  -49431.089844  -587.604858
 2083.000000  7935.767578  -64875.542969  -59368.492188  9559.433594  -49809.058594  283.988861   90.688560   48.582710  883.216370  -49340.945312  2483.069824
 2084.000000  8433.678711  -65426.500000  -59422.460938  9477.187500  -49945.273438  281.545502  541.796204   48.435997  885.891663  -49478.570312  -826.342041
 2085.000000  8139.770996  -65390.281250  -59683.156250  9764.222656  -49918.933594  290.072662  224.322754   48.259411  889.133240  -49453.933594  3292.660645
 2086.000000  8258.298828  -65365.660156  -59530.132812  9594.255859  -49935.875000  285.023346  338.662720   48.523060  884.302124  -49468.335938  2594.250732
 2087.000000  8010.132324  -65390.093750  -59816.000000  9907.248047  -49908.750000  294.321625  -24.235718   48.419235  886.198364  -49442.210938  2982.645264
 2088.000000  8098.747070  -65468.640625  -59788.390625  9886.042969  -49902.347656  293.691681  101.570595   48.421535  886.156250  -49435.785156  907.553467
 2089.000000  8069.809570  -65351.359375  -59711.867188  9885.687500  -49826.179688  293.681122   11.472565   48.598892  882.922302  -49357.910156  659.829102
 2090.000000  8035.791992  -65287.695312  -59683.023438  9842.767578  -49840.257812  292.406067   27.443003   48.605682  882.798950  -49371.921875  1468.776367
 2091.000000  8101.914062  -65546.859375  -59883.226562  9999.267578  -49883.960938  297.055298  -13.789050   48.482059  885.049988  -49416.816406  199.475647
 2092.000000  8345.792969  -65360.562500  -59439.695312  9524.592773  -49915.101562  282.953827  420.880524   48.413269  886.307556  -49448.621094  847.318604
 2093.000000  8106.070801  -65331.933594  -59645.640625  9743.201172  -49902.437500  289.448181  132.149063   48.392635  886.685486  -49436.152344  1047.985474
 2094.000000  8115.957031  -65349.296875  -59666.062500  9723.957031  -49942.105469  288.876465   81.517876   48.361290  887.260193  -49476.125000  -561.861572
 2095.000000  8061.040527  -65438.175781  -59809.484375  9847.273438  -49962.210938  292.539917   40.619511   48.288189  888.603333  -49496.933594  -1457.797729
 2096.000000  8018.945312  -65288.546875  -59699.335938  9819.287109  -49880.046875  291.708496  -18.808563   48.370430  887.092529  -49413.976562  -1242.437866
 2097.000000  8079.453125  -65559.976562  -59918.968750  9905.164062  -50013.804688  294.259705   58.047474   48.450268  885.630737  -49546.964844  922.583252
 2098.000000  8031.384766  -65207.882812  -59606.390625  9659.019531  -49947.371094  286.947327    0.568517   48.413895  886.296082  -49480.882812  -282.917297
 2099.000000  8067.565918  -65163.792969  -59514.367188  9681.123047  -49833.242188  287.603973  140.440308   48.425423  886.085144  -49366.644531  1997.048584
 2100.000000  8108.883789  -65201.074219  -59517.632812  9696.823242  -49820.808594  288.070374  164.454117   48.590206  883.080139  -49352.621094  203.979599
 2101.000000  8004.932129  -65134.808594  -59558.585938  9623.251953  -49935.335938  285.884735   -6.147041   48.502758  884.672302  -49467.992188  213.331207
 2102.000000  7967.678711  -65125.074219  -59583.656250  9676.490234  -49907.164062  287.466339   51.010906   48.285263  888.657166  -49441.914062  929.078491
 2103.000000  8181.723145  -65452.183594  -59701.414062  9825.232422  -49876.179688  291.885132  232.079697   48.429508  886.010376  -49409.542969  2769.092041
 2104.000000  8317.000977  -65694.273438  -59805.796875  9825.666992  -49980.128906  291.898041  252.527481   48.313313  888.141235  -49514.609375  2400.405518
 2105.000000  8227.420898  -65359.218750  -59556.398438  9532.615234  -50023.781250  283.192139  356.614990   48.357670  887.326599  -49557.835938  -405.527435
 2106.000000  8242.815430  -65366.753906  -59554.171875  9636.998047  -49917.171875  286.293121  367.832245   48.434647  885.916382  -49450.484375  2612.625488
 2107.000000  8117.897949  -65245.707031  -59554.992188  9586.750000  -49968.242188  284.800354  205.922119   48.353600  887.401306  -49502.335938  -1463.929321
 2108.000000  8158.031250  -65448.445312  -59721.148438  9737.631836  -49983.515625  289.282715  219.018936   48.243866  889.419739  -49518.664062  1469.907593
 2109.000000  8385.866211  -65466.062500  -59509.796875  9668.902344  -49840.894531  287.240906  440.782379   48.477856  885.126709  -49373.789062  617.415283
 2110.000000  8078.874023  -65210.535156  -59564.140625  9745.064453  -49819.078125  289.503510  132.307297   48.419018  886.202332  -49352.539062  737.435608
 2111.000000  8115.090820  -65390.363281  -59714.015625  9802.823242  -49911.191406  291.219391   95.115356   48.422436  886.139771  -49444.621094  2706.665527
 2112.000000  8274.642578  -65421.250000  -59573.007812  9711.306641  -49861.703125  288.500641  405.146729   48.367973  887.137573  -49395.656250  4038.696533
 2113.000000  8138.428223  -65358.625000  -59647.187500  9685.732422  -49961.453125  287.740906  110.692787   48.508263  884.571899  -49494.054688  717.960144
 2114.000000  7975.318359  -65310.187500  -59760.914062  9858.992188  -49901.921875  292.888062  -32.072582   48.383392  886.854858  -49435.726562  826.228027
 2115.000000  7972.404785  -65241.500000  -59704.140625  9845.791016  -49858.351562  292.495880  -25.774292   48.291767  888.537537  -49393.039062  496.171417
 2116.000000  8273.845703  -65607.953125  -59776.156250  9731.829102  -50044.328125  289.110321  264.287231   48.465641  885.349792  -49577.339844  460.463715
 2117.000000  8097.567383  -65122.296875  -59450.906250  9537.301758  -49913.605469  283.331360  162.325760   48.518818  884.379456  -49446.105469  123.912071
 2118.000000  8218.292969  -65299.031250  -59504.500000  9737.816406  -49766.683594  289.288208  293.941437   48.406971  886.422852  -49300.261719  569.561279
 2119.000000  8155.286133  -65282.910156  -59561.726562  9722.746094  -49838.980469  288.840485  224.743469   48.399742  886.555298  -49372.628906  1130.171265
 2120.000000  8108.592285  -65232.695312  -59554.531250  9709.798828  -49844.734375  288.455872  127.420715   48.431858  885.967407  -49378.074219  -157.941574
 2121.000000  7910.465820  -65189.644531  -59708.281250  9933.354492  -49774.925781  295.097198  -77.618790   48.437302  885.867798  -49308.210938  767.236389
 2122.000000  8020.325195  -65313.945312  -59719.750000  9836.711914  -49883.039062  292.226166   -8.821034   48.499809  884.726074  -49415.722656  2635.919189
 2123.000000  8272.634766  -65524.335938  -59679.960938  9763.247070  -49916.714844  290.043671  310.979370   48.425869  886.076965  -49450.109375  704.471558
 2124.000000  8346.219727  -65558.382812  -59653.953125  9704.461914  -49949.492188  288.297302  394.934662   48.474026  885.196655  -49482.425781  984.535278
 2125.000000  8170.065430  -65282.050781  -59547.914062  9637.545898  -49910.367188  286.309387  201.093994   48.514126  884.465027  -49442.914062  1133.686157
 2126.000000  8047.714844  -65314.644531  -59695.640625  9787.445312  -49908.195312  290.762573  110.917931   48.435963  885.892273  -49441.496094  2628.232666
 2127.000000  8012.423340  -65273.835938  -59699.976562  9735.332031  -49964.644531  289.214386   46.488251   48.376461  886.981934  -49498.515625  170.658173
 2128.000000  7986.640625  -65263.593750  -59702.835938  9770.270508  -49932.566406  290.252319   56.538914   48.353809  887.397461  -49466.656250  954.520935
 2129.000000  8071.910156  -65222.152344  -59582.976562  9752.580078  -49830.398438  289.726807  119.800652   48.414646  886.282349  -49363.902344  1695.167480
 2130.000000  8174.769043  -65412.773438  -59671.445312  9730.427734  -49941.015625  289.068695  230.506332   48.427040  886.055542  -49474.402344  -2873.668945
 2131.000000  8445.805664  -65427.617188  -59409.671875  9613.706055  -49795.964844  285.601166  551.275146   48.518009  884.394226  -49328.472656  1374.189209
 2132.000000  8159.112305  -65557.281250  -59824.812500  9827.703125  -49997.109375  291.958527  102.361816   48.451511  885.608032  -49530.257812  -60.596931
 2133.000000  7862.311035  -65127.843750  -59690.453125  9660.556641  -50029.898438  286.992981  -64.855843   48.400387  886.543457  -49563.539062  3078.614502
 2134.000000  8235.010742  -65371.703125  -59572.531250  9673.755859  -49898.773438  287.385101  321.545441   48.346878  887.524658  -49432.929688  540.594421
 2135.000000  8040.983887  -65267.539062  -59659.710938  9859.530273  -49800.179688  292.904022   60.561047   48.482315  885.045349  -49333.031250  1189.274658
 2136.000000  8179.362305  -65381.164062  -59633.289062  9744.050781  -49889.238281  289.473419  259.929230   48.547367  883.859375  -49421.464844  1717.144653
 2137.000000  8007.675781  -65221.277344  -59643.843750  9645.531250  -49998.312500  286.546631   15.722463   48.457756  885.493896  -49531.402344  1882.540039
 2138.000000  8279.777344  -65510.183594  -59655.703125  9755.507812  -49900.195312  289.813782  301.931213   48.428055  886.036987  -49433.570312  904.695801
 2139.000000  8088.414551  -65378.183594  -59725.960938  9867.415039  -49858.546875  293.138275   73.151138   48.485863  884.980591  -49391.363281  707.103577
 2140.000000  7883.527832  -65150.667969  -59705.765625  9789.597656  -49916.167969  290.826508  -99.812965   48.468578  885.296143  -49449.152344  1274.237061
 2141.000000  8225.133789  -65399.589844  -59607.007812  9725.359375  -49881.648438  288.918121  332.976929   48.385635  886.813721  -49415.433594  2252.196045
 2142.000000  8008.086914  -65198.042969  -59619.828125  9668.597656  -49951.230469  287.231873   64.970787   48.377857  886.956299  -49485.089844  1621.659058
 2143.000000  7924.657715  -65173.640625  -59682.664062  9865.396484  -49817.265625  293.078308  -135.710129   48.594166  883.008179  -49349.039062  1359.223999
 2144.000000  8306.452148  -65752.046875  -59875.515625  9930.122070  -49945.394531  295.001160  240.920975   48.368450  887.128845  -49479.343750  813.203796
 2145.000000  8157.020508  -65363.054688  -59630.367188  9648.582031  -49981.785156  286.637238  269.014496   48.278053  888.789917  -49516.605469  813.430603
 2146.000000  8122.424316  -65538.679688  -59846.710938  9893.522461  -49953.187500  293.913879  144.749100   48.391270  886.710510  -49486.917969  171.712296
 2147.000000  7931.619141  -65127.636719  -59625.398438  9882.598633  -49742.800781  293.589355   -4.135590   48.379673  886.923035  -49276.640625  1970.218750
 2148.000000  8158.915039  -65556.562500  -59822.906250  9900.300781  -49922.605469  294.115234   52.982166   48.462589  885.405579  -49455.648438  289.057526
 2149.000000  8110.679199  -65376.929688  -59698.023438  9744.568359  -49953.453125  289.488770   53.011250   48.572636  883.399597  -49485.433594  1119.032959
 2150.000000  8256.963867  -65351.058594  -59532.046875  9689.617188  -49842.429688  287.856323  304.527588   48.569206  883.461975  -49374.445312  1657.301147
 2151.000000  8090.707031  -65498.398438  -59836.960938  9886.812500  -49950.148438  293.714539  -52.526840   48.552876  883.759094  -49482.320312  183.966400
 2152.000000  8263.202148  -65524.406250  -59691.843750  9745.727539  -49946.117188  289.523224  293.889862   48.387272  886.783752  -49479.886719  2012.577026
 2153.000000  7912.606934  -65114.164062  -59629.203125  9712.468750  -49916.734375  288.535187  -57.290485   48.488434  884.933655  -49449.527344  -505.175903
 2154.000000  8212.490234  -65666.601562  -59885.148438  9955.406250  -49929.742188  295.752289  120.818459   48.544605  883.909668  -49461.996094  -2232.194336
 2155.000000  8016.161133  -65274.316406  -59685.359375  9760.078125  -49925.281250  289.949554   28.481894   48.582401  883.221985  -49457.167969  2200.662598
 2156.000000  8288.353516  -65647.039062  -59797.429688  9909.274414  -49888.156250  294.381836  255.323990   48.451874  885.601379  -49421.300781  724.601074
 2157.000000  7944.829590  -65186.519531  -59665.343750  9847.090820  -49818.253906  292.534485    2.854080   48.504288  884.644409  -49350.894531   41.463947
 2158.000000  8025.963379  -65089.648438  -59495.562500  9659.109375  -49836.453125  286.949982  113.548698   48.464153  885.377014  -49369.480469   11.421616
 2159.000000  8046.192871  -65335.941406  -59717.804688  9927.970703  -49789.835938  294.937256  -11.239731   48.442520  885.772400  -49323.070312   79.085808
 2160.000000  8257.336914  -65371.199219  -59555.898438  9668.625000  -49887.273438  287.232666  279.943085   48.535259  884.079895  -49419.617188  4259.759766
 2161.000000  8200.960938  -65270.593750  -59502.570312  9622.128906  -49880.441406  285.851379  270.061066   48.338505  887.678406  -49414.679688  -368.978119
 2162.000000  7976.926758  -65358.628906  -59815.250000  9877.492188  -49937.757812  293.437653  -36.659519   48.369625  887.107300  -49471.695312  -133.240143
 2163.000000  7892.858398  -65082.804688  -59618.085938  9707.677734  -49910.406250  288.392853  -70.663094   48.476410  885.153137  -49443.316406  1248.354248
 2164.000000  8121.044922  -65260.687500  -59575.039062  9707.190430  -49867.847656  288.378357  226.561752   48.391399  886.708130  -49401.578125  -480.938324
 2165.000000  8136.257812  -65167.085938  -59465.039062  9601.173828  -49863.867188  285.228851  266.187378   48.436722  885.878418  -49397.160156  3899.284668
 2166.000000  8224.114258  -65471.156250  -59681.187500  9751.273438  -49929.914062  289.687988  234.397141   48.504612  884.638489  -49462.550781  1399.690186
 2167.000000  7940.806152  -65141.960938  -59629.179688  9772.732422  -49856.445312  290.325470  -48.497494   48.379589  886.924561  -49390.289062  1040.938843
 2168.000000  8141.103027  -65434.410156  -59727.812500  9851.193359  -49876.617188  292.656372   72.885956   48.529854  884.178345  -49409.011719  -1658.277588
 2169.000000  7941.869629  -65424.105469  -59920.984375  9992.219727  -49928.765625  296.845947  -197.673325   48.495995  884.795654  -49461.488281  564.860474
 2170.000000  7995.875977  -65122.558594  -59554.882812  9660.341797  -49894.539062  286.986603   57.860470   48.474567  885.186768  -49427.464844  -225.857269
 2171.000000  8039.808594  -65222.617188  -59609.851562  9694.468750  -49915.382812  288.000427   82.872597   48.412170  886.327698  -49448.910156  -915.835205
 2172.000000  8490.040039  -65692.218750  -59631.718750  9657.697266  -49974.023438  286.908051  584.366943   48.327412  887.882141  -49508.367188  -562.345276
 2173.000000  8085.625977  -65257.226562  -59604.640625  9695.859375  -49908.781250  288.041748  147.121719   48.420826  886.169250  -49442.226562  2042.404175
 2174.000000  8168.500000  -65406.968750  -59668.015625  9762.666016  -49905.351562  290.026428  176.248123   48.356228  887.353027  -49439.417969  1551.986450
 2175.000000  8083.712402  -65521.105469  -59868.375000  9978.503906  -49889.871094  296.438477   58.669697   48.438271  885.850098  -49423.148438  1180.210449
 2176.000000  8033.385742  -65335.210938  -59728.968750  9797.671875  -49931.296875  291.066376   43.979675   48.336437  887.716370  -49465.554688  3186.223877
 2177.000000  7997.556641  -65205.281250  -59644.835938  9772.338867  -49872.496094  290.313782  -34.729523   48.534126  884.100525  -49404.847656  -492.403107
 2178.000000  8198.908203  -65373.929688  -59598.539062  9711.213867  -49887.324219  288.497894  222.327515   48.474998  885.178894  -49420.246094  186.389420
 2179.000000  8116.835449  -65408.867188  -59726.117188  9896.255859  -49829.859375  293.995056   76.225388   48.492123  884.866333  -49362.617188  1276.171265
 2180.000000  8045.951172  -65341.875000  -59721.843750  9810.737305  -49911.105469  291.454498   23.531965   48.392010  886.696899  -49444.828125  -136.233902
 2181.000000  8176.229004  -65380.910156  -59632.531250  9692.736328  -49939.796875  287.948975  190.374344   48.323910  887.946472  -49474.175781  -1794.813354
 2182.000000  8181.881836  -65248.246094  -59493.593750  9663.220703  -49830.375000  287.072144  222.916672   48.363445  887.220642  -49364.371094  1191.400024
 2183.000000  8067.462402  -65213.148438  -59565.937500  9701.816406  -49864.121094  288.218719  148.014160   48.310371  888.195312  -49398.628906  -388.315552
 2184.000000  8211.244141  -65668.734375  -59888.992188  9918.247070  -49970.746094  294.648376  143.300125   48.392464  886.688599  -49504.464844  474.148438
 2185.000000  8039.813477  -65207.753906  -59594.062500  9727.572266  -49866.492188  288.983856   63.980114   48.501205  884.700623  -49399.164062  2548.304443
 2186.000000  8004.874023  -65168.031250  -59583.726562  9674.535156  -49909.191406  287.408264   13.104401   48.492008  884.868408  -49441.949219  -778.359314
 2187.000000  8229.631836  -65384.941406  -59581.109375  9679.676758  -49901.433594  287.561005  301.994049   48.299877  888.388306  -49436.042969  568.111389
 2188.000000  8241.265625  -65531.250000  -59718.398438  9729.453125  -49988.945312  289.039734  309.340881   48.366474  887.165039  -49522.914062  748.000549
 2189.000000  8112.382812  -65241.011719  -59550.640625  9677.082031  -49873.558594  287.483917  240.443741   48.337624  887.694580  -49407.804688  2167.277100
 2190.000000  8228.295898  -65355.355469  -59556.742188  9600.903320  -49955.839844  285.220825  363.388458   48.355755  887.361755  -49489.910156  -1442.596069
 2191.000000  7993.515625  -65252.109375  -59688.492188  9819.482422  -49869.007812  291.714294  -27.742105   48.503700  884.655090  -49401.656250  2223.509766
 2192.000000  8195.940430  -65563.929688  -59798.554688  9852.868164  -49945.687500  292.706116  110.847755   48.402847  886.498413  -49479.304688  498.879242
 2193.000000  8331.148438  -65794.515625  -59889.664062  9941.114258  -49948.550781  295.327698  309.367065   48.420540  886.174500  -49482.000000   41.746403
 2194.000000  8084.393066  -65438.875000  -59786.960938  9884.010742  -49902.949219  293.631287   29.909180   48.511993  884.503906  -49435.515625  3243.552979
 2195.000000  8160.264648  -65371.425781  -59643.187500  9763.008789  -49880.179688  290.036591  189.376831   48.413620  886.301147  -49413.695312  1736.261475
 2196.000000  8132.655273  -65221.570312  -59523.953125  9607.804688  -49916.148438  285.425842  195.387894   48.377525  886.962402  -49450.011719  2948.769287
 2197.000000  8119.433594  -65483.566406  -59788.968750  9759.573242  -50029.394531  289.934540  111.630577   48.333050  887.778564  -49563.683594  2518.603760
 2198.000000  8079.247559  -65402.390625  -59744.109375  9863.271484  -49880.835938  293.015167  114.174622   48.375938  886.991516  -49414.714844  2253.929932
 2199.000000  8005.425781  -65155.871094  -59577.687500  9679.375977  -49898.312500  287.552063   88.338814   48.396778  886.609558  -49431.988281  1831.551025
 2200.000000  7924.235352  -65156.406250  -59664.757812  9681.346680  -49983.410156  287.610626   -8.828082   48.323360  887.956604  -49517.792969  -295.651855
 2201.000000  8074.282715  -65215.789062  -59577.562500  9611.447266  -49966.117188  285.534058  146.482864   48.313343  888.140686  -49500.597656  -2661.463623
 2202.000000  8319.717773  -65601.500000  -59713.328125  9694.251953  -50019.078125  287.993988  239.280579   48.506943  884.595947  -49551.695312  -1881.802734
 2203.000000  8245.839844  -65322.148438  -59502.375000  9614.812500  -49887.562500  285.634033  350.967316   48.389305  886.746460  -49421.312500  5072.364746
 2204.000000  7960.952148  -65312.031250  -59785.617188  9894.853516  -49890.765625  293.953400  -17.207182   48.364098  887.208679  -49424.757812  707.804932
 2205.000000  8115.909180  -65419.703125  -59739.937500  9904.373047  -49835.562500  294.236206   71.580070   48.395721  886.628906  -49369.250000  287.402039
 2206.000000  8249.086914  -65555.742188  -59736.523438  9905.253906  -49831.269531  294.262390  146.328400   48.543018  883.938599  -49363.539062  153.201874
 2207.000000  8064.418945  -65383.625000  -59747.351562  9877.843750  -49869.507812  293.448090   76.724312   48.393082  886.677307  -49403.218750  -257.732117
 2208.000000  8231.828125  -65407.382812  -59601.328125  9734.287109  -49867.039062  289.183350  233.072067   48.519474  884.367493  -49399.535156  527.641602
 2209.000000  8052.193848  -65203.312500  -59583.164062  9720.607422  -49862.554688  288.776947   48.573048   48.355022  887.375183  -49396.632812  -1434.968262
 2210.000000  8037.449707  -65463.367188  -59855.046875  9992.358398  -49862.687500  296.850067   -9.908295   48.478363  885.117493  -49395.578125  2025.916626
 2211.000000  8092.889648  -65217.335938  -59552.632812  9737.689453  -49814.945312  289.284424  182.762589   48.350170  887.464233  -49349.070312  1542.175659
 2212.000000  8279.882812  -65634.078125  -59791.578125  9848.579102  -49943.000000  292.578705  278.151367   48.459278  885.466064  -49476.074219  -602.508118
 2213.000000  8090.467773  -65279.492188  -59622.320312  9796.115234  -49826.203125  291.020111  102.665344   48.400616  886.539246  -49359.843750  1263.223633
 2214.000000  8207.025391  -65389.605469  -59611.375000  9777.194336  -49834.179688  290.458038  313.931030   48.325050  887.925537  -49368.546875  171.070206
 2215.000000  8142.578613  -65226.667969  -59506.812500  9640.757812  -49866.054688  286.404816  192.496414   48.455429  885.536377  -49399.167969  818.375793
 2216.000000  7909.960938  -65306.816406  -59827.984375  10000.334961  -49827.648438  297.087036  -168.335785   48.423836  886.114136  -49361.062500  -1787.484619
 2217.000000  8245.858398  -65539.781250  -59724.187500  9792.619141  -49931.570312  290.916260  171.628098   48.484600  885.003601  -49464.402344  221.077026
 2218.000000  8086.135742  -65317.675781  -59669.046875  9736.435547  -49932.609375  289.247162   67.097786   48.407074  886.420959  -49466.187500  -396.848450
 2219.000000  8284.257812  -65717.023438  -59857.640625  9874.432617  -49983.207031  293.346741  177.587341   48.557056  883.683044  -49515.339844  532.995667
 2220.000000  8162.279297  -65361.656250  -59632.140625  9732.770508  -49899.371094  289.138306  225.070236   48.467319  885.319153  -49432.367188  -1348.429199
 2221.000000  7985.133301  -65336.863281  -59785.710938  9849.551758  -49936.160156  292.607605  -69.379814   48.410866  886.351562  -49469.699219  1845.133667
 2222.000000  8088.253906  -65452.714844  -59796.601562  9855.371094  -49941.230469  292.780487   74.034370   48.334873  887.745117  -49475.503906  -861.298401
 2223.000000  8237.184570  -65482.835938  -59676.875000  9813.253906  -49863.621094  291.529266  214.406509   48.526962  884.231018  -49396.042969  4026.640137
 2224.000000  8334.166016  -65517.121094  -59616.164062  9734.406250  -49881.757812  289.186890  306.853363   48.494156  884.829224  -49414.496094  2598.266846
 2225.000000  8267.066406  -65577.585938  -59742.562500  9803.400391  -49939.164062  291.236542  219.519028   48.361954  887.247986  -49473.175781  1024.622314
 2226.000000  7963.798340  -65294.406250  -59764.546875  9822.626953  -49941.921875  291.807739  -52.396160   48.438034  885.854431  -49475.199219  414.646545
 2227.000000  8069.160156  -65267.628906  -59620.304688  9737.352539  -49882.953125  289.274414   86.621277   48.376717  886.977234  -49416.824219  597.689819
 2228.000000  8163.957520  -65371.546875  -59637.585938  9736.735352  -49900.851562  289.256073  254.723221   48.359192  887.298645  -49434.890625  -161.321930
 2229.000000  8166.188477  -65359.644531  -59616.226562  9823.351562  -49792.875000  291.829254  132.304077   48.540581  883.982971  -49325.167969  -303.068787
 2230.000000  8453.065430  -65553.835938  -59533.523438  9617.859375  -49915.664062  285.724548  532.628662   48.481281  885.064209  -49448.527344   81.951347
 2231.000000  8171.919434  -65535.046875  -59794.109375  9876.080078  -49918.031250  293.395691   94.433777   48.506905  884.596680  -49450.648438  310.107971
 2232.000000  8190.841309  -65275.148438  -59519.914062  9663.345703  -49856.570312  287.075836  261.667969   48.412708  886.317810  -49390.093750  807.716003
 2233.000000  8257.425781  -65427.207031  -59600.593750  9609.283203  -49991.312500  285.469757  327.629974   48.425564  886.082520  -49524.710938  297.078766
 2234.000000  8107.494141  -65408.679688  -59742.687500  9843.044922  -49899.640625  292.414307   97.262230   48.486816  884.963135  -49432.449219    1.552828
 2235.000000  7858.504883  -65248.257812  -59827.843750  9959.549805  -49868.292969  295.875397  -154.330215   48.388821  886.755371  -49402.046875  -41.836426
 2236.000000  8051.452148  -65095.023438  -59475.054688  9680.275391  -49794.781250  287.578796  124.154320   48.509323  884.552551  -49327.375000  1239.294678
 2237.000000  8130.232422  -65508.812500  -59798.765625  9838.645508  -49960.121094  292.283600  119.324669   48.366322  887.167847  -49494.089844  2798.769043
 2238.000000  8054.338867  -65295.593750  -59673.007812  9740.527344  -49932.480469  289.368744   64.298927   48.486980  884.960144  -49465.289062  1919.088745
 2239.000000  8263.588867  -65496.949219  -59661.632812  9702.228516  -49959.406250  288.230957  310.952148   48.474018  885.196838  -49492.339844  2296.382080
 2240.000000  8088.632812  -65449.496094  -59781.304688  9776.106445  -50005.199219  290.425720   43.826191   48.330647  887.822754  -49539.511719  1183.264160
 2241.000000  8051.673340  -65470.957031  -59840.007812  9986.056641  -49853.953125  296.662842  -55.097855   48.439308  885.831116  -49387.218750  1549.284546
 2242.000000  7943.959473  -65125.777344  -59610.476562  9595.642578  -50014.835938  285.064545   16.609274   48.453697  885.568054  -49547.964844  1397.066040
 2243.000000  8111.311523  -65349.570312  -59669.507812  9759.244141  -49910.265625  289.924774  160.817490   48.314884  888.112366  -49444.730469  905.605652
 2244.000000  7995.916504  -65375.984375  -59817.710938  9963.351562  -49854.359375  295.988342  -80.319153   48.572357  883.404663  -49386.343750  1650.611206
 2245.000000  8279.528320  -65554.437500  -59702.062500  9667.615234  -50034.445312  287.202667  257.915558   48.367432  887.147522  -49568.406250  1297.405884
 2246.000000  7980.234375  -65282.996094  -59733.000000  9900.385742  -49832.613281  294.117767   -9.217094   48.362545  887.237122  -49366.621094  403.434753
 2247.000000  8266.732422  -65435.132812  -59593.375000  9567.708984  -50025.664062  284.234711  303.756073   48.334351  887.754700  -49559.941406  915.048950
 2248.000000  8251.699219  -65541.835938  -59725.304688  9856.815430  -49868.488281  292.823395  272.928467   48.408234  886.399780  -49402.054688  1463.360229
 2249.000000  8228.192383  -65664.234375  -59861.039062  9825.800781  -50035.238281  291.902008  176.042252   48.345768  887.545044  -49569.406250  415.814789
 2250.000000  8403.862305  -65647.328125  -59669.867188  9724.093750  -49945.773438  288.880524  473.887787   48.420483  886.175537  -49479.222656  1019.906799
 2251.000000  8022.106934  -65234.847656  -59646.289062  9722.744141  -49923.546875  288.840424   31.074606   48.429726  886.006409  -49456.906250  2498.250732
 2252.000000  8260.499023  -65139.035156  -59309.875000  9451.812500  -49858.062500  280.791687  470.533936   48.343376  887.588928  -49392.253906  549.686340
 2253.000000  8009.422363  -65232.058594  -59658.039062  9714.105469  -49943.933594  288.583801   79.234863   48.453743  885.567200  -49477.062500  1473.327759
 2254.000000  7938.413574  -65238.078125  -59740.234375  9889.689453  -49850.546875  293.799988  -118.588104   48.575851  883.341125  -49382.500000  2637.603516
 2255.000000  8228.465820  -65373.906250  -59572.484375  9565.963867  -50006.519531  284.182861  301.595856   48.418503  886.211731  -49539.988281  1146.050293
 2256.000000  8051.372070  -65146.625000  -59528.898438  9593.269531  -49935.628906  284.994049   29.940592   48.472275  885.228638  -49468.578125  2766.639160
 2257.000000  8086.639160  -65400.906250  -59752.859375  9864.039062  -49888.820312  293.037994   38.893299   48.463139  885.395508  -49421.859375  -1712.634644
 2258.000000  8159.807129  -65158.000000  -59434.687500  9580.108398  -49854.578125  284.603058  239.835037   48.533310  884.115417  -49386.937500  1833.146606
 2259.000000  8202.135742  -65183.890625  -59409.773438  9531.114258  -49878.660156  283.147552  300.143524   48.501217  884.700378  -49411.332031  218.363541
 2260.000000  8108.522949  -65323.082031  -59641.601562  9756.894531  -49884.707031  289.854950  125.649750   48.310040  888.201416  -49419.218750  -574.739624
 2261.000000  8173.428223  -65323.570312  -59577.617188  9761.808594  -49815.808594  290.000946  292.695923   48.333496  887.770386  -49350.093750  749.747742
 2262.000000  7973.689453  -65269.925781  -59716.093750  9840.128906  -49875.964844  292.327667  -106.583824   48.544647  883.908936  -49408.218750  -594.540039
 2263.000000  8000.439941  -65139.406250  -59572.218750  9742.902344  -49829.316406  289.439301   74.409142   48.486320  884.972229  -49362.128906  -1280.583374
 2264.000000  8233.887695  -65345.968750  -59550.914062  9676.438477  -49874.476562  287.464813  302.123383   48.501835  884.689148  -49407.140625  -2950.709473
 2265.000000  8033.683594  -65235.636719  -59634.632812  9747.935547  -49886.695312  289.588806    2.811386   48.504654  884.637695  -49419.332031  366.413757
 2266.000000  7919.647949  -64962.628906  -59471.585938  9664.204102  -49807.382812  287.101349  -13.820546   48.539345  884.005493  -49339.687500  1391.685181
 2267.000000  8249.132812  -65333.136719  -59514.898438  9589.805664  -49925.093750  284.891144  318.130768   48.479836  885.090576  -49457.968750  3811.750488
 2268.000000  8319.642578  -65475.058594  -59589.796875  9741.287109  -49848.507812  289.391296  347.031036   48.504452  884.641418  -49381.148438  -456.887604
 2269.000000  8282.312500  -65236.242188  -59381.820312  9532.301758  -49849.519531  283.182831  412.033936   48.382019  886.880005  -49383.339844  2003.273071
 2270.000000  8259.170898  -65316.773438  -59495.554688  9543.650391  -49951.906250  283.519958  323.779022   48.528313  884.206421  -49484.316406  1478.655151
 2271.000000  7987.700195  -65472.714844  -59904.632812  9925.908203  -49978.726562  294.875977  -75.371651   48.367329  887.149414  -49512.687500  2819.780518
 2272.000000  8225.996094  -65464.652344  -59661.781250  9724.219727  -49937.562500  288.884277  195.726807   48.489372  884.916504  -49470.347656  -1242.399536
 2273.000000  7934.786133  -65301.804688  -59795.937500  9869.466797  -49926.468750  293.199219  -145.558426   48.406998  886.422363  -49460.046875  -270.922089
 2274.000000  8191.702148  -65529.746094  -59772.453125  9887.502930  -49884.949219  293.735046  146.866653   48.532852  884.123718  -49417.316406  1912.805176
 2275.000000  7909.396484  -65136.746094  -59651.851562  9752.624023  -49899.226562  289.728088  -123.639809   48.464127  885.377502  -49432.253906   30.571552
 2276.000000  8281.306641  -65497.121094  -59635.843750  9706.037109  -49929.804688  288.344116  372.146240   48.235504  889.573914  -49465.035156  3277.110107
 2277.000000  8139.729980  -65565.562500  -59860.156250  9986.010742  -49874.144531  296.661469   68.125771   48.525097  884.265015  -49406.585938  862.747559
 2278.000000  8249.714844  -65228.734375  -59403.125000  9565.001953  -49838.125000  284.154266  393.944855   48.434811  885.913391  -49371.433594  1900.364868
 2279.000000  8247.405273  -65297.808594  -59488.429688  9565.257812  -49923.171875  284.161865  332.956665   48.455914  885.527527  -49456.277344  667.243591
 2280.000000  8201.044922  -65577.898438  -59815.296875  9816.636719  -49998.660156  291.629761  205.325485   48.371868  887.066162  -49532.578125  116.705132
 2281.000000  8211.675781  -65391.406250  -59606.710938  9629.962891  -49976.750000  286.084106  332.449463   48.386707  886.794067  -49510.523438  -94.477005
 2282.000000  8158.963379  -65091.847656  -59344.914062  9500.263672  -49844.648438  282.231049  318.026855   48.304733  888.299011  -49379.210938  2671.990967
 2283.000000  8348.354492  -65589.445312  -59664.648438  9734.162109  -49930.484375  289.179626  448.403809   48.419617  886.191345  -49463.941406  2020.555054
 2284.000000  8147.767578  -65578.414062  -59869.523438  9895.027344  -49974.496094  293.958588  157.495621   48.329395  887.845703  -49508.820312  1428.195435
 2285.000000  8194.030273  -65305.148438  -59536.882812  9764.527344  -49772.355469  290.081726  296.698639   48.460331  885.446838  -49305.417969  1477.726562
 2286.000000  7997.845703  -65130.777344  -59552.023438  9687.059570  -49864.964844  287.780334   51.965088   48.471401  885.244629  -49397.921875  1066.955078
 2287.000000  8155.484375  -65332.968750  -59611.007812  9616.773438  -49994.234375  285.692291  153.501114   48.409546  886.375732  -49527.789062  2040.599976
 2288.000000  7941.710938  -65114.070312  -59603.312500  9754.339844  -49848.972656  289.779083   30.094482   48.297421  888.433472  -49383.605469  1277.751465
 2289.000000  8068.801758  -65347.269531  -59712.148438  9831.094727  -49881.054688  292.059296   74.337440   48.513203  884.481812  -49413.609375  -534.532288
 2290.000000  7999.207520  -65126.101562  -59549.218750  9605.765625  -49943.453125  285.365265   42.396973   48.469414  885.280884  -49476.429688  -1200.771484
 2291.000000  8153.017578  -65469.394531  -59751.882812  9855.097656  -49896.785156  292.772339  104.637413   48.395267  886.637268  -49430.476562  278.664246
 2292.000000  8230.380859  -65328.171875  -59534.117188  9679.420898  -49854.695312  287.553406  361.139679   48.339294  887.663879  -49388.925781  1619.882568
 2293.000000  8228.407227  -65300.839844  -59500.609375  9617.728516  -49882.882812  285.720673  233.730453   48.527771  884.216309  -49415.296875  132.065598
 2294.000000  8348.196289  -65652.210938  -59740.101562  9762.873047  -49977.226562  290.032562  313.331757   48.425320  886.086975  -49510.628906  305.493835
 2295.000000  8143.195312  -65555.921875  -59849.835938  9926.020508  -49923.816406  294.879303  160.110840   48.326710  887.895020  -49458.167969  1300.245239
 2296.000000  7978.628906  -65316.175781  -59765.757812  9894.809570  -49870.949219  293.952118  -63.010487   48.498600  884.748169  -49403.644531  2890.546387
 2297.000000  8098.701172  -65240.570312  -59571.125000  9622.951172  -49948.171875  285.875824  116.121033   48.438679  885.842651  -49481.445312  1669.430664
 2298.000000  7929.236816  -65126.855469  -59632.859375  9718.898438  -49913.960938  288.726196  -66.832092   48.426315  886.068787  -49447.351562  106.476860
 2299.000000  8033.896973  -65388.496094  -59783.390625  9847.303711  -49936.085938  292.540771   -9.908732   48.499924  884.723999  -49468.769531  1106.639648
 2300.000000  7896.503906  -64930.050781  -59458.703125  9654.458984  -49804.242188  286.811859  -16.401896   48.377857  886.956299  -49338.101562  2236.862549
 2301.000000  8129.780273  -65380.593750  -59675.070312  9818.365234  -49856.703125  291.681122  179.644165   48.355999  887.357239  -49390.773438  1756.573120
 2302.000000  8241.924805  -65374.621094  -59553.390625  9617.259766  -49936.132812  285.706726  369.966339   48.293037  888.514160  -49470.808594  -668.857361
 2303.000000  7991.089844  -65312.976562  -59748.500000  9836.671875  -49911.828125  292.224976  -51.702332   48.451824  885.602295  -49444.972656  -1114.676636
 2304.000000  8191.915039  -65172.078125  -59397.976562  9472.787109  -49925.187500  281.414795  334.718842   48.355843  887.360107  -49459.257812  -680.339111
 2305.000000  7911.263672  -65188.296875  -59705.203125  9958.876953  -49746.328125  295.855408  -80.657227   48.433674  885.934143  -49279.648438  2681.169922
 2306.000000  8127.197754  -65338.140625  -59636.476562  9831.474609  -49805.000000  292.070557  136.956345   48.508617  884.565430  -49337.597656  -610.015076
 2307.000000  8249.685547  -65272.835938  -59459.695312  9601.701172  -49857.992188  285.244537  359.450928   48.530281  884.170593  -49390.382812  237.334503
 2308.000000  8254.691406  -65453.671875  -59628.984375  9656.940430  -49972.042969  286.885559  282.353516   48.427170  886.053162  -49505.425781  -625.280518
 2309.000000  8094.782227  -65349.613281  -59684.429688  9820.935547  -49863.492188  291.757477  137.323715   48.430725  885.988098  -49396.843750  3137.659912
 2310.000000  8120.282227  -65457.320312  -59764.437500  9928.317383  -49836.121094  294.947540   82.409653   48.507683  884.582458  -49368.730469  -800.632935
 2311.000000  7982.899902  -65084.480469  -59527.015625  9688.212891  -49838.804688  287.814606   29.218531   48.563484  883.566040  -49370.875000  -792.955750
 2312.000000  8088.442871  -65388.781250  -59735.593750  9818.266602  -49917.328125  291.678192   78.300568   48.316223  888.087769  -49451.781250  3599.675537
 2313.000000  8082.271484  -65302.222656  -59651.757812  9745.437500  -49906.320312  289.514587  169.937057   48.269558  888.946350  -49441.222656  -47.908211
 2314.000000  8080.888672  -65519.289062  -59860.062500  9897.670898  -49962.390625  294.037109  105.294456   48.174282  890.704407  -49498.210938  2311.134277
 2315.000000  8046.059570  -65235.218750  -59623.734375  9655.150391  -49968.585938  286.832367  142.240280   48.431446  885.974915  -49501.929688  1684.326660
 2316.000000  8078.590820  -65343.058594  -59704.671875  9849.077148  -49855.593750  292.593506   94.082100   48.414429  886.286316  -49389.101562  2446.838623
 2317.000000  8138.854980  -65312.804688  -59619.257812  9730.913086  -49888.343750  289.083130  125.052704   48.436989  885.873535  -49421.632812  814.533997
 2318.000000  8069.179199  -65251.179688  -59605.414062  9798.396484  -49807.015625  291.087891  137.181351   48.404995  886.459045  -49340.613281  802.283752
 2319.000000  8207.237305  -65324.542969  -59544.218750  9581.923828  -49962.296875  284.656982  252.422623   48.495766  884.799866  -49495.019531  2303.346436
 2320.000000  8310.151367  -65653.335938  -59773.125000  9806.446289  -49966.679688  291.327026  263.930786   48.457119  885.505493  -49499.773438  -1357.153198
 2321.000000  8149.631836  -65501.917969  -59781.281250  9824.458984  -49956.820312  291.862152   82.006294   48.532253  884.134644  -49489.191406  208.628311
 2322.000000  8164.279297  -65405.304688  -59673.054688  9615.329102  -50057.726562  285.649384  192.967575   48.480053  885.086609  -49590.601562  -463.744171
 2323.000000  8190.076172  -65475.746094  -59718.507812  9907.782227  -49810.726562  294.337494  244.499878   48.366074  887.172424  -49344.699219  1228.802002
 2324.000000  8229.912109  -65632.492188  -59827.570312  10003.428711  -49824.140625  297.178925  179.850510   48.464905  885.363281  -49357.160156  1346.322998
 2325.000000  7865.107910  -65046.085938  -59607.234375  9737.502930  -49869.730469  289.278870  -80.811089   48.519550  884.366089  -49402.222656  1472.098267
 2326.000000  8168.717773  -65437.187500  -59698.367188  9800.607422  -49897.757812  291.153564  166.054138   48.460297  885.447449  -49430.824219  2971.808105
 2327.000000  8130.738770  -65332.097656  -59630.132812  9685.546875  -49944.585938  287.735382  137.150436   48.552727  883.761841  -49476.761719  2106.968262
 2328.000000  8063.219238  -65432.914062  -59804.320312  9930.792969  -49873.527344  295.021088  -16.525503   48.546246  883.879822  -49405.765625  918.355530
 2329.000000  8354.992188  -65528.406250  -59595.867188  9577.855469  -50018.011719  284.536133  499.635742   48.243095  889.433960  -49553.167969  -280.772461
 2330.000000  8170.050781  -65491.078125  -59757.007812  9860.277344  -49896.730469  292.926239  209.176041   48.313911  888.130249  -49431.207031   98.934883
 2331.000000  8346.472656  -65382.015625  -59466.625000  9525.831055  -49940.792969  282.990601  447.040070   48.384811  886.828857  -49474.585938  2670.727295
 2332.000000  8229.179688  -65561.242188  -59762.953125  9804.606445  -49958.347656  291.272339  240.418701   48.384514  886.834290  -49492.140625  470.977692
 2333.000000  8096.747070  -65306.781250  -59635.343750  9684.025391  -49951.320312  287.690186  136.337814   48.284626  888.668945  -49486.078125  -93.534004
 2334.000000  8126.838379  -65681.906250  -59982.632812  9948.300781  -50034.332031  295.541199   48.465897   48.330318  887.828735  -49568.648438   64.651649
 2335.000000  8151.095703  -65369.734375  -59645.601562  9811.963867  -49833.636719  291.490936  162.050217   48.460003  885.452820  -49366.703125  -2675.434814
 2336.000000  8076.717773  -65377.527344  -59732.515625  9868.679688  -49863.835938  293.175842   85.985535   48.423149  886.126709  -49397.257812  -247.195816
 2337.000000  8286.157227  -65356.359375  -59505.445312  9594.410156  -49911.035156  285.027924  351.623993   48.347492  887.513367  -49445.187500  2021.675903
 2338.000000  8244.526367  -65219.988281  -59404.312500  9460.556641  -49943.757812  281.051453  444.606903   48.298134  888.420349  -49478.386719  -562.591980
 2339.000000  7922.115234  -65518.687500  -60031.601562  10031.240234  -50000.359375  298.005157  -148.790756   48.346695  887.528015  -49534.519531  1711.240845
 2340.000000  8075.470215  -65317.398438  -59675.437500  9835.773438  -49839.664062  292.198273  122.336388   48.460960  885.435303  -49372.722656  3767.615723
 2341.000000  8215.333984  -65315.320312  -59525.539062  9632.422852  -49893.117188  286.157196  309.326385   48.348434  887.496094  -49427.257812  144.955887
 2342.000000  8082.274414  -65531.906250  -59873.289062  9927.351562  -49945.937500  294.918854    7.601374   48.423714  886.116394  -49479.355469  -1076.725830
 2343.000000  8071.808105  -65261.210938  -59615.101562  9766.412109  -49848.687500  290.137695   79.494759   48.472530  885.223999  -49381.632812  408.100769
 2344.000000  8158.431152  -65419.949219  -59682.140625  9790.664062  -49891.476562  290.858185   94.860115   48.547882  883.850037  -49423.699219  -553.528992
 2345.000000  8092.065430  -65164.976562  -59499.710938  9626.925781  -49872.785156  285.993896  188.896622   48.428360  886.031372  -49406.156250  1044.905029
 2346.000000  8152.783691  -65300.062500  -59577.554688  9612.523438  -49965.031250  285.566040  203.932449   48.424313  886.105408  -49498.441406  443.965607
 2347.000000  7955.905762  -65192.550781  -59670.429688  9780.282227  -49890.148438  290.549774  -42.903458   48.414658  886.282166  -49423.652344  -392.717743
 2348.000000  8178.376465  -65362.664062  -59617.562500  9751.366211  -49866.195312  289.690735  258.769379   48.378807  886.938904  -49400.046875  1519.432617
 2349.000000  8102.137695  -65278.300781  -59592.132812  9750.659180  -49841.472656  289.669708  132.933899   48.472504  885.224487  -49374.417969  365.995514
 2350.000000  8017.614258  -65230.835938  -59646.843750  9723.507812  -49923.335938  288.863129  -23.907082   48.533165  884.118042  -49455.699219  718.729492
 2351.000000  8034.703125  -65425.605469  -59819.007812  9880.439453  -49938.570312  293.525208   -4.918045   48.350285  887.462097  -49472.695312  771.043884
 2352.000000  8097.496094  -65125.945312  -59457.476562  9612.575195  -49844.902344  285.567566  244.599930   48.426998  886.056274  -49378.289062  426.689209
 2353.000000  8151.244141  -65353.960938  -59638.406250  9706.363281  -49932.042969  288.353790  222.010178   48.342548  887.604126  -49466.242188  304.345490
 2354.000000  8025.107422  -65262.992188  -59675.164062  9807.051758  -49868.113281  291.345032   96.590546   48.371014  887.081787  -49402.039062  -1151.567749
 2355.000000  8127.340332  -65510.105469  -59811.976562  10001.087891  -49810.890625  297.109375   68.388435   48.575966  883.339050  -49342.839844  1249.227661
 2356.000000  8195.670898  -65403.320312  -59640.898438  9635.777344  -50005.121094  286.256836  208.854416   48.262543  889.075562  -49540.089844  -2663.358154
 2357.000000  8263.681641  -65486.039062  -59658.453125  9722.681641  -49935.773438  288.838593  252.035156   48.455334  885.538147  -49468.886719  1194.984863
 2358.000000  8116.086426  -65359.359375  -59671.507812  9801.853516  -49869.656250  291.190582  139.764206   48.410667  886.355164  -49403.199219  1803.030273
 2359.000000  8310.763672  -65543.359375  -59664.750000  9847.931641  -49816.820312  292.559479  411.585205   48.387447  886.780518  -49350.585938  -1697.263184
 2360.000000  8097.017090  -65296.562500  -59628.070312  9683.471680  -49944.597656  287.673737  171.986130   48.415920  886.259033  -49478.089844  1044.338989
 2361.000000  8280.930664  -65518.179688  -59649.625000  9745.456055  -49904.167969  289.515167  335.217438   48.482567  885.040710  -49437.019531  2509.592529
 2362.000000  8129.785156  -65320.433594  -59621.023438  9685.718750  -49935.304688  287.740509  196.188416   48.344231  887.573242  -49469.488281  -666.887939
 2363.000000  8284.005859  -65472.906250  -59614.421875  9698.337891  -49916.085938  288.115387  398.307037   48.320229  888.014160  -49450.500000  2591.483154
 2364.000000  8164.204590  -65537.492188  -59809.953125  9906.876953  -49903.078125  294.310608  220.972824   48.376347  886.984009  -49436.953125  -1280.065552
 2365.000000  8455.154297  -65688.437500  -59656.804688  9725.111328  -49931.695312  288.910767  522.049133   48.448166  885.669128  -49464.875000  -325.873352
 2366.000000  8071.630371  -65400.425781  -59753.359375  9853.123047  -49900.234375  292.713684   84.917381   48.410477  886.358704  -49433.777344  2108.662842
 2367.000000  8274.148438  -65549.421875  -59709.242188  9722.187500  -49987.054688  288.823914  321.937347   48.370842  887.084961  -49520.980469  -1398.228271
 2368.000000  8121.058594  -65335.554688  -59646.585938  9706.558594  -49940.027344  288.359589  122.770729   48.542759  883.943298  -49472.296875  2594.046875
 2369.000000  8213.033203  -65547.687500  -59769.007812  9804.971680  -49964.035156  291.283234  222.454544   48.381611  886.887512  -49497.859375  -890.036926
 2370.000000  8149.170410  -65258.359375  -59533.734375  9641.532227  -49892.203125  286.427826  279.187958   48.325115  887.924316  -49426.570312  788.676453
 2371.000000  8094.818848  -65316.679688  -59657.304688  9742.411133  -49914.894531  289.424683  119.456505   48.423172  886.126282  -49448.316406   77.297874
 2372.000000  7923.779785  -65314.222656  -59824.492188  9821.450195  -50003.042969  291.772766  -123.642311   48.259068  889.139587  -49538.046875  433.156830
 2373.000000  8144.409180  -65457.984375  -59744.726562  9860.951172  -49883.773438  292.946259  135.762360   48.449490  885.644958  -49416.941406  408.571808
 2374.000000  8277.705078  -65459.308594  -59616.359375  9772.420898  -49843.937500  290.316223  360.554443   48.495655  884.801880  -49376.660156  1036.057495
 2375.000000  8316.197266  -65512.203125  -59624.929688  9705.088867  -49919.839844  288.315948  362.772705   48.349857  887.469971  -49453.968750  -40.981304
 2376.000000  8431.474609  -65597.265625  -59595.500000  9656.393555  -49939.105469  286.869324  552.932800   48.286476  888.634888  -49473.843750  -191.732132
 2377.000000  8205.877930  -65747.109375  -59965.492188  10049.491211  -49916.000000  298.547333  110.189705   48.439564  885.826416  -49449.265625  -973.205505
 2378.000000  8262.459961  -65522.742188  -59700.812500  9794.310547  -49906.500000  290.966522  299.568573   48.421486  886.157166  -49439.937500  188.959122
 2379.000000  8068.542969  -65228.066406  -59580.484375  9709.609375  -49870.875000  288.450226  194.026077   48.403187  886.492188  -49404.488281  1665.864380
 2380.000000  8121.666504  -65500.488281  -59817.468750  9899.800781  -49917.667969  294.100372   74.241173   48.364567  887.200073  -49451.656250  1823.739868
 2381.000000  7997.598633  -65233.148438  -59662.140625  9885.337891  -49776.804688  293.670715    9.729861   48.527954  884.212952  -49309.218750  553.042114
 2382.000000  8370.982422  -65615.656250  -59667.117188  9690.798828  -49976.320312  287.891418  436.807709   48.391212  886.711548  -49510.050781  1957.522217
 2383.000000  8156.963867  -65571.500000  -59847.218750  9913.296875  -49933.921875  294.501343  137.045547   48.401451  886.523987  -49467.554688  -1798.908325
 2384.000000  7978.094727  -65198.402344  -59648.859375  9704.837891  -49944.023438  288.308472   22.329176   48.486427  884.970276  -49476.835938   95.877090
 2385.000000  7978.735352  -65138.878906  -59600.718750  9668.251953  -49932.468750  287.221588   84.947243   48.286331  888.637512  -49467.210938  1220.412109
 2386.000000  8019.692383  -65453.101562  -59861.453125  10014.662109  -49846.789062  297.512634  -10.536880   48.328312  887.865601  -49381.125000  1345.208862
 2387.000000  8125.038574  -65317.343750  -59615.882812  9699.099609  -49916.781250  288.138000  214.011124   48.269680  888.944092  -49451.683594  -326.453339
 2388.000000  8291.078125  -65651.765625  -59796.101562  9926.280273  -49869.820312  294.887024  334.745819   48.345016  887.558838  -49403.996094  1961.574707
 2389.000000  8180.497070  -65426.464844  -59677.328125  9745.792969  -49931.535156  289.525177  218.939163   48.471848  885.236450  -49464.488281  1194.559814
 2390.000000  8356.556641  -65381.734375  -59458.906250  9533.453125  -49925.453125  283.217041  479.674316   48.475670  885.166626  -49458.371094  -352.750580
 2391.000000  8084.289062  -65267.714844  -59618.132812  9687.295898  -49930.835938  287.787354  123.987602   48.394299  886.654968  -49464.535156  1753.690918
 2392.000000  8075.285156  -65426.601562  -59778.312500  9868.408203  -49909.906250  293.167786   50.671085   48.365856  887.176392  -49443.882812  -419.664917
 2393.000000  8021.062012  -65198.535156  -59615.718750  9738.370117  -49877.347656  289.304657   77.263527   48.297867  888.425293  -49411.976562  864.839783
 2394.000000  8292.260742  -65459.531250  -59591.531250  9647.732422  -49943.796875  286.612000  387.488556   48.357727  887.325562  -49477.851562  1685.903687
 2395.000000  8271.990234  -65424.140625  -59579.109375  9618.223633  -49960.886719  285.735382  348.012360   48.327156  887.886841  -49495.234375  1608.011475
 2396.000000  8133.821777  -65359.675781  -59657.289062  9735.710938  -49921.578125  289.225647  179.911026   48.351845  887.433472  -49455.687500  -2175.629639
 2397.000000  8336.846680  -65545.929688  -59632.007812  9602.808594  -50029.199219  285.277435  283.248108   48.540066  883.992371  -49561.496094  -1031.066650
 2398.000000  8137.817871  -65386.171875  -59678.984375  9844.195312  -49834.789062  292.448456  138.455688   48.411701  886.336243  -49368.320312  120.534302
 2399.000000  8249.687500  -65317.976562  -59497.593750  9547.156250  -49950.437500  283.624115  352.477203   48.406952  886.423218  -49484.015625  949.313354
 2400.000000  8098.778809  -65465.968750  -59795.367188  9821.662109  -49973.703125  291.779053   68.695381   48.378704  886.940796  -49507.554688  1400.320435
 2401.000000  8194.918945  -65332.062500  -59571.929688  9636.449219  -49935.480469  286.276825  314.386993   48.427837  886.040955  -49468.859375  -379.771545
 2402.000000  8157.682617  -65502.710938  -59773.789062  9887.055664  -49886.734375  293.721741   85.773781   48.478886  885.107910  -49419.621094  441.428284
 2403.000000  8203.446289  -65345.195312  -59579.437500  9645.495117  -49933.941406  286.545532  338.215210   48.413719  886.299316  -49467.453125  395.882050
 2404.000000  8135.372070  -65291.558594  -59588.023438  9702.103516  -49885.921875  288.227264  227.905594   48.466991  885.325134  -49418.921875  -900.249023
 2405.000000  8153.210938  -65247.296875  -59524.101562  9639.042969  -49885.058594  286.353851  183.655289   48.536594  884.055542  -49417.386719  3776.010498
 2406.000000  7948.847168  -65187.992188  -59672.085938  9735.747070  -49936.339844  289.226715  -126.057793   48.569473  883.457092  -49468.351562  347.691315
 2407.000000  8221.867188  -65398.460938  -59596.367188  9729.183594  -49867.183594  289.031738  221.030319   48.477459  885.133972  -49400.082031  658.260681
 2408.000000  7999.103027  -65323.468750  -59766.875000  9858.050781  -49908.824219  292.860077  -18.378668   48.450104  885.633728  -49441.988281  180.838028
 2409.000000  8107.002930  -65380.835938  -59703.054688  9727.842773  -49975.210938  288.991913   44.950836   48.492371  884.861816  -49507.964844  -939.150635
 2410.000000  8189.831055  -65361.195312  -59597.710938  9743.124023  -49854.585938  289.445862  245.629150   48.586117  883.154480  -49386.437500  -1341.048218
 2411.000000  8162.140625  -65403.125000  -59674.125000  9731.971680  -49942.152344  289.114563  129.295303   48.528278  884.207031  -49474.562500  1421.931152
 2412.000000  8168.658203  -65410.386719  -59681.367188  9753.794922  -49927.570312  289.762878  176.305588   48.303741  888.317261  -49462.144531  263.492279
 2413.000000  8012.080566  -65369.144531  -59791.843750  9953.603516  -49838.242188  295.698730  -41.288239   48.406219  886.436646  -49371.828125  2169.760742
 2414.000000  8131.682129  -65384.273438  -59681.953125  9757.693359  -49924.257812  289.878693  171.964066   48.442490  885.772949  -49457.492188  117.991859
 2415.000000  8193.142578  -65494.824219  -59733.171875  9835.651367  -49897.519531  292.194641  161.084579   48.491383  884.879822  -49430.285156  135.747391
 2416.000000  8152.618652  -65403.335938  -59681.132812  9756.687500  -49924.445312  289.848816  184.391861   48.376320  886.984497  -49458.320312  1689.705566
 2417.000000  8097.053223  -65184.917969  -59508.539062  9590.365234  -49918.171875  284.907776  167.441788   48.400784  886.536194  -49451.808594  -191.931793
 2418.000000  8465.857422  -65815.507812  -59777.476562  9822.593750  -49954.882812  291.806732  438.343994   48.390575  886.723206  -49488.621094  -1252.335083
 2419.000000  8185.111328  -65190.265625  -59435.820312  9671.559570  -49764.261719  287.319855  308.627106   48.443909  885.747009  -49297.484375  -1221.724854
 2420.000000  8293.679688  -65728.132812  -59876.992188  10004.488281  -49872.503906  297.210419  289.942017   48.377449  886.963806  -49406.367188  842.862244
 2421.000000  7994.966797  -65266.082031  -59703.218750  9789.757812  -49913.460938  290.831268   30.511011   48.310768  888.188049  -49447.964844  851.027832
 2422.000000  7939.989258  -65325.597656  -59806.453125  9825.027344  -49981.425781  291.879028  -122.771202   48.438015  885.854736  -49514.707031  1942.084717
 2423.000000  8283.540039  -65717.062500  -59865.859375  9914.515625  -49951.343750  294.537537  140.168808   48.613380  882.659180  -49482.933594  2068.964355
 2424.000000  8390.187500  -65822.585938  -59867.304688  10028.242188  -49839.062500  297.916077  389.659515   48.424198  886.107544  -49372.476562  1431.749512
 2425.000000  7981.172363  -64997.089844  -59448.414062  9614.434570  -49833.980469  285.622803  109.830780   48.416206  886.253784  -49367.468750   22.398708
 2426.000000  8450.018555  -65600.375000  -59584.984375  9577.161133  -50007.824219  284.515503  503.512207   48.320950  888.000916  -49542.230469  -2682.660400
 2427.000000  8413.952148  -65542.492188  -59561.843750  9648.069336  -49913.773438  286.622009  510.242523   48.429375  886.012817  -49447.136719  970.502136
 2428.000000  8283.205078  -65463.714844  -59610.632812  9762.331055  -49848.300781  290.016479  317.759796   48.475925  885.161987  -49381.214844  -273.583374
 2429.000000  8330.575195  -65697.734375  -59800.453125  9848.525391  -49951.929688  292.577118  232.594559   48.560162  883.626526  -49484.031250  -517.804688
 2430.000000  8107.142578  -65249.144531  -59572.648438  9646.330078  -49926.320312  286.570343   91.973137   48.506069  884.611877  -49458.945312  -22.961723
 2431.000000  8077.893066  -65408.859375  -59763.867188  9914.118164  -49849.750000  294.525726   22.695831   48.511444  884.513916  -49382.320312  -2706.290283
 2432.000000  8204.132812  -65438.863281  -59673.554688  9800.367188  -49873.187500  291.146423  233.165649   48.519825  884.361084  -49405.679688  -1529.106812
 2433.000000  8006.603027  -65223.007812  -59647.937500  9681.064453  -49966.875000  287.602234   11.048492   48.460075  885.451477  -49499.941406  924.741455
 2434.000000  8182.451172  -65188.656250  -59428.492188  9680.763672  -49747.726562  287.593292  268.546875   48.405262  886.454163  -49281.320312  -836.596008
 2435.000000  8225.896484  -65365.390625  -59565.250000  9708.625977  -49856.625000  288.421021  251.595581   48.573807  883.378296  -49388.597656   27.056667
 2436.000000  8106.812012  -65239.425781  -59553.468750  9683.029297  -49870.437500  287.660583  154.537567   48.517883  884.396484  -49402.949219  -952.333984
 2437.000000  8021.495605  -65346.593750  -59755.640625  9813.104492  -49942.535156  291.524841  -30.507818   48.543674  883.926636  -49474.796875  274.342041
 2438.000000  8285.341797  -65563.921875  -59711.539062  9806.306641  -49905.234375  291.322876  245.933517   48.441189  885.796753  -49438.484375  1908.368652
 2439.000000  8250.875000  -65450.390625  -59636.203125  9627.304688  -50008.898438  286.005157  279.570526   48.431637  885.971436  -49542.238281  807.616211
 2440.000000  8183.848633  -65525.765625  -59780.531250  9773.729492  -50006.800781  290.355103  179.133408   48.439240  885.832397  -49540.070312  -874.004761
 2441.000000  8187.328125  -65382.171875  -59633.171875  9636.651367  -49996.519531  286.282806  240.915848   48.309830  888.205261  -49531.035156  -356.371399
 2442.000000  8127.214355  -65247.378906  -59555.539062  9653.333008  -49902.207031  286.778381  121.920471   48.558800  883.651306  -49434.324219  144.388596
 2443.000000  8076.062500  -65470.375000  -59824.476562  9910.988281  -49913.488281  294.432739    1.420654   48.576748  883.324829  -49445.429688  1353.327271
 2444.000000  8168.443848  -65393.523438  -59655.281250  9732.308594  -49922.972656  289.124573   82.213715   48.566551  883.510254  -49455.011719  -360.961548
 2445.000000  8385.696289  -65532.492188  -59575.734375  9674.542969  -49901.191406  287.408478  374.097321   48.507542  884.585083  -49433.800781  1390.087036
 2446.000000  8297.565430  -65789.812500  -59925.882812  10013.150391  -49912.734375  297.467743  208.659622   48.379520  886.925842  -49446.578125  438.839081
 2447.000000  7975.400391  -65075.726562  -59527.867188  9679.437500  -49848.429688  287.553894   30.930399   48.427628  886.044800  -49381.808594  2595.866211
 2448.000000  8400.002930  -65504.433594  -59534.304688  9575.542969  -49958.761719  284.467438  501.161469   48.279408  888.764954  -49493.570312   29.047781
 2449.000000  7994.617188  -65317.382812  -59755.648438  9829.927734  -49925.718750  292.024628    1.474121   48.413574  886.302002  -49459.234375  2069.762939
 2450.000000  8204.508789  -65573.429688  -59793.710938  9854.200195  -49939.511719  292.745697  187.994324   48.397346  886.599121  -49473.183594  1740.566895
 2451.000000  7979.012207  -65213.316406  -59662.390625  9749.932617  -49912.457031  289.648132   47.325146   48.352943  887.413330  -49446.554688  1673.722168
 2452.000000  8028.597168  -65412.476562  -59822.523438  9808.305664  -50014.218750  291.382263  -39.438728   48.475101  885.177002  -49547.140625  -275.829956
 2453.000000  8213.902344  -65425.277344  -59641.953125  9687.273438  -49954.679688  287.786682  301.948486   48.360123  887.281555  -49488.710938  1087.122559
 2454.000000  8311.585938  -65436.171875  -59550.703125  9698.980469  -49851.722656  288.134460  364.515381   48.336838  887.708984  -49385.976562  396.156189
 2455.000000  7999.386719  -65317.570312  -59746.617188  9864.709961  -49881.906250  293.057922  -43.612164   48.432484  885.955933  -49415.238281  1122.067627
 2456.000000  8039.045898  -65255.433594  -59649.093750  9650.695312  -49998.398438  286.700043   53.297180   48.410183  886.364075  -49531.945312  -139.327301
 2457.000000  8112.106445  -65393.664062  -59716.718750  9740.189453  -49976.531250  289.358704   91.679543   48.414921  886.277344  -49510.031250  1161.687378
 2458.000000  8083.936523  -65328.968750  -59664.914062  9837.776367  -49827.136719  292.257782   99.626099   48.402447  886.505737  -49360.757812  -380.431854
 2459.000000  8159.112793  -65506.609375  -59780.335938  9835.473633  -49944.863281  292.189362  171.015427   48.352631  887.419067  -49478.964844  2093.698486
 2460.000000  8078.302246  -65243.625000  -59593.000000  9648.929688  -49944.070312  286.647583  111.576271   48.493122  884.848083  -49476.820312  -461.114014
 2461.000000  7890.198242  -65211.324219  -59752.781250  9901.931641  -49850.851562  294.163696  -129.852158   48.369503  887.109497  -49384.792969  -579.420898
 2462.000000  8248.281250  -65669.242188  -59844.945312  9932.824219  -49912.121094  295.081421  180.808411   48.534367  884.096130  -49444.472656  1175.064941
 2463.000000  8172.734375  -65709.609375  -59966.257812  10087.393555  -49878.863281  299.673340   14.497978   48.484474  885.005920  -49411.695312   97.558136
 2464.000000  8084.997559  -65549.789062  -59898.414062  9931.001953  -49967.414062  295.027283   27.200994   48.329803  887.838196  -49501.734375  -370.045776
 2465.000000  8232.193359  -65443.250000  -59641.882812  9722.640625  -49919.242188  288.837372  331.637421   48.423416  886.121826  -49452.664062  -576.278442
 2466.000000  8147.573242  -65324.128906  -59607.921875  9671.414062  -49936.507812  287.315521  156.430252   48.409653  886.373779  -49470.058594  2105.020508
 2467.000000  7916.375488  -65196.914062  -59705.882812  9878.494141  -49827.390625  293.467407  -138.540878   48.520508  884.348694  -49359.875000  -125.139374
 2468.000000  8101.156250  -65238.835938  -59571.671875  9619.412109  -49952.257812  285.770691  200.129074   48.295223  888.473938  -49486.914062  2766.203857
 2469.000000  7985.833008  -65238.128906  -59669.976562  9715.718750  -49954.257812  288.631714   -1.478043   48.387630  886.777161  -49488.023438  1136.792114
 2470.000000  8094.159180  -65147.074219  -59483.296875  9622.016602  -49861.281250  285.848053  164.506302   48.513821  884.470581  -49393.832031  927.013733
 2471.000000  8124.441895  -65335.164062  -59626.351562  9754.216797  -49872.132812  289.775421  135.867416   48.557056  883.683044  -49404.265625  482.984741
 2472.000000  8205.760742  -65511.835938  -59725.976562  9696.263672  -50029.710938  288.053772  245.841965   48.425392  886.085693  -49563.113281  946.763367
 2473.000000  8042.649414  -65337.148438  -59729.398438  9823.863281  -49905.535156  291.844452   22.622223   48.430496  885.992310  -49438.886719  1114.962891
 2474.000000  8033.939941  -65396.812500  -59791.164062  9899.965820  -49891.199219  294.105286   34.207348   48.291569  888.541138  -49425.890625  -153.164597
 2475.000000  8282.466797  -65363.378906  -59510.671875  9649.689453  -49860.984375  286.670135  398.357178   48.305073  888.292786  -49395.542969  490.318176
 2476.000000  8181.297363  -65451.750000  -59698.390625  9812.306641  -49886.085938  291.501129  196.515030   48.491562  884.876587  -49418.847656  1281.630005
 2477.000000  8144.877441  -65406.070312  -59701.601562  9786.701172  -49914.898438  290.740448   85.625786   48.536449  884.058228  -49447.230469  -2099.850098
 2478.000000  8081.488770  -65416.394531  -59760.000000  9888.705078  -49871.296875  293.770752   71.601677   48.451256  885.612671  -49404.449219  -626.946472
 2479.000000  8213.833008  -65605.101562  -59815.117188  9847.122070  -49967.996094  292.535431  165.641098   48.355984  887.357544  -49502.066406  825.110413
 2480.000000  8118.921387  -65413.226562  -59723.609375  9820.304688  -49903.304688  291.738739  147.206802   48.438824  885.839966  -49436.578125  153.703094
 2481.000000  8119.852051  -65229.566406  -59531.554688  9672.346680  -49859.207031  287.343231  148.725723   48.568188  883.480469  -49391.230469  -444.227966
 2482.000000  8246.878906  -65393.867188  -59579.359375  9683.027344  -49896.332031  287.660553  307.954803   48.427029  886.055725  -49429.718750  538.513977
 2483.000000  8148.674805  -65447.671875  -59729.875000  9860.939453  -49868.937500  292.945892  141.629089   48.459736  885.457703  -49402.007812  1094.033447
 2484.000000  8152.259766  -65355.515625  -59630.789062  9828.052734  -49802.734375  291.968903  152.666183   48.465981  885.343628  -49335.746094  -1436.726685
 2485.000000  8260.198242  -65345.289062  -59518.265625  9532.788086  -49985.476562  283.197266  290.282684   48.363171  887.225647  -49519.476562  -1047.777954
 2486.000000  8123.906738  -65086.769531  -59389.726562  9550.322266  -49839.406250  283.718170  275.413544   48.406174  886.437500  -49372.992188   78.875473
 2487.000000  8182.275391  -65323.425781  -59574.101562  9577.737305  -49996.363281  284.532623  190.502762   48.384884  886.827515  -49530.156250  957.498474
 2488.000000  8034.410156  -65351.527344  -59744.531250  9952.693359  -49791.835938  295.671692   59.730118   48.332375  887.790955  -49326.132812  -763.539001
 2489.000000  8020.634277  -65254.417969  -59662.398438  9874.297852  -49788.101562  293.342743   20.548014   48.484993  884.996460  -49320.929688  1535.767212
 2490.000000  8087.190918  -65393.230469  -59738.257812  9789.598633  -49948.660156  290.826538   84.273888   48.402401  886.506592  -49482.281250  985.978027
 2491.000000  7985.855469  -65268.101562  -59713.500000  9822.538086  -49890.960938  291.805084   93.820061   48.395676  886.629761  -49424.648438  -244.536743
 2492.000000  8101.841309  -65320.644531  -59654.929688  9699.623047  -49955.304688  288.153564  121.006767   48.363083  887.227295  -49489.304688  321.255341
 2493.000000  8358.942383  -65636.289062  -59711.718750  9783.478516  -49928.242188  290.644714  305.824829   48.510052  884.539307  -49460.828125  3205.994141
 2494.000000  8294.356445  -65557.226562  -59696.562500  9830.727539  -49865.835938  292.048370  272.030243   48.404179  886.473999  -49399.441406  1725.235229
 2495.000000  8166.865234  -65369.847656  -59629.570312  9695.441406  -49934.128906  288.029327  223.335327   48.309536  888.210693  -49468.644531  1577.950562
 2496.000000  8140.037109  -65355.503906  -59636.117188  9728.502930  -49907.613281  289.011505   90.419922   48.452946  885.581787  -49440.750000  1346.863037
[truncated: 1,199,260 more chars]
