# Supplementary material for: Data for exploring the effect of parameters on decomposition of gas hydrate structure I
Source: Data Brief. 2018 Apr 11;18:1247–51. doi: 10.1016/j.dib.2018.04.015 (PMC5996948; doi:10.1016/j.dib.2018.04.015)
Supplement: Supplementary file 2 — Supplementary material [file mmc2.zip › data/data/temperature 290 K/cage occupancy 100/msdow.xvg]

# This file was created Wed Jan 25 00:08:38 2017
# Created by:
# GROMACS:      gmx msd, VERSION 5.0.2
# Executable:   /usr/bin/gmx
# Library dir:  /usr/share/gromacs/top
# Command line:
#   g_msd -f run.xtc -n ind.ndx -s run.tpr -o msdow10.xvg -b 9000 -e 10000
# g_msd is part of G R O M A C S:
#
# Gravel Rubs Often Many Awfully Cauterized Sores
#
@    title "Mean Square Displacement"
@    xaxis  label "Time (ps)"
@    yaxis  label "MSD (nm\S2\N)"
@TYPE xy
# MSD gathered over 1000 ps with 101 restarts
# Diffusion constants fitted from time 100 to 900 ps
# D[       OW*] = -0.0000 (+/- 0.0000) (1e-5 cm^2/s)
         0           0
  0.200195  0.00443015
  0.400391   0.0060318
  0.599609  0.00505226
  0.799805  0.00498675
         1   0.0049227
    1.2002  0.00494954
   1.40039   0.0049256
   1.59961  0.00466905
    1.7998  0.00442031
         2  0.00443961
    2.2002   0.0044869
   2.40039  0.00461497
   2.59961  0.00481277
    2.7998  0.00492152
         3  0.00486794
    3.2002  0.00479774
   3.40039  0.00483074
   3.59961  0.00486981
    3.7998  0.00481075
         4  0.00467584
    4.2002  0.00457905
   4.40039  0.00453315
   4.59961  0.00458363
    4.7998  0.00473125
         5  0.00486472
    5.2002  0.00490536
   5.40039  0.00486936
   5.59961  0.00478941
    5.7998  0.00471609
         6   0.0046797
    6.2002   0.0046833
   6.40039  0.00474334
   6.59961  0.00475502
    6.7998  0.00471678
         7  0.00471023
    7.2002  0.00470444
   7.40039  0.00471574
   7.59961  0.00472957
    7.7998  0.00476787
         8  0.00480728
    8.2002  0.00481637
   8.40039  0.00479825
   8.59961  0.00477415
    8.7998  0.00472898
         9  0.00468359
    9.2002  0.00464272
   9.40039  0.00464467
   9.59961  0.00469613
    9.7998  0.00475626
        10  0.00484154
   10.2002  0.00488851
   10.4004   0.0048326
   10.5996  0.00479304
   10.7998  0.00473039
        11  0.00465881
   11.2002  0.00465416
   11.4004  0.00468851
   11.5996  0.00468248
   11.7998  0.00472977
        12  0.00477989
   12.2002  0.00479102
   12.4004  0.00481603
   12.5996  0.00476678
   12.7998  0.00473769
        13  0.00469228
   13.2002   0.0046874
   13.4004   0.0046928
   13.5996  0.00472044
   13.7998  0.00475641
        14   0.0047877
   14.2002  0.00478583
   14.4004  0.00478685
   14.5996  0.00476225
   14.7998  0.00475466
        15  0.00470806
   15.2002  0.00471946
   15.4004  0.00474104
   15.5996  0.00473898
   15.7998  0.00474651
        16  0.00478411
   16.2002  0.00477078
   16.4004  0.00475669
   16.5996  0.00473838
   16.7998  0.00468512
        17  0.00469753
   17.2002  0.00473479
   17.4004  0.00476534
   17.5996  0.00477194
   17.7998  0.00474265
        18  0.00473304
   18.2002  0.00472854
   18.4004  0.00471317
   18.5996  0.00473209
   18.7998  0.00473668
        19  0.00475594
   19.2002   0.0047478
   19.4004  0.00477801
   19.5996  0.00479428
   19.7998  0.00476623
        20  0.00475501
   20.2002  0.00474133
   20.4004  0.00472202
   20.5996  0.00473478
   20.7998  0.00472028
        21  0.00470874
   21.2002  0.00472453
   21.4004  0.00477793
   21.5996  0.00475303
   21.7998  0.00475614
        22  0.00480541
   22.2002  0.00476793
   22.4004  0.00472033
   22.5996  0.00470369
   22.7998  0.00470992
        23  0.00470911
   23.2002   0.0047313
   23.4004  0.00474548
   23.5996  0.00473748
   23.7998  0.00474894
        24  0.00473251
   24.2002  0.00473715
   24.4004  0.00477907
   24.5996  0.00477408
   24.7998  0.00475844
        25   0.0047158
   25.2002  0.00471793
   25.4004  0.00474395
   25.5996  0.00473499
   25.7998  0.00472637
        26  0.00474463
   26.2002  0.00475555
   26.4004  0.00475734
   26.5996  0.00475294
   26.7998  0.00472504
        27   0.0047342
   27.2002  0.00474316
   27.4004  0.00474149
   27.5996  0.00473697
   27.7998  0.00471097
        28  0.00471602
   28.2002  0.00474893
   28.4004  0.00474459
   28.5996  0.00473726
   28.7998  0.00475899
        29  0.00477431
   29.2002  0.00476836
   29.4004   0.0047276
   29.5996  0.00472433
   29.7998  0.00471103
        30  0.00471732
   30.2002  0.00473266
   30.4004  0.00475023
   30.5996  0.00478647
   30.7998  0.00475254
        31  0.00474065
   31.2002  0.00476204
   31.4004  0.00476646
   31.5996   0.0047337
   31.7998  0.00472881
        32   0.0046996
   32.2002  0.00469161
   32.4004   0.0047585
   32.5996  0.00475663
   32.7998  0.00476038
        33  0.00472525
   33.2002  0.00476606
   33.4004  0.00476362
   33.5996  0.00473226
   33.7998  0.00475608
        34  0.00475706
   34.2002  0.00472859
   34.4004   0.0046851
   34.5996  0.00471065
   34.7998  0.00476311
        35   0.0047765
   35.2002  0.00475147
   35.4004  0.00475895
   35.5996  0.00475259
   35.7998    0.004758
        36  0.00475034
   36.2002  0.00473037
   36.4004  0.00473123
   36.5996  0.00472219
   36.7998   0.0046923
        37  0.00472236
   37.2002  0.00473945
   37.4004  0.00475925
   37.5996  0.00475643
   37.7998   0.0047389
        38  0.00474809
   38.2002  0.00473138
   38.4004  0.00471736
   38.5996  0.00473955
   38.7998    0.004734
        39  0.00473679
   39.2002  0.00474763
   39.4004  0.00475502
   39.5996  0.00475325
   39.7998  0.00473875
        40  0.00477943
   40.2002  0.00476879
   40.4004  0.00472272
   40.5996  0.00473527
   40.7998   0.0047325
        41   0.0047369
   41.2002  0.00473847
   41.4004   0.0047335
   41.5996  0.00468972
   41.7998  0.00473739
        42  0.00476413
   42.2002  0.00476921
   42.4004  0.00474801
   42.5996  0.00474278
   42.7998   0.0047566
        43  0.00472215
   43.2002  0.00472333
   43.4004  0.00472744
   43.5996  0.00471286
   43.7998  0.00473916
        44  0.00475525
   44.2002  0.00475032
   44.4004  0.00474569
   44.5996  0.00473834
   44.7998  0.00477272
        45   0.0047585
   45.2002  0.00475469
   45.4004  0.00471833
   45.5996  0.00469526
   45.7998  0.00471552
        46    0.004736
   46.2002  0.00474447
   46.4004  0.00475773
   46.5996  0.00476512
   46.7998  0.00474256
        47   0.0047433
   47.2002  0.00475909
   47.4004  0.00473674
   47.5996  0.00467618
   47.7998  0.00468951
        48  0.00474483
   48.2002   0.0047719
   48.4004  0.00475476
   48.5996  0.00475593
   48.7998  0.00476247
        49  0.00475597
   49.2002  0.00473504
   49.4004  0.00471547
   49.5996  0.00472741
   49.7998  0.00473187
        50  0.00473133
   50.2002  0.00475616
   50.4004  0.00477553
   50.5996  0.00476533
   50.7998  0.00473998
        51  0.00472022
   51.2002  0.00472326
   51.4004  0.00472624
   51.5996  0.00473384
   51.7998  0.00476573
        52  0.00475796
   52.2002  0.00471799
   52.4004   0.0047445
   52.5996  0.00474955
   52.7998   0.0047527
        53  0.00472192
   53.2002  0.00474661
   53.4004  0.00475477
   53.5996  0.00473138
   53.7998   0.0047442
        54  0.00473801
   54.2002  0.00475132
   54.4004  0.00476685
   54.5996  0.00475069
   54.7998  0.00475111
        55   0.0047467
   55.2002  0.00475026
   55.4004  0.00472216
   55.5996  0.00472596
   55.7998  0.00474642
        56  0.00476507
   56.2002  0.00474624
   56.4004  0.00475024
   56.5996  0.00472838
   56.7998  0.00472126
        57   0.0047299
   57.2002  0.00474293
   57.4004  0.00473669
   57.5996  0.00473386
   57.7998  0.00472739
        58  0.00473056
   58.2002  0.00475611
   58.4004   0.0047538
   58.5996  0.00474784
   58.7998  0.00472783
        59  0.00473039
   59.2002  0.00473634
   59.4004  0.00474856
   59.5996  0.00474093
   59.7998  0.00472248
        60  0.00473503
   60.2002  0.00475447
   60.4004  0.00476338
   60.5996  0.00478078
   60.7998  0.00475694
        61  0.00472632
   61.2002  0.00471894
   61.4004  0.00474109
   61.5996  0.00473275
   61.7998  0.00473973
        62  0.00473273
   62.2002  0.00474484
   62.4004  0.00476587
   62.5996  0.00475835
   62.7998  0.00474832
        63   0.0047076
   63.2002  0.00473034
   63.4004  0.00472834
   63.5996  0.00473979
   63.7998  0.00474894
        64  0.00477476
   64.2002   0.0047432
   64.4004  0.00471908
   64.5996  0.00472734
   64.7998  0.00474204
        65   0.0047316
   65.2002  0.00472268
   65.4004  0.00473837
   65.5996  0.00474497
   65.7998   0.0047595
        66  0.00474629
   66.2002  0.00472817
   66.4004  0.00475433
   66.5996  0.00472125
   66.7998  0.00468867
        67  0.00474682
   67.2002  0.00475916
   67.4004  0.00474306
   67.5996  0.00473618
   67.7998  0.00470899
        68  0.00470837
   68.2002  0.00473726
   68.4004  0.00475183
   68.5996  0.00474463
   68.7998  0.00472666
        69  0.00473854
   69.2002  0.00475015
   69.4004  0.00475813
   69.5996   0.0047289
   69.7998  0.00470741
        70  0.00473688
   70.2002  0.00476811
   70.4004  0.00474552
   70.5996  0.00474413
   70.7998  0.00473154
        71  0.00469795
   71.2002  0.00470571
   71.4004  0.00474986
   71.5996  0.00473327
   71.7998  0.00474438
        72  0.00475619
   72.2002  0.00473792
   72.4004  0.00472774
   72.5996  0.00471079
   72.7998  0.00472263
        73  0.00470825
   73.2002  0.00474168
   73.4004  0.00474179
   73.5996  0.00476477
   73.7998  0.00478326
        74  0.00475527
   74.2002  0.00475985
   74.4004  0.00476938
   74.5996  0.00473805
   74.7998  0.00474189
        75  0.00475026
   75.2002   0.0047494
   75.4004  0.00472914
   75.5996  0.00471896
   75.7998  0.00475988
        76  0.00477742
   76.2002  0.00475295
   76.4004  0.00473098
   76.5996  0.00471563
   76.7998  0.00470453
        77  0.00471957
   77.2002  0.00472406
   77.4004  0.00471803
   77.5996  0.00472517
   77.7998  0.00473881
        78  0.00478324
   78.2002  0.00473791
   78.4004  0.00470169
   78.5996  0.00473238
   78.7998  0.00472462
        79  0.00472598
   79.2002  0.00474399
   79.4004  0.00476007
   79.5996  0.00475091
   79.7998  0.00473942
        80  0.00474253
   80.2002  0.00476068
   80.4004  0.00475387
   80.5996  0.00473889
   80.7998  0.00470608
        81  0.00470413
   81.2002  0.00473688
   81.4004  0.00477685
   81.5996  0.00472619
   81.7998   0.0047335
        82  0.00475842
   82.2002  0.00471967
   82.4004  0.00475547
   82.5996  0.00476008
   82.7998  0.00473944
        83  0.00472484
   83.2002  0.00474381
   83.4004  0.00473004
   83.5996  0.00474608
   83.7998  0.00476497
        84    0.004751
   84.2002  0.00474165
   84.4004  0.00474148
   84.5996  0.00474394
   84.7998  0.00476203
        85  0.00474063
   85.2002  0.00472084
   85.4004  0.00472621
   85.5996  0.00474276
   85.7998  0.00476528
        86  0.00477918
   86.2002  0.00475466
   86.4004  0.00472826
   86.5996  0.00470545
   86.7998  0.00469913
        87  0.00472425
   87.2002  0.00472953
   87.4004  0.00475522
   87.5996  0.00474918
   87.7998  0.00472327
        88  0.00473807
   88.2002  0.00475186
   88.4004  0.00474333
   88.5996  0.00474069
   88.7998  0.00474728
        89  0.00475317
   89.2002  0.00473615
   89.4004  0.00472996
   89.5996  0.00472042
   89.7998  0.00470989
        90  0.00473535
   90.2002  0.00477952
   90.4004  0.00475515
   90.5996  0.00477269
   90.7998  0.00474246
        91  0.00471994
   91.2002  0.00475302
   91.4004  0.00476091
   91.5996  0.00471256
   91.7998  0.00473343
        92  0.00475274
   92.2002  0.00471548
   92.4004  0.00473523
   92.5996  0.00473365
   92.7998  0.00474997
        93  0.00473709
   93.2002    0.004749
   93.4004  0.00475486
   93.5996  0.00474733
   93.7998  0.00475979
        94  0.00473764
   94.2002  0.00472836
   94.4004   0.0047171
   94.5996  0.00473591
   94.7998  0.00475661
        95  0.00474935
   95.2002  0.00473251
   95.4004  0.00474497
   95.5996  0.00476176
   95.7998  0.00476501
        96  0.00473155
   96.2002  0.00474522
   96.4004  0.00474233
   96.5996  0.00472309
   96.7998  0.00473732
        97  0.00476924
   97.2002  0.00473525
   97.4004   0.0047213
   97.5996  0.00470007
   97.7998  0.00471681
        98  0.00472731
   98.2002  0.00472762
   98.4004  0.00474747
   98.5996  0.00474924
   98.7998   0.0047556
        99  0.00475917
   99.2002   0.0047415
   99.4004  0.00473643
   99.5996  0.00472093
   99.7998  0.00471565
       100  0.00474128
     100.2  0.00475086
     100.4  0.00474721
     100.6  0.00477079
     100.8  0.00473357
       101  0.00473328
     101.2  0.00473359
     101.4  0.00475965
     101.6  0.00472639
     101.8  0.00474404
       102  0.00475883
     102.2  0.00473286
     102.4  0.00476844
     102.6  0.00477865
     102.8  0.00475224
       103  0.00473496
     103.2  0.00471152
     103.4  0.00471187
     103.6  0.00473633
     103.8  0.00476021
       104  0.00476403
     104.2  0.00477632
     104.4  0.00477347
     104.6  0.00474586
     104.8  0.00476332
       105  0.00474547
     105.2  0.00472989
     105.4  0.00474391
     105.6  0.00472357
     105.8  0.00474324
       106  0.00475683
     106.2  0.00475943
     106.4  0.00473325
     106.6  0.00472551
     106.8  0.00472728
       107  0.00474081
     107.2  0.00474117
     107.4  0.00474318
     107.6  0.00474084
     107.8  0.00473532
       108  0.00475168
     108.2  0.00475454
     108.4  0.00472134
     108.6  0.00470983
     108.8  0.00471329
       109  0.00472737
     109.2  0.00472618
     109.4  0.00476487
     109.6  0.00476458
     109.8  0.00475251
       110  0.00479129
     110.2  0.00477952
     110.4  0.00474359
     110.6  0.00470437
     110.8  0.00469449
       111  0.00471361
     111.2  0.00470545
     111.4  0.00475042
     111.6  0.00472977
     111.8  0.00476275
       112  0.00479775
     112.2  0.00475259
     112.4  0.00473605
     112.6  0.00469547
     112.8  0.00470541
       113  0.00471344
     113.2  0.00473391
     113.4  0.00476091
     113.6  0.00474061
     113.8  0.00474296
       114  0.00476584
     114.2  0.00476087
     114.4  0.00473781
     114.6  0.00468558
     114.8  0.00473384
       115  0.00475534
     115.2  0.00477922
     115.4  0.00478084
     115.6  0.00474009
     115.8  0.00472877
       116  0.00471536
     116.2  0.00471965
     116.4  0.00471718
     116.6  0.00472469
     116.8  0.00474851
       117  0.00478606
     117.2    0.004736
     117.4  0.00472574
     117.6  0.00472481
     117.8  0.00471026
       118  0.00469886
     118.2   0.0047106
     118.4  0.00472277
     118.6  0.00475825
     118.8  0.00479578
       119  0.00478214
     119.2  0.00476075
     119.4  0.00474484
     119.6  0.00473442
     119.8  0.00470806
       120   0.0047016
     120.2   0.0047132
     120.4  0.00474186
     120.6  0.00478613
     120.8  0.00477349
       121  0.00474396
     121.2  0.00473678
     121.4  0.00477467
     121.6  0.00471605
     121.8   0.0046805
       122  0.00471121
     122.2  0.00470355
     122.4  0.00471521
     122.6  0.00473731
     122.8  0.00476303
       123  0.00476371
     123.2  0.00478197
     123.4  0.00477598
     123.6  0.00472197
     123.8  0.00471774
       124   0.0047163
     124.2  0.00471201
     124.4  0.00468827
     124.6  0.00472871
     124.8  0.00479525
       125  0.00478748
     125.2   0.0047756
     125.4  0.00476025
     125.6  0.00473432
     125.8   0.0047322
       126  0.00475353
     126.2  0.00474415
     126.4  0.00470492
     126.6  0.00470229
     126.8  0.00470919
       127  0.00473821
     127.2  0.00475669
     127.4  0.00475749
     127.6  0.00474054
     127.8  0.00470833
       128  0.00473146
     128.2  0.00476125
     128.4   0.0047421
     128.6   0.0047318
     128.8  0.00477122
       129  0.00476846
     129.2  0.00473145
     129.4  0.00470922
     129.6  0.00473955
     129.8  0.00472293
       130  0.00472297
     130.2  0.00477709
     130.4  0.00478268
     130.6  0.00474931
     130.8  0.00471163
       131  0.00472571
     131.2  0.00473388
     131.4  0.00477053
     131.6  0.00472852
     131.8  0.00471715
       132  0.00475971
     132.2  0.00475376
     132.4  0.00474706
     132.6   0.0047307
     132.8  0.00474055
       133  0.00470632
     133.2  0.00472005
     133.4  0.00473731
     133.6  0.00475633
     133.8  0.00476302
       134  0.00475937
     134.2  0.00476704
     134.4  0.00476078
     134.6  0.00473547
     134.8   0.0047343
       135  0.00472494
     135.2  0.00475044
     135.4  0.00473408
     135.6  0.00472578
     135.8  0.00473249
       136  0.00475098
     136.2  0.00473681
     136.4   0.0047222
     136.6  0.00473643
     136.8   0.0047476
       137  0.00475871
     137.2  0.00474541
     137.4   0.0047235
     137.6   0.0047073
     137.8  0.00471806
       138  0.00474254
     138.2  0.00474452
     138.4  0.00471497
     138.6  0.00471893
     138.8  0.00472103
       139  0.00475963
     139.2  0.00476748
     139.4  0.00475428
     139.6   0.0047522
     139.8  0.00472705
       140  0.00473573
     140.2  0.00475222
     140.4   0.0047485
     140.6  0.00472057
     140.8  0.00469337
       141  0.00471304
     141.2  0.00476588
     141.4  0.00479727
     141.6  0.00473662
     141.8  0.00472638
       142  0.00476435
     142.2  0.00473573
     142.4  0.00475001
     142.6  0.00473025
     142.8  0.00472774
       143  0.00471461
     143.2  0.00472156
     143.4   0.0047418
     143.6  0.00473853
     143.8  0.00476278
       144  0.00476028
     144.2  0.00473944
     144.4  0.00473199
     144.6  0.00473522
     144.8  0.00478738
       145  0.00477999
     145.2  0.00473997
     145.4  0.00474361
     145.6  0.00473146
     145.8  0.00473836
       146  0.00472128
     146.2  0.00473633
     146.4  0.00475355
     146.6  0.00474143
     146.8  0.00472659
       147  0.00472592
     147.2  0.00472149
     147.4  0.00473036
     147.6  0.00470545
     147.8  0.00471527
       148  0.00478481
     148.2  0.00478926
     148.4  0.00472137
     148.6  0.00471863
     148.8  0.00474416
       149  0.00476193
     149.2  0.00472443
     149.4  0.00469178
     149.6  0.00472405
     149.8  0.00477144
       150  0.00479708
     150.2    0.004775
     150.4  0.00473321
     150.6  0.00473614
     150.8  0.00472728
       151  0.00471038
     151.2  0.00471541
     151.4  0.00473901
     151.6  0.00473979
     151.8  0.00474923
       152  0.00475444
     152.2  0.00472972
     152.4  0.00473911
     152.6  0.00472659
     152.8  0.00474545
       153  0.00475272
     153.2  0.00474809
     153.4  0.00473221
     153.6  0.00475146
     153.8   0.0047673
       154  0.00472757
     154.2  0.00474196
     154.4  0.00474094
     154.6   0.0047435
     154.8  0.00476629
       155  0.00473501
     155.2  0.00472733
     155.4  0.00471843
     155.6  0.00474124
     155.8  0.00475629
       156   0.0047492
     156.2  0.00477606
     156.4  0.00474048
     156.6  0.00470547
     156.8  0.00471334
       157  0.00473363
     157.2  0.00474771
     157.4  0.00474528
     157.6   0.0047384
     157.8  0.00472874
       158  0.00474061
     158.2  0.00473967
     158.4  0.00472229
     158.6  0.00472412
     158.8  0.00475899
       159  0.00477236
     159.2  0.00475027
     159.4  0.00472646
     159.6  0.00474006
     159.8  0.00473799
       160  0.00472673
     160.2  0.00475689
     160.4  0.00475535
     160.6  0.00475444
     160.8  0.00475732
       161  0.00475136
     161.2   0.0047472
     161.4  0.00474255
     161.6  0.00469293
     161.8  0.00471801
       162  0.00474513
     162.2  0.00477306
     162.4    0.004782
     162.6  0.00473029
     162.8  0.00473721
       163  0.00474217
     163.2  0.00474614
     163.4  0.00474043
     163.6  0.00473506
     163.8  0.00473463
       164  0.00475136
     164.2  0.00473895
     164.4   0.0047307
     164.6  0.00473829
     164.8  0.00476257
       165  0.00477044
     165.2   0.0047733
     165.4  0.00475738
     165.6  0.00474693
     165.8  0.00474818
       166  0.00473414
     166.2  0.00472494
     166.4  0.00474359
     166.6  0.00473026
     166.8  0.00471637
       167  0.00475796
     167.2  0.00474561
     167.4  0.00474009
     167.6  0.00474325
     167.8  0.00474007
       168  0.00473815
     168.2  0.00472641
     168.4  0.00471096
     168.6   0.0047291
     168.8  0.00473913
       169  0.00474955
     169.2  0.00476064
     169.4  0.00476839
     169.6  0.00472899
     169.8  0.00472571
       170   0.0047767
     170.2  0.00477506
     170.4  0.00475018
     170.6  0.00474358
     170.8  0.00473641
       171  0.00473499
     171.2  0.00473065
     171.4  0.00473155
     171.6  0.00473952
     171.8  0.00476326
       172  0.00475234
     172.2  0.00474006
     172.4  0.00473873
     172.6  0.00474963
     172.8  0.00474751
       173   0.0047274
     173.2  0.00471042
     173.4  0.00473116
     173.6  0.00478271
     173.8   0.0047949
       174  0.00474383
     174.2  0.00471515
     174.4  0.00472667
     174.6  0.00473236
     174.8  0.00476984
       175  0.00474505
     175.2  0.00476175
     175.4  0.00474701
     175.6  0.00471994
     175.8  0.00474048
       176  0.00474926
     176.2  0.00476539
     176.4   0.0047627
     176.6  0.00473495
     176.8  0.00467268
       177  0.00472406
     177.2  0.00476955
     177.4  0.00472869
     177.6  0.00471636
     177.8  0.00473096
       178  0.00476803
     178.2  0.00477353
     178.4  0.00476118
     178.6  0.00475818
     178.8  0.00472951
       179  0.00472625
     179.2   0.0047269
     179.4   0.0047498
     179.6  0.00476289
     179.8  0.00473631
       180  0.00475632
     180.2  0.00477334
     180.4  0.00473428
     180.6  0.00473386
     180.8  0.00474815
       181  0.00472354
     181.2  0.00472434
     181.4  0.00474437
     181.6  0.00471772
     181.8  0.00474647
       182  0.00475352
     182.2  0.00474156
     182.4  0.00475665
     182.6  0.00471999
     182.8  0.00473631
       183  0.00471845
     183.2   0.0047238
     183.4  0.00476201
     183.6  0.00475964
     183.8  0.00478139
       184  0.00479491
     184.2  0.00474555
     184.4  0.00473508
     184.6  0.00472526
     184.8  0.00473644
       185   0.0047348
     185.2  0.00474393
     185.4  0.00473092
     185.6  0.00475907
     185.8  0.00476468
       186  0.00472685
     186.2   0.0047318
     186.4  0.00474087
     186.6  0.00473261
     186.8  0.00470628
       187  0.00473073
     187.2  0.00473743
     187.4  0.00473918
     187.6  0.00474659
     187.8   0.0047268
       188  0.00474368
     188.2  0.00476073
     188.4  0.00475316
     188.6  0.00472678
     188.8  0.00471914
       189  0.00473461
     189.2  0.00475308
     189.4  0.00473427
     189.6  0.00473787
     189.8  0.00475721
       190  0.00474014
     190.2   0.0047493
     190.4  0.00475332
     190.6  0.00476707
     190.8  0.00473898
       191  0.00472308
     191.2   0.0047336
     191.4  0.00472987
     191.6  0.00471673
     191.8  0.00476618
       192  0.00475355
     192.2  0.00473319
     192.4  0.00473898
     192.6  0.00473913
     192.8  0.00473385
       193  0.00474842
     193.2  0.00474472
     193.4  0.00471631
     193.6  0.00471836
     193.8  0.00474594
       194  0.00473936
     194.2   0.0047338
     194.4  0.00471049
     194.6  0.00475573
     194.8  0.00478625
       195  0.00476276
     195.2  0.00474877
     195.4  0.00472564
     195.6  0.00472028
     195.8  0.00474616
       196  0.00474658
     196.2  0.00473246
     196.4  0.00473169
     196.6    0.004744
     196.8  0.00473177
       197  0.00474496
     197.2  0.00476162
     197.4  0.00475489
     197.6  0.00474672
     197.8  0.00474004
       198  0.00471568
     198.2  0.00472941
     198.4    0.004713
     198.6  0.00471167
     198.8   0.0047337
       199  0.00474766
     199.2  0.00477892
     199.4  0.00476868
     199.6  0.00476348
     199.8  0.00475397
       200  0.00475013
     200.2  0.00474384
     200.4  0.00473904
     200.6  0.00474759
     200.8  0.00473654
       201  0.00473947
     201.2  0.00473616
     201.4  0.00475238
     201.6  0.00473035
     201.8   0.0047518
       202  0.00476402
     202.2  0.00472926
     202.4  0.00473915
     202.6  0.00470695
     202.8  0.00474482
       203  0.00473956
     203.2  0.00473017
     203.4  0.00473788
     203.6  0.00476693
     203.8  0.00481651
       204  0.00479627
     204.2   0.0047605
     204.4  0.00472509
     204.6  0.00469728
     204.8  0.00472199
       205  0.00471872
     205.2  0.00475414
     205.4  0.00476272
     205.6  0.00475194
     205.8  0.00474732
       206  0.00475389
     206.2  0.00475827
     206.4  0.00475208
     206.6  0.00473477
     206.8  0.00470573
       207  0.00471544
     207.2  0.00475034
     207.4  0.00475736
     207.6  0.00471616
     207.8  0.00469878
       208  0.00475096
     208.2  0.00479793
     208.4  0.00479054
     208.6  0.00476481
     208.8  0.00472359
       209  0.00472255
     209.2  0.00470689
     209.4  0.00471474
     209.6  0.00474886
     209.8  0.00473871
       210  0.00475664
     210.2  0.00479242
     210.4  0.00474725
     210.6  0.00474149
     210.8  0.00474604
       211  0.00472065
     211.2  0.00473225
     211.4    0.004774
     211.6  0.00472036
     211.8  0.00471983
       212  0.00472859
     212.2  0.00471582
     212.4  0.00474558
     212.6  0.00476319
     212.8  0.00474854
       213  0.00474083
     213.2  0.00475454
     213.4  0.00476658
     213.6  0.00474634
     213.8  0.00472564
       214  0.00472265
     214.2  0.00472905
     214.4  0.00475787
     214.6   0.0047542
     214.8  0.00475398
       215  0.00477115
     215.2  0.00476294
     215.4  0.00472219
     215.6   0.0047323
     215.8  0.00473357
       216  0.00475014
     216.2  0.00474902
     216.4   0.0047206
     216.6  0.00471967
     216.8  0.00473833
       217  0.00474215
     217.2  0.00475763
     217.4  0.00475983
     217.6  0.00475229
     217.8  0.00473423
       218  0.00474507
     218.2  0.00473189
     218.4  0.00470917
     218.6   0.0047294
     218.8   0.0047389
       219  0.00475904
     219.2   0.0047574
     219.4  0.00476734
     219.6  0.00477236
     219.8  0.00475501
       220   0.0047328
     220.2  0.00471942
     220.4   0.0047182
     220.6  0.00474018
     220.8  0.00472872
       221  0.00474354
     221.2  0.00472911
     221.4  0.00475761
     221.6  0.00473144
     221.8   0.0047478
       222  0.00476507
     222.2  0.00474169
     222.4  0.00473941
     222.6  0.00473922
     222.8  0.00474059
       223  0.00473015
     223.2  0.00471452
     223.4  0.00474496
     223.6   0.0047515
     223.8  0.00479071
       224  0.00475353
     224.2  0.00474495
     224.4  0.00475535
     224.6  0.00471943
     224.8  0.00471773
       225  0.00472884
     225.2  0.00473353
     225.4   0.0047115
     225.6  0.00472715
     225.8  0.00475169
       226  0.00475842
     226.2  0.00475104
     226.4  0.00474923
     226.6  0.00473138
     226.8  0.00472209
       227  0.00473167
     227.2  0.00471236
     227.4  0.00472718
     227.6  0.00473478
     227.8  0.00473142
       228  0.00474806
     228.2   0.0047493
     228.4  0.00475914
     228.6  0.00476587
     228.8  0.00474878
       229  0.00471145
     229.2  0.00472888
     229.4  0.00474949
     229.6  0.00475152
     229.8  0.00471613
       230  0.00474707
     230.2  0.00475638
     230.4  0.00475979
     230.6   0.0047544
     230.8   0.0047235
       231  0.00472951
     231.2  0.00474319
     231.4  0.00471542
     231.6  0.00470034
     231.8  0.00473012
       232  0.00475988
     232.2  0.00472815
     232.4  0.00475891
     232.6  0.00477598
     232.8  0.00473657
       233  0.00470666
     233.2  0.00470059
     233.4  0.00470757
     233.6  0.00476314
     233.8  0.00479709
       234  0.00478043
     234.2  0.00474651
     234.4  0.00474578
     234.6  0.00472546
     234.8  0.00476429
       235  0.00475441
     235.2  0.00476102
     235.4  0.00475296
     235.6  0.00473968
     235.8  0.00472646
       236  0.00471986
     236.2   0.0047427
     236.4  0.00473371
     236.6  0.00470805
     236.8      0.0047
       237  0.00474034
     237.2  0.00477772
     237.4  0.00478473
     237.6  0.00474669
     237.8  0.00471487
       238  0.00473237
     238.2  0.00470999
     238.4  0.00471695
     238.6  0.00473404
     238.8  0.00473061
       239  0.00474311
     239.2  0.00473047
     239.4  0.00475138
     239.6  0.00477911
     239.8  0.00481498
       240  0.00478894
     240.2  0.00469729
     240.4  0.00466781
     240.6  0.00469589
     240.8  0.00471241
       241  0.00474169
     241.2  0.00476277
     241.4  0.00478528
     241.6  0.00476581
     241.8  0.00475109
       242  0.00474223
     242.2  0.00471327
     242.4  0.00471411
     242.6   0.0047271
     242.8  0.00475069
       243   0.0047703
     243.2  0.00476356
     243.4  0.00474249
     243.6  0.00474295
     243.8  0.00475854
       244  0.00474632
     244.2  0.00475633
     244.4  0.00476723
     244.6  0.00474679
     244.8   0.0047525
       245   0.0047391
     245.2   0.0047272
     245.4  0.00473808
     245.6  0.00472869
     245.8  0.00473947
       246  0.00473844
     246.2  0.00475938
     246.4  0.00477969
     246.6  0.00476343
     246.8  0.00471478
       247  0.00472555
     247.2  0.00472795
     247.4  0.00474233
     247.6  0.00472973
     247.8  0.00471906
       248  0.00476678
     248.2  0.00475362
     248.4  0.00473498
     248.6  0.00474048
     248.8  0.00476532
       249  0.00475024
     249.2  0.00475345
     249.4  0.00474983
     249.6  0.00472543
     249.8  0.00469223
       250  0.00470087
     250.2  0.00472763
     250.4  0.00474893
     250.6  0.00477106
     250.8  0.00474985
       251  0.00472938
     251.2  0.00472775
     251.4  0.00473759
     251.6  0.00469569
     251.8  0.00472081
       252  0.00474541
     252.2  0.00473152
     252.4  0.00474168
     252.6  0.00474004
     252.8  0.00474545
       253  0.00473278
     253.2  0.00472343
     253.4  0.00474524
     253.6  0.00475088
     253.8  0.00476552
       254  0.00476431
     254.2  0.00477827
     254.4  0.00474251
     254.6  0.00470864
     254.8  0.00471561
       255  0.00471626
     255.2  0.00475019
     255.4   0.0047479
     255.6  0.00473778
     255.8  0.00475708
       256  0.00473377
     256.2  0.00473578
     256.4  0.00475531
     256.6  0.00475647
     256.8  0.00471064
       257  0.00469389
     257.2  0.00471937
     257.4  0.00472618
     257.6  0.00474388
     257.8  0.00474833
       258  0.00474349
     258.2  0.00475014
     258.4  0.00473008
     258.6  0.00474592
     258.8  0.00475567
       259   0.0047298
     259.2  0.00472215
     259.4  0.00473568
     259.6  0.00477495
     259.8  0.00475591
       260  0.00474558
     260.2   0.0047456
     260.4  0.00472799
     260.6  0.00475085
     260.8  0.00475846
       261  0.00472691
     261.2  0.00471512
     261.4  0.00473995
     261.6  0.00473943
     261.8  0.00477373
       262  0.00474194
     262.2  0.00470572
     262.4  0.00474949
     262.6  0.00474401
     262.8  0.00473849
       263   0.0047279
     263.2  0.00474342
     263.4  0.00474904
     263.6  0.00474993
     263.8  0.00474901
       264  0.00473514
     264.2  0.00472837
     264.4  0.00470462
     264.6  0.00471104
     264.8  0.00476098
       265  0.00477174
     265.2  0.00476153
     265.4   0.0047571
     265.6  0.00474681
     265.8  0.00471711
       266   0.0047274
     266.2  0.00473586
     266.4   0.0047227
     266.6   0.0047418
     266.8  0.00472088
       267  0.00474236
     267.2  0.00478682
     267.4  0.00476316
     267.6  0.00474431
     267.8  0.00472982
       268  0.00474177
     268.2  0.00475613
     268.4  0.00472089
     268.6  0.00471341
     268.8  0.00474167
       269  0.00475298
     269.2  0.00476295
     269.4  0.00475131
     269.6  0.00475843
     269.8  0.00471406
       270  0.00473654
     270.2  0.00475276
     270.4   0.0047265
     270.6  0.00474069
     270.8  0.00474125
       271  0.00473021
     271.2  0.00473341
     271.4  0.00476698
     271.6  0.00472473
     271.8  0.00472073
       272  0.00473967
     272.2  0.00472272
     272.4  0.00475931
     272.6  0.00472658
     272.8  0.00472416
       273  0.00474187
     273.2  0.00478183
     273.4   0.0047762
     273.6  0.00474728
     273.8  0.00475203
       274  0.00474135
     274.2  0.00471087
     274.4  0.00470575
     274.6  0.00471887
     274.8  0.00475397
       275  0.00478385
     275.2  0.00477313
     275.4  0.00476805
     275.6  0.00473799
     275.8  0.00471439
       276  0.00470844
     276.2  0.00470523
     276.4  0.00473824
     276.6  0.00475833
     276.8  0.00473569
       277  0.00475537
     277.2  0.00473096
     277.4  0.00470869
     277.6  0.00473343
     277.8  0.00469527
       278  0.00471987
     278.2  0.00473368
     278.4  0.00473562
     278.6  0.00472685
     278.8  0.00476065
       279  0.00477876
     279.2  0.00475733
     279.4  0.00475482
     279.6  0.00473173
     279.8  0.00470288
       280  0.00473015
     280.2  0.00475345
     280.4   0.0047254
     280.6  0.00473885
     280.8  0.00474123
       281  0.00474502
     281.2  0.00473858
     281.4  0.00476027
     281.6  0.00472517
     281.8  0.00473628
       282  0.00473802
     282.2  0.00473004
     282.4  0.00477027
     282.6  0.00474109
     282.8  0.00471494
       283  0.00471915
     283.2  0.00474615
     283.4  0.00476247
     283.6  0.00476647
     283.8  0.00476132
       284  0.00472425
     284.2  0.00471989
     284.4  0.00474646
     284.6   0.0047258
     284.8  0.00475494
       285  0.00476394
     285.2  0.00476495
     285.4  0.00473712
     285.6  0.00471307
     285.8  0.00470322
       286  0.00471662
     286.2   0.0047272
     286.4  0.00475179
     286.6  0.00475459
     286.8  0.00472938
       287  0.00471584
     287.2  0.00473695
     287.4  0.00474558
     287.6  0.00471663
     287.8  0.00471749
       288  0.00473588
     288.2   0.0047515
     288.4  0.00474128
     288.6  0.00473738
     288.8  0.00475423
       289  0.00473704
     289.2  0.00470379
     289.4  0.00472415
     289.6  0.00478194
     289.8  0.00477912
       290   0.0047746
     290.2  0.00474285
     290.4  0.00472293
     290.6    0.004752
     290.8  0.00474373
       291  0.00471986
     291.2  0.00472258
     291.4  0.00472712
     291.6   0.0047064
     291.8  0.00475187
       292  0.00473443
     292.2  0.00472911
     292.4  0.00479477
     292.6  0.00475521
     292.8  0.00475941
       293  0.00472228
     293.2  0.00469104
     293.4  0.00471307
     293.6  0.00474907
     293.8  0.00475738
       294  0.00474118
     294.2  0.00476587
     294.4  0.00476667
     294.6  0.00474101
     294.8   0.0047255
       295  0.00472649
     295.2  0.00474193
     295.4  0.00474066
     295.6  0.00472929
     295.8  0.00474942
       296  0.00477196
     296.2  0.00471655
     296.4    0.004698
     296.6  0.00474356
     296.8  0.00472213
       297  0.00473369
     297.2  0.00474636
     297.4  0.00474146
     297.6  0.00474611
     297.8  0.00474664
       298  0.00474601
     298.2  0.00473357
     298.4  0.00473008
     298.6  0.00474599
     298.8  0.00474271
       299  0.00470041
     299.2  0.00471403
     299.4  0.00474633
     299.6  0.00476062
     299.8  0.00474705
       300  0.00474586
     300.2  0.00476389
     300.4  0.00474146
     300.6  0.00473529
     300.8  0.00470488
       301  0.00471804
     301.2  0.00471038
     301.4  0.00473786
     301.6  0.00472162
     301.8  0.00474213
       302  0.00473937
     302.2  0.00475149
     302.4  0.00476803
     302.6  0.00473268
     302.8  0.00473389
       303  0.00473553
     303.2  0.00473474
     303.4  0.00473136
     303.6  0.00472976
     303.8  0.00474138
       304  0.00475643
     304.2  0.00475286
     304.4  0.00474338
     304.6   0.0047398
     304.8  0.00473572
       305  0.00472972
     305.2  0.00477128
     305.4  0.00477729
     305.6  0.00470427
     305.8  0.00470046
       306   0.0047415
     306.2  0.00476848
     306.4  0.00475799
     306.6  0.00473993
     306.8  0.00470914
       307  0.00470004
     307.2   0.0047475
     307.4  0.00477089
     307.6   0.0047308
     307.8  0.00470495
       308  0.00472998
     308.2  0.00476467
     308.4  0.00473382
     308.6   0.0047181
     308.8   0.0047293
       309  0.00474202
     309.2  0.00475729
     309.4   0.0047539
     309.6  0.00473955
     309.8  0.00472587
       310  0.00474223
     310.2  0.00476995
     310.4   0.0047562
     310.6  0.00474618
     310.8  0.00474217
       311  0.00474821
     311.2   0.0047356
     311.4   0.0047444
     311.6    0.004711
     311.8  0.00472655
       312  0.00474044
     312.2  0.00473381
     312.4  0.00478322
     312.6  0.00476579
     312.8  0.00474202
       313  0.00471389
     313.2  0.00471572
     313.4  0.00474478
     313.6  0.00474657
     313.8  0.00473701
       314  0.00472746
     314.2  0.00473385
     314.4  0.00474054
     314.6  0.00476021
     314.8  0.00475048
       315  0.00474593
     315.2  0.00473185
     315.4   0.0047192
     315.6  0.00472255
     315.8  0.00469988
       316  0.00473154
     316.2    0.004772
     316.4  0.00473315
     316.6  0.00473461
     316.8  0.00472517
       317  0.00471437
     317.2  0.00474156
     317.4  0.00474402
     317.6   0.0047589
     317.8  0.00475372
       318   0.0047321
     318.2  0.00472966
     318.4  0.00473546
     318.6  0.00470766
     318.8  0.00472145
       319  0.00474362
     319.2  0.00476122
     319.4  0.00476263
     319.6   0.0047427
     319.8  0.00472374
       320  0.00473828
     320.2  0.00475933
     320.4   0.0047364
     320.6  0.00475552
     320.8  0.00473544
       321  0.00468989
     321.2  0.00469487
     321.4  0.00473498
     321.6   0.0047157
     321.8  0.00472025
       322  0.00476612
     322.2  0.00476239
     322.4  0.00477637
     322.6  0.00472829
     322.8  0.00472238
       323  0.00471005
     323.2  0.00472832
     323.4   0.0047388
     323.6  0.00473353
     323.8  0.00475187
       324  0.00472454
     324.2  0.00470237
     324.4  0.00470819
     324.6   0.0047292
     324.8  0.00473522
       325  0.00475753
     325.2  0.00477963
     325.4  0.00477428
     325.6  0.00474317
     325.8  0.00470396
       326   0.0046956
     326.2  0.00472962
     326.4  0.00475664
     326.6  0.00473805
     326.8  0.00471814
       327  0.00474905
     327.2   0.0047564
     327.4  0.00474289
     327.6  0.00474125
     327.8  0.00472363
       328  0.00473934
     328.2  0.00474095
     328.4  0.00469435
     328.6  0.00470418
     328.8  0.00474429
       329  0.00475725
     329.2  0.00474104
     329.4  0.00476744
     329.6  0.00476753
     329.8  0.00472604
       330  0.00471631
     330.2  0.00472602
     330.4  0.00474913
     330.6  0.00475654
     330.8  0.00473138
       331  0.00472589
     331.2  0.00475395
     331.4    0.004785
     331.6  0.00472978
     331.8  0.00471811
       332  0.00473966
     332.2  0.00472634
     332.4  0.00475111
     332.6  0.00473806
     332.8   0.0047084
       333  0.00472106
     333.2  0.00474242
     333.4  0.00473448
     333.6  0.00473938
     333.8  0.00475463
       334  0.00476215
     334.2  0.00474774
     334.4  0.00474698
     334.6  0.00473641
     334.8  0.00474678
       335  0.00472539
     335.2  0.00470779
     335.4   0.0047198
     335.6   0.0047397
     335.8  0.00477552
       336  0.00474702
     336.2  0.00472988
     336.4  0.00474685
     336.6  0.00476685
     336.8  0.00470897
       337  0.00471866
     337.2  0.00471991
     337.4  0.00472535
     337.6  0.00470879
     337.8   0.0047071
       338  0.00475031
     338.2  0.00478644
     338.4  0.00476638
     338.6  0.00474874
     338.8  0.00474832
       339  0.00472701
     339.2  0.00470747
     339.4  0.00471792
     339.6   0.0047336
     339.8  0.00472436
       340  0.00474323
     340.2  0.00476569
     340.4   0.0047457
     340.6  0.00475978
     340.8  0.00474572
       341  0.00474192
     341.2  0.00471421
     341.4  0.00472268
     341.6  0.00473051
     341.8  0.00474054
       342  0.00476021
     342.2  0.00474945
     342.4  0.00474915
     342.6  0.00474796
     342.8  0.00474781
       343  0.00472169
     343.2  0.00471465
     343.4  0.00472412
     343.6  0.00473383
     343.8  0.00475933
       344  0.00475855
     344.2  0.00474926
     344.4   0.0047321
     344.6  0.00472165
     344.8  0.00475372
       345  0.00474314
     345.2  0.00472071
     345.4  0.00474222
     345.6  0.00472244
     345.8  0.00474254
       346   0.0047599
     346.2  0.00476244
     346.4   0.0047635
     346.6  0.00472847
     346.8   0.0047133
       347  0.00473187
     347.2  0.00472865
     347.4  0.00471068
     347.6  0.00474425
     347.8  0.00473989
       348  0.00472966
     348.2  0.00477161
     348.4  0.00477125
     348.6  0.00474312
     348.8  0.00473205
       349  0.00473002
     349.2  0.00474277
     349.4  0.00473754
     349.6  0.00477023
     349.8  0.00475176
       350  0.00472792
     350.2  0.00475365
     350.4  0.00476949
     350.6  0.00476124
     350.8  0.00472027
       351  0.00472726
     351.2   0.0047313
     351.4   0.0047241
     351.6  0.00468797
     351.8  0.00472332
       352   0.0047352
     352.2  0.00474542
     352.4  0.00475286
     352.6  0.00473286
     352.8  0.00471641
       353  0.00470655
     353.2  0.00470965
     353.4  0.00472956
     353.6  0.00474248
     353.8  0.00475916
       354  0.00474364
     354.2  0.00474285
     354.4   0.0047683
     354.6  0.00472333
     354.8  0.00471898
       355  0.00472424
     355.2  0.00475445
     355.4  0.00475456
     355.6  0.00472295
     355.8  0.00471987
       356  0.00471139
     356.2  0.00471672
     356.4  0.00472859
     356.6  0.00473121
     356.8  0.00471931
       357  0.00473409
     357.2  0.00475881
     357.4  0.00474586
     357.6  0.00470757
     357.8  0.00467845
       358   0.0047481
     358.2   0.0047712
     358.4  0.00473175
     358.6  0.00472793
     358.8  0.00475706
       359  0.00475291
     359.2  0.00472091
     359.4  0.00472524
     359.6  0.00476294
     359.8  0.00472882
       360  0.00475274
     360.2  0.00475047
     360.4  0.00473559
     360.6  0.00472512
     360.8  0.00471518
       361  0.00474106
     361.2  0.00474579
     361.4  0.00477137
     361.6  0.00476494
     361.8  0.00476058
       362  0.00470718
     362.2  0.00469066
     362.4  0.00472814
     362.6  0.00472587
     362.8   0.0047203
       363   0.0047072
     363.2  0.00472482
     363.4  0.00473725
     363.6  0.00475416
     363.8  0.00473918
       364  0.00469853
     364.2  0.00473275
     364.4  0.00476139
     364.6  0.00476123
     364.8  0.00475562
       365  0.00473457
     365.2  0.00475346
     365.4  0.00476483
     365.6  0.00472081
     365.8  0.00469959
       366  0.00471353
     366.2  0.00473117
     366.4  0.00471819
     366.6  0.00474236
     366.8  0.00474937
       367  0.00475487
     367.2  0.00474002
     367.4    0.004735
     367.6  0.00474301
     367.8  0.00473103
       368  0.00471659
     368.2  0.00473653
     368.4  0.00473287
     368.6  0.00473303
     368.8  0.00477484
       369  0.00475658
     369.2  0.00473858
     369.4   0.0047271
     369.6  0.00472246
     369.8  0.00471637
       370  0.00473904
     370.2  0.00476024
     370.4  0.00476809
     370.6   0.0047545
     370.8  0.00472868
       371  0.00474906
     371.2  0.00475601
     371.4  0.00473574
     371.6  0.00469926
     371.8  0.00469667
       372  0.00471827
     372.2  0.00474093
     372.4  0.00477998
     372.6  0.00478703
     372.8  0.00471524
       373  0.00470947
     373.2  0.00475595
     373.4  0.00472693
     373.6   0.0047126
     373.8  0.00474337
       374  0.00474588
     374.2  0.00473059
     374.4  0.00476655
     374.6   0.0047494
     374.8  0.00473473
       375  0.00474967
     375.2  0.00475943
     375.4  0.00477234
     375.6  0.00472904
     375.8  0.00468228
       376  0.00471309
     376.2  0.00476752
     376.4  0.00474909
     376.6  0.00476807
     376.8  0.00472463
       377  0.00470844
     377.2  0.00474203
     377.4  0.00475467
     377.6  0.00472514
     377.8  0.00470715
       378  0.00472865
     378.2  0.00475626
     378.4  0.00477096
     378.6  0.00473798
     378.8  0.00472926
       379  0.00472686
     379.2  0.00472788
     379.4  0.00475116
     379.6  0.00474921
     379.8  0.00472069
       380   0.0047453
     380.2  0.00478908
     380.4  0.00475096
     380.6   0.0047141
     380.8   0.0047147
       381  0.00472821
     381.2  0.00469901
     381.4  0.00470993
     381.6   0.0047273
     381.8  0.00474538
       382  0.00477349
     382.2  0.00476836
     382.4  0.00475838
     382.6  0.00470653
     382.8  0.00468062
       383   0.0046843
     383.2  0.00472194
     383.4  0.00471446
     383.6   0.0047387
     383.8  0.00477178
       384  0.00476001
     384.2  0.00477144
     384.4  0.00476175
     384.6  0.00471222
     384.8  0.00471134
       385  0.00471585
     385.2  0.00473896
     385.4  0.00473467
     385.6  0.00471915
     385.8   0.0047425
       386  0.00473371
     386.2  0.00474108
     386.4   0.0047047
     386.6  0.00471652
     386.8  0.00472232
       387  0.00473602
     387.2  0.00475404
     387.4   0.0047473
     387.6  0.00474623
     387.8  0.00474046
       388  0.00473949
     388.2  0.00476042
     388.4  0.00472632
     388.6  0.00470386
     388.8    0.004711
       389  0.00472852
     389.2  0.00472279
     389.4  0.00475275
     389.6  0.00478324
     389.8  0.00474602
       390  0.00474755
     390.2  0.00476483
     390.4  0.00471718
     390.6  0.00469613
     390.8  0.00465765
       391  0.00470412
     391.2  0.00475973
     391.4  0.00475886
     391.6  0.00471814
     391.8  0.00474286
       392  0.00474025
     392.2  0.00470179
     392.4  0.00474535
     392.6   0.0046868
     392.8  0.00468883
       393  0.00471512
     393.2  0.00471617
     393.4  0.00473532
     393.6   0.0047485
     393.8  0.00476912
       394  0.00473801
     394.2  0.00472526
     394.4  0.00472164
     394.6  0.00470365
     394.8  0.00477236
       395  0.00475621
     395.2  0.00472185
     395.4  0.00475069
     395.6   0.0047414
     395.8  0.00474408
       396  0.00474879
     396.2  0.00473026
     396.4  0.00472601
     396.6  0.00472792
     396.8  0.00470681
       397  0.00471322
     397.2  0.00472948
     397.4  0.00473862
     397.6  0.00472336
     397.8  0.00472638
       398  0.00476175
     398.2  0.00476042
     398.4  0.00472273
     398.6  0.00468526
     398.8  0.00470498
       399  0.00473926
     399.2  0.00471247
     399.4  0.00472715
     399.6  0.00477077
     399.8   0.0047721
       400  0.00475356
     400.2  0.00475778
     400.4   0.0047204
     400.6  0.00472431
     400.8  0.00471349
       401  0.00472932
     401.2  0.00470663
     401.4   0.0047504
     401.6   0.0047238
     401.8  0.00472553
       402  0.00476442
     402.2  0.00477621
     402.4  0.00476619
     402.6   0.0047118
     402.8  0.00472505
       403  0.00472774
     403.2  0.00473342
     403.4  0.00471006
     403.6  0.00470254
     403.8  0.00475126
       404  0.00476239
     404.2  0.00476829
     404.4  0.00476994
     404.6  0.00473179
     404.8  0.00474281
       405  0.00471855
     405.2  0.00471915
     405.4  0.00471303
     405.6  0.00467683
     405.8  0.00471668
       406  0.00476162
     406.2  0.00477815
     406.4  0.00475999
     406.6  0.00475273
     406.8  0.00473856
       407  0.00472393
     407.2  0.00471479
     407.4  0.00470834
     407.6  0.00468288
     407.8  0.00468251
       408  0.00471242
     408.2  0.00472742
     408.4  0.00475388
     408.6  0.00477648
     408.8   0.0047576
       409  0.00473649
     409.2  0.00474665
     409.4  0.00471602
     409.6  0.00471521
     409.8  0.00469296
       410  0.00469106
     410.2  0.00473021
     410.4  0.00474775
     410.6  0.00478681
     410.8  0.00475288
       411  0.00474962
     411.2  0.00473421
     411.4  0.00474872
     411.6  0.00469961
     411.8  0.00472876
       412   0.0047022
     412.2  0.00465485
     412.4  0.00471932
     412.6  0.00474611
     412.8  0.00474258
       413  0.00472976
     413.2   0.0047464
     413.4  0.00472695
     413.6   0.0047194
     413.8   0.0047481
       414  0.00473467
     414.2  0.00471283
     414.4  0.00471107
     414.6  0.00471982
     414.8  0.00477649
       415  0.00478362
     415.2  0.00473527
     415.4  0.00473352
     415.6   0.0047324
     415.8  0.00476387
       416  0.00473423
     416.2  0.00471874
     416.4  0.00469246
     416.6  0.00471638
     416.8  0.00471047
       417  0.00471858
     417.2  0.00477454
     417.4   0.0047655
     417.6  0.00474953
     417.8  0.00474032
       418  0.00472097
     418.2  0.00472663
     418.4  0.00470308
     418.6  0.00471663
     418.8  0.00475037
       419  0.00471184
     419.2  0.00470959
     419.4  0.00472075
     419.6  0.00476188
     419.8  0.00476624
       420  0.00477636
     420.2  0.00475808
     420.4  0.00474895
     420.6  0.00473866
     420.8  0.00469326
       421  0.00469824
     421.2  0.00472587
     421.4  0.00476006
     421.6  0.00473214
     421.8  0.00474687
       422  0.00476302
     422.2  0.00476498
     422.4  0.00478277
     422.6  0.00472462
     422.8  0.00465058
       423  0.00468485
     423.2  0.00473461
     423.4  0.00475576
     423.6  0.00473874
     423.8  0.00477111
       424  0.00473869
     424.2  0.00475678
     424.4  0.00474203
     424.6  0.00470007
     424.8  0.00472216
       425  0.00471937
     425.2  0.00472822
     425.4  0.00472337
     425.6  0.00473864
     425.8  0.00476444
       426  0.00477961
     426.2   0.0047382
     426.4  0.00471408
     426.6  0.00471928
     426.8  0.00468506
       427  0.00472089
     427.2  0.00474994
     427.4  0.00474933
     427.6   0.0047455
     427.8  0.00471479
       428  0.00471734
     428.2  0.00473227
     428.4  0.00473597
     428.6  0.00473961
     428.8   0.0047326
       429  0.00473212
     429.2  0.00475665
     429.4  0.00473825
     429.6  0.00478457
     429.8  0.00475157
       430  0.00471414
     430.2  0.00469741
     430.4  0.00471065
     430.6  0.00472976
     430.8  0.00470439
       431  0.00473849
     431.2  0.00473497
     431.4  0.00473821
     431.6  0.00468796
     431.8  0.00473886
       432  0.00474793
     432.2  0.00470296
     432.4  0.00471365
     432.6  0.00472591
     432.8  0.00473723
       433  0.00473139
     433.2  0.00474293
     433.4  0.00473047
     433.6  0.00474512
     433.8  0.00475192
       434  0.00470907
     434.2  0.00470643
     434.4  0.00467199
     434.6  0.00469352
     434.8  0.00475483
       435  0.00477164
     435.2  0.00478681
     435.4  0.00477557
     435.6   0.0047297
     435.8  0.00470953
       436  0.00469629
     436.2  0.00470017
     436.4  0.00469549
     436.6  0.00475999
     436.8   0.0047329
       437  0.00471357
     437.2  0.00475705
     437.4  0.00476479
     437.6  0.00471212
     437.8   0.0046679
       438  0.00469741
     438.2   0.0047247
     438.4  0.00473411
     438.6  0.00475455
     438.8  0.00474257
       439  0.00470827
     439.2  0.00472214
     439.4   0.0047498
     439.6  0.00477648
     439.8  0.00472125
       440  0.00466965
     440.2  0.00469986
     440.4  0.00474098
     440.6  0.00476161
     440.8  0.00472101
       441  0.00473028
     441.2  0.00475733
     441.4  0.00473706
     441.6  0.00466308
     441.8  0.00472425
       442  0.00472179
     442.2  0.00468711
     442.4  0.00470543
     442.6  0.00469362
     442.8  0.00474509
       443  0.00473656
     443.2  0.00470114
     443.4   0.0047159
     443.6  0.00478636
     443.8  0.00475327
       444  0.00469493
     444.2  0.00471872
     444.4  0.00471132
     444.6  0.00470386
     444.8   0.0047703
       445   0.0047624
     445.2  0.00474083
     445.4  0.00475727
     445.6   0.0047373
     445.8   0.0046856
       446  0.00472866
     446.2  0.00473943
     446.4  0.00467799
     446.6  0.00473439
     446.8  0.00472233
       447  0.00472624
     447.2  0.00472704
     447.4  0.00472825
     447.6  0.00475567
     447.8  0.00473755
       448  0.00471475
     448.2   0.0047253
     448.4  0.00472195
     448.6  0.00468175
     448.8  0.00470256
       449  0.00472172
     449.2  0.00474817
     449.4  0.00476008
     449.6  0.00478192
     449.8  0.00474354
       450  0.00472639
     450.2  0.00472992
     450.4  0.00473966
     450.6  0.00475123
     450.8  0.00471007
       451  0.00471296
     451.2  0.00469062
     451.4   0.0047373
     451.6   0.0047152
     451.8  0.00471359
       452  0.00470355
     452.2  0.00474465
     452.4  0.00476285
     452.6  0.00471473
     452.8  0.00471932
       453  0.00472417
     453.2  0.00469344
     453.4   0.0047141
     453.6  0.00471265
     453.8  0.00471055
       454  0.00471912
     454.2  0.00474003
     454.4   0.0047498
     454.6  0.00472488
     454.8  0.00475099
       455  0.00471106
     455.2   0.0046901
     455.4  0.00468773
     455.6  0.00468718
     455.8  0.00469514
       456   0.0047103
     456.2  0.00475429
     456.4   0.0047434
     456.6  0.00474819
     456.8   0.0047378
       457  0.00470577
     457.2  0.00470769
     457.4  0.00467148
     457.6  0.00467388
     457.8  0.00469179
       458  0.00471958
     458.2  0.00475085
     458.4  0.00474374
     458.6  0.00473096
     458.8   0.0047493
       459  0.00472503
     459.2  0.00471119
     459.4  0.00475043
     459.6  0.00475765
     459.8  0.00469063
       460  0.00471728
     460.2   0.0047657
     460.4  0.00474092
     460.6  0.00474428
     460.8  0.00473984
       461  0.00471751
     461.2  0.00471379
     461.4  0.00475562
     461.6  0.00468469
     461.8  0.00471589
       462  0.00474824
     462.2   0.0047088
     462.4     0.00474
     462.6  0.00472522
     462.8   0.0047057
       463  0.00470134
     463.2  0.00471412
     463.4  0.00473523
     463.6  0.00477009
     463.8  0.00475182
       464  0.00471503
     464.2  0.00470225
     464.4  0.00470441
     464.6  0.00470968
     464.8  0.00471732
       465  0.00470725
     465.2    0.004753
     465.4  0.00476406
     465.6  0.00472836
     465.8  0.00472093
       466  0.00470565
     466.2  0.00473293
     466.4  0.00471686
     466.6  0.00472224
     466.8  0.00469489
       467  0.00468618
     467.2  0.00473653
     467.4  0.00468673
     467.6  0.00472076
     467.8  0.00475154
       468  0.00474835
     468.2  0.00476427
     468.4  0.00473123
     468.6  0.00471484
     468.8  0.00473556
       469  0.00473678
     469.2  0.00471034
     469.4  0.00472913
     469.6   0.0047686
     469.8  0.00470847
       470  0.00471819
     470.2  0.00473319
     470.4  0.00472419
     470.6  0.00470663
     470.8  0.00471988
       471  0.00473913
     471.2  0.00470418
     471.4  0.00473696
     471.6   0.0047272
     471.8  0.00474553
       472  0.00473477
     472.2   0.0046973
     472.4  0.00475711
     472.6  0.00471637
     472.8   0.0046935
       473   0.0046901
     473.2  0.00473303
     473.4   0.0047713
     473.6   0.0047591
     473.8  0.00470902
       474  0.00469454
     474.2  0.00472918
     474.4   0.0047348
     474.6  0.00472795
     474.8  0.00473694
       475  0.00470492
     475.2  0.00472301
     475.4  0.00475356
     475.6  0.00474201
     475.8  0.00473026
       476  0.00469327
     476.2  0.00471893
     476.4  0.00470097
     476.6  0.00474528
     476.8  0.00476337
       477  0.00472994
     477.2  0.00473474
     477.4  0.00471705
     477.6  0.00469058
     477.8  0.00469881
       478  0.00470823
     478.2  0.00473147
     478.4  0.00469385
     478.6  0.00470134
     478.8  0.00471815
       479  0.00475625
     479.2  0.00474814
     479.4  0.00471593
     479.6  0.00472489
     479.8  0.00474239
       480  0.00475785
     480.2  0.00476372
     480.4  0.00472465
     480.6  0.00469763
     480.8  0.00470978
       481  0.00475459
     481.2  0.00473904
     481.4  0.00473352
     481.6  0.00469846
     481.8  0.00472673
       482  0.00474002
     482.2  0.00471368
     482.4  0.00470321
     482.6  0.00468156
     482.8  0.00471856
       483  0.00474693
     483.2  0.00477516
     483.4  0.00478385
     483.6  0.00473293
     483.8  0.00470873
       484   0.0046653
     484.2  0.00466761
     484.4   0.0046858
     484.6  0.00471428
     484.8  0.00476043
       485   0.0047805
     485.2  0.00479792
     485.4  0.00474266
     485.6  0.00469611
     485.8  0.00472265
       486  0.00471288
     486.2  0.00470401
     486.4  0.00468069
     486.6  0.00471287
     486.8  0.00469719
       487  0.00474494
     487.2  0.00478272
     487.4  0.00477367
     487.6  0.00471875
     487.8   0.0046866
       488  0.00470902
     488.2  0.00470171
     488.4  0.00469909
     488.6  0.00473523
     488.8  0.00472008
       489  0.00473381
     489.2   0.0047094
     489.4  0.00472237
     489.6  0.00477321
     489.8  0.00477467
       490  0.00476089
     490.2  0.00471283
     490.4  0.00471689
     490.6  0.00470691
     490.8  0.00472873
       491  0.00476405
     491.2  0.00470965
     491.4  0.00474793
     491.6  0.00474393
     491.8  0.00473463
       492    0.004732
     492.2   0.0047123
     492.4  0.00469124
     492.6  0.00469499
     492.8  0.00470238
       493  0.00470713
     493.2   0.0047254
     493.4   0.0047362
     493.6  0.00475931
     493.8  0.00477019
       494  0.00473587
     494.2  0.00472117
     494.4  0.00472886
     494.6  0.00471829
     494.8  0.00473097
       495  0.00472253
     495.2  0.00470244
     495.4  0.00472723
     495.6  0.00473511
     495.8  0.00473516
       496  0.00474329
     496.2  0.00476279
     496.4  0.00471749
     496.6  0.00476063
     496.8  0.00471428
       497  0.00467279
     497.2  0.00472445
     497.4  0.00470386
     497.6  0.00469486
     497.8  0.00473385
       498  0.00474742
     498.2   0.0047671
     498.4  0.00474039
     498.6  0.00471192
     498.8  0.00475198
       499  0.00477454
     499.2  0.00471858
     499.4  0.00470954
     499.6  0.00472086
     499.8  0.00472745
       500  0.00473711
     500.2  0.00474952
     500.4  0.00475511
     500.6  0.00474361
     500.8  0.00472152
       501  0.00473357
     501.2   0.0047202
     501.4  0.00473362
     501.6  0.00468074
     501.8  0.00471305
       502  0.00477711
     502.2  0.00477319
     502.4  0.00476601
     502.6  0.00470815
     502.8  0.00470277
       503  0.00467854
     503.2  0.00468445
     503.4  0.00473822
     503.6  0.00474527
     503.8  0.00474866
       504  0.00471226
     504.2  0.00471906
     504.4  0.00473203
     504.6  0.00470919
     504.8  0.00474655
       505  0.00475031
     505.2  0.00476585
     505.4  0.00473025
     505.6  0.00468091
     505.8  0.00469466
       506  0.00470483
     506.2  0.00470981
     506.4  0.00473011
     506.6  0.00475527
     506.8  0.00473857
       507  0.00473867
     507.2  0.00476446
     507.4  0.00471399
     507.6  0.00470528
     507.8  0.00470264
       508  0.00469375
     508.2  0.00475766
     508.4  0.00472615
     508.6  0.00468098
     508.8  0.00473298
       509  0.00478834
     509.2  0.00475714
     509.4  0.00473139
     509.6  0.00475285
     509.8   0.0047106
       510    0.004743
     510.2   0.0047281
     510.4  0.00472207
     510.6  0.00471796
     510.8  0.00474404
       511  0.00478262
     511.2  0.00476307
     511.4  0.00474269
     511.6  0.00468035
     511.8  0.00472287
       512   0.0047214
     512.2  0.00469658
     512.4  0.00477026
     512.6  0.00475284
     512.8  0.00473476
       513  0.00473548
     513.2   0.0047659
     513.4  0.00473791
     513.6  0.00469879
     513.8  0.00469143
       514  0.00468222
     514.2  0.00475017
     514.4  0.00480444
     514.6   0.0047727
     514.8  0.00476379
       515  0.00472471
     515.2  0.00472852
     515.4  0.00472815
     515.6  0.00473925
     515.8  0.00472897
       516  0.00473599
     516.2  0.00475006
     516.4  0.00473777
     516.6  0.00474488
     516.8  0.00471696
       517  0.00473265
     517.2  0.00475805
     517.4  0.00473549
     517.6  0.00470459
     517.8  0.00469604
       518  0.00472427
     518.2  0.00478012
     518.4  0.00478765
     518.6    0.004749
     518.8  0.00469046
       519  0.00469263
     519.2  0.00473382
     519.4  0.00474158
     519.6   0.0047352
     519.8  0.00471466
       520  0.00475202
     520.2  0.00477022
     520.4  0.00474875
     520.6  0.00472723
     520.8  0.00470481
       521  0.00471113
     521.2  0.00474212
     521.4  0.00475628
     521.6  0.00470389
     521.8   0.0047417
       522  0.00475246
     522.2  0.00475088
     522.4  0.00476608
     522.6  0.00472118
     522.8  0.00472464
       523  0.00469647
     523.2  0.00469992
     523.4  0.00470197
     523.6  0.00476091
     523.8  0.00477238
       524  0.00475361
     524.2  0.00476895
     524.4  0.00471292
     524.6  0.00471998
     524.8  0.00472524
       525  0.00468762
     525.2  0.00472673
     525.4  0.00474586
     525.6  0.00475931
     525.8  0.00476727
       526  0.00471149
     526.2  0.00476369
     526.4   0.0047561
     526.6  0.00471173
     526.8  0.00470407
       527   0.0047101
     527.2  0.00473458
     527.4  0.00473867
     527.6  0.00474978
     527.8  0.00472083
       528  0.00470142
     528.2  0.00474316
     528.4  0.00472301
     528.6  0.00471824
     528.8  0.00473433
       529  0.00471104
     529.2  0.00474951
     529.4  0.00476161
     529.6  0.00471457
     529.8  0.00472453
       530  0.00475214
     530.2   0.0047594
     530.4  0.00475862
     530.6  0.00474397
     530.8  0.00472083
       531  0.00473758
     531.2  0.00474597
     531.4  0.00474599
     531.6  0.00468773
     531.8  0.00468736
       532  0.00471131
     532.2  0.00472382
     532.4  0.00475216
     532.6  0.00474954
     532.8  0.00474605
       533  0.00469292
     533.2  0.00469062
     533.4  0.00472018
     533.6  0.00471287
     533.8  0.00475455
       534  0.00472008
     534.2  0.00469905
     534.4  0.00471754
     534.6   0.0047355
     534.8  0.00479652
       535  0.00474542
     535.2  0.00473865
     535.4  0.00472911
     535.6  0.00472377
     535.8  0.00474701
       536   0.0047344
     536.2  0.00470988
     536.4  0.00469867
     536.6  0.00472844
     536.8  0.00474066
       537  0.00474986
     537.2  0.00474131
     537.4  0.00473543
     537.6  0.00472086
     537.8  0.00470005
       538  0.00473237
     538.2  0.00475356
     538.4  0.00473064
     538.6   0.0047061
     538.8  0.00472657
       539  0.00475094
     539.2  0.00473944
     539.4  0.00474282
     539.6  0.00475341
     539.8  0.00474568
       540  0.00475783
     540.2  0.00474809
     540.4  0.00471739
     540.6  0.00473374
     540.8  0.00475415
       541  0.00472502
     541.2  0.00470904
     541.4  0.00472262
     541.6  0.00471081
     541.8  0.00473057
       542  0.00476389
     542.2  0.00473486
     542.4   0.0047635
     542.6  0.00473259
     542.8  0.00472019
       543  0.00472378
     543.2  0.00472949
     543.4  0.00475165
     543.6  0.00475643
     543.8  0.00473605
       544  0.00469376
     544.2  0.00469621
     544.4  0.00471988
     544.6  0.00471882
     544.8  0.00475797
       545  0.00474034
     545.2  0.00473748
     545.4  0.00473127
     545.6  0.00469413
     545.8  0.00470952
       546  0.00475507
     546.2   0.0047523
     546.4  0.00469856
     546.6  0.00470894
     546.8  0.00474182
       547  0.00472405
     547.2   0.0047652
     547.4  0.00471814
     547.6  0.00471463
     547.8  0.00474396
       548  0.00472689
     548.2  0.00470688
     548.4  0.00468462
     548.6  0.00467349
     548.8  0.00472644
       549   0.0047463
     549.2  0.00477234
     549.4  0.00478377
     549.6  0.00478595
     549.8  0.00473341
       550  0.00470231
     550.2   0.0046736
     550.4   0.0046858
     550.6  0.00472019
     550.8  0.00474995
       551  0.00475822
     551.2  0.00474033
     551.4  0.00475608
     551.6  0.00468635
     551.8  0.00470814
       552  0.00475061
     552.2  0.00474504
     552.4   0.0047531
     552.6  0.00469642
     552.8  0.00473118
       553  0.00471649
     553.2  0.00466648
     553.4  0.00468213
     553.6  0.00474104
     553.8  0.00476003
       554   0.0046968
     554.2   0.0046918
     554.4  0.00471895
     554.6  0.00471952
     554.8  0.00473945
       555  0.00471655
     555.2  0.00473294
     555.4  0.00478567
     555.6  0.00473071
     555.8  0.00469527
       556   0.0046704
     556.2  0.00470589
     556.4  0.00472445
     556.6  0.00473647
     556.8  0.00469988
       557  0.00470209
     557.2  0.00471559
     557.4  0.00470022
     557.6  0.00470849
     557.8  0.00474488
       558  0.00475464
     558.2  0.00476274
     558.4  0.00472962
     558.6  0.00473104
     558.8   0.0047256
       559  0.00469833
     559.2  0.00469966
     559.4  0.00466142
     559.6  0.00468425
     559.8  0.00474184
       560  0.00478001
     560.2  0.00477831
     560.4  0.00478075
     560.6  0.00476217
     560.8  0.00471251
       561  0.00468863
     561.2  0.00469185
     561.4  0.00470764
     561.6  0.00466855
     561.8  0.00472925
       562  0.00476343
     562.2  0.00476881
     562.4  0.00478874
     562.6  0.00472671
     562.8  0.00470119
       563  0.00469045
     563.2  0.00469194
     563.4  0.00468771
     563.6  0.00471557
     563.8  0.00473544
       564  0.00472265
     564.2  0.00471972
     564.4  0.00472731
     564.6  0.00473774
     564.8  0.00477534
       565  0.00474671
     565.2  0.00476715
     565.4  0.00473535
     565.6  0.00469954
     565.8  0.00470881
       566  0.00470699
     566.2  0.00472854
     566.4  0.00472222
     566.6  0.00472894
     566.8   0.0047555
       567  0.00475843
     567.2  0.00475401
     567.4  0.00472557
     567.6  0.00470654
     567.8   0.0047386
       568  0.00474152
     568.2  0.00471101
     568.4  0.00467356
     568.6  0.00468815
     568.8  0.00470171
       569  0.00473393
     569.2  0.00475374
     569.4  0.00477606
     569.6  0.00478372
     569.8  0.00474849
       570  0.00472957
     570.2  0.00471808
     570.4  0.00470448
     570.6  0.00467336
     570.8  0.00468035
       571  0.00474332
     571.2  0.00475316
     571.4  0.00478333
     571.6  0.00469714
     571.8  0.00470486
       572  0.00475978
     572.2  0.00474035
     572.4  0.00471519
     572.6  0.00469486
     572.8  0.00469357
       573  0.00466059
     573.2  0.00471831
     573.4   0.0047577
     573.6  0.00472248
     573.8  0.00473557
       574  0.00476976
     574.2  0.00474838
     574.4  0.00470441
     574.6  0.00466028
     574.8  0.00469416
       575  0.00468777
     575.2  0.00472586
     575.4  0.00475686
     575.6  0.00472149
     575.8  0.00473983
       576  0.00476109
     576.2  0.00478856
     576.4  0.00472856
     576.6  0.00472533
     576.8  0.00466437
       577  0.00464561
     577.2  0.00473982
     577.4  0.00474173
     577.6   0.0047269
     577.8  0.00471148
       578  0.00470923
     578.2  0.00470579
     578.4  0.00470704
     578.6  0.00471392
     578.8  0.00474357
       579   0.0047402
     579.2  0.00471746
     579.4  0.00470482
     579.6  0.00472018
     579.8  0.00473274
       580  0.00473474
     580.2  0.00472003
     580.4  0.00474186
     580.6  0.00469675
     580.8  0.00469539
       581  0.00473826
     581.2  0.00473359
     581.4  0.00477367
     581.6  0.00470357
     581.8  0.00467595
       582  0.00473669
     582.2  0.00471676
     582.4  0.00472622
     582.6  0.00471908
     582.8  0.00466258
       583  0.00468656
     583.2  0.00473856
     583.4  0.00471494
     583.6  0.00472904
     583.8  0.00474229
       584  0.00470193
     584.2  0.00468811
     584.4    0.004696
     584.6  0.00467084
     584.8  0.00475516
       585  0.00474083
     585.2  0.00475183
     585.4   0.0047269
     585.6  0.00467194
     585.8  0.00470523
       586  0.00471768
     586.2   0.0047248
     586.4  0.00468935
     586.6  0.00470031
     586.8  0.00472605
       587  0.00473107
     587.2  0.00477161
     587.4  0.00473786
     587.6  0.00469796
     587.8  0.00468524
       588  0.00472926
     588.2  0.00474526
     588.4   0.0046668
     588.6  0.00468442
     588.8  0.00473486
       589  0.00472684
     589.2  0.00471991
     589.4  0.00472515
     589.6  0.00472344
     589.8   0.0046901
       590  0.00474402
     590.2  0.00476979
     590.4  0.00474646
     590.6  0.00470394
     590.8  0.00468408
       591  0.00472423
     591.2  0.00468416
     591.4  0.00469228
     591.6  0.00467251
     591.8  0.00476171
       592  0.00481642
     592.2  0.00474262
     592.4  0.00473584
     592.6  0.00471444
     592.8  0.00469808
       593  0.00466788
     593.2  0.00467191
     593.4  0.00468228
     593.6  0.00471944
     593.8  0.00473391
       594  0.00474163
     594.2  0.00476178
     594.4  0.00472578
     594.6   0.0047057
     594.8  0.00478236
       595  0.00473825
     595.2  0.00471054
     595.4  0.00468543
     595.6  0.00471164
     595.8  0.00469285
       596  0.00472226
     596.2  0.00476588
     596.4   0.0047434
     596.6  0.00472523
     596.8  0.00474912
       597   0.0047129
     597.2  0.00473112
     597.4  0.00471245
     597.6  0.00468221
     597.8  0.00467381
       598  0.00466339
     598.2  0.00470325
     598.4  0.00474246
     598.6   0.0047944
     598.8   0.0047609
       599  0.00474648
     599.2    0.004726
     599.4  0.00471213
     599.6  0.00474964
     599.8  0.00472909
       600  0.00471055
     600.2  0.00470864
     600.4  0.00471737
     600.6  0.00472669
     600.8  0.00474926
       601  0.00474404
     601.2  0.00474539
     601.4   0.0047577
     601.6  0.00471386
     601.8  0.00472759
       602  0.00474312
     602.2  0.00469097
     602.4  0.00471573
     602.6  0.00471112
     602.8  0.00469864
       603  0.00470396
     603.2   0.0047452
     603.4  0.00474649
     603.6  0.00472325
     603.8  0.00471477
       604  0.00472661
     604.2   0.0047246
     604.4  0.00474051
     604.6   0.0047312
     604.8  0.00474557
       605  0.00471745
     605.2  0.00469126
     605.4  0.00469514
     605.6  0.00471784
     605.8  0.00472812
       606  0.00476742
     606.2  0.00479604
     606.4  0.00473642
     606.6   0.0047238
     606.8  0.00470484
       607  0.00464042
     607.2  0.00469349
     607.4  0.00475427
     607.6  0.00475091
     607.8  0.00471459
       608  0.00471357
     608.2   0.0047404
     608.4  0.00472789
     608.6  0.00471587
     608.8  0.00471299
       609  0.00472742
     609.2  0.00475226
     609.4  0.00473447
     609.6  0.00471301
     609.8  0.00475125
       610  0.00477727
     610.2  0.00471567
     610.4  0.00470863
     610.6  0.00468805
     610.8  0.00471825
       611  0.00474209
     611.2  0.00473452
     611.4   0.0047222
     611.6  0.00469842
     611.8  0.00468498
       612  0.00471307
     612.2  0.00469852
     612.4  0.00473375
     612.6  0.00468784
     612.8  0.00472978
       613  0.00472395
     613.2  0.00473899
     613.4  0.00476661
     613.6  0.00475969
     613.8  0.00472439
       614  0.00469973
     614.2  0.00471032
     614.4  0.00471785
     614.6  0.00470066
     614.8  0.00476395
       615  0.00474688
     615.2  0.00475046
     615.4  0.00482092
     615.6  0.00476834
     615.8   0.0046807
       616   0.0046782
     616.2  0.00471525
     616.4  0.00468302
     616.6  0.00469412
     616.8  0.00470944
       617  0.00470936
     617.2  0.00476344
     617.4  0.00474842
     617.6  0.00473812
     617.8  0.00473433
       618  0.00475592
     618.2  0.00474208
     618.4  0.00466367
     618.6  0.00466534
     618.8  0.00468986
       619  0.00465913
     619.2  0.00467932
     619.4  0.00474396
     619.6  0.00478437
     619.8  0.00478678
       620  0.00480567
     620.2  0.00478829
     620.4  0.00470605
     620.6  0.00467238
     620.8  0.00470615
       621  0.00471315
     621.2  0.00472482
     621.4  0.00475125
     621.6  0.00469514
     621.8  0.00473721
       622  0.00476857
     622.2  0.00476835
     622.4  0.00477046
     622.6   0.0047189
     622.8  0.00468442
       623  0.00465572
     623.2  0.00467109
     623.4  0.00468912
     623.6  0.00470823
     623.8  0.00475189
       624  0.00480159
     624.2  0.00478411
     624.4  0.00474445
     624.6  0.00471727
     624.8   0.0047204
       625  0.00466641
     625.2  0.00466272
     625.4  0.00472799
     625.6  0.00474999
     625.8  0.00475213
       626  0.00473013
     626.2  0.00479972
     626.4  0.00475386
     626.6  0.00469572
     626.8  0.00468967
       627  0.00472415
     627.2  0.00477578
     627.4  0.00476306
     627.6  0.00472678
     627.8  0.00471121
       628  0.00468212
     628.2  0.00469317
     628.4   0.0046993
     628.6  0.00471625
     628.8  0.00470912
       629  0.00475873
     629.2  0.00476362
     629.4   0.0047372
     629.6  0.00473487
     629.8  0.00472904
       630  0.00474999
     630.2  0.00469247
     630.4  0.00467768
     630.6  0.00469138
     630.8  0.00472977
       631  0.00473224
     631.2  0.00468887
     631.4  0.00472116
     631.6  0.00469842
     631.8  0.00472534
       632  0.00472732
     632.2  0.00470103
     632.4   0.0047451
     632.6  0.00470774
     632.8  0.00466467
       633  0.00466028
     633.2  0.00471684
     633.4  0.00475386
     633.6  0.00477031
     633.8  0.00472827
       634  0.00473778
     634.2  0.00470842
     634.4  0.00466619
     634.6  0.00467425
     634.8  0.00471899
       635  0.00471148
     635.2  0.00475945
     635.4  0.00474065
     635.6  0.00471521
     635.8  0.00465941
       636  0.00468954
     636.2  0.00473528
     636.4   0.0047455
     636.6   0.0047464
     636.8  0.00470578
       637  0.00471409
     637.2  0.00469809
     637.4  0.00466876
     637.6  0.00469111
     637.8   0.0047012
       638  0.00471824
     638.2  0.00474756
     638.4  0.00472844
     638.6  0.00472206
     638.8  0.00471229
       639  0.00470752
     639.2  0.00473266
     639.4  0.00475477
     639.6  0.00471111
     639.8  0.00468524
       640  0.00469572
     640.2  0.00470414
     640.4  0.00472532
     640.6  0.00475203
     640.8  0.00477145
       641  0.00472829
     641.2  0.00472851
     641.4  0.00471047
     641.6  0.00463896
     641.8  0.00469139
       642  0.00470599
     642.2  0.00470263
     642.4  0.00477205
     642.6  0.00474306
     642.8  0.00475624
       643   0.0047222
     643.2  0.00472644
     643.4  0.00472016
     643.6  0.00471938
     643.8  0.00471354
       644  0.00469536
     644.2  0.00469654
     644.4  0.00475898
     644.6  0.00474354
     644.8  0.00475903
       645  0.00474025
     645.2  0.00472527
     645.4  0.00473553
     645.6  0.00467691
     645.8   0.0046406
       646  0.00467418
     646.2  0.00471445
     646.4   0.0046845
     646.6  0.00471002
     646.8  0.00472627
       647  0.00472885
     647.2  0.00476968
     647.4  0.00471994
     647.6  0.00470788
     647.8   0.0046961
       648  0.00463491
     648.2  0.00469851
     648.4  0.00474142
     648.6  0.00473004
     648.8  0.00472485
       649  0.00471728
     649.2  0.00470071
     649.4  0.00471791
     649.6  0.00472815
     649.8  0.00467848
       650  0.00471211
     650.2  0.00473493
     650.4   0.0047703
     650.6  0.00477379
     650.8  0.00472503
       651   0.0046959
     651.2  0.00467265
     651.4  0.00469702
     651.6  0.00465808
     651.8  0.00469419
       652  0.00469994
     652.2  0.00474197
     652.4  0.00474781
     652.6  0.00466681
     652.8   0.0046934
       653  0.00471102
     653.2  0.00473064
     653.4  0.00473792
     653.6  0.00469396
     653.8  0.00470468
       654  0.00472594
     654.2  0.00473501
     654.4   0.0047546
     654.6  0.00473299
     654.8  0.00474602
       655  0.00468102
     655.2   0.0046783
     655.4  0.00470236
     655.6   0.0047004
     655.8  0.00468222
       656  0.00471146
     656.2   0.0047845
     656.4  0.00475046
     656.6  0.00472284
     656.8  0.00468743
       657   0.0046652
     657.2  0.00471005
     657.4  0.00468859
     657.6  0.00469167
     657.8  0.00474099
       658  0.00474059
     658.2  0.00473173
     658.4  0.00476625
     658.6  0.00473852
     658.8  0.00470111
       659  0.00466845
     659.2  0.00471587
     659.4   0.0047496
     659.6  0.00471957
     659.8  0.00469236
       660   0.0047119
     660.2  0.00473318
     660.4  0.00476313
     660.6  0.00472387
     660.8  0.00471867
       661  0.00470331
     661.2    0.004677
     661.4  0.00477278
     661.6  0.00472012
     661.8  0.00469834
       662  0.00473368
     662.2  0.00473063
     662.4  0.00473777
     662.6  0.00470145
     662.8  0.00466988
       663  0.00466319
     663.2   0.0046947
     663.4  0.00471244
     663.6  0.00475145
     663.8  0.00481442
       664  0.00472153
     664.2  0.00470092
     664.4  0.00473164
     664.6  0.00471062
     664.8  0.00471406
       665  0.00468182
     665.2   0.0046939
     665.4   0.0047265
     665.6  0.00470077
     665.8   0.0047028
       666  0.00470329
     666.2  0.00475058
     666.4  0.00472667
     666.6  0.00466564
     666.8  0.00467436
       667  0.00466519
     667.2  0.00471622
     667.4  0.00470927
     667.6  0.00472234
     667.8  0.00472688
       668  0.00470246
     668.2  0.00472831
     668.4  0.00471078
     668.6  0.00469776
     668.8  0.00470507
       669  0.00473863
     669.2  0.00474009
     669.4  0.00474177
     669.6  0.00474737
     669.8  0.00471418
       670   0.0047666
     670.2  0.00475529
     670.4  0.00470515
     670.6  0.00468489
     670.8  0.00468351
       671  0.00471426
     671.2  0.00473904
     671.4  0.00477896
     671.6  0.00473697
     671.8  0.00475054
       672   0.0047142
     672.2  0.00467544
     672.4   0.0046769
     672.6   0.0046858
     672.8  0.00469993
       673  0.00470261
     673.2  0.00473916
     673.4  0.00473253
     673.6  0.00474113
     673.8  0.00473077
       674  0.00467148
     674.2  0.00466382
     674.4   0.0047249
     674.6  0.00471878
     674.8  0.00479554
       675  0.00474836
     675.2   0.0047376
     675.4  0.00474688
     675.6  0.00473162
     675.8  0.00468806
       676  0.00469827
     676.2  0.00468303
     676.4  0.00464949
     676.6  0.00467389
     676.8   0.0046986
       677  0.00469714
     677.2  0.00476526
     677.4  0.00476936
     677.6  0.00471015
     677.8  0.00471069
       678  0.00465275
     678.2  0.00471864
     678.4  0.00474171
     678.6  0.00471351
     678.8  0.00470103
       679  0.00472369
     679.2  0.00472365
     679.4  0.00472943
     679.6  0.00470589
     679.8  0.00471225
       680  0.00476757
     680.2  0.00471777
     680.4  0.00472852
     680.6  0.00472648
     680.8  0.00472755
       681  0.00470943
     681.2   0.0046965
     681.4  0.00472716
     681.6  0.00467593
     681.8  0.00471845
       682  0.00475026
     682.2  0.00475365
     682.4   0.0047535
     682.6  0.00470469
     682.8  0.00467279
       683  0.00469861
     683.2  0.00468876
     683.4  0.00467309
     683.6   0.0046999
     683.8  0.00478122
       684  0.00475986
     684.2  0.00474159
     684.4  0.00474343
     684.6  0.00473152
     684.8  0.00473213
       685  0.00470469
     685.2   0.0047026
     685.4   0.0046779
     685.6  0.00472974
     685.8  0.00470401
       686  0.00473245
     686.2   0.0047563
     686.4  0.00475677
     686.6  0.00473365
     686.8  0.00468817
       687  0.00464353
     687.2  0.00465847
     687.4   0.0046932
     687.6   0.0047388
     687.8  0.00476126
       688  0.00469008
     688.2  0.00470881
     688.4  0.00476391
     688.6   0.0047729
     688.8  0.00475007
       689  0.00473149
     689.2  0.00467762
     689.4  0.00467874
     689.6  0.00470156
     689.8  0.00470835
       690  0.00473221
     690.2  0.00472023
     690.4  0.00478466
     690.6  0.00479594
     690.8  0.00476679
       691  0.00473379
     691.2  0.00470769
     691.4  0.00471828
     691.6  0.00462836
     691.8  0.00467751
       692  0.00474762
     692.2  0.00470246
     692.4  0.00472294
     692.6  0.00476111
     692.8  0.00473132
       693  0.00469907
     693.2  0.00470382
     693.4  0.00472644
     693.6  0.00469477
     693.8  0.00469637
       694  0.00470023
     694.2  0.00471337
     694.4   0.0047076
     694.6   0.0047338
     694.8  0.00478505
       695  0.00475493
     695.2  0.00474675
     695.4  0.00472142
     695.6  0.00468952
     695.8  0.00467303
       696  0.00471872
     696.2  0.00472954
     696.4  0.00468939
     696.6  0.00466327
     696.8  0.00474261
       697  0.00473165
     697.2  0.00471143
     697.4  0.00471175
     697.6  0.00473604
     697.8  0.00470606
       698  0.00467015
     698.2  0.00473458
     698.4  0.00472411
     698.6  0.00469945
     698.8  0.00471735
       699  0.00469516
     699.2  0.00471397
     699.4  0.00475859
     699.6  0.00473538
     699.8  0.00474063
       700  0.00481088
     700.2  0.00478214
     700.4  0.00470513
     700.6  0.00469053
     700.8  0.00472201
       701  0.00470087
     701.2   0.0046301
     701.4  0.00469383
     701.6  0.00471075
     701.8  0.00474919
       702  0.00477625
     702.2  0.00470305
     702.4  0.00474148
     702.6  0.00473166
     702.8  0.00472269
       703  0.00468464
     703.2  0.00461555
     703.4  0.00465117
     703.6  0.00472218
     703.8   0.0047695
       704  0.00476342
     704.2  0.00476937
     704.4  0.00474996
     704.6  0.00468946
     704.8  0.00473675
       705  0.00472308
     705.2  0.00469222
     705.4  0.00469512
     705.6  0.00473021
     705.8  0.00472556
       706  0.00473034
     706.2  0.00475638
     706.4  0.00470562
     706.6  0.00468825
     706.8  0.00466027
       707   0.0046311
     707.2  0.00474726
     707.4  0.00476239
     707.6  0.00472502
     707.8  0.00472094
       708  0.00470143
     708.2    0.004747
     708.4  0.00472492
     708.6  0.00472964
     708.8   0.0046935
       709  0.00468652
     709.2  0.00471605
     709.4  0.00477593
     709.6  0.00475741
     709.8  0.00477269
       710  0.00475866
     710.2  0.00471836
     710.4   0.0047526
     710.6  0.00472593
     710.8  0.00469639
       711  0.00470762
     711.2  0.00472176
     711.4  0.00472379
     711.6  0.00469878
     711.8  0.00470589
       712  0.00475033
     712.2  0.00473172
     712.4  0.00471449
     712.6   0.0047051
     712.8  0.00471391
       713  0.00471395
     713.2  0.00470116
     713.4  0.00473444
     713.6  0.00475634
     713.8  0.00476546
       714  0.00472915
     714.2  0.00472357
     714.4  0.00477248
     714.6  0.00474163
     714.8  0.00472041
       715   0.0047007
     715.2  0.00470387
     715.4  0.00474589
     715.6  0.00471726
     715.8   0.0047175
       716  0.00473652
     716.2  0.00476013
     716.4  0.00466617
     716.6  0.00465789
     716.8  0.00468325
       717  0.00465271
     717.2  0.00475579
     717.4  0.00475118
     717.6  0.00474722
     717.8  0.00473261
       718  0.00467727
     718.2  0.00470682
     718.4  0.00468099
     718.6  0.00467336
     718.8  0.00477926
       719  0.00481573
     719.2  0.00476722
     719.4  0.00474859
     719.6  0.00474288
     719.8  0.00465766
       720  0.00465514
     720.2  0.00477126
     720.4  0.00481502
     720.6   0.0047307
     720.8  0.00471947
       721  0.00472869
     721.2  0.00471567
     721.4  0.00474486
     721.6  0.00468852
     721.8  0.00467806
       722  0.00476919
     722.2  0.00476015
     722.4  0.00474726
     722.6  0.00473386
     722.8  0.00470597
       723  0.00467211
     723.2  0.00471254
     723.4  0.00472112
     723.6  0.00471633
     723.8  0.00478836
       724  0.00476459
     724.2  0.00470148
     724.4  0.00469417
     724.6   0.0047535
     724.8  0.00479576
       725  0.00472365
     725.2  0.00474933
     725.4  0.00475622
     725.6  0.00472676
     725.8  0.00470905
       726  0.00466779
     726.2  0.00470137
     726.4  0.00471638
     726.6  0.00472825
     726.8  0.00472747
       727  0.00466281
     727.2  0.00474276
     727.4  0.00475987
     727.6  0.00469339
     727.8  0.00469532
       728  0.00469707
     728.2  0.00475784
     728.4  0.00476369
     728.6  0.00475813
     728.8  0.00474025
       729  0.00470668
     729.2  0.00474425
     729.4  0.00478031
     729.6  0.00477835
     729.8  0.00476103
       730  0.00472361
     730.2  0.00475265
     730.4  0.00475915
     730.6  0.00469878
     730.8  0.00470442
       731  0.00469946
     731.2  0.00473467
     731.4  0.00480458
     731.6  0.00470112
     731.8  0.00471148
       732  0.00472626
     732.2  0.00472428
     732.4  0.00476073
     732.6  0.00465706
     732.8   0.0046727
       733  0.00468375
     733.2  0.00467322
     733.4  0.00473926
     733.6  0.00476843
     733.8  0.00479106
       734   0.0047055
     734.2  0.00468402
     734.4  0.00475321
     734.6  0.00471196
     734.8  0.00473382
       735  0.00473272
     735.2  0.00471001
     735.4  0.00468984
     735.6  0.00472654
     735.8  0.00476379
       736  0.00471548
     736.2  0.00474218
     736.4  0.00471738
     736.6  0.00465338
     736.8    0.004656
       737  0.00467978
     737.2  0.00471299
     737.4  0.00476091
     737.6  0.00473456
     737.8  0.00470907
       738  0.00468201
     738.2   0.0047641
     738.4  0.00475918
     738.6  0.00471915
     738.8  0.00469592
       739  0.00466454
     739.2  0.00469748
     739.4  0.00478244
     739.6  0.00477741
     739.8  0.00472814
       740  0.00470469
     740.2  0.00473594
     740.4  0.00479326
     740.6  0.00475686
     740.8  0.00477333
       741  0.00475012
     741.2  0.00469318
     741.4  0.00473676
     741.6  0.00468181
     741.8  0.00470265
       742   0.0047788
     742.2  0.00472664
     742.4  0.00474356
     742.6  0.00471117
     742.8  0.00471184
       743  0.00466417
     743.2  0.00464703
     743.4   0.0047092
     743.6  0.00473361
     743.8  0.00478499
       744  0.00478549
     744.2  0.00474457
     744.4   0.0047356
     744.6  0.00473602
     744.8  0.00470348
       745  0.00468277
     745.2  0.00475466
     745.4  0.00473515
     745.6  0.00472598
     745.8  0.00472902
       746  0.00472431
     746.2  0.00472345
     746.4  0.00464309
     746.6   0.0047067
     746.8  0.00470519
       747  0.00466788
     747.2  0.00475225
     747.4   0.0047764
     747.6  0.00475752
     747.8  0.00474377
       748  0.00468837
     748.2  0.00475756
     748.4  0.00475268
     748.6   0.0047239
     748.8  0.00468477
       749  0.00464332
     749.2  0.00468626
     749.4  0.00477729
     749.6  0.00478715
     749.8  0.00478284
       750  0.00477089
     750.2  0.00470973
     750.4  0.00475594
     750.6  0.00472938
     750.8  0.00467968
       751  0.00469368
     751.2  0.00470776
     751.4  0.00476441
     751.6   0.0047106
     751.8  0.00476382
       752  0.00480006
     752.2  0.00472492
     752.4  0.00472318
     752.6  0.00470251
     752.8  0.00466889
       753   0.0046919
     753.2  0.00471035
     753.4  0.00471572
     753.6  0.00474014
     753.8  0.00479054
       754  0.00474177
     754.2  0.00471426
     754.4  0.00472115
     754.6  0.00474179
     754.8  0.00479465
       755  0.00477093
     755.2  0.00475674
     755.4  0.00477855
     755.6  0.00476231
     755.8  0.00466498
       756   0.0047011
     756.2  0.00477429
     756.4  0.00471501
     756.6  0.00470432
     756.8  0.00471791
       757  0.00469298
     757.2  0.00477875
     757.4  0.00474011
     757.6  0.00469346
     757.8  0.00473729
       758  0.00469754
     758.2  0.00473912
     758.4  0.00472703
     758.6  0.00472826
     758.8  0.00472811
       759  0.00470779
     759.2   0.0047836
     759.4  0.00478254
     759.6   0.0047564
     759.8   0.0047384
       760  0.00474687
     760.2  0.00470671
     760.4  0.00473435
     760.6   0.0047349
     760.8  0.00471059
       761  0.00471249
     761.2  0.00473035
     761.4  0.00471977
     761.6  0.00470356
     761.8  0.00473863
       762  0.00474588
     762.2  0.00469412
     762.4  0.00468934
     762.6  0.00467094
     762.8  0.00470995
       763  0.00473374
     763.2   0.0047609
     763.4  0.00471287
     763.6  0.00472244
     763.8  0.00476315
       764  0.00470317
     764.2  0.00473289
     764.4  0.00477577
     764.6  0.00471199
     764.8   0.0047432
       765  0.00472815
     765.2  0.00473893
     765.4  0.00477501
     765.6  0.00476013
     765.8  0.00470542
       766  0.00466329
     766.2  0.00474154
     766.4  0.00478175
     766.6  0.00475858
     766.8  0.00470849
       767  0.00468716
     767.2  0.00471313
     767.4  0.00475404
     767.6  0.00474733
     767.8  0.00471663
       768  0.00465629
     768.2  0.00471155
     768.4  0.00471812
     768.6  0.00470885
     768.8  0.00473608
       769  0.00476671
     769.2  0.00478417
     769.4  0.00475224
     769.6  0.00472796
     769.8  0.00471129
       770  0.00472142
     770.2  0.00468697
     770.4  0.00477562
     770.6  0.00481058
     770.8   0.0047646
       771  0.00478098
     771.2  0.00475337
     771.4  0.00472954
     771.6  0.00465202
     771.8  0.00476207
       772  0.00481222
     772.2  0.00470038
     772.4  0.00467751
     772.6  0.00469467
     772.8  0.00466339
       773  0.00466373
     773.2  0.00470355
     773.4  0.00476877
     773.6  0.00478292
     773.8  0.00482399
       774  0.00470659
     774.2  0.00469779
     774.4  0.00473341
     774.6  0.00475448
     774.8  0.00475432
       775  0.00473106
     775.2  0.00475292
     775.4  0.00475606
     775.6  0.00474167
     775.8  0.00471841
       776  0.00472233
     776.2  0.00476954
     776.4   0.0047782
     776.6  0.00473299
     776.8  0.00470993
       777   0.0046953
     777.2  0.00470258
     777.4  0.00466622
     777.6  0.00467359
     777.8  0.00474419
       778  0.00477208
     778.2  0.00478494
     778.4  0.00475392
     778.6  0.00477383
     778.8  0.00474776
       779  0.00468213
     779.2  0.00471122
     779.4  0.00475414
     779.6  0.00473936
     779.8   0.0047272
       780  0.00470682
     780.2  0.00473484
     780.4  0.00478708
     780.6  0.00474293
     780.8   0.0047784
       781  0.00474494
     781.2  0.00471277
     781.4  0.00473709
     781.6  0.00466799
     781.8  0.00470089
       782  0.00478583
     782.2  0.00471922
     782.4  0.00477025
     782.6  0.00474381
     782.8  0.00475293
       783  0.00468818
     783.2  0.00467239
     783.4  0.00466336
     783.6   0.0046752
     783.8  0.00481333
       784  0.00482376
     784.2   0.0048168
     784.4  0.00475942
     784.6  0.00473453
     784.8  0.00479145
       785    0.004698
     785.2  0.00468086
     785.4  0.00471971
     785.6  0.00474361
     785.8  0.00475368
       786  0.00475946
     786.2   0.0047754
     786.4   0.0047102
     786.6  0.00470267
     786.8  0.00468991
       787  0.00465791
     787.2  0.00471196
     787.4  0.00479258
     787.6   0.0047387
     787.8  0.00470005
       788  0.00467177
     788.2   0.0047375
     788.4  0.00476903
     788.6  0.00478735
     788.8  0.00478785
       789  0.00472325
     789.2  0.00472875
     789.4  0.00477388
     789.6  0.00477486
     789.8  0.00471918
       790  0.00473497
     790.2  0.00472582
     790.4  0.00477965
     790.6  0.00479598
     790.8   0.0047586
       791  0.00473892
     791.2  0.00471186
     791.4  0.00471268
     791.6  0.00471277
     791.8   0.0047466
       792  0.00474894
     792.2  0.00466335
     792.4  0.00471753
     792.6  0.00468477
     792.8  0.00472719
       793  0.00474406
     793.2  0.00470479
     793.4  0.00470671
     793.6   0.0046956
     793.8  0.00476745
       794  0.00473695
     794.2  0.00476708
     794.4  0.00474742
     794.6    0.004701
     794.8  0.00474239
       795  0.00473021
     795.2  0.00470161
     795.4  0.00470498
     795.6  0.00474775
     795.8  0.00471065
       796  0.00469278
     796.2  0.00470471
     796.4   0.0046928
     796.6  0.00468503
     796.8  0.00466524
       797  0.00468648
     797.2  0.00476891
     797.4  0.00473136
     797.6  0.00475981
     797.8  0.00476913
       798   0.0047071
     798.2  0.00474851
     798.4  0.00467889
     798.6  0.00469034
     798.8  0.00473307
       799  0.00474201
     799.2  0.00478518
     799.4  0.00480174
     799.6  0.00475102
     799.8     0.00473
       800  0.00470823
     800.2  0.00469914
     800.4  0.00479932
     800.6  0.00483862
     800.8  0.00470833
       801   0.0047155
     801.2   0.0047056
     801.4  0.00470667
     801.6  0.00464518
     801.8  0.00467965
       802  0.00471447
     802.2  0.00467923
     802.4  0.00473976
     802.6  0.00471231
     802.8  0.00470813
       803  0.00472762
     803.2  0.00470084
     803.4  0.00475374
     803.6  0.00474095
     803.8  0.00473085
       804  0.00465691
     804.2  0.00467361
     804.4  0.00465766
     804.6  0.00469836
     804.8  0.00476815
       805  0.00482974
     805.2  0.00486392
     805.4  0.00476393
     805.6  0.00471134
     805.8    0.004678
       806   0.0046242
     806.2  0.00474292
     806.4     0.00473
     806.6  0.00477924
     806.8  0.00473029
       807  0.00466241
     807.2   0.0047605
     807.4  0.00477874
     807.6  0.00472732
     807.8  0.00469959
       808  0.00461188
     808.2  0.00470741
     808.4  0.00476103
     808.6  0.00474315
     808.8  0.00473794
       809  0.00475448
     809.2  0.00479163
     809.4  0.00478685
     809.6   0.0047647
     809.8  0.00476868
       810  0.00471635
     810.2  0.00465434
     810.4  0.00473326
     810.6  0.00476657
     810.8  0.00475798
       811   0.0047557
     811.2  0.00471665
     811.4  0.00472633
     811.6  0.00468479
     811.8  0.00469992
       812  0.00473518
     812.2  0.00469556
     812.4  0.00469744
     812.6  0.00475009
     812.8  0.00475282
       813  0.00472293
     813.2  0.00470094
     813.4  0.00475657
     813.6  0.00469493
     813.8  0.00476717
       814  0.00472593
     814.2   0.0047166
     814.4  0.00469178
     814.6  0.00470873
     814.8  0.00475649
       815   0.0046909
     815.2  0.00473995
     815.4  0.00477924
     815.6  0.00474729
     815.8  0.00470012
       816  0.00470972
     816.2  0.00473209
     816.4  0.00468152
     816.6  0.00471453
     816.8  0.00468185
       817  0.00465401
     817.2  0.00474325
     817.4  0.00472305
     817.6  0.00474459
     817.8  0.00475245
       818  0.00471075
     818.2  0.00476475
     818.4  0.00472517
     818.6  0.00474371
     818.8  0.00474483
       819  0.00469568
     819.2   0.0047145
     819.4  0.00474632
     819.6  0.00473695
     819.8  0.00470644
       820  0.00471874
     820.2  0.00476622
     820.4  0.00484183
     820.6  0.00477123
     820.8  0.00472902
       821  0.00471668
     821.2  0.00467821
     821.4  0.00471542
     821.6  0.00462769
     821.8  0.00470637
       822  0.00481312
     822.2  0.00478047
     822.4  0.00473518
     822.6  0.00469411
     822.8  0.00466938
       823  0.00463667
     823.2  0.00471418
     823.4  0.00471563
     823.6  0.00466079
     823.8  0.00478693
       824  0.00478219
     824.2  0.00477176
     824.4  0.00472209
     824.6  0.00468583
     824.8  0.00474461
       825  0.00473408
     825.2  0.00476795
     825.4  0.00472602
     825.6  0.00468275
     825.8    0.004691
       826  0.00473079
     826.2   0.0047837
     826.4   0.0047295
     826.6  0.00470909
     826.8  0.00473321
       827  0.00469177
     827.2  0.00469776
     827.4   0.0046993
     827.6  0.00477108
     827.8  0.00475849
       828  0.00467793
     828.2  0.00475895
     828.4  0.00479424
     828.6  0.00481084
     828.8  0.00474885
       829  0.00468243
     829.2   0.0046732
     829.4  0.00472814
     829.6  0.00478553
     829.8  0.00477588
       830  0.00478616
     830.2  0.00474288
     830.4  0.00473057
     830.6  0.00478417
     830.8  0.00476817
       831  0.00478143
     831.2  0.00470429
     831.4  0.00463905
     831.6  0.00462833
     831.8  0.00472617
       832  0.00480348
     832.2  0.00479361
     832.4   0.0047527
     832.6  0.00468415
     832.8   0.0046735
       833  0.00473357
     833.2  0.00466526
     833.4  0.00471757
     833.6  0.00480109
     833.8  0.00476518
       834  0.00471445
     834.2  0.00475797
     834.4  0.00470618
     834.6   0.0046939
     834.8  0.00474489
       835  0.00474037
     835.2  0.00477559
     835.4  0.00471876
     835.6  0.00474179
     835.8  0.00474203
       836  0.00465023
     836.2  0.00469334
     836.4  0.00472452
     836.6  0.00479134
     836.8  0.00474226
       837  0.00469378
     837.2  0.00474038
     837.4  0.00465909
     837.6  0.00475762
     837.8  0.00477129
       838  0.00467189
     838.2  0.00475558
     838.4  0.00480899
     838.6   0.0047754
     838.8  0.00471053
       839  0.00470807
     839.2  0.00468995
     839.4  0.00470838
     839.6  0.00470005
     839.8  0.00472672
       840  0.00472815
     840.2  0.00474634
     840.4  0.00484426
     840.6  0.00480095
     840.8  0.00471811
       841  0.00470324
     841.2  0.00471454
     841.4  0.00470077
     841.6  0.00465928
     841.8  0.00473362
       842  0.00481254
     842.2  0.00476295
     842.4  0.00473126
     842.6  0.00470849
     842.8  0.00472327
       843  0.00470754
     843.2  0.00466315
     843.4  0.00468957
     843.6  0.00471549
     843.8  0.00479194
       844  0.00472656
     844.2  0.00471235
     844.4  0.00476785
     844.6   0.0047617
     844.8  0.00481851
       845  0.00472533
     845.2  0.00471129
     845.4  0.00473394
     845.6   0.0047687
     845.8  0.00472636
       846  0.00469676
     846.2  0.00475535
     846.4  0.00466663
     846.6  0.00471148
     846.8  0.00473225
       847  0.00467119
     847.2  0.00468995
     847.4  0.00468643
     847.6  0.00476016
     847.8  0.00479335
       848  0.00472394
     848.2   0.0047597
     848.4  0.00475595
     848.6  0.00474832
     848.8  0.00474668
       849  0.00471602
     849.2  0.00471704
     849.4  0.00480588
     849.6  0.00476372
     849.8  0.00473822
       850  0.00463746
     850.2  0.00469316
     850.4  0.00479425
     850.6  0.00475141
     850.8  0.00470963
       851  0.00473162
     851.2  0.00478864
     851.4  0.00481494
     851.6  0.00467742
     851.8  0.00465307
       852  0.00470661
     852.2  0.00471995
     852.4  0.00476655
     852.6  0.00475464
     852.8  0.00472972
       853  0.00469522
     853.2  0.00467789
     853.4  0.00477447
     853.6  0.00481904
     853.8  0.00481673
       854  0.00471039
     854.2  0.00470761
     854.4  0.00470182
     854.6  0.00475252
     854.8  0.00486033
       855  0.00476834
     855.2  0.00473543
     855.4  0.00474519
     855.6  0.00477994
     855.8  0.00476513
       856  0.00478264
     856.2  0.00474248
     856.4  0.00459838
     856.6  0.00465255
     856.8  0.00470451
       857  0.00471755
     857.2  0.00481668
     857.4  0.00476226
     857.6   0.0047604
     857.8  0.00481805
       858  0.00474835
     858.2   0.0046966
     858.4   0.0046755
     858.6  0.00467073
     858.8  0.00474641
       859  0.00475531
     859.2    0.004743
     859.4  0.00476703
     859.6  0.00477372
     859.8  0.00483442
       860  0.00483798
     860.2  0.00469891
     860.4   0.0047347
     860.6  0.00472184
     860.8  0.00470586
       861  0.00468206
     861.2  0.00466633
     861.4  0.00468992
     861.6  0.00467838
     861.8  0.00481324
       862   0.0048136
     862.2   0.0046865
     862.4  0.00469831
     862.6  0.00463566
     862.8  0.00465427
       863  0.00474331
     863.2  0.00468732
     863.4  0.00473512
     863.6  0.00477575
     863.8  0.00478566
       864  0.00469427
     864.2  0.00474341
     864.4  0.00473418
     864.6  0.00468558
     864.8  0.00466937
       865  0.00460581
     865.2  0.00470116
     865.4  0.00474273
     865.6  0.00474884
     865.8  0.00479093
       866  0.00472866
     866.2  0.00476971
     866.4  0.00472767
     866.6  0.00472893
     866.8  0.00476413
       867  0.00471572
     867.2  0.00472719
     867.4  0.00471729
     867.6  0.00473914
     867.8  0.00475785
       868  0.00469458
     868.2  0.00473365
     868.4   0.0047833
     868.6  0.00480247
     868.8  0.00485599
       869  0.00472074
     869.2  0.00465877
     869.4  0.00470264
     869.6  0.00475171
     869.8  0.00474271
       870   0.0047205
     870.2  0.00479832
     870.4  0.00483094
     870.6  0.00478344
     870.8  0.00473039
       871  0.00471086
     871.2    0.004687
     871.4  0.00469154
     871.6  0.00465717
     871.8  0.00469948
       872   0.0047772
     872.2   0.0047483
     872.4  0.00477006
     872.6  0.00474809
     872.8   0.0047624
       873  0.00475117
     873.2  0.00475214
     873.4  0.00473548
     873.6  0.00461918
     873.8  0.00469462
       874  0.00472289
     874.2  0.00475765
     874.4  0.00473326
     874.6  0.00475072
     874.8  0.00483561
       875  0.00484966
     875.2  0.00486209
     875.4  0.00473587
     875.6   0.0047036
     875.8  0.00467458
       876  0.00464459
     876.2  0.00464403
     876.4  0.00468477
     876.6  0.00477604
     876.8   0.0047991
       877   0.0047035
     877.2  0.00475864
     877.4  0.00478934
     877.6  0.00482013
     877.8  0.00472383
       878  0.00463773
     878.2  0.00471099
     878.4  0.00473147
     878.6  0.00473961
     878.8  0.00480347
       879   0.0047486
     879.2  0.00471137
     879.4  0.00479257
     879.6  0.00477733
     879.8  0.00477742
       880  0.00474078
     880.2  0.00464783
     880.4  0.00471075
     880.6   0.0047704
     880.8  0.00482612
       881  0.00479754
     881.2  0.00471827
     881.4  0.00475453
     881.6  0.00475034
     881.8  0.00480779
       882  0.00477878
     882.2  0.00463914
     882.4   0.0046485
     882.6  0.00470651
     882.8  0.00476487
       883  0.00471494
     883.2  0.00465094
     883.4  0.00468457
     883.6  0.00472099
     883.8  0.00487645
       884  0.00474393
     884.2  0.00475965
     884.4  0.00469881
     884.6  0.00471907
     884.8  0.00482852
       885  0.00472234
     885.2  0.00469428
     885.4  0.00473148
     885.6  0.00482389
     885.8  0.00477161
       886  0.00475099
     886.2  0.00477579
     886.4  0.00471898
     886.6  0.00475639
     886.8  0.00477467
       887  0.00469814
     887.2  0.00481669
     887.4  0.00478024
     887.6  0.00473421
     887.8   0.0047673
       888  0.00468507
     888.2   0.0047732
     888.4  0.00482233
     888.6  0.00472204
     888.8  0.00480626
       889  0.00478047
     889.2  0.00468861
     889.4  0.00472031
     889.6  0.00474347
     889.8  0.00479019
       890   0.0047946
     890.2  0.00488156
     890.4   0.0048409
     890.6  0.00476823
     890.8  0.00474238
       891  0.00476324
     891.2  0.00468892
     891.4  0.00471325
     891.6  0.00466177
     891.8  0.00466822
       892  0.00472811
     892.2  0.00475288
     892.4  0.00482955
     892.6  0.00480253
     892.8  0.00476992
       893  0.00469257
     893.2  0.00469568
     893.4  0.00475024
     893.6  0.00476545
     893.8  0.00481898
       894  0.00473169
     894.2   0.0047695
     894.4  0.00469956
     894.6  0.00469934
     894.8  0.00479054
       895  0.00472972
     895.2   0.0047565
     895.4  0.00478356
     895.6  0.00475221
     895.8  0.00469525
       896  0.00467984
     896.2  0.00479684
     896.4  0.00473488
     896.6  0.00473235
     896.8  0.00471376
       897  0.00462486
     897.2  0.00479417
     897.4   0.0047793
     897.6  0.00480883
     897.8  0.00483926
       898  0.00478586
     898.2  0.00474344
     898.4  0.00465369
     898.6  0.00468543
     898.8  0.00480115
       899  0.00477292
     899.2   0.0047554
     899.4   0.0048125
     899.6  0.00478397
     899.8  0.00478413
       900  0.00475115
     900.2  0.00476876
     900.4   0.0048201
     900.6  0.00480389
     900.8  0.00473762
       901  0.00477838
     901.2  0.00469504
     901.4  0.00476825
     901.6  0.00473326
     901.8  0.00474776
       902  0.00477202
     902.2   0.0047048
     902.4  0.00471587
     902.6  0.00474371
     902.8  0.00468542
       903  0.00460736
     903.2  0.00462376
     903.4  0.00479724
     903.6  0.00482423
     903.8  0.00486438
       904  0.00478831
     904.2  0.00478203
     904.4   0.0047079
     904.6  0.00466222
     904.8  0.00479108
       905  0.00477591
     905.2  0.00472736
     905.4  0.00473495
     905.6  0.00476419
     905.8  0.00479128
       906  0.00476569
     906.2  0.00478428
     906.4  0.00471554
     906.6  0.00472272
     906.8  0.00472824
       907  0.00471707
     907.2  0.00489551
     907.4  0.00478673
     907.6  0.00472118
     907.8  0.00472513
       908  0.00469893
     908.2  0.00477732
     908.4  0.00482245
     908.6  0.00474604
     908.8   0.0047244
       909  0.00478238
     909.2   0.0047629
     909.4  0.00480532
     909.6  0.00477716
     909.8  0.00475366
       910   0.0047868
     910.2  0.00482743
     910.4  0.00477814
     910.6  0.00466593
     910.8  0.00467195
       911   0.0046904
     911.2  0.00465342
     911.4   0.0047758
     911.6  0.00468341
     911.8  0.00475846
       912  0.00474438
     912.2  0.00463712
     912.4  0.00468458
     912.6  0.00472379
     912.8  0.00468992
       913  0.00462319
     913.2  0.00467961
     913.4  0.00482723
     913.6  0.00478225
     913.8  0.00466331
       914   0.0045465
     914.2  0.00464461
     914.4  0.00474151
     914.6  0.00485533
     914.8  0.00494714
       915  0.00481685
     915.2  0.00469213
     915.4  0.00473661
     915.6  0.00465737
     915.8  0.00464965
       916  0.00468444
     916.2  0.00479147
     916.4  0.00468004
     916.6  0.00472828
     916.8  0.00474801
       917  0.00471724
     917.2  0.00477459
     917.4  0.00470077
     917.6  0.00468666
     917.8  0.00471278
       918  0.00475104
     918.2  0.00477828
     918.4  0.00469532
     918.6  0.00470961
     918.8  0.00475233
       919  0.00470943
     919.2  0.00482395
     919.4  0.00484152
     919.6  0.00483273
     919.8  0.00478528
       920  0.00476608
     920.2  0.00482689
     920.4  0.00483099
     920.6  0.00469616
     920.8  0.00466801
       921  0.00476451
     921.2  0.00478063
     921.4  0.00483118
     921.6  0.00462545
     921.8  0.00472677
       922  0.00480693
     922.2  0.00470552
     922.4   0.0046734
     922.6   0.0046797
     922.8  0.00474314
       923  0.00476249
     923.2  0.00477032
     923.4  0.00469485
     923.6  0.00470457
     923.8  0.00473841
       924  0.00468196
     924.2  0.00479975
     924.4  0.00466201
     924.6  0.00470856
     924.8  0.00478478
       925  0.00477002
     925.2  0.00476585
     925.4  0.00470238
     925.6  0.00470665
     925.8  0.00466574
       926  0.00460391
     926.2  0.00470749
     926.4  0.00478197
     926.6  0.00477912
     926.8  0.00486758
       927  0.00479212
     927.2  0.00469534
     927.4  0.00466116
     927.6  0.00470964
     927.8  0.00468051
       928  0.00472661
     928.2  0.00472548
     928.4  0.00470062
     928.6  0.00460679
     928.8   0.0048325
       929  0.00486274
     929.2  0.00479028
     929.4  0.00476912
     929.6  0.00483836
     929.8  0.00479497
       930  0.00467754
     930.2  0.00472684
     930.4  0.00476132
     930.6  0.00477239
     930.8  0.00481646
       931  0.00478168
     931.2  0.00473564
     931.4  0.00487782
     931.6  0.00476594
     931.8  0.00475552
       932  0.00471137
     932.2  0.00454378
     932.4   0.0046722
     932.6  0.00470703
     932.8  0.00480537
       933  0.00485162
     933.2  0.00474324
     933.4  0.00464338
     933.6  0.00475064
     933.8   0.0049696
       934  0.00471607
     934.2     0.00465
     934.4  0.00466189
     934.6   0.0045585
     934.8  0.00465071
       935  0.00467038
     935.2   0.0047128
     935.4  0.00485066
     935.6  0.00479766
     935.8  0.00479316
       936  0.00470284
     936.2  0.00472486
     936.4  0.00465376
     936.6  0.00465022
     936.8  0.00468941
       937  0.00458237
     937.2  0.00467399
     937.4  0.00479306
     937.6  0.00481781
     937.8  0.00479487
       938   0.0047306
     938.2  0.00468587
     938.4  0.00468482
     938.6  0.00456893
     938.8  0.00464883
       939  0.00463313
     939.2  0.00469908
     939.4  0.00487465
     939.6  0.00477635
     939.8  0.00471265
       940  0.00474457
     940.2  0.00480294
     940.4  0.00477429
     940.6  0.00468331
     940.8  0.00477082
       941  0.00467382
     941.2  0.00460962
     941.4  0.00472162
     941.6  0.00462321
     941.8  0.00465682
       942     0.00472
     942.2  0.00475988
     942.4  0.00479593
     942.6  0.00464762
     942.8  0.00465788
       943  0.00467489
     943.2  0.00474723
     943.4  0.00471467
     943.6  0.00462199
     943.8  0.00477159
       944   0.0046897
     944.2  0.00468175
     944.4  0.00469311
     944.6  0.00461149
     944.8  0.00470535
       945  0.00477888
     945.2  0.00467778
     945.4   0.0047304
     945.6  0.00457634
     945.8  0.00459335
       946  0.00475657
     946.2  0.00487185
     946.4    0.004752
     946.6  0.00463293
     946.8  0.00461754
       947  0.00451341
     947.2   0.0045979
     947.4  0.00468306
     947.6  0.00480091
     947.8  0.00475896
       948  0.00474506
     948.2  0.00475312
     948.4  0.00479815
     948.6  0.00462869
     948.8  0.00463907
       949   0.0047192
     949.2  0.00470431
     949.4  0.00474631
     949.6  0.00464165
     949.8  0.00469935
       950    0.004726
     950.2  0.00488171
     950.4  0.00473224
     950.6  0.00470091
     950.8  0.00472016
       951  0.00471882
     951.2  0.00465294
     951.4  0.00463377
     951.6  0.00462617
     951.8  0.00477978
       952  0.00477129
     952.2  0.00478843
     952.4   0.0048101
     952.6  0.00474767
     952.8  0.00463944
       953  0.00461617
     953.2  0.00453287
     953.4  0.00469341
     953.6  0.00469478
     953.8  0.00467006
       954  0.00461794
     954.2  0.00474501
     954.4  0.00483124
     954.6  0.00474035
     954.8  0.00477249
       955  0.00480079
     955.2  0.00465298
     955.4  0.00462236
     955.6  0.00449799
     955.8  0.00457213
       956  0.00466923
     956.2  0.00463259
     956.4  0.00464025
     956.6  0.00475087
     956.8  0.00482581
       957  0.00468548
     957.2  0.00472435
     957.4  0.00471783
     957.6  0.00475013
     957.8  0.00469527
       958  0.00459773
     958.2  0.00461672
     958.4  0.00481591
     958.6  0.00463956
     958.8  0.00464623
       959  0.00470745
     959.2  0.00464208
     959.4  0.00471747
     959.6   0.0046555
     959.8  0.00470282
       960  0.00476411
     960.2   0.0047517
     960.4   0.0047351
     960.6  0.00470043
     960.8   0.0046494
       961  0.00464717
     961.2  0.00472356
     961.4  0.00478632
     961.6  0.00458177
     961.8  0.00455399
       962  0.00459003
     962.2  0.00473109
     962.4  0.00469659
     962.6  0.00454608
     962.8  0.00460644
       963  0.00467088
     963.2  0.00465251
     963.4  0.00484555
     963.6  0.00478032
     963.8  0.00468195
       964   0.0044758
     964.2  0.00448761
     964.4  0.00460232
     964.6  0.00469599
     964.8  0.00469981
       965  0.00465727
     965.2   0.0044826
     965.4  0.00458232
     965.6   0.0045562
     965.8  0.00464533
       966  0.00474001
     966.2  0.00460796
     966.4  0.00458156
     966.6  0.00468362
     966.8  0.00467396
       967  0.00447637
     967.2  0.00458532
     967.4  0.00466404
     967.6  0.00477718
     967.8   0.0048292
       968  0.00462397
     968.2  0.00466875
     968.4  0.00472901
     968.6   0.0045108
     968.8  0.00454904
       969  0.00476691
     969.2  0.00462805
     969.4  0.00465634
     969.6  0.00469701
     969.8  0.00466556
       970  0.00464412
     970.2  0.00483773
     970.4  0.00483899
     970.6   0.0046315
     970.8  0.00438758
       971  0.00454131
     971.2  0.00463561
     971.4  0.00459602
     971.6  0.00459841
     971.8  0.00488503
       972  0.00469475
     972.2  0.00464868
     972.4  0.00464706
     972.6  0.00453558
     972.8  0.00453192
       973  0.00450451
     973.2  0.00453775
     973.4  0.00468028
     973.6  0.00470745
     973.8  0.00486202
       974  0.00464576
     974.2  0.00468045
     974.4  0.00472808
     974.6  0.00453857
     974.8  0.00451093
       975  0.00460579
     975.2  0.00465434
     975.4  0.00471775
     975.6  0.00460814
     975.8  0.00461558
       976    0.004635
     976.2  0.00464281
     976.4   0.0046199
     976.6  0.00458358
     976.8  0.00466751
       977  0.00475862
     977.2   0.0049303
     977.4  0.00476806
     977.6  0.00473047
     977.8  0.00471224
       978   0.0046264
     978.2  0.00461461
     978.4  0.00463355
     978.6  0.00450324
     978.8  0.00472195
       979  0.00482094
     979.2  0.00478967
     979.4  0.00477778
     979.6   0.0046762
     979.8  0.00457402
       980  0.00465289
     980.2  0.00467385
     980.4  0.00453837
     980.6  0.00451245
     980.8   0.0045899
       981  0.00481613
     981.2  0.00482236
     981.4  0.00486721
     981.6  0.00481162
     981.8  0.00468703
       982  0.00458587
     982.2  0.00450909
     982.4  0.00463823
     982.6  0.00469479
     982.8  0.00472494
       983  0.00472505
     983.2  0.00469282
     983.4  0.00489801
     983.6  0.00473254
     983.8  0.00478157
       984  0.00481988
     984.2  0.00485722
     984.4  0.00468136
     984.6   0.0046189
     984.8  0.00489576
       985  0.00495944
     985.2  0.00471216
     985.4  0.00467309
     985.6  0.00469308
     985.8  0.00462426
       986  0.00465129
     986.2  0.00489827
     986.4  0.00474086
     986.6   0.0046808
     986.8  0.00462865
       987  0.00459917
     987.2  0.00480792
     987.4  0.00465219
     987.6   0.0047112
     987.8  0.00477459
       988  0.00469554
     988.2  0.00480669
     988.4  0.00475692
     988.6   0.0047525
     988.8  0.00485242
       989  0.00482761
     989.2  0.00477493
     989.4  0.00471265
     989.6  0.00459579
     989.8  0.00460176
       990  0.00458471
     990.2  0.00470365
     990.4  0.00490569
     990.6  0.00511873
     990.8  0.00471662
       991  0.00479965
     991.2  0.00492658
     991.4  0.00447681
     991.6  0.00430701
     991.8  0.00444213
       992  0.00462852
     992.2  0.00457466
     992.4  0.00457299
     992.6  0.00476462
     992.8   0.0048813
       993  0.00501644
     993.2  0.00465385
     993.4  0.00453375
     993.6   0.0044791
     993.8   0.0046392
       994  0.00473544
     994.2  0.00469402
     994.4  0.00449869
     994.6   0.0044931
     994.8  0.00472387
       995  0.00478965
     995.2  0.00468468
     995.4  0.00469749
     995.6  0.00437435
     995.8  0.00452293
       996  0.00483464
     996.2   0.0047462
     996.4  0.00463643
     996.6  0.00458522
     996.8  0.00450125
       997  0.00462358
     997.2  0.00475615
     997.4  0.00471148
     997.6  0.00490401
     997.8  0.00491084
       998  0.00487195
     998.2  0.00463796
     998.4  0.00466495
     998.6  0.00469576
     998.8  0.00473462
       999  0.00455585
     999.2  0.00416014
     999.4  0.00421468
     999.6  0.00475704
     999.8  0.00498912
      1000  0.00484825
