# Supplementary material for: Data for exploring the effect of parameters on decomposition of gas hydrate structure I
Source: Data Brief. 2018 Apr 11;18:1247–51. doi: 10.1016/j.dib.2018.04.015 (PMC5996948; doi:10.1016/j.dib.2018.04.015)
Supplement: Supplementary file 2 — Supplementary material [file mmc2.zip › data/data/temperature 290 K/cage occupancy 100/rdf.xvg]

# This file was created Wed Jan 25 22:56:30 2017
# Created by:
# GROMACS:      gmx rdf, VERSION 5.0.2
# Executable:   /usr/bin/gmx
# Library dir:  /usr/share/gromacs/top
# Command line:
#   g_rdf -f run.xtc -n ind.ndx -s run.tpr -o rdf10.xvg -b 9000 -e 10000
# g_rdf is part of G R O M A C S:
#
# Giant Rising Ordinary Mutants for A Clerical Setup
#
@    title "Radial distribution"
@    xaxis  label "r"
@    yaxis  label ""
@TYPE xy
@ subtitle "OW* - OW*"
         0          0
     0.002          0
     0.004          0
     0.006          0
     0.008          0
      0.01          0
     0.012          0
     0.014          0
     0.016          0
     0.018          0
      0.02          0
     0.022          0
     0.024          0
     0.026          0
     0.028          0
      0.03          0
     0.032          0
     0.034          0
     0.036          0
     0.038          0
      0.04          0
     0.042          0
     0.044          0
     0.046          0
     0.048          0
      0.05          0
     0.052          0
     0.054          0
     0.056          0
     0.058          0
      0.06          0
     0.062          0
     0.064          0
     0.066          0
     0.068          0
      0.07          0
     0.072          0
     0.074          0
     0.076          0
     0.078          0
      0.08          0
     0.082          0
     0.084          0
     0.086          0
     0.088          0
      0.09          0
     0.092          0
     0.094          0
     0.096          0
     0.098          0
       0.1          0
     0.102          0
     0.104          0
     0.106          0
     0.108          0
      0.11          0
     0.112          0
     0.114          0
     0.116          0
     0.118          0
      0.12          0
     0.122          0
     0.124          0
     0.126          0
     0.128          0
      0.13          0
     0.132          0
     0.134          0
     0.136          0
     0.138          0
      0.14          0
     0.142          0
     0.144          0
     0.146          0
     0.148          0
      0.15          0
     0.152          0
     0.154          0
     0.156          0
     0.158          0
      0.16          0
     0.162          0
     0.164          0
     0.166          0
     0.168          0
      0.17          0
     0.172          0
     0.174          0
     0.176          0
     0.178          0
      0.18          0
     0.182          0
     0.184          0
     0.186          0
     0.188          0
      0.19          0
     0.192          0
     0.194          0
     0.196          0
     0.198          0
       0.2          0
     0.202          0
     0.204          0
     0.206          0
     0.208          0
      0.21          0
     0.212          0
     0.214          0
     0.216          0
     0.218          0
      0.22          0
     0.222          0
     0.224          0
     0.226          0
     0.228          0
      0.23          0
     0.232          0
     0.234          0
     0.236 8.96859e-06
     0.238 0.000149916
      0.24 0.000277509
     0.242 0.00153529
     0.244 0.00366652
     0.246 0.00931084
     0.248  0.0227731
      0.25    0.07237
     0.252  0.0856597
     0.254   0.244005
     0.256   0.326349
     0.258   0.537916
      0.26   0.985953
     0.262    1.29951
     0.264    1.88577
     0.266    1.67389
     0.268    2.58492
      0.27    4.11804
     0.272    3.24987
     0.274    4.44644
     0.276    3.66514
     0.278    4.75274
      0.28    4.66832
     0.282    3.63725
     0.284    5.49645
     0.286    3.37797
     0.288    3.45141
      0.29     3.7034
     0.292    3.37749
     0.294    2.67755
     0.296    2.23164
     0.298     1.9696
       0.3    1.89833
     0.302    1.62013
     0.304    1.23367
     0.306    1.11195
     0.308   0.916426
      0.31   0.763198
     0.312    0.70705
     0.314   0.628484
     0.316   0.433939
     0.318   0.356711
      0.32   0.389403
     0.322   0.287978
     0.324    0.23908
     0.326   0.198828
     0.328   0.163036
      0.33   0.131654
     0.332    0.13216
     0.334   0.114831
     0.336  0.0859739
     0.338  0.0645975
      0.34  0.0728752
     0.342   0.067178
     0.344  0.0549175
     0.346  0.0378744
     0.348  0.0473847
      0.35  0.0448506
     0.352  0.0489138
     0.354  0.0414671
     0.356  0.0437022
     0.358  0.0384682
      0.36  0.0547926
     0.362  0.0666624
     0.364  0.0615687
     0.366  0.0544803
     0.368   0.068891
      0.37  0.0857863
     0.372   0.120707
     0.374   0.108499
     0.376    0.11209
     0.378   0.114262
      0.38   0.178843
     0.382   0.202211
     0.384   0.198285
     0.386   0.203248
     0.388   0.203691
      0.39   0.292578
     0.392   0.351439
     0.394   0.371891
     0.396   0.357972
     0.398   0.388469
       0.4   0.498912
     0.402   0.586076
     0.404   0.585713
     0.406   0.578945
     0.408   0.589766
      0.41   0.865552
     0.412   0.872698
     0.414   0.979783
     0.416   0.768448
     0.418    1.04539
      0.42    1.13035
     0.422    1.37997
     0.424    1.20557
     0.426    1.24709
     0.428    1.24442
      0.43    1.68318
     0.432    1.61702
     0.434    1.81472
     0.436    1.50992
     0.438    1.67601
      0.44     1.7661
     0.442    2.25395
     0.444    1.99549
     0.446    1.95601
     0.448    1.70475
      0.45    2.22616
     0.452    2.29485
     0.454    2.26605
     0.456      1.692
     0.458    2.19459
      0.46    2.05655
     0.462    2.30857
     0.464    1.98418
     0.466    2.03539
     0.468    1.73251
      0.47    2.11654
     0.472    2.00133
     0.474    1.80088
     0.476    1.77226
     0.478    1.64563
      0.48    1.63135
     0.482    1.59589
     0.484    1.53622
     0.486    1.38064
     0.488    1.27957
      0.49    1.28716
     0.492    1.43643
     0.494    1.09986
     0.496   0.962916
     0.498   0.988628
       0.5   0.949225
     0.502   0.932506
     0.504   0.740868
     0.506   0.753183
     0.508   0.638874
      0.51    0.69022
     0.512   0.597061
     0.514   0.573269
     0.516   0.496587
     0.518   0.408195
      0.52   0.514376
     0.522   0.376529
     0.524   0.432972
     0.526   0.292964
     0.528   0.345537
      0.53   0.309698
     0.532   0.285325
     0.534   0.290053
     0.536   0.214957
     0.538   0.269231
      0.54   0.209365
     0.542   0.253071
     0.544   0.200863
     0.546   0.204985
     0.548   0.201358
      0.55   0.216204
     0.552   0.213775
     0.554   0.197661
     0.556   0.215239
     0.558   0.179764
      0.56   0.260343
     0.562   0.210533
     0.564   0.260668
     0.566   0.255704
     0.568   0.266886
      0.57   0.287787
     0.572   0.298945
     0.574   0.360362
     0.576   0.312928
     0.578   0.361386
      0.58   0.421053
     0.582   0.464105
     0.584   0.441298
     0.586   0.447383
     0.588   0.551918
      0.59   0.570142
     0.592   0.626142
     0.594   0.651671
     0.596   0.693916
     0.598    0.70418
       0.6    0.76811
     0.602   0.883184
     0.604    0.89099
     0.606   0.863939
     0.608   0.961065
      0.61    1.08452
     0.612    1.04649
     0.614    1.11692
     0.616    1.22683
     0.618    1.17747
      0.62    1.24081
     0.622    1.41604
     0.624    1.43574
     0.626     1.3603
     0.628    1.37862
      0.63    1.58579
     0.632    1.50936
     0.634    1.53897
     0.636    1.54736
     0.638    1.72659
      0.64    1.61506
     0.642    1.77354
     0.644    1.66512
     0.646    1.84851
     0.648    1.64194
      0.65    1.77306
     0.652    1.71415
     0.654    1.85839
     0.656    1.62768
     0.658    1.80766
      0.66    1.76568
     0.662    1.74269
     0.664    1.73256
     0.666    1.61671
     0.668    1.80233
      0.67    1.65384
     0.672    1.64292
     0.674    1.64956
     0.676    1.49987
     0.678    1.52824
      0.68    1.56854
     0.682    1.48804
     0.684    1.47913
     0.686    1.38281
     0.688    1.46305
      0.69    1.36641
     0.692    1.29774
     0.694    1.37241
     0.696    1.24378
     0.698    1.23739
       0.7    1.25297
     0.702    1.15865
     0.704    1.14668
     0.706    1.10932
     0.708    1.04897
      0.71    1.10064
     0.712    1.12824
     0.714   0.973238
     0.716    0.97949
     0.718   0.964202
      0.72    1.04799
     0.722    1.00342
     0.724   0.930288
     0.726    0.88142
     0.728   0.890883
      0.73   0.952184
     0.732   0.943812
     0.734   0.884502
     0.736   0.862779
     0.738   0.816777
      0.74   0.956227
     0.742   0.831425
     0.744   0.952017
     0.746   0.780955
     0.748   0.853444
      0.75   0.829873
     0.752    1.02397
     0.754   0.785336
     0.756   0.829034
     0.758   0.726036
      0.76    0.98083
     0.762   0.920653
     0.764   0.857293
     0.766    0.79514
     0.768   0.802226
      0.77   0.956423
     0.772   0.913205
     0.774   0.880701
     0.776   0.818238
     0.778   0.807301
      0.78    0.93173
     0.782   0.927308
     0.784   0.911563
     0.786   0.789126
     0.788    0.90295
      0.79   0.874813
     0.792   0.964167
     0.794   0.900435
     0.796   0.836725
     0.798   0.868413
       0.8   0.930016
     0.802   0.939356
     0.804   0.883856
     0.806   0.920214
     0.808   0.842953
      0.81   0.968377
     0.812    0.90773
     0.814   0.932041
     0.816   0.911664
     0.818   0.887069
      0.82   0.950783
     0.822    0.94178
     0.824   0.942021
     0.826   0.903412
     0.828   0.958697
      0.83   0.979157
     0.832   0.979116
     0.834   0.967802
     0.836    0.93346
     0.838    1.01237
      0.84   0.967605
     0.842    1.08602
     0.844    1.00538
     0.846    1.04692
     0.848   0.993946
      0.85    1.07916
     0.852    1.06543
     0.854     1.1522
     0.856    1.00565
     0.858    1.13884
      0.86    1.14113
     0.862    1.09238
     0.864    1.19717
     0.866    1.06628
     0.868    1.20775
      0.87    1.17305
     0.872    1.15237
     0.874    1.19537
     0.876    1.19123
     0.878    1.14298
      0.88    1.16977
     0.882    1.21593
     0.884    1.15706
     0.886    1.20622
     0.888    1.15007
      0.89    1.14938
     0.892    1.15101
     0.894    1.12473
     0.896    1.12638
     0.898    1.08056
       0.9    1.11423
     0.902     1.0927
     0.904    1.03251
     0.906   0.987025
     0.908   0.996361
      0.91    1.02817
     0.912   0.956762
     0.914    0.94578
     0.916   0.861215
     0.918    0.89993
      0.92   0.882905
     0.922   0.868104
     0.924   0.855778
     0.926   0.752045
     0.928   0.798239
      0.93   0.764542
     0.932   0.732933
     0.934    0.76637
     0.936   0.696019
     0.938   0.661881
      0.94   0.720523
     0.942   0.657828
     0.944    0.66171
     0.946   0.639724
     0.948   0.648354
      0.95   0.640154
     0.952   0.648062
     0.954   0.604745
     0.956    0.61392
     0.958   0.616541
      0.96   0.667951
     0.962   0.623266
     0.964    0.61033
     0.966   0.658454
     0.968   0.640098
      0.97   0.646392
     0.972   0.674239
     0.974   0.665687
     0.976     0.6858
     0.978   0.665195
      0.98   0.708027
     0.982   0.736393
     0.984   0.746367
     0.986   0.709029
     0.988   0.762741
      0.99   0.759881
     0.992   0.753709
     0.994   0.834714
     0.996   0.775416
     0.998   0.834428
         1   0.856115
     1.002   0.845825
     1.004   0.892855
     1.006     0.8695
     1.008    0.87645
      1.01   0.959355
     1.012   0.940813
     1.014   0.929253
     1.016   0.967148
     1.018   0.975183
      1.02   0.989356
     1.022    1.02812
     1.024    1.06882
     1.026    1.02193
     1.028    1.05304
      1.03    1.12265
     1.032    1.06882
     1.034    1.16485
     1.036    1.06065
     1.038    1.18331
      1.04    1.17954
     1.042    1.18819
     1.044    1.13594
     1.046    1.28952
     1.048    1.21464
      1.05    1.21007
     1.052    1.24305
     1.054    1.31356
     1.056    1.25048
     1.058    1.28599
      1.06    1.25996
     1.062    1.33233
     1.064    1.32331
     1.066    1.26554
     1.068    1.32987
      1.07    1.37572
     1.072    1.24389
     1.074    1.33631
     1.076    1.28388
     1.078    1.29659
      1.08    1.32757
     1.082    1.26971
     1.084    1.28664
     1.086    1.26832
     1.088    1.27285
      1.09    1.23727
     1.092    1.26077
     1.094    1.22322
     1.096     1.1857
     1.098    1.23136
       1.1    1.13908
     1.102    1.13705
     1.104    1.19148
     1.106    1.11109
     1.108    1.06803
      1.11    1.13138
     1.112    1.06878
     1.114    1.06031
     1.116    1.04028
     1.118    1.05367
      1.12     1.0373
     1.122   0.989295
     1.124   0.992998
     1.126    1.00159
     1.128   0.966695
      1.13   0.951322
     1.132   0.984922
     1.134   0.952303
     1.136   0.926624
     1.138   0.942567
      1.14   0.950493
     1.142   0.935956
     1.144   0.940246
     1.146   0.890015
     1.148   0.917662
      1.15   0.929488
     1.152   0.981237
     1.154   0.896598
     1.156   0.904014
     1.158   0.901286
      1.16   0.976588
     1.162   0.935744
     1.164   0.929484
     1.166   0.904141
     1.168   0.911802
      1.17   0.990396
     1.172   0.959648
     1.174    0.95745
     1.176   0.907442
     1.178   0.874254
      1.18    1.03985
     1.182    1.00423
     1.184   0.940612
     1.186   0.895836
     1.188   0.922188
      1.19    1.06693
     1.192     1.0213
     1.194    0.93612
     1.196   0.946862
     1.198   0.906027
       1.2    1.07829
     1.202    1.04118
     1.204   0.940453
     1.206   0.928611
     1.208   0.928431
      1.21    1.11725
     1.212    1.04056
     1.214   0.959294
     1.216   0.952974
     1.218   0.931506
      1.22    1.09538
     1.222    1.08164
     1.224   0.959627
     1.226   0.940148
     1.228   0.932727
      1.23    1.10727
     1.232    1.07529
     1.234   0.970353
     1.236   0.952926
     1.238   0.957918
      1.24    1.08918
     1.242    1.06715
     1.244   0.984405
     1.246   0.987147
     1.248    0.92779
      1.25    1.11703
     1.252     1.0352
     1.254    1.02361
     1.256   0.962896
     1.258   0.968976
      1.26    1.09999
     1.262    1.05349
     1.264    0.99555
     1.266   0.998781
     1.268   0.998798
      1.27    1.07774
     1.272    1.05858
     1.274    1.00989
     1.276    1.03845
     1.278    1.01538
      1.28    1.06469
     1.282    1.02899
     1.284    1.05187
     1.286     1.0338
     1.288    1.06847
      1.29    1.06098
     1.292    1.04607
     1.294    1.08142
     1.296    1.03988
     1.298    1.05343
       1.3    1.07221
     1.302    1.03862
     1.304     1.0841
     1.306    1.03934
     1.308    1.04664
      1.31    1.05418
     1.312    1.06014
     1.314    1.04542
     1.316    1.05095
     1.318    1.05603
      1.32    1.05983
     1.322    1.02578
     1.324    1.04905
     1.326    1.01863
     1.328    1.03673
      1.33    1.00101
     1.332    1.01504
     1.334    1.03166
     1.336   0.988763
     1.338   0.987636
      1.34    1.02363
     1.342   0.981173
     1.344   0.993965
     1.346   0.939427
     1.348   0.998908
      1.35   0.940431
     1.352   0.978716
     1.354   0.929746
     1.356   0.968131
     1.358   0.910447
      1.36   0.959995
     1.362   0.890813
     1.364   0.954336
     1.366   0.925827
     1.368   0.908955
      1.37   0.911317
     1.372   0.913889
     1.374   0.934007
     1.376   0.869944
     1.378   0.915122
      1.38    0.90177
     1.382    0.92161
     1.384   0.916617
     1.386   0.883231
     1.388    0.91632
      1.39   0.902895
     1.392   0.911457
     1.394   0.919005
     1.396   0.924084
     1.398   0.926589
       1.4   0.917873
     1.402   0.926426
     1.404   0.949647
     1.406   0.934484
     1.408    0.93293
      1.41   0.970198
     1.412   0.957657
     1.414   0.958964
     1.416   0.977402
     1.418   0.987762
      1.42   0.980173
     1.422   0.997116
     1.424    1.01824
     1.426   0.991251
     1.428    1.00435
      1.43    1.03057
     1.432    1.04167
     1.434    1.01166
     1.436    1.05223
     1.438    1.04563
      1.44    1.03934
     1.442    1.07707
     1.444    1.03684
     1.446    1.08516
     1.448    1.06662
      1.45    1.08797
     1.452    1.06271
     1.454    1.07942
     1.456    1.07549
     1.458    1.08133
      1.46    1.08396
     1.462    1.09833
     1.464    1.07796
     1.466    1.06265
     1.468    1.11076
      1.47    1.08144
     1.472    1.07178
     1.474     1.0949
     1.476    1.07557
     1.478    1.08283
      1.48    1.08292
     1.482    1.06273
     1.484    1.07598
     1.486    1.05433
     1.488    1.05884
      1.49     1.0699
     1.492    1.03451
     1.494    1.06094
     1.496    1.03201
     1.498    1.02007
       1.5    1.02094
     1.502    1.03329
     1.504    1.00563
     1.506   0.990487
     1.508   0.999085
      1.51   0.977083
     1.512   0.992033
     1.514   0.962353
     1.516   0.956008
     1.518   0.943131
      1.52   0.963117
     1.522   0.934228
     1.524   0.941022
     1.526   0.919089
     1.528   0.915688
      1.53   0.902873
     1.532   0.900368
     1.534   0.907505
     1.536   0.878849
     1.538   0.894886
      1.54    0.87877
     1.542   0.869396
     1.544   0.895752
     1.546   0.860762
     1.548   0.884677
      1.55   0.857569
     1.552   0.864761
     1.554   0.870262
     1.556   0.858838
     1.558   0.860774
      1.56   0.888084
     1.562    0.87542
     1.564   0.868806
     1.566   0.868469
     1.568   0.893789
      1.57   0.882606
     1.572   0.894072
     1.574   0.903116
     1.576    0.89805
     1.578   0.907639
      1.58   0.915002
     1.582   0.913907
     1.584   0.937304
     1.586   0.928177
     1.588    0.93435
      1.59   0.944113
     1.592   0.957327
     1.594   0.953445
     1.596   0.969719
     1.598   0.959912
       1.6   0.984342
     1.602   0.982688
     1.604   0.982384
     1.606   0.997115
     1.608   0.971863
      1.61     1.0226
     1.612   0.988722
     1.614    1.03127
     1.616   0.983702
     1.618     1.0086
      1.62    1.02616
     1.622    1.01422
     1.624    1.01975
     1.626    1.01212
     1.628     1.0128
      1.63    1.02591
     1.632    1.01557
     1.634    1.03812
     1.636   0.993539
     1.638    1.03791
      1.64    1.00381
     1.642    1.04752
     1.644    1.01591
     1.646    1.01938
     1.648    1.02597
      1.65    1.04518
     1.652    1.01317
     1.654    1.04145
     1.656    1.01035
     1.658    1.02747
      1.66    1.04204
     1.662    1.04624
     1.664    1.03149
     1.666     1.0287
     1.668    1.03598
      1.67    1.08282
     1.672    1.04546
     1.674    1.03367
     1.676    1.07947
     1.678    1.05345
      1.68    1.05787
     1.682    1.03348
     1.684    1.12426
     1.686    1.06119
     1.688    1.04676
      1.69    1.13471
     1.692    1.07683
     1.694    1.06461
     1.696    1.05746
     1.698    1.16048
       1.7    1.09181
     1.702    1.06048
     1.704    1.16249
     1.706    1.06436
     1.708    1.09721
      1.71    1.06239
     1.712    1.16209
     1.714    1.09735
     1.716    1.07059
     1.718     1.1391
      1.72    1.10679
     1.722    1.08019
     1.724    1.05966
     1.726    1.16611
     1.728    1.07608
      1.73    1.06316
     1.732    1.10512
     1.734    1.09983
     1.736    1.05827
     1.738    1.02348
      1.74    1.14651
     1.742    1.04662
     1.744    1.05427
     1.746    1.04129
     1.748    1.07452
      1.75     1.0217
     1.752    1.00508
     1.754     1.0682
     1.756    1.02183
     1.758   0.991865
      1.76    1.00962
     1.762    1.01625
     1.764   0.991636
     1.766   0.977045
     1.768    1.01743
      1.77   0.958377
     1.772   0.978329
     1.774   0.962085
     1.776   0.983135
     1.778   0.944955
      1.78   0.940745
     1.782   0.973976
     1.784     0.9466
     1.786   0.927352
     1.788   0.927627
      1.79   0.963479
     1.792   0.929197
     1.794   0.931935
     1.796   0.939288
     1.798   0.927278
       1.8    0.93582
     1.802    0.91997
