# Supplementary material for: Data for exploring the effect of parameters on decomposition of gas hydrate structure I
Source: Data Brief. 2018 Apr 11;18:1247–51. doi: 10.1016/j.dib.2018.04.015 (PMC5996948; doi:10.1016/j.dib.2018.04.015)
Supplement: Supplementary file 2 — Supplementary material [file mmc2.zip › data/data/temperature 290 K/cage occupancy 75/energy.xvg]

# This file was created Mon Jan 23 20:56:40 2017
# Created by:
# GROMACS:      gmx energy, VERSION 5.0.2
# Executable:   /usr/bin/gmx
# Library dir:  /usr/share/gromacs/top
# Command line:
#   g_energy -f run.edr -s run.tpr -o energy.xvg
# g_energy is part of G R O M A C S:
#
# Getting the Right Output Means no Artefacts in Calculating Stuff
#
@    title "Gromacs Energies"
@    xaxis  label "Time (ps)"
@    yaxis  label "(kJ/mol), (K), (bar), (nm^3), (kg/m^3), (bar nm)"
@TYPE xy
@ view 0.15, 0.15, 0.75, 0.85
@ legend on
@ legend box on
@ legend loctype view
@ legend 0.78, 0.8
@ legend length 2
@ s0 legend "LJ (SR)"
@ s1 legend "Coulomb (SR)"
@ s2 legend "Potential"
@ s3 legend "Kinetic En."
@ s4 legend "Total Energy"
@ s5 legend "Temperature"
@ s6 legend "Pressure"
@ s7 legend "Volume"
@ s8 legend "Density"
@ s9 legend "Enthalpy"
@ s10 legend "#Surf*SurfTen"
    0.000000  9033.907227  -71206.320312  -64663.148438   28.584576  -64634.562500    0.866519  -5010.723633   50.982269  813.429565  -64143.328125  -1008.253723
    1.000000  9325.451172  -64317.242188  -57429.343750  10055.101562  -47374.242188  304.812531  285.761627   49.735657  833.817993  -46895.019531  -7958.770508
    2.000000  9870.950195  -64675.550781  -57221.429688  9263.512695  -47957.917969  280.816132  1269.037842   49.230602  842.372131  -47483.558594  7801.813965
    3.000000  9132.753906  -64747.562500  -58041.007812  9428.777344  -48612.230469  285.825989  116.503212   48.846195  849.001343  -48141.578125  4321.377441
    4.000000  9316.675781  -65310.406250  -58428.632812  9574.507812  -48854.125000  290.243713  322.775543   48.476479  855.476440  -48387.035156  1606.879517
    5.000000  8899.555664  -64959.355469  -58490.460938  9663.066406  -48827.394531  292.928284  -60.888378   48.487015  855.290588  -48360.203125  2407.974609
    6.000000  8999.227539  -64918.718750  -58349.468750  9517.144531  -48832.324219  288.504761  109.726448   48.368080  857.393677  -48366.277344  -396.261292
    7.000000  9024.373047  -64754.093750  -58160.257812  9315.341797  -48844.914062  282.387299  255.309082   48.264713  859.229919  -48379.863281  1182.662109
    8.000000  8799.944336  -64760.300781  -58386.382812  9674.607422  -48711.773438  293.278137  -130.042542   48.416367  856.538574  -48245.261719  3163.609375
    9.000000  8767.267578  -64943.015625  -58608.843750  9668.359375  -48940.484375  293.088745  -178.267960   48.352993  857.661194  -48474.582031   53.314880
   10.000000  8989.488281  -64987.207031  -58413.453125  9535.233398  -48878.218750  289.053131   82.297905   48.316051  858.316956  -48412.671875  -312.403534
   11.000000  8969.621094  -64938.617188  -58400.609375  9537.448242  -48863.160156  289.120270  169.579422   48.203514  860.320801  -48398.699219  2495.828125
   12.000000  8829.717773  -64785.476562  -58387.984375  9577.872070  -48810.113281  290.345673  -54.366577   48.314838  858.338501  -48344.578125  2169.427490
   13.000000  9067.095703  -65004.980469  -58352.445312  9574.099609  -48778.343750  290.231323  154.195740   48.401100  856.808777  -48311.980469  380.008789
   14.000000  8984.089844  -65067.609375  -58514.585938  9694.457031  -48820.128906  293.879883    1.165756   48.422436  856.431213  -48353.558594  1033.274048
   15.000000  9011.335938  -65282.609375  -58712.492188  9724.570312  -48987.921875  294.792725   62.998676   48.173023  860.865356  -48523.753906  1287.476318
   16.000000  8969.715820  -64946.949219  -58394.343750  9478.490234  -48915.851562  287.333008   85.079224   48.412159  856.613037  -48449.378906  1220.628418
   17.000000  9078.000977  -65190.039062  -58549.539062  9677.053711  -48872.484375  293.352295   95.137413   48.357121  857.588013  -48406.542969  1971.828735
   18.000000  9041.543945  -65148.808594  -58540.953125  9572.130859  -48968.820312  290.171631   68.925514   48.362732  857.488525  -48502.824219  1037.277344
   19.000000  9064.937500  -65166.054688  -58522.765625  9622.442383  -48900.324219  291.696808  146.579620   48.345558  857.793091  -48434.496094  1254.373901
   20.000000  8986.458008  -65180.031250  -58623.257812  9819.578125  -48803.679688  297.672821  -24.640234   48.460495  855.758606  -48336.742188  1341.755737
   21.000000  8995.628906  -65069.664062  -58506.507812  9544.228516  -48962.281250  289.325806   30.049074   48.397404  856.874207  -48495.953125  401.658722
   22.000000  8825.652344  -65083.406250  -58683.507812  9750.337891  -48933.171875  295.573853  -214.352097   48.248840  859.512634  -48468.273438  328.095459
   23.000000  9200.354492  -65244.085938  -58468.164062  9606.867188  -48861.296875  291.224640  302.499390   48.238083  859.704285  -48396.503906  467.140625
   24.000000  9095.715820  -65098.261719  -58427.421875  9477.190430  -48950.230469  287.293610  211.482315   48.263618  859.249451  -48485.191406  138.392303
   25.000000  9167.014648  -65107.851562  -58366.867188  9505.879883  -48860.988281  288.163300  266.486603   48.319283  858.259583  -48395.410156  4226.354004
   26.000000  9097.066406  -65415.570312  -58747.656250  9745.721680  -49001.933594  295.433899  136.562515   48.212597  860.158752  -48537.386719  409.159576
   27.000000  9154.125977  -65318.082031  -58590.273438  9581.024414  -49009.250000  290.441254  249.063416   48.203457  860.321838  -48544.789062  1337.760010
   28.000000  9406.066406  -65320.910156  -58348.953125  9514.636719  -48834.316406  288.428741  531.194641   48.373405  857.299316  -48368.218750  -1180.780396
   29.000000  8966.265625  -65379.261719  -58847.437500  9829.162109  -49018.273438  297.963348  -112.353241   48.425583  856.375610  -48551.671875  2947.283203
   30.000000  9150.593750  -65068.269531  -58348.132812  9416.617188  -48931.515625  285.457367  291.233002   48.444752  856.036743  -48464.730469  -380.463257
   31.000000  9102.675781  -65134.972656  -58458.359375  9461.476562  -48996.882812  286.817230  156.898438   48.385788  857.079895  -48530.664062  -1789.921875
   32.000000  9033.358398  -65128.390625  -58529.039062  9540.558594  -48988.480469  289.214569   47.058605   48.430336  856.291504  -48521.832031  2608.358154
   33.000000  9138.871094  -65074.113281  -58362.531250  9403.814453  -48958.718750  285.069275  256.538300   48.317493  858.291321  -48493.160156  2314.353516
   34.000000  9058.546875  -65074.214844  -58450.476562  9562.269531  -48888.207031  289.872711  127.697266   48.377731  857.222656  -48422.066406  -481.993774
   35.000000  9155.953125  -65250.191406  -58517.992188  9520.480469  -48997.511719  288.605896  224.246811   48.420280  856.469360  -48530.960938  3986.349121
   36.000000  9285.048828  -65229.941406  -58372.539062  9488.023438  -48884.515625  287.621979  322.412994   48.543056  854.303162  -48416.781250  1579.790161
   37.000000  9217.824219  -65072.695312  -58285.492188  9459.828125  -48825.664062  286.767273  349.400360   48.421783  856.442749  -48359.101562  -1385.375732
   38.000000  9118.453125  -65256.324219  -58558.039062  9631.484375  -48926.554688  291.970886  120.463074   48.437256  856.169189  -48459.839844  1246.413208
   39.000000  9170.105469  -65247.433594  -58506.843750  9524.874023  -48981.968750  288.739075  273.664520   48.350410  857.707031  -48516.093750  3678.677002
   40.000000  9031.537109  -65307.316406  -58707.812500  9752.876953  -48954.937500  295.650818  -14.172704   48.373520  857.297241  -48488.839844  1030.747925
   41.000000  9164.083984  -65315.242188  -58582.921875  9587.262695  -48995.660156  290.630341  264.480438   48.235760  859.745667  -48530.886719  -194.672791
   42.000000  9065.097656  -65356.460938  -58711.289062  9728.056641  -48983.234375  294.898407   27.031088   48.369709  857.364807  -48517.171875  672.121582
   43.000000  9103.939453  -65140.523438  -58458.679688  9545.608398  -48913.070312  289.367645  214.105103   48.237816  859.709045  -48448.277344  2030.694946
   44.000000  9157.759766  -65405.808594  -58672.914062  9773.753906  -48899.160156  296.283691  161.234192   48.461540  855.740173  -48432.210938  420.301819
   45.000000  9115.751953  -65266.808594  -58588.945312  9555.482422  -49033.460938  289.666962  181.230087   48.365875  857.432800  -48567.433594  1504.877075
   46.000000  9060.588867  -65205.414062  -58578.554688  9595.308594  -48983.246094  290.874268  134.902206   48.394482  856.925964  -48516.945312  3311.151611
   47.000000  9062.734375  -65246.230469  -58619.781250  9619.018555  -49000.761719  291.593018    7.425191   48.427162  856.347656  -48534.144531  2614.889648
   48.000000  9012.833008  -64976.632812  -58382.820312  9522.916016  -48859.906250  288.679749  119.574989   48.242966  859.617249  -48395.066406  1911.825562
   49.000000  9189.396484  -65355.523438  -58598.281250  9532.910156  -49065.371094  288.982697  258.778107   48.262379  859.271484  -48600.343750  326.470367
   50.000000  9027.072266  -65268.632812  -58670.156250  9561.276367  -49108.878906  289.842590  -15.212382   48.379482  857.191589  -48642.722656  2986.260010
   51.000000  8886.564453  -64934.195312  -58470.804688  9544.972656  -48925.832031  289.348358  -68.101540   48.469776  855.594788  -48458.804688  295.434326
   52.000000  9171.624023  -65194.476562  -58448.570312  9457.248047  -48991.320312  286.689056  256.391510   48.248398  859.520508  -48526.425781  1720.505737
   53.000000  8971.343750  -64809.773438  -58264.632812  9343.830078  -48920.804688  283.250885  196.030334   48.199944  860.384521  -48456.378906  817.112366
   54.000000  9134.683594  -65046.945312  -58329.445312  9325.890625  -49003.554688  282.707062  324.408813   48.293919  858.710327  -48538.222656  -918.705200
   55.000000  9222.701172  -65315.285156  -58521.195312  9611.294922  -48909.898438  291.358856  373.088470   48.316891  858.302063  -48444.343750  975.557983
   56.000000  9131.799805  -64943.566406  -58237.203125  9350.445312  -48886.757812  283.451416  318.632477   48.301697  858.572021  -48421.351562  1841.266113
   57.000000  9139.446289  -65133.531250  -58431.742188  9515.130859  -48916.609375  288.443726  212.043594   48.353996  857.643433  -48450.699219  1934.596436
   58.000000  8989.651367  -64946.019531  -58387.523438  9452.944336  -48934.578125  286.558594   86.358246   48.389332  857.017151  -48468.328125  3328.310547
   59.000000  9084.157227  -65076.890625  -58410.578125  9471.543945  -48939.035156  287.122437  154.554855   48.304344  858.524963  -48473.601562  1693.146973
   60.000000  8924.976562  -64868.574219  -58374.132812  9484.427734  -48889.703125  287.513000   71.597725   48.199917  860.385010  -48425.277344  1899.295288
   61.000000  8923.042969  -64913.187500  -58409.773438  9593.890625  -48815.882812  290.831268  -10.638942   48.240700  859.657654  -48351.062500  1012.279236
   62.000000  8955.687500  -65019.949219  -58484.054688  9562.419922  -48921.632812  289.877258  -32.562534   48.405727  856.726868  -48455.222656  -614.902100
   63.000000  9118.695312  -65282.617188  -58595.859375  9683.208984  -48912.648438  293.538879   86.877876   48.333221  858.012085  -48446.937500  -530.232056
   64.000000  8926.571289  -65189.714844  -58692.687500  9744.650391  -48948.039062  295.401428  -106.740479   48.386833  857.061401  -48481.812500  -1299.858276
   65.000000  9125.519531  -65155.937500  -58455.882812  9545.441406  -48910.441406  289.362579  169.781769   48.443081  856.066223  -48443.671875  2907.996338
   66.000000  9081.609375  -64903.164062  -58249.492188  9343.999023  -48905.492188  283.256012  254.337524   48.260311  859.308289  -48440.484375  1435.975952
   67.000000  9223.358398  -65313.203125  -58508.210938  9516.795898  -48991.414062  288.494202  250.251236   48.397141  856.878845  -48525.085938  288.041504
   68.000000  9047.839844  -65256.328125  -58640.437500  9764.623047  -48875.812500  296.006897  -33.093769   48.591061  853.459167  -48407.617188  1806.773438
   69.000000  8815.507812  -65036.789062  -58651.773438  9635.664062  -49016.109375  292.097595  -236.059250   48.393055  856.951172  -48549.820312  3910.740723
   70.000000  9022.994141  -65157.628906  -58561.687500  9592.300781  -48969.386719  290.783081   22.242029   48.321461  858.220886  -48503.789062  623.922546
   71.000000  9199.360352  -65249.136719  -58476.171875  9595.316406  -48880.855469  290.874481  302.479156   48.366577  857.420349  -48414.824219  2133.573486
   72.000000  9038.225586  -64972.019531  -58372.031250  9458.992188  -48913.039062  286.741943   63.032444   48.484581  855.333496  -48445.871094  471.165802
   73.000000  9125.110352  -65225.550781  -58536.734375  9659.729492  -48877.003906  292.827118  117.113464   48.495064  855.148621  -48409.734375  2522.405762
   74.000000  8974.390625  -64952.875000  -58400.773438  9397.953125  -49002.820312  284.891571  109.173439   48.362061  857.500427  -48536.832031  2034.458496
   75.000000  9230.201172  -65409.972656  -58610.312500  9634.664062  -48975.648438  292.067291  220.959885   48.303799  858.534668  -48510.222656  212.908203
   76.000000  9108.525391  -65204.343750  -58520.148438  9512.283203  -49007.867188  288.357422  141.389236   48.456238  855.833801  -48540.972656  2906.485107
   77.000000  9345.729492  -65141.105469  -58221.296875  9352.079102  -48869.218750  283.500946  509.503418   48.372665  857.312439  -48403.128906  -377.364532
   78.000000  9018.174805  -65162.171875  -58566.476562  9489.042969  -49077.433594  287.652893   63.978191   48.256035  859.384460  -48612.464844  1580.203613
   79.000000  9342.529297  -65257.296875  -58345.312500  9359.916992  -48985.394531  283.738556  471.637299   48.252480  859.447754  -48520.460938  2819.281982
   80.000000  9184.955078  -65100.960938  -58338.664062  9535.841797  -48802.820312  289.071564  304.613464   48.362144  857.498901  -48336.832031  2522.749268
   81.000000  9097.587891  -65112.359375  -58443.468750  9508.701172  -48934.765625  288.248810  183.023636   48.352650  857.667297  -48468.867188  631.215881
   82.000000  9207.108398  -65312.953125  -58539.914062  9485.789062  -49054.125000  287.554260  271.308807   48.268040  859.170715  -48589.042969  3183.733398
   83.000000  9003.316406  -65171.710938  -58600.320312  9647.697266  -48952.625000  292.462372   88.340729   48.132935  861.582336  -48488.843750  -703.315796
   84.000000  9011.711914  -65254.230469  -58681.632812  9698.597656  -48983.035156  294.005371  -18.832308   48.458397  855.795654  -48516.117188   28.773766
   85.000000  9281.485352  -65536.492188  -58686.757812  9705.764648  -48980.992188  294.222656  299.243744   48.356808  857.593567  -48515.054688  1166.161743
   86.000000  9154.964844  -65602.835938  -58882.328125  9838.604492  -49043.722656  298.249573   41.113728   48.264523  859.233337  -48578.671875  1264.142090
   87.000000  9057.667969  -65100.476562  -58469.203125  9484.858398  -48984.343750  287.526031  262.532379   48.103901  862.102356  -48520.843750  -953.784668
   88.000000  9228.707031  -65353.828125  -58558.765625  9558.659180  -49000.105469  289.763245  324.066376   48.317715  858.287415  -48534.542969  664.096375
   89.000000  9047.158203  -65330.097656  -58712.453125  9808.378906  -48904.074219  297.333313   40.368877   48.305531  858.503906  -48438.628906  697.419067
   90.000000  9219.549805  -65218.390625  -58422.250000  9504.029297  -48918.218750  288.107208  309.723785   48.256832  859.370239  -48453.242188  850.603271
   91.000000  9045.593750  -65164.488281  -58550.132812  9586.139648  -48963.992188  290.596313   50.626759   48.266521  859.197754  -48498.925781  2707.711426
   92.000000  9134.429688  -65358.984375  -58658.484375  9640.857422  -49017.625000  292.255035  153.064316   48.224796  859.941162  -48552.957031   25.675119
   93.000000  8976.361328  -65018.910156  -58473.023438  9624.660156  -48848.363281  291.764038   89.149170   48.267006  859.189148  -48383.289062  2932.169922
   94.000000  9083.863281  -64978.781250  -58316.429688  9424.187500  -48892.242188  285.686859  202.792358   48.409611  856.658142  -48425.796875  -1254.182495
   95.000000  9228.121094  -65421.835938  -58622.007812  9578.419922  -49043.585938  290.362305  270.499756   48.200321  860.377808  -48579.156250  885.290771
   96.000000  9125.105469  -65303.535156  -58606.187500  9530.611328  -49075.578125  288.913025  223.591553   48.149364  861.288330  -48611.640625  1265.133667
   97.000000  9129.882812  -65412.285156  -58710.796875  9788.492188  -48922.304688  296.730469  116.397179   48.397488  856.872742  -48455.972656  -550.623413
   98.000000  9023.084961  -65003.664062  -58414.890625  9460.269531  -48954.621094  286.780670   83.570900   48.381657  857.153076  -48488.445312  2373.510498
   99.000000  9135.641602  -65324.242188  -58621.007812  9687.568359  -48933.437500  293.671051  181.329758   48.254673  859.408691  -48468.484375  4202.683105
  100.000000  8952.624023  -65179.257812  -58656.367188  9709.318359  -48947.046875  294.330383  -86.705254   48.357700  857.577698  -48481.101562  -981.796692
  101.000000  9133.583984  -65311.632812  -58597.593750  9652.835938  -48944.757812  292.618164  178.621109   48.286514  858.841980  -48479.496094  -1527.937744
  102.000000  9209.765625  -65429.718750  -58649.250000  9680.362305  -48968.886719  293.452606  180.416275   48.374172  857.285706  -48502.781250  -1136.991821
  103.000000  9057.870117  -65201.183594  -58579.273438  9772.335938  -48806.937500  296.240692  146.357422   48.379917  857.183899  -48340.777344  3421.465088
  104.000000  8983.353516  -65017.203125  -58463.382812  9569.935547  -48893.445312  290.105103   25.946917   48.247128  859.543152  -48428.562500  539.485901
  105.000000  8769.656250  -64772.339844  -58433.226562  9564.816406  -48868.410156  289.949921  -188.455322   48.231789  859.816467  -48403.675781  -691.256348
  106.000000  9082.567383  -65016.933594  -58366.359375  9478.735352  -48887.625000  287.340424  207.002335   48.284435  858.878967  -48422.382812  623.710083
  107.000000  9075.932617  -65038.085938  -58395.843750  9521.689453  -48874.156250  288.642548  201.957581   48.268856  859.156189  -48409.066406  2362.847168
  108.000000  9057.623047  -65183.617188  -58549.984375  9589.072266  -48960.914062  290.685211   76.408081   48.361431  857.511597  -48494.929688  880.922913
  109.000000  9137.016602  -65227.003906  -58516.937500  9635.348633  -48881.589844  292.088013  184.717758   48.515709  854.784729  -48414.121094  1985.793091
  110.000000  9199.147461  -65009.402344  -58238.617188  9306.642578  -48931.976562  282.123566  382.899567   48.443993  856.050110  -48465.199219  -30.239521
  111.000000  9117.417969  -65069.828125  -58377.500000  9482.505859  -48894.992188  287.454742  289.564392   48.176559  860.802185  -48430.789062  926.940918
  112.000000  9247.416016  -65254.257812  -58432.031250  9428.287109  -49003.742188  285.811127  374.544586   48.217308  860.074707  -48539.148438  1091.700684
  113.000000  9117.574219  -65113.394531  -58431.359375  9587.416016  -48843.945312  290.635010  150.533264   48.476280  855.479980  -48376.855469  1002.415833
  114.000000  9359.717773  -65421.714844  -58497.429688  9507.285156  -48990.144531  288.205902  431.327057   48.243866  859.601257  -48525.292969  936.081299
  115.000000  9132.304688  -65006.718750  -58300.335938  9260.458984  -49039.875000  280.723541  310.724426   48.226547  859.909912  -48575.191406  -1388.954712
  116.000000  9229.490234  -65391.953125  -58590.500000  9609.609375  -48980.890625  291.307770  258.762177   48.313576  858.360962  -48515.367188  517.287048
  117.000000  9043.123047  -65291.199219  -58686.703125  9641.791992  -49044.910156  292.283356   32.326031   48.240574  859.659912  -48580.093750  2920.148438
  118.000000  9245.349609  -65271.289062  -58461.375000  9504.419922  -48956.953125  288.119049  315.648346   48.305000  858.513306  -48491.515625  3114.616211
  119.000000  9061.566406  -64989.019531  -58353.320312  9288.031250  -49065.289062  281.559387  147.459122   48.221611  859.997925  -48600.652344  2109.056885
  120.000000  8929.079102  -65033.390625  -58539.226562  9545.988281  -48993.238281  289.379150  -41.065922   48.307941  858.461060  -48527.769531  -268.246887
  121.000000  9245.921875  -65431.191406  -58610.109375  9621.689453  -48988.421875  291.673981  297.071014   48.282101  858.920532  -48523.203125  -577.088745
  122.000000  8922.265625  -65005.558594  -58512.468750  9643.935547  -48868.531250  292.348358   -8.394806   48.396046  856.898254  -48402.214844  2110.316162
  123.000000  9213.813477  -65316.769531  -58531.781250  9663.460938  -48868.320312  292.940247  287.481079   48.405060  856.738647  -48401.917969  225.016861
  124.000000  9017.416992  -65353.261719  -58762.296875  9802.896484  -48959.398438  297.167114  -29.629110   48.266617  859.196045  -48494.328125  1827.273071
  125.000000  9296.050781  -65213.160156  -58348.664062  9273.802734  -49074.859375  281.128052  438.810333   48.282455  858.914185  -48609.636719  -1422.116089
  126.000000  9341.989258  -65427.281250  -58523.375000  9581.498047  -48941.875000  290.455597  475.368164   48.258499  859.340576  -48476.882812  2041.205322
  127.000000  9191.625000  -65172.398438  -58413.898438  9531.416016  -48882.484375  288.937408  327.921356   48.273247  859.078064  -48417.351562  794.149109
  128.000000  9306.641602  -65354.746094  -58469.710938  9533.123047  -48936.585938  288.989166  397.317993   48.255581  859.392578  -48471.625000  -352.825867
  129.000000  9057.668945  -65242.250000  -58603.585938  9627.215820  -48976.371094  291.841492  105.418144   48.323475  858.185120  -48510.753906  1325.817871
  130.000000  9203.696289  -65396.195312  -58619.953125  9674.632812  -48945.320312  293.278900  260.134918   48.344189  857.817383  -48479.503906  -14.850339
  131.000000  8999.166992  -65148.417969  -58581.750000  9662.185547  -48919.562500  292.901581    5.892326   48.285423  858.861389  -48454.312500  128.997604
  132.000000  8995.410156  -65057.984375  -58498.609375  9530.800781  -48967.808594  288.918793   -3.032344   48.480881  855.398804  -48500.675781  878.977112
  133.000000  9107.889648  -65174.148438  -58502.835938  9568.768555  -48934.066406  290.069702  198.766556   48.277672  858.999329  -48468.890625  -923.093079
  134.000000  9217.413086  -65269.640625  -58483.148438  9530.722656  -48952.425781  288.916382  318.812408   48.255219  859.398987  -48487.464844  1075.788452
  135.000000  9174.022461  -65182.187500  -58436.921875  9515.787109  -48921.132812  288.463623  278.962982   48.275787  859.032837  -48455.976562  1217.253174
  136.000000  9062.211914  -65172.167969  -58546.070312  9513.546875  -49032.523438  288.395721  164.305771   48.220200  860.023132  -48567.902344  1884.503052
  137.000000  9297.394531  -65306.472656  -58437.945312  9458.982422  -48978.960938  286.741638  400.015228   48.304230  858.527039  -48513.531250  1051.465942
  138.000000  9109.427734  -65111.167969  -58428.820312  9392.983398  -49035.835938  284.740936  232.976303   48.270153  859.133118  -48570.734375  4160.006836
  139.000000  8935.680664  -64984.726562  -58481.132812  9589.028320  -48892.105469  290.683868  -11.936305   48.333569  858.005920  -48426.390625  859.269653
  140.000000  8999.414062  -65114.117188  -58540.484375  9664.092773  -48876.390625  292.959381   74.763794   48.183018  860.686768  -48412.128906  1563.701294
  141.000000  9282.451172  -65443.179688  -58595.601562  9581.999023  -49013.601562  290.470795  354.182159   48.255058  859.401855  -48548.644531  2320.696045
  142.000000  9160.861328  -65120.789062  -58385.531250  9501.832031  -48883.699219  288.040588  362.786133   48.231815  859.815979  -48418.964844  -405.826965
  143.000000  9152.635742  -65424.253906  -58698.523438  9695.128906  -49003.394531  293.900238  139.400833   48.303272  858.544067  -48537.972656  966.247559
  144.000000  9207.783203  -65319.605469  -58543.101562  9559.739258  -48983.363281  289.795990  206.904984   48.464859  855.681580  -48516.382812  1042.932617
  145.000000  9016.430664  -65119.875000  -58532.992188  9639.105469  -48893.886719  292.201935   35.095375   48.369957  857.360413  -48427.820312  -255.884277
  146.000000  8978.846680  -65289.191406  -58744.695312  9772.739258  -48971.957031  296.252930  -80.458374   48.200737  860.370361  -48507.523438  584.213684
  147.000000  9096.664062  -65187.472656  -58519.609375  9651.137695  -48868.472656  292.566681  158.969894   48.327820  858.107971  -48402.812500  -1356.612671
  148.000000  9026.220703  -65180.726562  -58577.812500  9691.294922  -48886.515625  293.783997  118.304016   48.242756  859.621033  -48421.675781  711.398315
  149.000000  9001.854492  -65115.523438  -58543.921875  9628.884766  -48915.039062  291.892090   61.534222   48.383701  857.116882  -48448.843750  845.861938
  150.000000  9138.732422  -64944.945312  -58233.585938  9394.707031  -48838.878906  284.793182  260.843109   48.385723  857.081055  -48372.664062  1506.332886
  151.000000  9034.855469  -65226.566406  -58617.000000  9706.770508  -48910.230469  294.253143   67.518166   48.264275  859.237732  -48445.183594  414.150848
  152.000000  8983.866211  -64900.082031  -58338.867188  9503.669922  -48835.195312  288.096313  127.142891   48.263515  859.251282  -48370.156250  1405.984497
  153.000000  9336.072266  -65244.699219  -58345.937500  9462.259766  -48883.679688  286.840973  463.816162   48.323605  858.182800  -48418.062500  1724.035522
  154.000000  9141.009766  -65033.492188  -58319.531250  9475.083008  -48844.449219  287.229706  308.850067   48.295364  858.684631  -48379.101562   26.602003
  155.000000  8917.056641  -64808.769531  -58326.734375  9437.199219  -48889.535156  286.081299  103.408958   48.279617  858.964722  -48424.339844  -1702.889404
  156.000000  9148.890625  -65167.882812  -58444.164062  9484.264648  -48959.898438  287.508057  266.450287   48.267376  859.182556  -48494.820312  3970.042236
  157.000000  9157.791992  -65255.386719  -58523.078125  9564.332031  -48958.746094  289.935242  234.112411   48.322277  858.206360  -48493.140625  1949.336914
  158.000000  9032.195312  -64961.984375  -58367.656250  9391.273438  -48976.382812  284.689087  168.707626   48.243080  859.615234  -48511.539062  2140.312744
  159.000000  8942.699219  -64807.011719  -58298.101562  9379.557617  -48918.542969  284.333923   74.319435   48.283451  858.896484  -48453.312500  -175.740738
  160.000000  9028.085938  -65015.128906  -58418.164062  9402.646484  -49015.515625  285.033844  210.080978   48.211937  860.170532  -48550.972656  663.916992
  161.000000  9092.596680  -65069.523438  -58402.046875  9601.626953  -48800.421875  291.065796  221.575867   48.240860  859.654785  -48335.601562  1216.349731
  162.000000  9005.931641  -64977.378906  -58397.609375  9527.004883  -48870.605469  288.803680  106.658104   48.345955  857.786072  -48404.773438  522.125977
  163.000000  9084.587891  -65173.703125  -58513.898438  9634.554688  -48879.343750  292.063965  204.336411   48.194080  860.489197  -48414.972656  1584.248657
  164.000000  8924.013672  -64925.742188  -58435.914062  9529.821289  -48906.093750  288.889069    3.901225   48.331959  858.034485  -48440.394531  1435.636108
  165.000000  8934.916016  -65073.574219  -58573.804688  9770.474609  -48803.328125  296.184265  -77.722557   48.321480  858.220520  -48337.730469  232.028595
  166.000000  8922.101562  -64867.964844  -58379.109375  9527.554688  -48851.554688  288.820343  -37.690990   48.430241  856.293213  -48384.910156  2436.226562
  167.000000  9087.135742  -65098.945312  -58440.968750  9593.240234  -48847.726562  290.811554  186.549362   48.383659  857.117615  -48381.531250  572.828369
  168.000000  9142.412109  -64863.703125  -58143.171875  9345.515625  -48797.656250  283.301971  414.623779   48.191692  860.531860  -48333.308594  1928.455566
  169.000000  8878.780273  -64754.089844  -58299.453125  9598.591797  -48700.859375  290.973785  114.772949   48.104904  862.084412  -48237.347656  164.748398
  170.000000  8995.628906  -64997.769531  -58425.375000  9566.482422  -48858.890625  290.000427   98.852051   48.293777  858.712830  -48393.558594  747.333557
  171.000000  9061.922852  -65042.761719  -58414.195312  9523.375000  -48890.820312  288.693634  121.956451   48.484993  855.326233  -48423.648438  3013.438232
  172.000000  9079.562500  -65166.425781  -58507.882812  9635.875000  -48872.007812  292.104004  217.444595   48.158966  861.116638  -48407.976562  3263.743164
  173.000000  9104.830078  -64987.191406  -58309.984375  9499.073242  -48810.910156  287.956970  327.136719   48.122589  861.767578  -48347.230469  429.324432
  174.000000  9138.655273  -64961.339844  -58257.890625  9515.287109  -48742.601562  288.448456  303.012695   48.301395  858.577393  -48277.199219  1314.939087
  175.000000  9011.303711  -64918.980469  -58339.789062  9535.542969  -48804.246094  289.062500  273.109863   48.232967  859.795471  -48339.500000  1270.174683
  176.000000  9193.450195  -65252.070312  -58484.789062  9657.291016  -48827.500000  292.753204  243.419434   48.345577  857.792786  -48361.671875  2969.354736
  177.000000  9185.185547  -65218.699219  -58459.578125  9619.920898  -48839.656250  291.620361  320.534485   48.221771  859.995117  -48375.019531  3076.977539
  178.000000  9195.164062  -65175.601562  -58395.015625  9543.979492  -48851.035156  289.318268  397.574860   48.109039  862.010254  -48387.484375  2458.796387
  179.000000  9093.962891  -64700.382812  -58028.250000  9364.430664  -48663.820312  283.875366  383.807129   48.238888  859.689941  -48199.019531  1392.457886
  180.000000  8972.871094  -65192.277344  -58636.875000  9763.656250  -48873.218750  295.977600   15.536080   48.333336  858.010010  -48407.507812  124.582024
  181.000000  8944.630859  -64858.238281  -58339.375000  9541.978516  -48797.398438  289.257599   85.805092   48.188740  860.584595  -48333.078125  541.098083
  182.000000  9024.978516  -64911.671875  -58302.617188  9468.976562  -48833.640625  287.044586  200.673584   48.047661  863.111450  -48370.679688  1060.866699
  183.000000  9284.125000  -65134.128906  -58273.351562  9462.808594  -48810.542969  286.857635  487.267426   48.213833  860.136719  -48345.984375  437.390259
  184.000000  9120.851562  -65021.250000  -58320.609375  9491.666016  -48828.945312  287.732422  214.343216   48.397026  856.880859  -48362.621094  1395.501099
  185.000000  9149.573242  -65250.230469  -58528.781250  9757.558594  -48771.222656  295.792725  204.434158   48.243183  859.613403  -48306.378906  -1818.828247
  186.000000  9020.100586  -64910.726562  -58326.453125  9576.058594  -48750.394531  290.290710   87.342094   48.471706  855.560669  -48283.347656  2699.112305
  187.000000  9094.107422  -65017.914062  -58356.398438  9514.946289  -48841.453125  288.438141  236.230637   48.375294  857.265808  -48375.335938  4495.608887
  188.000000  8964.965820  -64827.117188  -58283.218750  9429.616211  -48853.601562  285.851410  141.480667   48.316681  858.305786  -48388.050781  722.984619
  189.000000  8949.267578  -64846.167969  -58323.687500  9431.144531  -48892.542969  285.897766   85.565758   48.308056  858.459045  -48427.074219   -1.876322
  190.000000  9025.652344  -65092.585938  -58492.906250  9626.873047  -48866.031250  291.831116   80.436096   48.374191  857.285400  -48399.925781  954.228760
  191.000000  9124.665039  -64940.937500  -58249.046875  9478.202148  -48770.843750  287.324280  304.004272   48.229866  859.850769  -48306.128906  1529.774170
  192.000000  9280.229492  -65368.796875  -58520.257812  9668.940430  -48851.316406  293.106354  375.233551   48.244698  859.586426  -48386.457031  2057.108887
  193.000000  8946.318359  -64917.703125  -58404.085938  9528.265625  -48875.820312  288.841888   40.142914   48.208282  860.235718  -48411.312500  3085.377686
  194.000000  9133.177734  -65197.648438  -58496.867188  9569.964844  -48926.902344  290.105988  169.852722   48.353592  857.650574  -48460.996094  -605.303040
  195.000000  9178.345703  -65288.703125  -58537.335938  9636.111328  -48901.226562  292.111176  249.813797   48.362675  857.489502  -48435.230469  1711.975342
  196.000000  9184.533203  -65067.218750  -58316.476562  9424.544922  -48891.929688  285.697693  281.152222   48.436504  856.182495  -48425.222656  2394.160400
  197.000000  8875.695312  -64802.421875  -58353.539062  9465.744141  -48887.796875  286.946625    6.536667   48.373272  857.301636  -48421.699219  -82.716942
  198.000000  9164.455078  -65109.585938  -58370.867188  9539.117188  -48831.750000  289.170868  252.071365   48.333199  858.012451  -48366.039062  -1170.237915
  199.000000  8978.236328  -64792.851562  -58242.460938  9405.416016  -48837.046875  285.117798  124.942986   48.399876  856.830444  -48370.695312  -1045.167236
  200.000000  9051.436523  -65203.507812  -58573.687500  9740.182617  -48833.503906  295.265991  101.554008   48.218769  860.048645  -48368.894531  819.918274
  201.000000  8955.315430  -64884.808594  -58352.156250  9549.734375  -48802.421875  289.492676  118.003944   48.284531  858.877258  -48337.179688  -1599.098145
  202.000000  8932.898438  -64729.738281  -58223.429688  9373.121094  -48850.308594  284.138824  106.693214   48.293633  858.715393  -48384.980469  1211.418579
  203.000000  8745.732422  -64707.863281  -58385.468750  9697.455078  -48688.015625  293.970734  -157.646301   48.143562  861.392151  -48224.132812  3674.271484
  204.000000  8927.327148  -64793.808594  -58295.992188  9549.660156  -48746.332031  289.490448  114.083984   48.194542  860.480957  -48281.957031  1555.624634
  205.000000  8844.290039  -64825.738281  -58410.343750  9572.416016  -48837.929688  290.180298  -53.060802   48.249416  859.502319  -48373.027344  2132.228516
  206.000000  9009.455078  -64806.929688  -58230.000000  9485.301758  -48744.699219  287.539490  227.803177   48.290936  858.763367  -48279.394531  2057.350342
  207.000000  9093.287109  -64995.175781  -58333.804688  9491.294922  -48842.507812  287.721161  193.908691   48.213161  860.148682  -48377.953125  800.671204
  208.000000  9001.429688  -65108.179688  -58535.078125  9674.170898  -48860.906250  293.264893   14.810222   48.399334  856.840027  -48394.558594  -2311.574951
  209.000000  9192.693359  -65342.062500  -58581.664062  9567.280273  -49014.382812  290.024597  213.728683   48.247211  859.541626  -48549.500000  1542.382446
  210.000000  9014.417969  -65076.703125  -58498.210938  9528.332031  -48969.878906  288.843903   61.812195   48.379047  857.199341  -48503.726562  -471.787811
  211.000000  9028.423828  -64986.046875  -58370.835938  9585.294922  -48785.539062  290.570709  103.349426   48.420605  856.463623  -48318.984375  749.541626
  212.000000  9116.020508  -65259.984375  -58572.750000  9647.956055  -48924.792969  292.470215  211.379272   48.370644  857.348267  -48458.722656  2791.221436
  213.000000  9259.826172  -65349.960938  -58522.984375  9544.118164  -48978.867188  289.322449  328.993408   48.208981  860.223267  -48514.351562  1228.242920
  214.000000  8935.859375  -65078.968750  -58573.976562  9710.750000  -48863.226562  294.373779    8.729320   48.264187  859.239319  -48398.179688  2117.042969
  215.000000  8952.533203  -64972.695312  -58452.367188  9666.816406  -48785.550781  293.041962   24.943140   48.384296  857.106323  -48319.347656  120.664627
  216.000000  8994.059570  -64909.527344  -58343.101562  9518.417969  -48824.683594  288.543365  136.436020   48.288845  858.800537  -48359.398438  2278.147949
  217.000000  9078.815430  -64902.531250  -58242.140625  9470.023438  -48772.117188  287.076324  159.645599   48.523308  854.650879  -48304.574219  -27.541336
  218.000000  9075.104492  -64927.292969  -58274.968750  9522.845703  -48752.125000  288.677612  263.631989   48.246082  859.561768  -48287.253906  1245.734131
  219.000000  8921.440430  -64942.796875  -58444.718750  9562.972656  -48881.746094  289.894012  -31.487169   48.417648  856.515930  -48415.222656  -247.816971
  220.000000  8966.849609  -64768.828125  -58223.203125  9354.005859  -48869.195312  283.559357  150.705490   48.294090  858.707275  -48403.863281  1206.943848
  221.000000  8971.699219  -64988.687500  -58452.437500  9623.878906  -48828.558594  291.740356   39.660889   48.381088  857.163147  -48362.386719  -1779.504150
  222.000000  9131.994141  -65082.835938  -58383.625000  9512.880859  -48870.742188  288.375519  270.102661   48.348946  857.733032  -48404.878906  1309.598267
  223.000000  8989.722656  -65134.882812  -58573.648438  9727.780273  -48845.867188  294.890045   18.404337   48.342873  857.840759  -48380.062500  333.283905
  224.000000  9058.800781  -65096.753906  -58462.179688  9613.294922  -48848.882812  291.419495  130.220505   48.344303  857.815369  -48383.066406  3255.625977
  225.000000  8805.830078  -64901.726562  -58525.085938  9754.098633  -48770.988281  295.687866  -226.526505   48.470802  855.576660  -48303.953125  3079.706299
  226.000000  9064.678711  -64922.703125  -58279.765625  9372.304688  -48907.460938  284.114075  182.882202   48.332344  858.027649  -48441.757812  2743.806885
  227.000000  8873.226562  -64544.507812  -58104.234375  9410.584961  -48693.648438  285.274506  101.077362   48.335346  857.974365  -48227.917969  1172.094727
  228.000000  9098.514648  -65157.671875  -58484.773438  9669.801758  -48814.972656  293.132446  174.907822   48.198761  860.405640  -48350.558594  -1054.617065
  229.000000  9069.009766  -65114.300781  -58467.015625  9705.603516  -48761.414062  294.217773  135.164627   48.251713  859.461426  -48296.488281  -66.772469
  230.000000  9357.674805  -65312.921875  -58382.289062  9416.127930  -48966.160156  285.442535  560.633423   48.189468  860.571594  -48501.835938  2120.828125
  231.000000  9038.954102  -64980.988281  -58380.835938  9435.988281  -48944.847656  286.044586  183.347000   48.385551  857.084106  -48478.632812  1468.085449
  232.000000  9016.221680  -65109.851562  -58526.875000  9622.151367  -48904.722656  291.687988   79.351242   48.281693  858.927795  -48439.507812  -352.659210
  233.000000  9178.253906  -65112.730469  -58359.562500  9415.988281  -48943.574219  285.438293  308.212555   48.249714  859.497070  -48478.667969  1406.449097
  234.000000  9211.049805  -65134.179688  -58338.742188  9480.844727  -48857.898438  287.404388  395.253052   48.302376  858.559998  -48392.484375  227.631027
  235.000000  8882.277344  -64960.652344  -58509.226562  9615.674805  -48893.550781  291.491638  -82.730286   48.343990  857.820923  -48427.734375  -1207.174927
  236.000000  8894.019531  -64893.175781  -58431.070312  9537.469727  -48893.601562  289.120911  -95.553192   48.462196  855.728577  -48426.648438  2871.762939
  237.000000  9172.685547  -65113.656250  -58373.460938  9552.595703  -48820.867188  289.579437  235.959793   48.479740  855.418884  -48353.746094  1505.864746
  238.000000  8965.697266  -65034.738281  -58488.828125  9648.734375  -48840.093750  292.493805   75.015587   48.312859  858.373718  -48374.578125  -255.077255
  239.000000  8892.277344  -65099.253906  -58625.617188  9670.416016  -48955.203125  293.151093  -54.080887   48.260937  859.297180  -48490.187500  1049.398804
  240.000000  8933.469727  -65089.289062  -58583.929688  9725.660156  -48858.269531  294.825775   14.142903   48.274803  859.050354  -48393.121094  2464.924316
  241.000000  9259.997070  -65266.000000  -58442.351562  9634.474609  -48807.875000  292.061554  403.584747   48.308094  858.458374  -48342.406250  922.170471
  242.000000  9196.804688  -65186.832031  -58421.703125  9483.984375  -48937.718750  287.499542  252.134033   48.392368  856.963379  -48471.437500  2456.288818
  243.000000  9108.412109  -65190.492188  -58502.281250  9632.995117  -48869.285156  292.016693  210.990601   48.133575  861.570862  -48405.496094  227.728516
  244.000000  9087.765625  -65392.800781  -58737.656250  9806.712891  -48930.945312  297.282806   14.082133   48.352600  857.668152  -48465.046875  4302.487305
  245.000000  9019.064453  -64969.625000  -58386.171875  9606.710938  -48779.460938  291.219910   52.056599   48.401463  856.802368  -48313.093750  4315.534180
  246.000000  9074.681641  -65040.500000  -58398.273438  9481.958984  -48916.312500  287.438141  110.662407   48.311489  858.398010  -48450.812500  -103.956238
  247.000000  9054.499023  -65186.589844  -58563.851562  9599.479492  -48964.371094  291.000702  114.518929   48.254559  859.410767  -48499.417969  882.725403
  248.000000  9282.027344  -65312.027344  -58463.031250  9433.882812  -49029.148438  285.980774  418.483795   48.300514  858.593079  -48563.753906  2190.947998
  249.000000  8941.435547  -64911.406250  -58390.984375  9418.841797  -48972.140625  285.524780   67.999519   48.336731  857.949768  -48506.394531  -201.898392
  250.000000  9197.472656  -65208.710938  -58444.632812  9461.677734  -48982.953125  286.823334  280.739471   48.326504  858.131348  -48517.308594  -1388.985107
  251.000000  9146.668945  -65142.011719  -58429.914062  9486.236328  -48943.679688  287.567810  240.854813   48.261414  859.288696  -48478.660156  1791.096924
  252.000000  9008.393555  -65026.312500  -58448.851562  9553.326172  -48895.523438  289.601593  103.825111   48.196003  860.454895  -48431.132812  459.773468
  253.000000  9192.579102  -65187.507812  -58430.015625  9467.302734  -48962.710938  286.993866  249.952621   48.433662  856.232727  -48496.031250  -495.671722
  254.000000  9087.435547  -65134.148438  -58472.898438  9569.116211  -48903.781250  290.080231  132.768509   48.410618  856.640320  -48437.324219  -95.767464
  255.000000  8987.498047  -65216.625000  -58660.085938  9783.736328  -48876.351562  296.586304   -8.037852   48.384220  857.107666  -48410.148438  2264.520020
  256.000000  8950.241211  -64999.875000  -58477.851562  9592.640625  -48885.210938  290.793365   23.309427   48.263374  859.253784  -48420.171875  2339.884277
  257.000000  8933.784180  -65141.699219  -58632.718750  9758.496094  -48874.222656  295.821167  -88.852211   48.362522  857.492249  -48408.230469  2966.433350
  258.000000  9019.242188  -65162.414062  -58576.609375  9581.768555  -48994.839844  290.463806   52.605377   48.364784  857.452087  -48528.824219  1336.646118
  259.000000  8811.376953  -64914.964844  -58531.804688  9719.373047  -48812.429688  294.635162  -171.530258   48.357540  857.580566  -48346.484375   10.401163
  260.000000  9032.348633  -65127.960938  -58529.273438  9571.193359  -48958.078125  290.143219   97.294708   48.310966  858.407288  -48492.582031    8.029748
  261.000000  9101.138672  -64951.242188  -58285.078125  9511.010742  -48774.066406  288.318848  246.927612   48.319782  858.250671  -48308.484375  976.075867
  262.000000  9146.738281  -65118.363281  -58393.484375  9490.802734  -48902.679688  287.706238  334.160828   48.327145  858.119934  -48437.027344  2406.183594
  263.000000  8983.025391  -65044.789062  -58484.460938  9658.485352  -48825.976562  292.789368   68.625641   48.348274  857.744934  -48360.121094  373.378876
  264.000000  9210.875977  -65164.828125  -58386.296875  9526.705078  -48859.593750  288.794586  336.633698   48.277039  859.010559  -48394.425781  706.347961
  265.000000  9157.989258  -65210.296875  -58473.000000  9581.269531  -48891.730469  290.448669  247.326950   48.226223  859.915710  -48427.050781  -111.554245
  266.000000  9188.254883  -65204.484375  -58449.609375  9541.806641  -48907.804688  289.252380  280.189240   48.270893  859.119934  -48442.695312  642.822205
  267.000000  9065.000000  -64875.531250  -58238.156250  9382.574219  -48855.582031  284.425385  299.436890   48.160137  861.095703  -48391.539062  700.218689
  268.000000  9028.567383  -65004.910156  -58409.648438  9563.145508  -48846.503906  289.899261  156.993149   48.331036  858.050842  -48380.812500  1475.599854
  269.000000  9161.589844  -65197.734375  -58465.390625  9568.415039  -48896.976562  290.058990  237.685059   48.259666  859.319824  -48431.972656  2395.114014
  270.000000  8918.754883  -65012.140625  -58523.851562  9640.722656  -48883.128906  292.250946   36.515621   48.309704  858.429749  -48417.644531  910.663757
  271.000000  9195.690430  -65188.335938  -58416.140625  9509.655273  -48906.484375  288.277740  210.280930   48.443546  856.058044  -48439.710938  3580.786621
  272.000000  9142.636719  -65273.062500  -58568.648438  9599.332031  -48969.316406  290.996216  160.556168   48.290905  858.763916  -48504.011719  277.414093
  273.000000  9247.271484  -65332.066406  -58508.406250  9513.263672  -48995.140625  288.387115  294.928864   48.430763  856.283997  -48528.488281  577.795593
  274.000000  9041.183594  -65247.609375  -58639.773438  9726.135742  -48913.636719  294.840179  137.260422   48.324223  858.171814  -48448.011719  -89.198776
  275.000000  9141.382812  -65104.394531  -58391.937500  9537.998047  -48853.937500  289.136932  310.698029   48.286789  858.837097  -48388.675781  3248.717041
  276.000000  9029.454102  -64986.453125  -58386.406250  9490.504883  -48895.902344  287.697205   90.053833   48.310665  858.412659  -48430.410156  -63.939312
  277.000000  9185.205078  -65253.394531  -58497.460938  9583.667969  -48913.792969  290.521393  229.451294   48.370159  857.356812  -48447.726562  2207.538818
  278.000000  9150.085938  -65087.507812  -58369.593750  9357.785156  -49011.808594  283.673920  226.679367   48.324715  858.163086  -48546.179688  -1754.963013
  279.000000  9088.394531  -65044.031250  -58385.968750  9461.083984  -48924.882812  286.805359  176.830429   48.249115  859.507690  -48459.980469  -685.855286
  280.000000  9080.836914  -65209.089844  -58558.257812  9650.695312  -48907.562500  292.553253   46.024551   48.387386  857.051575  -48441.328125  1729.548584
  281.000000  9020.305664  -65053.015625  -58446.289062  9563.280273  -48883.007812  289.903351  120.753914   48.271549  859.108276  -48417.890625  -1794.212891
  282.000000  9096.808594  -65210.742188  -58544.015625  9563.015625  -48981.000000  289.895325  169.690582   48.222282  859.985962  -48516.359375  1530.346436
  283.000000  9047.984375  -65065.601562  -58447.726562  9574.194336  -48873.531250  290.234192  176.864380   48.320454  858.238770  -48407.945312  176.851929
  284.000000  9175.588867  -65301.625000  -58565.195312  9613.535156  -48951.660156  291.426788  199.801865   48.271038  859.117371  -48486.546875  1668.697510
  285.000000  9100.006836  -65180.625000  -58507.703125  9586.872070  -48920.832031  290.618500  160.752258   48.473114  855.535828  -48453.773438  3482.253174
  286.000000  9412.666992  -65386.441406  -58410.117188  9419.944336  -48990.171875  285.558228  504.906982   48.437378  856.167053  -48523.457031  1065.722046
  287.000000  9230.437500  -65270.769531  -58460.304688  9454.171875  -49006.132812  286.595795  306.507172   48.353199  857.657532  -48540.230469  -289.720825
  288.000000  9076.921875  -65361.613281  -58717.460938  9730.937500  -48986.523438  294.985748   56.107304   48.354103  857.641541  -48520.613281  1053.259644
  289.000000  8953.749023  -64943.199219  -58421.757812  9561.692383  -48860.066406  289.855194   -9.341003   48.303967  858.531677  -48394.636719  3086.197754
  290.000000  8832.478516  -64902.429688  -58484.781250  9614.897461  -48869.882812  291.468079  -129.026077   48.412811  856.601501  -48403.406250  758.659668
  291.000000  9172.743164  -65163.578125  -58413.851562  9464.675781  -48949.175781  286.914215  291.324066   48.329994  858.069336  -48483.496094  2884.313232
  292.000000  8951.054688  -65206.453125  -58686.726562  9710.598633  -48976.128906  294.369141  -70.489601   48.307209  858.474060  -48510.667969  1745.215576
  293.000000  8913.937500  -65031.250000  -58549.523438  9609.129883  -48940.394531  291.293243  -29.094305   48.275143  859.044312  -48475.242188  993.126465
  294.000000  9238.847656  -65175.660156  -58365.968750  9494.673828  -48871.296875  287.823608  378.062988   48.356354  857.601624  -48405.363281  1605.580566
  295.000000  9021.467773  -65028.402344  -58434.726562  9542.143555  -48892.582031  289.262604   87.160622   48.345272  857.798157  -48426.753906  908.230835
  296.000000  9131.888672  -65201.761719  -58504.515625  9595.916992  -48908.597656  290.892700  154.660812   48.364792  857.451965  -48442.582031  1230.525146
  297.000000  9185.624023  -65274.281250  -58518.421875  9621.170898  -48897.250000  291.658264  180.822632   48.373188  857.303162  -48431.152344  897.098633
  298.000000  9104.675781  -64987.894531  -58305.687500  9439.619141  -48866.070312  286.154663  212.351517   48.367203  857.409241  -48400.031250  583.021729
  299.000000  9144.500000  -65260.140625  -58548.679688  9680.725586  -48867.953125  293.463593  138.659576   48.443806  856.053467  -48401.175781  -479.815216
  300.000000  9140.799805  -65196.273438  -58488.976562  9552.552734  -48936.421875  289.578156  255.556641   48.222179  859.987793  -48471.781250   -7.008647
  301.000000  9222.337891  -65318.421875  -58530.898438  9463.801758  -49067.097656  286.887726  216.184525   48.362408  857.494263  -48601.105469  806.050598
  302.000000  9102.181641  -65213.730469  -58540.289062  9603.533203  -48936.757812  291.123566  107.460350   48.272980  859.082825  -48471.628906  449.796570
  303.000000  9042.724609  -65256.242188  -58640.609375  9645.818359  -48994.789062  292.405426   19.543009   48.345608  857.792236  -48528.957031  229.382599
  304.000000  9126.799805  -65013.339844  -58317.898438  9339.910156  -48977.988281  283.132050  337.254120   48.253124  859.436279  -48513.050781  947.206299
  305.000000  9140.271484  -65167.343750  -58460.242188  9559.276367  -48900.964844  289.781982  256.371063   48.302296  858.561401  -48435.550781  1586.275024
  306.000000  9219.697266  -65290.523438  -58501.796875  9619.672852  -48882.125000  291.612854  290.973907   48.323475  858.185120  -48416.507812  2736.106689
  307.000000  9142.741211  -65385.835938  -58672.507812  9637.843750  -49034.664062  292.163666  148.548691   48.334850  857.983154  -48568.937500  504.297485
  308.000000  9342.475586  -65518.503906  -58604.750000  9687.319336  -48917.429688  293.663483  406.150391   48.344986  857.803284  -48451.605469  121.356453
  309.000000  9104.247070  -65156.093750  -58475.851562  9578.521484  -48897.328125  290.365356  190.126022   48.299572  858.609802  -48431.941406  1626.389282
  310.000000  9131.924805  -64995.433594  -58280.234375  9463.228516  -48817.007812  286.870361  261.602875   48.411572  856.623413  -48350.542969  217.438782
  311.000000  8953.655273  -65176.578125  -58649.656250  9785.674805  -48863.980469  296.645050  -58.438519   48.378761  857.204407  -48397.832031  816.368225
  312.000000  9227.190430  -65119.699219  -58316.992188  9436.226562  -48880.765625  286.051819  340.451935   48.294785  858.694946  -48415.425781  -461.333252
  313.000000  9059.240234  -65248.023438  -58626.500000  9629.404297  -48997.093750  291.907837  109.922722   48.292046  858.743652  -48531.781250  -177.514374
  314.000000  9208.182617  -65120.820312  -58339.968750  9508.945312  -48831.023438  288.256226  356.904449   48.261471  859.287659  -48366.003906  1253.202759
  315.000000  9146.851562  -65144.156250  -58416.640625  9529.975586  -48886.664062  288.893738  286.266296   48.432568  856.252075  -48419.996094  -60.882763
  316.000000  9049.057617  -65212.625000  -58591.429688  9654.394531  -48937.035156  292.665405   45.727184   48.384296  857.106323  -48470.832031   41.774586
  317.000000  9169.652344  -65270.847656  -58528.304688  9618.458008  -48909.847656  291.576019  214.949112   48.260067  859.312683  -48444.839844  973.461243
  318.000000  9068.507812  -65164.496094  -58528.382812  9656.207031  -48872.175781  292.720306   90.604759   48.339920  857.893127  -48406.398438  431.947754
  319.000000  9064.431641  -65062.636719  -58412.750000  9428.261719  -48984.488281  285.810364   83.234604   48.293827  858.711975  -48519.156250  515.209412
  320.000000  9239.038086  -65338.980469  -58530.914062  9669.487305  -48861.425781  293.122925  307.838593   48.281971  858.922791  -48396.207031  -747.765930
  321.000000  9116.414062  -64937.847656  -58244.093750  9284.416992  -48959.675781  281.449829  326.812866   48.078297  862.561462  -48496.421875  1524.438354
  322.000000  8937.199219  -65187.136719  -58681.125000  9729.164062  -48951.960938  294.931976  -30.621643   48.278065  858.992310  -48486.781250  2862.021484
  323.000000  9163.726562  -65359.648438  -58628.492188  9681.786133  -48946.707031  293.495758  142.850220   48.306633  858.484314  -48481.253906  -1432.712036
  324.000000  9193.007812  -65192.789062  -58436.648438  9476.242188  -48960.406250  287.264862  319.864471   48.296806  858.658997  -48495.046875  -755.423035
  325.000000  8951.180664  -65047.925781  -58535.046875  9664.216797  -48870.828125  292.963165   18.400904   48.101913  862.138000  -48407.347656  -844.352356
  326.000000  9124.828125  -65271.730469  -58577.421875  9613.272461  -48964.148438  291.418823  172.572769   48.314449  858.345398  -48498.617188  279.081848
  327.000000  9129.577148  -65108.695312  -58405.718750  9428.099609  -48977.617188  285.805450  264.766754   48.210423  860.197510  -48513.089844  -877.672180
  328.000000  8960.887695  -64918.078125  -58383.992188  9411.630859  -48972.359375  285.306213   11.695811   48.421566  856.446594  -48505.796875  210.990723
  329.000000  9132.425781  -65150.976562  -58452.804688  9442.760742  -49010.042969  286.249878  211.886948   48.342197  857.852722  -48544.246094  2983.526367
  330.000000  8970.766602  -65150.515625  -58601.484375  9685.617188  -48915.867188  293.611877   16.355371   48.245819  859.566406  -48451.000000  1039.375488
  331.000000  9061.499023  -65153.054688  -58531.515625  9723.802734  -48807.710938  294.769470  104.370369   48.392769  856.956299  -48341.425781  1064.853760
  332.000000  9081.607422  -65140.453125  -58485.570312  9579.283203  -48906.289062  290.388458   79.197754   48.455429  855.848083  -48439.402344  1747.632935
  333.000000  9081.826172  -65173.976562  -58524.453125  9512.072266  -49012.382812  288.351013  150.416794   48.274319  859.058960  -48547.238281  -441.651398
  334.000000  8956.538086  -64985.902344  -58456.843750  9535.643555  -48921.199219  289.065552  -13.656169   48.371922  857.325623  -48455.117188  2241.334961
  335.000000  8939.859375  -65301.507812  -58787.781250  9801.070312  -48986.710938  297.111755  -122.913078   48.279655  858.963989  -48521.515625  304.885010
  336.000000  9004.682617  -65187.386719  -58618.609375  9757.739258  -48860.871094  295.798218    6.293993   48.400940  856.811584  -48394.507812  586.014160
  337.000000  9398.584961  -65441.640625  -58474.671875  9654.477539  -48820.195312  292.667908  444.550446   48.382294  857.141785  -48354.011719  2009.083008
  338.000000  9185.312500  -65565.593750  -58816.000000  9848.025391  -48967.976562  298.535156  133.479294   48.383251  857.124817  -48501.785156  -895.930908
  339.000000  9033.754883  -65074.765625  -58471.500000  9481.048828  -48990.453125  287.410553  122.513680   48.354588  857.632935  -48524.535156  1588.982422
  340.000000  9118.185547  -65322.964844  -58626.765625  9687.895508  -48938.871094  293.680969  178.188522   48.205418  860.286865  -48474.390625  -513.225037
  341.000000  9114.541992  -64963.109375  -58279.648438  9433.414062  -48846.234375  285.966553  324.411682   48.350250  857.709839  -48380.359375  3614.361572
  342.000000  9057.458984  -65191.054688  -58558.007812  9570.960938  -48987.046875  290.136169   77.555733   48.404095  856.755737  -48520.652344  -395.602570
  343.000000  9234.379883  -65451.828125  -58649.437500  9626.396484  -49023.039062  291.816650  276.085785   48.258881  859.333801  -48558.042969  1754.172485
  344.000000  9055.499023  -65153.582031  -58536.203125  9548.167969  -48988.035156  289.445221  126.867706   48.224026  859.954895  -48523.375000  739.760559
  345.000000  8836.333984  -64966.265625  -58559.539062  9652.539062  -48907.000000  292.609161  -96.323151   48.118141  861.847229  -48443.363281  1695.264526
  346.000000  9146.114258  -65369.773438  -58653.210938  9711.250000  -48941.960938  294.388916   84.133064   48.460770  855.753784  -48475.019531  994.999451
  347.000000  9272.870117  -65365.613281  -58525.437500  9521.825195  -49003.613281  288.646667  262.563446   48.414902  856.564514  -48537.117188  872.591980
  348.000000  9187.360352  -65490.078125  -58736.359375  9741.420898  -48994.937500  295.303528  214.779602   48.285763  858.855347  -48529.683594  1157.468018
  349.000000  9020.326172  -65215.664062  -58625.148438  9695.370117  -48929.777344  293.907532   -8.573232   48.362663  857.489746  -48463.781250  1782.922119
  350.000000  9172.843750  -65285.593750  -58543.703125  9632.392578  -48911.312500  291.998444  247.732849   48.147480  861.322083  -48447.390625  3383.484863
  351.000000  9090.778320  -65159.625000  -58502.351562  9568.843750  -48933.507812  290.071991   95.851906   48.391754  856.974243  -48467.234375  1178.242310
  352.000000  9147.596680  -65245.484375  -58522.468750  9560.431641  -48962.039062  289.816986  187.033157   48.442661  856.073669  -48495.273438  -1084.841675
  353.000000  9416.765625  -65449.578125  -58460.742188  9572.935547  -48887.804688  290.196045  488.250336   48.255032  859.402344  -48422.847656  410.796661
  354.000000  9148.915039  -65112.066406  -58385.625000  9443.220703  -48942.406250  286.263824  276.582245   48.237675  859.711548  -48477.617188  -1553.632202
  355.000000  9018.082031  -65106.417969  -58524.890625  9536.224609  -48988.664062  289.083191   64.681091   48.361923  857.502869  -48522.675781  1580.886841
  356.000000  9193.739258  -65319.445312  -58552.710938  9680.399414  -48872.312500  293.453705  258.417175   48.327488  858.113831  -48406.656250  -1193.911377
  357.000000  9033.993164  -65195.773438  -58589.687500  9596.687500  -48993.000000  290.916046   48.756210   48.295307  858.685608  -48527.656250  1399.922363
  358.000000  9038.085938  -65152.820312  -58542.476562  9643.722656  -48898.753906  292.341888   32.339771   48.519928  854.710388  -48431.242188  2480.846436
  359.000000  9062.154297  -65231.234375  -58600.265625  9731.020508  -48869.246094  294.988251   68.262764   48.405785  856.725830  -48402.835938  1698.902222
  360.000000  8884.289062  -64959.535156  -58501.335938  9628.515625  -48872.820312  291.880890  -54.763195   48.310169  858.421448  -48407.332031  2641.573730
  361.000000  9152.140625  -65252.218750  -58526.562500  9553.772461  -48972.789062  289.615112  219.275192   48.364090  857.464417  -48506.781250  1331.707520
  362.000000  9032.515625  -64788.523438  -58184.601562  9323.064453  -48861.539062  282.621399  272.350494   48.218559  860.052368  -48396.933594  1304.611694
  363.000000  9016.563477  -65133.019531  -58551.835938  9579.039062  -48972.796875  290.381073   39.856720   48.346603  857.774536  -48506.957031  1223.406982
  364.000000  9020.601562  -65153.179688  -58552.343750  9593.632812  -48958.710938  290.823425   80.480309   48.338184  857.923950  -48492.953125  381.624115
  365.000000  9191.547852  -65151.726562  -58389.101562  9425.353516  -48963.750000  285.722198  284.359802   48.314697  858.341003  -48498.218750  453.942871
  366.000000  9135.148438  -65376.585938  -58679.906250  9675.855469  -49004.050781  293.315979  154.821060   48.321194  858.225647  -48538.457031  835.994202
  367.000000  9128.562500  -65264.257812  -58559.578125  9622.474609  -48937.101562  291.697784   85.707008   48.430981  856.280151  -48470.449219  4544.542480
  368.000000  9422.191406  -65664.687500  -58684.289062  9695.035156  -48989.253906  293.897400  396.696381   48.491772  855.206665  -48522.015625  -2264.767090
  369.000000  9337.032227  -65141.339844  -58228.539062  9247.290039  -48981.250000  280.324341  519.812988   48.222012  859.990784  -48516.609375  2648.062256
  370.000000  9225.973633  -65263.773438  -58460.890625  9373.945312  -49086.945312  284.163818  287.396454   48.341534  857.864502  -48621.156250  4350.628906
  371.000000  8954.131836  -64988.667969  -58472.984375  9562.078125  -48910.906250  289.866913  -12.460408   48.356609  857.597046  -48444.968750  1701.710205
  372.000000  8960.656250  -65115.066406  -58572.304688  9641.142578  -48931.164062  292.263672   -1.728129   48.310303  858.419128  -48465.675781  1794.903564
  373.000000  9162.886719  -65265.566406  -58531.343750  9521.900391  -49009.445312  288.648956  233.652786   48.250717  859.479187  -48544.531250  -136.191391
  374.000000  8947.712891  -65094.937500  -58566.882812  9569.548828  -48997.335938  290.093384    4.455302   48.365704  857.435791  -48531.312500  1723.970093
  375.000000  9195.151367  -65345.074219  -58583.148438  9528.356445  -49054.792969  288.844666  252.739243   48.277439  859.003418  -48589.621094  1480.211670
  376.000000  9217.208008  -65235.054688  -58444.546875  9388.117188  -49056.429688  284.593414  287.451691   48.234966  859.759827  -48591.664062  2133.247314
  377.000000  9019.244141  -65210.304688  -58627.546875  9722.966797  -48904.578125  294.744110   54.921841   48.372902  857.308228  -48438.484375  -367.188446
  378.000000  9086.164062  -65147.585938  -58487.234375  9588.634766  -48898.601562  290.671936  140.535233   48.248726  859.514648  -48433.703125  1553.427002
  379.000000  9069.705078  -65009.277344  -58369.812500  9394.738281  -48975.074219  284.794128  188.442017   48.311367  858.400208  -48509.574219  1568.989624
  380.000000  9107.494141  -65165.250000  -58499.062500  9549.842773  -48949.218750  289.496002  135.543549   48.262684  859.266052  -48484.187500  1452.528564
  381.000000  9343.239258  -65416.582031  -58506.265625  9506.179688  -49000.085938  288.172394  372.826080   48.306034  858.494934  -48534.636719  379.887085
  382.000000  9089.846680  -65360.421875  -58700.960938  9800.070312  -48900.890625  297.081451   36.649181   48.460571  855.757263  -48433.953125  1453.291626
  383.000000  9112.951172  -64994.789062  -58306.718750  9460.517578  -48846.203125  286.788177  175.006226   48.482059  855.377991  -48379.058594  1109.769409
  384.000000  9280.933594  -65423.492188  -58566.632812  9635.373047  -48931.257812  292.088776  264.329285   48.426582  856.357910  -48464.648438  914.341431
  385.000000  9016.067383  -65095.257812  -58511.312500  9555.507812  -48955.804688  289.667725  146.383560   48.291958  858.745178  -48490.492188  791.806152
  386.000000  9191.906250  -65229.710938  -58468.367188  9644.614258  -48823.753906  292.368927  289.941559   48.414322  856.574768  -48357.261719  -661.015869
  387.000000  9057.861328  -65158.800781  -58525.601562  9543.541992  -48982.058594  289.304993  120.506538   48.387714  857.045776  -48515.824219  2576.858643
  388.000000  9174.806641  -65315.691406  -58574.578125  9632.845703  -48941.734375  292.012177  233.362671   48.305332  858.507446  -48476.292969  2564.926514
  389.000000  9146.243164  -65214.218750  -58501.625000  9503.898438  -48997.726562  288.103241  212.289169   48.241871  859.636780  -48532.894531  -735.622986
  390.000000  9086.584961  -65111.328125  -58443.781250  9521.828125  -48921.953125  288.646759  212.907227   48.372036  857.323547  -48455.867188  1113.713135
  391.000000  9207.603516  -65389.746094  -58617.656250  9572.623047  -49045.031250  290.186554  224.358688   48.310066  858.423279  -48579.542969  918.595520
  392.000000  9348.021484  -65476.742188  -58555.625000  9567.283203  -48988.343750  290.024689  350.874298   48.397518  856.872192  -48522.011719  1711.101440
  393.000000  9162.836914  -65262.703125  -58537.343750  9680.857422  -48856.484375  293.467590  182.226013   48.528019  854.567871  -48388.898438  841.845947
  394.000000  9127.887695  -65221.875000  -58518.335938  9645.431641  -48872.906250  292.393707  164.747299   48.390148  857.002686  -48406.648438  2743.388184
  395.000000  9309.438477  -65318.175781  -58438.757812  9510.896484  -48927.859375  288.315369  456.752777   48.197197  860.433594  -48463.460938  1076.958496
  396.000000  9060.049805  -64951.777344  -58311.515625  9367.566406  -48943.949219  283.970428  204.428085   48.388561  857.030762  -48477.707031  -458.675568
  397.000000  8954.441406  -64977.531250  -58456.710938  9631.896484  -48824.812500  291.983398   28.182600   48.431923  856.263489  -48358.152344  290.456451
  398.000000  9172.109375  -65255.156250  -58516.195312  9540.725586  -48975.468750  289.219604  289.186554   48.241970  859.635010  -48510.636719  -199.144897
  399.000000  9081.003906  -65231.929688  -58590.507812  9650.822266  -48939.687500  292.557098  125.139801   48.274620  859.053589  -48474.542969  553.872559
  400.000000  9082.058594  -65061.062500  -58413.664062  9457.039062  -48956.625000  286.682739  105.182434   48.456123  855.835815  -48489.730469  1469.649658
  401.000000  8869.788086  -64791.539062  -58355.046875  9477.940430  -48877.105469  287.316345  -28.986258   48.328011  858.104553  -48411.445312  2465.338135
  402.000000  9221.844727  -65203.500000  -58414.734375  9390.648438  -49024.085938  284.670135  289.648102   48.492397  855.195618  -48556.839844  -523.013489
  403.000000  8962.051758  -65018.804688  -58482.046875  9618.794922  -48863.250000  291.586212   23.229752   48.397148  856.878723  -48396.921875  522.573608
  404.000000  9149.821289  -65313.375000  -58595.156250  9561.513672  -49033.640625  289.849792  128.009232   48.420502  856.465454  -48567.089844  839.763611
  405.000000  9037.108398  -65042.640625  -58444.179688  9531.207031  -48912.972656  288.931061  148.369324   48.268379  859.164673  -48447.886719  390.880463
  406.000000  8912.734375  -65021.753906  -58531.687500  9559.896484  -48971.789062  289.800781  -32.291241   48.338516  857.918091  -48506.027344  1691.364258
  407.000000  9098.530273  -65205.660156  -58524.382812  9575.502930  -48948.878906  290.273865  161.664413   48.439671  856.126526  -48482.140625  1197.044922
  408.000000  9072.163086  -65147.582031  -58495.929688  9584.716797  -48911.210938  290.553162  123.726463   48.362514  857.492371  -48445.218750  3294.302490
  409.000000  9133.872070  -65305.152344  -58601.593750  9647.139648  -48954.453125  292.445465  155.533142   48.471638  855.561890  -48487.410156  -2533.913330
  410.000000  8985.038086  -65062.234375  -58501.875000  9537.545898  -48964.328125  289.123230   47.446575   48.340454  857.883667  -48498.546875  802.385498
  411.000000  9078.464844  -65074.546875  -58428.070312  9463.840820  -48964.230469  286.888916  168.841751   48.284893  858.870850  -48498.984375  721.863464
  412.000000  9076.391602  -64991.910156  -58347.617188  9531.862305  -48815.753906  288.950928  222.970596   48.493263  855.180359  -48348.500000  1172.175171
  413.000000  9093.074219  -65139.453125  -58482.023438  9562.399414  -48919.625000  289.876648  144.499023   48.201042  860.364929  -48455.187500  1915.876099
  414.000000  8946.253906  -64989.921875  -58476.687500  9540.726562  -48935.960938  289.219635   65.372200   48.271473  859.109619  -48470.843750  1552.136963
  415.000000  9011.632812  -65295.718750  -58712.867188  9812.574219  -48900.292969  297.460480   12.055593   48.257481  859.358704  -48435.312500  2019.932007
  416.000000  9135.652344  -65154.070312  -58442.476562  9496.174805  -48946.300781  287.869080  267.206940   48.263687  859.248230  -48481.261719  1410.677490
  417.000000  9229.364258  -65384.148438  -58580.781250  9702.224609  -48878.554688  294.115326  284.734680   48.333351  858.009766  -48412.843750  1943.460815
  418.000000  9335.320312  -65470.964844  -58551.648438  9614.943359  -48936.703125  291.469482  360.658569   48.266239  859.202759  -48471.636719  -1284.614990
  419.000000  9024.082031  -65287.187500  -58698.554688  9794.640625  -48903.914062  296.916809   48.494217   48.310341  858.418396  -48438.421875  1396.564697
  420.000000  9304.663086  -65332.484375  -58461.109375  9484.507812  -48976.601562  287.515411  420.173553   48.235600  859.748535  -48511.832031  3207.978271
  421.000000  8985.875000  -65210.390625  -58649.171875  9747.414062  -48901.757812  295.485229  -40.529392   48.412434  856.608154  -48435.285156  1087.588501
  422.000000  9085.934570  -65198.812500  -58544.539062  9664.650391  -48879.890625  292.976288  119.241608   48.228188  859.880676  -48415.191406  -1253.800415
  423.000000  9097.306641  -65333.851562  -58670.007812  9671.046875  -48998.960938  293.170197  125.659943   48.225334  859.931580  -48534.289062  -997.589233
  424.000000  9118.443359  -65139.882812  -58456.359375  9528.202148  -48928.156250  288.839996  259.333679   48.154381  861.198608  -48464.167969  1504.900513
  425.000000  9035.002930  -65021.914062  -58416.476562  9564.600586  -48851.875000  289.943359   72.143822   48.469643  855.597107  -48384.851562  944.385437
  426.000000  9187.855469  -65285.875000  -58530.281250  9574.259766  -48956.023438  290.236176  227.117783   48.388569  857.030640  -48489.777344  1375.965332
  427.000000  9164.789062  -65044.906250  -58306.007812  9456.224609  -48849.781250  286.658051  221.322403   48.440998  856.103088  -48383.031250  1576.159058
  428.000000  9240.660156  -65281.820312  -58472.843750  9464.265625  -49008.578125  286.901794  326.905182   48.260082  859.312378  -48543.570312  -48.745831
  429.000000  9126.314453  -65056.542969  -58358.757812  9583.018555  -48775.738281  290.501709  221.071701   48.320114  858.244812  -48310.152344  1734.341431
  430.000000  9187.486328  -65275.929688  -58518.390625  9500.928711  -49017.460938  288.013214  223.369751   48.306606  858.484802  -48552.007812  233.259674
  431.000000  9223.022461  -65448.179688  -58655.031250  9702.946289  -48952.085938  294.137207  240.552612   48.257469  859.358948  -48487.105469  2020.028809
  432.000000  9149.460938  -64939.828125  -58215.476562  9271.938477  -48943.539062  281.071533  357.287445   48.169323  860.931458  -48479.406250  1090.485718
  433.000000  9249.802734  -65364.589844  -58551.156250  9540.900391  -49010.257812  289.224915  324.662201   48.281097  858.938354  -48545.050781  -364.398407
  434.000000  9329.847656  -65492.058594  -58595.093750  9517.452148  -49077.640625  288.514130  380.509766   48.212307  860.163940  -48613.093750  -1089.715820
  435.000000  9064.067383  -65263.074219  -58629.234375  9611.880859  -49017.351562  291.376648   98.197121   48.307476  858.469360  -48551.890625  1188.065918
  436.000000  9044.361328  -65209.304688  -58602.101562  9701.769531  -48900.332031  294.101532   83.197273   48.219631  860.033264  -48435.714844  594.956055
  437.000000  8847.431641  -64842.625000  -58422.445312  9482.500000  -48939.945312  287.454559  -88.385597   48.354473  857.634949  -48474.031250  -925.089478
  438.000000  8987.521484  -65084.230469  -58538.570312  9641.423828  -48897.148438  292.272217  -10.984181   48.527740  854.572815  -48429.562500  -1468.417236
  439.000000  9035.483398  -65248.214844  -58651.835938  9655.462891  -48996.375000  292.697784   77.888794   48.142426  861.412476  -48532.503906  141.682693
  440.000000  9006.041992  -64996.167969  -58414.820312  9439.796875  -48975.023438  286.160004   95.183861   48.263271  859.255615  -48509.988281  2077.199951
  441.000000  9125.225586  -65374.347656  -58673.093750  9815.093750  -48858.000000  297.536865   89.587242   48.329441  858.079163  -48392.324219  899.374512
  442.000000  9217.990234  -65218.492188  -58432.562500  9544.978516  -48887.585938  289.348541  273.362427   48.462891  855.716309  -48420.625000  221.257385
  443.000000  9142.790039  -65420.308594  -58703.406250  9744.797852  -48958.609375  295.405914   97.940529   48.419559  856.482117  -48492.066406  3991.154297
  444.000000  9125.220703  -65329.195312  -58635.867188  9743.216797  -48892.648438  295.357971  101.639221   48.380516  857.173279  -48426.480469  1821.391479
  445.000000  9027.769531  -65135.804688  -58532.023438  9518.819336  -49013.203125  288.555542   28.932245   48.410393  856.644287  -48546.750000  -535.757080
  446.000000  9263.512695  -65407.179688  -58567.992188  9619.002930  -48948.988281  291.592529  258.622742   48.370754  857.346313  -48482.914062  -1048.217163
  447.000000  9174.443359  -65162.890625  -58418.804688  9567.007812  -48851.796875  290.016327  209.198654   48.393311  856.946655  -48385.507812  1299.822754
  448.000000  9169.071289  -65505.710938  -58769.492188  9749.498047  -49019.992188  295.548401  124.341026   48.222919  859.974609  -48555.343750  -470.440552
  449.000000  9082.079102  -65123.058594  -58463.750000  9518.691406  -48945.058594  288.551666  190.607742   48.268673  859.159424  -48479.968750  1519.843140
  450.000000  8934.007812  -65148.339844  -58653.609375  9680.556641  -48973.054688  293.458496  -113.488861   48.367393  857.405884  -48507.015625  2234.591553
  451.000000  9015.441406  -65195.910156  -58611.500000  9740.907227  -48870.593750  295.287964   18.308355   48.413155  856.595398  -48404.113281  1131.126831
  452.000000  9109.361328  -65193.078125  -58513.750000  9486.936523  -49026.812500  287.589050  154.658829   48.289795  858.783630  -48561.519531  336.009521
  453.000000  8979.119141  -64916.203125  -58365.578125  9440.457031  -48925.121094  286.180054   83.194962   48.281269  858.935303  -48459.910156  2249.554932
  454.000000  9125.119141  -65089.375000  -58390.101562  9460.368164  -48929.734375  286.783630  251.659119   48.275002  859.046814  -48464.585938  -26.088169
  455.000000  9058.216797  -65156.730469  -58524.859375  9730.119141  -48794.742188  294.960938   97.275414   48.357056  857.589172  -48328.800781  1515.391235
  456.000000  8984.040039  -65077.632812  -58525.304688  9536.429688  -48988.875000  289.089386   52.476139   48.328354  858.098450  -48523.210938  1723.099365
  457.000000  9245.880859  -65425.621094  -58613.171875  9622.442383  -48990.730469  291.696808  334.977570   48.216949  860.081116  -48526.140625  586.458862
  458.000000  9141.338867  -65245.429688  -58524.242188  9629.335938  -48894.906250  291.905762  183.411301   48.311993  858.389099  -48429.398438  -194.486908
  459.000000  8928.626953  -65181.082031  -58679.351562  9733.897461  -48945.453125  295.075470  -128.149353   48.451492  855.917664  -48478.601562  -148.357986
  460.000000  9080.411133  -65186.367188  -58542.226562  9651.094727  -48891.132812  292.565369  114.834534   48.371479  857.333435  -48425.054688  4011.233154
  461.000000  9266.628906  -65329.250000  -58490.312500  9563.885742  -48926.425781  289.921722  338.956757   48.319099  858.262817  -48460.851562  -1032.897949
  462.000000  9059.292969  -65149.511719  -58514.781250  9631.596680  -48883.183594  291.974304  158.774567   48.334415  857.990845  -48417.460938  3543.846680
  463.000000  9238.239258  -65202.921875  -58398.445312  9447.017578  -48951.429688  286.378937  385.178223   48.280674  858.945923  -48486.226562  -740.627136
  464.000000  9118.032227  -64868.082031  -58159.539062  9237.287109  -48922.250000  280.021118  272.743683   48.293457  858.718506  -48456.921875  1753.280640
  465.000000  8922.033203  -65062.312500  -58572.187500  9633.707031  -48938.480469  292.038269  -139.681686   48.448830  855.964661  -48471.656250  2297.705322
  466.000000  9111.026367  -65217.992188  -58533.320312  9542.000000  -48991.320312  289.258240  142.165161   48.383812  857.114929  -48525.121094  1330.784424
  467.000000  9235.329102  -65517.429688  -58721.617188  9695.377930  -49026.238281  293.907776  186.524414   48.372795  857.310120  -48560.144531  718.995178
  468.000000  9278.463867  -65452.582031  -58607.132812  9586.636719  -49020.496094  290.611359  270.936523   48.371281  857.336975  -48554.417969  350.690338
  469.000000  9139.167969  -65298.066406  -58592.546875  9628.427734  -48964.117188  291.878235  152.520569   48.424294  856.398376  -48497.527344  -411.155975
  470.000000  9128.153320  -65155.359375  -58456.671875  9547.311523  -48909.359375  289.419250  218.714401   48.252026  859.455872  -48444.429688  932.205078
  471.000000  9233.394531  -65124.996094  -58324.359375  9401.765625  -48922.593750  285.007141  393.884796   48.253307  859.433044  -48457.652344  1047.885498
  472.000000  9041.822266  -65115.492188  -58506.273438  9635.910156  -48870.363281  292.105072  112.442017   48.336388  857.955872  -48404.621094  186.668610
  473.000000  9296.555664  -65288.273438  -58418.179688  9451.398438  -48966.781250  286.511749  392.873932   48.360073  857.535645  -48500.812500  3124.848877
  474.000000  8979.883789  -65011.523438  -58473.320312  9484.028320  -48989.292969  287.500885  -37.166546   48.393196  856.948730  -48523.003906  2405.943115
  475.000000  8915.377930  -65039.250000  -58546.265625  9693.172852  -48853.093750  293.840973   -7.623066   48.264950  859.225708  -48388.039062  -50.059025
  476.000000  9087.008789  -65195.875000  -58537.773438  9700.679688  -48837.093750  294.068512  121.607155   48.342224  857.852295  -48371.296875  1231.738892
  477.000000  8956.890625  -65187.226562  -58669.132812  9741.196289  -48927.937500  295.296722   13.970012   48.249516  859.500610  -48463.031250  4136.362305
  478.000000  9161.855469  -65418.453125  -58689.945312  9729.255859  -48960.687500  294.934753  165.198730   48.312523  858.379639  -48495.175781  828.995483
  479.000000  9128.804688  -65325.421875  -58635.296875  9663.532227  -48971.765625  292.942413  135.506607   48.269318  859.147949  -48506.671875  1350.262085
  480.000000  9032.982422  -65050.632812  -58444.109375  9472.558594  -48971.550781  287.153229  107.179710   48.367500  857.403992  -48505.507812  725.340820
  481.000000  9219.445312  -65351.820312  -58560.062500  9615.927734  -48944.132812  291.499298  215.779541   48.390415  856.997925  -48477.871094  1550.192261
  482.000000  9161.957031  -65203.992188  -58473.695312  9451.764648  -49021.929688  286.522827  330.371124   48.302914  858.550415  -48556.511719  2507.228760
  483.000000  9113.004883  -65151.406250  -58465.781250  9580.156250  -48885.625000  290.414917  254.531982   48.206501  860.267517  -48421.136719  1812.630737
  484.000000  9097.375000  -65143.640625  -58477.835938  9561.579102  -48916.257812  289.851776  152.447586   48.284199  858.883179  -48451.019531  118.602745
  485.000000  9116.348633  -65250.390625  -58557.398438  9501.234375  -49056.164062  288.022461  134.518997   48.366768  857.416931  -48590.128906  360.053162
  486.000000  8843.430664  -65049.375000  -58640.007812  9762.381836  -48877.625000  295.938965  -212.166214   48.402458  856.784729  -48411.246094  1673.777954
  487.000000  8932.985352  -64997.929688  -58485.203125  9554.107422  -48931.093750  289.625275   -2.415766   48.258465  859.341187  -48466.101562  718.939636
  488.000000  9285.001953  -65287.976562  -58436.742188  9435.564453  -49001.179688  286.031738  423.520996   48.252140  859.453857  -48536.250000  3295.436768
  489.000000  9022.033203  -65124.089844  -58533.445312  9625.373047  -48908.070312  291.785645  107.854500   48.366169  857.427551  -48442.042969  1149.811523
  490.000000  9320.801758  -65001.640625  -58095.843750  9137.403320  -48958.441406  276.993225  551.078247   48.293571  858.716492  -48493.113281  1433.299438
  491.000000  9166.460938  -64999.335938  -58264.820312  9378.517578  -48886.304688  284.302399  362.579254   48.368095  857.393433  -48420.257812  249.090805
  492.000000  9189.923828  -65201.890625  -58435.015625  9586.443359  -48848.570312  290.605560  320.612213   48.289948  858.780945  -48383.277344  1505.762817
  493.000000  9090.902344  -65220.000000  -58548.398438  9540.375977  -49008.023438  289.209015  183.277649   48.238064  859.704651  -48543.230469  1592.369507
  494.000000  8883.816406  -64908.398438  -58455.781250  9414.939453  -49040.843750  285.406494  -52.617462   48.390301  857.000000  -48574.582031  1756.318604
  495.000000  9294.156250  -65328.910156  -58473.718750  9504.134766  -48969.585938  288.110382  405.308380   48.250725  859.479065  -48504.671875  521.657593
  496.000000  9004.924805  -65033.484375  -58469.273438  9584.783203  -48884.492188  290.555176  132.524811   48.302429  858.559021  -48419.078125  2973.720703
  497.000000  9105.605469  -65177.195312  -58496.289062  9574.177734  -48922.109375  290.233704  150.827286   48.311947  858.389893  -48456.601562  785.176331
  498.000000  9084.257812  -65100.664062  -58445.242188  9522.005859  -48923.234375  288.652130  211.029663   48.213226  860.147522  -48458.679688  1715.506348
  499.000000  9179.553711  -65260.941406  -58520.468750  9661.759766  -48858.710938  292.888672  249.588028   48.359959  857.537659  -48392.742188  2515.145996
  500.000000  9125.267578  -65098.078125  -58393.070312  9517.906250  -48875.164062  288.527863  276.294189   48.241867  859.636841  -48410.332031  -68.905182
  501.000000  9072.112305  -64991.234375  -58343.445312  9347.161133  -48996.285156  283.351868  163.226212   48.277817  858.996704  -48531.109375  2480.541504
  502.000000  9089.145508  -65337.976562  -58681.007812  9743.755859  -48937.250000  295.374329   94.785164   48.262123  859.276062  -48472.222656  -610.743103
  503.000000  8760.917969  -65024.324219  -58689.187500  9766.019531  -48923.167969  296.049225  -247.665039   48.330219  858.065369  -48457.484375  274.340118
  504.000000  9101.770508  -65048.718750  -58377.890625  9450.225586  -48927.664062  286.476196  219.845215   48.248726  859.514648  -48462.765625  4234.168457
  505.000000  9194.174805  -65185.949219  -58414.414062  9538.950195  -48875.464844  289.165802  232.050537   48.402344  856.786743  -48409.089844  -1312.481934
  506.000000  9100.640625  -65091.351562  -58422.007812  9479.849609  -48942.156250  287.374207  170.174301   48.424377  856.396912  -48475.566406  -1774.851562
  507.000000  9052.458984  -65218.410156  -58596.148438  9703.891602  -48892.257812  294.165833   46.832439   48.398582  856.853333  -48425.917969  1384.773560
  508.000000  8910.969727  -65029.390625  -58537.632812  9593.509766  -48944.125000  290.819733  -38.062428   48.353050  857.660217  -48478.222656  1477.705078
  509.000000  9163.572266  -65221.238281  -58486.960938  9631.540039  -48855.421875  291.972595  252.806763   48.368401  857.388000  -48389.371094  2041.615601
  510.000000  9018.615234  -64950.343750  -58361.617188  9421.540039  -48940.078125  285.606598   57.465637   48.426247  856.363831  -48473.472656  1354.746216
  511.000000  9171.847656  -65332.816406  -58592.109375  9595.043945  -48997.066406  290.866272  282.384430   48.256802  859.370789  -48532.093750  -453.364929
  512.000000  8990.390625  -65065.492188  -58510.328125  9545.212891  -48965.117188  289.355652   49.981384   48.273369  859.075867  -48499.984375  3727.951904
  513.000000  9330.986328  -65477.781250  -58577.429688  9558.679688  -49018.750000  289.763885  402.294830   48.316738  858.304749  -48553.199219  708.373840
  514.000000  8990.441406  -65153.378906  -58589.640625  9632.267578  -48957.375000  291.994629   -6.983561   48.474873  855.504822  -48490.300781  1655.448364
  515.000000  9196.925781  -65425.859375  -58657.492188  9678.163086  -48979.328125  293.385925  254.772629   48.286095  858.849487  -48514.070312  -969.684509
  516.000000  9086.288086  -65233.804688  -58579.257812  9658.230469  -48921.027344  292.781677  174.262024   48.377258  857.231018  -48454.890625  -1324.356079
  517.000000  9240.392578  -65296.914062  -58480.781250  9480.610352  -49000.171875  287.397278  260.565155   48.449638  855.950378  -48533.339844  -272.357849
  518.000000  9132.562500  -64973.843750  -58270.968750  9400.613281  -48870.355469  284.972229  318.174713   48.284615  858.875793  -48405.113281  1224.470459
  519.000000  8943.302734  -65004.828125  -58492.023438  9596.865234  -48895.156250  290.921448   -7.127960   48.436199  856.187866  -48428.453125  1190.194214
  520.000000  9170.610352  -65198.160156  -58458.289062  9637.506836  -48820.781250  292.153473  268.311127   48.432301  856.256775  -48354.117188  -1027.924438
  521.000000  9210.396484  -65257.566406  -58473.640625  9502.507812  -48971.132812  288.061066  326.734283   48.275379  859.040100  -48505.980469  1730.359497
  522.000000  9035.479492  -65077.769531  -58467.523438  9564.249023  -48903.273438  289.932709   58.788635   48.375027  857.270569  -48437.160156  911.231995
  523.000000  9173.496094  -65275.882812  -58532.585938  9632.897461  -48899.687500  292.013733  232.210190   48.421402  856.449524  -48433.125000  1852.438354
  524.000000  9087.266602  -65263.406250  -58598.101562  9641.369141  -48956.734375  292.270538   94.791565   48.331116  858.049438  -48491.042969  1032.425415
  525.000000  9004.682617  -65165.710938  -58583.132812  9722.789062  -48860.343750  294.738739   49.422226   48.211140  860.184753  -48395.808594  840.583496
  526.000000  9205.994141  -65268.937500  -58487.742188  9491.199219  -48996.542969  287.718262  314.455109   48.267746  859.175964  -48531.464844  1444.851196
  527.000000  8878.251953  -64916.136719  -58458.523438  9443.264648  -49015.257812  286.265167  -31.309336   48.137333  861.503601  -48551.433594  -2136.538086
  528.000000  9256.066406  -65278.277344  -58449.000000  9420.612305  -49028.386719  285.578491  352.371826   48.299545  858.610291  -48563.000000  885.438843
  529.000000  9201.917969  -65467.429688  -58696.843750  9678.240234  -49018.601562  293.388275  147.088577   48.410305  856.645874  -48552.148438  1060.964844
  530.000000  8956.737305  -64881.988281  -58348.015625  9507.896484  -48840.117188  288.224426  149.355331   48.250492  859.483215  -48375.203125  2096.251465
  531.000000  9124.951172  -65179.351562  -58473.609375  9602.435547  -48871.171875  291.090302  199.630295   48.332062  858.032654  -48405.472656  340.142853
  532.000000  9079.808594  -65100.289062  -58449.687500  9566.404297  -48883.281250  289.998047  164.133224   48.374809  857.274414  -48417.167969  2677.352295
  533.000000  8968.410156  -64921.515625  -58390.000000  9543.494141  -48846.507812  289.303558  115.242653   48.216599  860.087341  -48381.921875  501.125244
  534.000000  9185.058594  -64976.269531  -58224.179688  9388.264648  -48835.914062  284.597870  429.391113   48.078342  862.560669  -48372.660156  371.216858
  535.000000  9151.324219  -65106.859375  -58377.289062  9543.691406  -48833.597656  289.309509  291.246613   48.152885  861.225342  -48369.625000  2770.230957
  536.000000  9104.879883  -64981.152344  -58307.351562  9523.298828  -48784.054688  288.691345  260.236237   48.395733  856.903809  -48317.742188  1029.915527
  537.000000  8875.825195  -65072.480469  -58619.492188  9651.581055  -48967.910156  292.580109  -127.447868   48.286884  858.835449  -48502.644531  -1205.234131
  538.000000  9080.618164  -65149.257812  -58504.437500  9661.312500  -48843.125000  292.875122  175.927917   48.314365  858.346924  -48377.597656  -328.713074
  539.000000  9154.790039  -65195.039062  -58464.367188  9580.046875  -48884.320312  290.411621  288.990295   48.205173  860.291199  -48419.843750  1429.144409
  540.000000  9110.035156  -65272.175781  -58586.117188  9635.672852  -48950.445312  292.097870  180.572403   48.226845  859.904602  -48485.757812  1451.182129
  541.000000  8994.500000  -65101.277344  -58531.367188  9571.365234  -48960.000000  290.148438   50.486843   48.385136  857.091492  -48493.789062  1502.906738
  542.000000  9182.525391  -65165.347656  -58407.554688  9565.312500  -48842.242188  289.964935  267.890900   48.318417  858.274963  -48376.675781  1368.392090
  543.000000  9266.406250  -65312.273438  -58476.304688  9460.162109  -49016.140625  286.777405  251.167480   48.395535  856.907288  -48549.828125  1518.260986
  544.000000  9254.626953  -65138.406250  -58313.335938  9463.556641  -48849.781250  286.880310  399.606781   48.367317  857.407227  -48383.742188  874.211182
  545.000000  9151.027344  -65307.886719  -58584.523438  9535.314453  -49049.210938  289.055573  147.782059   48.273075  859.081116  -48584.078125  2718.894043
  546.000000  9094.717773  -65201.664062  -58527.562500  9682.894531  -48844.667969  293.529358  136.581482   48.268150  859.168762  -48379.585938  1104.735107
  547.000000  8997.626953  -65177.304688  -58611.414062  9622.488281  -48988.925781  291.698181   25.366617   48.337395  857.937988  -48523.175781  2625.183838
  548.000000  9190.035156  -65242.382812  -58476.773438  9572.617188  -48904.156250  290.186371  247.161972   48.489994  855.238037  -48436.933594  768.503662
  549.000000  9114.961914  -64984.144531  -58290.976562  9365.808594  -48925.167969  283.917145  217.603745   48.356743  857.594727  -48459.230469  3191.199951
  550.000000  9051.017578  -65153.375000  -58540.867188  9546.871094  -48993.996094  289.405914  151.575928   48.232113  859.810669  -48529.257812  393.319397
  551.000000  9002.215820  -64931.457031  -58363.281250  9512.713867  -48850.566406  288.370453  175.829834   48.238331  859.699890  -48385.769531  2247.064941
  552.000000  9157.248047  -65273.152344  -58541.812500  9559.239258  -48982.574219  289.780853  272.659821   48.211140  860.184753  -48518.039062  -1943.739014
  553.000000  8935.399414  -64978.347656  -58468.257812  9566.331055  -48901.925781  289.995819   72.242393   48.297604  858.644836  -48436.558594  778.282349
  554.000000  8940.117188  -65183.023438  -58668.203125  9694.014648  -48974.187500  293.866455    6.653280   48.120544  861.804199  -48510.527344  754.600098
  555.000000  9131.949219  -65068.078125  -58368.867188  9484.262695  -48884.605469  287.507996  268.164642   48.385620  857.082886  -48418.390625  3232.243408
  556.000000  9339.732422  -65350.726562  -58441.679688  9506.919922  -48934.757812  288.194824  464.897949   48.233391  859.787903  -48470.007812  1650.131226
  557.000000  9064.418945  -65108.718750  -58476.960938  9623.849609  -48853.109375  291.739441  115.590538   48.318684  858.270203  -48387.539062  -561.637207
  558.000000  9199.090820  -65215.398438  -58443.062500  9560.867188  -48882.195312  289.830200  294.311218   48.376472  857.244934  -48416.066406  1087.511841
  559.000000  9068.173828  -65153.328125  -58507.046875  9546.697266  -48960.351562  289.400635  100.019432   48.258038  859.348816  -48495.363281  -253.868683
  560.000000  9077.785156  -65036.078125  -58385.492188  9489.856445  -48895.636719  287.677551  149.438644   48.415314  856.557251  -48429.136719  363.688110
  561.000000  9137.609375  -65511.703125  -58802.304688  9880.046875  -48922.257812  299.505890   93.655937   48.290600  858.769348  -48456.957031  1043.378662
  562.000000  9058.802734  -65163.253906  -58534.070312  9578.136719  -48955.933594  290.353699  164.388138   48.244781  859.584900  -48491.074219  -157.949768
  563.000000  9101.167969  -65173.296875  -58500.781250  9573.765625  -48927.015625  290.221191  148.836807   48.209236  860.218689  -48462.500000  3040.579102
  564.000000  8896.185547  -65176.347656  -58713.882812  9688.620117  -49025.261719  293.702911  -135.255020   48.372654  857.312622  -48559.171875  1156.750977
  565.000000  8902.291016  -64984.910156  -58508.367188  9654.011719  -48854.355469  292.653809   30.032640   48.104671  862.088562  -48390.847656  -307.810486
  566.000000  8919.757812  -65099.210938  -58615.820312  9566.753906  -49049.066406  290.008636  -73.755333   48.234917  859.760742  -48584.304688  918.099487
  567.000000  9168.189453  -65291.386719  -58559.054688  9518.339844  -49040.714844  288.541016  170.770065   48.342937  857.839600  -48574.910156  1881.833130
  568.000000  9132.860352  -65128.929688  -58430.273438  9540.938477  -48889.335938  289.226074  232.523239   48.263214  859.256653  -48424.300781  1140.012695
  569.000000  8888.552734  -64970.855469  -58517.007812  9609.326172  -48907.679688  291.299194  -65.602135   48.282860  858.906982  -48442.453125  -63.291847
  570.000000  9171.198242  -65307.964844  -58569.476562  9607.763672  -48961.710938  291.251831  161.826096   48.345528  857.793640  -48495.882812  355.968323
  571.000000  9153.250977  -65183.171875  -58458.835938  9485.583984  -48973.250000  287.548035  193.848190   48.346119  857.783142  -48507.414062  1552.072632
  572.000000  9108.165039  -65174.171875  -58501.359375  9719.468750  -48781.890625  294.638062  132.122162   48.461132  855.747375  -48314.945312  1029.230835
  573.000000  9235.490234  -65346.585938  -58541.695312  9609.716797  -48931.976562  291.311035  274.468140   48.330978  858.051880  -48466.289062  -956.412476
  574.000000  8842.927734  -64827.886719  -58407.320312  9530.250000  -48877.070312  288.902069   11.782898   48.322914  858.195068  -48411.457031  1750.048584
  575.000000  9206.191406  -65268.964844  -58490.312500  9493.487305  -48996.824219  287.787628  303.039520   48.237125  859.721375  -48532.039062  -227.035019
  576.000000  9086.722656  -65176.019531  -58514.906250  9523.515625  -48991.390625  288.697906   85.721581   48.397556  856.871521  -48525.058594  -105.666397
  577.000000  8932.904297  -65071.207031  -58578.851562  9674.974609  -48903.875000  293.289276    4.056524   48.315815  858.321167  -48438.332031  1380.106079
  578.000000  9101.508789  -65134.003906  -58466.390625  9542.902344  -48923.488281  289.285614  136.422638   48.354958  857.626343  -48457.566406  2106.969727
  579.000000  9105.310547  -65349.257812  -58669.109375  9854.731445  -48814.378906  298.738464   90.266441   48.430935  856.280945  -48347.726562  2008.839600
  580.000000  8782.836914  -65005.128906  -58648.070312  9709.533203  -48938.539062  294.336884  -268.109772   48.401546  856.800842  -48472.167969  2907.492676
  581.000000  9211.005859  -65368.816406  -58595.773438  9718.219727  -48877.554688  294.600220  276.801117   48.244888  859.583008  -48412.695312  238.032150
  582.000000  9040.913086  -65302.851562  -58695.796875  9657.140625  -49038.656250  292.748657   50.183197   48.356483  857.599304  -48572.722656  -1064.650391
  583.000000  8985.445312  -65264.257812  -58704.148438  9764.258789  -48939.890625  295.995850  -59.084217   48.287445  858.825439  -48474.621094  2271.516113
  584.000000  9238.966797  -65460.085938  -58649.187500  9659.420898  -48989.765625  292.817780  247.345657   48.345284  857.797974  -48523.937500  -260.478394
  585.000000  9008.013672  -65043.269531  -58467.164062  9614.156250  -48853.007812  291.445618  166.932373   48.232868  859.797241  -48388.265625  2334.964844
  586.000000  9175.522461  -65271.433594  -58519.320312  9592.326172  -48926.992188  290.783844  247.779785   48.283241  858.900208  -48461.761719  340.799164
  587.000000  9009.086914  -64952.703125  -58367.351562  9421.152344  -48946.199219  285.594818  136.513107   48.225193  859.934082  -48481.527344  2032.204956
  588.000000  9081.611328  -65065.078125  -58414.382812  9533.151367  -48881.230469  288.990021   99.916283   48.391953  856.970703  -48414.953125  423.146301
  589.000000  9060.417969  -65134.167969  -58501.953125  9530.343750  -48971.609375  288.904907  144.654785   48.243023  859.616272  -48506.765625  1954.265015
  590.000000  9173.043945  -65007.968750  -58268.289062  9441.217773  -48827.070312  286.203125  338.807159   48.432510  856.253113  -48360.402344  -316.880524
  591.000000  9169.583984  -65171.558594  -58421.351562  9403.806641  -49017.546875  285.069031  271.865448   48.195812  860.458313  -48553.160156  1868.844727
  592.000000  9045.985352  -65065.160156  -58454.773438  9594.832031  -48859.941406  290.859802  173.675369   48.273178  859.079285  -48394.808594  1838.040039
  593.000000  9234.416016  -65216.140625  -58408.515625  9446.342773  -48962.171875  286.358490  377.697601   48.243893  859.600769  -48497.320312  1358.453491
  594.000000  9248.762695  -65329.964844  -58506.851562  9561.667969  -48945.183594  289.854462  264.297577   48.416435  856.537354  -48478.671875  -857.455383
  595.000000  9168.370117  -65038.597656  -58294.328125  9500.451172  -48793.875000  287.998718  328.970520   48.252319  859.450623  -48328.945312  749.235840
  596.000000  8893.859375  -65057.085938  -58585.804688  9645.037109  -48940.765625  292.381744  -38.197178   48.315216  858.331787  -48475.226562  1469.663330
  597.000000  9136.465820  -65033.140625  -58326.023438  9468.253906  -48857.769531  287.022705  304.827637   48.211708  860.174622  -48393.230469  2098.536621
  598.000000  9093.925781  -65016.597656  -58345.015625  9438.363281  -48906.652344  286.116577  215.399307   48.334690  857.985962  -48440.925781  -1711.945801
  599.000000  8933.564453  -65000.046875  -58493.828125  9623.287109  -48870.539062  291.722412   43.116405   48.246502  859.554260  -48405.664062  2989.995117
  600.000000  9167.859375  -65174.226562  -58428.742188  9570.648438  -48858.093750  290.126709  242.219345   48.360264  857.532288  -48392.121094  -158.847534
  601.000000  8894.592773  -64943.964844  -58478.773438  9539.703125  -48939.070312  289.188629  -74.139030   48.424755  856.390198  -48472.476562  2036.685303
  602.000000  9149.508789  -65284.738281  -58571.546875  9563.036133  -49008.511719  289.895935  202.486496   48.271984  859.100525  -48543.390625  1767.007324
  603.000000  8956.502930  -65034.000000  -58509.343750  9509.195312  -49000.148438  288.263794   45.832417   48.201973  860.348328  -48535.703125  2477.429932
  604.000000  9121.277344  -65266.718750  -58582.617188  9599.900391  -48982.718750  291.013458  216.251022   48.365978  857.430969  -48516.691406  2109.668945
  605.000000  9319.800781  -65457.097656  -58558.843750  9614.947266  -48943.898438  291.469574  382.299652   48.273476  859.073975  -48478.761719  -1962.408569
  606.000000  8941.201172  -65090.226562  -58580.484375  9761.254883  -48819.230469  295.904785  -16.019928   48.406799  856.707886  -48352.812500  2366.685791
  607.000000  9083.114258  -65263.316406  -58607.375000  9551.076172  -49056.296875  289.533386  111.378578   48.289871  858.782288  -48591.003906  1079.054077
  608.000000  9078.357422  -65212.597656  -58569.804688  9639.544922  -48930.257812  292.215240  101.778503   48.392998  856.952209  -48463.972656  -573.672974
  609.000000  9116.583008  -65307.515625  -58620.984375  9755.896484  -48865.085938  295.742340   83.904633   48.447586  855.986633  -48398.273438   78.808510
  610.000000  9097.421875  -65478.851562  -58815.960938  9905.238281  -48910.722656  300.269531   21.340281   48.441681  856.091003  -48443.964844  1714.278076
  611.000000  9114.644531  -65176.007812  -58492.054688  9580.107422  -48911.945312  290.413452  168.885330   48.332283  858.028687  -48446.242188  1006.154785
  612.000000  9241.101562  -65424.785156  -58614.757812  9692.361328  -48922.398438  293.816345  276.502533   48.253372  859.431885  -48457.457031  630.397339
  613.000000  8950.141602  -65077.390625  -58554.585938  9622.361328  -48932.226562  291.694336  -66.729614   48.422268  856.434204  -48465.656250  1797.408813
  614.000000  9011.236328  -65231.875000  -58644.210938  9623.365234  -49020.843750  291.724762  -107.861946   48.466164  855.658508  -48553.851562  2581.909424
  615.000000  8898.596680  -65249.539062  -58775.000000  9875.953125  -48899.046875  299.381775  -177.127686   48.317352  858.293884  -48433.488281  1630.420288
  616.000000  9056.060547  -65117.851562  -58494.484375  9595.590820  -48898.894531  290.882812  106.818352   48.324993  858.158142  -48433.261719  1059.557983
  617.000000  8836.277344  -64900.242188  -58483.921875  9579.943359  -48903.976562  290.408478  -54.063641   48.214134  860.131287  -48439.414062  1453.264893
  618.000000  8789.978516  -64806.445312  -58440.359375  9589.875000  -48850.484375  290.709534  -106.852013   48.356514  857.598755  -48384.550781  344.711090
  619.000000  8954.392578  -64953.378906  -58417.187500  9531.314453  -48885.875000  288.934357  110.825684   48.205833  860.279419  -48421.390625  640.539490
  620.000000  8964.656250  -64979.667969  -58445.078125  9448.344727  -48996.734375  286.419159   24.434036   48.488621  855.262268  -48529.527344  1182.710693
  621.000000  9048.398438  -64968.820312  -58344.335938  9544.434570  -48799.902344  289.332062  149.906906   48.507153  854.935486  -48332.515625  3308.173096
  622.000000  8943.786133  -64942.675781  -58437.750000  9642.342773  -48795.406250  292.300049   36.072849   48.349297  857.726807  -48329.539062  641.114136
  623.000000  9144.079102  -65316.171875  -58593.671875  9763.164062  -48830.507812  295.962677  137.833694   48.278606  858.982666  -48365.324219  1464.153564
  624.000000  9170.003906  -65333.097656  -58594.718750  9669.433594  -48925.285156  293.121307  245.388962   48.315208  858.331970  -48459.746094  -546.853027
  625.000000  9111.376953  -65205.460938  -58531.140625  9639.460938  -48891.679688  292.212708  251.834763   48.245068  859.579834  -48426.816406  549.237061
  626.000000  9072.468750  -65035.472656  -58392.328125  9518.279297  -48874.046875  288.539185  275.317871   48.204029  860.311646  -48409.582031  1028.033813
  627.000000  9368.991211  -65433.125000  -58488.835938  9495.659180  -48993.175781  287.853455  379.675629   48.460903  855.751404  -48526.234375  1920.531738
  628.000000  9003.477539  -64858.875000  -58279.804688  9411.093750  -48868.710938  285.289917  162.456161   48.344189  857.817383  -48402.894531  1481.769653
  629.000000  9090.755859  -65206.382812  -58550.406250  9545.504883  -49004.902344  289.364502   56.244213   48.412224  856.611877  -48538.429688  1556.981934
  630.000000  8980.011719  -64981.328125  -58431.257812  9595.882812  -48835.375000  290.891663   91.300743   48.318321  858.276672  -48369.808594  146.498322
  631.000000  9100.477539  -64926.324219  -58260.492188  9386.697266  -48873.796875  284.550354  313.824066   48.203636  860.318665  -48409.335938  561.781189
  632.000000  9012.222656  -65162.691406  -58574.132812  9724.537109  -48849.593750  294.791718   29.175180   48.279350  858.969421  -48384.402344  -2329.374756
  633.000000  9062.522461  -64985.468750  -58358.437500  9411.859375  -48946.578125  285.313141  233.327759   48.128742  861.657410  -48482.835938  -1850.863159
  634.000000  9211.463867  -65146.734375  -58351.976562  9324.382812  -49027.593750  282.661346  337.859589   48.217869  860.064697  -48562.996094  -2134.521484
  635.000000  9126.875000  -65244.722656  -58549.429688  9580.957031  -48968.472656  290.439178  141.083710   48.250999  859.474121  -48503.554688  3037.137451
  636.000000  9219.065430  -65099.773438  -58309.328125  9428.174805  -48881.152344  285.807739  344.437286   48.321053  858.228149  -48415.558594  -294.610107
  637.000000  9062.571289  -65192.816406  -58555.351562  9715.427734  -48839.921875  294.515564    6.408793   48.427864  856.335266  -48373.300781  2919.771240
  638.000000  9036.979492  -65070.667969  -58447.031250  9557.031250  -48890.000000  289.713898  101.098915   48.393826  856.937561  -48423.707031  1822.487061
  639.000000  9092.597656  -65224.007812  -58566.617188  9621.035156  -48945.582031  291.654144   91.025917   48.436676  856.179443  -48478.875000  -1605.899658
  640.000000  9017.433594  -65006.601562  -58417.656250  9451.760742  -48965.894531  286.522705  133.438492   48.307552  858.467957  -48500.429688  2650.463867
  641.000000  9127.585938  -65182.578125  -58488.703125  9684.687500  -48804.015625  293.583710  198.133484   48.244217  859.594971  -48339.164062  2252.635498
  642.000000  9009.534180  -64996.140625  -58415.828125  9610.902344  -48804.925781  291.346985  161.073593   48.346291  857.780090  -48339.089844  -367.172882
  643.000000  9262.738281  -65096.644531  -58255.000000  9335.464844  -48919.535156  282.997284  464.825684   48.337578  857.934753  -48453.781250  176.887817
  644.000000  9228.843750  -65329.460938  -58529.898438  9553.225586  -48976.671875  289.598541  258.866486   48.426029  856.367676  -48510.066406  867.006653
  645.000000  8986.716797  -65009.593750  -58450.726562  9491.684570  -48959.042969  287.733002   29.981913   48.405109  856.737793  -48492.640625  3390.002197
  646.000000  9008.214844  -65036.062500  -58452.648438  9535.275391  -48917.375000  289.054413  104.244362   48.288658  858.803894  -48452.093750  -125.131516
  647.000000  9140.495117  -65233.925781  -58529.835938  9538.656250  -48991.179688  289.156891  233.165909   48.308956  858.443054  -48525.703125  2337.348389
  648.000000  9197.919922  -65317.785156  -58549.843750  9622.217773  -48927.625000  291.690002  220.303665   48.298378  858.631042  -48462.250000  1885.012329
  649.000000  8890.653320  -65035.625000  -58575.257812  9670.364258  -48904.894531  293.149506  -187.528687   48.538403  854.385071  -48437.207031   92.424072
  650.000000  9367.778320  -65462.335938  -58522.429688  9542.157227  -48980.273438  289.263000  414.711090   48.390907  856.989258  -48514.007812  2349.021484
  651.000000  8960.061523  -64978.218750  -58452.773438  9505.701172  -48947.070312  288.157867   23.033667   48.447403  855.989868  -48480.257812  -829.039978
  652.000000  9044.949219  -65186.062500  -58586.109375  9666.185547  -48919.921875  293.022827   73.308586   48.193672  860.496521  -48455.554688  398.776093
  653.000000  9147.304688  -65224.097656  -58505.898438  9543.346680  -48962.550781  289.299072  215.792480   48.223125  859.970947  -48497.902344  3743.671143
  654.000000  9123.826172  -65152.003906  -58453.023438  9477.342773  -48975.679688  287.298218  295.722168   48.174824  860.833191  -48511.496094  2054.440918
  655.000000  9175.453125  -65127.285156  -58369.296875  9357.777344  -49011.519531  283.673676  289.694672   48.214352  860.127441  -48546.953125  231.956268
  656.000000  9214.775391  -65458.386719  -58673.070312  9638.039062  -49035.031250  292.169586  203.858292   48.316521  858.308655  -48569.480469  147.111877
  657.000000  9274.662109  -65217.578125  -58368.203125  9465.946289  -48902.257812  286.952728  339.653442   48.353535  857.651611  -48436.351562  2414.151855
  658.000000  9121.795898  -65075.777344  -58382.859375  9522.328125  -48860.531250  288.661926  201.778259   48.332756  858.020325  -48394.824219  -2265.256104
  659.000000  9227.409180  -65335.734375  -58537.492188  9550.216797  -48987.273438  289.507324  212.649979   48.294128  858.706604  -48521.937500  1152.471069
  660.000000  9064.444336  -65146.398438  -58511.531250  9527.797852  -48983.734375  288.827728   96.190498   48.348331  857.743896  -48517.878906  1695.171631
  661.000000  8963.209961  -64921.601562  -58380.234375  9491.656250  -48888.578125  287.732117  102.389778   48.299934  858.603394  -48423.187500  1162.729126
  662.000000  9062.757812  -65036.000000  -58414.929688  9470.322266  -48944.609375  287.085388  216.120590   48.256207  859.381409  -48479.640625  2850.407227
  663.000000  9113.363281  -65286.257812  -58608.078125  9582.587891  -49025.492188  290.488647  131.030106   48.336941  857.946045  -48559.746094  2073.171143
  664.000000  9070.683594  -65292.855469  -58646.179688  9611.318359  -49034.859375  291.359589  111.012383   48.173206  860.862061  -48570.691406  2450.192627
  665.000000  8932.013672  -65029.515625  -58530.132812  9664.953125  -48865.179688  292.985474  -29.926798   48.315884  858.319946  -48399.636719  3320.652588
  666.000000  9179.353516  -65061.007812  -58311.609375  9378.671875  -48932.937500  284.307098  315.615173   48.350807  857.700012  -48467.058594  3485.910645
  667.000000  8906.091797  -65233.906250  -58761.585938  10026.385742  -48735.199219  303.942017  -100.005089   48.259506  859.322632  -48270.199219  -296.415710
  668.000000  9082.203125  -65025.421875  -58372.367188  9516.408203  -48855.960938  288.482452  159.136078   48.415493  856.554077  -48389.457031  259.715027
  669.000000  8931.159180  -64914.218750  -58404.601562  9496.917969  -48907.683594  287.891632  -15.768231   48.305466  858.505066  -48442.238281  213.578247
  670.000000  8888.730469  -65004.781250  -58540.898438  9657.272461  -48883.625000  292.752655  -69.402245   48.280537  858.948364  -48418.421875  1277.838379
  671.000000  9012.108398  -65263.660156  -58678.804688  9734.270508  -48944.535156  295.086792  -49.345165   48.409401  856.661865  -48478.089844  1241.491821
  672.000000  9052.444336  -65170.585938  -58545.445312  9629.427734  -48916.015625  291.908539  118.783623   48.187489  860.606934  -48451.707031  -413.430054
  673.000000  9214.186523  -65101.730469  -58314.992188  9419.701172  -48895.289062  285.550842  328.590118   48.395313  856.911194  -48428.980469  1534.126587
  674.000000  9232.148438  -65191.890625  -58399.234375  9534.222656  -48865.011719  289.022491  283.775024   48.534660  854.450928  -48397.359375   29.961823
  675.000000  8978.154297  -65040.953125  -58489.945312  9700.482422  -48789.460938  294.062531    5.994543   48.371479  857.333435  -48323.382812  -808.142151
  676.000000  9249.389648  -65441.964844  -58620.367188  9691.607422  -48928.757812  293.793488  333.832184   48.185516  860.642151  -48464.468750  1470.203857
  677.000000  9333.141602  -65523.234375  -58617.476562  9558.375000  -49059.101562  289.754639  342.850189   48.354679  857.631287  -48593.183594  2333.866211
  678.000000  9460.982422  -65579.578125  -58544.859375  9562.280273  -48982.578125  289.873016  467.812500   48.432396  856.255127  -48515.910156  1931.050659
  679.000000  9145.157227  -65302.804688  -58586.257812  9563.908203  -49022.351562  289.922394  165.942703   48.335033  857.979919  -48556.625000  -930.825012
  680.000000  9065.261719  -65084.152344  -58443.796875  9577.152344  -48866.644531  290.323853  109.477356   48.476204  855.481323  -48399.554688  2237.402344
  681.000000  9118.849609  -64986.496094  -58298.882812  9449.210938  -48849.671875  286.445435  275.363556   48.376804  857.239075  -48383.542969  154.908844
  682.000000  9233.051758  -65180.937500  -58375.835938  9420.841797  -48954.992188  285.585419  308.429688   48.489658  855.243958  -48487.773438   33.838825
  683.000000  9355.041016  -65347.386719  -58422.382812  9552.054688  -48870.328125  289.563049  410.062866   48.473454  855.529846  -48403.265625  1900.087891
  684.000000  9174.703125  -65311.476562  -58569.609375  9573.667969  -48995.941406  290.218231  222.496994   48.267460  859.181030  -48530.863281  1765.007324
  685.000000  9071.104492  -65058.328125  -58415.234375  9527.503906  -48887.730469  288.818817  120.788948   48.365021  857.447937  -48421.714844  -1123.661621
  686.000000  9335.378906  -65308.781250  -58404.656250  9421.949219  -48982.707031  285.619019  381.035400   48.403625  856.764038  -48516.316406  -2004.833740
  687.000000  9031.372070  -65160.390625  -58566.398438  9530.892578  -49035.507812  288.921539   13.267781   48.330238  858.065002  -48569.824219  1714.997559
  688.000000  9151.189453  -65192.558594  -58472.960938  9487.375000  -48985.585938  287.602325  202.512497   48.345909  857.786865  -48519.753906  2185.886963
  689.000000  9180.376953  -65257.109375  -58510.609375  9550.625000  -48959.984375  289.519714  222.892136   48.264286  859.237549  -48494.937500  1123.619385
  690.000000  8944.734375  -65384.050781  -58875.320312  9987.205078  -48888.117188  302.754303  -96.380287   48.227600  859.891174  -48423.425781  1668.366699
  691.000000  9123.151367  -65214.289062  -58525.882812  9658.293945  -48867.589844  292.783600  152.994980   48.452747  855.895447  -48400.726562  -385.881470
  692.000000  9286.758789  -65282.054688  -58429.750000  9466.072266  -48963.679688  286.956573  381.520264   48.334019  857.997925  -48497.960938  1415.204224
  693.000000  9025.743164  -65173.152344  -58577.109375  9647.952148  -48929.156250  292.470093  117.780640   48.219055  860.043518  -48464.546875  598.827637
  694.000000  9184.703125  -65266.933594  -58506.117188  9661.109375  -48845.007812  292.868958  301.659546   48.327404  858.115356  -48379.351562  841.772644
  695.000000  8918.304688  -64859.289062  -58365.914062  9552.833984  -48813.078125  289.586670   -7.768423   48.569824  853.832336  -48345.085938  1693.295898
  696.000000  9015.056641  -65106.093750  -58519.859375  9644.849609  -48875.007812  292.376068   69.915398   48.340767  857.878113  -48409.222656  374.698792
  697.000000  8905.312500  -65010.792969  -58537.562500  9657.351562  -48880.210938  292.755035  -91.577339   48.343613  857.827637  -48414.398438  -104.749702
  698.000000  9191.314453  -65170.429688  -58405.382812  9410.556641  -48994.828125  285.273651  284.362305   48.393898  856.936279  -48528.531250  933.689331
  699.000000  8928.784180  -64942.675781  -58441.062500  9552.009766  -48889.054688  289.561676    8.043294   48.265434  859.217102  -48423.996094  1780.242554
  700.000000  9014.675781  -65068.792969  -58488.546875  9647.421875  -48841.125000  292.454041  105.055328   48.440247  856.116333  -48374.382812  1546.613281
  701.000000  9227.025391  -65411.656250  -58616.382812  9669.466797  -48946.914062  293.122314  256.226044   48.386131  857.073853  -48480.695312  -1034.757080
  702.000000  8914.788086  -65070.113281  -58585.343750  9755.630859  -48829.710938  295.734314  -45.900875   48.485664  855.314392  -48362.531250  -1092.418091
  703.000000  8976.841797  -65054.015625  -58502.179688  9594.871094  -48907.308594  290.860992   22.312143   48.366093  857.428894  -48441.281250  807.914795
  704.000000  8998.765625  -65022.554688  -58448.296875  9675.250000  -48773.046875  293.297607  139.996048   48.348358  857.743408  -48307.191406  -542.086975
  705.000000  8886.205078  -65150.128906  -58695.093750  9641.412109  -49053.679688  292.271851  -120.353249   48.174549  860.838074  -48589.496094  1091.478882
  706.000000  9069.943359  -65286.921875  -58654.281250  9649.445312  -49004.835938  292.515381  113.834846   48.314411  858.346130  -48539.304688  -2411.410889
  707.000000  9214.472656  -65203.066406  -58414.093750  9521.804688  -48892.289062  288.646057  267.868195   48.316013  858.317627  -48426.742188  -371.672882
  708.000000  8978.869141  -65152.109375  -58601.132812  9634.447266  -48966.687500  292.060730  -32.351574   48.375095  857.269348  -48500.574219  1976.120361
  709.000000  9220.603516  -65201.332031  -58404.437500  9629.464844  -48774.972656  291.909668  317.495819   48.354874  857.627869  -48309.054688  545.053284
  710.000000  9159.887695  -65268.960938  -58538.343750  9641.031250  -48897.312500  292.260315  217.591476   48.256718  859.372314  -48432.339844  3644.801758
  711.000000  9124.948242  -65019.093750  -58323.117188  9303.837891  -49019.281250  282.038544  286.300751   48.316235  858.313721  -48553.734375  -435.858978
  712.000000  9311.316406  -65432.894531  -58550.226562  9645.255859  -48904.968750  292.388367  341.386719   48.458668  855.790894  -48438.050781  1041.524902
  713.000000  8997.240234  -64925.710938  -58360.406250  9436.785156  -48923.621094  286.068756   80.816628   48.432415  856.254761  -48456.953125  -2440.091553
  714.000000  9111.525391  -65206.976562  -58533.054688  9600.751953  -48932.304688  291.039276  111.351158   48.407085  856.702820  -48465.882812  -2024.428955
  715.000000  9146.933594  -65253.187500  -58537.515625  9522.490234  -49015.023438  288.666809  200.369461   48.301525  858.575073  -48549.617188  905.108948
  716.000000  9133.285156  -65311.949219  -58608.476562  9608.674805  -48999.800781  291.279449  169.946884   48.259068  859.330444  -48534.804688  -629.905457
  717.000000  9086.283203  -65271.925781  -58620.171875  9650.227539  -48969.945312  292.539093  135.137405   48.303272  858.544067  -48504.523438  1820.773438
  718.000000  9229.759766  -65157.093750  -58352.343750  9347.246094  -49005.097656  283.354431  392.082428   48.295494  858.682312  -48539.750000  2363.971191
  719.000000  9214.771484  -65307.484375  -58520.203125  9586.130859  -48934.070312  290.596039  231.139725   48.407036  856.703674  -48467.648438  1029.137329
  720.000000  9041.920898  -65178.960938  -58573.281250  9617.534180  -48955.746094  291.548004   34.175861   48.380192  857.179016  -48489.582031  1683.609863
  721.000000  9177.630859  -65263.210938  -58507.929688  9575.244141  -48932.687500  290.266022  226.882019   48.198589  860.408691  -48468.273438  1205.188477
  722.000000  9126.706055  -65306.039062  -58606.343750  9674.796875  -48931.546875  293.283875  188.900101   48.433453  856.236450  -48464.871094  1114.829956
  723.000000  9215.031250  -65314.328125  -58529.218750  9523.557617  -49005.660156  288.699188  248.936630   48.290199  858.776489  -48540.363281  -216.048203
  724.000000  9033.544922  -64977.367188  -58363.320312  9413.549805  -48949.769531  285.364380  140.942184   48.412148  856.613220  -48483.296875  2406.205566
  725.000000  9395.373047  -65479.976562  -58514.476562  9573.044922  -48941.429688  290.199341  492.451019   48.152073  861.239929  -48477.464844  -309.796387
  726.000000  9079.962891  -65050.429688  -58401.515625  9402.949219  -48998.566406  285.043030  174.524857   48.371964  857.324829  -48532.480469  450.904449
  727.000000  8992.460938  -64910.046875  -58341.921875  9477.175781  -48864.746094  287.293152   39.934982   48.309784  858.428345  -48399.261719  1785.208618
  728.000000  9053.994141  -65168.539062  -58540.234375  9570.062500  -48970.171875  290.108948   79.082314   48.303741  858.535706  -48504.746094  -1145.310913
  729.000000  9112.000000  -65045.433594  -58357.679688  9378.022461  -48979.656250  284.287384  248.296280   48.291843  858.747253  -48514.343750  1051.953613
  730.000000  8779.845703  -64872.300781  -58522.039062  9721.180664  -48800.859375  294.689972  -128.941330   48.208393  860.233765  -48336.351562  1586.573730
  731.000000  8910.206055  -64862.707031  -58385.828125  9526.728516  -48859.101562  288.795319  -40.192219   48.337284  857.939941  -48393.351562  933.978333
  732.000000  9140.492188  -65343.531250  -58628.484375  9671.620117  -48956.863281  293.187592  196.760666   48.244328  859.593018  -48492.007812  1437.972778
  733.000000  9119.177734  -65141.718750  -58460.632812  9567.581055  -48893.050781  290.033722  241.764648   48.307533  858.468323  -48427.585938  1796.037109
  734.000000  9057.073242  -65196.753906  -58574.257812  9596.458984  -48977.796875  290.909119  109.884377   48.371239  857.337708  -48511.718750  1298.057251
  735.000000  9081.002930  -65169.703125  -58511.757812  9510.397461  -49001.359375  288.300232  159.256882   48.260532  859.304382  -48536.347656  1905.414185
  736.000000  9060.173828  -64953.242188  -58319.914062  9332.031250  -48987.882812  282.893219  196.310669   48.289795  858.783630  -48522.589844  2317.779297
  737.000000  9049.557617  -65249.738281  -58624.257812  9683.339844  -48940.917969  293.542847   74.473503   48.260139  859.311401  -48475.910156  641.271057
  738.000000  9286.896484  -65538.156250  -58690.453125  9782.666016  -48907.789062  296.553864  240.891647   48.353607  857.650330  -48441.882812  652.877319
  739.000000  9092.754883  -65139.964844  -58474.007812  9536.609375  -48937.398438  289.094818  177.133621   48.262600  859.267578  -48472.367188  1388.722168
  740.000000  9112.193359  -65290.500000  -58616.757812  9644.048828  -48972.710938  292.351776  100.259544   48.370926  857.343262  -48506.636719  1832.745605
  741.000000  9210.707031  -65534.554688  -58758.054688  9740.676758  -49017.378906  295.280975  140.291336   48.380344  857.176331  -48551.214844  436.050598
  742.000000  9027.361328  -64929.644531  -58333.703125  9391.092773  -48942.609375  284.683624  227.925949   48.178776  860.762573  -48478.386719  -243.053909
  743.000000  9087.923828  -65196.726562  -58535.929688  9498.263672  -49037.664062  287.932373  111.525261   48.285782  858.855042  -48572.410156  -407.344177
  744.000000  9018.054688  -65248.710938  -58664.890625  9618.326172  -49046.562500  291.572021  -11.678561   48.365601  857.437622  -48580.539062  261.308533
  745.000000  9010.341797  -65157.101562  -58577.789062  9679.302734  -48898.484375  293.420471   -1.700610   48.314983  858.335938  -48432.949219  -538.861450
  746.000000  9176.815430  -65205.468750  -58456.171875  9518.138672  -48938.031250  288.534912  286.864960   48.359360  857.548279  -48472.070312  2848.772949
  747.000000  9164.171875  -65125.195312  -58405.156250  9498.819336  -48906.335938  287.949249  310.323639   48.172089  860.882080  -48442.175781  3268.880859
  748.000000  9023.691406  -65184.574219  -58598.484375  9657.807617  -48940.675781  292.768860   25.276831   48.312153  858.386230  -48475.167969  -276.890198
  749.000000  9153.131836  -65219.753906  -58488.585938  9512.734375  -48975.851562  288.371124  242.513672   48.300076  858.600891  -48510.460938  4162.292480
  750.000000  9104.880859  -65014.839844  -58328.570312  9397.336914  -48931.234375  284.872894  178.934952   48.444916  856.033813  -48464.445312  -11.554243
  751.000000  9147.918945  -65208.367188  -58490.984375  9583.781250  -48907.203125  290.524780  140.807663   48.487480  855.282349  -48440.007812  1765.051636
  752.000000  8912.087891  -64979.695312  -58499.398438  9587.670898  -48911.726562  290.642731  -106.404076   48.422546  856.429260  -48445.156250  1700.085938
  753.000000  9158.770508  -65108.027344  -58373.179688  9516.514648  -48856.664062  288.485687  281.636932   48.350796  857.700195  -48390.785156  -446.380859
  754.000000  9014.929688  -64858.812500  -58265.367188  9411.358398  -48854.007812  285.297943  231.521805   48.359447  857.546753  -48388.042969  272.419403
  755.000000  8708.780273  -64760.476562  -58477.515625  9541.443359  -48936.070312  289.241364  -201.436890   48.283714  858.891785  -48470.835938  436.560974
  756.000000  8906.985352  -65012.691406  -58525.117188  9674.265625  -48850.851562  293.267792   23.447016   48.366859  857.415344  -48384.816406  -267.289886
  757.000000  9186.722656  -65133.859375  -58368.304688  9495.936523  -48872.367188  287.861877  300.387665   48.464241  855.692505  -48405.394531  3125.876709
  758.000000  9075.837891  -64961.625000  -58307.296875  9473.464844  -48833.832031  287.180664  224.054977   48.341991  857.856384  -48368.035156  1539.002319
  759.000000  9013.669922  -65093.820312  -58502.625000  9571.679688  -48930.945312  290.157959   82.953590   48.374737  857.275696  -48464.835938  490.872711
  760.000000  9034.832031  -65066.902344  -58446.156250  9595.150391  -48851.007812  290.869476  193.716476   48.250252  859.487488  -48386.097656  2170.482178
  761.000000  9026.554688  -64990.585938  -58393.593750  9438.608398  -48954.984375  286.124054  185.388428   48.231163  859.827637  -48490.257812  284.347443
  762.000000  9191.506836  -64865.835938  -58092.953125  9289.074219  -48803.878906  281.591003  519.547058   48.218048  860.061523  -48339.277344  -499.813232
  763.000000  9093.107422  -65099.675781  -58439.914062  9580.458984  -48859.453125  290.424103  247.869431   48.262009  859.278076  -48394.429688  379.110687
  764.000000  9217.671875  -65064.578125  -58273.093750  9425.277344  -48847.816406  285.719879  334.504608   48.375591  857.260559  -48381.695312  295.177246
  765.000000  8948.809570  -64971.132812  -58445.257812  9458.964844  -48986.292969  286.741089  -31.304276   48.525002  854.621033  -48518.734375  822.427673
  766.000000  9014.240234  -65079.195312  -58495.953125  9658.503906  -48837.449219  292.789978  147.139725   48.246262  859.558533  -48372.578125  871.168396
  767.000000  9141.063477  -65161.902344  -58452.273438  9594.095703  -48858.179688  290.837494  217.721237   48.321617  858.218079  -48392.582031  1074.599976
  768.000000  9238.393555  -65289.101562  -58479.351562  9515.759766  -48963.593750  288.462799  226.928406   48.428165  856.329895  -48496.968750  454.451477
  769.000000  9100.695312  -65087.828125  -58409.859375  9481.865234  -48927.992188  287.435333  198.673019   48.341469  857.865662  -48462.203125  4508.250000
  770.000000  9188.192383  -65119.191406  -58351.375000  9505.773438  -48845.601562  288.160065  342.290619   48.233807  859.780518  -48380.847656   16.107208
  771.000000  8902.419922  -64975.515625  -58509.859375  9556.687500  -48953.171875  289.703491   -9.232316   48.283089  858.902954  -48487.945312  -220.808121
  772.000000  8892.045898  -64908.906250  -58431.414062  9643.679688  -48787.734375  292.340576   16.057322   48.137318  861.503906  -48323.910156  1649.734009
  773.000000  9125.699219  -64853.136719  -58157.148438  9258.435547  -48898.710938  280.662201  338.066040   48.287689  858.821106  -48433.437500  1532.383545
  774.000000  9349.868164  -65476.570312  -58562.726562  9629.710938  -48933.015625  291.917145  372.358612   48.276184  859.025757  -48467.855469  2759.427490
  775.000000  9019.520508  -65159.144531  -58558.476562  9645.349609  -48913.125000  292.391205  118.834869   48.292278  858.739502  -48447.808594  1302.080811
  776.000000  9230.754883  -65114.054688  -58313.257812  9490.477539  -48822.781250  287.696381  373.550995   48.269272  859.148804  -48357.687500  246.951859
  777.000000  8968.958984  -64863.832031  -58323.117188  9528.870117  -48794.246094  288.860229   96.334999   48.237617  859.712585  -48329.457031  -1908.496582
  778.000000  9222.179688  -65259.156250  -58464.554688  9513.808594  -48950.746094  288.403656  312.439026   48.212753  860.155945  -48486.195312  1160.408569
  779.000000  9034.609375  -64932.425781  -58327.453125  9537.951172  -48789.500000  289.135498   85.270470   48.360378  857.530212  -48323.527344  2722.023926
  780.000000  8845.236328  -64994.710938  -58574.734375  9680.787109  -48893.945312  293.465485  -87.644257   48.247913  859.529114  -48429.054688  1081.141724
  781.000000  9187.309570  -65238.453125  -58476.148438  9624.655273  -48851.492188  291.763885  312.700409   48.194313  860.485046  -48387.121094  169.373322
  782.000000  9167.499023  -65421.429688  -58691.523438  9745.593750  -48945.929688  295.430023  188.795395   48.200340  860.377441  -48481.500000   90.395020
  783.000000  9193.084961  -65258.277344  -58503.796875  9651.039062  -48852.757812  292.563690  312.235077   48.180252  860.736206  -48388.519531  662.157227
  784.000000  9267.307617  -65201.523438  -58362.757812  9569.416992  -48793.339844  290.089386  394.307526   48.323112  858.191528  -48327.726562  256.491821
  785.000000  9249.052734  -65107.500000  -58291.109375  9466.960938  -48824.148438  286.983490  352.820465   48.355698  857.613220  -48358.222656  1259.925293
  786.000000  8938.888672  -65030.140625  -58528.062500  9671.341797  -48856.718750  293.179138  -19.067545   48.344761  857.807251  -48390.898438  1931.647095
  787.000000  9127.918945  -65274.136719  -58573.820312  9668.420898  -48905.398438  293.090607  200.677505   48.173054  860.864807  -48441.230469  -934.716736
  788.000000  9124.658203  -64982.046875  -58289.625000  9426.188477  -48863.437500  285.747528  351.896240   48.162792  861.048218  -48399.367188  1196.757202
  789.000000  8915.570312  -64667.500000  -58176.085938  9312.342773  -48863.742188  282.296356  107.875801   48.228115  859.881958  -48399.042969  -266.914398
  790.000000  9080.296875  -65166.023438  -58519.375000  9575.246094  -48944.128906  290.266083  111.077415   48.283382  858.897705  -48478.898438  2510.672607
  791.000000  9047.961914  -64907.398438  -58305.664062  9472.606445  -48833.058594  287.154633  191.425430   48.210838  860.190125  -48368.527344  2021.095215
  792.000000  9053.050781  -65053.070312  -58422.046875  9532.736328  -48889.312500  288.977417  176.571899   48.271908  859.101868  -48424.191406  784.876892
  793.000000  9073.193359  -64996.281250  -58349.054688  9518.834961  -48830.218750  288.556030  113.068291   48.453167  855.888062  -48363.351562  -653.421692
  794.000000  9020.339844  -64853.171875  -58256.992188  9458.731445  -48798.261719  286.734039  179.290894   48.391281  856.982605  -48331.992188  -332.197662
  795.000000  9085.840820  -64941.203125  -58279.398438  9453.341797  -48826.054688  286.570648  318.409180   48.144936  861.367554  -48362.156250  1157.171753
  796.000000  9160.388672  -65329.675781  -58601.164062  9795.557617  -48805.605469  296.944641  228.789352   48.217644  860.068726  -48341.007812  138.829071
  797.000000  9009.522461  -65031.085938  -58445.710938  9664.833984  -48780.875000  292.981873   33.353596   48.262543  859.268555  -48315.843750  795.885620
  798.000000  9145.878906  -65088.007812  -58371.953125  9584.033203  -48787.921875  290.532440  287.150482   48.287167  858.830383  -48322.656250  2901.364746
  799.000000  9150.703125  -65094.031250  -58369.296875  9588.709961  -48780.585938  290.674225  252.490479   48.285110  858.866943  -48315.339844  760.331177
  800.000000  9028.913086  -64857.437500  -58251.031250  9479.564453  -48771.468750  287.365570  245.505936   48.248302  859.522217  -48306.574219  1821.881104
  801.000000  9106.928711  -64923.328125  -58239.929688  9390.840820  -48849.089844  284.675964  291.219940   48.344639  857.809448  -48383.269531  1750.643188
  802.000000  9316.100586  -65336.488281  -58442.085938  9595.142578  -48846.945312  290.869232  433.072052   48.364197  857.462524  -48380.937500  3168.637207
  803.000000  8942.755859  -64992.769531  -58477.921875  9515.222656  -48962.699219  288.446503   34.909771   48.220901  860.010620  -48498.070312  1652.013428
  804.000000  8942.873047  -65077.242188  -58563.023438  9697.021484  -48866.000000  293.957611  -17.487671   48.326820  858.125671  -48400.351562  1983.852905
  805.000000  9075.915039  -65148.253906  -58508.570312  9497.428711  -49011.140625  287.907074  119.999542   48.370167  857.356689  -48545.074219  637.836182
  806.000000  9291.649414  -65177.023438  -58308.085938  9355.097656  -48952.988281  283.592438  435.309723   48.221272  860.004028  -48488.355469  1288.094116
  807.000000  9003.083008  -64903.835938  -58328.625000  9459.126953  -48869.500000  286.746033   77.227531   48.399502  856.837036  -48403.152344  -408.038879
  808.000000  8961.389648  -65058.406250  -58511.335938  9581.523438  -48929.812500  290.456360  -45.073719   48.393974  856.934937  -48463.515625  786.614441
  809.000000  9048.646484  -64913.535156  -58302.257812  9401.665039  -48900.593750  285.004120  217.841431   48.222382  859.984192  -48435.949219  549.682556
  810.000000  9154.344727  -65386.035156  -58655.000000  9780.099609  -48874.898438  296.476044  211.737411   48.133675  861.569092  -48411.109375  -322.435852
  811.000000  8853.232422  -64674.855469  -58248.765625  9441.724609  -48807.039062  286.218475    1.077271   48.325294  858.152771  -48341.406250  401.133026
  812.000000  9062.923828  -65069.480469  -58425.835938  9507.318359  -48918.515625  288.206909  173.153564   48.254974  859.403320  -48453.558594  -351.625244
  813.000000  9012.556641  -65136.390625  -58546.367188  9519.484375  -49026.882812  288.575714   50.931061   48.210621  860.193970  -48562.351562  1088.453125
  814.000000  9297.266602  -65346.382812  -58476.164062  9555.601562  -48920.562500  289.670563  358.412201   48.349686  857.719910  -48454.691406  2651.125244
  815.000000  9113.721680  -65200.304688  -58513.640625  9664.380859  -48849.257812  292.968140  124.816528   48.458202  855.799133  -48382.343750  -388.977295
  816.000000  9061.472656  -65408.660156  -58771.414062  9762.490234  -49008.921875  295.942230   78.122078   48.261906  859.279907  -48543.898438  906.496704
  817.000000  9297.120117  -65223.257812  -58374.210938  9309.395508  -49064.816406  282.207031  423.587738   48.248825  859.512878  -48599.917969  3414.623047
  818.000000  9121.040039  -65136.511719  -58440.695312  9595.771484  -48844.921875  290.888275  199.232101   48.438480  856.147583  -48378.195312  1554.534424
  819.000000  9114.067383  -65160.257812  -58483.460938  9564.858398  -48918.601562  289.951172  183.769058   48.447102  855.995178  -48451.792969  -380.903595
  820.000000  9070.500000  -65063.316406  -58416.804688  9473.435547  -48943.367188  287.179779   86.718529   48.304573  858.520935  -48477.933594  107.848289
  821.000000  9101.541016  -65191.289062  -58518.820312  9558.357422  -48960.460938  289.754120  176.274490   48.292831  858.729675  -48495.140625  2042.892090
  822.000000  9251.890625  -65312.429688  -58492.390625  9554.060547  -48938.328125  289.623840  320.080658   48.304356  858.524780  -48472.894531  3721.322021
  823.000000  9242.688477  -65256.890625  -58438.304688  9545.353516  -48892.953125  289.359894  297.884766   48.337124  857.942810  -48427.203125  -1134.675903
  824.000000  9171.609375  -65169.550781  -58432.890625  9616.008789  -48816.882812  291.501770  252.663040   48.393845  856.937195  -48350.585938  1754.528564
  825.000000  8829.710938  -64953.984375  -58551.796875  9680.572266  -48871.226562  293.458954  -231.072632   48.348228  857.745728  -48405.371094  883.407898
  826.000000  9211.456055  -65144.585938  -58352.078125  9481.593750  -48870.484375  287.427094  297.974457   48.339180  857.906311  -48404.714844  -1264.914185
  827.000000  9308.316406  -65146.667969  -58270.304688  9269.902344  -49000.402344  281.009827  460.529633   48.361279  857.514282  -48534.421875  334.387054
  828.000000  9162.087891  -65376.953125  -58639.570312  9709.005859  -48930.562500  294.320892  188.500000   48.237175  859.720459  -48465.777344  2488.249023
  829.000000  8951.326172  -64938.355469  -58419.796875  9507.018555  -48912.777344  288.197815   16.688965   48.449715  855.949036  -48445.945312  -1107.062378
  830.000000  9008.388672  -65108.984375  -58526.843750  9574.800781  -48952.042969  290.252594   -6.837499   48.496918  855.115906  -48484.753906  1174.791260
  831.000000  9250.314453  -65094.683594  -58277.554688  9401.996094  -48875.558594  285.014130  330.917114   48.351189  857.693237  -48409.675781  333.364777
  832.000000  9140.690430  -65195.796875  -58483.343750  9587.208984  -48896.132812  290.628723  197.174850   48.315655  858.324036  -48430.589844  119.720833
  833.000000  9210.959961  -65278.597656  -58501.914062  9509.351562  -48992.562500  288.268524  242.892868   48.401337  856.804565  -48526.195312  -179.868759
  834.000000  9275.258789  -65196.031250  -58344.906250  9481.216797  -48863.687500  287.415649  449.339142   48.283485  858.895874  -48398.457031  124.236038
  835.000000  9080.143555  -65139.964844  -58484.867188  9511.115234  -48973.750000  288.321991  115.705231   48.373280  857.301514  -48507.652344  1072.182373
  836.000000  9233.194336  -64976.593750  -58171.640625  9227.328125  -48944.312500  279.719208  378.060547   48.443489  856.059021  -48477.539062  -112.686104
  837.000000  9069.997070  -65075.601562  -58432.765625  9545.721680  -48887.042969  289.371063  125.178467   48.368267  857.390381  -48420.996094  684.229492
  838.000000  9314.287109  -65141.703125  -58243.562500  9390.106445  -48853.457031  284.653717  439.096710   48.404339  856.751404  -48387.062500  2161.171143
  839.000000  9306.554688  -65368.335938  -58487.429688  9539.738281  -48947.691406  289.189697  348.460541   48.448963  855.962341  -48480.867188  -89.839325
  840.000000  8737.924805  -64923.843750  -58605.796875  9672.121094  -48933.675781  293.202759  -227.849197   48.395847  856.901733  -48467.363281  2829.125488
  841.000000  9154.013672  -65103.242188  -58373.960938  9381.671875  -48992.289062  284.398041  216.358322   48.481346  855.390564  -48525.152344  313.058105
  842.000000  9168.837891  -65342.644531  -58599.789062  9655.486328  -48944.304688  292.698486  221.469894   48.413422  856.590698  -48477.820312  1579.420776
  843.000000  9072.648438  -65067.437500  -58424.304688  9539.984375  -48884.320312  289.197144  164.341034   48.262547  859.268494  -48419.289062  329.341644
  844.000000  8821.789062  -64879.054688  -58485.835938  9554.552734  -48931.281250  289.638763  -36.199890   48.249428  859.502136  -48466.378906  1963.299316
  845.000000  8972.093750  -65185.558594  -58647.093750  9700.315430  -48946.777344  294.057465  -63.199677   48.390450  856.997314  -48480.515625  -445.116089
  846.000000  9118.335938  -65181.238281  -58494.757812  9623.899414  -48870.859375  291.740967  123.353424   48.374020  857.288391  -48404.753906  -658.281128
  847.000000  8972.978516  -65030.410156  -58479.398438  9594.480469  -48884.917969  290.849152   28.201086   48.324554  858.165955  -48419.289062  -110.816811
  848.000000  9134.743164  -65330.593750  -58628.000000  9625.038086  -49002.960938  291.775482  179.336288   48.222282  859.985962  -48538.320312  854.461792
  849.000000  9020.947266  -65252.070312  -58660.218750  9825.177734  -48835.039062  297.842560   53.113850   48.291504  858.753235  -48369.730469  1267.908325
  850.000000  9291.259766  -65445.710938  -58584.289062  9573.263672  -49011.023438  290.205994  322.169678   48.287506  858.824341  -48545.753906  846.963501
  851.000000  9169.376953  -65197.390625  -58453.351562  9522.886719  -48930.464844  288.678833  278.926392   48.196220  860.450989  -48466.074219  423.381744
  852.000000  9223.753906  -65241.789062  -58445.718750  9432.728516  -49012.992188  285.945770  316.126526   48.211555  860.177307  -48548.453125  -1724.057861
  853.000000  9235.492188  -65310.460938  -58502.585938  9662.801758  -48839.785156  292.920258  321.903961   48.275692  859.034546  -48374.628906  2307.873047
  854.000000  9028.197266  -65360.546875  -58753.789062  9845.796875  -48907.992188  298.467621   43.956776   48.185272  860.646545  -48443.707031  1173.917114
  855.000000  8959.007812  -65160.886719  -58640.125000  9767.425781  -48872.699219  296.091858   13.889300   48.107014  862.046570  -48409.167969  404.553772
  856.000000  9110.844727  -65235.867188  -58557.585938  9619.986328  -48937.601562  291.622345  161.434692   48.326080  858.138855  -48471.960938  1607.879639
  857.000000  9046.795898  -65257.976562  -58643.031250  9571.521484  -49071.507812  290.153168   65.424385   48.199177  860.398254  -48607.089844  911.527039
  858.000000  9015.363281  -65145.507812  -58552.367188  9634.954102  -48917.414062  292.076080    7.589259   48.427940  856.333862  -48450.789062  798.686340
  859.000000  8765.296875  -65091.777344  -58761.656250  9761.982422  -48999.671875  295.926849  -300.037781   48.310532  858.415039  -48534.179688  -1218.368286
  860.000000  9007.541016  -65314.222656  -58733.492188  9727.151367  -49006.339844  294.870972  -12.169637   48.241695  859.639893  -48541.511719  220.266022
  861.000000  9185.523438  -65304.757812  -58546.789062  9612.688477  -48934.101562  291.401123  225.758835   48.267387  859.182312  -48469.023438  -590.183167
  862.000000  9190.293945  -65292.656250  -58531.132812  9599.531250  -48931.601562  291.002258  270.716766   48.308407  858.452820  -48466.128906  -782.453552
  863.000000  9209.421875  -65167.652344  -58389.429688  9411.109375  -48978.320312  285.290405  284.791779   48.439583  856.128052  -48511.585938  1198.688354
  864.000000  9069.468750  -64960.328125  -58323.687500  9492.750000  -48830.937500  287.765289  203.598618   48.365551  857.438538  -48364.914062  964.377136
  865.000000  8937.556641  -65041.804688  -58532.335938  9573.933594  -48958.402344  290.226288   71.451225   48.167713  860.960266  -48494.285156  2833.705811
  866.000000  9064.973633  -65009.773438  -58372.828125  9386.689453  -48986.140625  284.550140  177.959915   48.277115  859.009216  -48520.968750  2162.871582
  867.000000  8974.937500  -65059.042969  -58507.187500  9579.849609  -48927.335938  290.405640   -4.290761   48.379265  857.195496  -48461.179688  2517.890625
  868.000000  8882.702148  -65089.164062  -58630.625000  9736.835938  -48893.789062  295.164551  -97.993553   48.222301  859.985657  -48429.148438  1056.568237
  869.000000  9215.424805  -65310.335938  -58526.578125  9545.771484  -48980.804688  289.372589  296.292847   48.242641  859.623047  -48515.964844  889.224915
  870.000000  9111.239258  -65120.335938  -58431.710938  9520.433594  -48911.277344  288.604492  192.808975   48.356373  857.601257  -48445.343750  2508.325439
  871.000000  9102.925781  -65170.148438  -58489.445312  9530.950195  -48958.496094  288.923279  149.156143   48.337994  857.927368  -48492.738281  3798.380127
  872.000000  9168.374023  -65374.023438  -58638.820312  9761.894531  -48876.925781  295.924194  200.799072   48.271244  859.113708  -48411.812500  1432.537720
  873.000000  9368.571289  -65268.828125  -58330.523438  9341.346680  -48989.175781  283.175568  536.949280   48.255527  859.393494  -48524.214844  1002.210571
  874.000000  9295.437500  -65191.054688  -58321.734375  9483.710938  -48838.023438  287.491272  381.474609   48.445847  856.017395  -48371.226562  809.109741
  875.000000  9128.761719  -65201.164062  -58501.187500  9579.381836  -48921.804688  290.391449  223.233810   48.285065  858.867798  -48456.558594  718.856873
  876.000000  9290.351562  -65422.804688  -58559.085938  9584.597656  -48974.488281  290.549561  328.931580   48.297089  858.653992  -48509.125000  1386.268433
  877.000000  9071.535156  -65122.238281  -58481.203125  9534.892578  -48946.312500  289.042786  142.590836   48.316479  858.309387  -48480.761719  1778.779419
  878.000000  9281.115234  -65524.113281  -58674.898438  9721.521484  -48953.375000  294.700317  283.735565   48.324310  858.170288  -48487.750000  601.671936
  879.000000  9131.479492  -65094.656250  -58395.171875  9504.260742  -48890.910156  288.114227  176.363159   48.331776  858.037720  -48425.214844  -539.352234
  880.000000  9108.542969  -65200.214844  -58520.468750  9600.700195  -48919.769531  291.037689  196.989502   48.251534  859.464661  -48454.847656  -675.534668
  881.000000  9098.594727  -65071.617188  -58400.453125  9423.194336  -48977.257812  285.656738  208.633179   48.200680  860.371399  -48512.824219  1126.177246
  882.000000  9102.259766  -65236.074219  -58569.390625  9612.899414  -48956.492188  291.407501  136.108810   48.340881  857.876099  -48490.707031  533.085693
  883.000000  9065.441406  -65000.960938  -58364.304688  9454.890625  -48909.414062  286.617584  226.526489   48.227863  859.886475  -48444.718750  -296.108734
  884.000000  9119.496094  -65137.136719  -58442.468750  9421.582031  -49020.886719  285.607880  170.019958   48.320038  858.246155  -48555.304688  2018.452881
  885.000000  9256.920898  -65355.828125  -58539.687500  9529.530273  -49010.156250  288.880249  378.658051   48.299679  858.607910  -48544.769531  2244.297852
  886.000000  8834.420898  -64694.480469  -58288.578125  9438.470703  -48850.109375  286.119843  -16.501383   48.287861  858.818054  -48384.835938  3313.321289
  887.000000  9128.466797  -65312.769531  -58618.031250  9663.900391  -48954.132812  292.953552  150.009476   48.311272  858.401855  -48488.632812  751.400635
  888.000000  9087.350586  -65119.406250  -58454.406250  9564.972656  -48889.433594  289.954651  223.239761   48.175072  860.828735  -48425.246094  -173.116791
  889.000000  9222.522461  -65373.312500  -58584.117188  9645.751953  -48938.367188  292.403412  247.280106   48.291492  858.753479  -48473.058594  983.064026
  890.000000  9262.991211  -65377.359375  -58542.429688  9576.307617  -48966.121094  290.298248  296.971924   48.373535  857.296997  -48500.023438  1024.255493
  891.000000  9170.925781  -65327.019531  -58575.398438  9582.853516  -48992.546875  290.496704  164.583984   48.350193  857.710876  -48526.671875  616.773682
  892.000000  8870.848633  -65077.199219  -58639.539062  9669.188477  -48970.351562  293.113861  -140.789062   48.355186  857.622314  -48504.429688  2881.071777
  893.000000  8996.146484  -64823.101562  -58251.148438  9353.130859  -48898.015625  283.532837  204.455429   48.251354  859.467834  -48433.093750  1167.419189
  894.000000  9139.537109  -65255.585938  -58532.867188  9547.376953  -48985.492188  289.421234  195.951096   48.346661  857.773560  -48519.652344  -1508.896484
  895.000000  9161.765625  -65240.164062  -58513.906250  9478.232422  -49035.671875  287.325195  215.027710   48.190205  860.558411  -48571.339844  733.049316
  896.000000  9314.430664  -65406.136719  -58524.554688  9498.663086  -49025.890625  287.944519  444.891449   48.190613  860.551147  -48561.554688  1387.739258
  897.000000  9069.775391  -65283.773438  -58638.375000  9644.505859  -48993.867188  292.365631   82.331093   48.413925  856.581787  -48527.378906  708.572998
  898.000000  9054.331055  -65187.234375  -58558.039062  9601.949219  -48956.089844  291.075562   98.856445   48.400795  856.814148  -48489.726562   56.279087
  899.000000  9000.523438  -65165.156250  -58599.898438  9624.896484  -48975.000000  291.771179    6.460785   48.578716  853.676025  -48506.921875  -481.776947
  900.000000  9070.128906  -65133.226562  -58492.632812  9513.959961  -48978.671875  288.408234  121.725075   48.429653  856.303589  -48512.031250  -367.568573
  901.000000  8976.641602  -65005.933594  -58458.414062  9448.042969  -49010.371094  286.410004  144.245071   48.324032  858.175232  -48544.750000  1290.484741
  902.000000  8898.000000  -64851.160156  -58384.304688  9568.787109  -48815.515625  290.070282  -87.419098   48.583069  853.599548  -48347.398438  -228.208862
  903.000000  9051.378906  -65154.390625  -58532.835938  9681.869141  -48850.968750  293.498260   73.866524   48.430546  856.287842  -48384.320312  874.485901
  904.000000  9224.194336  -65293.351562  -58504.320312  9562.892578  -48941.429688  289.891602  353.421997   48.315617  858.324707  -48475.886719  3625.357422
  905.000000  9352.930664  -65368.277344  -58447.578125  9457.283203  -48990.296875  286.690125  444.865082   48.236206  859.737732  -48525.519531  -118.724960
  906.000000  9010.860352  -65319.675781  -58732.585938  9860.330078  -48872.257812  298.908173  -38.327988   48.364822  857.451416  -48406.242188  787.565063
  907.000000  9155.408203  -65435.000000  -58709.203125  9692.609375  -49016.593750  293.823853  152.472885   48.281033  858.939514  -48551.386719  2854.385254
  908.000000  8985.396484  -65012.867188  -58449.804688  9494.818359  -48954.984375  287.827972   45.814240   48.170906  860.903198  -48490.835938  1841.675171
  909.000000  9048.265625  -65040.824219  -58418.218750  9529.279297  -48888.937500  288.872620  156.473068   48.347618  857.756531  -48423.085938  -53.807858
  910.000000  9314.171875  -65305.406250  -58429.437500  9463.167969  -48966.269531  286.868530  378.581696   48.352642  857.667419  -48500.371094  -189.507690
  911.000000  9104.106445  -65201.023438  -58521.570312  9595.583984  -48925.984375  290.882599  205.888351   48.315399  858.328552  -48460.445312  1221.782227
  912.000000  9485.899414  -65562.390625  -58511.554688  9573.852539  -48937.703125  290.223846  585.893005   48.340908  857.875610  -48471.917969  585.727478
  913.000000  9232.919922  -65195.230469  -58394.078125  9340.750000  -49053.328125  283.157501  310.257599   48.319214  858.260803  -48587.753906  737.186218
  914.000000  9188.570312  -65130.000000  -58362.648438  9495.812500  -48866.835938  287.858124  302.673920   48.323643  858.182129  -48401.218750  1912.403809
  915.000000  9106.093750  -65132.449219  -58453.539062  9507.095703  -48946.445312  288.200165  168.687683   48.418087  856.508179  -48479.917969  1339.144897
  916.000000  9061.311523  -65210.796875  -58578.562500  9595.958008  -48982.605469  290.893951   62.888691   48.379368  857.193665  -48516.449219  -548.372742
  917.000000  9195.013672  -65387.000000  -58624.234375  9700.625977  -48923.609375  294.066864  161.914352   48.372910  857.308105  -48457.515625  -1198.562012
  918.000000  9116.660156  -65032.757812  -58340.039062  9500.835938  -48839.203125  288.010406  249.794067   48.383862  857.114014  -48373.003906  329.882111
  919.000000  9149.990234  -65318.679688  -58603.351562  9608.100586  -48995.250000  291.262024  191.445816   48.280273  858.953003  -48530.050781  344.762299
  920.000000  8981.658203  -65045.996094  -58494.070312  9608.177734  -48885.890625  291.264374   31.882467   48.276714  859.016357  -48420.722656  1520.525757
  921.000000  9198.666992  -64927.679688  -58159.414062  9291.136719  -48868.277344  281.653534  351.830658   48.487671  855.278992  -48401.078125  1401.307739
  922.000000  9119.794922  -65217.363281  -58526.179688  9498.062500  -49028.117188  287.926331   88.101501   48.332226  858.029724  -48562.414062  512.611328
  923.000000  9376.193359  -65379.152344  -58427.140625  9413.002930  -49014.136719  285.347809  429.427979   48.358192  857.568970  -48548.183594  1231.689453
  924.000000  9179.413086  -65363.105469  -58609.281250  9656.251953  -48953.031250  292.721710  122.022156   48.390263  857.000671  -48486.769531  220.162292
  925.000000  8983.288086  -65086.777344  -58537.007812  9564.033203  -48972.976562  289.926178   83.069366   48.255356  859.396545  -48508.015625  -925.616150
  926.000000  9180.310547  -65108.019531  -58350.453125  9368.859375  -48981.593750  284.009613  258.040161   48.474396  855.513245  -48514.523438   48.655647
  927.000000  8949.711914  -64929.695312  -58403.148438  9549.031250  -48854.117188  289.471405  -36.126778   48.379910  857.184021  -48387.957031  596.558777
  928.000000  9087.412109  -65207.015625  -58549.757812  9617.676758  -48932.082031  291.552338  145.192688   48.302692  858.554321  -48466.664062  -276.445251
  929.000000  9167.722656  -65252.238281  -58508.093750  9578.121094  -48929.972656  290.353241  238.614548   48.388393  857.033752  -48463.730469  1611.685913
  930.000000  9126.202148  -65140.125000  -58451.343750  9586.143555  -48865.199219  290.596436  196.877151   48.341125  857.871765  -48399.414062  1734.600952
  931.000000  9178.912109  -65392.171875  -58642.921875  9652.035156  -48990.886719  292.593842  157.397812   48.409794  856.654907  -48524.437500  2086.026123
  932.000000  9241.031250  -65344.535156  -58539.750000  9581.590820  -48958.160156  290.458405  254.219604   48.416821  856.530579  -48491.644531  3560.242920
  933.000000  9185.479492  -65218.304688  -58456.804688  9513.829102  -48942.976562  288.404266  257.818939   48.243637  859.605286  -48478.128906  602.328064
  934.000000  9125.803711  -65210.234375  -58515.601562  9727.293945  -48788.308594  294.875305   31.253622   48.555832  854.078369  -48320.453125  -520.359863
  935.000000  9143.305664  -65161.585938  -58447.664062  9580.913086  -48866.750000  290.437866  174.111938   48.414009  856.580322  -48400.261719  255.679214
  936.000000  8988.005859  -65036.882812  -58472.070312  9562.781250  -48909.289062  289.888214   -8.866241   48.365658  857.436646  -48443.265625  1188.717163
  937.000000  9222.883789  -65038.933594  -58238.000000  9338.086914  -48899.914062  283.076782  386.166168   48.389759  857.009583  -48433.660156  203.147629
  938.000000  9248.949219  -65172.039062  -58364.039062  9434.638672  -48929.398438  286.003662  415.368500   48.295040  858.690369  -48464.054688  2020.934326
  939.000000  9147.128906  -65190.835938  -58474.421875  9479.972656  -48994.449219  287.377899  257.878021   48.184334  860.663269  -48530.171875  1410.537476
  940.000000  9296.812500  -65402.839844  -58546.093750  9539.444336  -49006.648438  289.180786  367.120514   48.281677  858.928040  -48541.433594  1157.530762
  941.000000  9132.961914  -65179.015625  -58484.671875  9532.300781  -48952.371094  288.964233  196.598267   48.326576  858.130066  -48486.722656  2359.114990
  942.000000  8882.289062  -65079.050781  -58626.703125  9765.472656  -48861.230469  296.032654  -80.906792   48.366787  857.416626  -48395.195312  2910.218506
  943.000000  9070.382812  -65027.562500  -58390.625000  9501.047852  -48889.578125  288.016815  218.342773   48.204140  860.309631  -48425.109375  1504.229736
  944.000000  9154.873047  -65064.347656  -58338.125000  9513.323242  -48824.800781  288.388947  252.227661   48.394829  856.919800  -48358.496094  2192.424561
  945.000000  8917.677734  -65049.652344  -58561.851562  9720.041016  -48841.812500  294.655426  -52.662048   48.342407  857.848999  -48376.011719  2061.325195
  946.000000  9327.411133  -65237.437500  -58340.187500  9448.983398  -48891.203125  286.438538  479.257416   48.232243  859.808411  -48426.464844  1726.559448
  947.000000  9330.913086  -65298.777344  -58385.976562  9376.765625  -49009.210938  284.249298  428.562164   48.250237  859.487732  -48544.300781  964.899902
  948.000000  9079.632812  -65391.816406  -58738.195312  9677.859375  -49060.335938  293.376709   86.817833   48.169250  860.932800  -48596.203125  -20.644571
  949.000000  9089.038086  -65100.804688  -58440.867188  9447.762695  -48993.105469  286.401520  185.659439   48.306469  858.487244  -48527.652344  -966.320557
  950.000000  9118.248047  -64951.433594  -58265.687500  9377.312500  -48888.375000  284.265869  286.772186   48.342133  857.853882  -48422.578125  1147.556885
  951.000000  9151.097656  -65270.054688  -58547.625000  9655.107422  -48892.515625  292.687012  181.914429   48.364258  857.461426  -48426.503906  1553.094971
  952.000000  9154.258789  -65109.820312  -58379.890625  9429.693359  -48950.195312  285.853760  289.700714   48.195755  860.459351  -48485.808594  338.676483
  953.000000  9258.178711  -65116.691406  -58282.039062  9385.927734  -48896.109375  284.527039  388.088531   48.402164  856.789917  -48429.734375  -27.138868
  954.000000  8930.126953  -65090.023438  -58590.414062  9586.681641  -49003.734375  290.612732  -15.483958   48.344696  857.808411  -48537.914062  2448.052002
  955.000000  9159.727539  -64993.558594  -58256.656250  9259.384766  -48997.273438  280.690979  294.870636   48.440598  856.110107  -48530.527344  1577.023193
  956.000000  9000.699219  -64997.687500  -58428.921875  9497.207031  -48931.714844  287.900391   93.416374   48.348217  857.745911  -48465.859375  599.890076
  957.000000  9094.992188  -65022.195312  -58357.968750  9485.800781  -48872.167969  287.554626  257.186981   48.235382  859.752441  -48407.398438  2548.830811
  958.000000  9057.542969  -64997.933594  -58383.093750  9443.805664  -48939.289062  286.281555  139.099167   48.497585  855.104126  -48471.996094  -492.658875
  959.000000  9203.589844  -64873.332031  -58104.007812  9215.877930  -48888.128906  279.372101  451.418701   48.403938  856.758545  -48421.738281  1992.698975
  960.000000  8949.283203  -65064.910156  -58546.445312  9688.162109  -48858.281250  293.689026    5.833868   48.303699  858.536438  -48392.855469  1404.873047
  961.000000  9017.505859  -65103.195312  -58507.015625  9575.577148  -48931.437500  290.276123   57.718899   48.350067  857.713135  -48465.562500  -301.764648
  962.000000  9181.848633  -65253.953125  -58497.359375  9426.403320  -49070.957031  285.754028  222.647385   48.349400  857.724976  -48605.089844  216.228897
  963.000000  8822.366211  -64731.855469  -58337.226562  9456.907227  -48880.320312  286.678741    2.738220   48.208431  860.233093  -48415.812500  1130.955933
  964.000000  9178.863281  -65311.382812  -58562.000000  9563.574219  -48998.425781  289.912262  245.000198   48.227837  859.886963  -48533.730469  -436.349854
  965.000000  9145.961914  -65352.425781  -58641.984375  9656.027344  -48985.957031  292.714905  227.364929   48.129387  861.645874  -48522.210938  -238.363556
  966.000000  9189.250000  -65227.820312  -58474.117188  9598.291016  -48875.828125  290.964661  247.076340   48.237236  859.719360  -48411.042969  1046.920166
  967.000000  9224.613281  -65315.230469  -58517.437500  9504.500000  -49012.937500  288.121460  311.755341   48.367565  857.402832  -48546.894531  861.842590
  968.000000  9087.162109  -65026.148438  -58372.273438  9413.416016  -48958.859375  285.360321  166.156982   48.523422  854.648865  -48491.316406  457.308472
  969.000000  8991.015625  -65122.750000  -58569.250000  9726.875000  -48842.375000  294.862579  -23.301199   48.338280  857.922241  -48376.617188  2356.845947
  970.000000  9166.768555  -65065.484375  -58318.226562  9399.802734  -48918.421875  284.947662  334.308685   48.287926  858.816895  -48453.148438  1113.641968
  971.000000  9087.841797  -64889.382812  -58227.750000  9341.574219  -48886.175781  283.182495  153.330887   48.439194  856.134949  -48419.445312  1433.695312
  972.000000  8981.397461  -65007.687500  -58460.070312  9590.615234  -48869.453125  290.732025   15.738892   48.479805  855.417786  -48402.328125  1161.311035
  973.000000  9076.357422  -65124.371094  -58473.234375  9586.242188  -48886.992188  290.599426  115.099915   48.447479  855.988525  -48420.179688  1531.710693
  974.000000  9176.486328  -65161.757812  -58418.015625  9523.312500  -48894.703125  288.691742  307.343842   48.305218  858.509460  -48429.261719  2138.155518
  975.000000  9288.880859  -65359.046875  -58504.757812  9552.278320  -48952.480469  289.569824  286.193207   48.359787  857.540710  -48486.511719  378.483795
  976.000000  8856.785156  -64922.113281  -58490.492188  9661.770508  -48828.722656  292.889008   -8.835713   48.235123  859.757019  -48363.957031  876.358948
  977.000000  9196.538086  -65162.093750  -58397.210938  9501.424805  -48895.785156  288.028259  327.131958   48.298824  858.623108  -48430.406250  3062.030518
  978.000000  9168.796875  -65167.539062  -58428.109375  9569.765625  -48858.343750  290.099945  255.091125   48.313160  858.368347  -48392.828125  -870.331665
  979.000000  9009.550781  -65286.484375  -58705.546875  9777.574219  -48927.972656  296.399506    7.289963   48.196949  860.437988  -48463.574219  868.408508
  980.000000  8842.218750  -64969.257812  -58554.296875  9603.273438  -48951.023438  291.115692  -80.034668   48.334408  857.990967  -48485.300781  -263.055176
  981.000000  9044.447266  -65040.863281  -58432.929688  9638.993164  -48793.937500  292.198517  111.649590   48.237465  859.715271  -48329.148438  343.927856
  982.000000  8913.027344  -64952.832031  -58462.492188  9598.912109  -48863.578125  290.983490  -54.665607   48.397625  856.870300  -48397.246094  654.864258
  983.000000  8862.099609  -65136.742188  -58704.835938  9941.370117  -48763.464844  301.364838  -201.765991   48.420712  856.461731  -48296.910156  1846.390381
  984.000000  9285.648438  -65283.875000  -58425.750000  9514.560547  -48911.187500  288.426453  373.647797   48.320824  858.232178  -48445.597656  1960.516602
  985.000000  9027.273438  -64984.562500  -58384.851562  9493.820312  -48891.031250  287.797729  109.908791   48.311691  858.394409  -48425.527344  210.951050
  986.000000  8935.786133  -64961.246094  -58456.781250  9556.765625  -48900.015625  289.705872   77.251831   48.281532  858.930603  -48434.804688  1350.060181
  987.000000  9185.666992  -65203.601562  -58447.835938  9532.935547  -48914.898438  288.983459  305.327789   48.185318  860.645691  -48450.613281  2084.915283
  988.000000  9154.679688  -65168.234375  -58446.578125  9674.291016  -48772.289062  293.268555  261.660309   48.427017  856.350220  -48305.675781  465.888458
  989.000000  9300.375977  -65794.000000  -58932.492188  9885.868164  -49046.625000  299.682343  226.698715   48.248283  859.522522  -48581.734375  -97.621086
  990.000000  9348.175781  -65433.750000  -58522.828125  9529.261719  -48993.566406  288.872101  423.808350   48.275143  859.044312  -48528.414062  -63.494270
  991.000000  9097.775391  -65124.085938  -58450.812500  9449.976562  -49000.835938  286.468628  234.323257   48.152451  861.233154  -48536.867188  1343.159058
  992.000000  9139.073242  -65016.699219  -58303.296875  9339.548828  -48963.750000  283.121124  274.018280   48.293293  858.721436  -48498.425781  1903.012207
  993.000000  9048.971680  -65089.406250  -58470.984375  9532.063477  -48938.921875  288.957031  126.119652   48.347122  857.765381  -48473.078125  759.679626
  994.000000  9201.055664  -65356.671875  -58591.398438  9679.083984  -48912.312500  293.413849  213.071671   48.271511  859.108948  -48447.195312  -574.933777
  995.000000  9210.763672  -65466.339844  -58679.796875  9788.802734  -48890.992188  296.739868  176.309082   48.450294  855.938782  -48424.152344  266.546509
  996.000000  8988.338867  -64787.343750  -58222.281250  9383.815430  -48838.464844  284.463013  207.629211   48.169495  860.928406  -48374.332031  -1005.598572
  997.000000  9073.039062  -65156.773438  -58508.781250  9586.175781  -48922.605469  290.597412  125.066490   48.264580  859.232300  -48457.554688  -1103.718506
  998.000000  9089.677734  -64931.769531  -58268.656250  9433.291992  -48835.363281  285.962860  184.382812   48.436855  856.176270  -48368.652344  1048.134644
  999.000000  9279.063477  -65240.503906  -58380.734375  9483.935547  -48896.796875  287.498077  337.428986   48.514347  854.808716  -48429.339844  1375.068481
 1000.000000  8963.342773  -65164.148438  -58631.781250  9578.333984  -49053.445312  290.359680  -58.325855   48.301083  858.582947  -48588.042969  3114.626953
 1001.000000  9077.015625  -65162.792969  -58521.671875  9514.429688  -49007.242188  288.422485  123.765572   48.252167  859.453369  -48542.312500  2522.645508
 1002.000000  9156.021484  -65161.789062  -58422.031250  9464.897461  -48957.132812  286.920959  302.514191   48.403950  856.758301  -48490.742188  799.394348
 1003.000000  8942.317383  -64985.226562  -58471.117188  9677.505859  -48793.609375  293.365997  -16.495834   48.393368  856.945679  -48327.320312  -699.854919
 1004.000000  9205.022461  -65343.429688  -58563.335938  9634.398438  -48928.937500  292.059235  209.856094   48.514774  854.801208  -48461.476562  1875.256714
 1005.000000  9035.791016  -65057.757812  -58455.539062  9587.540039  -48868.000000  290.638763  131.511765   48.297466  858.647278  -48402.632812  -85.903748
 1006.000000  9008.483398  -65161.203125  -58580.054688  9584.433594  -48995.621094  290.544586   -4.575155   48.330353  858.062988  -48529.937500  -54.910831
 1007.000000  9038.614258  -65050.375000  -58427.250000  9493.754883  -48933.496094  287.795746  108.376625   48.345387  857.796143  -48467.667969  2242.210938
 1008.000000  9091.393555  -65114.937500  -58458.101562  9539.076172  -48919.023438  289.169617  101.303772   48.358288  857.567322  -48453.070312  2249.737305
 1009.000000  9159.564453  -65516.500000  -58784.648438  9733.368164  -49051.281250  295.059418  123.493408   48.314281  858.348389  -48585.753906  1888.965820
 1010.000000  8891.614258  -64857.937500  -58399.757812  9482.095703  -48917.664062  287.442291  -60.089725   48.490433  855.230286  -48450.437500  1035.208984
 1011.000000  8899.349609  -64905.632812  -58439.296875  9513.373047  -48925.921875  288.390442  -54.295486   48.428532  856.323425  -48459.292969  115.287949
 1012.000000  8753.203125  -64914.835938  -58600.781250  9772.359375  -48828.421875  296.241425  -214.456360   48.430450  856.289490  -48361.773438  294.081360
 1013.000000  9241.117188  -65189.582031  -58369.398438  9486.666016  -48882.734375  287.580841  305.507446   48.524780  854.624939  -48415.179688  -2175.554199
 1014.000000  9066.722656  -65175.265625  -58542.609375  9724.144531  -48818.464844  294.779816  123.707207   48.268475  859.162964  -48353.378906  -1764.346680
 1015.000000  9198.625000  -65146.859375  -58372.539062  9399.216797  -48973.320312  284.929901  301.047028   48.352100  857.677063  -48507.425781  1019.760315
 1016.000000  9133.886719  -65208.464844  -58507.156250  9642.305664  -48864.851562  292.298950  203.054428   48.301521  858.575195  -48399.445312  -478.027130
 1017.000000  9029.350586  -65103.386719  -58489.273438  9603.277344  -48885.996094  291.115814  109.531097   48.418934  856.493164  -48419.460938  -204.077896
 1018.000000  9208.112305  -65228.820312  -58442.195312  9491.115234  -48951.078125  287.715729  280.915985   48.442444  856.077515  -48484.316406  1811.334351
 1019.000000  8998.778320  -65009.832031  -58432.507812  9543.365234  -48889.140625  289.299622   71.366249   48.318073  858.281067  -48423.574219  242.506226
 1020.000000  9106.814453  -65350.140625  -58676.710938  9715.766602  -48960.945312  294.525848   88.975838   48.461029  855.749207  -48494.003906  1774.452026
 1021.000000  9120.616211  -65184.054688  -58488.593750  9559.200195  -48929.394531  289.779694  201.992783   48.345680  857.790955  -48463.562500  2237.285889
 1022.000000  9007.833008  -65127.476562  -58548.804688  9570.813477  -48977.992188  290.131714   54.759228   48.310741  858.411316  -48512.496094  -677.142761
 1023.000000  9071.316406  -65101.699219  -58453.820312  9611.685547  -48842.132812  291.370697  107.597771   48.368164  857.392212  -48376.085938  -1198.362427
 1024.000000  9151.538086  -65146.960938  -58422.617188  9510.396484  -48912.218750  288.300201  246.447708   48.404152  856.754761  -48445.824219  406.269684
 1025.000000  9175.400391  -65085.964844  -58335.929688  9384.757812  -48951.171875  284.491577  294.523071   48.348843  857.734863  -48485.308594  2219.366699
 1026.000000  8992.404297  -65042.578125  -58479.968750  9538.207031  -48941.761719  289.143280   42.997684   48.437538  856.164185  -48475.046875  626.505920
 1027.000000  9221.399414  -65305.515625  -58515.304688  9716.897461  -48798.406250  294.560120  322.990326   48.291180  858.759033  -48333.101562  1171.094971
 1028.000000  8983.910156  -65059.785156  -58519.062500  9572.251953  -48946.812500  290.175323   78.121712   48.173981  860.848267  -48482.636719  1830.406982
 1029.000000  9026.475586  -64777.863281  -58172.421875  9358.910156  -48813.511719  283.708038  196.680237   48.421314  856.451050  -48346.953125  2796.514404
 1030.000000  8906.147461  -64686.996094  -58196.312500  9424.400391  -48771.914062  285.693298  102.322899   48.368382  857.388367  -48305.863281  -561.910461
 1031.000000  8917.917969  -64798.835938  -58307.390625  9436.099609  -48871.289062  286.047974   83.762260   48.397964  856.864258  -48404.953125  -839.895752
 1032.000000  8780.902344  -64860.101562  -58510.703125  9597.102539  -48913.601562  290.928650  -202.684570   48.483963  855.344421  -48446.437500  288.701202
 1033.000000  9349.226562  -65255.472656  -58328.796875  9412.228516  -48916.570312  285.324341  461.804688   48.452423  855.901184  -48449.710938  -1057.215698
 1034.000000  9018.685547  -65043.671875  -58446.218750  9669.694336  -48776.523438  293.129211  173.808701   48.351936  857.679932  -48310.632812  -2166.306641
 1035.000000  9255.450195  -65331.312500  -58510.351562  9516.578125  -48993.773438  288.487610  359.108917   48.190811  860.547607  -48529.433594  -1770.635010
 1036.000000  9007.203125  -65042.031250  -58457.710938  9516.222656  -48941.488281  288.476837   16.293894   48.227791  859.887756  -48476.792969  2531.142822
 1037.000000  9009.069336  -65194.011719  -58619.984375  9615.771484  -49004.210938  291.494568  -21.114817   48.418018  856.509399  -48537.683594  -567.208130
 1038.000000  9026.287109  -65190.300781  -58594.609375  9638.521484  -48956.085938  292.184235  183.973938   48.096134  862.241577  -48492.660156  1797.141113
 1039.000000  8964.154297  -65134.496094  -58597.960938  9734.557617  -48863.402344  295.095490  -27.596842   48.322487  858.202637  -48397.796875  1753.364624
 1040.000000  9234.003906  -65095.312500  -58291.835938  9410.229492  -48881.605469  285.263733  407.966400   48.298370  858.631165  -48416.230469  2735.455322
 1041.000000  8847.968750  -65024.882812  -58615.796875  9708.960938  -48906.835938  294.319580  -133.894592   48.369759  857.363953  -48440.773438  -255.668427
 1042.000000  9179.126953  -65293.394531  -58542.484375  9581.703125  -48960.781250  290.461823  163.411057   48.385456  857.085815  -48494.566406  -521.834717
 1043.000000  9073.783203  -65091.742188  -58443.750000  9511.947266  -48931.804688  288.347229  179.535950   48.228481  859.875427  -48467.101562  -95.579506
 1044.000000  9166.824219  -65093.230469  -58359.687500  9407.502930  -48952.183594  285.181091  306.607452   48.280987  858.940308  -48486.976562  650.283997
 1045.000000  9131.150391  -65351.421875  -58647.320312  9665.695312  -48981.625000  293.007965  148.156616   48.327202  858.118958  -48515.972656  -306.598419
 1046.000000  9121.633789  -65220.906250  -58532.843750  9624.296875  -48908.546875  291.753021  199.555008   48.251381  859.467346  -48443.625000  1508.826904
 1047.000000  9164.446289  -65233.519531  -58498.515625  9564.516602  -48934.000000  289.940826  263.097168   48.268219  859.167542  -48468.914062  725.795593
 1048.000000  9251.258789  -65362.972656  -58536.867188  9616.460938  -48920.406250  291.515472  257.254181   48.546761  854.237976  -48452.636719   39.406910
 1049.000000  8872.427734  -64976.335938  -58536.679688  9628.816406  -48907.863281  291.890015  -146.311371   48.417717  856.514709  -48441.339844  881.231934
 1050.000000  9074.023438  -65215.234375  -58576.781250  9642.971680  -48933.808594  292.319122  146.351974   48.236065  859.740234  -48469.035156  -441.202271
 1051.000000  8948.884766  -64869.781250  -58346.179688  9485.107422  -48861.070312  287.533600  -12.548737   48.475594  855.492065  -48393.988281  2601.722656
 1052.000000  9043.159180  -65263.011719  -58654.937500  9679.903320  -48975.035156  293.438690   36.105099   48.263657  859.248779  -48509.996094  110.122215
 1053.000000  8994.224609  -65019.707031  -58458.429688  9516.149414  -48942.281250  288.474609   52.552288   48.298901  858.621765  -48476.902344  -1713.075195
 1054.000000  8977.069336  -65066.191406  -58523.890625  9593.628906  -48930.261719  290.823334    9.358602   48.411655  856.621948  -48463.796875  3498.990234
 1055.000000  9191.609375  -65114.496094  -58353.093750  9466.009766  -48887.085938  286.954651  288.850677   48.385475  857.085449  -48420.871094  3865.142090
 1056.000000  8973.331055  -65053.636719  -58502.750000  9541.558594  -48961.191406  289.244873   22.555681   48.354435  857.635620  -48495.277344  -195.411270
 1057.000000  9037.210938  -65081.792969  -58475.203125  9562.040039  -48913.164062  289.865753   66.704231   48.300133  858.599854  -48447.773438  1201.476440
 1058.000000  9062.513672  -65110.843750  -58478.062500  9534.626953  -48943.437500  289.034729  131.790848   48.368126  857.392883  -48477.390625   50.480736
 1059.000000  9158.774414  -65062.160156  -58340.039062  9424.075195  -48915.964844  285.683441  299.868591   48.223091  859.971558  -48451.316406  -202.032715
 1060.000000  8934.337891  -64983.453125  -58474.390625  9654.216797  -48820.171875  292.660004    5.828634   48.186131  860.631165  -48355.878906  1624.407959
 1061.000000  8947.965820  -64870.046875  -58346.578125  9530.488281  -48816.089844  288.909271  102.434578   48.332081  858.032288  -48350.390625  613.722961
 1062.000000  9107.888672  -64975.996094  -58291.664062  9523.247070  -48768.417969  288.689758  246.605301   48.373814  857.292053  -48302.316406  552.252319
 1063.000000  9119.311523  -65237.351562  -58546.273438  9638.542969  -48907.730469  292.184875  122.499535   48.370270  857.354858  -48441.664062  2221.758301
 1064.000000  8976.868164  -65165.335938  -58622.695312  9674.019531  -48948.675781  293.260315  -21.590637   48.289814  858.783325  -48483.382812  -24.515110
 1065.000000  9075.335938  -64891.410156  -58249.031250  9477.749023  -48771.281250  287.310516  301.782928   48.217819  860.065552  -48306.683594   95.428398
 1066.000000  9148.660156  -65113.898438  -58394.562500  9538.867188  -48855.695312  289.163269  271.305054   48.309013  858.442017  -48390.218750  365.790497
 1067.000000  9082.278320  -65234.003906  -58584.593750  9689.455078  -48895.140625  293.728241   70.082611   48.387707  857.045898  -48428.906250  1398.772949
 1068.000000  9307.184570  -65188.148438  -58306.414062  9394.712891  -48911.703125  284.793365  486.187866   48.265575  859.214600  -48446.644531  -1210.090698
 1069.000000  9219.094727  -65224.515625  -58433.859375  9560.636719  -48873.222656  289.823212  303.674835   48.230965  859.831177  -48408.496094  1425.352661
 1070.000000  9037.368164  -65128.824219  -58523.203125  9582.244141  -48940.960938  290.478210   61.126041   48.151352  861.252808  -48477.003906  614.036499
 1071.000000  9163.257812  -65261.968750  -58523.429688  9524.342773  -48999.085938  288.722992  241.901382   48.356667  857.596069  -48533.148438  -319.099945
 1072.000000  8911.372070  -64938.335938  -58451.835938  9521.424805  -48930.410156  288.634521  -15.939351   48.189922  860.563477  -48466.078125  856.243042
 1073.000000  9107.287109  -65296.250000  -58614.031250  9582.931641  -49031.101562  290.499054  146.840286   48.221935  859.992188  -48566.464844  -120.199707
 1074.000000  9000.633789  -64893.062500  -58313.046875  9456.830078  -48856.218750  286.676392   98.091309   48.404804  856.743225  -48389.816406  1906.000732
 1075.000000  9224.337891  -65265.496094  -58464.343750  9603.507812  -48860.835938  291.122803  281.420013   48.375977  857.253723  -48394.714844  638.077637
 1076.000000  9187.548828  -65040.164062  -58280.031250  9377.705078  -48902.328125  284.277771  335.551208   48.420967  856.457214  -48435.773438  2425.475586
 1077.000000  8806.364258  -64989.035156  -58610.210938  9628.519531  -48981.691406  291.881012  -158.772964   48.298302  858.632385  -48516.316406   73.616211
 1078.000000  8980.484375  -64941.476562  -58385.710938  9501.798828  -48883.914062  288.039581   73.545143   48.346935  857.768677  -48418.070312  706.103210
 1079.000000  9048.451172  -65154.027344  -58539.726562  9574.642578  -48965.085938  290.247772  109.223572   48.336372  857.956116  -48499.343750  787.680420
 1080.000000  9049.699219  -65095.417969  -58480.367188  9517.070312  -48963.296875  288.502533  132.429291   48.321434  858.221375  -48497.699219  2986.093994
 1081.000000  9212.031250  -65335.605469  -58552.695312  9610.857422  -48941.835938  291.345612  206.746948   48.408936  856.670105  -48475.394531   12.760702
 1082.000000  9174.583008  -65399.554688  -58654.335938  9627.583008  -49026.753906  291.852600  129.250687   48.352955  857.661865  -48560.851562  673.148254
 1083.000000  9193.166016  -65191.996094  -58430.804688  9422.205078  -49008.601562  285.626770  290.650146   48.276031  859.028503  -48543.441406  1507.764404
 1084.000000  8863.181641  -64826.156250  -58396.187500  9501.203125  -48894.984375  288.021515   11.185181   48.233410  859.787598  -48430.234375  1443.449341
 1085.000000  9069.597656  -65203.000000  -58556.867188  9574.233398  -48982.632812  290.235382   73.298622   48.332642  858.022339  -48516.925781  2421.018311
 1086.000000  9309.495117  -65377.066406  -58492.914062  9454.291992  -49038.621094  286.599457  357.181732   48.421543  856.447021  -48572.058594  2309.116455
 1087.000000  9216.639648  -65095.656250  -58305.054688  9308.654297  -48996.398438  282.184570  356.305939   48.346851  857.770142  -48530.554688  -671.929932
 1088.000000  9266.360352  -65453.335938  -58625.953125  9664.263672  -48961.687500  292.964569  321.912323   48.278725  858.980591  -48496.500000  1688.696899
 1089.000000  9099.886719  -65183.539062  -58513.976562  9480.254883  -49033.722656  287.386505  198.246017   48.235600  859.748535  -48568.953125  1060.245361
 1090.000000  9134.316406  -65349.492188  -58630.382812  9682.982422  -48947.398438  293.532013  167.873856   48.336285  857.957703  -48481.656250  3500.735107
 1091.000000  9218.541992  -65514.882812  -58732.562500  9715.474609  -49017.085938  294.516998  173.335098   48.347363  857.761108  -48551.238281  -1895.334595
 1092.000000  9267.013672  -65239.468750  -58402.000000  9409.511719  -48992.488281  285.241974  362.222076   48.291882  858.746521  -48527.175781  1452.315674
 1093.000000  9006.421875  -65092.886719  -58511.398438  9512.619141  -48998.781250  288.367584   72.220497   48.276688  859.016846  -48533.613281  1790.250488
 1094.000000  9357.205078  -65634.187500  -58699.132812  9795.716797  -48903.414062  296.949463  319.514496   48.297119  858.653442  -48438.050781    3.981914
 1095.000000  9151.701172  -65241.765625  -58511.734375  9606.089844  -48905.644531  291.201080  227.077271   48.365475  857.439880  -48439.621094  -267.665253
 1096.000000  9006.697266  -65156.406250  -58582.960938  9589.376953  -48993.585938  290.694458  -24.354208   48.438934  856.139526  -48526.855469  2446.504395
 1097.000000  9162.982422  -65278.636719  -58543.195312  9634.957031  -48908.238281  292.076172  243.105835   48.371399  857.334839  -48442.160156  1803.142944
 1098.000000  9184.665039  -65303.414062  -58547.781250  9492.980469  -49054.800781  287.772247  213.335587   48.284767  858.873108  -48589.558594  2240.958984
 1099.000000  9335.168945  -65348.250000  -58445.343750  9417.304688  -49028.039062  285.478210  424.386475   48.313206  858.367493  -48562.519531  -17.458942
 1100.000000  9035.604492  -65112.796875  -58516.117188  9599.470703  -48916.648438  291.000427   63.398468   48.267754  859.175842  -48451.570312  -58.385811
 1101.000000  9134.408203  -65320.437500  -58616.960938  9602.607422  -49014.351562  291.095520  107.485695   48.361092  857.517578  -48548.371094  1057.354004
 1102.000000  9156.500000  -65064.093750  -58341.992188  9502.970703  -48839.023438  288.075104  322.405579   48.259628  859.320496  -48374.023438  990.671204
 1103.000000  9113.186523  -65080.222656  -58400.484375  9550.356445  -48850.128906  289.511566  167.267044   48.356304  857.602478  -48384.195312  -471.667877
 1104.000000  9019.552734  -65050.101562  -58462.437500  9564.769531  -48897.667969  289.948486   90.803383   48.323284  858.188477  -48432.054688  1225.506592
 1105.000000  9154.306641  -65136.285156  -58414.953125  9488.597656  -48926.355469  287.639404  223.329102   48.399971  856.828735  -48460.000000  -1148.154541
 1106.000000  8799.496094  -64907.289062  -58535.734375  9662.533203  -48873.203125  292.912109  -90.283730   48.301498  858.575562  -48407.796875  2219.931641
 1107.000000  9309.140625  -65100.968750  -58225.617188  9286.828125  -48938.789062  281.522919  482.344940   48.323425  858.185974  -48473.171875  2585.762207
 1108.000000  9081.271484  -65155.675781  -58505.109375  9607.904297  -48897.203125  291.256073  151.679871   48.319496  858.255798  -48431.625000  -701.781494
 1109.000000  9003.609375  -65114.457031  -58543.382812  9720.866211  -48822.515625  294.680420   88.104370   48.140770  861.442139  -48358.660156  1873.643677
 1110.000000  9006.787109  -65055.640625  -58475.773438  9623.027344  -48852.746094  291.714539   76.651756   48.296124  858.671143  -48387.394531  -1956.287964
 1111.000000  9056.024414  -65103.027344  -58480.031250  9602.722656  -48877.308594  291.098999  158.603470   48.352287  857.673706  -48411.414062  2440.742432
 1112.000000  9307.505859  -65494.347656  -58613.015625  9643.052734  -48969.960938  292.321594  322.929413   48.317894  858.284241  -48504.398438  980.869385
 1113.000000  9126.093750  -65280.242188  -58590.187500  9664.091797  -48926.093750  292.959381  199.046219   48.312096  858.387268  -48460.585938  3806.592529
 1114.000000  9287.908203  -65245.359375  -58388.164062  9454.762695  -48933.402344  286.613708  411.248291   48.293522  858.717407  -48468.074219  763.274170
 1115.000000  8977.234375  -64973.476562  -58413.703125  9467.035156  -48946.667969  286.985748  108.498070   48.249668  859.497864  -48481.761719  1884.155029
 1116.000000  9193.884766  -65372.058594  -58605.335938  9638.235352  -48967.101562  292.175537  216.238052   48.319241  858.260315  -48501.523438  -108.706528
 1117.000000  9163.214844  -65380.484375  -58633.226562  9704.095703  -48929.132812  294.172058  166.459946   48.282375  858.915649  -48463.910156  3073.399170
 1118.000000  8972.252930  -65022.699219  -58476.843750  9690.541016  -48786.304688  293.761139   49.000286   48.415798  856.548645  -48319.796875  2742.073975
 1119.000000  8958.869141  -65223.410156  -58687.781250  9742.150391  -48945.632812  295.325653  -72.738464   48.400341  856.822205  -48479.273438  1040.701416
 1120.000000  8899.243164  -64791.570312  -58322.476562  9461.953125  -48860.523438  286.831696   83.328117   48.259933  859.315063  -48395.519531  -566.004944
 1121.000000  9265.918945  -65292.019531  -58452.687500  9602.425781  -48850.261719  291.089996  373.216309   48.397964  856.864258  -48383.925781  -106.344070
 1122.000000  9074.138672  -65131.132812  -58492.484375  9542.091797  -48950.390625  289.261047  151.416199   48.440998  856.103088  -48483.640625  1443.395142
 1123.000000  9055.437500  -65123.281250  -58502.390625  9536.157227  -48966.234375  289.081116  148.791245   48.167252  860.968506  -48502.121094  780.544861
 1124.000000  9044.587891  -65040.718750  -58430.843750  9447.544922  -48983.296875  286.394928  222.299316   48.246307  859.557739  -48518.421875  -324.404999
 1125.000000  9089.282227  -65095.992188  -58435.062500  9531.722656  -48903.339844  288.946686  171.903244   48.288239  858.811340  -48438.062500  3653.715820
 1126.000000  9036.078125  -65109.867188  -58506.546875  9544.230469  -48962.316406  289.325867  148.623962   48.278652  858.981873  -48497.132812  1518.608521
 1127.000000  8981.063477  -65094.511719  -58538.554688  9604.070312  -48934.484375  291.139862   37.434196   48.264568  859.232544  -48469.433594  -884.092102
 1128.000000  8864.557617  -64963.292969  -58519.015625  9644.071289  -48874.945312  292.352448  -21.689035   48.283070  858.903259  -48409.718750  1600.837280
 1129.000000  9132.097656  -65309.851562  -58612.460938  9644.125000  -48968.335938  292.354095   96.935913   48.409393  856.661987  -48501.890625  2234.802246
 1130.000000  8993.535156  -65164.097656  -58607.820312  9682.111328  -48925.710938  293.505615   40.899960   48.331093  858.049866  -48460.019531  1121.999756
 1131.000000  9172.769531  -65051.562500  -58293.750000  9532.860352  -48760.890625  288.981201  382.612305   48.143932  861.385559  -48297.003906  2759.356934
 1132.000000  9178.634766  -65215.933594  -58464.984375  9533.242188  -48931.742188  288.992767  293.819916   48.222057  859.989990  -48467.101562  982.565552
 1133.000000  9085.857422  -65085.238281  -58437.054688  9614.263672  -48822.789062  291.448853  156.030670   48.245800  859.566772  -48357.921875  238.783829
 1134.000000  8906.333008  -64925.960938  -58445.421875  9585.392578  -48860.031250  290.573669  -31.367876   48.310467  858.416199  -48394.539062  725.356812
 1135.000000  9254.397461  -65416.156250  -58586.085938  9560.548828  -49025.539062  289.820557  322.662140   48.221992  859.991150  -48560.898438  291.448059
 1136.000000  9126.101562  -65319.878906  -58620.093750  9593.529297  -49026.562500  290.820312   41.769497   48.336304  857.957336  -48560.820312  412.572815
 1137.000000  9037.816406  -65107.996094  -58494.117188  9582.582031  -48911.535156  290.488464  124.340904   48.318718  858.269592  -48445.964844  962.951477
 1138.000000  9016.992188  -65337.597656  -58747.218750  9769.665039  -48977.554688  296.159729   -0.047770   48.263157  859.257629  -48512.519531  1553.817749
 1139.000000  9383.891602  -65424.281250  -58472.296875  9566.031250  -48906.265625  289.986725  507.488922   48.249809  859.495361  -48441.359375  1502.285278
 1140.000000  9102.634766  -65136.878906  -58465.382812  9626.060547  -48839.320312  291.806488  166.311234   48.366646  857.419128  -48373.289062  1761.342407
 1141.000000  8969.632812  -64903.445312  -58359.914062  9380.741211  -48979.171875  284.369812  108.731133   48.238289  859.700623  -48514.375000  -900.142456
 1142.000000  8839.985352  -64989.972656  -58574.453125  9691.693359  -48882.757812  293.796082  -214.561447   48.426231  856.364136  -48416.152344  2054.165527
 1143.000000  9158.636719  -65206.699219  -58477.523438  9580.535156  -48896.988281  290.426422  197.197220   48.401508  856.801514  -48430.621094  627.717590
 1144.000000  9103.067383  -65270.265625  -58597.750000  9677.845703  -48919.906250  293.376312   89.132942   48.297291  858.650391  -48454.542969  -276.048584
 1145.000000  9306.078125  -65422.476562  -58546.414062  9533.357422  -49013.054688  288.996246  432.467743   48.266476  859.198547  -48547.988281  508.439972
 1146.000000  9052.248047  -64933.679688  -58308.921875  9532.890625  -48776.031250  288.982117  187.343857   48.299782  858.606079  -48310.640625  -701.703430
 1147.000000  8977.880859  -65010.085938  -58463.148438  9645.270508  -48817.878906  292.388824   76.578697   48.313290  858.366028  -48352.359375  2578.989258
 1148.000000  9080.017578  -65076.898438  -58427.859375  9610.326172  -48817.531250  291.329498  213.124939   48.256035  859.384460  -48352.562500  4433.121094
 1149.000000  9087.146484  -65020.246094  -58351.382812  9523.233398  -48828.148438  288.689362  259.610138   48.370518  857.350464  -48362.078125  128.323196
 1150.000000  9146.074219  -64989.792969  -58270.492188  9330.380859  -48940.109375  282.843170  280.724701   48.416054  856.544128  -48473.601562  1318.521240
 1151.000000  9220.475586  -65190.367188  -58397.320312  9437.872070  -48959.449219  286.101685  273.071564   48.341782  857.860107  -48493.656250  1114.671021
 1152.000000  9155.050781  -65181.101562  -58454.289062  9432.155273  -49022.132812  285.928406  176.627625   48.438137  856.153625  -48555.410156  2559.798584
 1153.000000  9159.209961  -65147.851562  -58427.367188  9533.025391  -48894.343750  288.986206  185.718201   48.491791  855.206360  -48427.105469  2394.883057
 1154.000000  9191.531250  -65374.488281  -58613.531250  9608.662109  -49004.867188  291.279053  243.031326   48.275085  859.045349  -48539.714844  310.183197
 1155.000000  8976.637695  -64990.421875  -58439.656250  9523.099609  -48916.554688  288.685333   70.729744   48.189808  860.565491  -48452.226562  1659.794922
 1156.000000  8967.178711  -65249.296875  -58710.812500  9805.520508  -48905.292969  297.246674  -54.395996   48.307438  858.470032  -48439.832031  -1534.195435
 1157.000000  9258.731445  -65316.863281  -58493.187500  9398.080078  -49095.109375  284.895447  339.508636   48.208736  860.227600  -48630.597656  189.109695
 1158.000000  9226.925781  -65270.195312  -58474.796875  9550.554688  -48924.242188  289.517578  320.310883   48.374622  857.277710  -48458.132812  1185.295532
 1159.000000  9080.802734  -65133.390625  -58478.750000  9488.166016  -48990.585938  287.626312  181.506516   48.374363  857.282349  -48524.480469  3090.564209
 1160.000000  9107.988281  -65039.250000  -58367.093750  9404.716797  -48962.375000  285.096619  239.387955   48.353325  857.655334  -48496.468750  2415.791016
 1161.000000  8818.000000  -64852.570312  -58470.539062  9494.099609  -48976.437500  287.806183  -178.982300   48.349457  857.723938  -48510.570312  -655.138733
 1162.000000  9315.718750  -65323.375000  -58422.890625  9478.156250  -48944.734375  287.322876  378.509857   48.249458  859.501587  -48479.832031  263.571838
 1163.000000  9010.158203  -65247.433594  -58671.906250  9797.232422  -48874.671875  296.995422   56.649277   48.249447  859.501831  -48409.769531  678.343872
 1164.000000  9034.814453  -65084.625000  -58483.312500  9642.443359  -48840.867188  292.303101  113.477196   48.387707  857.045898  -48374.632812  2076.406982
 1165.000000  9178.241211  -65194.890625  -58448.078125  9576.512695  -48871.566406  290.304474  261.188599   48.371826  857.327271  -48405.484375  172.883591
 1166.000000  9033.384766  -65308.398438  -58702.078125  9799.818359  -48902.257812  297.073822   70.310486   48.216122  860.095886  -48437.675781  -1044.993042
 1167.000000  9029.405273  -65235.714844  -58638.789062  9667.401367  -48971.386719  293.059692   58.518707   48.271954  859.101074  -48506.265625  160.899826
 1168.000000  9235.439453  -65438.906250  -58632.773438  9594.768555  -49038.003906  290.857880  250.736160   48.283001  858.904480  -48572.777344  -1202.950684
 1169.000000  9072.500000  -65245.996094  -58600.304688  9749.586914  -48850.718750  295.551086   46.117413   48.283623  858.893433  -48385.484375  2296.357422
 1170.000000  9003.373047  -65008.585938  -58435.296875  9573.306641  -48861.992188  290.207275  126.970367   48.353825  857.646484  -48396.082031  3113.670166
 1171.000000  9000.667969  -64980.093750  -58405.976562  9551.116211  -48854.859375  289.534607  133.180084   48.255146  859.400269  -48389.902344  1005.023010
 1172.000000  9090.714844  -64931.636719  -58269.320312  9429.113281  -48840.207031  285.836182  222.343384   48.393597  856.941589  -48373.914062  -1051.496338
 1173.000000  9072.559570  -65122.687500  -58473.164062  9547.173828  -48925.992188  289.415100   68.531410   48.408405  856.679443  -48459.558594   82.071671
 1174.000000  9343.864258  -65310.605469  -58397.375000  9559.203125  -48838.171875  289.779755  360.752838   48.352669  857.666992  -48372.273438  1675.953857
 1175.000000  9076.065430  -65163.855469  -58508.140625  9644.834961  -48863.304688  292.375610  157.822647   48.198666  860.407349  -48398.890625  -583.274109
 1176.000000  9279.831055  -65310.207031  -58455.789062  9543.021484  -48912.765625  289.289215  325.461456   48.410370  856.644714  -48446.312500  -434.274963
 1177.000000  9105.586914  -65062.968750  -58384.460938  9463.959961  -48920.500000  286.892487  180.180710   48.288021  858.815186  -48455.226562  1683.970337
 1178.000000  9188.369141  -65219.964844  -58451.773438  9591.217773  -48860.554688  290.750244  262.227509   48.408577  856.676453  -48394.117188  2072.981689
 1179.000000  8972.868164  -65044.433594  -58501.726562  9708.467773  -48793.257812  294.304596  -27.830236   48.480511  855.405334  -48326.128906   35.599380
 1180.000000  9152.957031  -65228.531250  -58506.125000  9570.248047  -48935.875000  290.114563  200.043411   48.318035  858.281738  -48470.308594  537.539429
 1181.000000  9061.485352  -65073.562500  -58436.304688  9509.525391  -48926.781250  288.273804   90.681335   48.383434  857.121582  -48460.585938  2385.747803
 1182.000000  9169.533203  -65236.031250  -58491.695312  9552.340820  -48939.355469  289.571716  221.148636   48.428661  856.321167  -48472.726562  1565.435303
 1183.000000  9051.984375  -64986.175781  -58368.523438  9445.330078  -48923.195312  286.327789  208.377930   48.194969  860.473328  -48458.816406  2007.219482
 1184.000000  9034.454102  -64971.218750  -58370.726562  9435.227539  -48935.500000  286.021515  158.673416   48.303940  858.532166  -48470.070312  2615.815674
 1185.000000  8998.204102  -65101.015625  -58543.898438  9608.319336  -48935.578125  291.268677   23.342346   48.399662  856.834229  -48469.226562  -903.718750
 1186.000000  8985.927734  -64887.937500  -58324.210938  9353.515625  -48970.695312  283.544495  118.893944   48.334320  857.992554  -48504.972656  3862.077881
 1187.000000  9090.385742  -65314.488281  -58654.117188  9623.749023  -49030.367188  291.736420  127.416359   48.243397  859.609619  -48565.523438  -204.227020
 1188.000000  9177.829102  -65168.453125  -58422.734375  9409.510742  -49013.222656  285.241943  332.916351   48.161983  861.062683  -48549.160156  1595.609009
 1189.000000  8874.314453  -64810.285156  -58367.960938  9434.705078  -48933.257812  286.005676  -24.502268   48.359894  857.538818  -48467.289062  -2003.113403
 1190.000000  9190.799805  -65151.156250  -58390.945312  9488.709961  -48902.234375  287.642792  262.357269   48.410950  856.634460  -48435.773438  1123.197754
 1191.000000  9069.082031  -65190.128906  -58544.757812  9574.054688  -48970.703125  290.229950   87.348663   48.404385  856.750610  -48504.304688  781.545593
 1192.000000  8997.026367  -65065.335938  -58498.992188  9555.085938  -48943.906250  289.654938   17.034170   48.403950  856.758301  -48477.515625  2609.760010
 1193.000000  9161.517578  -65268.191406  -58539.632812  9622.740234  -48916.890625  291.705841  203.411362   48.443253  856.063232  -48450.121094  -761.135864
 1194.000000  9049.188477  -65252.355469  -58626.164062  9558.160156  -49068.003906  289.748138    3.872579   48.374126  857.286499  -48601.898438  4413.694336
 1195.000000  8920.313477  -65085.960938  -58591.609375  9730.566406  -48861.042969  294.974487  -173.743301   48.477043  855.466492  -48393.945312  953.212341
 1196.000000  9111.339844  -65254.792969  -58567.718750  9641.849609  -48925.867188  292.285126   91.267830   48.410694  856.638977  -48459.410156  -449.373474
 1197.000000  9068.201172  -65171.765625  -58539.078125  9679.851562  -48859.226562  293.437103  107.596886   48.472958  855.538635  -48392.167969  146.666840
 1198.000000  9017.225586  -64992.460938  -58395.468750  9555.585938  -48839.882812  289.670105  152.309525   48.302532  858.557190  -48374.468750  1389.159546
 1199.000000  9134.551758  -65159.246094  -58446.765625  9509.359375  -48937.406250  288.268768  273.870331   48.248966  859.510376  -48472.507812  -2751.370850
 1200.000000  9231.252930  -65172.031250  -58369.554688  9403.232422  -48966.320312  285.051605  358.807617   48.270676  859.123779  -48501.210938  1398.441528
 1201.000000  8969.378906  -65342.453125  -58794.031250  9799.312500  -48994.718750  297.058472  -53.175007   48.284302  858.881348  -48529.480469  1623.284912
 1202.000000  9085.849609  -65062.390625  -58417.171875  9557.975586  -48859.195312  289.742523  160.597656   48.316746  858.304626  -48393.644531  -474.284821
 1203.000000  9038.304688  -65102.968750  -58492.398438  9580.058594  -48912.339844  290.411987   73.402214   48.414391  856.573547  -48445.847656  2396.207764
 1204.000000  9218.095703  -65300.500000  -58504.898438  9655.496094  -48849.402344  292.698792  280.306793   48.269043  859.152893  -48384.308594  2319.775879
 1205.000000  9211.251953  -65199.777344  -58415.500000  9614.566406  -48800.933594  291.458038  287.010010   48.395828  856.902100  -48334.621094  1763.861450
 1206.000000  9144.284180  -65097.210938  -58385.781250  9524.451172  -48861.328125  288.726257  214.834946   48.243267  859.611877  -48396.484375  -345.538177
 1207.000000  8956.581055  -65081.367188  -58547.875000  9644.638672  -48903.234375  292.369659   26.242157   48.230198  859.844849  -48438.515625   37.110291
 1208.000000  8966.764648  -65158.593750  -58623.093750  9667.978516  -48955.117188  293.077179  -15.357249   48.423084  856.419739  -48488.539062  -1407.084106
 1209.000000  9166.825195  -65025.218750  -58286.921875  9321.429688  -48965.492188  282.571838  281.876038   48.300457  858.594055  -48500.097656  1538.569702
 1210.000000  9011.716797  -65051.925781  -58472.882812  9636.533203  -48836.351562  292.123962   95.697411   48.211124  860.184998  -48371.816406  788.576111
 1211.000000  9403.231445  -65626.421875  -58659.703125  9638.078125  -49021.625000  292.170776  379.278564   48.427475  856.342102  -48555.007812  596.810425
 1212.000000  9168.916016  -65105.902344  -58359.125000  9381.568359  -48977.554688  284.394897  312.581635   48.269737  859.140503  -48512.457031  993.467346
 1213.000000  9192.587891  -65429.957031  -58655.695312  9766.368164  -48889.328125  296.059784  185.812027   48.351475  857.688171  -48423.441406  1418.302979
 1214.000000  9209.109375  -65321.589844  -58542.976562  9639.092773  -48903.882812  292.201538  226.809570   48.358433  857.564758  -48437.929688  928.208618
 1215.000000  9172.152344  -65345.746094  -58608.546875  9610.486328  -48998.062500  291.334351  170.814224   48.312153  858.386230  -48532.554688  992.352173
 1216.000000  8850.466797  -64968.281250  -58553.445312  9540.367188  -49013.078125  289.208740  -174.710510   48.470482  855.582275  -48546.042969  517.988342
 1217.000000  9215.342773  -65260.367188  -58472.492188  9438.783203  -49033.710938  286.129303  244.737106   48.401993  856.792969  -48567.335938  2896.396729
 1218.000000  9028.866211  -65037.191406  -58436.960938  9561.971680  -48874.988281  289.863678   90.030678   48.406456  856.713989  -48408.570312  178.241806
 1219.000000  8937.298828  -64739.218750  -58225.593750  9383.005859  -48842.585938  284.438477   51.558300   48.311764  858.393127  -48377.082031  505.796417
 1220.000000  9066.791992  -65078.140625  -58439.687500  9547.623047  -48892.062500  289.428711  122.080925   48.268230  859.167358  -48426.976562  2024.773193
 1221.000000  9146.034180  -65307.882812  -58592.265625  9768.133789  -48824.132812  296.113342  162.847687   48.329094  858.085327  -48358.460938  -492.113586
 1222.000000  9228.556641  -65101.605469  -58301.914062  9329.252930  -48972.660156  282.808990  354.660553   48.363140  857.481262  -48506.660156  1796.786011
 1223.000000  8969.091797  -65251.425781  -58710.156250  9729.203125  -48980.953125  294.933167  -83.131744   48.270126  859.133606  -48515.851562  2764.938232
 1224.000000  9235.160156  -65170.125000  -58371.398438  9481.079102  -48890.320312  287.411469  336.893829   48.335529  857.971069  -48424.585938  140.378952
 1225.000000  8920.636719  -65193.015625  -58710.117188  9801.115234  -48909.000000  297.113129  -84.539345   48.320778  858.233032  -48443.410156  -910.568298
 1226.000000  9091.375977  -65105.078125  -58438.835938  9491.377930  -48947.457031  287.723694  131.296402   48.304905  858.515015  -48482.019531  3185.855713
 1227.000000  9148.238281  -65103.054688  -58390.968750  9415.275391  -48975.695312  285.416687  248.319153   48.238964  859.688599  -48510.894531  1163.105713
 1228.000000  9036.301758  -65296.832031  -58683.125000  9791.140625  -48891.984375  296.810760   24.769434   48.271549  859.108276  -48426.867188  -469.088806
 1229.000000  8999.892578  -64924.179688  -58347.023438  9420.492188  -48926.531250  285.574829  169.971054   48.338676  857.915222  -48460.769531  2050.280762
 1230.000000  9281.956055  -65251.421875  -58399.421875  9513.597656  -48885.824219  288.397247  433.423248   48.301498  858.575562  -48420.417969  772.427979
 1231.000000  9106.775391  -65025.167969  -58351.507812  9448.162109  -48903.343750  286.413635  234.578735   48.339626  857.898376  -48437.570312  236.251007
 1232.000000  9057.293945  -65082.250000  -58454.742188  9455.208984  -48999.531250  286.627258  189.741135   48.244640  859.587463  -48534.675781  2066.199707
 1233.000000  9024.226562  -65141.148438  -58541.609375  9507.118164  -49034.492188  288.200836  142.326462   48.245136  859.578613  -48569.628906  779.768555
 1234.000000  9154.713867  -65117.125000  -58399.882812  9525.964844  -48873.917969  288.772156  255.975708   48.393082  856.950745  -48407.628906  1483.763306
 1235.000000  9001.767578  -64942.234375  -58364.781250  9425.032227  -48939.750000  285.712463  179.136887   48.120518  861.804688  -48476.089844  2557.490723
 1236.000000  9036.297852  -65115.597656  -58514.382812  9583.324219  -48931.058594  290.510956   93.020691   48.259838  859.316711  -48466.054688   45.959381
 1237.000000  8908.215820  -64950.414062  -58466.007812  9595.275391  -48870.734375  290.873260   35.531261   48.216988  860.080383  -48406.144531  -1498.093384
 1238.000000  9178.332031  -65410.144531  -58665.882812  9666.382812  -48999.500000  293.028809  126.415855   48.376205  857.249695  -48533.375000  1901.325562
 1239.000000  9304.423828  -65428.257812  -58555.304688  9479.541016  -49075.765625  287.364868  335.997894   48.253380  859.431763  -48610.824219  1243.550781
 1240.000000  9199.624023  -65454.746094  -58675.351562  9732.589844  -48942.761719  295.035828  200.643387   48.266636  859.195740  -48477.691406  3140.701172
 1241.000000  9087.226562  -65045.679688  -58379.000000  9520.993164  -48858.007812  288.621429  157.457077   48.398022  856.863281  -48391.671875  956.059509
 1242.000000  9202.923828  -65454.609375  -58682.609375  9674.738281  -49007.871094  293.282104  211.660034   48.321339  858.223022  -48542.273438  1075.456665
 1243.000000  8938.439453  -65070.718750  -58551.421875  9639.509766  -48911.914062  292.214172  -37.382099   48.302914  858.550415  -48446.496094  1719.609741
 1244.000000  9074.710938  -65110.585938  -58464.601562  9445.443359  -49019.156250  286.331207  118.364540   48.270676  859.123779  -48554.046875  302.657166
 1245.000000  8992.149414  -65109.742188  -58551.984375  9598.587891  -48953.398438  290.973663   47.240528   48.241257  859.647705  -48488.574219  699.933960
 1246.000000  9211.939453  -65252.199219  -58483.187500  9480.223633  -49002.964844  287.385559  313.302277   48.338375  857.920593  -48537.203125  -876.758057
 1247.000000  9059.853516  -65327.679688  -58687.953125  9622.289062  -49065.664062  291.692139   57.114483   48.282303  858.916931  -48600.445312  3705.215332
 1248.000000  9125.989258  -65180.628906  -58492.578125  9511.900391  -48980.679688  288.345795  181.219437   48.242794  859.620361  -48515.839844  2226.820068
 1249.000000  9137.272461  -65370.410156  -58661.523438  9618.326172  -49043.195312  291.572021  157.534409   48.243256  859.612122  -48578.351562  708.195618
 1250.000000  9221.757812  -65454.523438  -58671.632812  9683.214844  -48988.417969  293.539062  228.792847   48.243706  859.604065  -48523.570312  -694.073120
 1251.000000  8990.289062  -65060.304688  -58504.085938  9493.998047  -49010.085938  287.803101   15.693919   48.252613  859.445435  -48545.152344  1266.218140
 1252.000000  9200.891602  -65108.320312  -58342.203125  9432.240234  -48909.960938  285.930969  292.895844   48.387943  857.041748  -48443.722656  1544.417480
 1253.000000  8818.982422  -64855.757812  -58461.867188  9555.404297  -48906.460938  289.664581  -181.195129   48.454269  855.868591  -48439.582031  -408.743774
 1254.000000  8864.437500  -64977.210938  -58543.265625  9649.113281  -48894.152344  292.505310  -145.881332   48.388115  857.038696  -48427.914062  -968.915710
 1255.000000  9254.879883  -65393.335938  -58573.468750  9530.144531  -49043.324219  288.898865  314.214569   48.350136  857.711914  -48577.449219  1590.717896
 1256.000000  8961.246094  -65131.429688  -58604.023438  9678.384766  -48925.640625  293.392639  -69.377541   48.499790  855.065308  -48458.324219  930.882812
 1257.000000  9171.567383  -65192.730469  -58445.015625  9564.695312  -48880.320312  289.946228  251.398392   48.311661  858.394958  -48414.816406  1599.334839
 1258.000000  9080.048828  -65328.386719  -58674.437500  9721.509766  -48952.929688  294.699951  138.472885   48.189087  860.578369  -48488.609375  -681.315186
 1259.000000  9025.537109  -65100.804688  -58503.406250  9536.490234  -48966.914062  289.091217   95.555420   48.320183  858.243591  -48501.328125  1695.447998
 1260.000000  9151.794922  -65093.937500  -58372.507812  9288.271484  -49084.234375  281.566681  224.506653   48.276432  859.021362  -48619.070312  1869.188599
 1261.000000  9028.914062  -65143.906250  -58544.445312  9675.954102  -48868.492188  293.318970  111.252739   48.323292  858.188354  -48402.878906  1395.701538
 1262.000000  9204.264648  -65468.417969  -58698.742188  9702.566406  -48996.175781  294.125702  182.327026   48.303303  858.543518  -48530.753906  -793.139832
 1263.000000  9115.945312  -65111.328125  -58428.398438  9475.541016  -48952.859375  287.243591  145.147522   48.434860  856.211548  -48486.167969  2046.732788
 1264.000000  9235.806641  -65272.351562  -58460.257812  9515.232422  -48945.023438  288.446808  280.018555   48.320171  858.243774  -48479.437500  755.671021
 1265.000000  9095.991211  -65049.992188  -58379.007812  9416.606445  -48962.402344  285.457031  217.458084   48.186768  860.619812  -48498.101562  2819.268311
 1266.000000  8955.680664  -65059.226562  -58526.765625  9600.175781  -48926.589844  291.021790  -17.869766   48.436607  856.180664  -48459.882812  1094.680420
 1267.000000  9088.614258  -65131.316406  -58476.781250  9533.593750  -48943.187500  289.003387  118.081627   48.372597  857.313660  -48477.097656  999.596252
 1268.000000  9036.911133  -65067.402344  -58456.937500  9586.349609  -48870.585938  290.602661   85.894432   48.483448  855.353516  -48403.425781   90.004654
 1269.000000  9092.228516  -65099.542969  -58431.476562  9494.826172  -48936.648438  287.828217  174.727173   48.276127  859.026794  -48471.488281  -503.962372
 1270.000000  8974.469727  -64855.121094  -58312.632812  9376.593750  -48936.039062  284.244080   57.011917   48.381996  857.147095  -48469.859375  1301.446655
 1271.000000  8912.066406  -64935.785156  -58446.078125  9497.121094  -48948.957031  287.897766  -52.160969   48.295704  858.678589  -48483.609375  1379.638306
 1272.000000  9179.824219  -65379.933594  -58624.070312  9667.143555  -48956.925781  293.051880  211.265198   48.285591  858.858398  -48491.675781  -975.577576
 1273.000000  9318.570312  -65360.757812  -58482.601562  9580.099609  -48902.500000  290.413208  432.606323   48.228653  859.872375  -48437.796875  1837.199341
 1274.000000  8990.762695  -65079.652344  -58518.117188  9597.008789  -48921.109375  290.925812   71.395050   48.360519  857.527710  -48455.136719  1049.532959
 1275.000000  9091.358398  -65072.554688  -58405.171875  9457.285156  -48947.886719  286.690155  215.447739   48.263145  859.257874  -48482.851562  288.774292
 1276.000000  8946.970703  -64936.304688  -58407.843750  9698.263672  -48709.578125  293.995270   35.370586   48.371372  857.335327  -48243.500000  2285.424561
 1277.000000  9154.634766  -65127.210938  -58398.937500  9601.700195  -48797.238281  291.068024  278.879364   48.332687  858.021545  -48331.531250  2271.006836
 1278.000000  8896.499023  -64906.765625  -58441.601562  9630.791992  -48810.808594  291.949921  -19.786356   48.331001  858.051453  -48345.117188  -1549.422485
 1279.000000  9013.330078  -64980.757812  -58391.593750  9493.252930  -48898.339844  287.780518  101.176178   48.434334  856.220825  -48431.656250  797.148804
 1280.000000  8863.505859  -64824.312500  -58390.031250  9436.358398  -48953.671875  286.055817  -67.071938   48.322002  858.211243  -48488.070312  3218.310547
 1281.000000  9241.404297  -65066.851562  -58252.031250  9346.362305  -48905.667969  283.327637  422.505707   48.253193  859.435059  -48440.726562  2181.365479
 1282.000000  9116.350586  -65122.265625  -58424.718750  9500.133789  -48924.585938  287.989105  280.496002   48.258396  859.342407  -48459.597656  -982.117554
 1283.000000  9029.904297  -65121.195312  -58520.421875  9649.400391  -48871.023438  292.514008   81.221863   48.334160  857.995422  -48405.304688  1084.327271
 1284.000000  9114.304688  -65166.242188  -58485.570312  9650.911133  -48834.660156  292.559845  161.165146   48.403114  856.773132  -48368.277344  1063.254272
 1285.000000  8996.307617  -65058.929688  -58492.562500  9612.296875  -48880.265625  291.389252  112.832764   48.234055  859.776062  -48415.511719  942.541931
 1286.000000  9119.233398  -65133.062500  -58446.515625  9598.917969  -48847.597656  290.983673  166.666245   48.341656  857.862366  -48381.804688  549.522156
 1287.000000  9032.912109  -65052.656250  -58448.710938  9487.022461  -48961.687500  287.591644  130.251297   48.432983  856.244751  -48495.015625  -1239.378540
 1288.000000  9081.478516  -65043.718750  -58399.132812  9528.371094  -48870.761719  288.845093  139.444244   48.343357  857.832153  -48404.953125  -761.577942
 1289.000000  9002.584961  -64773.367188  -58192.390625  9386.146484  -48806.242188  284.533661  179.732742   48.355972  857.608398  -48340.312500  -833.231995
 1290.000000  9122.953125  -65158.230469  -58462.718750  9549.873047  -48912.843750  289.496918  265.307373   48.128883  861.654846  -48449.101562  2243.448730
 1291.000000  8927.451172  -64995.250000  -58496.382812  9717.758789  -48778.625000  294.586243  -16.196375   48.298256  858.633240  -48313.250000  907.394165
 1292.000000  9190.223633  -65101.023438  -58343.507812  9548.214844  -48795.292969  289.446655  359.861328   48.300331  858.596313  -48329.898438  704.421692
 1293.000000  8902.902344  -64688.105469  -58216.789062  9466.940430  -48749.847656  286.982880  103.427673   48.281147  858.937500  -48284.636719  1252.863525
 1294.000000  8974.234375  -64834.328125  -58276.562500  9472.422852  -48804.140625  287.149078  124.647011   48.209011  860.222717  -48339.625000  2090.767822
 1295.000000  9181.674805  -65060.367188  -58302.500000  9442.249023  -48860.250000  286.234375  375.343170   48.219204  860.040894  -48395.636719  521.380920
 1296.000000  9232.786133  -65244.406250  -58443.382812  9629.844727  -48813.539062  291.921204  339.449707   48.328732  858.091797  -48347.871094  2890.349609
 1297.000000  9196.373047  -65266.890625  -58501.429688  9647.949219  -48853.480469  292.470032  265.173126   48.267735  859.176147  -48388.402344  1700.670654
 1298.000000  8806.067383  -64761.054688  -58387.007812  9595.164062  -48791.843750  290.869873  -93.579063   48.377201  857.232056  -48325.710938  540.250061
 1299.000000  9140.305664  -65157.070312  -58439.882812  9479.697266  -48960.187500  287.369598  269.023468   48.136425  861.519897  -48496.371094  870.109253
 1300.000000  9180.074219  -65154.039062  -58400.421875  9513.595703  -48886.828125  288.397186  363.288849   48.298683  858.625610  -48421.449219  -165.135895
 1301.000000  9049.458008  -65327.941406  -58704.648438  9779.217773  -48925.429688  296.449310   22.673635   48.269878  859.138000  -48460.328125  -751.477905
 1302.000000  8833.002930  -64857.710938  -58456.750000  9660.572266  -48796.179688  292.852661  -19.816675   48.169086  860.935730  -48332.050781  227.387497
 1303.000000  9045.462891  -65141.710938  -58524.617188  9563.601562  -48961.015625  289.913086   92.742958   48.298370  858.631165  -48495.640625  1494.317993
 1304.000000  9061.408203  -65075.734375  -58440.804688  9677.395508  -48763.410156  293.362671  119.649956   48.248203  859.523987  -48298.519531  2415.463135
 1305.000000  9189.442383  -65055.445312  -58297.820312  9362.103516  -48935.718750  283.804840  317.340698   48.357464  857.581909  -48469.773438  1220.135254
 1306.000000  9133.141602  -65244.710938  -58539.414062  9729.384766  -48810.031250  294.938660  142.505676   48.272392  859.093262  -48344.906250  -258.494202
 1307.000000  9033.124023  -65127.582031  -58525.445312  9706.643555  -48818.800781  294.249298   80.273003   48.328911  858.088562  -48353.132812  1916.016724
 1308.000000  9112.359375  -65155.433594  -58473.914062  9558.705078  -48915.210938  289.764648  205.661819   48.185715  860.638611  -48450.921875  492.998108
 1309.000000  9201.142578  -65392.535156  -58620.140625  9676.039062  -48944.101562  293.321533  263.771088   48.291634  858.750977  -48478.792969   75.355995
 1310.000000  8987.728516  -64972.882812  -58420.539062  9552.866211  -48867.671875  289.587646   57.180511   48.384876  857.096069  -48401.464844  2283.105225
 1311.000000  9043.684570  -65251.574219  -58644.421875  9696.792969  -48947.628906  293.950684   70.795982   48.295593  858.680542  -48482.281250  715.584473
 1312.000000  9066.681641  -65021.800781  -58381.656250  9593.419922  -48788.234375  290.817017  221.564072   48.294964  858.691772  -48322.890625  879.961060
 1313.000000  8835.320312  -65073.902344  -58663.796875  9821.110352  -48842.687500  297.719269  -151.614700   48.275928  859.030334  -48377.527344  1365.254028
 1314.000000  8861.323242  -64677.750000  -58234.718750  9478.564453  -48756.156250  287.335236   16.027414   48.285866  858.853516  -48290.902344  2278.211182
 1315.000000  9119.954102  -64987.636719  -58292.796875  9477.537109  -48815.257812  287.304108  282.509796   48.335915  857.964233  -48349.519531  -112.732803
 1316.000000  9137.112305  -65021.382812  -58316.875000  9523.379883  -48793.496094  288.693787  287.466522   48.324821  858.161194  -48327.867188  1183.480713
 1317.000000  9122.285156  -65089.386719  -58405.273438  9570.896484  -48834.375000  290.134216  213.440018   48.411407  856.626343  -48367.910156  1013.668945
 1318.000000  8999.110352  -64947.257812  -58380.843750  9702.283203  -48678.562500  294.117096  137.995056   48.365742  857.435120  -48212.539062  869.099731
 1319.000000  9088.706055  -64971.343750  -58313.109375  9416.779297  -48896.328125  285.462280  254.392456   48.229771  859.852478  -48431.613281  124.147400
 1320.000000  9130.852539  -65071.011719  -58368.625000  9540.716797  -48827.906250  289.219330  312.637299   48.225895  859.921570  -48363.230469  1686.885986
 1321.000000  8820.503906  -64696.746094  -58305.328125  9429.776367  -48875.550781  285.856293    2.121402   48.305614  858.502441  -48410.105469  -479.022552
 1322.000000  9320.710938  -65106.171875  -58218.695312  9381.733398  -48836.960938  284.399902  562.635437   48.178215  860.772583  -48372.742188  1496.926392
 1323.000000  9112.943359  -64990.074219  -58304.609375  9509.068359  -48795.539062  288.259949  217.123657   48.390915  856.989075  -48329.273438  1224.415771
 1324.000000  9065.926758  -65265.664062  -58635.601562  9658.940430  -48976.660156  292.803192   53.919708   48.360722  857.524170  -48510.683594  1602.219116
 1325.000000  8927.568359  -64999.164062  -58497.132812  9558.010742  -48939.121094  289.743591   55.250141   48.268459  859.163269  -48474.035156  4042.210449
 1326.000000  9118.741211  -64962.960938  -58267.906250  9457.389648  -48810.515625  286.693359  263.627899   48.316269  858.313110  -48344.968750  2295.354492
 1327.000000  8765.598633  -64783.449219  -58440.742188  9651.482422  -48789.257812  292.577118  -160.190048   48.219498  860.035645  -48324.644531  -2718.004395
 1328.000000  9003.419922  -64956.437500  -58379.382812  9531.300781  -48848.082031  288.933899   92.183266   48.221840  859.993896  -48383.445312  1015.312073
 1329.000000  9046.541016  -65031.027344  -58422.585938  9683.503906  -48739.082031  293.547821  197.869812   48.236217  859.737549  -48274.304688  1013.130676
 1330.000000  8959.365234  -65137.593750  -58605.000000  9754.646484  -48850.351562  295.704468   34.881695   48.351452  857.688538  -48384.464844  1089.833984
 1331.000000  8892.068359  -64908.132812  -58449.796875  9605.970703  -48843.828125  291.197479  -35.570248   48.404850  856.742371  -48377.425781  -38.287079
 1332.000000  9215.518555  -65264.164062  -58483.703125  9623.326172  -48860.375000  291.723602  324.718292   48.224861  859.940002  -48395.707031  914.348816
 1333.000000  9217.485352  -65281.070312  -58496.351562  9471.425781  -49024.925781  287.118835  298.350311   48.261581  859.285706  -48559.906250  654.779602
 1334.000000  9075.493164  -65157.273438  -58512.039062  9605.919922  -48906.117188  291.195923  123.837196   48.222626  859.979858  -48441.472656  -500.687836
 1335.000000  8911.990234  -64806.777344  -58323.328125  9508.878906  -48814.449219  288.254211    2.469031   48.443394  856.060730  -48347.675781  334.368744
 1336.000000  9214.809570  -65158.500000  -58366.171875  9603.103516  -48763.070312  291.110565  306.321045   48.368732  857.382141  -48297.015625  -534.063171
 1337.000000  9168.617188  -65190.214844  -58446.851562  9570.456055  -48876.394531  290.120880  257.763336   48.329891  858.071167  -48410.714844  870.540222
 1338.000000  8931.921875  -64860.117188  -58349.257812  9498.477539  -48850.781250  287.938904   21.873190   48.365894  857.432434  -48384.753906  3010.518555
 1339.000000  9131.934570  -65196.851562  -58490.593750  9736.414062  -48754.179688  295.151764  155.304886   48.380318  857.176819  -48288.015625  -314.043365
 1340.000000  9011.132812  -64972.589844  -58388.773438  9648.062500  -48740.710938  292.473450   91.119629   48.459148  855.782410  -48273.785156  1653.398926
 1341.000000  9217.868164  -65080.578125  -58291.335938  9501.816406  -48789.519531  288.040100  289.988190   48.344242  857.816467  -48323.703125  2046.119995
 1342.000000  9204.240234  -65085.113281  -58309.679688  9491.028320  -48818.652344  287.713074  385.164185   48.151882  861.243286  -48354.687500  579.934021
 1343.000000  9274.830078  -65381.078125  -58542.562500  9578.076172  -48964.484375  290.351868  339.848358   48.273708  859.069824  -48499.347656  -388.139221
 1344.000000  8848.271484  -64854.742188  -58438.601562  9557.426758  -48881.175781  289.725891  -22.906199   48.203884  860.314209  -48416.710938  1841.639038
 1345.000000  9056.751953  -65160.457031  -58540.125000  9643.892578  -48896.234375  292.347046  124.367004   48.283367  858.898010  -48431.003906  663.909241
 1346.000000  9027.146484  -65076.597656  -58472.132812  9669.574219  -48802.558594  293.125549  115.478310   48.289242  858.793518  -48337.273438  3291.041016
 1347.000000  9192.857422  -65073.386719  -58305.820312  9440.686523  -48865.132812  286.187012  310.807556   48.312664  858.377136  -48399.621094  2308.438232
 1348.000000  9028.707031  -64973.101562  -58371.703125  9580.962891  -48790.742188  290.439392   94.317909   48.375313  857.265503  -48324.625000  -2621.256104
 1349.000000  9190.994141  -65033.644531  -58270.218750  9446.067383  -48824.152344  286.350128  347.854370   48.457207  855.816711  -48357.246094  1471.750488
 1350.000000  9249.889648  -64971.445312  -58163.093750  9405.648438  -48757.445312  285.124847  489.795380   48.307949  858.460938  -48291.976562  -2289.572021
 1351.000000  9036.234375  -64719.406250  -58112.585938  9394.321289  -48718.265625  284.781494  260.397919   48.340755  857.878357  -48252.480469  1823.478638
 1352.000000  9078.954102  -65038.601562  -58389.304688  9549.794922  -48839.507812  289.494537  196.506454   48.345966  857.785889  -48373.675781  1848.055908
 1353.000000  9255.463867  -65251.250000  -58423.539062  9562.928711  -48860.609375  289.892700  407.982056   48.279030  858.975159  -48395.421875  1538.275879
 1354.000000  9168.089844  -65036.339844  -58290.429688  9303.429688  -48987.000000  282.026184  338.676422   48.259537  859.322083  -48522.000000  1378.955322
 1355.000000  9143.143555  -65078.964844  -58362.296875  9467.704102  -48894.593750  287.006042  239.466492   48.408821  856.672119  -48428.156250  720.203003
 1356.000000  9182.916992  -64798.468750  -58032.859375  9367.271484  -48665.585938  283.961487  391.983673   48.474133  855.517883  -48198.515625  799.709290
 1357.000000  9034.297852  -64883.027344  -58274.218750  9433.486328  -48840.734375  285.968750  217.933121   48.350361  857.707886  -48374.859375   59.307770
 1358.000000  9116.380859  -65084.863281  -58394.507812  9538.573242  -48855.933594  289.154358  191.094437   48.349571  857.721924  -48390.066406  2659.035889
 1359.000000  9084.397461  -65116.050781  -58458.210938  9597.013672  -48861.195312  290.925934  167.146454   48.376301  857.247986  -48395.070312  2824.080322
 1360.000000  9008.807617  -65044.906250  -58458.648438  9717.445312  -48741.203125  294.576752  162.742737   48.210430  860.197388  -48276.675781  1234.840454
 1361.000000  8926.017578  -64816.218750  -58311.132812  9485.919922  -48825.210938  287.558228   39.698116   48.395592  856.906311  -48358.898438  441.066742
 1362.000000  8906.819336  -64883.132812  -58406.304688  9495.242188  -48911.062500  287.840820   15.252498   48.266933  859.190430  -48445.992188  -881.863098
 1363.000000  8948.020508  -64829.542969  -58309.921875  9470.367188  -48839.554688  287.086761  102.422829   48.302773  858.552917  -48374.136719  449.777863
 1364.000000  9087.648438  -64973.539062  -58317.937500  9493.935547  -48824.000000  287.801208  199.650436   48.442955  856.068481  -48357.230469  384.884827
 1365.000000  9201.359375  -65130.433594  -58352.648438  9454.256836  -48898.390625  286.598389  386.861572   48.116005  861.885498  -48434.773438  -648.846741
 1366.000000  8939.548828  -64874.277344  -58356.148438  9528.460938  -48827.687500  288.847809  140.396088   48.157753  861.138306  -48363.667969  1221.730835
 1367.000000  8950.234375  -64841.949219  -58319.437500  9403.085938  -48916.351562  285.047150   73.179901   48.178036  860.775757  -48452.136719  -1811.303711
 1368.000000  9143.320312  -65320.441406  -58602.656250  9551.414062  -49051.242188  289.543640  312.028198   47.933022  865.175720  -48589.386719  -15.887196
 1369.000000  9209.914062  -65160.062500  -58378.421875  9525.661133  -48852.761719  288.762939  362.647217   48.284893  858.870850  -48387.515625  -47.829159
 1370.000000  8927.551758  -64994.312500  -58506.070312  9667.757812  -48838.312500  293.070496   44.837708   48.246956  859.546204  -48373.433594  2576.516357
 1371.000000  9239.565430  -65073.761719  -58263.937500  9473.337891  -48790.601562  287.176819  362.798096   48.261791  859.281982  -48325.578125  2304.614746
 1372.000000  9083.386719  -65180.812500  -58529.914062  9709.830078  -48820.085938  294.345886  211.865356   48.279194  858.972229  -48354.894531  2889.279053
 1373.000000  9100.458984  -64982.457031  -58310.203125  9496.026367  -48814.175781  287.864594  322.052399   48.195698  860.460327  -48349.789062  998.902344
 1374.000000  8979.979492  -64918.632812  -58364.492188  9529.519531  -48834.972656  288.879913  106.407021   48.356930  857.591370  -48369.035156  539.811218
 1375.000000  9211.325195  -65095.699219  -58315.242188  9394.125000  -48921.117188  284.775543  411.917816   48.164314  861.020996  -48457.035156  4177.309570
 1376.000000  9005.796875  -64994.285156  -58416.648438  9602.377930  -48814.269531  291.088562  173.456894   48.262398  859.271179  -48349.242188  1886.733032
 1377.000000  8824.242188  -64744.542969  -58356.453125  9507.153320  -48849.300781  288.201904   41.604836   48.035259  863.334290  -48386.460938  -113.411613
 1378.000000  8915.518555  -64928.199219  -58436.421875  9708.175781  -48728.246094  294.295746   40.494671   48.241306  859.646851  -48263.421875  1319.214355
 1379.000000  9203.166016  -65167.210938  -58390.757812  9578.408203  -48812.351562  290.361938  354.442871   48.263668  859.248535  -48347.312500  499.074158
 1380.000000  8866.618164  -64682.851562  -58239.906250  9519.892578  -48720.015625  288.588074  -25.013102   48.433849  856.229431  -48253.335938  2675.721924
 1381.000000  8874.545898  -64733.789062  -58284.726562  9438.540039  -48846.187500  286.121948  -32.284138   48.340687  857.879578  -48380.406250  136.807510
 1382.000000  9023.070312  -64782.515625  -58191.093750  9399.391602  -48791.703125  284.935181  230.531128   48.176350  860.805908  -48327.503906  279.820007
 1383.000000  8877.077148  -64713.804688  -58267.031250  9372.182617  -48894.847656  284.110382   98.021645   48.252422  859.448792  -48429.914062  5976.317383
 1384.000000  9004.004883  -64888.398438  -58317.289062  9458.998047  -48858.289062  286.742096  216.853409   48.067139  862.761719  -48395.140625  -610.193665
 1385.000000  9053.250000  -65098.410156  -58474.656250  9546.681641  -48927.976562  289.400177  165.463333   48.162315  861.056763  -48463.914062  1401.336182
 1386.000000  9020.935547  -65014.386719  -58431.906250  9517.300781  -48914.605469  288.509521  116.540955   48.302589  858.556152  -48449.191406  2493.769287
 1387.000000  8873.580078  -64854.640625  -58411.171875  9468.392578  -48942.781250  287.026886  -21.263218   48.283203  858.900879  -48477.550781  -215.626968
 1388.000000  8904.259766  -64863.273438  -58386.156250  9509.008789  -48877.148438  288.258148   34.975220   48.192566  860.516235  -48412.792969  3172.378418
 1389.000000  8982.656250  -64716.957031  -58163.945312  9405.592773  -48758.351562  285.123169  183.396484   48.286591  858.840637  -48293.089844  251.571655
 1390.000000  9082.423828  -65230.617188  -58580.976562  9789.593750  -48791.382812  296.763855   74.909554   48.334702  857.985779  -48325.656250  -434.765930
 1391.000000  9039.691406  -65196.144531  -58582.234375  9714.956055  -48867.277344  294.501282  107.054474   48.309109  858.440308  -48401.796875   -0.695023
 1392.000000  9085.282227  -64847.980469  -58192.328125  9296.656250  -48895.671875  281.820831  346.728271   48.166386  860.984009  -48431.570312  2262.252197
 1393.000000  9155.743164  -65253.796875  -58528.570312  9672.996094  -48855.574219  293.229279  194.834183   48.144123  861.382141  -48391.683594  2948.220947
 1394.000000  9132.221680  -65202.843750  -58496.359375  9589.730469  -48906.628906  290.705170  137.160431   48.355118  857.623535  -48440.707031  1583.750977
 1395.000000  8953.786133  -64941.675781  -58413.070312  9585.500000  -48827.570312  290.576904   51.124546   48.331188  858.048157  -48361.878906  1207.336548
 1396.000000  9141.568359  -65075.226562  -58353.375000  9451.148438  -48902.226562  286.504150  253.956924   48.311367  858.400208  -48436.726562  2969.247559
 1397.000000  9113.533203  -65167.171875  -58478.367188  9512.373047  -48965.992188  288.360138  214.973557   48.299999  858.602234  -48500.601562  784.112793
 1398.000000  8963.923828  -65001.929688  -58464.257812  9582.484375  -48881.773438  290.485504  -35.237732   48.403713  856.762512  -48415.382812  1647.998779
 1399.000000  8999.609375  -65322.195312  -58752.648438  9858.884766  -48893.765625  298.864349   22.323095   48.297318  858.649902  -48428.402344  -449.651550
 1400.000000  8891.082031  -64835.476562  -58373.664062  9535.591797  -48838.070312  289.063995   -8.036130   48.234497  859.768188  -48373.312500  686.527039
 1401.000000  9247.794922  -65145.453125  -58322.390625  9424.096680  -48898.292969  285.684113  381.279785   48.235683  859.747070  -48433.523438  -53.476803
 1402.000000  9180.111328  -65081.722656  -58329.757812  9548.473633  -48781.285156  289.454498  304.769440   48.364307  857.460571  -48315.273438  1420.791504
 1403.000000  9137.991211  -64978.703125  -58267.789062  9490.011719  -48777.777344  287.682251  265.654816   48.334103  857.996399  -48312.058594  310.233734
 1404.000000  8924.361328  -64942.738281  -58442.117188  9696.977539  -48745.140625  293.956268    4.778971   48.262646  859.266724  -48280.109375  1531.012695
 1405.000000  9279.222656  -65320.242188  -58463.445312  9619.158203  -48844.289062  291.597229  409.517609   48.295277  858.686157  -48378.945312  619.270996
 1406.000000  9124.855469  -64990.917969  -58299.960938  9467.084961  -48832.875000  286.987244  284.491486   48.295422  858.683594  -48367.527344  -262.273193
 1407.000000  9093.713867  -65160.593750  -58489.468750  9622.076172  -48867.390625  291.685699  186.187012   48.235077  859.757874  -48402.625000  3123.062012
 1408.000000  9035.801758  -64978.324219  -58361.968750  9660.564453  -48701.406250  292.852448  157.742218   48.388836  857.025940  -48235.160156  1400.359741
 1409.000000  9036.518555  -64907.628906  -58291.648438  9616.145508  -48675.503906  291.505920  203.058762   48.234566  859.766968  -48210.742188  1348.302856
 1410.000000  8992.457031  -64886.750000  -58318.171875  9568.097656  -48750.074219  290.049377  142.258408   48.252522  859.447021  -48285.140625  1505.665161
 1411.000000  9021.894531  -64951.535156  -58359.398438  9541.903320  -48817.496094  289.255310  209.095627   48.157600  861.141052  -48353.476562  1833.090210
 1412.000000  8931.756836  -64930.824219  -58425.882812  9544.850586  -48881.031250  289.344666   48.856079   48.328312  858.099243  -48415.367188  1497.414917
 1413.000000  9060.583008  -65197.218750  -58558.492188  9592.359375  -48966.132812  290.784851  160.958710   48.225647  859.925964  -48501.457031  1604.159668
 1414.000000  9118.302734  -64999.554688  -58310.664062  9556.764648  -48753.898438  289.705841  229.972366   48.386559  857.066284  -48287.671875  1815.112427
 1415.000000  8947.000000  -65084.312500  -58564.960938  9675.900391  -48889.062500  293.317322   -5.076688   48.319954  858.247620  -48423.480469  -100.437180
 1416.000000  9111.395508  -65102.531250  -58416.492188  9610.834961  -48805.656250  291.344940  241.610153   48.199734  860.388306  -48341.230469  -915.651489
 1417.000000  8928.750000  -64546.164062  -58045.992188  9409.794922  -48636.195312  285.250549  216.098831   48.235847  859.744141  -48171.421875  117.041824
 1418.000000  8922.558594  -64682.300781  -58191.703125  9529.299805  -48662.402344  288.873260  168.469360   48.320904  858.230774  -48196.808594  1756.852905
 1419.000000  9181.752930  -64926.578125  -58166.945312  9492.666016  -48674.281250  287.762726  433.175201   48.219803  860.030212  -48209.664062  -1158.589844
 1420.000000  9082.356445  -65079.375000  -58423.468750  9676.955078  -48746.515625  293.349304  244.181656   48.291653  858.750610  -48281.207031  -105.309303
 1421.000000  8975.663086  -65057.750000  -58512.890625  9663.449219  -48849.441406  292.939880   23.877279   48.244179  859.595642  -48384.589844  -1139.987793
 1422.000000  9031.718750  -65081.867188  -58486.289062  9597.392578  -48888.898438  290.937439  143.306641   48.195728  860.459778  -48424.511719  2677.505371
 1423.000000  9116.966797  -65052.406250  -58361.453125  9442.408203  -48919.046875  286.239197  269.354095   48.346451  857.777283  -48453.207031  536.113525
 1424.000000  8883.653320  -64949.710938  -58490.273438  9632.365234  -48857.906250  291.997589  -28.685171   48.290195  858.776550  -48392.609375  2839.923828
 1425.000000  9066.371094  -64825.542969  -58186.257812  9486.658203  -48699.601562  287.580597  318.347168   48.331577  858.041260  -48233.906250  679.504944
 1426.000000  9056.276367  -64911.371094  -58282.335938  9527.070312  -48755.265625  288.805664  198.871140   48.402931  856.776367  -48288.882812  4191.429688
 1427.000000  8965.440430  -64851.390625  -58298.335938  9524.266602  -48774.070312  288.720673  127.555397   48.295227  858.687073  -48308.726562  826.595093
 1428.000000  9146.889648  -65067.968750  -58347.070312  9497.462891  -48849.609375  287.908142  304.541351   48.231228  859.826477  -48384.882812  2123.255371
 1429.000000  8931.550781  -64925.218750  -58417.085938  9605.105469  -48811.980469  291.171234  119.142952   48.259750  859.318298  -48346.976562  1368.503174
 1430.000000  9042.470703  -64917.019531  -58286.265625  9572.070312  -48714.195312  290.169800  223.157486   48.055927  862.963013  -48251.156250   38.026894
 1431.000000  8999.334961  -64821.000000  -58239.796875  9516.496094  -48723.300781  288.485107  205.828613   48.309696  858.429871  -48257.816406  -411.906128
 1432.000000  8998.601562  -64884.046875  -58304.351562  9593.974609  -48710.375000  290.833832  185.385452   48.247059  859.544373  -48245.496094  2569.148438
 1433.000000  8846.687500  -64663.976562  -58249.085938  9504.525391  -48744.562500  288.122223   42.343491   48.219147  860.041931  -48279.949219  -178.124756
 1434.000000  8933.964844  -65034.488281  -58533.742188  9822.053711  -48711.687500  297.747864  -70.151054   48.363728  857.470825  -48245.683594  1687.062134
 1435.000000  8903.893555  -64806.273438  -58329.218750  9620.176758  -48709.042969  291.628113   68.548004   48.212952  860.152405  -48244.492188  -600.625610
 1436.000000  8766.308594  -64703.273438  -58361.914062  9584.589844  -48777.324219  290.549316  -136.279037   48.478439  855.441895  -48310.214844  -603.179016
 1437.000000  8927.862305  -64995.335938  -58500.273438  9600.580078  -48899.695312  291.034058   12.625997   48.308739  858.446899  -48434.218750  877.102905
 1438.000000  8828.250977  -64775.535156  -58374.695312  9568.607422  -48806.085938  290.064819   24.844900   48.187592  860.605103  -48341.777344  2800.355713
 1439.000000  9184.895508  -64882.328125  -58114.562500  9413.418945  -48701.144531  285.360382  395.183258   48.279598  858.965027  -48235.949219  2587.309326
 1440.000000  8997.657227  -64862.460938  -58289.507812  9537.085938  -48752.421875  289.109283  190.670151   48.203335  860.324036  -48287.960938  824.247131
 1441.000000  9127.805664  -64981.937500  -58285.726562  9519.060547  -48766.664062  288.562866  339.608704   48.238472  859.697327  -48301.867188  907.048767
 1442.000000  9008.494141  -64892.082031  -58309.328125  9567.820312  -48741.507812  290.040985  149.614136   48.244396  859.591797  -48276.652344  1257.291382
 1443.000000  8948.800781  -64802.386719  -58283.507812  9585.332031  -48698.175781  290.571838  129.258057   48.197765  860.423401  -48233.769531  797.609253
 1444.000000  8956.033203  -64788.488281  -58258.687500  9529.724609  -48728.960938  288.886139  135.466614   48.224369  859.948792  -48264.300781  1137.197144
 1445.000000  9026.024414  -64758.234375  -58155.093750  9465.748047  -48689.343750  286.946716  268.733521   48.178669  860.764465  -48225.121094  1769.896851
 1446.000000  8831.722656  -64794.152344  -58395.164062  9733.515625  -48661.648438  295.063904   11.751790   48.299736  858.606873  -48196.261719  3391.009033
 1447.000000  9019.875000  -64768.914062  -58170.875000  9590.944336  -48579.929688  290.741943  273.796967   48.152966  861.223938  -48115.957031  -1020.392273
 1448.000000  9082.200195  -64873.160156  -58208.117188  9537.279297  -48670.835938  289.115143  291.086273   48.306709  858.482971  -48205.378906  1704.124268
 1449.000000  9088.130859  -64924.226562  -58264.406250  9407.259766  -48857.148438  285.173706  340.855560   48.161011  861.080078  -48393.097656  2286.737061
 1450.000000  9080.744141  -64870.570312  -58216.304688  9498.429688  -48717.875000  287.937439  247.545334   48.310951  858.407593  -48252.378906  1725.065186
 1451.000000  8972.517578  -64845.855469  -58296.140625  9589.492188  -48706.648438  290.697937  191.669357   48.144127  861.382019  -48242.757812  2068.001709
 1452.000000  8930.769531  -64806.066406  -58302.132812  9614.425781  -48687.707031  291.453766  106.430969   48.153824  861.208618  -48223.726562   10.393699
 1453.000000  8782.253906  -65010.246094  -58669.437500  9876.711914  -48792.726562  299.404785  -207.302139   48.229816  859.851624  -48328.011719  1015.425354
 1454.000000  9098.659180  -65157.265625  -58497.429688  9645.433594  -48851.996094  292.393768  208.935593   48.186028  860.632996  -48387.703125  322.425110
 1455.000000  9015.891602  -65085.707031  -58505.281250  9681.309570  -48823.972656  293.481323  113.918335   48.267895  859.173279  -48358.890625  438.136200
 1456.000000  8868.503906  -64866.890625  -58430.593750  9550.001953  -48880.593750  289.500824    6.349539   48.378483  857.209351  -48414.445312   32.775803
 1457.000000  9055.145508  -65006.675781  -58381.046875  9580.276367  -48800.769531  290.418579  215.447830   48.178650  860.764832  -48336.546875  -88.927315
 1458.000000  9230.785156  -65226.695312  -58428.171875  9577.746094  -48850.425781  290.341858  360.092285   48.231903  859.814453  -48385.691406  3172.674561
 1459.000000  9006.814453  -65026.031250  -58441.835938  9564.449219  -48877.386719  289.938782  117.661842   48.297211  858.651794  -48412.023438  3854.866699
 1460.000000  9148.623047  -65213.062500  -58492.132812  9690.850586  -48801.281250  293.770538  256.207062   48.163857  861.029175  -48337.203125  1209.509033
 1461.000000  9241.650391  -65158.144531  -58340.734375  9526.527344  -48814.207031  288.789215  318.061371   48.275845  859.031799  -48349.050781  753.108215
 1462.000000  9146.614258  -65105.578125  -58388.273438  9580.751953  -48807.523438  290.432983  262.717010   48.286476  858.842651  -48342.261719  261.209351
 1463.000000  9091.414062  -64969.023438  -58308.906250  9448.223633  -48860.683594  286.415497  279.777069   48.123905  861.744019  -48396.988281  1832.714111
 1464.000000  8962.113281  -64903.042969  -58361.039062  9592.607422  -48768.429688  290.792389   76.241646   48.238575  859.695496  -48303.628906  1561.789551
 1465.000000  9182.335938  -65159.500000  -58407.593750  9542.000977  -48865.593750  289.258240  345.489960   48.123886  861.744324  -48401.898438  1041.291870
 1466.000000  8931.653320  -64759.406250  -58249.179688  9494.250000  -48754.929688  287.810760  156.412781   48.304756  858.517639  -48289.492188  675.469055
 1467.000000  9091.989258  -65169.718750  -58497.984375  9643.794922  -48854.187500  292.344086  169.663742   48.258015  859.349182  -48389.203125  -819.386169
 1468.000000  8935.519531  -64961.304688  -58452.257812  9615.428711  -48836.828125  291.484192   35.096714   48.301186  858.581116  -48371.425781  -281.953033
 1469.000000  9006.994141  -64711.351562  -58128.750000  9308.935547  -48819.812500  282.193115  172.929382   48.286873  858.835632  -48354.546875  2131.674316
 1470.000000  9157.471680  -65191.429688  -58457.953125  9582.517578  -48875.437500  290.486511  258.187347   48.305645  858.501892  -48409.992188  500.149841
 1471.000000  9009.683594  -64907.312500  -58315.593750  9705.559570  -48610.035156  294.216461  155.589722   48.298683  858.625610  -48144.656250  687.741516
 1472.000000  9021.215820  -64831.144531  -58243.367188  9542.123047  -48701.242188  289.261993  159.052368   48.403046  856.774292  -48234.859375  521.706543
 1473.000000  8836.234375  -64757.632812  -58346.515625  9582.424805  -48764.089844  290.483704  -32.729237   48.333496  858.007202  -48298.375000  543.335266
 1474.000000  8958.115234  -65247.125000  -58716.843750  9785.443359  -48931.398438  296.638031  -46.817749   48.136452  861.519409  -48467.582031  2463.186035
 1475.000000  9136.267578  -65072.636719  -58356.914062  9558.464844  -48798.449219  289.757355  262.604980   48.296879  858.657715  -48333.089844  1168.051392
 1476.000000  9092.598633  -65139.445312  -58475.789062  9598.712891  -48877.078125  290.977448  208.805923   48.262543  859.268555  -48412.046875  626.160583
 1477.000000  9078.376953  -64870.562500  -58206.476562  9392.097656  -48814.378906  284.714081  315.763763   48.148056  861.311768  -48350.453125  1502.272217
 1478.000000  8926.685547  -64844.375000  -58353.945312  9534.190430  -48819.753906  289.021515   79.680878   48.221657  859.997131  -48355.117188  3415.537109
 1479.000000  8831.663086  -64917.210938  -58523.023438  9607.462891  -48915.562500  291.242676  -101.840111   48.208015  860.240479  -48451.058594  504.706604
 1480.000000  9090.768555  -65100.882812  -58439.093750  9572.636719  -48866.457031  290.186981  204.855392   48.161037  861.079590  -48402.406250  939.937195
 1481.000000  8914.618164  -64973.871094  -58472.617188  9590.396484  -48882.218750  290.725342   73.146591   48.330433  858.061584  -48416.535156  824.375549
 1482.000000  9092.464844  -65030.925781  -58374.265625  9564.335938  -48809.929688  289.935333  249.718613   48.215225  860.111877  -48345.355469  2558.670166
 1483.000000  8909.725586  -64722.773438  -58243.757812  9489.190430  -48754.566406  287.657379  124.204193   48.153038  861.222656  -48290.589844  1103.137695
 1484.000000  8937.351562  -64757.093750  -58242.171875  9512.961914  -48729.210938  288.377991  143.372604   48.322609  858.200500  -48263.601562  -366.843933
 1485.000000  9054.249023  -64958.722656  -58333.562500  9498.439453  -48835.125000  287.937744  283.122070   48.083378  862.470337  -48371.820312  2124.376953
 1486.000000  8859.429688  -64806.542969  -58373.234375  9536.757812  -48836.476562  289.099335  -15.952586   48.277161  859.008423  -48371.304688  2529.809814
 1487.000000  8971.335938  -64799.214844  -58248.328125  9478.326172  -48770.000000  287.328033  140.241714   48.237778  859.709717  -48305.207031  792.783508
 1488.000000  9045.117188  -64798.937500  -58178.515625  9481.818359  -48696.695312  287.433899  200.313950   48.268219  859.167542  -48231.609375  2211.543213
 1489.000000  9077.617188  -64863.070312  -58200.140625  9575.569336  -48624.570312  290.275879  276.057404   48.217964  860.062988  -48159.968750  3397.915771
 1490.000000  8981.587891  -64797.769531  -58251.312500  9472.813477  -48778.500000  287.160919  154.362473   48.252529  859.446899  -48313.566406  489.582977
 1491.000000  8870.804688  -64787.660156  -58339.734375  9577.062500  -48762.671875  290.321136   -9.504696   48.242710  859.621826  -48297.832031  -124.066200
 1492.000000  8790.115234  -64537.382812  -58175.718750  9532.835938  -48642.882812  288.980438  -45.853806   48.255161  859.400024  -48177.925781  1270.974121
 1493.000000  9080.716797  -64845.253906  -58186.867188  9558.416016  -48628.453125  289.755890  237.639725   48.378437  857.210144  -48162.304688  -380.453857
 1494.000000  9138.146484  -64891.734375  -58172.820312  9511.404297  -48661.414062  288.330750  406.445160   48.234947  859.760193  -48196.648438  3668.526123
 1495.000000  8933.073242  -65031.929688  -58523.125000  9735.820312  -48787.304688  295.133728   16.834074   48.193424  860.500916  -48322.941406  591.368103
 1496.000000  8923.704102  -64912.968750  -58411.476562  9602.278320  -48809.199219  291.085541   62.000580   48.129837  861.637817  -48345.449219  1266.411621
 1497.000000  9126.851562  -64951.566406  -58246.250000  9441.359375  -48804.890625  286.207397  283.750854   48.348774  857.736084  -48339.031250  -1229.371948
 1498.000000  8980.994141  -64865.992188  -58302.320312  9531.820312  -48770.500000  288.949646  157.615692   48.313461  858.362976  -48304.980469  -951.013916
 1499.000000  8827.195312  -64708.171875  -58316.210938  9519.238281  -48796.972656  288.568237  -31.165888   48.185028  860.650879  -48332.691406  -219.892746
 1500.000000  9012.708984  -65214.726562  -58640.445312  9796.873047  -48843.570312  296.984528   37.115253   48.225952  859.920532  -48378.894531  2887.904785
 1501.000000  8947.334961  -65015.265625  -58499.304688  9723.548828  -48775.757812  294.761749   31.939417   48.343708  857.825928  -48309.945312  -1251.914917
 1502.000000  9277.275391  -65357.046875  -58514.718750  9636.429688  -48878.289062  292.120819  389.026520   48.101700  862.141785  -48414.808594  820.649902
 1503.000000  8989.826172  -65023.429688  -58456.867188  9636.770508  -48820.097656  292.131134  135.340805   48.143250  861.397766  -48356.218750  2994.477295
 1504.000000  8991.384766  -64711.808594  -58144.000000  9513.082031  -48630.917969  288.381622  161.407211   48.327374  858.115906  -48165.261719  3983.746826
 1505.000000  8791.827148  -64538.410156  -58171.023438  9555.243164  -48615.781250  289.659698   21.716064   48.392113  856.967896  -48149.503906  213.622360
 1506.000000  8910.684570  -64582.519531  -58111.328125  9425.679688  -48685.648438  285.732086  181.384842   48.244194  859.595398  -48220.796875  408.665863
 1507.000000  8866.985352  -64742.570312  -58302.539062  9508.229492  -48794.308594  288.234528   -1.921576   48.241615  859.641357  -48329.480469  270.131836
 1508.000000  9063.811523  -64891.296875  -58251.953125  9462.273438  -48789.679688  286.841400  222.043869   48.315342  858.329590  -48324.140625  683.530945
 1509.000000  8851.795898  -64954.402344  -58534.968750  9621.919922  -48913.046875  291.680969  -156.301376   48.392113  856.967896  -48446.769531  1933.340088
 1510.000000  8987.070312  -64792.257812  -58228.843750  9430.458984  -48798.382812  285.876984   81.709511   48.339352  857.903259  -48332.613281  2412.990479
 1511.000000  9042.464844  -65065.019531  -58456.171875  9676.099609  -48780.070312  293.323364   89.406593   48.259136  859.329224  -48315.074219  1162.810669
 1512.000000  8906.625000  -64795.296875  -58317.429688  9517.871094  -48799.558594  288.526794   41.271519   48.175148  860.827393  -48335.371094  995.923523
 1513.000000  9011.089844  -64730.785156  -58146.726562  9390.330078  -48756.398438  284.660492  174.229965   48.270676  859.123779  -48291.289062  366.745911
 1514.000000  8948.371094  -64953.898438  -58422.210938  9609.740234  -48812.468750  291.311737   17.790230   48.292660  858.732727  -48347.148438  -216.203461
 1515.000000  9149.055664  -64990.925781  -58263.132812  9487.534180  -48775.597656  287.607147  347.470947   48.341228  857.869934  -48309.808594  874.963684
 1516.000000  9064.202148  -65123.738281  -58485.460938  9680.480469  -48804.980469  293.456177  175.305908   48.197197  860.433594  -48340.582031  2359.510498
 1517.000000  8843.372070  -64931.636719  -58507.125000  9743.434570  -48763.691406  295.364594  -100.847099   48.273758  859.068970  -48298.554688  -1451.997559
 1518.000000  8909.574219  -64751.007812  -58264.710938  9480.574219  -48784.136719  287.396179   90.674988   48.234982  859.759583  -48319.371094  1941.704224
 1519.000000  8987.297852  -64872.738281  -58313.843750  9511.580078  -48802.265625  288.336060  169.658585   48.159912  861.099731  -48338.226562  435.863831
 1520.000000  8898.742188  -64903.695312  -58432.007812  9520.099609  -48911.906250  288.594360   48.796711   48.176586  860.801697  -48447.703125   52.141384
 1521.000000  9200.187500  -65070.769531  -58298.390625  9476.436523  -48821.953125  287.270752  334.955078   48.238518  859.696533  -48357.156250   20.124474
 1522.000000  9185.136719  -65073.832031  -58315.804688  9380.998047  -48934.804688  284.377594  340.625519   48.265827  859.210083  -48469.742188  -11.289597
 1523.000000  8946.984375  -64997.218750  -58469.484375  9678.734375  -48790.750000  293.403259   57.588245   48.193748  860.495117  -48326.382812  567.705200
 1524.000000  8909.517578  -65007.726562  -58522.171875  9782.960938  -48739.210938  296.562805  -16.263281   48.274723  859.051758  -48274.062500  340.390076
 1525.000000  9035.746094  -64819.859375  -58221.078125  9483.286133  -48737.792969  287.478394  196.696274   48.406239  856.717834  -48271.378906  1421.522095
 1526.000000  8882.958984  -64888.078125  -58430.539062  9643.914062  -48786.625000  292.347687  -88.028770   48.319386  858.257751  -48321.046875  724.082153
 1527.000000  8897.984375  -64611.187500  -58134.750000  9371.278320  -48763.472656  284.082947   89.552559   48.308201  858.456421  -48298.003906  1461.484741
 1528.000000  8876.345703  -64822.207031  -58370.593750  9573.616211  -48796.976562  290.216675  -46.795837   48.179089  860.756958  -48332.750000  2995.521973
 1529.000000  9058.660156  -65088.609375  -58455.546875  9625.359375  -48830.187500  291.785217  230.287598   48.213131  860.149231  -48365.632812  -1069.522583
 1530.000000  8975.776367  -64950.093750  -58397.664062  9541.748047  -48855.914062  289.250610  112.899422   48.322857  858.196106  -48390.304688  2114.875977
 1531.000000  9024.509766  -64939.281250  -58334.257812  9560.837891  -48773.421875  289.829315  149.430725   48.387135  857.056030  -48307.191406  1490.031860
 1532.000000  9151.163086  -65278.898438  -58558.359375  9725.581055  -48832.777344  294.823364  150.636932   48.434963  856.209717  -48366.085938  -1125.609619
 1533.000000  8902.701172  -64674.566406  -58201.007812  9553.578125  -48647.429688  289.609222  181.844620   48.148617  861.301697  -48183.496094  1671.361084
 1534.000000  8709.423828  -64802.390625  -58520.890625  9836.603516  -48684.289062  298.188934  -226.352707   48.176975  860.794739  -48220.082031  2679.450439
 1535.000000  8829.674805  -64589.937500  -58196.164062  9494.898438  -48701.265625  287.830414    1.408447   48.207069  860.257385  -48236.769531  1808.730835
 1536.000000  8941.342773  -65005.480469  -58491.492188  9692.371094  -48799.121094  293.816650  -58.455250   48.346462  857.777039  -48333.281250  2114.830078
 1537.000000  9051.705078  -64962.886719  -58333.046875  9571.304688  -48761.742188  290.146606  138.892685   48.346546  857.775574  -48295.902344    1.904920
 1538.000000  9056.385742  -65010.968750  -58379.570312  9588.856445  -48790.714844  290.678680  160.301529   48.308235  858.455811  -48325.246094  -443.257996
 1539.000000  9066.683594  -64957.218750  -58312.796875  9523.713867  -48789.082031  288.703918  222.228333   48.197453  860.429016  -48324.679688  163.050674
 1540.000000  8952.460938  -64936.058594  -58404.804688  9569.151367  -48835.652344  290.081329   56.375561   48.224644  859.943848  -48370.988281  -1888.712891
 1541.000000  9068.589844  -65127.445312  -58489.460938  9601.260742  -48888.199219  291.054688  162.376282   48.337727  857.932068  -48422.445312  549.135742
 1542.000000  9206.787109  -65160.902344  -58378.726562  9585.611328  -48793.117188  290.580292  362.229462   48.197102  860.435303  -48328.718750  1390.888062
 1543.000000  8827.581055  -64919.085938  -58505.648438  9785.769531  -48719.878906  296.647919  -130.141617   48.175423  860.822449  -48255.687500  -456.368042
 1544.000000  8990.786133  -65026.273438  -58461.179688  9679.121094  -48782.058594  293.414978   91.017883   48.242691  859.622192  -48317.218750  4139.479004
 1545.000000  9068.984375  -65097.343750  -58456.359375  9602.843750  -48853.515625  291.102692  149.099564   48.288143  858.813049  -48388.238281  2801.149170
 1546.000000  9078.085938  -65086.593750  -58422.367188  9559.579102  -48862.789062  289.791138  192.178467   48.386738  857.063110  -48396.562500  3203.096191
 1547.000000  8977.349609  -64865.867188  -58317.343750  9415.966797  -48901.375000  285.437653  166.868668   48.206356  860.270081  -48436.886719  810.678894
 1548.000000  9054.231445  -64914.179688  -58286.500000  9407.220703  -48879.281250  285.172516  192.462845   48.230785  859.834351  -48414.558594  1305.720215
 1549.000000  9106.485352  -64964.281250  -58282.578125  9511.626953  -48770.953125  288.337524  224.166809   48.299538  858.610413  -48305.566406  -1711.728882
 1550.000000  9114.828125  -65183.792969  -58498.664062  9571.862305  -48926.800781  290.163513  157.489777   48.384163  857.108704  -48460.597656  1589.088867
 1551.000000  9206.513672  -65163.394531  -58372.570312  9468.753906  -48903.816406  287.037842  285.985107   48.396816  856.884583  -48437.492188  328.733154
 1552.000000  9427.309570  -65360.777344  -58356.531250  9505.370117  -48851.160156  288.147858  490.312012   48.344299  857.815430  -48385.343750  794.485718
 1553.000000  9002.431641  -64902.992188  -58331.171875  9539.674805  -48791.496094  289.187775  137.998688   48.276726  859.016113  -48326.328125  1821.016113
 1554.000000  9099.362305  -65008.410156  -58344.500000  9547.061523  -48797.437500  289.411682  201.244919   48.394482  856.925964  -48331.136719  282.309784
 1555.000000  9076.116211  -64971.664062  -58320.804688  9505.069336  -48815.734375  288.138733  204.130661   48.276062  859.027954  -48350.574219  512.971313
 1556.000000  9053.560547  -64947.945312  -58318.929688  9451.532227  -48867.398438  286.515778  239.676834   48.231911  859.814331  -48402.664062  1251.721191
 1557.000000  8833.548828  -64760.304688  -58344.359375  9555.818359  -48788.539062  289.677155  -16.408346   48.157742  861.138550  -48324.519531  -182.978073
 1558.000000  8860.437500  -64871.546875  -58425.734375  9599.836914  -48825.898438  291.011536    6.715403   48.293144  858.724121  -48360.574219  1303.973877
 1559.000000  9091.910156  -64979.132812  -58316.578125  9443.220703  -48873.359375  286.263824  231.174973   48.272854  859.085022  -48408.230469  -75.132767
 1560.000000  8980.009766  -64790.203125  -58229.500000  9431.453125  -48798.046875  285.907074  145.662888   48.274391  859.057678  -48332.902344  -303.254120
 1561.000000  8840.524414  -64901.589844  -58495.187500  9667.408203  -48827.781250  293.059906  -160.672943   48.412796  856.601746  -48361.304688  2087.685303
 1562.000000  9053.798828  -65192.597656  -58555.851562  9722.637695  -48833.214844  294.734131   72.129333   48.280045  858.957092  -48368.015625  3866.372314
 1563.000000  9057.516602  -65064.214844  -58427.960938  9522.556641  -48905.406250  288.668854  126.217979   48.261555  859.286194  -48440.386719  3212.227539
 1564.000000  8938.993164  -65042.390625  -58527.351562  9707.734375  -48819.617188  294.282349   13.055532   48.246876  859.547607  -48354.738281  2494.776367
 1565.000000  9290.457031  -65205.335938  -58330.281250  9494.420898  -48835.859375  287.815918  470.063507   48.191586  860.533752  -48371.511719  1469.004272
 1566.000000  9010.158203  -64925.000000  -58326.429688  9513.326172  -48813.101562  288.389038  128.241486   48.399086  856.844421  -48346.757812  1894.516968
 1567.000000  8967.936523  -65148.453125  -58599.179688  9756.754883  -48842.425781  295.768372  -36.768620   48.358868  857.557007  -48376.468750  633.411621
 1568.000000  9209.228516  -65093.753906  -58310.226562  9414.607422  -48895.617188  285.396454  408.514801   48.161163  861.077332  -48431.562500  -36.168083
 1569.000000  9033.625000  -64692.273438  -58073.375000  9273.060547  -48800.312500  281.105560  329.173004   48.260094  859.312195  -48335.304688  3388.537842
 1570.000000  9010.070312  -64983.976562  -58400.578125  9586.675781  -48813.902344  290.612549  112.040276   48.325893  858.142151  -48348.261719  1270.874146
 1571.000000  8865.741211  -64818.472656  -58383.523438  9549.728516  -48833.796875  289.492523  -10.097305   48.306965  858.478394  -48368.339844  275.142487
 1572.000000  9197.097656  -65366.085938  -58602.515625  9784.582031  -48817.933594  296.611938  226.198196   48.370995  857.342041  -48351.859375  2367.048584
 1573.000000  9141.425781  -65074.820312  -58360.226562  9503.554688  -48856.671875  288.092804  278.451599   48.116096  861.883850  -48393.054688  933.812927
 1574.000000  9067.804688  -64787.578125  -58155.578125  9355.336914  -48800.242188  283.599731  253.227539   48.189228  860.575867  -48335.917969  -41.295464
 1575.000000  8884.540039  -64895.707031  -58438.140625  9577.688477  -48860.453125  290.340118   -6.004206   48.260311  859.308289  -48395.445312  1307.840576
 1576.000000  9097.322266  -65264.226562  -58597.921875  9719.365234  -48878.554688  294.634949  121.047523   48.322105  858.209412  -48412.949219  423.283875
 1577.000000  9130.257812  -65137.140625  -58428.429688  9502.943359  -48925.484375  288.074280  212.122696   48.283714  858.891785  -48460.250000  -182.949493
 1578.000000  8976.041016  -64931.824219  -58387.312500  9558.393555  -48828.917969  289.755219  134.160080   48.096542  862.234253  -48365.488281  771.635864
 1579.000000  8995.848633  -64967.292969  -58396.585938  9545.269531  -48851.316406  289.357361  -10.816152   48.345837  857.788147  -48385.484375  859.683228
 1580.000000  8916.745117  -65072.421875  -58593.296875  9757.611328  -48835.687500  295.794342  -112.750977   48.265621  859.213806  -48370.628906  2494.238525
 1581.000000  9229.350586  -65045.933594  -58241.835938  9415.608398  -48826.226562  285.426788  387.395416   48.298626  858.626648  -48360.847656  636.214905
 1582.000000  8855.891602  -64858.488281  -58433.453125  9640.416016  -48793.039062  292.241669   26.001791   48.213081  860.150085  -48328.484375  1899.428711
 1583.000000  9181.278320  -65220.535156  -58463.148438  9620.747070  -48842.402344  291.645447  263.732758   48.365780  857.434448  -48376.378906  -451.884735
 1584.000000  9259.844727  -65187.632812  -58355.335938  9450.100586  -48905.234375  286.472382  360.690399   48.442245  856.080994  -48438.472656  -555.269958
 1585.000000  9063.632812  -65074.210938  -58436.500000  9469.742188  -48966.757812  287.067810  180.547165   48.301952  858.567505  -48501.347656  859.722961
 1586.000000  9150.310547  -65117.304688  -58397.359375  9550.983398  -48846.375000  289.530579  284.125061   48.275150  859.044189  -48381.222656  2398.800049
 1587.000000  9001.260742  -64919.308594  -58343.187500  9540.433594  -48802.753906  289.210754  191.257858   48.275860  859.031555  -48337.597656  1579.251953
 1588.000000  9012.160156  -64877.464844  -58293.492188  9494.516602  -48798.976562  287.818817  235.027756   48.150768  861.263245  -48335.023438  809.384521
 1589.000000  9029.285156  -64842.300781  -58242.937500  9427.291016  -48815.648438  285.780945  213.591599   48.263042  859.259705  -48350.613281  2895.559326
 1590.000000  9004.550781  -65023.367188  -58434.976562  9505.716797  -48929.257812  288.158356  197.764908   48.125042  861.723633  -48465.554688  2129.345459
 1591.000000  9046.186523  -65170.492188  -58555.445312  9573.554688  -48981.890625  290.214813  181.180801   48.120914  861.797546  -48518.226562  447.613190
 1592.000000  8996.972656  -65026.777344  -58449.429688  9557.351562  -48892.078125  289.723633  100.045189   48.237381  859.716797  -48427.289062  361.203369
 1593.000000  8935.399414  -65006.796875  -58506.289062  9620.855469  -48885.433594  291.648682  -26.513000   48.313244  858.366821  -48419.914062  1421.299805
 1594.000000  9070.914062  -65079.117188  -58443.273438  9592.583008  -48850.691406  290.791626  212.537781   48.130482  861.626282  -48386.933594  -1448.278442
 1595.000000  9087.649414  -65060.394531  -58392.976562  9576.738281  -48816.238281  290.311310  175.406738   48.266125  859.204834  -48351.175781  2787.069580
 1596.000000  8953.708984  -64863.265625  -58333.453125  9507.236328  -48826.218750  288.204407  110.740028   48.294567  858.698792  -48360.878906  331.034180
 1597.000000  9110.783203  -65143.699219  -58454.203125  9540.751953  -48913.453125  289.220428  220.775879   48.266407  859.199768  -48448.386719  277.496735
 1598.000000  9064.304688  -65071.703125  -58436.039062  9467.513672  -48968.523438  287.000244  138.990250   48.156265  861.164917  -48504.519531  -1074.983398
 1599.000000  8867.658203  -65140.765625  -58690.796875  9823.956055  -48866.839844  297.805511  -85.869926   48.294868  858.693420  -48401.500000  -304.937439
 1600.000000  8979.074219  -64867.953125  -58308.296875  9418.902344  -48889.394531  285.526642  112.743233   48.266392  859.200073  -48424.328125  1560.535767
 1601.000000  9005.396484  -65107.726562  -58538.453125  9647.669922  -48890.781250  292.461548   68.316490   48.220825  860.011963  -48426.152344  1188.235474
 1602.000000  8983.146484  -64719.875000  -58163.250000  9342.375977  -48820.875000  283.206818  102.209045   48.480721  855.401611  -48353.742188  3664.352783
 1603.000000  8975.372070  -64909.906250  -58365.125000  9642.089844  -48723.035156  292.292389   83.909180   48.402382  856.786072  -48256.656250  3127.297607
 1604.000000  9191.781250  -64992.183594  -58238.179688  9447.634766  -48790.546875  286.397644  376.294525   48.262428  859.270630  -48325.519531  1766.515869
 1605.000000  9177.416016  -65120.382812  -58367.851562  9488.703125  -48879.148438  287.642609  267.287964   48.339447  857.901550  -48413.378906  1898.812134
 1606.000000  9057.452148  -65100.804688  -58474.859375  9586.930664  -48887.929688  290.620300  109.302277   48.364250  857.461609  -48421.917969  537.218872
 1607.000000  9127.865234  -65189.738281  -58493.773438  9547.982422  -48945.789062  289.439606  232.453659   48.237522  859.714294  -48481.000000  -1827.118530
 1608.000000  9191.870117  -65012.472656  -58240.515625  9374.551758  -48865.964844  284.182190  450.657867   48.230045  859.847534  -48401.250000  3527.050293
 1609.000000  8836.800781  -64780.191406  -58370.710938  9602.088867  -48768.621094  291.079803  -16.956594   48.237011  859.723389  -48303.835938  1794.465210
 1610.000000  8888.514648  -65006.234375  -58549.968750  9790.165039  -48759.804688  296.781189  -34.755943   48.196136  860.452515  -48295.414062  -197.062454
 1611.000000  9278.278320  -65319.480469  -58460.851562  9711.291016  -48749.562500  294.390167  376.711945   48.182072  860.703674  -48285.308594  -290.472351
 1612.000000  9036.359375  -65012.847656  -58396.000000  9643.141602  -48752.859375  292.324280  117.816292   48.280987  858.940308  -48287.652344  1111.725830
 1613.000000  9084.265625  -65041.527344  -58385.265625  9542.117188  -48843.148438  289.261810  165.442688   48.359116  857.552612  -48377.187500  244.336548
 1614.000000  8976.376953  -65118.730469  -58578.054688  9637.456055  -48940.597656  292.151917   24.543839   48.310894  858.408569  -48475.101562  -425.281189
 1615.000000  9039.372070  -64896.859375  -58278.039062  9528.038086  -48750.000000  288.834991  210.270142   48.331490  858.042786  -48284.304688  -160.208466
 1616.000000  9110.050781  -65071.203125  -58390.421875  9539.820312  -48850.601562  289.192169  234.190475   48.296177  858.670166  -48385.246094  1444.291870
 1617.000000  9019.057617  -65041.160156  -58449.117188  9552.068359  -48897.046875  289.563477   77.496475   48.221184  860.005554  -48432.414062  425.149384
 1618.000000  9040.652344  -65205.976562  -58592.562500  9725.187500  -48867.375000  294.811432  147.963455   48.304420  858.523621  -48401.941406  327.459808
 1619.000000  8871.429688  -64898.484375  -58458.039062  9700.820312  -48757.218750  294.072754  -50.694126   48.238899  859.689758  -48292.417969  1229.738037
 1620.000000  9143.705078  -64998.074219  -58284.289062  9423.154297  -48861.132812  285.655548  285.638306   48.293835  858.711792  -48395.800781  1515.954834
 1621.000000  8835.537109  -64773.074219  -58366.968750  9475.887695  -48891.082031  287.254120  -17.692392   48.161655  861.068542  -48427.023438  1839.550171
 1622.000000  9034.814453  -64730.062500  -58119.187500  9406.462891  -48712.726562  285.149536  213.493042   48.244244  859.594482  -48247.871094  930.233765
 1623.000000  9133.389648  -65095.910156  -58394.875000  9569.101562  -48825.773438  290.079803  211.432693   48.228653  859.872375  -48361.070312  1208.322021
 1624.000000  8981.922852  -64809.062500  -58241.593750  9512.509766  -48729.085938  288.364319  177.269897   48.264046  859.241821  -48264.042969  1325.940308
 1625.000000  9054.082031  -65247.175781  -58621.968750  9848.173828  -48773.796875  298.539673   71.143990   48.482479  855.370605  -48306.648438  511.290985
 1626.000000  8765.213867  -64706.640625  -58371.765625  9633.889648  -48737.875000  292.043823  -115.645988   48.232437  859.804932  -48273.136719  966.190125
 1627.000000  8812.270508  -64965.433594  -58574.273438  9881.857422  -48692.414062  299.560760  -186.066284   48.270695  859.123474  -48227.304688  1656.968384
 1628.000000  9076.520508  -64936.726562  -58292.453125  9584.348633  -48708.105469  290.542023  269.918365   48.251183  859.470886  -48243.183594  -1316.935425
 1629.000000  8989.369141  -64873.933594  -58309.929688  9519.120117  -48790.808594  288.564667  208.182907   48.053844  863.000366  -48327.789062  370.277740
 1630.000000  9112.872070  -65064.851562  -58370.281250  9569.313477  -48800.968750  290.086243  339.639191   48.067574  862.753906  -48337.816406  687.502197
 1631.000000  9099.183594  -64891.632812  -58210.070312  9518.489258  -48691.582031  288.545532  388.526337   48.088539  862.377747  -48228.230469  -1631.302246
 1632.000000  9028.409180  -64969.503906  -58357.820312  9787.671875  -48570.148438  296.705597  153.795776   48.198368  860.412659  -48105.738281  613.440002
 1633.000000  8992.368164  -64972.648438  -58402.062500  9718.732422  -48683.328125  294.615753  127.863640   48.175125  860.827820  -48219.140625  1617.831665
 1634.000000  8865.044922  -64760.890625  -58325.210938  9667.703125  -48657.507812  293.068848   83.650459   48.291027  858.761719  -48192.203125  1695.329102
 1635.000000  8924.055664  -64686.742188  -58178.609375  9626.451172  -48552.156250  291.818329  161.460281   48.068436  862.738403  -48088.996094  2153.756104
 1636.000000  8903.302734  -64687.148438  -58210.007812  9558.890625  -48651.117188  289.770264  135.637207   48.205742  860.281067  -48186.632812  295.419159
 1637.000000  9027.130859  -64897.960938  -58290.898438  9607.843750  -48683.054688  291.254242  186.127426   48.359646  857.543213  -48217.089844  -283.013428
 1638.000000  8878.343750  -64766.796875  -58313.039062  9588.664062  -48724.375000  290.672821   54.938305   48.235619  859.748230  -48259.605469  1719.292358
 1639.000000  9028.082031  -64841.546875  -58225.531250  9587.322266  -48638.210938  290.632172  193.216141   48.300674  858.590210  -48172.812500  2996.278076
 1640.000000  9021.952148  -64826.015625  -58233.593750  9535.946289  -48697.648438  289.074738  179.463135   48.398724  856.850830  -48231.304688  2551.232910
 1641.000000  9072.148438  -64958.390625  -58311.718750  9520.753906  -48790.964844  288.614197  248.151245   48.262287  859.273132  -48325.937500  305.457886
 1642.000000  8857.705078  -64697.601562  -58265.820312  9473.086914  -48792.734375  287.169189   26.273529   48.125298  861.719055  -48329.027344   86.284019
 1643.000000  8915.910156  -64696.214844  -58209.148438  9488.026367  -48721.121094  287.622101  116.167206   48.230602  859.837646  -48256.398438  341.426819
 1644.000000  8892.679688  -64554.707031  -58086.078125  9590.077148  -48496.000000  290.715668  105.864502   48.320114  858.244812  -48030.414062  -332.018555
 1645.000000  9040.292969  -64786.300781  -58166.078125  9532.617188  -48633.460938  288.973816  234.702408   48.316292  858.312683  -48167.914062  1604.731567
 1646.000000  9044.283203  -64800.445312  -58181.765625  9566.628906  -48615.136719  290.004852  243.309464   48.333580  858.005676  -48149.421875  1074.864136
 1647.000000  8915.798828  -64563.746094  -58076.046875  9363.183594  -48712.863281  283.837585  225.343933   48.116154  861.882812  -48249.242188  898.915649
 1648.000000  8768.878906  -64536.058594  -58203.851562  9626.380859  -48577.468750  291.816193    1.009350   48.195255  860.468262  -48113.085938  -110.129951
 1649.000000  8852.243164  -64731.808594  -58302.640625  9526.747070  -48775.894531  288.795868   92.387596   47.999260  863.981812  -48313.402344  923.671204
 1650.000000  8959.867188  -65029.019531  -58495.406250  9719.598633  -48775.808594  294.641998   53.927753   48.138668  861.479736  -48311.972656  2060.725830
 1651.000000  8927.149414  -64671.328125  -58163.140625  9525.090820  -48638.050781  288.745667  209.433411   48.091499  862.324707  -48174.667969  2108.035156
 1652.000000  8977.396484  -64890.578125  -58331.039062  9519.050781  -48811.988281  288.562561  200.009048   47.994160  864.073608  -48349.542969  286.858734
 1653.000000  8980.256836  -64853.914062  -58302.226562  9630.292969  -48671.933594  291.934784  174.826111   48.101227  862.150269  -48208.457031  1858.854004
 1654.000000  9102.652344  -64907.007812  -58218.078125  9454.725586  -48763.351562  286.612579  340.770538   48.216599  860.087341  -48298.765625  423.062531
 1655.000000  8975.532227  -64799.773438  -58241.226562  9521.444336  -48719.781250  288.635132  137.070099   48.217175  860.077087  -48255.187500  -566.059143
 1656.000000  8830.393555  -64726.542969  -58328.867188  9726.344727  -48602.523438  294.846527  -72.448006   48.380184  857.179199  -48136.359375  381.906708
 1657.000000  9208.611328  -64920.773438  -58138.125000  9371.566406  -48766.558594  284.091675  440.376068   48.291786  858.748230  -48301.246094  694.245178
 1658.000000  9028.485352  -64879.539062  -58270.398438  9517.756836  -48752.640625  288.523346  254.746475   48.302505  858.557678  -48287.226562  1561.724243
 1659.000000  9061.073242  -65002.539062  -58364.843750  9711.269531  -48653.574219  294.389526  185.744858   48.288998  858.797852  -48188.289062  4526.137695
 1660.000000  9249.106445  -65049.273438  -58225.335938  9493.693359  -48731.640625  287.793884  399.002197   48.477390  855.460388  -48264.539062  970.638733
 1661.000000  8975.474609  -64912.468750  -58372.687500  9649.947266  -48722.742188  292.530579   73.792007   48.297237  858.651306  -48257.378906  -73.331451
 1662.000000  9043.392578  -64928.695312  -58310.468750  9697.123047  -48613.343750  293.960693  207.728226   48.370853  857.344543  -48147.269531  1709.261719
 1663.000000  8817.160156  -64624.472656  -58230.804688  9525.035156  -48705.769531  288.743988  -58.615147   48.342709  857.843689  -48239.968750  1467.693726
 1664.000000  8932.257812  -64704.695312  -58200.421875  9441.240234  -48759.179688  286.203766  169.973129   48.185886  860.635559  -48294.886719  1550.921631
 1665.000000  8890.603516  -64856.855469  -58396.703125  9630.138672  -48766.562500  291.930115  -11.655904   48.298229  858.633667  -48301.187500  668.614136
 1666.000000  9059.871094  -64958.609375  -58332.718750  9579.011719  -48753.707031  290.380219  290.915070   48.156322  861.163879  -48289.699219  3688.000244
 1667.000000  8905.060547  -64698.796875  -58224.281250  9486.915039  -48737.367188  287.588379  135.716873   48.250889  859.476135  -48272.449219  1116.907593
 1668.000000  8920.418945  -64924.226562  -58431.328125  9706.743164  -48724.585938  294.252319   46.561798   48.349270  857.727234  -48258.718750  1952.507690
 1669.000000  8880.724609  -64792.363281  -58328.906250  9573.695312  -48755.210938  290.219055   58.487202   48.187981  860.598145  -48290.898438  1057.653931
 1670.000000  8985.847656  -64663.585938  -58096.523438  9442.529297  -48653.992188  286.242859  255.722153   48.207901  860.242554  -48189.488281   60.568672
 1671.000000  9171.900391  -64888.886719  -58130.406250  9448.282227  -48682.125000  286.417267  415.646973   48.238045  859.704956  -48217.332031  922.029175
 1672.000000  9317.123047  -65194.898438  -58307.703125  9587.319336  -48720.382812  290.632080  565.199402   48.215233  860.111694  -48255.808594  1471.824463
 1673.000000  9072.170898  -64746.875000  -58093.742188  9381.904297  -48711.835938  284.405060  403.562500   48.195549  860.463013  -48247.453125  769.763794
 1674.000000  9073.675781  -64846.753906  -58198.914062  9513.810547  -48685.101562  288.403717  213.857010   48.310844  858.409485  -48219.605469  1531.074097
 1675.000000  8807.015625  -64550.023438  -58159.585938  9453.413086  -48706.171875  286.572815  -38.857117   48.304676  858.519104  -48240.734375  1791.202515
 1676.000000  9134.732422  -65022.429688  -58310.101562  9619.416992  -48690.683594  291.605072  308.636719   48.209721  860.210083  -48226.164062  697.613708
 1677.000000  9317.949219  -65199.125000  -58306.101562  9494.967773  -48811.132812  287.832520  473.701263   48.359505  857.545715  -48345.167969  -892.781494
 1678.000000  9028.436523  -65112.101562  -58514.640625  9770.244141  -48744.398438  296.177277  136.727280   48.322193  858.207886  -48278.792969  1249.475464
 1679.000000  9008.037109  -65078.847656  -58500.750000  9686.742188  -48814.007812  293.645996   70.665916   48.258385  859.342590  -48349.019531  1868.209961
 1680.000000  8949.261719  -64890.847656  -58365.726562  9582.970703  -48782.757812  290.500244  160.299988   48.038700  863.272461  -48319.882812  2023.807739
 1681.000000  9102.089844  -64970.500000  -58304.570312  9425.078125  -48879.492188  285.713867  305.683624   48.196239  860.450684  -48415.101562  2261.437012
 1682.000000  9125.749023  -64962.234375  -58263.250000  9473.644531  -48789.605469  287.186096  249.061203   48.449688  855.949524  -48322.773438  1518.903564
 1683.000000  9110.873047  -65035.464844  -58342.273438  9569.239258  -48773.035156  290.083984  239.947006   48.349354  857.725769  -48307.167969  -220.807022
 1684.000000  8952.866211  -64919.367188  -58385.648438  9525.621094  -48860.027344  288.761749   66.641045   48.328331  858.098877  -48394.363281  2459.403076
 1685.000000  8937.357422  -64955.691406  -58444.085938  9582.820312  -48861.265625  290.495697  -27.162689   48.416451  856.537109  -48394.753906  1685.820679
 1686.000000  9002.877930  -64996.531250  -58417.062500  9522.437500  -48894.625000  288.665222  164.458923   48.185402  860.644226  -48430.339844  147.812180
 1687.000000  8878.937500  -64959.722656  -58507.953125  9628.333984  -48879.617188  291.875397  -69.536079   48.280075  858.956543  -48414.417969  1587.266479
 1688.000000  9161.749023  -65099.128906  -58368.437500  9534.050781  -48834.386719  289.017273  346.935394   48.278858  858.978210  -48369.199219  -602.708191
 1689.000000  9349.199219  -65340.105469  -58424.304688  9525.534180  -48898.769531  288.759094  478.260010   48.241409  859.645020  -48433.941406  1204.116333
 1690.000000  9001.179688  -65110.507812  -58538.101562  9686.443359  -48851.656250  293.636932   73.588341   48.319878  858.249023  -48386.074219  1418.517822
 1691.000000  9253.699219  -65260.738281  -58435.335938  9572.554688  -48862.781250  290.184479  334.100555   48.249058  859.508728  -48397.882812   45.510117
 1692.000000  9102.145508  -65042.937500  -58368.328125  9551.544922  -48816.781250  289.547607  244.141251   48.356571  857.597778  -48350.843750  324.207825
 1693.000000  8964.765625  -64806.292969  -58261.078125  9468.654297  -48792.421875  287.034821  158.545090   48.225761  859.923950  -48327.746094  -679.500732
 1694.000000  9018.225586  -65030.773438  -58445.695312  9595.620117  -48850.074219  290.883698  121.235725   48.315151  858.332947  -48384.539062  3327.684814
 1695.000000  9131.097656  -65113.460938  -58414.398438  9525.574219  -48888.824219  288.760315  232.921005   48.312191  858.385559  -48423.316406  -839.167725
 1696.000000  9003.806641  -64956.417969  -58381.867188  9492.242188  -48889.625000  287.749878  143.231827   48.186882  860.617737  -48425.324219  -1024.331421
 1697.000000  9004.482422  -65008.234375  -58421.242188  9555.139648  -48866.101562  289.656555   92.164330   48.218323  860.056580  -48401.496094  2007.680786
 1698.000000  8832.425781  -64738.054688  -58345.304688  9569.866211  -48775.437500  290.102997  -12.061661   48.126789  861.692383  -48311.714844  1232.980469
 1699.000000  8906.291016  -64645.367188  -58169.195312  9379.854492  -48789.339844  284.342926  121.398895   48.154392  861.198425  -48325.351562  2223.647705
 1700.000000  8943.503906  -64856.828125  -58339.250000  9593.220703  -48746.031250  290.810974   54.024426   48.427635  856.339294  -48279.410156  709.196655
 1701.000000  9055.476562  -65183.320312  -58551.843750  9780.709961  -48771.132812  296.494568  107.224640   48.272797  859.086060  -48306.003906  1281.194580
 1702.000000  9237.446289  -65073.496094  -58262.906250  9474.609375  -48788.296875  287.215363  381.882843   48.311489  858.398010  -48322.796875  878.803162
 1703.000000  8887.807617  -64728.992188  -58263.585938  9562.080078  -48701.507812  289.866974  150.368164   48.224163  859.952454  -48236.847656  1830.817017
 1704.000000  8665.592773  -64383.691406  -58142.671875  9569.311523  -48573.359375  290.086182  -64.734833   48.217812  860.065735  -48108.761719  -794.119324
 1705.000000  8959.730469  -64591.851562  -58064.859375  9432.296875  -48632.562500  285.932678  243.470383   48.229317  859.860535  -48167.851562  748.174561
 1706.000000  8967.996094  -64684.550781  -58145.187500  9507.175781  -48638.011719  288.202576  167.021729   48.249298  859.504456  -48173.109375  -16.136484
 1707.000000  8939.641602  -64477.664062  -57964.617188  9388.539062  -48576.078125  284.606201  310.016022   48.199821  860.386719  -48111.652344  -944.754944
 1708.000000  8999.839844  -64651.625000  -58077.210938  9592.004883  -48485.207031  290.774109  276.787872   48.239445  859.679993  -48020.398438  754.942566
 1709.000000  8736.663086  -64470.648438  -58150.351562  9590.003906  -48560.347656  290.713440   10.179726   48.135139  861.542908  -48096.546875  544.431641
 1710.000000  8802.917969  -64468.195312  -58084.179688  9509.984375  -48574.195312  288.287720   62.116608   48.242290  859.629333  -48109.359375  2180.984863
 1711.000000  8667.962891  -64463.089844  -58226.531250  9697.541016  -48528.992188  293.973358  -81.965569   48.335869  857.965088  -48063.253906  207.417923
 1712.000000  9063.892578  -64653.667969  -58009.023438  9395.256836  -48613.765625  284.809845  448.697113   48.085232  862.437073  -48150.445312  -219.338470
 1713.000000  9018.281250  -64934.796875  -58329.851562  9627.150391  -48702.703125  291.839508  189.319901   48.319771  858.250916  -48237.121094  557.471130
 1714.000000  9033.159180  -64753.785156  -58138.085938  9448.695312  -48689.390625  286.429779  275.693970   48.153484  861.214661  -48225.410156  1951.390137
 1715.000000  9057.281250  -64768.476562  -58137.546875  9408.269531  -48729.277344  285.204315  395.987213   48.010769  863.774658  -48266.671875  437.130798
 1716.000000  8833.028320  -64806.093750  -58403.937500  9656.036133  -48747.902344  292.715179  -24.711908   48.119911  861.815552  -48284.246094  -355.737061
 1717.000000  8872.811523  -64798.621094  -58357.273438  9692.729492  -48664.542969  293.827484  -28.136496   48.300816  858.587708  -48199.144531  1846.870239
 1718.000000  8819.066406  -64632.523438  -58229.867188  9621.342773  -48608.523438  291.663452   54.553783   48.168465  860.946838  -48144.398438  417.601379
 1719.000000  8748.452148  -64443.570312  -58112.703125  9531.122070  -48581.582031  288.928528  -45.457867   48.328667  858.092896  -48115.914062  -210.718323
 1720.000000  9174.199219  -64874.425781  -58116.632812  9488.187500  -48628.445312  287.626923  392.352539   48.204197  860.308655  -48163.976562  1313.467041
 1721.000000  9101.722656  -64771.921875  -58091.484375  9466.738281  -48624.746094  286.976746  337.303650   48.267555  859.179321  -48159.667969  1254.002075
 1722.000000  8977.526367  -64956.539062  -58415.921875  9644.500000  -48771.421875  292.365448  142.025131   48.154060  861.204346  -48307.437500  643.496033
 1723.000000  9116.112305  -64942.031250  -58247.914062  9508.154297  -48739.757812  288.232239  333.398102   48.228539  859.874451  -48275.054688  3226.892090
 1724.000000  9037.469727  -64759.414062  -58144.390625  9420.132812  -48724.257812  285.563934  258.565552   48.266106  859.205139  -48259.195312  2823.833740
 1725.000000  9180.127930  -65212.410156  -58466.734375  9505.301758  -48961.433594  288.145782  274.070312   48.213795  860.137390  -48496.875000  892.365540
 1726.000000  9121.570312  -64924.648438  -58225.867188  9394.644531  -48831.222656  284.791290  342.807770   48.306519  858.486328  -48365.769531  4319.254883
 1727.000000  9317.795898  -65328.371094  -58439.929688  9563.471680  -48876.457031  289.909149  397.776611   48.249931  859.493164  -48411.546875  426.177582
 1728.000000  9264.327148  -65325.878906  -58487.453125  9572.376953  -48915.078125  290.179108  309.434845   48.405357  856.733398  -48448.671875  211.053040
 1729.000000  8876.548828  -64769.468750  -58311.460938  9555.750977  -48755.710938  289.675110   -0.793970   48.347446  857.759583  -48289.863281  -115.005943
 1730.000000  9019.733398  -64959.757812  -58362.640625  9614.175781  -48748.464844  291.446198  133.416336   48.250206  859.488281  -48283.554688  -625.388794
 1731.000000  9148.191406  -65151.128906  -58425.156250  9452.291016  -48972.867188  286.538788  247.638733   48.267147  859.186584  -48507.792969  2557.351074
 1732.000000  8728.234375  -64767.410156  -58467.320312  9629.012695  -48838.308594  291.895966  -135.084122   48.212666  860.157532  -48373.757812  188.775711
 1733.000000  9098.544922  -65109.734375  -58434.687500  9554.610352  -48880.078125  289.640533  170.095383   48.335442  857.972656  -48414.347656  1772.602783
 1734.000000  9055.166992  -65037.300781  -58397.796875  9574.533203  -48823.265625  290.244476  170.137070   48.356815  857.593445  -48357.328125  1736.199829
 1735.000000  8930.864258  -64734.910156  -58229.109375  9396.087891  -48833.023438  284.835052   97.605431   48.254086  859.419189  -48368.074219  293.896149
 1736.000000  9150.636719  -65195.531250  -58479.851562  9499.337891  -48980.515625  287.964966  224.611084   48.273491  859.073730  -48515.378906  183.995712
 1737.000000  8991.380859  -65059.445312  -58498.648438  9629.987305  -48868.660156  291.925507   48.759991   48.389408  857.015808  -48402.406250  1661.762329
 1738.000000  9039.847656  -64978.054688  -58366.101562  9451.910156  -48914.191406  286.527252   89.474449   48.424042  856.402832  -48447.605469  1577.730103
 1739.000000  9115.152344  -64972.550781  -58280.789062  9451.939453  -48828.851562  286.528137  339.885101   48.185364  860.644897  -48364.566406  2040.657349
 1740.000000  9184.541992  -65241.519531  -58481.453125  9704.251953  -48777.203125  294.176788  209.416061   48.247543  859.535706  -48312.316406  -701.580627
 1741.000000  9038.626953  -65103.382812  -58485.398438  9663.636719  -48821.761719  292.945557  132.263046   48.241173  859.649231  -48356.937500  2355.405029
 1742.000000  9198.128906  -65085.308594  -58310.953125  9472.488281  -48838.464844  287.151062  338.686798   48.367355  857.406555  -48372.425781  3212.028076
 1743.000000  9117.839844  -65076.304688  -58388.742188  9540.277344  -48848.464844  289.206024  203.735596   48.390335  856.999390  -48382.203125  3100.985352
 1744.000000  9034.125000  -65155.929688  -58546.390625  9674.999023  -48871.390625  293.290009   53.104458   48.266048  859.206177  -48406.328125  1866.802368
 1745.000000  9127.634766  -65072.671875  -58368.734375  9515.761719  -48852.972656  288.462860  279.362579   48.281410  858.932800  -48387.761719  -1129.215820
 1746.000000  9111.835938  -65014.507812  -58330.554688  9523.705078  -48806.851562  288.703644  234.468826   48.279022  858.975281  -48341.664062  899.313477
 1747.000000  8981.402344  -64746.265625  -58192.890625  9483.976562  -48708.914062  287.499329  135.309006   48.398079  856.862244  -48242.578125  1117.858276
 1748.000000  9221.789062  -65137.519531  -58341.414062  9614.780273  -48726.632812  291.464539  346.466461   48.329422  858.079529  -48260.957031  2250.188721
 1749.000000  9180.849609  -65064.285156  -58309.117188  9505.738281  -48803.378906  288.158997  261.789154   48.417393  856.520447  -48336.855469  1934.805908
 1750.000000  8962.013672  -64978.105469  -58447.937500  9609.562500  -48838.375000  291.306366   43.475475   48.281013  858.939880  -48373.167969  -2117.882568
 1751.000000  9147.559570  -65232.121094  -58522.203125  9612.427734  -48909.773438  291.393219  186.648636   48.331291  858.046326  -48444.082031  2244.649170
 1752.000000  9156.858398  -65088.984375  -58359.125000  9582.702148  -48776.421875  290.492096  254.346512   48.380421  857.174988  -48310.257812  -473.662506
 1753.000000  9244.625977  -65304.660156  -58490.039062  9658.345703  -48831.695312  292.785187  383.747467   48.304489  858.522400  -48366.261719  700.856567
 1754.000000  9030.668945  -64865.976562  -58263.742188  9397.828125  -48865.914062  284.887787  199.643372   48.299828  858.605286  -48400.523438  1466.244995
 1755.000000  8980.342773  -64954.199219  -58403.304688  9587.316406  -48815.988281  290.631989   56.979321   48.419369  856.485474  -48349.449219  2515.822998
 1756.000000  9138.197266  -65062.500000  -58356.578125  9539.812500  -48816.765625  289.191925  299.773895   48.116039  861.884888  -48353.148438  -1295.031982
 1757.000000  8894.504883  -64912.140625  -58446.179688  9664.197266  -48781.984375  292.962524   39.127243   48.215576  860.105591  -48317.406250   51.046165
 1758.000000  8909.877930  -64765.855469  -58285.617188  9618.328125  -48667.289062  291.572083   82.973328   48.384335  857.105652  -48201.085938  -1721.866577
 1759.000000  8998.390625  -64994.269531  -58423.781250  9618.477539  -48805.304688  291.576599   57.532413   48.245647  859.569519  -48340.437500  1967.772095
 1760.000000  9156.609375  -64995.609375  -58260.554688  9490.970703  -48769.585938  287.711334  305.327637   48.411472  856.625183  -48303.121094  1214.563843
 1761.000000  8849.350586  -64857.011719  -58422.828125  9678.462891  -48744.367188  293.395020   12.261220   48.162594  861.051758  -48280.300781  2240.340088
 1762.000000  9043.916016  -64777.640625  -58158.734375  9369.816406  -48788.917969  284.038635  256.196930   48.315617  858.324707  -48323.375000  766.574219
 1763.000000  9148.806641  -65163.054688  -58444.750000  9612.025391  -48832.726562  291.381012  254.519363   48.360321  857.531250  -48366.753906  1143.786987
 1764.000000  9434.814453  -65361.000000  -58348.632812  9443.673828  -48904.960938  286.277557  585.829346   48.154041  861.204712  -48440.976562  1095.459717
 1765.000000  9048.485352  -65094.078125  -58478.828125  9709.313477  -48769.515625  294.330231  155.486908   48.269142  859.151123  -48304.421875  2264.508789
 1766.000000  9187.779297  -65092.648438  -58339.429688  9533.723633  -48805.707031  289.007355  298.296631   48.316013  858.317627  -48340.160156  4390.077637
 1767.000000  9124.937500  -65157.835938  -58459.054688  9576.200195  -48882.855469  290.295013  255.128983   48.207275  860.253662  -48418.359375  3607.187500
 1768.000000  9049.480469  -65080.367188  -58458.953125  9629.478516  -48829.476562  291.910095  147.783798   48.265396  859.217773  -48364.417969  649.733887
 1769.000000  9086.941406  -65020.054688  -58361.976562  9560.925781  -48801.050781  289.831970  240.281311   48.343300  857.833191  -48335.242188  2052.856689
 1770.000000  9132.417969  -65058.015625  -58355.414062  9545.621094  -48809.792969  289.368011  194.729294   48.433792  856.230408  -48343.113281  1690.587646
 1771.000000  9241.906250  -65070.472656  -58256.429688  9388.439453  -48867.992188  284.603180  434.268097   48.336098  857.960999  -48402.253906  1288.770508
 1772.000000  9280.750000  -65192.300781  -58337.156250  9412.830078  -48924.328125  285.342560  398.469482   48.207695  860.246216  -48459.828125  1053.122070
 1773.000000  8882.977539  -64660.281250  -58209.101562  9432.626953  -48776.476562  285.942688   68.862267   48.418686  856.497559  -48309.941406  1947.509888
 1774.000000  9043.777344  -65027.554688  -58404.195312  9595.972656  -48808.222656  290.894379   73.456596   48.387745  857.045227  -48341.988281  976.070923
 1775.000000  9021.053711  -64946.117188  -58354.187500  9514.443359  -48839.742188  288.422882  182.613647   48.322590  858.200806  -48374.132812  371.432922
 1776.000000  8906.721680  -64958.109375  -58493.562500  9716.077148  -48777.484375  294.535248  -33.343353   48.208393  860.233765  -48312.976562  1819.013184
 1777.000000  8920.714844  -64888.371094  -58384.937500  9539.909180  -48845.027344  289.194855   41.153950   48.376461  857.245178  -48378.898438  3811.080811
 1778.000000  8748.216797  -64808.199219  -58499.484375  9571.202148  -48928.281250  290.143463  -256.278259   48.330250  858.064819  -48462.597656  1143.835449
 1779.000000  9033.640625  -64934.187500  -58323.515625  9561.351562  -48762.164062  289.844879  158.779465   48.336163  857.959839  -48296.425781  1309.107788
 1780.000000  9366.439453  -65344.226562  -58403.250000  9618.529297  -48784.718750  291.578186  425.300262   48.414543  856.570862  -48318.222656  2844.105469
 1781.000000  8960.810547  -64953.035156  -58425.757812  9559.090820  -48866.667969  289.776337   77.643456   48.240868  859.654663  -48401.847656  2717.239258
 1782.000000  9151.910156  -65078.183594  -58346.109375  9544.823242  -48801.285156  289.343842  328.188965   48.306469  858.487244  -48335.832031  -442.899902
 1783.000000  9022.848633  -64929.789062  -58337.875000  9455.349609  -48882.523438  286.631500  157.416824   48.289341  858.791748  -48417.234375  1212.617188
 1784.000000  8940.372070  -64841.312500  -58336.460938  9470.741211  -48865.718750  287.098083   90.225929   48.341934  857.857422  -48399.925781  1096.754517
 1785.000000  9146.727539  -65218.339844  -58495.507812  9675.793945  -48819.714844  293.314117  163.493484   48.415894  856.546936  -48353.207031  1934.082764
 1786.000000  9146.289062  -65075.976562  -58364.906250  9581.583984  -48783.320312  290.458221  195.436218   48.466335  855.655518  -48316.328125  1973.768066
 1787.000000  8961.339844  -64943.683594  -58408.921875  9754.774414  -48654.148438  295.708344   56.804871   48.143791  861.388062  -48190.261719  1254.376831
 1788.000000  8961.506836  -64641.652344  -58105.914062  9262.004883  -48843.910156  280.770416  272.544647   48.054676  862.985474  -48380.882812  957.722656
 1789.000000  8862.863281  -64802.277344  -58373.195312  9552.461914  -48820.734375  289.575409   25.967417   48.122246  861.773743  -48357.054688  -1146.385010
 1790.000000  9163.524414  -65280.167969  -58546.531250  9601.353516  -48945.179688  291.057495  206.479553   48.186066  860.632324  -48480.886719  2500.850586
 1791.000000  9212.478516  -65045.367188  -58259.578125  9428.953125  -48830.625000  285.831329  398.665436   48.239788  859.673889  -48365.812500  -672.080444
 1792.000000  8845.271484  -64906.128906  -58489.656250  9639.003906  -48850.652344  292.198853  -104.572395   48.332516  858.024597  -48384.949219  -640.257874
 1793.000000  9071.362305  -65076.257812  -58430.843750  9677.237305  -48753.605469  293.357849  163.706177   48.321293  858.223877  -48288.007812  1531.299438
 1794.000000  9050.697266  -64938.250000  -58315.328125  9548.148438  -48767.179688  289.444641  219.819504   48.344723  857.807922  -48301.359375  922.024963
 1795.000000  9076.563477  -65098.320312  -58451.320312  9669.685547  -48781.632812  293.128937  218.214111   48.251656  859.462463  -48316.707031  1450.687866
 1796.000000  9057.055664  -64984.000000  -58354.375000  9556.878906  -48797.496094  289.709290  202.231949   48.254662  859.408936  -48332.542969  597.510132
 1797.000000  9232.291992  -65079.652344  -58281.976562  9488.789062  -48793.187500  287.645203  387.847778   48.336437  857.954956  -48327.445312  2696.534912
 1798.000000  9187.347656  -65366.468750  -58607.406250  9681.242188  -48926.164062  293.479279  285.928528   48.109966  861.993652  -48462.605469  541.210754
 1799.000000  8976.833984  -64792.500000  -58230.640625  9431.392578  -48799.250000  285.905273  194.780502   48.188633  860.586487  -48334.933594  1532.870361
 1800.000000  8964.870117  -64853.121094  -58306.734375  9596.326172  -48710.406250  290.905090  117.783653   48.353779  857.647278  -48244.496094  141.026108
 1801.000000  8954.115234  -64965.878906  -58441.601562  9628.183594  -48813.417969  291.870850   10.542603   48.333836  858.001160  -48347.703125  3231.766846
 1802.000000  8864.914062  -64693.347656  -58266.609375  9520.073242  -48746.535156  288.593567   42.941029   48.288258  858.810974  -48281.257812  2372.620850
 1803.000000  8854.302734  -65127.257812  -58692.156250  9780.223633  -48911.933594  296.479797  -103.281860   48.143570  861.392029  -48448.050781  -1215.027588
 1804.000000  9362.852539  -65109.687500  -58172.023438  9417.003906  -48755.019531  285.469086  586.837585   48.228115  859.881958  -48290.320312  -36.955753
 1805.000000  8974.759766  -64851.398438  -58303.992188  9565.024414  -48738.968750  289.956207  125.771118   48.326359  858.133911  -48273.324219  648.175232
 1806.000000  9184.014648  -65293.593750  -58535.054688  9755.628906  -48779.425781  295.734253  249.900085   48.257648  859.355713  -48314.441406  -679.561279
 1807.000000  9196.254883  -65012.152344  -58232.351562  9477.998047  -48754.351562  287.318085  404.556885   48.187248  860.611206  -48290.046875  -1535.109131
 1808.000000  9136.223633  -64914.015625  -58197.164062  9447.283203  -48749.882812  286.386993  372.851440   48.267990  859.171631  -48284.800781  3657.669922
 1809.000000  8870.394531  -64716.808594  -58279.226562  9525.407227  -48753.820312  288.755249   68.504494   48.159496  861.107178  -48289.785156  400.941711
 1810.000000  9135.134766  -64946.449219  -58244.382812  9373.927734  -48870.453125  284.163269  261.485229   48.326023  858.139832  -48404.812500  1469.270386
 1811.000000  9069.560547  -65114.917969  -58464.078125  9615.425781  -48848.652344  291.484100  123.495140   48.446930  855.998230  -48381.847656  369.122375
 1812.000000  8876.789062  -64800.320312  -58342.640625  9651.710938  -48690.929688  292.584045   27.977600   48.268715  859.158691  -48225.839844  1253.561646
 1813.000000  8865.335938  -64796.500000  -58369.695312  9605.400391  -48764.296875  291.180176  -20.063162   48.255402  859.395752  -48299.335938  2052.252197
 1814.000000  9245.944336  -64953.574219  -58141.234375  9470.123047  -48671.109375  287.079346  398.901520   48.355648  857.614136  -48205.183594  524.432190
 1815.000000  8975.431641  -64620.945312  -58070.625000  9290.546875  -48780.078125  281.635651  209.668640   48.259594  859.321106  -48315.078125  -474.305359
 1816.000000  9088.083984  -65138.390625  -58481.164062  9666.036133  -48815.128906  293.018311  124.408379   48.336979  857.945374  -48349.382812  1180.447754
 1817.000000  8756.214844  -64949.558594  -58625.187500  9981.716797  -48643.468750  302.587921  -183.883011   48.178452  860.768372  -48179.250000  586.066772
 1818.000000  9144.116211  -64971.167969  -58255.109375  9379.424805  -48875.683594  284.329895  374.154083   48.059349  862.901550  -48412.613281  -66.511330
 1819.000000  9188.818359  -65041.253906  -58289.007812  9475.840820  -48813.167969  287.252686  405.573273   48.135498  861.536438  -48349.363281  774.676331
 1820.000000  9123.466797  -64923.847656  -58231.414062  9441.771484  -48789.640625  286.219910  350.708099   48.147953  861.313599  -48325.714844  647.490723
 1821.000000  8883.282227  -64828.351562  -58371.968750  9546.168945  -48825.800781  289.384613  -70.916588   48.295250  858.686646  -48360.457031  4084.247314
 1822.000000  9046.302734  -65259.152344  -58648.468750  9854.541016  -48793.929688  298.732697   86.953300   48.138470  861.483276  -48330.093750  -338.207764
 1823.000000  9259.701172  -65364.007812  -58530.054688  9671.105469  -48858.949219  293.171967  325.318695   48.242157  859.631714  -48394.117188  1178.244019
 1824.000000  8923.341797  -64769.175781  -58281.562500  9470.609375  -48810.953125  287.094086   64.513184   48.159843  861.100952  -48346.914062  2044.214355
 1825.000000  8901.767578  -64782.929688  -58308.250000  9515.202148  -48793.046875  288.445892   74.891479   48.152794  861.226990  -48329.074219  2863.483643
 1826.000000  8815.998047  -64892.136719  -58504.929688  9732.970703  -48771.960938  295.047363  -137.189575   48.223373  859.966492  -48307.308594  2374.942871
 1827.000000  8962.246094  -64902.484375  -58365.765625  9552.809570  -48812.957031  289.585938   84.191681   48.248318  859.521912  -48348.062500  -52.227997
 1828.000000  8808.243164  -64678.085938  -58297.882812  9527.789062  -48770.093750  288.827454  -35.936462   48.340187  857.888428  -48304.316406  789.804443
 1829.000000  9100.872070  -64916.750000  -58243.632812  9519.161133  -48724.472656  288.565918  232.782349   48.432045  856.261292  -48257.808594  969.126709
 1830.000000  8890.291992  -64890.179688  -58426.679688  9652.669922  -48774.007812  292.613129  -41.124752   48.329605  858.076233  -48308.332031  1184.223022
 1831.000000  9098.521484  -65093.558594  -58420.164062  9535.837891  -48884.328125  289.071442  181.062241   48.239723  859.675049  -48419.519531  575.338074
 1832.000000  8952.522461  -64925.785156  -58401.023438  9554.605469  -48846.417969  289.640381   -9.385623   48.419350  856.485840  -48379.878906  608.087891
 1833.000000  9072.912109  -65329.375000  -58680.546875  9787.187500  -48893.359375  296.690918   52.014050   48.274364  859.058167  -48428.214844  1229.003174
 1834.000000  9175.756836  -65270.835938  -58521.539062  9654.021484  -48867.515625  292.654083  247.194870   48.301350  858.578186  -48402.113281  587.475403
 1835.000000  9018.152344  -64848.507812  -58255.500000  9526.253906  -48729.246094  288.780914  227.722046   48.328579  858.094482  -48263.578125  3224.352539
 1836.000000  9096.306641  -65112.593750  -58445.937500  9496.958984  -48948.976562  287.892853  204.718521   48.116676  861.873474  -48485.351562  457.411713
 1837.000000  8864.430664  -64895.550781  -58454.382812  9546.414062  -48907.968750  289.392059  -41.008377   48.078758  862.553223  -48444.710938  215.223206
 1838.000000  9075.220703  -65099.882812  -58449.179688  9544.582031  -48904.597656  289.336517  176.751709   48.172127  860.881348  -48440.437500  911.606567
 1839.000000  9031.191406  -65028.527344  -58425.718750  9658.118164  -48767.601562  292.778290  109.305786   48.273094  859.080750  -48302.468750  -1214.359253
 1840.000000  8844.109375  -64775.902344  -58361.226562  9581.152344  -48780.074219  290.445129   45.372009   47.966629  864.569519  -48317.894531  145.117950
 1841.000000  8774.790039  -64498.890625  -58138.085938  9483.820312  -48654.265625  287.494568   28.953360   48.091587  862.323120  -48190.882812  1316.228394
 1842.000000  9054.151367  -64963.625000  -58334.382812  9491.560547  -48842.820312  287.729218  201.567200   48.111092  861.973511  -48379.250000  -368.621124
 1843.000000  9061.734375  -65060.585938  -58420.468750  9557.355469  -48863.113281  289.723724  190.135330   48.181786  860.708801  -48398.863281  596.466492
 1844.000000  8960.615234  -64851.023438  -58314.578125  9526.453125  -48788.125000  288.786957  169.608337   48.293152  858.723938  -48322.800781  1581.863770
 1845.000000  8996.560547  -65117.054688  -58546.445312  9596.927734  -48949.515625  290.923340   44.168793   48.276337  859.023071  -48484.351562  2482.540283
 1846.000000  9116.804688  -65139.621094  -58455.546875  9673.455078  -48782.093750  293.243195  244.688889   48.294483  858.700317  -48316.757812  180.416779
 1847.000000  9344.039062  -65447.789062  -58541.835938  9591.677734  -48950.156250  290.764191  355.515625   48.384857  857.096375  -48483.949219  549.636780
 1848.000000  9074.261719  -65069.933594  -58413.929688  9532.476562  -48881.453125  288.969543  177.886108   48.270428  859.128235  -48416.347656  4167.693359
 1849.000000  9182.276367  -65059.480469  -58314.218750  9467.143555  -48847.074219  286.989044  330.313629   48.337025  857.944519  -48381.328125  -687.858215
 1850.000000  9145.567383  -65305.441406  -58590.773438  9637.343750  -48953.429688  292.148529  227.644760   48.155434  861.179810  -48489.433594  2828.887695
 1851.000000  9157.675781  -65037.062500  -58308.562500  9365.433594  -48943.128906  283.905792  334.213654   48.304478  858.522644  -48477.695312  -112.253784
 1852.000000  8955.170898  -64853.789062  -58319.421875  9537.676758  -48781.746094  289.127197   78.556915   48.319023  858.264160  -48316.171875  1630.059082
 1853.000000  9127.958984  -64859.570312  -58160.109375  9285.175781  -48874.933594  281.472839  327.562164   48.260139  859.311401  -48409.925781  816.385132
 1854.000000  9126.472656  -65037.316406  -58339.632812  9480.479492  -48859.152344  287.393311  282.485199   48.336399  857.955627  -48393.410156  -938.315918
 1855.000000  9110.221680  -65212.265625  -58523.914062  9594.172852  -48929.742188  290.839844  166.660843   48.214863  860.118286  -48465.171875  -126.415115
 1856.000000  9034.396484  -64885.753906  -58265.640625  9378.034180  -48887.605469  284.287750  214.557785   48.378418  857.210449  -48421.460938  5685.637695
 1857.000000  9028.096680  -64997.878906  -58398.187500  9498.147461  -48900.039062  287.928894  105.156952   48.422352  856.432739  -48433.468750  1144.345337
 1858.000000  9120.808594  -65151.437500  -58461.703125  9550.134766  -48911.570312  289.504852  184.095016   48.334251  857.993774  -48445.847656  1004.096130
 1859.000000  9143.487305  -65137.378906  -58415.578125  9587.310547  -48828.265625  290.631836  255.385696   48.206974  860.259094  -48363.769531  1098.206055
 1860.000000  8929.201172  -65056.074219  -58557.492188  9729.775391  -48827.718750  294.950500  -76.594261   48.450943  855.927307  -48360.875000  -1385.977051
 1861.000000  8993.863281  -65100.296875  -58531.484375  9606.382812  -48925.101562  291.209961   80.074226   48.238129  859.703491  -48460.308594  2296.530029
 1862.000000  9066.845703  -65213.597656  -58574.273438  9768.742188  -48805.531250  296.131775   54.040363   48.383335  857.123352  -48339.335938  2918.391846
 1863.000000  9214.586914  -65078.085938  -58286.367188  9414.065430  -48872.300781  285.380005  295.307892   48.245201  859.577454  -48407.437500  206.437241
 1864.000000  9274.340820  -65264.093750  -58427.031250  9563.011719  -48864.019531  289.895203  373.409424   48.200001  860.383545  -48399.593750  -86.098091
 1865.000000  9169.642578  -65108.507812  -58368.335938  9429.072266  -48939.265625  285.834930  382.711334   48.191170  860.541199  -48474.921875  111.358574
 1866.000000  9386.978516  -65321.039062  -58353.429688  9531.474609  -48821.953125  288.939178  514.443176   48.265869  859.209351  -48356.890625  2955.854492
 1867.000000  9100.384766  -65086.757812  -58416.273438  9582.398438  -48833.875000  290.482910  154.671265   48.366474  857.422180  -48367.843750   -3.804025
 1868.000000  9058.615234  -64869.476562  -58229.484375  9450.875000  -48778.609375  286.495880  298.585114   48.248585  859.517151  -48313.714844  2044.186035
 1869.000000  9088.337891  -65002.195312  -58330.257812  9482.328125  -48847.929688  287.449341  210.761154   48.335590  857.970032  -48382.195312  3803.664062
 1870.000000  8886.111328  -64768.378906  -58301.796875  9506.209961  -48795.585938  288.173309   48.969471   48.254929  859.404175  -48330.628906  1604.436768
 1871.000000  8908.517578  -65036.480469  -58559.179688  9693.769531  -48865.410156  293.859009  -158.462494   48.373188  857.303162  -48399.312500  611.441406
 1872.000000  8943.420898  -64814.480469  -58300.992188  9490.400391  -48810.593750  287.694092   93.442833   48.182705  860.692383  -48346.332031  430.483521
 1873.000000  9078.157227  -65023.375000  -58362.609375  9564.660156  -48797.949219  289.945160  196.724960   48.270287  859.130737  -48332.843750  -569.522034
 1874.000000  9097.854492  -65110.394531  -58447.250000  9536.830078  -48910.421875  289.101532  203.360977   48.300220  858.598267  -48445.027344  3046.816162
 1875.000000  8977.910156  -64903.722656  -58356.562500  9511.480469  -48845.082031  288.333069  175.431946   48.132992  861.581299  -48381.300781  1265.565918
 1876.000000  9169.573242  -65205.992188  -58457.296875  9523.440430  -48933.855469  288.695618  226.177063   48.288628  858.804443  -48468.574219  728.414124
 1877.000000  9079.699219  -65037.015625  -58385.078125  9605.549805  -48779.527344  291.184723  161.950027   48.322998  858.193604  -48313.914062  -171.542145
 1878.000000  8846.587891  -64854.628906  -58437.406250  9589.507812  -48847.898438  290.698425  -78.319962   48.414486  856.571838  -48381.406250  1723.755981
 1879.000000  8806.852539  -64855.281250  -58486.789062  9656.751953  -48830.039062  292.736847  -89.123962   48.246689  859.550964  -48365.160156  2886.124268
 1880.000000  9022.100586  -65061.023438  -58466.195312  9573.206055  -48892.988281  290.204224   72.929024   48.242184  859.631226  -48428.156250  229.539932
 1881.000000  8886.725586  -64987.660156  -58526.476562  9716.621094  -48809.855469  294.551758  -60.976654   48.390728  856.992432  -48343.589844  1622.928711
 1882.000000  9233.940430  -65393.609375  -58587.695312  9673.789062  -48913.906250  293.253326  307.053375   48.172962  860.866455  -48449.738281  599.313293
 1883.000000  9177.609375  -65073.531250  -58322.046875  9442.224609  -48879.820312  286.233643  372.170532   48.036621  863.309814  -48416.968750  1647.495605
 1884.000000  8830.542969  -64665.367188  -58261.328125  9437.925781  -48823.402344  286.103333  -44.258942   48.265755  859.211426  -48358.339844  226.948608
 1885.000000  9111.985352  -65093.148438  -58413.648438  9562.585938  -48851.062500  289.882294  211.325272   48.276760  859.015503  -48385.894531  889.113831
 1886.000000  8908.029297  -64901.335938  -58427.062500  9564.998047  -48862.062500  289.955414   56.421185   48.236897  859.725403  -48397.281250  329.336029
 1887.000000  8886.985352  -64730.222656  -58264.406250  9499.313477  -48765.093750  287.964233    2.766011   48.273331  859.076538  -48299.960938  2269.122314
 1888.000000  9253.119141  -65236.074219  -58415.367188  9556.146484  -48859.218750  289.687103  379.198883   48.269005  859.153564  -48394.125000  -1979.705688
 1889.000000  8951.107422  -64849.804688  -58327.140625  9508.808594  -48818.332031  288.252075   98.877258   48.238659  859.694031  -48353.531250  1058.640625
 1890.000000  8854.861328  -64953.562500  -58539.703125  9722.928711  -48816.773438  294.742950  -110.523865   48.360409  857.529724  -48350.800781  410.272675
 1891.000000  9025.083984  -65128.742188  -58539.375000  9628.926758  -48910.449219  291.893372  124.070229   48.024506  863.527588  -48447.714844  1532.299683
 1892.000000  9058.269531  -65080.925781  -58461.140625  9603.833984  -48857.304688  291.132690  140.909683   48.308483  858.451416  -48391.832031  -548.612000
 1893.000000  9013.323242  -64963.402344  -58379.890625  9501.842773  -48878.046875  288.040924  122.789299   48.238956  859.688721  -48413.246094  725.689209
 1894.000000  8801.166992  -64595.890625  -58223.304688  9554.914062  -48668.390625  289.649719  -13.395833   48.181377  860.716064  -48204.144531  1457.416016
 1895.000000  8822.630859  -64797.691406  -58399.179688  9735.084961  -48664.093750  295.111481  -105.765381   48.337311  857.939453  -48198.343750  1166.231812
 1896.000000  9143.328125  -64999.378906  -58287.953125  9553.041016  -48734.914062  289.592957  368.929108   48.199127  860.399109  -48270.496094  782.729736
 1897.000000  8912.972656  -65006.226562  -58512.085938  9763.936523  -48748.148438  295.986084   -8.912094   48.316963  858.300781  -48282.593750  -1114.271606
 1898.000000  9000.144531  -65049.398438  -58483.421875  9715.781250  -48767.640625  294.526306  115.472496   48.185345  860.645203  -48303.355469  -83.258820
 1899.000000  8617.827148  -64320.316406  -58126.031250  9392.192383  -48733.839844  284.716949  -69.493813   48.170242  860.915039  -48269.699219  3300.375977
 1900.000000  8750.533203  -64531.554688  -58213.265625  9434.248047  -48779.015625  285.991821  -30.469336   48.143906  861.385986  -48315.128906  -725.231018
 1901.000000  9271.614258  -65437.296875  -58589.601562  9727.540039  -48862.062500  294.882751  361.292389   48.277103  859.009399  -48396.890625  3278.778564
 1902.000000  9041.183594  -65076.160156  -58465.679688  9684.896484  -48780.781250  293.590057   96.665749   48.284672  858.874756  -48315.539062  3096.166260
 1903.000000  9009.717773  -65024.398438  -58439.703125  9580.527344  -48859.175781  290.426178  104.762566   48.222958  859.973938  -48394.527344  459.205841
 1904.000000  8996.016602  -64903.152344  -58331.335938  9509.371094  -48821.964844  288.269135   95.320534   48.255657  859.391174  -48357.000000  679.231018
 1905.000000  9175.244141  -65127.585938  -58376.078125  9508.022461  -48868.054688  288.228241  322.839844   48.203777  860.316101  -48403.589844  -1455.181519
 1906.000000  8774.915039  -64689.132812  -58340.125000  9593.500000  -48746.625000  290.819427  -122.287560   48.236111  859.739441  -48281.851562  -437.703522
 1907.000000  8904.740234  -64836.757812  -58360.531250  9573.074219  -48787.457031  290.200226   34.281708   48.151894  861.243103  -48323.492188  2099.793945
 1908.000000  9100.444336  -65066.359375  -58394.625000  9690.162109  -48704.460938  293.749664  199.449829   48.318092  858.280701  -48238.894531  1022.637451
 1909.000000  9173.331055  -65403.039062  -58657.148438  9843.677734  -48813.468750  298.403381   93.668396   48.338650  857.915710  -48347.707031  961.303345
 1910.000000  9086.488281  -65170.156250  -58514.437500  9762.694336  -48751.742188  295.948425  105.520622   48.336559  857.952820  -48286.000000  1743.823608
 1911.000000  9033.674805  -64922.199219  -58319.312500  9519.259766  -48800.054688  288.568909  243.872513   48.188046  860.596985  -48335.742188  140.859695
 1912.000000  9049.157227  -64833.296875  -58215.835938  9519.917969  -48695.917969  288.588837  196.028503   48.354977  857.626038  -48229.996094  338.317230
 1913.000000  9114.564453  -65075.585938  -58387.062500  9446.661133  -48940.402344  286.368134  307.581787   48.214230  860.129639  -48475.839844  1801.479736
 1914.000000  9094.689453  -65040.785156  -58376.664062  9616.764648  -48759.898438  291.524689  211.893066   48.286400  858.844055  -48294.640625  3118.549072
 1915.000000  9074.067383  -65084.402344  -58426.554688  9636.984375  -48789.570312  292.137665  201.704208   48.271984  859.100525  -48324.449219  2275.250000
 1916.000000  9016.083008  -64934.632812  -58339.390625  9503.560547  -48835.828125  288.092987  175.880310   48.183029  860.686584  -48371.562500  1187.910889
 1917.000000  9011.940430  -65047.023438  -58467.179688  9601.301758  -48865.878906  291.055908   61.166840   48.334339  857.992188  -48400.156250  1649.420288
 1918.000000  8947.240234  -65014.195312  -58483.429688  9640.183594  -48843.246094  292.234619   -4.227659   48.394913  856.918335  -48376.941406  602.679871
 1919.000000  9030.371094  -65084.589844  -58479.335938  9691.458984  -48787.875000  293.788971   27.115656   48.390205  857.001648  -48321.613281  -267.893036
 1920.000000  8986.203125  -64808.656250  -58245.625000  9366.574219  -48879.050781  283.940369  161.050354   48.118996  861.831909  -48415.402344  683.028320
 1921.000000  9246.349609  -65231.652344  -58409.679688  9594.761719  -48814.917969  290.857666  395.980621   48.220589  860.016174  -48350.292969  458.419739
 1922.000000  8648.201172  -64718.425781  -58498.695312  9689.150391  -48809.546875  293.718994  -242.464127   48.176964  860.794922  -48345.339844  1694.927124
 1923.000000  9244.230469  -65203.945312  -58393.367188  9355.458984  -49037.906250  283.603394  377.961578   48.084908  862.442871  -48574.589844  611.578796
 1924.000000  9122.945312  -65005.546875  -58302.226562  9552.037109  -48750.187500  289.562531  258.406036   48.332878  858.018127  -48284.480469  -1179.244385
 1925.000000  8872.361328  -64945.546875  -58503.351562  9728.335938  -48775.015625  294.906891  -102.796753   48.346024  857.784851  -48309.179688  2072.947998
 1926.000000  8881.372070  -64954.437500  -58502.437500  9636.600586  -48865.835938  292.126007   -8.230519   48.159229  861.111938  -48401.800781  1268.340820
 1927.000000  9116.333984  -65116.851562  -58439.531250  9501.660156  -48937.871094  288.035370  235.065918   48.228634  859.872742  -48473.167969  -1227.376343
 1928.000000  9031.666016  -65316.468750  -58721.734375  9753.543945  -48968.191406  295.671051   26.815371   48.180092  860.739075  -48503.957031  -123.759399
 1929.000000  9037.482422  -64858.644531  -58249.742188  9473.570312  -48776.171875  287.183868  238.784668   48.264721  859.229797  -48311.121094  1109.538086
 1930.000000  9127.369141  -65001.281250  -58301.257812  9503.345703  -48797.914062  288.086487  258.484619   48.337765  857.931396  -48332.160156  512.947754
 1931.000000  8957.614258  -64893.910156  -58365.898438  9561.383789  -48804.515625  289.845856   72.500664   48.205769  860.280579  -48340.031250  1326.373413
 1932.000000  9164.729492  -65227.570312  -58496.476562  9524.939453  -48971.539062  288.741058  260.244537   48.222881  859.975281  -48506.890625  667.610596
 1933.000000  9058.661133  -65175.890625  -58539.453125  9633.214844  -48906.238281  292.023346  182.618729   48.347275  857.762634  -48440.390625  -333.284668
 1934.000000  9030.812500  -65240.859375  -58635.593750  9810.574219  -48825.019531  297.399872   61.052185   48.371849  857.326904  -48358.937500  821.785095
 1935.000000  8945.749023  -64955.335938  -58440.531250  9622.282227  -48818.250000  291.691956   24.942034   48.184788  860.655151  -48353.968750  280.901825
 1936.000000  9125.214844  -65134.218750  -58437.710938  9690.464844  -48747.246094  293.758850  195.782364   48.318913  858.266113  -48281.671875  -507.459381
 1937.000000  8939.689453  -65004.609375  -58503.234375  9749.875000  -48753.359375  295.559845  -43.676899   48.422268  856.434204  -48286.789062  619.033386
 1938.000000  9054.574219  -65076.019531  -58450.320312  9651.661133  -48798.660156  292.582550  119.050209   48.312580  858.378662  -48333.148438  1586.585205
 1939.000000  9107.838867  -64874.695312  -58197.789062  9316.773438  -48881.015625  282.430695  289.599579   48.329834  858.072205  -48415.335938  -1821.298950
 1940.000000  9117.640625  -65133.382812  -58442.476562  9692.414062  -48750.062500  293.817932  183.481705   48.324841  858.160828  -48284.433594  2000.870850
 1941.000000  9295.843750  -65078.484375  -58206.070312  9345.826172  -48860.242188  283.311401  489.243866   48.308228  858.455994  -48394.773438  2210.277344
 1942.000000  8928.944336  -65017.132812  -58521.000000  9750.457031  -48770.542969  295.577454  -101.419586   48.294670  858.696960  -48305.203125  -1236.502930
 1943.000000  8999.638672  -64996.976562  -58428.179688  9608.942383  -48819.238281  291.287567   64.756096   48.386993  857.058533  -48353.007812  2096.687988
 1944.000000  9184.513672  -65089.148438  -58329.328125  9527.210938  -48802.117188  288.809937  338.278046   48.378113  857.215881  -48335.972656  -15.039402
 1945.000000  8779.497070  -64722.007812  -58374.500000  9625.318359  -48749.179688  291.783966  -164.590622   48.259838  859.316711  -48284.175781  -941.607971
 1946.000000  9110.806641  -65232.332031  -58541.062500  9552.815430  -48988.246094  289.586121  112.088867   48.228058  859.882996  -48523.546875  3707.641113
 1947.000000  9022.708984  -64869.742188  -58277.773438  9402.685547  -48875.085938  285.035034  172.379517   48.298084  858.636292  -48409.714844  842.920044
 1948.000000  9034.220703  -65019.171875  -58423.640625  9606.527344  -48817.113281  291.214355  161.313065   48.205883  860.278564  -48352.628906  -1214.451660
 1949.000000  9038.541992  -65010.312500  -58404.234375  9602.196289  -48802.039062  291.083038  192.552261   48.231354  859.824219  -48337.308594  -2503.864746
 1950.000000  9043.846680  -65247.226562  -58632.015625  9646.791016  -48985.226562  292.434906   71.064987   48.334351  857.992004  -48519.503906  -1363.871582
 1951.000000  8936.323242  -64933.398438  -58432.148438  9585.285156  -48846.863281  290.570404  -19.614157   48.341526  857.864685  -48381.074219  944.124329
 1952.000000  9030.226562  -64943.457031  -58339.648438  9416.005859  -48923.640625  285.438843   17.299376   48.479160  855.429138  -48456.523438   97.690285
 1953.000000  8933.826172  -64960.769531  -58461.632812  9482.029297  -48979.601562  287.440277  -40.586529   48.374912  857.272583  -48513.488281  744.416321
 1954.000000  9196.209961  -65250.500000  -58468.257812  9508.125000  -48960.132812  288.231354  242.980698   48.293266  858.721924  -48494.808594  -1998.633545
 1955.000000  9305.091797  -65370.789062  -58481.742188  9654.138672  -48827.601562  292.657654  436.633881   48.206604  860.265686  -48363.109375  3386.436035
 1956.000000  8984.164062  -65009.714844  -58456.085938  9601.502930  -48854.582031  291.062042   88.137871   48.233448  859.786926  -48389.832031  1893.013306
 1957.000000  8744.273438  -64868.410156  -58549.570312  9682.117188  -48867.453125  293.505798  -156.396973   48.137779  861.495605  -48403.625000  1869.528931
 1958.000000  9177.890625  -65098.914062  -58340.820312  9374.363281  -48966.457031  284.176483  356.052460   48.235817  859.744690  -48501.683594  1922.611328
 1959.000000  9055.063477  -65196.960938  -58570.718750  9697.953125  -48872.765625  293.985840  137.352859   48.274155  859.061890  -48407.625000  1471.993164
 1960.000000  9296.163086  -65108.285156  -58238.640625  9416.122070  -48822.519531  285.442352  460.843658   48.269878  859.138000  -48357.417969  -1872.926147
 1961.000000  9078.309570  -65267.605469  -58616.335938  9741.642578  -48874.695312  295.310272  150.467300   48.305012  858.513123  -48409.257812  -799.309998
 1962.000000  9037.531250  -65048.261719  -58438.484375  9531.906250  -48906.578125  288.952271  220.956436   48.153000  861.223328  -48442.605469  440.210907
 1963.000000  9101.197266  -65135.136719  -58465.781250  9711.981445  -48753.800781  294.411102  209.012527   48.419094  856.490356  -48287.261719  1863.835327
 1964.000000  9334.054688  -65623.453125  -58710.765625  9823.980469  -48886.785156  297.806274  329.545258   48.294281  858.703857  -48421.449219  3795.105225
 1965.000000  9123.541992  -65171.007812  -58470.945312  9582.897461  -48888.046875  290.498016  151.535095   48.406040  856.721313  -48421.632812  739.390869
 1966.000000  9023.824219  -64993.476562  -58401.359375  9602.583008  -48798.777344  291.094788  139.301392   48.295597  858.680481  -48333.429688  2233.853760
 1967.000000  8893.111328  -64776.367188  -58304.617188  9550.826172  -48753.789062  289.525818  -22.784393   48.353600  857.650452  -48287.882812  -2192.620850
 1968.000000  8952.244141  -65001.441406  -58483.992188  9639.341797  -48844.648438  292.209076   63.410553   48.200031  860.382996  -48380.222656  1166.662354
 1969.000000  8957.442383  -64990.199219  -58460.750000  9722.046875  -48738.703125  294.716217   62.029572   48.331333  858.045593  -48273.011719  391.888123
 1970.000000  9041.465820  -65181.148438  -58561.078125  9628.974609  -48932.101562  291.894806   81.048645   48.320114  858.244812  -48466.515625  1702.033691
 1971.000000  9109.519531  -65200.429688  -58526.664062  9670.052734  -48856.609375  293.140076  162.666672   48.383053  857.128357  -48390.417969  1400.027100
 1972.000000  9209.601562  -65416.406250  -58633.820312  9767.297852  -48866.523438  296.087982  244.983521   48.209614  860.211975  -48402.003906  382.159088
 1973.000000  9034.833008  -65023.652344  -58409.835938  9500.633789  -48909.203125  288.004272  149.169846   48.252838  859.441406  -48444.265625  1615.299927
 1974.000000  8933.721680  -64991.652344  -58489.226562  9583.599609  -48905.625000  290.519318   96.172050   48.084785  862.445068  -48442.308594  960.590088
 1975.000000  8979.089844  -64695.125000  -58138.882812  9330.275391  -48808.609375  282.839996  231.370377   48.256123  859.382874  -48343.640625  1601.316650
 1976.000000  8999.678711  -65160.257812  -58583.273438  9602.390625  -48980.882812  291.088959   28.637390   48.144943  861.367432  -48516.984375  2132.883301
 1977.000000  9073.505859  -65029.562500  -58390.640625  9590.503906  -48800.136719  290.728607  228.356979   48.303284  858.543823  -48334.714844  295.627411
 1978.000000  8918.625000  -64877.000000  -58385.531250  9646.556641  -48738.976562  292.427795   18.940134   48.406429  856.714417  -48272.558594  696.763733
 1979.000000  9025.791992  -64831.210938  -58230.812500  9519.807617  -48711.003906  288.585510  205.315292   48.184635  860.657898  -48246.726562  2422.494873
 1980.000000  9145.320312  -65140.585938  -58423.429688  9625.833008  -48797.597656  291.799591  234.642990   48.240128  859.667847  -48332.785156  168.892609
 1981.000000  9246.041992  -65158.691406  -58332.000000  9490.510742  -48841.488281  287.697388  413.183502   48.273312  859.076904  -48376.355469   81.021942
 1982.000000  8919.488281  -64867.210938  -58366.828125  9551.402344  -48815.425781  289.543304   95.297554   48.323845  858.178528  -48349.804688  1006.280823
 1983.000000  9505.329102  -65393.058594  -58313.609375  9368.671875  -48944.937500  284.003937  730.546326   48.079346  862.542664  -48481.671875  2330.216309
 1984.000000  9079.290039  -64911.339844  -58248.593750  9543.871094  -48704.722656  289.314972  309.176422   48.232738  859.799561  -48239.980469  -615.163879
 1985.000000  9034.241211  -64851.542969  -58238.578125  9542.645508  -48695.933594  289.277832  182.981384   48.423798  856.407166  -48229.351562  1197.708862
 1986.000000  8995.805664  -64867.050781  -58293.312500  9595.990234  -48697.320312  290.894928  133.561157   48.382740  857.133911  -48231.132812  -570.670837
 1987.000000  8885.999023  -64772.613281  -58310.234375  9619.289062  -48690.945312  291.601196   73.950485   48.061913  862.855530  -48227.847656  720.544250
 1988.000000  9208.026367  -65222.675781  -58439.015625  9601.550781  -48837.464844  291.063477  276.662994   48.295753  858.677673  -48372.113281  2504.040039
 1989.000000  9138.189453  -64943.851562  -58236.812500  9564.126953  -48672.687500  289.929016  270.655823   48.302837  858.551758  -48207.269531  -1879.353394
 1990.000000  9245.324219  -64969.160156  -58145.179688  9386.544922  -48758.632812  284.545746  433.429657   48.202530  860.338379  -48294.179688  1765.937988
 1991.000000  9028.977539  -64999.378906  -58403.382812  9550.210938  -48853.171875  289.507172  138.080002   48.146355  861.342163  -48389.261719  892.441650
 1992.000000  9094.746094  -64754.964844  -58088.382812  9389.793945  -48698.589844  284.644257  374.697052   48.156067  861.168457  -48234.585938  1349.419434
 1993.000000  8744.036133  -64863.074219  -58541.843750  9708.956055  -48832.886719  294.319397  -299.214142   48.430458  856.289368  -48366.238281  -229.976852
 1994.000000  9052.041016  -64777.460938  -58150.804688  9384.323242  -48766.480469  284.478394  291.172394   48.368725  857.382263  -48300.425781  -686.340393
 1995.000000  9023.911133  -64808.507812  -58214.671875  9441.697266  -48772.976562  286.217651  219.630295   48.192055  860.525391  -48308.625000  2235.865723
 1996.000000  9051.255859  -65204.820312  -58589.226562  9847.520508  -48741.707031  298.519867  145.696671   48.277798  858.997070  -48276.531250  2425.790283
 1997.000000  9106.524414  -64982.273438  -58313.765625  9563.173828  -48750.593750  289.900116  285.407013   48.087158  862.402527  -48287.253906  515.173706
 1998.000000  9247.808594  -65013.222656  -58189.296875  9311.177734  -48878.117188  282.261047  467.261688   48.172638  860.872253  -48413.953125  2371.008057
 1999.000000  8960.326172  -65171.855469  -58640.851562  9900.487305  -48740.363281  300.125519  -49.660763   48.271927  859.101562  -48275.242188  -1427.694092
 2000.000000  8966.931641  -64896.562500  -58355.390625  9543.834961  -48811.554688  289.313873  103.031189   48.262333  859.272339  -48346.527344  1451.420898
 2001.000000  9017.301758  -65069.296875  -58477.601562  9609.355469  -48868.246094  291.300079   51.922962   48.282585  858.911865  -48403.023438  1052.164185
 2002.000000  8959.201172  -64977.136719  -58446.906250  9678.109375  -48768.796875  293.384308   -6.391083   48.290173  858.776917  -48303.500000  2170.117920
 2003.000000  9079.300781  -65037.164062  -58379.343750  9629.579102  -48749.765625  291.913147  229.305969   48.213379  860.144775  -48285.210938  1477.804810
 2004.000000  8821.690430  -64699.777344  -58301.625000  9532.718750  -48768.906250  288.976898   45.467346   48.147766  861.316956  -48304.980469  396.594910
 2005.000000  8929.541016  -64844.609375  -58344.812500  9575.611328  -48769.203125  290.277161  128.422226   48.208572  860.230530  -48304.691406  -1547.755127
 2006.000000  8964.277344  -64982.597656  -58445.335938  9558.338867  -48886.996094  289.753540   83.238281   48.179352  860.752258  -48422.769531  1727.002075
 2007.000000  9071.317383  -64706.460938  -58057.523438  9363.788086  -48693.734375  283.855896  280.784424   48.331959  858.034485  -48228.035156  1495.388428
 2008.000000  9160.829102  -65054.742188  -58312.750000  9572.656250  -48740.093750  290.187561  270.117981   48.357235  857.585999  -48274.152344  2810.591309
 2009.000000  8993.285156  -64840.589844  -58266.125000  9539.445312  -48726.679688  289.180817  150.353271   48.265594  859.214233  -48261.621094  2328.210938
 2010.000000  9086.195312  -64953.210938  -58302.875000  9554.388672  -48748.484375  289.633789  229.022324   48.217167  860.077209  -48283.890625  1532.268799
 2011.000000  8849.712891  -64921.527344  -58497.609375  9667.962891  -48829.648438  293.076721  -115.648460   48.256008  859.384949  -48364.679688  -463.609375
 2012.000000  9270.080078  -65441.433594  -58608.023438  9729.644531  -48878.378906  294.946533  363.444092   48.177402  860.787109  -48414.167969  -1346.406982
 2013.000000  8935.846680  -64859.398438  -58343.703125  9636.219727  -48707.484375  292.114441   31.568024   48.289955  858.780823  -48242.191406  849.579346
 2014.000000  8889.655273  -64723.554688  -58256.328125  9538.865234  -48717.460938  289.163208   83.674568   48.300171  858.599182  -48252.070312  1249.758667
 2015.000000  9168.500000  -65043.214844  -58300.632812  9528.705078  -48771.929688  288.855225  311.706024   48.340488  857.883057  -48306.148438  -228.108109
 2016.000000  8929.144531  -64800.523438  -58303.632812  9564.916016  -48738.718750  289.952942  102.296082   48.198578  860.408936  -48274.304688  -140.391068
 2017.000000  8858.775391  -64717.195312  -58281.523438  9559.881836  -48721.640625  289.800323  107.429970   48.095379  862.255127  -48258.222656  3626.257324
 2018.000000  8922.056641  -64788.906250  -58289.640625  9526.241211  -48763.398438  288.780548   51.042645   48.274033  859.064087  -48298.257812  2873.870850
 2019.000000  8953.693359  -64896.148438  -58363.890625  9635.437500  -48728.453125  292.090729   11.741474   48.366531  857.421143  -48262.421875  327.580658
 2020.000000  9088.894531  -64903.324219  -58239.679688  9522.039062  -48717.640625  288.653137  255.343445   48.331001  858.051453  -48251.949219  -353.990662
 2021.000000  8836.361328  -64678.675781  -58266.500000  9584.013672  -48682.484375  290.531860  -17.753450   48.169994  860.919495  -48218.347656  -349.399048
 2022.000000  9003.878906  -64868.296875  -58286.671875  9484.176758  -48802.496094  287.505371  158.104645   48.303486  858.540222  -48337.070312  1339.771240
 2023.000000  8921.460938  -64811.265625  -58321.015625  9429.892578  -48891.125000  285.859802   26.501608   48.282112  858.920288  -48425.906250  242.247162
 2024.000000  8946.790039  -64830.050781  -58297.796875  9552.626953  -48745.171875  289.580383  159.327652   48.348045  857.748962  -48279.316406  -2280.282959
 2025.000000  9115.667969  -64853.476562  -58157.953125  9485.173828  -48672.781250  287.535614  428.716217   48.107403  862.039612  -48209.246094  169.246246
 2026.000000  9041.499023  -64716.218750  -58085.976562  9311.634766  -48774.343750  282.274902  346.983002   48.124104  861.740479  -48310.648438  2036.555908
 2027.000000  8903.291016  -64738.437500  -58263.640625  9639.394531  -48624.246094  292.210693  151.847717   47.963634  864.623535  -48162.097656  2292.737061
 2028.000000  8769.087891  -64681.175781  -58336.234375  9648.888672  -48687.343750  292.498505  -47.470257   48.126060  861.705383  -48223.628906  1468.130249
 2029.000000  8690.333008  -64677.882812  -58405.218750  9680.319336  -48724.898438  293.451294  -248.083908   48.249355  859.503418  -48259.996094  1580.428223
 2030.000000  8964.482422  -64920.679688  -58384.226562  9595.960938  -48788.265625  290.894043  124.992287   48.118454  861.841614  -48324.625000  1705.450195
 2031.000000  8929.986328  -64744.820312  -58235.234375  9346.759766  -48888.476562  283.339691  122.673546   48.115669  861.891479  -48424.863281  1236.133301
 2032.000000  9106.542969  -65227.148438  -58549.539062  9547.330078  -49002.210938  289.419830  207.924118   48.115776  861.889587  -48538.593750  202.283997
 2033.000000  8965.518555  -65140.164062  -58598.046875  9758.957031  -48839.089844  295.835144   -6.947849   48.207767  860.244934  -48374.585938  186.523285
 2034.000000  9203.448242  -65029.230469  -58253.531250  9482.564453  -48770.968750  287.456512  376.883087   48.367916  857.396606  -48304.921875  1691.532959
 2035.000000  9026.611328  -64887.554688  -58293.625000  9545.486328  -48748.140625  289.363922  203.142654   48.225689  859.925232  -48283.464844  1897.747070
 2036.000000  9123.160156  -65108.367188  -58410.898438  9665.979492  -48744.917969  293.016602  264.125031   48.149792  861.280701  -48280.972656  -10.344613
 2037.000000  9099.099609  -64876.378906  -58208.421875  9395.333984  -48813.085938  284.812195  349.077545   48.200794  860.369385  -48348.652344  595.796814
 2038.000000  9010.115234  -65036.382812  -58450.742188  9579.907227  -48870.835938  290.407379  103.547295   48.308319  858.454346  -48405.363281  2198.296387
 2039.000000  8985.441406  -64864.187500  -58311.257812  9545.140625  -48766.117188  289.353455   84.798828   48.348530  857.740356  -48300.257812  2543.575684
 2040.000000  9036.712891  -64540.136719  -57923.914062  9197.132812  -48726.781250  278.803864  344.272552   48.227638  859.890442  -48262.085938  412.078247
 2041.000000  9170.104492  -65069.687500  -58320.812500  9686.292969  -48634.519531  293.632385  328.024750   48.204586  860.301697  -48170.046875  -411.627991
 2042.000000  8898.853516  -64653.574219  -58177.718750  9506.234375  -48671.484375  288.174042  134.891327   48.299244  858.615662  -48206.101562  -46.487320
 2043.000000  8848.987305  -64838.128906  -58415.171875  9633.347656  -48781.824219  292.027374  -31.954691   48.258778  859.335632  -48316.832031  3210.047607
 2044.000000  8981.009766  -64878.683594  -58321.390625  9554.609375  -48766.781250  289.640503  137.097519   48.325222  858.154114  -48301.148438  886.231812
 2045.000000  8883.141602  -64508.445312  -58050.601562  9431.660156  -48618.941406  285.913391  184.841431   48.261688  859.283813  -48153.917969  1081.342163
 2046.000000  8988.535156  -64740.988281  -58167.570312  9363.339844  -48804.230469  283.842316  191.808548   48.246147  859.560608  -48339.359375  -748.210693
 2047.000000  8768.427734  -64863.890625  -58522.554688  9832.471680  -48690.082031  298.063660  -175.931686   48.088493  862.378601  -48226.730469  -982.105408
 2048.000000  8861.768555  -64559.050781  -58121.070312  9515.172852  -48605.898438  288.445007  148.449554   48.177750  860.780884  -48141.687500  621.920776
 2049.000000  9029.722656  -64805.492188  -58208.226562  9493.279297  -48714.945312  287.781311  273.344208   48.350227  857.710266  -48249.070312  1549.638062
 2050.000000  8956.750000  -64623.523438  -58087.171875  9420.935547  -48666.234375  285.588287  199.658157   48.323742  858.180359  -48200.613281  2222.481934
 2051.000000  9166.071289  -65120.546875  -58378.320312  9518.714844  -48859.605469  288.552368  260.223907   48.375694  857.258728  -48393.484375  2979.360352
 2052.000000  9266.045898  -65135.171875  -58289.046875  9414.489258  -48874.558594  285.392853  468.872650   48.189674  860.567871  -48410.230469  2016.539673
 2053.000000  9122.779297  -65005.101562  -58304.625000  9493.114258  -48811.511719  287.776306  273.399567   48.310741  858.411316  -48346.015625  567.947876
 2054.000000  9159.528320  -65133.582031  -58405.218750  9654.325195  -48750.894531  292.663300  301.239288   48.348103  857.747986  -48285.039062  1033.668091
 2055.000000  8959.396484  -64789.066406  -58264.421875  9557.156250  -48707.265625  289.717712  110.763824   48.277866  858.995850  -48242.089844  1304.470093
 2056.000000  9232.406250  -65167.011719  -58358.218750  9536.025391  -48822.195312  289.077148  393.715698   48.187157  860.612854  -48357.890625  1095.020142
 2057.000000  9031.205078  -64806.472656  -58194.109375  9386.832031  -48807.277344  284.554443  202.952881   48.294060  858.707825  -48341.945312  4069.881592
 2058.000000  9119.683594  -65091.148438  -58397.445312  9550.238281  -48847.207031  289.507996  244.842407   48.324173  858.172729  -48381.582031  -1672.718628
 2059.000000  8971.494141  -64958.929688  -58418.187500  9696.857422  -48721.328125  293.952637  115.084923   48.172779  860.869690  -48257.164062  1729.534424
 2060.000000  9121.851562  -64940.437500  -58242.828125  9522.786133  -48720.042969  288.675781  254.072144   48.297268  858.650757  -48254.679688  1123.199829
 2061.000000  8940.400391  -64827.460938  -58302.968750  9599.277344  -48703.691406  290.994568   95.294380   48.222046  859.990173  -48239.050781  2303.114746
 2062.000000  8879.791992  -64690.132812  -58238.304688  9556.367188  -48681.937500  289.693787   12.714871   48.418068  856.508484  -48215.410156  779.411621
 2063.000000  9169.824219  -64926.964844  -58181.476562  9323.212891  -48858.265625  282.625885  400.995026   48.206158  860.273621  -48393.777344  2978.166992
 2064.000000  8886.137695  -64953.621094  -58494.953125  9669.490234  -48825.460938  293.123016  -40.196667   48.314941  858.336670  -48359.925781  1888.469727
 2065.000000  9158.001953  -65179.785156  -58453.000000  9641.820312  -48811.179688  292.284210  302.019562   48.236416  859.734009  -48346.402344  632.018494
 2066.000000  9083.733398  -64916.613281  -58270.976562  9492.489258  -48778.488281  287.757385  274.537476   48.275429  859.039246  -48313.335938  892.637085
 2067.000000  9089.758789  -64768.421875  -58102.406250  9414.524414  -48687.882812  285.393921  275.181335   48.339741  857.896362  -48222.109375  -806.113953
 2068.000000  9115.686523  -65040.472656  -58344.031250  9591.707031  -48752.324219  290.765106  208.062424   48.215660  860.104065  -48287.746094  2326.449219
 2069.000000  9124.041016  -64931.929688  -58225.273438  9600.252930  -48625.019531  291.024139  261.517120   48.368855  857.379944  -48158.964844  648.476318
 2070.000000  8893.906250  -64603.312500  -58131.828125  9502.248047  -48629.578125  288.053192   91.880371   48.331398  858.044434  -48163.886719  1887.402100
 2071.000000  9160.083008  -64871.167969  -58133.039062  9438.178711  -48694.859375  286.110992  422.265381   48.164314  861.020996  -48230.777344  191.251526
 2072.000000  8932.898438  -64956.390625  -58456.351562  9699.183594  -48757.167969  294.023132   19.998953   48.242916  859.618164  -48292.328125  -1240.363281
 2073.000000  8989.939453  -65168.144531  -58609.257812  9757.641602  -48851.617188  295.795258   61.794006   48.241039  859.651611  -48386.792969  1538.145386
 2074.000000  9084.073242  -64795.472656  -58132.671875  9375.286133  -48757.386719  284.204437  273.627045   48.287964  858.816223  -48292.113281  2005.111816
 2075.000000  9012.794922  -64916.046875  -58320.390625  9587.351562  -48733.039062  290.633057  189.651810   48.275265  859.042114  -48267.886719  921.319275
 2076.000000  9009.940430  -64913.000000  -58329.656250  9575.301758  -48754.355469  290.267761  173.994553   48.212307  860.163940  -48289.808594  2781.051758
 2077.000000  8847.770508  -64782.039062  -58361.476562  9582.455078  -48779.023438  290.484619  -75.160065   48.504829  854.976440  -48311.660156  2018.270752
 2078.000000  9198.702148  -65180.109375  -58405.898438  9559.328125  -48846.570312  289.783539  277.375580   48.198463  860.410950  -48382.156250  1311.602783
 2079.000000  9125.593750  -65018.710938  -58318.054688  9532.610352  -48785.445312  288.973602  292.936676   48.141262  861.433289  -48321.585938  -219.867584
 2080.000000  9015.221680  -64847.945312  -58254.367188  9596.882812  -48657.484375  290.921967  265.649567   48.120365  861.807373  -48193.824219  4102.264160
 2081.000000  8836.287109  -64844.695312  -58439.398438  9660.755859  -48778.640625  292.858246  -16.990143   48.141407  861.430725  -48314.777344  1919.264038
 2082.000000  9184.393555  -64966.367188  -58212.921875  9476.802734  -48736.117188  287.281860  342.269867   48.251732  859.461121  -48271.191406  -589.151794
 2083.000000  8961.744141  -64906.199219  -58372.125000  9701.376953  -48670.750000  294.089630   38.042404   48.309799  858.428040  -48205.265625  -1364.504639
 2084.000000  8915.443359  -64968.988281  -58480.812500  9665.607422  -48815.203125  293.005310  -63.006687   48.309528  858.432861  -48349.718750  1205.774292
 2085.000000  9220.557617  -65107.960938  -58317.609375  9463.603516  -48854.007812  286.881714  413.420624   48.257988  859.349670  -48389.023438  875.751892
 2086.000000  9061.142578  -64853.843750  -58217.359375  9574.384766  -48642.976562  290.239960  300.288483   48.296795  858.659180  -48177.617188  1872.567627
 2087.000000  9272.089844  -65081.187500  -58227.710938  9489.943359  -48737.765625  287.680206  436.646606   48.390320  856.999634  -48271.503906  -620.493408
 2088.000000  9014.699219  -65014.039062  -58425.328125  9686.533203  -48738.796875  293.639648  137.887436   48.257309  859.361755  -48273.816406  -554.939148
 2089.000000  9022.218750  -65102.367188  -58504.445312  9705.046875  -48799.398438  294.200897   90.823143   48.047745  863.109924  -48336.437500  -786.053040
 2090.000000  9132.007812  -65003.031250  -58294.039062  9579.330078  -48714.710938  290.389893  338.748077   48.280777  858.944031  -48249.503906  1541.242432
 2091.000000  8976.728516  -64887.343750  -58332.335938  9700.609375  -48631.726562  294.066376  178.757401   48.146656  861.336792  -48167.812500  795.938171
 2092.000000  9036.791016  -64973.957031  -58364.007812  9623.014648  -48740.992188  291.714142  190.307663   48.279419  858.968201  -48275.800781  -1049.955200
 2093.000000  9043.869141  -65054.007812  -58438.585938  9738.671875  -48699.914062  295.220215  189.871170   48.234482  859.768494  -48235.156250  2097.979248
 2094.000000  8982.779297  -64845.597656  -58286.726562  9562.882812  -48723.843750  289.891296  136.787155   48.282330  858.916443  -48258.625000  -689.139893
 2095.000000  8780.600586  -64741.828125  -58385.523438  9681.387695  -48704.136719  293.483673  -30.021629   48.183262  860.682434  -48239.871094  731.193909
 2096.000000  9111.275391  -65049.609375  -58372.382812  9526.783203  -48845.601562  288.796967  306.273224   48.283527  858.895142  -48380.371094  2272.161621
 2097.000000  8877.955078  -64944.929688  -58495.875000  9691.331055  -48804.542969  293.785095  -24.870880   48.173111  860.863770  -48340.375000  899.527283
 2098.000000  9274.161133  -65188.890625  -58344.445312  9470.923828  -48873.523438  287.103638  475.360931   48.207256  860.254028  -48409.027344  1405.402588
 2099.000000  9087.765625  -65111.007812  -58448.710938  9632.878906  -48815.832031  292.013184  181.364914   48.181446  860.714844  -48351.582031  -1987.594482
 2100.000000  9025.325195  -65034.062500  -58430.046875  9546.976562  -48883.070312  289.409119  159.237610   48.127689  861.676270  -48419.339844  2138.770996
 2101.000000  8975.625000  -64774.773438  -58214.351562  9395.802734  -48818.546875  284.826385  182.281326   48.223911  859.956909  -48353.890625  1369.287354
 2102.000000  8995.875977  -64690.773438  -58111.960938  9373.583984  -48738.375000  284.152863  274.162720   48.115967  861.886169  -48274.757812  4278.664062
 2103.000000  8933.138672  -64889.671875  -58379.929688  9666.948242  -48712.980469  293.045959   80.468124   48.216324  860.092224  -48248.394531  -230.296463
 2104.000000  8685.080078  -64432.339844  -58176.875000  9596.820312  -48580.054688  290.920074  -108.050194   48.344761  857.807251  -48114.234375  -59.564346
 2105.000000  8842.567383  -64829.578125  -58417.257812  9597.531250  -48819.726562  290.941650  -35.753189   48.102745  862.123108  -48356.238281  1140.091064
 2106.000000  9044.224609  -64700.414062  -58071.796875  9335.212891  -48736.585938  282.989655  359.391327   48.014133  863.714172  -48273.949219  726.528564
 2107.000000  9161.671875  -65061.367188  -58318.078125  9434.960938  -48883.117188  286.013458  414.010590   48.101631  862.143066  -48419.636719  1094.836426
 2108.000000  8800.170898  -64955.222656  -58589.398438  9827.248047  -48762.148438  297.905334  -169.417038   48.310360  858.418091  -48296.656250  -206.195648
 2109.000000  8903.039062  -64883.621094  -58396.031250  9584.093750  -48811.937500  290.534302  -11.679810   48.288486  858.806946  -48346.656250  -3513.125977
 2110.000000  8940.308594  -64730.484375  -58218.281250  9497.412109  -48720.867188  287.906616  221.215820   48.053513  863.006348  -48257.851562  -679.033264
 2111.000000  8737.507812  -64692.273438  -58375.031250  9637.287109  -48737.742188  292.146790  -148.007919   48.238491  859.697021  -48272.945312  2102.056885
 2112.000000  9067.827148  -64947.289062  -58315.812500  9611.406250  -48704.406250  291.362244  222.017044   48.200909  860.367310  -48239.968750  -1681.020996
 2113.000000  9088.332031  -65024.328125  -58368.085938  9640.710938  -48727.375000  292.250580  199.944046   48.258217  859.345581  -48262.386719  1152.912109
 2114.000000  9013.809570  -64833.554688  -58247.695312  9416.011719  -48831.683594  285.439026  151.622452   48.326332  858.134399  -48366.039062  -710.746216
 2115.000000  9072.384766  -65062.062500  -58413.210938  9637.287109  -48775.921875  292.146790  194.972214   48.311539  858.397156  -48310.421875  1306.151123
 2116.000000  9040.023438  -64808.617188  -58203.679688  9460.185547  -48743.492188  286.778107  268.825928   48.185963  860.634155  -48279.199219  1524.870483
 2117.000000  9259.023438  -64970.722656  -58140.710938  9244.391602  -48896.320312  280.236481  523.590759   48.273361  859.075989  -48431.187500  2142.439453
 2118.000000  9019.916992  -64758.550781  -58175.273438  9428.955078  -48746.320312  285.831390  260.062347   48.226501  859.910767  -48281.636719  2062.803955
 2119.000000  8983.991211  -64917.914062  -58366.304688  9628.454102  -48737.851562  291.879028   92.382538   48.295410  858.683777  -48272.503906  1008.281921
 2120.000000  8999.485352  -64867.046875  -58300.640625  9513.794922  -48786.843750  288.403229  153.052261   48.293930  858.710144  -48321.511719  1151.115356
 2121.000000  8952.229492  -64836.863281  -58305.484375  9556.777344  -48748.707031  289.706207   66.797951   48.307346  858.471619  -48283.246094  3170.991699
 2122.000000  9062.017578  -64903.878906  -58259.515625  9468.514648  -48791.000000  287.030609  236.272522   48.170952  860.902344  -48326.851562  -308.250519
 2123.000000  9072.945312  -65003.289062  -58359.093750  9517.066406  -48842.027344  288.502411  214.883804   48.199203  860.397766  -48377.609375  -154.676392
 2124.000000  8975.904297  -65038.421875  -58489.085938  9646.320312  -48842.765625  292.420624   50.876781   48.233536  859.785339  -48378.015625  1559.909302
 2125.000000  9031.435547  -64939.417969  -58343.054688  9555.323242  -48787.730469  289.662140  183.167831   48.308319  858.454346  -48322.257812  1130.568848
 2126.000000  8960.937500  -64860.046875  -58331.117188  9500.112305  -48831.003906  287.988464  105.351738   48.048988  863.087585  -48368.031250  2153.772461
 2127.000000  9102.695312  -64894.289062  -58207.781250  9539.808594  -48667.972656  289.191833  354.805817   48.182137  860.702515  -48203.718750  3568.835938
 2128.000000  9294.866211  -65060.593750  -58193.171875  9283.677734  -48909.492188  281.427399  575.343323   48.149998  861.277039  -48445.546875  1399.961792
 2129.000000  8919.415039  -64803.878906  -58318.109375  9631.739258  -48686.371094  291.978638   44.487534   48.266769  859.193359  -48221.300781  793.110962
 2130.000000  8723.117188  -64654.261719  -58355.968750  9707.982422  -48647.984375  294.289886  -135.380249   48.286037  858.850464  -48182.726562  1524.086548
 2131.000000  9035.512695  -65013.828125  -58408.765625  9558.110352  -48850.656250  289.746613  195.391525   48.114998  861.903503  -48387.046875  -413.706726
 2132.000000  9127.487305  -64949.414062  -58253.406250  9507.952148  -48745.453125  288.226105  328.280548   48.352394  857.671814  -48279.558594  3650.586914
 2133.000000  8958.434570  -64825.515625  -58289.789062  9658.576172  -48631.210938  292.792175  142.373230   48.242783  859.620544  -48166.371094  1447.880737
 2134.000000  8796.908203  -64834.359375  -58463.953125  9744.204102  -48719.750000  295.387909  -98.296028   48.348228  857.745728  -48253.894531  119.857712
 2135.000000  8971.934570  -64833.378906  -58278.484375  9564.907227  -48713.578125  289.952667  213.301346   48.114677  861.909302  -48249.972656  2777.433594
 2136.000000  9134.980469  -65014.632812  -58306.117188  9487.834961  -48818.281250  287.616272  321.097443   48.122353  861.771790  -48354.601562  2272.525391
 2137.000000  8924.459961  -64737.031250  -58250.070312  9489.244141  -48760.828125  287.658997  103.628479   48.307949  858.460938  -48295.359375  1282.444458
 2138.000000  8891.760742  -64704.113281  -58239.304688  9485.402344  -48753.902344  287.542542   22.495714   48.392265  856.965210  -48287.621094  -490.910126
 2139.000000  8748.120117  -64722.035156  -58408.296875  9747.655273  -48660.640625  295.492523  -139.600037   48.325439  858.150208  -48195.003906  909.430237
 2140.000000  8995.291016  -64978.578125  -58405.398438  9736.919922  -48668.476562  295.167084  105.168251   48.371639  857.330627  -48202.394531  2054.323730
 2141.000000  9115.189453  -64909.101562  -58227.523438  9448.822266  -48778.703125  286.433624  340.525055   48.194553  860.480774  -48314.328125  564.802063
 2142.000000  8916.625000  -64872.777344  -58372.421875  9649.038086  -48723.382812  292.503021   28.453054   48.283127  858.902283  -48258.156250  -351.211578
 2143.000000  9346.186523  -65328.039062  -58411.171875  9659.587891  -48751.585938  292.822845  490.427826   48.345253  857.798523  -48285.757812  -207.440552
 2144.000000  9063.436523  -64909.035156  -58267.000000  9522.269531  -48744.730469  288.660126  231.534012   48.337521  857.935730  -48278.976562  -434.670288
 2145.000000  9053.032227  -64903.753906  -58274.085938  9520.201172  -48753.882812  288.597443  183.877686   48.250465  859.483643  -48288.968750  1630.152344
 2146.000000  8888.136719  -64932.214844  -58473.546875  9671.785156  -48801.761719  293.192596  -100.676575   48.340736  857.878662  -48335.976562  302.885284
 2147.000000  9099.667969  -65062.273438  -58390.695312  9650.653320  -48740.042969  292.552002  218.586624   48.231258  859.825928  -48275.316406  1800.364746
 2148.000000  9002.885742  -64815.140625  -58234.804688  9481.820312  -48752.984375  287.433960  168.505386   48.279312  858.970093  -48287.792969  3101.644287
 2149.000000  9097.503906  -65144.953125  -58462.296875  9591.957031  -48870.339844  290.772644  182.230820   48.252464  859.448059  -48405.406250  -699.543396
 2150.000000  8911.574219  -64868.699219  -58381.179688  9614.328125  -48766.851562  291.450806   94.071129   48.115795  861.889221  -48303.234375  3525.610352
 2151.000000  8664.495117  -64733.839844  -58496.156250  9734.710938  -48761.445312  295.100128  -312.863922   48.356796  857.593750  -48295.507812  2816.021484
 2152.000000  9184.170898  -65319.714844  -58564.695312  9699.327148  -48865.367188  294.027496  291.840668   48.173073  860.864441  -48401.199219  1190.730347
 2153.000000  8838.390625  -64736.691406  -58324.554688  9473.871094  -48850.683594  287.192963   32.466511   48.167362  860.966553  -48386.570312  -1033.727051
 2154.000000  8917.496094  -64778.195312  -58283.203125  9572.298828  -48710.906250  290.176727   80.057045   48.311214  858.402893  -48245.406250  793.506836
 2155.000000  8988.219727  -65195.187500  -58637.820312  9818.708008  -48819.113281  297.646423  -39.067993   48.298031  858.637207  -48353.742188  2821.976074
 2156.000000  9077.863281  -65000.453125  -58357.453125  9546.734375  -48810.718750  289.401764  248.416214   48.192425  860.518799  -48346.363281  1207.313599
 2157.000000  9214.460938  -65024.335938  -58230.367188  9403.921875  -48826.445312  285.072510  359.702911   48.287632  858.822144  -48361.171875  -141.673889
 2158.000000  9088.826172  -65161.851562  -58503.390625  9725.978516  -48777.414062  294.835419  178.773743   48.290146  858.777405  -48312.117188  599.198425
 2159.000000  9090.720703  -64983.242188  -58319.390625  9623.556641  -48695.835938  291.730560  238.402344   48.264454  859.234558  -48230.789062  1063.805908
 2160.000000  8813.784180  -64759.550781  -58379.062500  9739.984375  -48639.078125  295.259979  -86.817406   48.356895  857.591980  -48173.140625  1335.632690
 2161.000000  8909.205078  -64886.335938  -58400.093750  9564.811523  -48835.281250  289.949768   71.307625   48.102642  862.124939  -48371.792969  2661.130859
 2162.000000  8998.198242  -64880.828125  -58309.640625  9533.354492  -48776.285156  288.996155  143.609390   48.197765  860.423401  -48311.878906  625.024414
 2163.000000  9147.287109  -65118.625000  -58388.320312  9584.201172  -48804.117188  290.537537  282.661621   48.197510  860.427979  -48339.714844  -805.279724
 2164.000000  8930.373047  -64890.507812  -58385.945312  9585.991211  -48799.953125  290.591797  -64.566597   48.399372  856.839355  -48333.605469  1563.573608
 2165.000000  8746.216797  -64881.648438  -58561.710938  9773.311523  -48788.398438  296.270264  -193.955215   48.244663  859.587036  -48323.539062  622.487061
 2166.000000  8950.175781  -64787.433594  -58257.046875  9481.626953  -48775.421875  287.428101  162.715164   48.134239  861.559021  -48311.628906  -871.261597
 2167.000000  8868.325195  -64811.695312  -58379.960938  9568.243164  -48811.718750  290.053802   59.619579   48.150139  861.274475  -48347.773438  1171.834106
 2168.000000  9018.080078  -64802.796875  -58207.304688  9381.343750  -48825.960938  284.388092  267.483612   48.143906  861.385986  -48362.074219  1030.331055
 2169.000000  9293.916992  -65216.199219  -58358.859375  9469.328125  -48889.531250  287.055267  478.796173   48.059433  862.900024  -48426.457031  254.201157
 2170.000000  8988.134766  -64901.230469  -58333.945312  9631.342773  -48702.601562  291.966614  121.914070   48.332432  858.026062  -48236.898438  379.527191
 2171.000000  8900.630859  -64861.132812  -58397.453125  9622.666016  -48774.789062  291.703583   46.322796   48.218616  860.051331  -48310.183594  1520.586792
 2172.000000  9015.890625  -65039.460938  -58455.296875  9609.248047  -48846.046875  291.296814  102.579308   48.334454  857.990173  -48380.324219  1877.418213
 2173.000000  9158.847656  -65214.726562  -58485.429688  9678.784180  -48806.644531  293.404755  284.443207   48.207382  860.251770  -48342.144531  1221.072266
 2174.000000  8953.682617  -64730.035156  -58201.882812  9401.286133  -48800.597656  284.992615  164.460648   48.318386  858.275513  -48335.031250  197.548309
 2175.000000  9007.225586  -64953.832031  -58378.851562  9656.054688  -48722.796875  292.715729  147.772034   48.249287  859.504639  -48257.894531  1590.582275
 2176.000000  9228.380859  -65098.824219  -58306.789062  9410.546875  -48896.242188  285.273346  383.968658   48.391628  856.976440  -48429.968750  1408.873047
 2177.000000  8935.855469  -64893.320312  -58383.304688  9581.673828  -48801.632812  290.460938   55.366787   48.261478  859.287537  -48336.613281  1545.934326
 2178.000000  8961.662109  -64854.265625  -58316.195312  9623.921875  -48692.273438  291.741638   78.648064   48.304157  858.528320  -48226.843750  -110.229683
 2179.000000  9094.717773  -64935.695312  -58262.914062  9479.584961  -48783.328125  287.366180  261.365143   48.282719  858.909546  -48318.105469  933.625549
 2180.000000  9090.222656  -65146.191406  -58479.171875  9657.921875  -48821.250000  292.772339  168.620255   48.416321  856.539429  -48354.738281  3465.516113
 2181.000000  9216.889648  -65294.468750  -58491.093750  9501.242188  -48989.851562  288.022705  383.410522   48.148552  861.302856  -48525.921875  2667.065430
 2182.000000  8982.377930  -64798.734375  -58236.609375  9470.152344  -48766.457031  287.080231  144.475708   48.256973  859.367737  -48301.480469  1642.311401
 2183.000000  9249.832031  -65335.328125  -58516.414062  9691.232422  -48825.179688  293.782104  368.321777   48.297165  858.652588  -48359.816406  2069.681152
 2184.000000  8927.633789  -64610.093750  -58109.632812  9329.790039  -48779.843750  282.825256  161.051743   48.213264  860.146851  -48315.289062  703.659729
 2185.000000  9025.851562  -65003.796875  -58412.656250  9608.679688  -48803.976562  291.279602  133.984070   48.291824  858.747559  -48338.664062  1144.554443
 2186.000000  8905.726562  -65018.546875  -58535.304688  9704.253906  -48831.050781  294.176849  -23.935043   48.195526  860.463379  -48366.667969  1177.075439
 2187.000000  9001.767578  -64900.937500  -58321.523438  9545.416016  -48776.109375  289.361816  142.581985   48.274433  859.056946  -48310.964844  2362.356201
 2188.000000  8958.098633  -65077.718750  -58534.757812  9705.807617  -48828.949219  294.223938  -31.798803   48.278111  858.991516  -48363.769531  112.126549
 2189.000000  9002.447266  -64988.222656  -58413.890625  9591.490234  -48822.398438  290.758514   32.462994   48.241856  859.637024  -48357.566406   51.005917
 2190.000000  9039.501953  -64913.585938  -58302.562500  9485.130859  -48817.429688  287.534302  177.395798   48.274601  859.053955  -48352.285156  1275.214966
 2191.000000  9140.466797  -65004.351562  -58291.109375  9472.894531  -48818.214844  287.163361  260.022095   48.312294  858.383728  -48352.707031  -362.736145
 2192.000000  8946.874023  -64978.074219  -58453.601562  9554.261719  -48899.339844  289.629944  -14.729512   48.304363  858.524658  -48433.906250  2380.372803
 2193.000000  8998.472656  -64947.242188  -58370.445312  9652.732422  -48717.710938  292.615021   99.061951   48.463982  855.697083  -48250.738281  380.072845
 2194.000000  8964.040039  -65274.511719  -58738.539062  9859.677734  -48878.859375  298.888397  -49.226116   48.240196  859.666626  -48414.042969  1761.254761
 2195.000000  9301.467773  -65335.097656  -58459.203125  9583.325195  -48875.878906  290.510986  425.401459   48.144405  861.377075  -48411.988281  2501.762695
 2196.000000  8984.908203  -65092.550781  -58533.773438  9624.587891  -48909.187500  291.761841  117.752563   48.121075  861.794678  -48445.519531  266.130035
 2197.000000  9062.839844  -64853.406250  -58219.953125  9384.152344  -48835.800781  284.473267  226.202759   48.289871  858.782288  -48370.507812  1811.645752
 2198.000000  8934.349609  -64731.617188  -58224.851562  9509.190430  -48715.660156  288.263641  221.278152   48.142841  861.405029  -48251.785156  1222.800415
 2199.000000  8956.496094  -64943.109375  -58413.429688  9600.719727  -48812.710938  291.038300  101.390503   48.303349  858.542664  -48347.289062  2749.303955
 2200.000000  8866.195312  -64849.257812  -58407.710938  9599.152344  -48808.558594  290.990784   20.441488   48.234821  859.762390  -48343.796875  -49.155891
 2201.000000  9262.224609  -65042.781250  -58208.210938  9473.771484  -48734.437500  287.189941  490.277069   48.259155  859.328918  -48269.441406  3861.528809
 2202.000000  9112.990234  -65183.402344  -58491.750000  9620.159180  -48871.589844  291.627594  105.341919   48.261177  859.292908  -48406.574219  -1998.050293
 2203.000000  9210.839844  -65235.718750  -58456.179688  9462.816406  -48993.363281  286.857849  288.382202   48.211254  860.182678  -48528.828125   49.099697
 2204.000000  8833.714844  -64805.468750  -58398.773438  9589.861328  -48808.914062  290.709137  -94.352943   48.400169  856.825256  -48342.558594  -1509.398804
 2205.000000  8808.475586  -64909.269531  -58510.195312  9694.299805  -48815.894531  293.875092  -123.521935   48.173244  860.861389  -48351.726562  1464.578491
 2206.000000  9035.129883  -65043.359375  -58433.921875  9690.361328  -48743.562500  293.755707  111.948418   48.334747  857.984985  -48277.835938  408.314362
 2207.000000  9015.669922  -64709.335938  -58119.976562  9305.300781  -48814.675781  282.082886  210.167404   48.308018  858.459717  -48349.207031  1033.711670
 2208.000000  9186.150391  -65025.832031  -58265.281250  9434.802734  -48830.476562  286.008636  306.461273   48.418705  856.497253  -48363.941406  1256.282227
 2209.000000  9075.461914  -64990.375000  -58337.343750  9615.310547  -48722.031250  291.480591  111.777107   48.483582  855.351135  -48254.871094  -747.078857
 2210.000000  9010.500977  -64872.527344  -58291.742188  9475.811523  -48815.929688  287.251801  100.422935   48.323528  858.184143  -48350.312500  1436.243042
 2211.000000  9071.136719  -64917.425781  -58268.242188  9406.981445  -48861.261719  285.165253  175.877670   48.408405  856.679443  -48394.828125  -1852.512939
 2212.000000  9079.869141  -64936.382812  -58283.750000  9420.835938  -48862.914062  285.585266  163.928894   48.211380  860.180481  -48398.378906  -524.301758
 2213.000000  9254.414062  -65206.398438  -58388.007812  9511.459961  -48876.546875  288.332458  354.013336   48.354454  857.635315  -48410.632812  1194.448242
 2214.000000  9135.311523  -65092.636719  -58370.710938  9682.416992  -48688.292969  293.514893  208.338196   48.517124  854.759766  -48220.808594  1695.141846
 2215.000000  9130.940430  -65181.871094  -58477.781250  9677.450195  -48800.332031  293.364319  181.729782   48.459877  855.769531  -48333.402344  140.202164
 2216.000000  9109.927734  -65124.097656  -58443.921875  9534.228516  -48909.695312  289.022675  224.560379   48.251183  859.470886  -48444.773438  1592.848755
 2217.000000  8985.498047  -64963.781250  -58416.507812  9612.025391  -48804.484375  291.381012   94.799934   48.182022  860.704590  -48340.230469  429.416901
 2218.000000  8965.376953  -64945.687500  -58406.460938  9527.082031  -48879.378906  288.806030  155.793335   48.161919  861.063843  -48415.320312  1704.500000
 2219.000000  8946.088867  -64926.867188  -58407.468750  9598.641602  -48808.828125  290.975281   11.918884   48.338432  857.919556  -48343.066406  2158.219971
 2220.000000  8964.422852  -64902.996094  -58359.742188  9566.881836  -48792.859375  290.012512   55.421131   48.275692  859.034546  -48327.703125  764.426758
 2221.000000  9078.282227  -65150.507812  -58491.664062  9672.039062  -48819.625000  293.200287  106.913857   48.340641  857.880371  -48353.843750  1382.583618
 2222.000000  8946.011719  -65075.574219  -58548.664062  9626.025391  -48922.640625  291.805420  -44.632015   48.305695  858.500977  -48457.195312  540.904724
 2223.000000  9286.371094  -65171.875000  -58307.296875  9528.350586  -48778.945312  288.844482  416.562500   48.305683  858.501221  -48313.500000  1165.822998
 2224.000000  9145.369141  -65086.582031  -58360.656250  9499.156250  -48861.500000  287.959473  242.493210   48.279335  858.969727  -48396.308594  758.759277
 2225.000000  9033.352539  -64709.367188  -58097.289062  9394.314453  -48702.976562  284.781281  278.707642   48.208344  860.234619  -48238.468750  751.209167
 2226.000000  8723.155273  -64660.960938  -58361.570312  9486.637695  -48874.933594  287.579987  -190.621765   48.304886  858.515381  -48409.496094  743.734558
 2227.000000  9158.316406  -65063.812500  -58333.484375  9411.575195  -48921.910156  285.304535  264.179962   48.338661  857.915527  -48456.148438  1654.289185
 2228.000000  9195.378906  -65108.421875  -58343.515625  9493.272461  -48850.242188  287.781097  225.645218   48.525204  854.617493  -48382.679688  1348.600220
 2229.000000  9299.382812  -65173.238281  -58301.515625  9285.781250  -49015.734375  281.491180  471.649384   48.190784  860.548096  -48551.394531  2355.648926
 2230.000000  9240.079102  -65031.906250  -58211.328125  9382.687500  -48828.640625  284.428802  411.396606   48.444790  856.036072  -48361.855469  -1599.510742
 2231.000000  8939.133789  -64928.695312  -58423.492188  9662.855469  -48760.636719  292.921875  -16.986155   48.369141  857.374878  -48294.578125  2160.215088
 2232.000000  8918.605469  -64711.738281  -58226.890625  9432.629883  -48794.261719  285.942780  204.325577   48.113064  861.938171  -48330.671875  -453.027100
 2233.000000  8883.057617  -64877.386719  -58424.843750  9569.009766  -48855.835938  290.077026   26.613708   48.279095  858.973999  -48390.648438  1719.918457
 2234.000000  9009.637695  -65159.910156  -58584.687500  9748.964844  -48835.722656  295.532227   39.275024   48.276451  859.021057  -48370.558594  -448.065735
 2235.000000  9323.996094  -65299.367188  -58406.484375  9521.258789  -48885.226562  288.629486  422.784454   48.271908  859.101868  -48420.105469  -321.474579
 2236.000000  9011.306641  -64927.281250  -58339.953125  9468.368164  -48871.585938  287.026154  104.536438   48.332054  858.032776  -48405.886719  1338.069702
 2237.000000  9222.510742  -65128.281250  -58327.281250  9491.083008  -48836.199219  287.714752  349.326202   48.227276  859.896912  -48371.507812  3259.820801
 2238.000000  8848.448242  -64736.851562  -58310.796875  9591.146484  -48719.648438  290.748077  -28.260132   48.393631  856.940979  -48253.355469  -156.510254
 2239.000000  8947.096680  -64969.359375  -58443.015625  9613.430664  -48829.585938  291.423615  -38.023514   48.340199  857.888245  -48363.808594  -532.431641
 2240.000000  8927.165039  -65148.187500  -58647.507812  9804.332031  -48843.175781  297.210632  -69.673775   48.290905  858.763916  -48377.871094  -697.251099
 2241.000000  9195.093750  -65160.722656  -58389.554688  9494.817383  -48894.738281  287.827942  264.210602   48.281601  858.929382  -48429.523438  209.245483
 2242.000000  9005.237305  -64961.898438  -58385.273438  9466.148438  -48919.125000  286.958862   98.055016   48.372112  857.322205  -48453.039062  470.467926
 2243.000000  8977.380859  -64960.402344  -58412.781250  9587.577148  -48825.203125  290.639893   83.508034   48.219913  860.028198  -48360.585938  1920.265259
 2244.000000  9055.513672  -64842.628906  -58214.750000  9476.812500  -48737.937500  287.282135  233.658615   48.361069  857.518005  -48271.957031  467.495209
 2245.000000  9209.557617  -64836.718750  -58050.179688  9372.680664  -48677.500000  284.125458  376.716217   48.368248  857.390686  -48211.453125  -650.712463
 2246.000000  8984.477539  -64816.667969  -58265.367188  9485.427734  -48779.937500  287.543304  150.293289   48.348587  857.739380  -48314.078125  209.317307
 2247.000000  9028.478516  -64959.660156  -58355.085938  9650.960938  -48704.125000  292.561310  115.899666   48.346184  857.781982  -48238.289062  1183.597778
 2248.000000  8839.212891  -64800.246094  -58385.414062  9551.721680  -48833.691406  289.552948  -34.982838   48.227184  859.898560  -48369.003906  -152.352341
 2249.000000  9013.390625  -65112.664062  -58527.367188  9696.982422  -48830.382812  293.956421   55.909351   48.321159  858.226257  -48364.789062  642.662292
 2250.000000  8940.251953  -64975.246094  -58464.554688  9618.466797  -48846.085938  291.576294   18.300934   48.294964  858.691772  -48380.742188  2163.375732
 2251.000000  8872.889648  -64958.152344  -58521.171875  9708.611328  -48812.562500  294.308929  -75.629486   48.141582  861.427551  -48348.699219  -442.255157
 2252.000000  9046.015625  -65129.363281  -58504.117188  9604.310547  -48899.804688  291.147156  121.040779   48.263546  859.250732  -48434.765625  1423.666992
 2253.000000  8985.708984  -64948.347656  -58388.062500  9622.263672  -48765.796875  291.691376   88.017296   48.337170  857.941956  -48300.046875  668.558960
 2254.000000  9127.120117  -65244.835938  -58554.515625  9696.888672  -48857.625000  293.953583  147.528793   48.466656  855.649841  -48390.628906  3200.331543
 2255.000000  8912.537109  -64650.882812  -58156.820312  9388.994141  -48767.828125  284.619995   70.998573   48.220444  860.018799  -48303.203125  1521.663818
 2256.000000  9015.712891  -64795.976562  -58205.171875  9446.421875  -48758.750000  286.360870  267.207886   48.183956  860.670044  -48294.476562  583.397339
 2257.000000  9240.767578  -65066.585938  -58245.859375  9539.353516  -48706.507812  289.178009  353.874756   48.374508  857.279785  -48240.398438  255.607437
 2258.000000  8681.127930  -64525.617188  -58272.125000  9569.942383  -48702.183594  290.105286  -141.843124   48.177967  860.777039  -48237.968750  1667.029541
 2259.000000  9180.855469  -64990.984375  -58237.648438  9468.367188  -48769.281250  287.026123  373.612579   48.214504  860.124695  -48304.714844  1657.414429
 2260.000000  9141.700195  -65095.593750  -58375.015625  9654.329102  -48720.687500  292.663422  319.777344   48.105576  862.072327  -48257.171875  -2239.360352
 2261.000000  8906.553711  -64534.000000  -58053.226562  9416.904297  -48636.320312  285.466064  152.567078   48.350735  857.701294  -48170.441406  2459.433838
 2262.000000  8932.666992  -64783.417969  -58261.507812  9474.701172  -48786.804688  287.218140   80.131981   48.420574  856.464172  -48320.253906  1323.820923
 2263.000000  9008.520508  -64765.718750  -58182.343750  9495.490234  -48686.851562  287.848328  218.553391   48.347401  857.760437  -48221.003906  637.057007
 2264.000000  8967.919922  -64773.933594  -58230.921875  9433.278320  -48797.644531  285.962433  183.182053   48.228786  859.869995  -48332.941406  939.283386
 2265.000000  8981.085938  -65090.859375  -58528.273438  9702.140625  -48826.132812  294.112793   72.022797   48.275085  859.045349  -48360.980469  -804.214722
 2266.000000  9159.158203  -65191.101562  -58468.679688  9597.244141  -48871.437500  290.932922  167.457291   48.431374  856.273193  -48404.781250  1028.157471
 2267.000000  8930.727539  -64899.164062  -58392.968750  9552.021484  -48840.945312  289.562042   63.685520   48.367714  857.400208  -48374.902344  -1620.270996
 2268.000000  9009.265625  -64939.195312  -58365.617188  9498.450195  -48867.167969  287.938080  162.071182   48.279137  858.973267  -48401.976562  1841.905273
 2269.000000  9156.032227  -65165.636719  -58431.484375  9697.629883  -48733.855469  293.976044  265.840790   48.263088  859.258850  -48268.820312  -769.669983
 2270.000000  9183.121094  -65079.945312  -58316.289062  9567.285156  -48749.003906  290.024750  267.778595   48.290554  858.770142  -48283.703125  2810.448975
 2271.000000  9082.119141  -64990.664062  -58332.976562  9433.328125  -48899.648438  285.963959  232.158386   48.184200  860.665649  -48435.375000  2909.702881
 2272.000000  9034.234375  -64924.128906  -58316.484375  9444.796875  -48871.687500  286.311615  185.036804   48.221886  859.993042  -48407.050781  850.092773
 2273.000000  9048.708984  -64941.109375  -58325.445312  9558.160156  -48767.285156  289.748138  221.555786   48.177505  860.785278  -48303.074219  2280.632568
 2274.000000  8960.318359  -65057.207031  -58518.007812  9684.201172  -48833.804688  293.568970    0.814789   48.186890  860.617615  -48369.503906  2201.045898
 2275.000000  8938.107422  -64905.515625  -58389.578125  9501.083984  -48888.492188  288.017914   59.233440   48.353237  857.656860  -48422.589844  2409.860840
 2276.000000  9162.361328  -65329.500000  -58598.367188  9759.015625  -48839.351562  295.836914  185.116089   48.305950  858.496460  -48373.902344  674.467834
 2277.000000  8955.586914  -65039.269531  -58514.304688  9499.072266  -49015.234375  287.956940   68.393517   48.293446  858.718750  -48549.906250  264.060791
 2278.000000  9068.671875  -65168.007812  -58518.203125  9711.798828  -48806.406250  294.405579  145.590012   48.271027  859.117554  -48341.292969  -954.350952
 2279.000000  9026.583984  -65101.296875  -58506.875000  9587.572266  -48919.304688  290.639740  161.505264   48.162987  861.044739  -48455.234375  952.349182
 2280.000000  9002.437500  -65070.671875  -58500.125000  9590.559570  -48909.566406  290.730286   37.846035   48.308796  858.445862  -48444.089844  365.372894
 2281.000000  8963.151367  -64827.722656  -58285.367188  9541.029297  -48744.335938  289.228821  137.393188   48.249729  859.496765  -48279.429688  221.726624
 2282.000000  8980.330078  -64989.695312  -58444.726562  9625.025391  -48819.703125  291.775085   32.148312   48.238575  859.695496  -48354.902344  -891.924622
 2283.000000  9117.852539  -64877.128906  -58186.117188  9367.159180  -48818.957031  283.958099  288.908600   48.250584  859.481567  -48354.042969  -405.703949
 2284.000000  9027.527344  -65064.167969  -58458.859375  9590.591797  -48868.265625  290.731262  170.816879   48.201931  860.349060  -48403.820312  2110.675293
 2285.000000  9176.292969  -64915.539062  -58158.429688  9486.296875  -48672.132812  287.569641  374.159424   48.281979  858.922668  -48206.914062  1170.031250
 2286.000000  8963.047852  -65065.351562  -58533.968750  9629.208008  -48904.761719  291.901886   50.961040   48.206234  860.272278  -48440.273438  2034.559082
 2287.000000  8917.158203  -64718.617188  -58226.250000  9447.519531  -48778.730469  286.394135   88.078255   48.187847  860.600525  -48314.421875  1660.019897
 2288.000000  9125.206055  -65165.984375  -58475.445312  9568.740234  -48906.703125  290.068848  204.149643   48.276814  859.014587  -48441.535156  1264.036377
 2289.000000  8817.795898  -64965.195312  -58583.078125  9794.501953  -48788.578125  296.912659  -130.586517   48.390728  856.992432  -48322.312500  3095.623535
 2290.000000  9058.877930  -64944.625000  -58308.812500  9491.309570  -48817.503906  287.721619  232.116928   48.263973  859.243103  -48352.460938   20.169235
 2291.000000  9207.800781  -65253.789062  -58473.703125  9683.181641  -48790.523438  293.538055  277.075562   48.371372  857.335327  -48324.445312  359.132538
 2292.000000  9081.543945  -64951.308594  -58300.648438  9421.601562  -48879.046875  285.608490  218.768875   48.333050  858.015076  -48413.335938  -364.614838
 2293.000000  8918.836914  -65030.796875  -58543.953125  9705.548828  -48838.406250  294.216095   36.677502   48.221981  859.991333  -48373.765625  104.174820
 2294.000000  9178.216797  -65073.101562  -58322.484375  9619.873047  -48702.609375  291.618896  328.602295   48.251591  859.463623  -48237.683594  1488.034912
 2295.000000  9029.463867  -65160.886719  -58554.742188  9675.676758  -48879.066406  293.310547  125.453331   48.190643  860.550598  -48414.730469  -369.272156
 2296.000000  8994.644531  -65003.128906  -58438.460938  9608.766602  -48829.695312  291.282227  114.414757   48.282997  858.904541  -48364.468750  1593.217285
 2297.000000  9000.426758  -64944.070312  -58367.671875  9556.326172  -48811.343750  289.692535  124.131927   48.418240  856.505432  -48344.812500  787.143494
 2298.000000  8919.342773  -65004.820312  -58518.703125  9653.695312  -48865.007812  292.644196    8.272784   48.248413  859.520203  -48400.113281  206.089172
 2299.000000  8913.122070  -64668.480469  -58187.500000  9418.091797  -48769.406250  285.502075  141.486389   48.300571  858.592041  -48304.011719  2694.537598
 2300.000000  9028.253906  -65079.164062  -58468.171875  9615.057617  -48853.113281  291.472931   78.222015   48.358154  857.569702  -48387.164062  2414.337646
 2301.000000  8810.637695  -64606.320312  -58224.359375  9443.700195  -48780.660156  286.278381   46.968842   48.275059  859.045776  -48315.507812  1891.558228
 2302.000000  8980.587891  -64820.910156  -58264.773438  9503.434570  -48761.339844  288.089172  219.765381   48.202984  860.330261  -48296.882812  536.631042
 2303.000000  9008.360352  -64983.093750  -58399.156250  9737.366211  -48661.789062  295.180634  135.726440   48.293549  858.716919  -48196.460938  2166.696289
 2304.000000  9115.306641  -65030.578125  -58340.898438  9563.929688  -48776.968750  289.923035  260.129913   48.247047  859.544556  -48312.089844  1642.253784
 2305.000000  9130.510742  -64970.265625  -58262.656250  9512.828125  -48749.828125  288.373932  301.615967   48.178074  860.775085  -48285.613281  -452.836578
 2306.000000  8996.447266  -65068.804688  -58501.039062  9667.674805  -48833.363281  293.067993   46.449005   48.303871  858.533386  -48367.933594  -108.088982
 2307.000000  9211.895508  -65061.496094  -58283.515625  9340.644531  -48942.871094  283.154327  339.413696   48.253250  859.434082  -48477.929688  225.525436
 2308.000000  8901.913086  -65074.238281  -58599.062500  9749.343750  -48849.718750  295.543701  -28.671564   48.115456  861.895325  -48386.105469  579.006348
 2309.000000  9080.839844  -65148.230469  -58494.007812  9609.246094  -48884.761719  291.296753  144.126846   48.396236  856.894897  -48418.445312  1435.015991
 2310.000000  9248.941406  -65172.453125  -58350.929688  9416.387695  -48934.542969  285.450409  355.582550   48.297211  858.651794  -48469.179688  1986.715454
 2311.000000  8969.091797  -64958.691406  -58417.320312  9635.789062  -48781.531250  292.101379   35.473904   48.260975  859.296509  -48316.515625  -1139.964355
 2312.000000  9177.709961  -65104.851562  -58358.250000  9386.736328  -48971.515625  284.551544  294.649872   48.280899  858.941895  -48506.308594  1141.581421
 2313.000000  9185.325195  -64999.265625  -58240.859375  9415.114258  -48825.746094  285.411804  300.543884   48.413013  856.597900  -48359.265625  2522.116943
 2314.000000  8971.382812  -64921.281250  -58377.273438  9710.408203  -48666.867188  294.363403   -1.340759   48.411835  856.618774  -48200.398438  3093.867676
 2315.000000  9072.747070  -64888.218750  -58253.843750  9467.456055  -48786.386719  286.998505  321.084503   48.210941  860.188293  -48321.855469  655.364990
 2316.000000  9035.794922  -65028.320312  -58420.367188  9610.063477  -48810.304688  291.321533  234.573593   48.071697  862.679871  -48347.113281  -165.042572
 2317.000000  8805.308594  -64950.136719  -58569.804688  9651.416992  -48918.386719  292.575134  -170.095032   48.243969  859.599426  -48453.535156  704.726379
 2318.000000  9164.681641  -65272.945312  -58537.625000  9628.278320  -48909.347656  291.873718  210.760727   48.229942  859.849365  -48444.632812  2109.229492
 2319.000000  8946.918945  -64837.691406  -58321.843750  9550.587891  -48771.257812  289.518585  220.784836   48.137779  861.495605  -48307.429688  1477.527344
 2320.000000  8870.604492  -64735.976562  -58301.281250  9574.747070  -48726.535156  290.250946   21.386988   48.386444  857.068298  -48260.312500  1229.940308
 2321.000000  8975.962891  -65034.660156  -58491.195312  9644.613281  -48846.582031  292.368896   51.449352   48.326283  858.135254  -48380.937500  2717.307617
 2322.000000  8902.237305  -64791.464844  -58311.398438  9453.403320  -48857.996094  286.572510  -15.390904   48.389759  857.009583  -48391.742188  933.606140
 2323.000000  9097.486328  -64926.828125  -58257.101562  9475.356445  -48781.746094  287.238007  303.006927   48.250465  859.483643  -48316.832031  -1030.869263
 2324.000000  9053.833984  -64662.187500  -58031.796875  9278.162109  -48753.632812  281.260193  317.903381   48.260708  859.301270  -48288.621094  1509.104858
 2325.000000  9131.215820  -65110.812500  -58417.328125  9641.252930  -48776.074219  292.266998  168.967316   48.349457  857.723938  -48310.207031  350.937012
 2326.000000  9210.382812  -65087.429688  -58299.210938  9448.800781  -48850.410156  286.432983  321.230225   48.365181  857.445068  -48384.390625  1291.062988
 2327.000000  8981.060547  -65313.265625  -58754.046875  9869.017578  -48885.031250  299.171539  -70.541199   48.318928  858.265869  -48419.457031  598.569092
 2328.000000  9232.774414  -65071.460938  -58265.953125  9475.472656  -48790.480469  287.241516  304.937042   48.401859  856.795349  -48324.109375  1229.829468
 2329.000000  9174.879883  -65069.835938  -58326.218750  9422.796875  -48903.421875  285.644714  310.103821   48.237408  859.716309  -48438.632812  3911.501465
 2330.000000  9269.893555  -65233.933594  -58392.507812  9617.437500  -48775.070312  291.545074  407.654266   48.358665  857.560608  -48309.113281  328.181335
 2331.000000  8912.832031  -64924.531250  -58435.132812  9593.983398  -48841.148438  290.834076   78.774574   48.097130  862.223755  -48377.710938  258.978668
 2332.000000  9041.875000  -64988.531250  -58374.835938  9509.187500  -48865.648438  288.263550  207.710709   48.100811  862.157715  -48402.175781  924.817749
 2333.000000  9087.698242  -65151.601562  -58493.460938  9623.115234  -48870.343750  291.717194  159.045120   48.348019  857.749451  -48404.492188  838.067505
 2334.000000  9089.398438  -65071.527344  -58416.398438  9559.175781  -48857.222656  289.778931  162.363663   48.212875  860.153748  -48392.671875  147.406815
 2335.000000  8841.167969  -64646.781250  -58230.976562  9441.332031  -48789.644531  286.206573   32.643555   48.249146  859.507202  -48324.742188  1292.403687
 2336.000000  8946.132812  -64858.210938  -58335.140625  9572.076172  -48763.062500  290.169983   64.239838   48.431873  856.264343  -48296.402344  2114.984131
 2337.000000  8904.261719  -64948.500000  -58468.179688  9747.804688  -48720.375000  295.497070  -40.950443   48.396656  856.887451  -48254.054688  1284.551636
 2338.000000  9167.933594  -65096.226562  -58361.093750  9449.705078  -48911.390625  286.460388  284.257996   48.218018  860.062012  -48446.789062  923.100769
 2339.000000  9094.576172  -65091.992188  -58423.351562  9602.190430  -48821.160156  291.082886  186.529312   48.247032  859.544800  -48356.281250  1667.084595
 2340.000000  9091.628906  -65233.683594  -58565.210938  9659.336914  -48905.875000  292.815216  126.819069   48.321045  858.228271  -48440.281250  3289.378906
 2341.000000  9129.289062  -65036.972656  -58329.929688  9582.113281  -48747.816406  290.474243  257.539459   48.433212  856.240662  -48281.140625  -1261.474365
 2342.000000  9119.764648  -65039.250000  -58350.851562  9504.611328  -48846.242188  288.124847  157.100891   48.343887  857.822754  -48380.429688  1447.788086
 2343.000000  9137.486328  -65246.406250  -58523.937500  9601.728516  -48922.210938  291.068878  259.312714   48.129810  861.638245  -48458.460938  -163.411453
 2344.000000  9111.866211  -64967.304688  -58289.148438  9454.201172  -48834.945312  286.596710  270.610077   48.151451  861.251038  -48370.984375  -153.479294
 2345.000000  9114.267578  -65255.507812  -58576.781250  9703.588867  -48873.191406  294.156677  160.777802   48.166576  860.980591  -48409.085938  1676.407837
 2346.000000  9046.966797  -65234.042969  -58606.484375  9678.379883  -48928.105469  293.392487   52.763714   48.099590  862.179626  -48464.644531  2149.404297
 2347.000000  9010.224609  -65076.164062  -58491.125000  9735.230469  -48755.894531  295.115875  103.542625   48.245087  859.579468  -48291.031250  -418.086304
 2348.000000  8807.630859  -64679.769531  -58299.031250  9431.688477  -48867.343750  285.914246  -10.329719   48.097366  862.219482  -48403.906250  -172.420319
 2349.000000  9081.044922  -65112.761719  -58457.093750  9609.795898  -48847.296875  291.313416  264.811859   48.226822  859.905029  -48382.609375  -99.096901
 2350.000000  9111.945312  -65171.886719  -58480.046875  9619.667969  -48860.378906  291.612701  207.781433   48.302494  858.557861  -48394.964844  -1187.349243
 2351.000000  8981.195312  -64911.074219  -58355.640625  9657.487305  -48698.152344  292.759155   88.134804   48.313076  858.369812  -48232.636719  -308.932922
 2352.000000  9017.351562  -64956.054688  -58372.976562  9528.173828  -48844.804688  288.839111  166.032288   48.147160  861.327820  -48380.886719  -1806.054321
 2353.000000  8981.770508  -65015.152344  -58458.820312  9593.572266  -48865.250000  290.821625   49.349426   48.229744  859.852905  -48400.535156  -916.740906
 2354.000000  8979.628906  -64963.425781  -58405.171875  9633.451172  -48771.718750  292.030518   57.362732   48.210258  860.200439  -48307.191406  -291.543793
 2355.000000  8897.097656  -64981.410156  -58510.992188  9672.371094  -48838.621094  293.210358   43.530811   48.186600  860.622803  -48374.324219  1705.625000
 2356.000000  8746.791992  -64663.085938  -58334.929688  9502.950195  -48831.980469  288.074493  -74.293434   48.272667  859.088379  -48366.851562  310.079865
 2357.000000  8659.472656  -64647.027344  -58407.304688  9595.608398  -48811.695312  290.883331  -242.656876   48.301891  858.568604  -48346.285156  1115.774414
 2358.000000  9161.480469  -65083.812500  -58342.906250  9488.913086  -48853.992188  287.648956  359.548431   48.163265  861.039795  -48389.917969  248.377930
 2359.000000  8891.325195  -64879.937500  -58419.484375  9701.235352  -48718.250000  294.085358    8.677623   48.374191  857.285400  -48252.144531  409.250916
 2360.000000  9005.810547  -65030.371094  -58457.968750  9642.105469  -48815.863281  292.292877  191.766037   48.241810  859.637878  -48351.031250  -1374.357910
 2361.000000  9030.373047  -65181.296875  -58577.765625  9670.231445  -48907.535156  293.145477   22.214539   48.331142  858.048950  -48441.843750  1441.077393
 2362.000000  9034.496094  -65133.257812  -58534.984375  9603.337891  -48931.648438  291.117645   86.851357   48.312943  858.372192  -48466.132812  664.372681
 2363.000000  9157.859375  -65304.445312  -58574.210938  9653.434570  -48920.777344  292.636292  296.053131   48.176834  860.797241  -48456.574219  3052.089600
 2364.000000  9089.433594  -65044.140625  -58376.664062  9528.046875  -48848.617188  288.835266  189.481613   48.210712  860.192383  -48384.085938  1704.967773
 2365.000000  9027.326172  -64903.699219  -58297.390625  9506.582031  -48790.808594  288.184570  146.154831   48.329208  858.083313  -48325.136719  2478.972900
 2366.000000  9068.650391  -65232.753906  -58599.929688  9682.326172  -48917.601562  293.512115  248.146729   48.088768  862.373657  -48454.246094  556.340088
 2367.000000  9075.553711  -64968.718750  -58320.101562  9612.286133  -48707.816406  291.388916  211.913040   48.322762  858.197754  -48242.207031   75.566872
 2368.000000  9050.946289  -65041.093750  -58419.804688  9600.722656  -48819.082031  291.038391   84.016258   48.435658  856.197449  -48352.382812  -1673.414917
 2369.000000  9300.710938  -65285.132812  -58410.484375  9578.443359  -48832.039062  290.363007  396.332855   48.358608  857.561646  -48366.082031  1090.770508
 2370.000000  8947.630859  -65185.417969  -58668.421875  9832.615234  -48835.804688  298.068024  -12.496373   48.251598  859.463501  -48370.878906  -308.783569
 2371.000000  8908.681641  -65109.101562  -58635.968750  9793.438477  -48842.531250  296.880402  -100.314583   48.295513  858.681946  -48377.183594  1097.146484
 2372.000000  8830.469727  -64949.457031  -58554.578125  9806.351562  -48748.226562  297.271851  -117.344337   48.294395  858.701843  -48282.890625  -1661.246338
 2373.000000  8861.088867  -64734.632812  -58303.296875  9476.287109  -48827.007812  287.266205   44.266113   48.260929  859.297302  -48361.992188  -453.592255
 2374.000000  9202.865234  -65148.421875  -58378.609375  9508.594727  -48870.015625  288.245605  253.968033   48.332489  858.025085  -48404.312500  -67.372391
 2375.000000  8968.329102  -64974.160156  -58437.687500  9521.040039  -48916.648438  288.622864   13.008077   48.358505  857.563477  -48450.695312  1314.222046
 2376.000000  9234.088867  -65100.246094  -58292.914062  9415.513672  -48877.398438  285.423920  383.838837   48.200619  860.372498  -48412.964844  -1666.474121
 2377.000000  8981.361328  -65088.875000  -58523.984375  9628.860352  -48895.125000  291.891357   17.823141   48.205013  860.294067  -48430.648438  1604.602417
 2378.000000  8994.505859  -65123.710938  -58557.664062  9748.470703  -48809.195312  295.517242   62.991913   48.410522  856.641968  -48342.738281  2604.978027
 2379.000000  8982.843750  -65035.007812  -58476.203125  9605.457031  -48870.746094  291.181885   49.602589   48.238216  859.701904  -48405.949219  3028.336914
 2380.000000  8969.012695  -65189.441406  -58649.968750  9725.394531  -48924.574219  294.817719  -32.821453   48.243324  859.610901  -48459.730469  1183.645630
 2381.000000  9016.002930  -65078.304688  -58481.351562  9631.552734  -48849.796875  291.972961   63.971283   48.331673  858.039551  -48384.101562  105.648781
 2382.000000  9113.593750  -65078.828125  -58393.929688  9632.423828  -48761.507812  291.999390  221.289688   48.257053  859.366333  -48296.531250  1170.114502
 2383.000000  9192.767578  -65383.820312  -58621.398438  9777.016602  -48844.382812  296.382599  114.782677   48.308701  858.447571  -48378.906250  2508.603271
 2384.000000  9215.783203  -65372.375000  -58579.718750  9626.224609  -48953.492188  291.811462  273.492523   48.293407  858.719421  -48488.164062  2259.880859
 2385.000000  8953.480469  -65262.398438  -58738.765625  9828.464844  -48910.300781  297.942200  -142.050873   48.381733  857.151733  -48444.121094  -1582.796265
 2386.000000  9040.666016  -65009.406250  -58395.515625  9550.192383  -48845.324219  289.506592  209.526077   48.146877  861.332825  -48381.410156  -341.418488
 2387.000000  9150.042969  -65156.757812  -58438.484375  9583.441406  -48855.042969  290.514526  268.063385   48.232159  859.809875  -48390.304688  917.519409
 2388.000000  9070.259766  -64991.136719  -58340.250000  9586.978516  -48753.273438  290.621735  200.331360   48.198750  860.405884  -48288.859375  2387.051514
 2389.000000  8985.717773  -65050.445312  -58489.242188  9643.485352  -48845.757812  292.334686   19.743399   48.291454  858.754150  -48380.449219  -1376.893799
 2390.000000  9205.095703  -65309.085938  -58531.695312  9592.416016  -48939.281250  290.786560  226.287598   48.327290  858.117371  -48473.628906  2456.436279
 2391.000000  8952.758789  -64956.066406  -58421.203125  9583.148438  -48838.054688  290.505646   -6.919861   48.259800  859.317444  -48373.050781  2752.143799
 2392.000000  8953.658203  -64867.265625  -58341.570312  9577.558594  -48764.011719  290.336182   49.188782   48.352535  857.669312  -48298.113281  1768.950928
 2393.000000  8945.338867  -64895.218750  -58377.445312  9615.201172  -48762.242188  291.477295   31.261635   48.293179  858.723511  -48296.917969  -526.756470
 2394.000000  9268.163086  -65274.550781  -58428.164062  9505.142578  -48923.023438  288.140961  397.612915   48.254452  859.412659  -48458.070312  1202.990601
 2395.000000  8968.236328  -64942.750000  -58401.671875  9487.469727  -48914.203125  287.605194  114.773834   48.215393  860.108887  -48449.628906  1745.788086
 2396.000000  9113.996094  -65154.417969  -58474.109375  9627.847656  -48846.261719  291.860657  287.999481   48.091824  862.318848  -48382.875000  3787.746338
 2397.000000  9297.917969  -65192.179688  -58316.312500  9451.712891  -48864.601562  286.521271  555.233215   48.057350  862.937439  -48401.546875  616.751831
 2398.000000  8979.909180  -64890.281250  -58323.968750  9444.316406  -48879.652344  286.297058   92.074547   48.240829  859.655334  -48414.832031  1814.979126
 2399.000000  9078.177734  -65338.835938  -58692.585938  9692.306641  -49000.281250  293.814667   56.274063   48.264496  859.233826  -48535.234375  1218.824341
 2400.000000  9015.931641  -65081.421875  -58485.945312  9514.513672  -48971.429688  288.425018   90.976707   48.202377  860.341125  -48506.980469  -1230.036865
 2401.000000  9013.494141  -65071.984375  -58489.882812  9673.070312  -48816.812500  293.231537  143.826797   48.257393  859.360291  -48351.832031  -1324.482788
 2402.000000  9227.725586  -65245.820312  -58447.765625  9626.720703  -48821.046875  291.826477  388.047760   48.241913  859.636047  -48356.214844  269.009827
 2403.000000  9076.050781  -64870.734375  -58220.390625  9358.611328  -48861.781250  283.698975  272.104218   48.188290  860.592651  -48397.468750  2431.332520
 2404.000000  8961.799805  -65019.617188  -58494.234375  9750.660156  -48743.574219  295.583618   31.361633   48.310341  858.418396  -48278.082031  -229.953552
 2405.000000  9106.438477  -65034.039062  -58347.257812  9511.789062  -48835.468750  288.342438  199.982346   48.299641  858.608582  -48370.082031  -714.773926
 2406.000000  9125.028320  -64830.000000  -58122.335938  9371.806641  -48750.531250  284.098969  315.385315   48.286438  858.843384  -48285.269531  148.851837
 2407.000000  9357.428711  -65187.898438  -58257.429688  9459.804688  -48797.625000  286.766571  550.679626   48.170940  860.902588  -48333.476562  3725.003662
 2408.000000  9147.976562  -64928.429688  -58200.453125  9356.183594  -48844.269531  283.625366  406.173615   48.113346  861.933105  -48380.675781  -277.140045
 2409.000000  8964.054688  -64644.359375  -58113.468750  9436.257812  -48677.210938  286.052765  218.919144   48.227886  859.886047  -48212.515625  411.935486
 2410.000000  9085.726562  -65017.867188  -58360.773438  9601.696289  -48759.078125  291.067902  248.625000   48.326633  858.129028  -48293.429688  420.548584
 2411.000000  9132.882812  -65139.621094  -58433.156250  9655.142578  -48778.015625  292.688080  235.091980   48.369759  857.363953  -48311.953125  1587.546143
 2412.000000  9185.231445  -65129.601562  -58360.906250  9467.222656  -48893.683594  286.991425  334.054138   48.319195  858.261108  -48428.109375  1586.803345
 2413.000000  9155.270508  -65008.570312  -58279.953125  9486.707031  -48793.246094  287.582092  418.167816   48.128647  861.659119  -48329.507812  2178.847900
 2414.000000  8944.123047  -64955.089844  -58436.382812  9613.715820  -48822.667969  291.432251  114.900024   48.146679  861.336365  -48358.753906  131.904770
 2415.000000  9206.303711  -65320.601562  -58539.648438  9644.070312  -48895.578125  292.352417  259.897003   48.247116  859.543335  -48430.695312  -106.209808
 2416.000000  8877.674805  -64809.578125  -58351.617188  9580.752930  -48770.863281  290.433014  -24.514984   48.304375  858.524475  -48305.429688  1553.909180
 2417.000000  9187.269531  -65176.742188  -58424.593750  9656.283203  -48768.312500  292.722656  330.800873   48.353222  857.657166  -48302.410156  506.011261
 2418.000000  9120.687500  -65218.226562  -58531.203125  9583.169922  -48948.031250  290.506287  174.321945   48.350910  857.698181  -48482.148438  1359.681274
 2419.000000  8973.458008  -65162.492188  -58616.562500  9777.311523  -48839.250000  296.391510   65.283989   48.208942  860.223938  -48374.738281  -796.252258
 2420.000000  9073.957031  -65042.109375  -58399.460938  9550.052734  -48849.406250  289.502350  187.400070   48.315304  858.330261  -48383.867188  -1743.393921
 2421.000000  9155.787109  -65325.421875  -58599.820312  9732.644531  -48867.175781  295.037476  213.002991   48.292049  858.743591  -48401.863281  2889.258301
 2422.000000  8901.006836  -64870.914062  -58391.500000  9546.152344  -48845.347656  289.384125  -109.788490   48.403400  856.768066  -48378.960938  211.931427
 2423.000000  9317.590820  -65237.113281  -58337.835938  9535.657227  -48802.179688  289.065979  470.995575   48.360130  857.534607  -48336.210938  2241.468262
 2424.000000  8972.012695  -64927.535156  -58375.468750  9578.641602  -48796.828125  290.369019   33.268017   48.300503  858.593262  -48331.433594  1171.369873
 2425.000000  9154.215820  -65207.601562  -58471.632812  9606.577148  -48865.054688  291.215851  330.521667   48.079685  862.536560  -48401.785156  -268.564819
 2426.000000  8996.083984  -64820.953125  -58246.992188  9538.300781  -48708.691406  289.146118  212.355484   48.227211  859.898071  -48244.003906  -1667.151978
 2427.000000  9199.075195  -65349.421875  -58579.585938  9679.140625  -48900.445312  293.415558  290.383820   48.219128  860.042236  -48435.832031  2908.950928
 2428.000000  9092.931641  -65180.304688  -58524.070312  9658.406250  -48865.664062  292.787018  144.942337   48.271896  859.102051  -48400.542969  1431.137817
 2429.000000  8943.829102  -64969.929688  -58446.929688  9510.324219  -48936.605469  288.298035   77.059746   48.249702  859.497253  -48471.699219  -1304.510620
 2430.000000  9121.492188  -65091.792969  -58388.023438  9538.679688  -48849.343750  289.157593  225.479370   48.292789  858.730408  -48384.023438  -1936.348999
 2431.000000  8996.896484  -64801.449219  -58225.734375  9472.458984  -48753.273438  287.150177  142.657257   48.319443  858.256714  -48287.695312  -1319.618286
 2432.000000  9081.276367  -64837.777344  -58182.429688  9380.636719  -48801.792969  284.366638  269.862427   48.207710  860.245911  -48337.292969  314.558197
 2433.000000  9106.952148  -64978.703125  -58287.539062  9482.507812  -48805.031250  287.454803  215.210693   48.196220  860.450989  -48340.640625  2121.433350
 2434.000000  9083.833008  -64970.812500  -58316.007812  9516.810547  -48799.195312  288.494629  229.871140   48.305332  858.507446  -48333.753906  1439.745239
 2435.000000  8903.355469  -64923.042969  -58451.343750  9620.795898  -48830.546875  291.646881  -115.181618   48.504440  854.983276  -48363.187500  1432.840942
 2436.000000  9259.757812  -65046.511719  -58212.242188  9408.023438  -48804.218750  285.196869  413.177612   48.365601  857.437622  -48338.195312  325.161316
 2437.000000  8993.076172  -64840.136719  -58278.101562  9504.493164  -48773.609375  288.121246  185.331055   48.259411  859.324341  -48308.609375  -798.469910
 2438.000000  9050.443359  -64863.218750  -58230.023438  9412.720703  -48817.304688  285.339264  187.377426   48.354103  857.641541  -48351.394531  2261.238525
 2439.000000  9026.496094  -65126.195312  -58524.046875  9654.693359  -48869.351562  292.674469  125.523460   48.249172  859.506714  -48404.449219  -1122.077026
 2440.000000  9040.916016  -65071.171875  -58466.015625  9667.252930  -48798.761719  293.055206  128.224335   48.205616  860.283325  -48334.281250  1673.934326
 2441.000000  9042.725586  -64978.878906  -58365.406250  9562.246094  -48803.160156  289.871979  175.720093   48.309078  858.440857  -48337.683594  -1898.750732
 2442.000000  9043.358398  -65093.371094  -58481.367188  9696.330078  -48785.039062  293.936646  105.215576   48.371761  857.328430  -48318.957031  400.874268
 2443.000000  9016.950195  -64968.992188  -58385.570312  9560.623047  -48824.945312  289.822784   73.093071   48.393559  856.942261  -48358.652344  1884.529297
 2444.000000  8988.955078  -65090.917969  -58536.804688  9678.691406  -48858.113281  293.401947  -20.722412   48.357235  857.585999  -48392.171875  1268.218262
 2445.000000  9102.833984  -65106.710938  -58426.328125  9482.257812  -48944.070312  287.447205  264.664978   48.325523  858.148743  -48478.433594  138.573608
 2446.000000  8967.545898  -65217.105469  -58680.171875  9822.529297  -48857.640625  297.762268  -68.929527   48.434135  856.224365  -48390.957031  -537.710999
 2447.000000  9184.677734  -64947.343750  -58188.875000  9509.581055  -48679.292969  288.275482  427.000946   48.140968  861.438538  -48215.433594  -416.052216
 2448.000000  8963.409180  -64855.101562  -58312.492188  9606.188477  -48706.304688  291.204071   65.670906   48.366093  857.428894  -48240.277344  710.252563
 2449.000000  9000.792969  -65109.429688  -58539.585938  9651.497070  -48888.089844  292.577576   27.963850   48.379444  857.192322  -48421.933594  -784.838257
 2450.000000  9062.814453  -65195.027344  -58554.828125  9726.526367  -48828.300781  294.852020  167.849472   48.194725  860.477722  -48363.925781  152.487152
 2451.000000  8934.525391  -64834.218750  -58327.367188  9432.248047  -48895.117188  285.931213   36.375690   48.313065  858.370056  -48429.601562  1153.957520
 2452.000000  9072.615234  -64983.050781  -58335.601562  9394.369141  -48941.234375  284.782928  220.261459   48.147579  861.320312  -48477.312500  1552.094849
 2453.000000  8973.792969  -64953.187500  -58415.648438  9626.222656  -48789.425781  291.811401   37.332890   48.311054  858.405762  -48323.929688  788.168335
 2454.000000  9141.556641  -65037.343750  -58315.734375  9578.586914  -48737.148438  290.367340  242.844040   48.355843  857.610657  -48271.218750  -224.268860
 2455.000000  9219.834961  -64980.046875  -58185.515625  9287.186523  -48898.328125  281.533783  417.642181   48.161190  861.076843  -48434.273438  3106.282227
 2456.000000  8796.630859  -64657.113281  -58283.023438  9604.378906  -48678.644531  291.149231    3.964767   48.278610  858.982605  -48213.460938  556.922974
 2457.000000  8886.549805  -64934.000000  -58478.281250  9720.352539  -48757.929688  294.664856  -132.819534   48.490814  855.223572  -48290.699219  1292.460571
 2458.000000  9201.043945  -65207.218750  -58431.828125  9563.281250  -48868.546875  289.903381  263.618195   48.412689  856.603638  -48402.070312  651.200317
 2459.000000  9216.423828  -64946.699219  -58152.414062  9309.798828  -48842.617188  282.219238  452.093231   48.274136  859.062256  -48377.476562  -1167.949707
 2460.000000  8947.064453  -65015.937500  -58501.156250  9613.658203  -48887.500000  291.430511  -44.413868   48.364231  857.461914  -48421.492188  1467.510254
 2461.000000  8968.398438  -65076.527344  -58534.062500  9733.560547  -48800.500000  295.065247   65.429504   48.294544  858.699219  -48335.160156  2395.525635
 2462.000000  9102.216797  -64971.535156  -58300.210938  9545.994141  -48754.218750  289.379333  341.267395   48.179428  860.750916  -48289.988281  3237.108887
 2463.000000  9132.054688  -64848.851562  -58139.914062  9439.720703  -48700.195312  286.157745  371.957672   48.317894  858.284241  -48234.632812  2620.515137
 2464.000000  9248.381836  -65147.320312  -58320.617188  9487.748047  -48832.867188  287.613647  418.400391   48.280594  858.947327  -48367.664062  -471.684753
 2465.000000  9143.039062  -65102.042969  -58388.992188  9581.863281  -48807.128906  290.466675  310.585571   48.073132  862.654175  -48343.925781  1712.630127
 2466.000000  9046.177734  -64974.007812  -58364.156250  9627.296875  -48736.859375  291.843964  294.543304   48.156052  861.168762  -48272.855469  2425.744629
 2467.000000  8999.203125  -64956.292969  -58382.992188  9637.498047  -48745.492188  292.153229  128.013321   48.169506  860.928223  -48281.359375  1804.427856
 2468.000000  9084.371094  -65020.617188  -58359.710938  9505.665039  -48854.046875  288.156769  281.883087   48.120800  861.799622  -48390.382812  1435.574707
 2469.000000  9106.570312  -65035.679688  -58359.515625  9544.159180  -48815.355469  289.323700  174.773056   48.284779  858.872864  -48350.113281  233.533295
 2470.000000  9149.630859  -65128.769531  -58409.039062  9612.298828  -48796.742188  291.389313  315.258301   48.204517  860.302917  -48332.269531  1761.355591
 2471.000000  9174.210938  -64909.621094  -58160.375000  9349.378906  -48810.996094  283.419098  468.431854   48.160610  861.087219  -48346.949219  -677.833496
 2472.000000  8987.073242  -64867.089844  -58310.867188  9527.306641  -48783.562500  288.812836  125.579041   48.236946  859.724548  -48318.781250  -202.731735
 2473.000000  9054.845703  -64781.804688  -58154.492188  9340.728516  -48813.765625  283.156860  287.198700   48.196392  860.447937  -48349.375000  1687.438599
 2474.000000  9269.619141  -65108.867188  -58271.328125  9434.583008  -48836.746094  286.001984  450.036285   48.337879  857.929382  -48370.992188  952.981384
 2475.000000  9080.020508  -65069.402344  -58422.312500  9613.361328  -48808.953125  291.421509  164.892166   48.188595  860.587158  -48344.636719  -187.920120
 2476.000000  8892.733398  -64749.636719  -58280.718750  9441.633789  -48839.085938  286.215729   57.656475   48.249786  859.495728  -48374.179688  2133.305176
 2477.000000  8932.585938  -65113.101562  -58609.781250  9831.298828  -48778.484375  298.028107  -37.722248   48.298313  858.632202  -48313.109375  -1761.682373
 2478.000000  9123.938477  -65064.210938  -58373.125000  9527.087891  -48846.039062  288.806213  263.022217   48.255363  859.396423  -48381.078125  754.112732
 2479.000000  9041.382812  -64998.679688  -58389.960938  9510.458984  -48879.500000  288.302094  127.514381   48.344715  857.808044  -48413.679688  1032.647583
 2480.000000  9150.142578  -65226.382812  -58508.046875  9611.902344  -48896.144531  291.377289  224.842041   48.212402  860.162231  -48431.597656  1002.756042
 2481.000000  9021.292969  -64951.781250  -58361.117188  9579.197266  -48781.921875  290.385864  250.950363   48.200237  860.379333  -48317.492188  1087.663574
 2482.000000  9156.654297  -65079.941406  -58341.257812  9469.593750  -48871.664062  287.063324  252.514282   48.274780  859.050781  -48406.515625  603.357849
 2483.000000  9113.394531  -65095.976562  -58418.687500  9531.691406  -48886.996094  288.945740  268.958496   48.244122  859.596680  -48422.144531  1650.549316
 2484.000000  9112.972656  -65010.113281  -58326.023438  9426.126953  -48899.898438  285.745605  306.246552   48.166920  860.974426  -48435.789062  201.408051
 2485.000000  8996.758789  -64974.382812  -58400.867188  9542.572266  -48858.296875  289.275604   82.350853   48.267849  859.174133  -48393.214844  -568.335327
 2486.000000  9141.702148  -65018.242188  -58307.000000  9523.912109  -48783.085938  288.709930  230.279602   48.301102  858.582642  -48317.683594  -316.768433
 2487.000000  9047.503906  -65009.765625  -58393.468750  9491.429688  -48902.039062  287.725250  193.288620   48.249695  859.497375  -48437.132812  1148.229614
 2488.000000  9090.953125  -65018.941406  -58367.296875  9530.326172  -48836.968750  288.904358  214.740158   48.310513  858.415344  -48371.476562  3979.984619
 2489.000000  9168.234375  -65011.093750  -58279.742188  9474.539062  -48805.203125  287.213226  295.920807   48.321991  858.211487  -48339.601562  1114.869751
 2490.000000  8930.467773  -64913.105469  -58412.429688  9573.502930  -48838.925781  290.213226   82.761314   48.217442  860.072327  -48374.332031  -1334.649170
 2491.000000  8865.222656  -64808.828125  -58376.476562  9550.937500  -48825.539062  289.529175  -45.740051   48.216122  860.095886  -48360.957031  2214.555176
 2492.000000  8940.782227  -65029.281250  -58528.757812  9745.740234  -48783.015625  295.434479    1.099228   48.367878  857.397278  -48316.972656  -737.733948
 2493.000000  9153.314453  -65240.351562  -58520.554688  9635.988281  -48884.566406  292.107422  193.836960   48.363369  857.477234  -48418.566406  -37.473377
 2494.000000  9314.543945  -65187.679688  -58294.656250  9431.476562  -48863.179688  285.907806  479.195801   48.245636  859.569702  -48398.312500  426.605103
 2495.000000  8903.896484  -64887.558594  -58397.765625  9607.471680  -48790.292969  291.242981  -30.905426   48.329906  858.070923  -48324.613281  -2158.889648
 2496.000000  9108.012695  -65043.097656  -58364.664062  9548.966797  -48815.695312  289.469452  244.181290   48.316433  858.310181  -48350.144531  885.022156
[truncated: 1,199,081 more chars]
