# Supplementary material for: Data for exploring the effect of parameters on decomposition of gas hydrate structure I
Source: Data Brief. 2018 Apr 11;18:1247–51. doi: 10.1016/j.dib.2018.04.015 (PMC5996948; doi:10.1016/j.dib.2018.04.015)
Supplement: Supplementary file 2 — Supplementary material [file mmc2.zip › data/data/temperature 290 K/cage occupancy 75/msdow.xvg]

# This file was created Mon Jan 23 21:04:06 2017
# Created by:
# GROMACS:      gmx msd, VERSION 5.0.2
# Executable:   /usr/bin/gmx
# Library dir:  /usr/share/gromacs/top
# Command line:
#   g_msd -f run.xtc -n ind.ndx -s run.tpr -o msdow10.xvg -b 9000 -e 10000
# g_msd is part of G R O M A C S:
#
# Great Red Oystrich Makes All Chemists Sane
#
@    title "Mean Square Displacement"
@    xaxis  label "Time (ps)"
@    yaxis  label "MSD (nm\S2\N)"
@TYPE xy
# MSD gathered over 1000 ps with 101 restarts
# Diffusion constants fitted from time 100 to 900 ps
# D[       OW*] = 0.0018 (+/- 0.0000) (1e-5 cm^2/s)
         0           0
  0.200195   0.0045711
  0.400391  0.00672415
  0.599609  0.00582908
  0.799805  0.00563213
         1  0.00553814
    1.2002  0.00560153
   1.40039  0.00558424
   1.59961  0.00546708
    1.7998  0.00514995
         2    0.005008
    2.2002  0.00505858
   2.40039  0.00514261
   2.59961  0.00535718
    2.7998   0.0055807
         3  0.00565068
    3.2002  0.00550182
   3.40039  0.00541068
   3.59961  0.00548901
    3.7998  0.00559608
         4  0.00559607
    4.2002  0.00550608
   4.40039  0.00537452
   4.59961  0.00531256
    4.7998  0.00532112
         5  0.00536971
    5.2002  0.00541841
   5.40039    0.005527
   5.59961  0.00558901
    5.7998  0.00559399
         6  0.00560201
    6.2002  0.00557934
   6.40039  0.00557378
   6.59961  0.00555815
    6.7998  0.00552701
         7  0.00544997
    7.2002  0.00538619
   7.40039  0.00534715
   7.59961  0.00535726
    7.7998  0.00546823
         8  0.00556766
    8.2002  0.00562767
   8.40039  0.00570066
   8.59961  0.00567751
    8.7998  0.00566086
         9  0.00560134
    9.2002  0.00549594
   9.40039  0.00540624
   9.59961  0.00536327
    9.7998  0.00540158
        10  0.00547231
   10.2002  0.00557005
   10.4004  0.00566635
   10.5996  0.00571047
   10.7998  0.00572341
        11  0.00569149
   11.2002  0.00560662
   11.4004  0.00552288
   11.5996  0.00546469
   11.7998  0.00548927
        12  0.00555027
   12.2002  0.00556228
   12.4004  0.00560249
   12.5996  0.00565957
   12.7998  0.00571083
        13  0.00570531
   13.2002  0.00565382
   13.4004  0.00564034
   13.5996  0.00564661
   13.7998  0.00561422
        14    0.005615
   14.2002  0.00562401
   14.4004  0.00567356
   14.5996  0.00570763
   14.7998  0.00570853
        15  0.00569268
   15.2002  0.00566679
   15.4004  0.00571193
   15.5996  0.00570972
   15.7998  0.00567155
        16  0.00568647
   16.2002  0.00567935
   16.4004   0.0056845
   16.5996  0.00568048
   16.7998  0.00568253
        17   0.0056398
   17.2002  0.00565348
   17.4004  0.00566325
   17.5996  0.00564779
   17.7998  0.00570421
        18  0.00574146
   18.2002  0.00570639
   18.4004  0.00572658
   18.5996  0.00569031
   18.7998  0.00568882
        19  0.00570198
   19.2002  0.00569873
   19.4004  0.00573267
   19.5996  0.00572087
   19.7998  0.00570397
        20  0.00572431
   20.2002   0.0057495
   20.4004  0.00577682
   20.5996  0.00574856
   20.7998  0.00574168
        21  0.00575289
   21.2002  0.00576747
   21.4004   0.0057652
   21.5996  0.00580055
   21.7998  0.00582065
        22  0.00578792
   22.2002  0.00576177
   22.4004  0.00574969
   22.5996  0.00579244
   22.7998  0.00580469
        23  0.00578911
   23.2002  0.00578158
   23.4004  0.00581788
   23.5996  0.00584477
   23.7998  0.00584503
        24  0.00585044
   24.2002  0.00584652
   24.4004  0.00583616
   24.5996  0.00584873
   24.7998  0.00585774
        25  0.00585563
   25.2002  0.00580696
   25.4004  0.00587026
   25.5996  0.00587969
   25.7998  0.00585155
        26  0.00587425
   26.2002  0.00587453
   26.4004  0.00584997
   26.5996  0.00583051
   26.7998  0.00587599
        27  0.00587653
   27.2002  0.00586416
   27.4004  0.00587445
   27.5996  0.00584173
   27.7998  0.00585251
        28  0.00585315
   28.2002  0.00586794
   28.4004  0.00590594
   28.5996  0.00588799
   28.7998   0.0059117
        29  0.00589294
   29.2002   0.0058731
   29.4004  0.00588375
   29.5996  0.00588083
   29.7998  0.00588968
        30  0.00589967
   30.2002  0.00590548
   30.4004  0.00592938
   30.5996  0.00592998
   30.7998  0.00594496
        31  0.00596612
   31.2002  0.00597301
   31.4004  0.00595256
   31.5996  0.00596822
   31.7998  0.00598153
        32  0.00596231
   32.2002  0.00591723
   32.4004  0.00590853
   32.5996  0.00593371
   32.7998  0.00595874
        33  0.00599843
   33.2002  0.00597553
   33.4004  0.00599422
   33.5996  0.00603012
   33.7998  0.00601964
        34  0.00598452
   34.2002  0.00598595
   34.4004  0.00599159
   34.5996  0.00601867
   34.7998  0.00603896
        35   0.0060506
   35.2002  0.00603397
   35.4004  0.00605824
   35.5996  0.00603235
   35.7998  0.00602527
        36   0.0060384
   36.2002  0.00602305
   36.4004  0.00601901
   36.5996  0.00600003
   36.7998  0.00603617
        37  0.00601909
   37.2002  0.00601931
   37.4004  0.00603228
   37.5996  0.00602713
   37.7998  0.00606618
        38  0.00606589
   38.2002  0.00605021
   38.4004  0.00606115
   38.5996  0.00602713
   38.7998   0.0060412
        39   0.0060586
   39.2002  0.00603785
   39.4004  0.00606343
   39.5996  0.00607336
   39.7998  0.00605832
        40  0.00605616
   40.2002  0.00610264
   40.4004   0.0061214
   40.5996  0.00608161
   40.7998  0.00607782
        41  0.00608701
   41.2002  0.00611221
   41.4004  0.00612518
   41.5996  0.00614583
   41.7998  0.00613971
        42  0.00612115
   42.2002  0.00610639
   42.4004  0.00610925
   42.5996  0.00611688
   42.7998   0.0061379
        43  0.00612983
   43.2002  0.00612012
   43.4004  0.00617326
   43.5996  0.00617355
   43.7998  0.00615609
        44  0.00614001
   44.2002  0.00613587
   44.4004  0.00612897
   44.5996  0.00618152
   44.7998  0.00621669
        45  0.00621981
   45.2002  0.00619876
   45.4004  0.00622216
   45.5996  0.00623241
   45.7998  0.00620366
        46  0.00618752
   46.2002  0.00613553
   46.4004  0.00616144
   46.5996  0.00618365
   46.7998  0.00623452
        47  0.00623768
   47.2002  0.00621035
   47.4004  0.00623709
   47.5996  0.00622711
   47.7998  0.00621173
        48  0.00617488
   48.2002  0.00617057
   48.4004  0.00618484
   48.5996  0.00616966
   48.7998  0.00622688
        49  0.00624609
   49.2002  0.00622912
   49.4004  0.00623253
   49.5996  0.00622677
   49.7998  0.00619969
        50  0.00622521
   50.2002  0.00627166
   50.4004  0.00624904
   50.5996  0.00620932
   50.7998   0.0062221
        51  0.00627083
   51.2002  0.00628004
   51.4004  0.00626263
   51.5996  0.00629486
   51.7998  0.00632361
        52  0.00629496
   52.2002  0.00628179
   52.4004  0.00627883
   52.5996  0.00628169
   52.7998  0.00627156
        53  0.00630299
   53.2002   0.0063132
   53.4004  0.00631304
   53.5996  0.00631741
   53.7998  0.00630724
        54   0.0062814
   54.2002  0.00631586
   54.4004  0.00635714
   54.5996  0.00640858
   54.7998   0.0063885
        55  0.00636957
   55.2002  0.00631571
   55.4004  0.00632643
   55.5996  0.00631328
   55.7998  0.00632323
        56  0.00636902
   56.2002  0.00637197
   56.4004  0.00635215
   56.5996  0.00635232
   56.7998  0.00638005
        57  0.00637014
   57.2002  0.00635984
   57.4004  0.00638487
   57.5996  0.00635096
   57.7998  0.00638456
        58   0.0063622
   58.2002  0.00632525
   58.4004  0.00635094
   58.5996  0.00632713
   58.7998  0.00639305
        59  0.00641939
   59.2002  0.00641439
   59.4004  0.00640743
   59.5996  0.00639604
   59.7998   0.0063821
        60  0.00634955
   60.2002  0.00637083
   60.4004  0.00642509
   60.5996  0.00641775
   60.7998  0.00642144
        61  0.00644727
   61.2002  0.00643909
   61.4004  0.00643951
   61.5996  0.00644516
   61.7998  0.00646867
        62  0.00648162
   62.2002  0.00644001
   62.4004  0.00640254
   62.5996  0.00644769
   62.7998  0.00646014
        63  0.00642425
   63.2002  0.00641641
   63.4004   0.0064538
   63.5996     0.00649
   63.7998  0.00649404
        64  0.00649415
   64.2002  0.00649685
   64.4004  0.00648202
   64.5996  0.00651236
   64.7998  0.00650525
        65   0.0065072
   65.2002  0.00644988
   65.4004  0.00647627
   65.5996  0.00650563
   65.7998  0.00652782
        66  0.00653555
   66.2002  0.00647759
   66.4004  0.00644833
   66.5996  0.00645878
   66.7998  0.00652166
        67  0.00654586
   67.2002  0.00654001
   67.4004  0.00655147
   67.5996  0.00651023
   67.7998  0.00650987
        68  0.00648442
   68.2002  0.00645734
   68.4004   0.0064832
   68.5996  0.00647449
   68.7998  0.00654566
        69  0.00659377
   69.2002  0.00659066
   69.4004  0.00655854
   69.5996  0.00653515
   69.7998  0.00652985
        70  0.00651505
   70.2002  0.00652922
   70.4004  0.00655928
   70.5996  0.00655949
   70.7998  0.00658927
        71  0.00662417
   71.2002  0.00660948
   71.4004  0.00657237
   71.5996  0.00660337
   71.7998  0.00662166
        72  0.00661465
   72.2002  0.00659449
   72.4004  0.00658744
   72.5996  0.00659652
   72.7998  0.00659412
        73  0.00660773
   73.2002  0.00661075
   73.4004  0.00662717
   73.5996   0.0066605
   73.7998   0.0066637
        74  0.00663205
   74.2002  0.00663931
   74.4004  0.00662825
   74.5996  0.00665495
   74.7998   0.0066681
        75  0.00666239
   75.2002  0.00663303
   75.4004  0.00664522
   75.5996  0.00665563
   75.7998  0.00664383
        76  0.00667586
   76.2002  0.00663201
   76.4004  0.00663943
   76.5996  0.00665546
   76.7998  0.00669602
        77  0.00668458
   77.2002  0.00665705
   77.4004  0.00669126
   77.5996  0.00667437
   77.7998  0.00666224
        78  0.00664343
   78.2002  0.00664093
   78.4004  0.00669084
   78.5996  0.00666426
   78.7998  0.00667303
        79  0.00670387
   79.2002  0.00671392
   79.4004  0.00669194
   79.5996  0.00667652
   79.7998  0.00665027
        80  0.00666515
   80.2002  0.00669537
   80.4004  0.00671331
   80.5996  0.00670463
   80.7998  0.00676759
        81  0.00678582
   81.2002  0.00674237
   81.4004  0.00670567
   81.5996  0.00670343
   81.7998   0.0067221
        82   0.0067423
   82.2002  0.00674791
   82.4004  0.00675563
   82.5996  0.00672684
   82.7998  0.00673507
        83  0.00674877
   83.2002  0.00673939
   83.4004  0.00678697
   83.5996  0.00680165
   83.7998  0.00677272
        84  0.00674524
   84.2002  0.00678392
   84.4004  0.00680695
   84.5996  0.00680574
   84.7998  0.00681696
        85  0.00681881
   85.2002  0.00676617
   85.4004  0.00678426
   85.5996  0.00683001
   85.7998   0.0068123
        86  0.00682712
   86.2002  0.00679803
   86.4004  0.00677016
   86.5996   0.0067523
   86.7998  0.00679487
        87  0.00681061
   87.2002  0.00681051
   87.4004   0.0068315
   87.5996  0.00681971
   87.7998  0.00684735
        88  0.00683309
   88.2002  0.00679674
   88.4004  0.00681873
   88.5996  0.00675939
   88.7998  0.00679581
        89  0.00683261
   89.2002  0.00682289
   89.4004  0.00679157
   89.5996  0.00679933
   89.7998  0.00685756
        90  0.00687718
   90.2002  0.00685074
   90.4004  0.00686611
   90.5996  0.00684589
   90.7998  0.00681864
        91  0.00686297
   91.2002  0.00686217
   91.4004  0.00684171
   91.5996  0.00686814
   91.7998  0.00691367
        92  0.00691402
   92.2002  0.00686641
   92.4004  0.00685273
   92.5996   0.0068704
   92.7998  0.00690111
        93  0.00689491
   93.2002  0.00689828
   93.4004  0.00691971
   93.5996  0.00692799
   93.7998  0.00690911
        94  0.00688756
   94.2002  0.00690149
   94.4004  0.00690368
   94.5996  0.00693233
   94.7998   0.0069781
        95  0.00699182
   95.2002  0.00693427
   95.4004  0.00695543
   95.5996   0.0069585
   95.7998  0.00692622
        96  0.00694297
   96.2002  0.00691543
   96.4004  0.00690423
   96.5996  0.00689767
   96.7998  0.00691834
        97  0.00693961
   97.2002  0.00693538
   97.4004  0.00696703
   97.5996  0.00694997
   97.7998  0.00696368
        98  0.00696106
   98.2002  0.00694307
   98.4004   0.0069698
   98.5996  0.00695259
   98.7998  0.00693892
        99  0.00695702
   99.2002  0.00693703
   99.4004  0.00695237
   99.5996  0.00698831
   99.7998  0.00697688
       100  0.00696759
     100.2  0.00700764
     100.4  0.00703182
     100.6  0.00702325
     100.8   0.0069878
       101  0.00699023
     101.2  0.00700432
     101.4  0.00700257
     101.6  0.00701636
     101.8  0.00702618
       102  0.00703375
     102.2  0.00702812
     102.4  0.00704185
     102.6   0.0070313
     102.8  0.00703569
       103  0.00703141
     103.2  0.00701152
     103.4  0.00702609
     103.6  0.00701487
     103.8  0.00701376
       104  0.00704378
     104.2  0.00705997
     104.4  0.00707126
     104.6  0.00710323
     104.8  0.00711171
       105  0.00711736
     105.2  0.00705229
     105.4  0.00701902
     105.6  0.00706107
     105.8  0.00704345
       106  0.00708801
     106.2  0.00708739
     106.4  0.00707748
     106.6  0.00706898
     106.8  0.00708543
       107  0.00709697
     107.2  0.00706751
     107.4  0.00706497
     107.6   0.0070496
     107.8  0.00706677
       108  0.00710527
     108.2  0.00710389
     108.4  0.00711717
     108.6  0.00710338
     108.8  0.00709166
       109  0.00708996
     109.2  0.00707725
     109.4  0.00705353
     109.6  0.00708586
     109.8    0.007122
       110  0.00712848
     110.2  0.00712379
     110.4  0.00714922
     110.6  0.00714354
     110.8  0.00711814
       111  0.00714566
     111.2  0.00714807
     111.4  0.00715958
     111.6  0.00713112
     111.8  0.00715887
       112  0.00718178
     112.2  0.00716012
     112.4  0.00715952
     112.6  0.00718327
     112.8  0.00716512
       113  0.00713689
     113.2  0.00712599
     113.4  0.00719551
     113.6  0.00722524
     113.8  0.00718171
       114  0.00716274
     114.2  0.00717387
     114.4  0.00720515
     114.6  0.00722833
     114.8  0.00724944
       115  0.00720621
     115.2  0.00716416
     115.4  0.00719525
     115.6  0.00724918
     115.8  0.00725457
       116  0.00725299
     116.2  0.00720754
     116.4  0.00716754
     116.6  0.00714371
     116.8  0.00718405
       117  0.00720331
     117.2  0.00716887
     117.4  0.00720379
     117.6  0.00723695
     117.8  0.00727089
       118  0.00722435
     118.2  0.00718796
     118.4   0.0072571
     118.6   0.0071892
     118.8  0.00717174
       119  0.00720588
     119.2  0.00721223
     119.4  0.00722948
     119.6  0.00725883
     119.8  0.00726153
       120  0.00723749
     120.2  0.00726319
     120.4  0.00727418
     120.6  0.00726338
     120.8   0.0072642
       121  0.00727522
     121.2  0.00725566
     121.4  0.00728261
     121.6  0.00729698
     121.8  0.00730816
       122   0.0073199
     122.2  0.00728351
     122.4  0.00727091
     122.6  0.00729169
     122.8  0.00731407
       123  0.00730762
     123.2  0.00730096
     123.4    0.007339
     123.6  0.00733283
     123.8  0.00730123
       124  0.00730273
     124.2  0.00728392
     124.4  0.00730369
     124.6  0.00735424
     124.8  0.00738798
       125    0.007383
     125.2  0.00731416
     125.4  0.00732023
     125.6    0.007347
     125.8  0.00729477
       126  0.00735134
     126.2  0.00733376
     126.4  0.00730427
     126.6  0.00729427
     126.8  0.00734586
       127  0.00735615
     127.2  0.00733803
     127.4  0.00736359
     127.6  0.00734697
     127.8  0.00733237
       128  0.00733595
     128.2   0.0073478
     128.4  0.00739157
     128.6  0.00731319
     128.8  0.00733808
       129  0.00739164
     129.2  0.00737866
     129.4  0.00733959
     129.6  0.00735776
     129.8  0.00736505
       130  0.00737033
     130.2  0.00740007
     130.4  0.00741714
     130.6  0.00740491
     130.8  0.00739718
       131  0.00743042
     131.2  0.00740968
     131.4  0.00740709
     131.6  0.00742818
     131.8   0.0074552
       132  0.00742734
     132.2  0.00738806
     132.4  0.00739495
     132.6  0.00743039
     132.8  0.00741986
       133   0.0074369
     133.2  0.00745653
     133.4  0.00747348
     133.6  0.00748556
     133.8  0.00744775
       134  0.00742179
     134.2  0.00744383
     134.4  0.00743499
     134.6   0.0074584
     134.8  0.00747737
       135  0.00746988
     135.2  0.00743266
     135.4  0.00746244
     135.6  0.00749213
     135.8  0.00743635
       136  0.00745841
     136.2  0.00747489
     136.4  0.00747626
     136.6  0.00746892
     136.8  0.00744553
       137   0.0074657
     137.2  0.00746551
     137.4  0.00747117
     137.6  0.00743734
     137.8  0.00748964
       138  0.00753278
     138.2   0.0074753
     138.4  0.00746034
     138.6   0.0074305
     138.8  0.00744891
       139  0.00749576
     139.2    0.007486
     139.4  0.00747395
     139.6  0.00747137
     139.8  0.00747936
       140  0.00753764
     140.2  0.00759473
     140.4  0.00755751
     140.6  0.00754063
     140.8  0.00752919
       141  0.00754528
     141.2  0.00749249
     141.4  0.00750837
     141.6  0.00751804
     141.8  0.00753598
       142  0.00757566
     142.2  0.00755728
     142.4   0.0075554
     142.6  0.00756871
     142.8  0.00756779
       143  0.00757623
     143.2  0.00756007
     143.4  0.00757878
     143.6  0.00758232
     143.8  0.00758685
       144  0.00757976
     144.2   0.0075867
     144.4  0.00759365
     144.6  0.00763941
     144.8  0.00762663
       145  0.00761786
     145.2  0.00758032
     145.4  0.00757582
     145.6  0.00761805
     145.8  0.00758526
       146  0.00758479
     146.2  0.00757896
     146.4  0.00758383
     146.6  0.00755147
     146.8  0.00758688
       147  0.00762482
     147.2  0.00762966
     147.4  0.00764391
     147.6   0.0075961
     147.8  0.00761633
       148  0.00763814
     148.2  0.00759662
     148.4  0.00760989
     148.6  0.00756591
     148.8  0.00759376
       149  0.00763132
     149.2  0.00761466
     149.4  0.00762903
     149.6  0.00764917
     149.8  0.00767505
       150  0.00769048
     150.2  0.00768262
     150.4  0.00769156
     150.6  0.00766977
     150.8  0.00764367
       151  0.00767344
     151.2  0.00766821
     151.4   0.0076677
     151.6  0.00768374
     151.8  0.00769887
       152  0.00771588
     152.2  0.00769797
     152.4  0.00771536
     152.6  0.00769782
     152.8  0.00769713
       153  0.00768242
     153.2    0.007654
     153.4  0.00766778
     153.6  0.00773378
     153.8  0.00775806
       154  0.00774666
     154.2  0.00773441
     154.4  0.00772587
     154.6   0.0077413
     154.8  0.00774477
       155  0.00773584
     155.2  0.00769669
     155.4  0.00771237
     155.6  0.00776306
     155.8  0.00773968
       156  0.00772812
     156.2   0.0077351
     156.4  0.00774889
     156.6   0.0077103
     156.8  0.00772255
       157  0.00771596
     157.2  0.00773333
     157.4  0.00776303
     157.6  0.00779483
     157.8  0.00781264
       158  0.00772189
     158.2   0.0076741
     158.4  0.00769493
     158.6   0.0077075
     158.8  0.00775302
       159   0.0077741
     159.2  0.00776403
     159.4  0.00774782
     159.6  0.00776882
     159.8  0.00778081
       160  0.00779358
     160.2   0.0078018
     160.4  0.00778204
     160.6  0.00776577
     160.8  0.00776451
       161  0.00783521
     161.2  0.00782463
     161.4  0.00781387
     161.6   0.0078209
     161.8  0.00784057
       162  0.00785233
     162.2  0.00779974
     162.4  0.00781374
     162.6  0.00783254
     162.8  0.00785152
       163  0.00787453
     163.2  0.00781801
     163.4   0.0077832
     163.6    0.007832
     163.8  0.00783073
       164  0.00785452
     164.2  0.00787448
     164.4  0.00786274
     164.6  0.00790101
     164.8  0.00789213
       165  0.00788695
     165.2  0.00785385
     165.4  0.00784428
     165.6  0.00785916
     165.8  0.00781181
       166  0.00783542
     166.2  0.00784721
     166.4  0.00784504
     166.6  0.00783871
     166.8  0.00785827
       167  0.00786367
     167.2  0.00787855
     167.4  0.00793511
     167.6  0.00790019
     167.8  0.00788246
       168  0.00785318
     168.2   0.0078186
     168.4  0.00782911
     168.6  0.00779655
     168.8   0.0078471
       169  0.00788703
     169.2  0.00787547
     169.4  0.00790092
     169.6  0.00791655
     169.8  0.00786315
       170  0.00787727
     170.2  0.00792021
     170.4  0.00789073
     170.6   0.0078687
     170.8  0.00788039
       171  0.00792019
     171.2  0.00793972
     171.4  0.00794184
     171.6  0.00794891
     171.8  0.00795974
       172  0.00796123
     172.2  0.00792694
     172.4  0.00793579
     172.6  0.00795073
     172.8  0.00793619
       173  0.00796758
     173.2  0.00794996
     173.4  0.00793692
     173.6   0.0079704
     173.8  0.00793721
       174  0.00792259
     174.2  0.00797919
     174.4  0.00797543
     174.6  0.00801495
     174.8  0.00801803
       175  0.00798409
     175.2   0.0079273
     175.4  0.00795219
     175.6  0.00800477
     175.8   0.0079678
       176  0.00798116
     176.2   0.0079599
     176.4  0.00795426
     176.6  0.00798807
     176.8   0.0080309
       177  0.00798713
     177.2  0.00795058
     177.4  0.00797043
     177.6  0.00796699
     177.8  0.00801487
       178  0.00797661
     178.2  0.00796796
     178.4  0.00801403
     178.6  0.00797097
     178.8  0.00802858
       179  0.00804174
     179.2  0.00796871
     179.4  0.00797242
     179.6  0.00798644
     179.8  0.00798798
       180  0.00803238
     180.2  0.00806794
     180.4  0.00806451
     180.6  0.00804434
     180.8  0.00805353
       181  0.00806539
     181.2  0.00805854
     181.4  0.00806815
     181.6  0.00805096
     181.8  0.00805619
       182  0.00807956
     182.2  0.00805679
     182.4  0.00806256
     182.6  0.00806722
     182.8  0.00809387
       183  0.00812994
     183.2  0.00810141
     183.4  0.00806146
     183.6  0.00807346
     183.8  0.00806355
       184  0.00808115
     184.2  0.00808681
     184.4  0.00808261
     184.6  0.00811757
     184.8  0.00811406
       185  0.00810938
     185.2  0.00808637
     185.4  0.00810708
     185.6  0.00815517
     185.8  0.00808749
       186  0.00807765
     186.2  0.00810295
     186.4  0.00811306
     186.6  0.00808061
     186.8  0.00811462
       187  0.00812329
     187.2  0.00810913
     187.4  0.00813774
     187.6  0.00810417
     187.8  0.00813722
       188  0.00813736
     188.2  0.00813628
     188.4  0.00812517
     188.6  0.00807609
     188.8  0.00814163
       189  0.00813695
     189.2  0.00811717
     189.4  0.00813429
     189.6  0.00811214
     189.8  0.00810046
       190  0.00813946
     190.2  0.00817828
     190.4  0.00819247
     190.6  0.00819399
     190.8  0.00817844
       191  0.00818082
     191.2  0.00817689
     191.4  0.00816958
     191.6  0.00817896
     191.8  0.00821343
       192  0.00822719
     192.2  0.00817915
     192.4  0.00824107
     192.6  0.00825508
     192.8  0.00821442
       193  0.00823273
     193.2  0.00822402
     193.4  0.00820348
     193.6  0.00821629
     193.8  0.00824591
       194  0.00823787
     194.2  0.00823312
     194.4  0.00821601
     194.6  0.00825297
     194.8  0.00825766
       195  0.00823925
     195.2  0.00816902
     195.4  0.00822902
     195.6   0.0082945
     195.8  0.00822662
       196  0.00823854
     196.2  0.00826979
     196.4  0.00824617
     196.6  0.00822432
     196.8   0.0082503
       197  0.00823914
     197.2  0.00819648
     197.4  0.00826103
     197.6  0.00825654
     197.8   0.0082548
       198  0.00825554
     198.2  0.00826096
     198.4   0.0082729
     198.6  0.00822217
     198.8  0.00824952
       199  0.00825718
     199.2  0.00823551
     199.4  0.00825205
     199.6  0.00825185
     199.8  0.00824823
       200  0.00829751
     200.2  0.00832323
     200.4  0.00832377
     200.6  0.00830972
     200.8  0.00828136
       201  0.00829682
     201.2  0.00828392
     201.4  0.00830161
     201.6  0.00833447
     201.8  0.00839717
       202   0.0083808
     202.2  0.00830179
     202.4   0.0083183
     202.6  0.00831879
     202.8  0.00831218
       203  0.00837412
     203.2  0.00832938
     203.4  0.00831143
     203.6  0.00840181
     203.8  0.00839405
       204  0.00836256
     204.2  0.00835391
     204.4  0.00835587
     204.6  0.00838364
     204.8  0.00839498
       205  0.00839478
     205.2  0.00835018
     205.4  0.00837124
     205.6  0.00841642
     205.8  0.00836971
       206  0.00834894
     206.2  0.00835155
     206.4  0.00834564
     206.6  0.00835748
     206.8  0.00839756
       207   0.0083724
     207.2  0.00834517
     207.4  0.00841226
     207.6  0.00838482
     207.8  0.00839147
       208  0.00835307
     208.2  0.00837779
     208.4  0.00837689
     208.6  0.00833396
     208.8  0.00837438
       209  0.00837204
     209.2  0.00838689
     209.4  0.00841747
     209.6   0.0084017
     209.8  0.00839125
       210  0.00841272
     210.2  0.00844762
     210.4   0.0084376
     210.6  0.00839208
     210.8  0.00840792
       211   0.0084152
     211.2  0.00842087
     211.4  0.00842653
     211.6  0.00846092
     211.8  0.00854258
       212  0.00851807
     212.2  0.00841729
     212.4  0.00839842
     212.6  0.00842368
     212.8  0.00843859
       213  0.00853034
     213.2  0.00848855
     213.4  0.00846102
     213.6  0.00849873
     213.8  0.00847108
       214  0.00847408
     214.2  0.00849549
     214.4  0.00847368
     214.6  0.00853021
     214.8  0.00856978
       215  0.00853227
     215.2  0.00844318
     215.4  0.00844758
     215.6  0.00849167
     215.8  0.00846356
       216  0.00849404
     216.2  0.00852152
     216.4  0.00850543
     216.6  0.00848529
     216.8  0.00852312
       217  0.00850143
     217.2  0.00848486
     217.4  0.00851251
     217.6  0.00846518
     217.8  0.00848761
       218  0.00847294
     218.2  0.00850344
     218.4  0.00853776
     218.6  0.00848402
     218.8  0.00854565
       219  0.00855464
     219.2  0.00851962
     219.4  0.00851545
     219.6  0.00851749
     219.8  0.00851531
       220  0.00848295
     220.2  0.00853286
     220.4  0.00859921
     220.6  0.00861476
     220.8  0.00861496
       221   0.0086054
     221.2  0.00856374
     221.4  0.00855988
     221.6   0.0085595
     221.8  0.00858162
       222  0.00858404
     222.2  0.00856468
     222.4  0.00858028
     222.6  0.00857078
     222.8  0.00857604
       223  0.00860328
     223.2  0.00858896
     223.4  0.00860241
     223.6  0.00861885
     223.8  0.00859256
       224  0.00861617
     224.2  0.00860283
     224.4  0.00857903
     224.6  0.00858457
     224.8  0.00859665
       225   0.0086077
     225.2  0.00857415
     225.4   0.0086285
     225.6  0.00869882
     225.8  0.00863153
       226  0.00860923
     226.2  0.00862471
     226.4  0.00862114
     226.6  0.00860289
     226.8  0.00861829
       227  0.00860083
     227.2  0.00859823
     227.4  0.00867651
     227.6  0.00864744
     227.8  0.00865338
       228  0.00863881
     228.2  0.00862679
     228.4  0.00861192
     228.6  0.00859226
     228.8  0.00864917
       229  0.00866611
     229.2  0.00865027
     229.4  0.00862301
     229.6  0.00857232
     229.8  0.00858558
       230  0.00863021
     230.2  0.00873575
     230.4  0.00874681
     230.6  0.00871412
     230.8  0.00871558
       231  0.00870131
     231.2  0.00869197
     231.4  0.00872166
     231.6  0.00867367
     231.8  0.00867772
       232  0.00868419
     232.2  0.00865324
     232.4    0.008692
     232.6  0.00869846
     232.8  0.00870994
       233  0.00874303
     233.2   0.0087351
     233.4  0.00872361
     233.6  0.00873822
     233.8  0.00873932
       234   0.0087211
     234.2  0.00867485
     234.4  0.00869452
     234.6  0.00873851
     234.8  0.00877284
       235  0.00877017
     235.2  0.00872325
     235.4  0.00878549
     235.6   0.0087997
     235.8   0.0087372
       236  0.00874707
     236.2  0.00875344
     236.4  0.00872971
     236.6  0.00870544
     236.8   0.0087379
       237  0.00875218
     237.2    0.008739
     237.4  0.00875253
     237.6  0.00871675
     237.8  0.00876584
       238  0.00874607
     238.2  0.00876867
     238.4  0.00880836
     238.6  0.00873266
     238.8  0.00875302
       239  0.00876009
     239.2  0.00876668
     239.4  0.00876806
     239.6  0.00876784
     239.8  0.00874699
       240  0.00873681
     240.2  0.00879569
     240.4  0.00883872
     240.6  0.00883153
     240.8  0.00880795
       241  0.00884339
     241.2  0.00884078
     241.4  0.00883887
     241.6  0.00883657
     241.8  0.00886007
       242  0.00882831
     242.2  0.00874045
     242.4  0.00881602
     242.6  0.00883413
     242.8  0.00883723
       243   0.0088714
     243.2  0.00889269
     243.4  0.00888996
     243.6  0.00890385
     243.8  0.00887755
       244  0.00884027
     244.2  0.00883958
     244.4  0.00879494
     244.6  0.00880469
     244.8  0.00885332
       245  0.00889459
     245.2  0.00891044
     245.4  0.00891855
     245.6  0.00892187
     245.8  0.00885074
       246  0.00888843
     246.2   0.0089064
     246.4   0.0088605
     246.6  0.00884091
     246.8  0.00887074
       247  0.00887889
     247.2  0.00885115
     247.4  0.00888374
     247.6  0.00887175
     247.8   0.0088912
       248  0.00885259
     248.2  0.00888206
     248.4  0.00895019
     248.6  0.00890442
     248.8  0.00884903
       249  0.00881807
     249.2  0.00886312
     249.4   0.0088669
     249.6  0.00887217
     249.8  0.00884518
       250  0.00883545
     250.2     0.00894
     250.4  0.00898253
     250.6  0.00895443
     250.8  0.00894746
       251  0.00899105
     251.2  0.00893542
     251.4  0.00892535
     251.6  0.00892633
     251.8  0.00893564
       252  0.00892715
     252.2  0.00892248
     252.4  0.00894557
     252.6  0.00892203
     252.8  0.00895856
       253  0.00900686
     253.2  0.00900601
     253.4  0.00898943
     253.6  0.00902036
     253.8  0.00899555
       254  0.00892627
     254.2  0.00890344
     254.4  0.00893375
     254.6  0.00900031
     254.8  0.00903308
       255  0.00900602
     255.2  0.00896251
     255.4  0.00899978
     255.6  0.00907732
     255.8   0.0090086
       256  0.00896568
     256.2   0.0089943
     256.4  0.00896578
     256.6  0.00894468
     256.8  0.00899145
       257  0.00901113
     257.2  0.00895051
     257.4  0.00895702
     257.6  0.00897568
     257.8  0.00898949
       258  0.00898522
     258.2  0.00902502
     258.4  0.00903728
     258.6  0.00898158
     258.8  0.00897714
       259  0.00898061
     259.2  0.00900657
     259.4  0.00898327
     259.6  0.00896598
     259.8   0.0089684
       260  0.00898352
     260.2  0.00908488
     260.4  0.00912703
     260.6  0.00908053
     260.8  0.00900972
       261  0.00903585
     261.2    0.009031
     261.4  0.00906713
     261.6  0.00904442
     261.8  0.00908464
       262   0.0090789
     262.2   0.0090095
     262.4  0.00902669
     262.6  0.00905293
     262.8  0.00906732
       263  0.00909072
     263.2  0.00911839
     263.4  0.00912253
     263.6  0.00910963
     263.8  0.00908132
       264  0.00906617
     264.2  0.00905481
     264.4  0.00906703
     264.6  0.00910233
     264.8  0.00913406
       265  0.00914331
     265.2  0.00911244
     265.4  0.00912039
     265.6  0.00915916
     265.8  0.00910722
       266  0.00908489
     266.2  0.00910697
     266.4  0.00909065
     266.6  0.00906469
     266.8  0.00907433
       267  0.00909268
     267.2   0.0091064
     267.4  0.00912822
     267.6  0.00911038
     267.8  0.00913019
       268  0.00913446
     268.2  0.00915494
     268.4  0.00914249
     268.6  0.00907761
     268.8  0.00909484
       269   0.0090893
     269.2  0.00910542
     269.4  0.00910301
     269.6  0.00910741
     269.8  0.00910582
       270  0.00913157
     270.2  0.00922198
     270.4  0.00917903
     270.6  0.00915797
     270.8  0.00914536
       271  0.00915117
     271.2  0.00917544
     271.4  0.00919266
     271.6  0.00917417
     271.8   0.0092181
       272    0.009206
     272.2  0.00913391
     272.4  0.00917986
     272.6  0.00917324
     272.8  0.00918012
       273  0.00921015
     273.2  0.00922856
     273.4  0.00921014
     273.6  0.00923157
     273.8  0.00924564
       274  0.00920676
     274.2  0.00918505
     274.4  0.00918778
     274.6   0.0092298
     274.8  0.00924653
       275  0.00925774
     275.2  0.00921951
     275.4  0.00920757
     275.6  0.00924007
     275.8  0.00923898
       276  0.00925424
     276.2  0.00924892
     276.4  0.00922416
     276.6  0.00920936
     276.8   0.0092005
       277  0.00921651
     277.2  0.00920517
     277.4  0.00920375
     277.6  0.00921739
     277.8  0.00923983
       278  0.00924376
     278.2  0.00928474
     278.4  0.00930499
     278.6  0.00925592
     278.8   0.0092024
       279  0.00917042
     279.2  0.00922512
     279.4   0.0092601
     279.6   0.0092303
     279.8  0.00922509
       280  0.00922554
     280.2  0.00930486
     280.4  0.00936695
     280.6  0.00934889
     280.8  0.00929342
       281  0.00927766
     281.2  0.00929659
     281.4  0.00930047
     281.6  0.00927683
     281.8  0.00933277
       282  0.00933434
     282.2  0.00929748
     282.4  0.00931659
     282.6  0.00932904
     282.8  0.00931035
       283  0.00933131
     283.2   0.0093054
     283.4  0.00932914
     283.6  0.00936311
     283.8  0.00937557
       284  0.00937454
     284.2    0.009292
     284.4  0.00926276
     284.6   0.0093237
     284.8  0.00936407
       285  0.00936942
     285.2  0.00935506
     285.4  0.00934366
     285.6  0.00939555
     285.8  0.00936997
       286  0.00935815
     286.2  0.00935258
     286.4  0.00934649
     286.6  0.00933972
     286.8  0.00932689
       287  0.00932999
     287.2  0.00932524
     287.4  0.00933829
     287.6  0.00936578
     287.8   0.0093855
       288  0.00934266
     288.2  0.00939271
     288.4  0.00941219
     288.6  0.00937596
     288.8  0.00939351
       289  0.00936358
     289.2  0.00935582
     289.4  0.00935796
     289.6  0.00935058
     289.8  0.00935668
       290  0.00939006
     290.2   0.0094496
     290.4  0.00946163
     290.6  0.00942532
     290.8  0.00940324
       291  0.00941857
     291.2  0.00943015
     291.4  0.00943595
     291.6  0.00942248
     291.8  0.00948686
       292  0.00949238
     292.2  0.00940729
     292.4  0.00944586
     292.6  0.00943444
     292.8  0.00942624
       293  0.00944246
     293.2  0.00947387
     293.4  0.00952859
     293.6  0.00952938
     293.8  0.00946459
       294  0.00945424
     294.2  0.00943425
     294.4  0.00941836
     294.6  0.00948872
     294.8  0.00950241
       295  0.00947683
     295.2  0.00944991
     295.4  0.00949679
     295.6  0.00953203
     295.8  0.00949721
       296  0.00949471
     296.2  0.00950454
     296.4  0.00946754
     296.6  0.00943995
     296.8  0.00950198
       297  0.00952114
     297.2    0.009497
     297.4  0.00950329
     297.6  0.00949945
     297.8  0.00954224
       298  0.00947423
     298.2   0.0094689
     298.4  0.00951875
     298.6  0.00948729
     298.8  0.00953075
       299   0.0095547
     299.2  0.00952176
     299.4  0.00950548
     299.6  0.00947712
     299.8  0.00944225
       300  0.00943596
     300.2  0.00953325
     300.4  0.00957585
     300.6  0.00955817
     300.8  0.00956471
       301  0.00959508
     301.2  0.00961109
     301.4  0.00956838
     301.6  0.00952345
     301.8  0.00957864
       302   0.0095612
     302.2  0.00948811
     302.4  0.00958517
     302.6  0.00961082
     302.8  0.00960139
       303  0.00965496
     303.2  0.00963275
     303.4   0.0096122
     303.6  0.00959747
     303.8  0.00955453
       304  0.00958623
     304.2   0.0095709
     304.4  0.00955263
     304.6  0.00961379
     304.8  0.00967815
       305  0.00967613
     305.2   0.0095786
     305.4  0.00958816
     305.6  0.00964985
     305.8  0.00960813
       306  0.00960266
     306.2  0.00961916
     306.4  0.00960156
     306.6  0.00958199
     306.8  0.00962271
       307  0.00965455
     307.2  0.00964887
     307.4   0.0096393
     307.6   0.0096177
     307.8  0.00961877
       308   0.0095889
     308.2   0.0096305
     308.4  0.00964771
     308.6  0.00963997
     308.8  0.00967479
       309  0.00964377
     309.2  0.00963335
     309.4  0.00960285
     309.6  0.00958776
     309.8  0.00961267
       310  0.00958786
     310.2  0.00967999
     310.4  0.00977993
     310.6  0.00975995
     310.8  0.00967705
       311   0.0096848
     311.2   0.0097167
     311.4   0.0097061
     311.6  0.00963825
     311.8  0.00966774
       312  0.00970952
     312.2  0.00966076
     312.4  0.00974199
     312.6  0.00978516
     312.8  0.00974759
       313  0.00972208
     313.2  0.00968477
     313.4  0.00970446
     313.6  0.00975344
     313.8   0.0097354
       314  0.00971413
     314.2  0.00970397
     314.4  0.00973902
     314.6  0.00979512
     314.8   0.0097777
       315  0.00973562
     315.2  0.00970398
     315.4  0.00973062
     315.6  0.00975924
     315.8  0.00974178
       316  0.00974757
     316.2  0.00971338
     316.4    0.009692
     316.6  0.00968502
     316.8  0.00973306
       317  0.00975827
     317.2  0.00975333
     317.4  0.00975349
     317.6  0.00973438
     317.8  0.00975541
       318  0.00974414
     318.2  0.00978011
     318.4  0.00980969
     318.6  0.00976717
     318.8   0.0097502
       319  0.00971331
     319.2  0.00975111
     319.4  0.00976572
     319.6  0.00974201
     319.8  0.00974677
       320   0.0097508
     320.2  0.00984986
     320.4  0.00989649
     320.6   0.0098793
     320.8  0.00979667
       321  0.00979608
     321.2  0.00979053
     321.4  0.00978377
     321.6  0.00977638
     321.8  0.00983051
       322    0.009884
     322.2  0.00981094
     322.4  0.00985035
     322.6  0.00983563
     322.8  0.00978978
       323  0.00982901
     323.2  0.00986661
     323.4  0.00987864
     323.6  0.00986746
     323.8  0.00988065
       324  0.00986068
     324.2  0.00982827
     324.4  0.00982933
     324.6   0.0098513
     324.8  0.00985854
       325  0.00988961
     325.2  0.00985302
     325.4  0.00986712
     325.6  0.00989451
     325.8  0.00983533
       326  0.00988882
     326.2  0.00988377
     326.4  0.00982896
     326.6  0.00983678
     326.8  0.00986742
       327  0.00986716
     327.2  0.00987138
     327.4  0.00987888
     327.6   0.0098896
     327.8  0.00991021
       328  0.00986364
     328.2  0.00989996
     328.4  0.00990401
     328.6  0.00986501
     328.8  0.00985686
       329  0.00984044
     329.2  0.00988816
     329.4  0.00987283
     329.6  0.00985135
     329.8   0.0098673
       330  0.00987667
     330.2  0.00996097
     330.4   0.0100038
     330.6  0.00997039
     330.8  0.00991104
       331  0.00993059
     331.2  0.00997218
     331.4  0.00994915
     331.6     0.00991
     331.8   0.0099353
       332  0.00996905
     332.2  0.00996148
     332.4  0.00997216
     332.6  0.00998266
     332.8  0.00995061
       333   0.0099617
     333.2  0.00996711
     333.4  0.00999674
     333.6    0.010014
     333.8  0.00997884
       334  0.00995692
     334.2  0.00996045
     334.4  0.00993271
     334.6   0.0100016
     334.8   0.0100439
       335   0.0100672
     335.2   0.0100152
     335.4  0.00999637
     335.6   0.0100045
     335.8  0.00996974
       336   0.0100137
     336.2  0.00998332
     336.4  0.00995203
     336.6  0.00994581
     336.8  0.00997877
       337  0.00999967
     337.2  0.00998252
     337.4  0.00999651
     337.6   0.0100122
     337.8   0.0100677
       338   0.0100013
     338.2  0.00999892
     338.4   0.0100037
     338.6  0.00997097
     338.8  0.00995522
       339  0.00994036
     339.2  0.00999391
     339.4   0.0100441
     339.6   0.0100015
     339.8   0.0099718
       340  0.00998067
     340.2   0.0100332
     340.4   0.0100727
     340.6   0.0100585
     340.8    0.010011
       341    0.010042
     341.2   0.0100633
     341.4   0.0100523
     341.6   0.0100607
     341.8   0.0101096
       342   0.0100872
     342.2    0.010044
     342.4   0.0100902
     342.6   0.0100991
     342.8    0.010073
       343   0.0100875
     343.2   0.0100632
     343.4   0.0100618
     343.6   0.0100787
     343.8   0.0100848
       344   0.0101066
     344.2   0.0100996
     344.4   0.0100837
     344.6   0.0101104
     344.8   0.0101034
       345   0.0101104
     345.2   0.0100878
     345.4   0.0101017
     345.6   0.0101194
     345.8   0.0100719
       346   0.0101434
     346.2   0.0101251
     346.4   0.0100791
     346.6   0.0100883
     346.8   0.0101207
       347   0.0100942
     347.2   0.0100989
     347.4   0.0101024
     347.6   0.0101205
     347.8   0.0101732
       348   0.0101233
     348.2   0.0101219
     348.4   0.0101269
     348.6   0.0100602
     348.8    0.010094
       349   0.0100959
     349.2   0.0100902
     349.4   0.0101072
     349.6    0.010119
     349.8   0.0101133
       350   0.0101099
     350.2   0.0101584
     350.4   0.0101679
     350.6   0.0101524
     350.8   0.0101151
       351   0.0101452
     351.2   0.0102262
     351.4   0.0101951
     351.6   0.0101515
     351.8   0.0101939
       352   0.0101956
     352.2   0.0101648
     352.4   0.0101801
     352.6   0.0101877
     352.8   0.0101667
       353   0.0102026
     353.2   0.0102104
     353.4   0.0101893
     353.6   0.0101618
     353.8   0.0101525
       354   0.0101942
     354.2   0.0102217
     354.4   0.0102184
     354.6   0.0102181
     354.8   0.0102207
       355   0.0102316
     355.2   0.0101741
     355.4   0.0101739
     355.6   0.0101865
     355.8   0.0101418
       356   0.0102495
     356.2    0.010246
     356.4   0.0102002
     356.6   0.0102269
     356.8   0.0102481
       357    0.010203
     357.2   0.0101862
     357.4   0.0101885
     357.6   0.0101836
     357.8   0.0102001
       358    0.010164
     358.2   0.0102281
     358.4   0.0102533
     358.6   0.0101891
     358.8   0.0102188
       359   0.0102046
     359.2   0.0102229
     359.4   0.0102269
     359.6   0.0102218
     359.8   0.0101766
       360   0.0102077
     360.2   0.0102948
     360.4   0.0102892
     360.6   0.0102264
     360.8   0.0101809
       361   0.0102423
     361.2   0.0102533
     361.4   0.0102712
     361.6   0.0102733
     361.8     0.01031
       362   0.0103131
     362.2   0.0102856
     362.4   0.0103283
     362.6   0.0103163
     362.8   0.0102836
       363   0.0102477
     363.2   0.0102515
     363.4   0.0102581
     363.6   0.0102763
     363.8   0.0102848
       364   0.0103152
     364.2   0.0103241
     364.4   0.0103565
     364.6   0.0103788
     364.8   0.0103543
       365   0.0103253
     365.2   0.0102684
     365.4   0.0102493
     365.6   0.0102455
     365.8   0.0102424
       366   0.0103104
     366.2   0.0103369
     366.4   0.0103318
     366.6   0.0103166
     366.8   0.0103129
       367   0.0103286
     367.2   0.0103188
     367.4   0.0103063
     367.6   0.0102926
     367.8   0.0102803
       368   0.0102572
     368.2   0.0103014
     368.4   0.0103256
     368.6   0.0103093
     368.8   0.0103624
       369   0.0103471
     369.2   0.0103583
     369.4   0.0103552
     369.6   0.0103331
     369.8    0.010304
       370   0.0102767
     370.2   0.0103328
     370.4   0.0103694
     370.6   0.0103506
     370.8   0.0103281
       371   0.0103735
     371.2   0.0103901
     371.4   0.0103908
     371.6   0.0103801
     371.8    0.010424
       372   0.0104463
     372.2   0.0104054
     372.4   0.0103652
     372.6   0.0103838
     372.8   0.0103778
       373   0.0103653
     373.2   0.0103921
     373.4   0.0104324
     373.6   0.0104326
     373.8   0.0104065
       374   0.0103784
     374.2   0.0103589
     374.4   0.0103969
     374.6   0.0104265
     374.8   0.0104349
       375   0.0104342
     375.2   0.0103828
     375.4   0.0103993
     375.6   0.0104262
     375.8   0.0104183
       376   0.0104608
     376.2   0.0104354
     376.4   0.0103875
     376.6   0.0103546
     376.8   0.0104009
       377   0.0104405
     377.2   0.0104471
     377.4   0.0104353
     377.6   0.0104054
     377.8    0.010405
       378   0.0103766
     378.2    0.010397
     378.4    0.010431
     378.6   0.0104038
     378.8   0.0104686
       379    0.010448
     379.2     0.01041
     379.4   0.0104023
     379.6   0.0103901
     379.8   0.0103592
       380   0.0103775
     380.2   0.0104858
     380.4   0.0104926
     380.6   0.0104859
     380.8   0.0104825
       381   0.0104934
     381.2   0.0104982
     381.4   0.0104326
     381.6   0.0104484
     381.8   0.0104939
       382   0.0104916
     382.2   0.0104647
     382.4   0.0104864
     382.6   0.0104813
     382.8   0.0104779
       383   0.0105076
     383.2   0.0105272
     383.4   0.0105062
     383.6   0.0104853
     383.8   0.0105224
       384   0.0105202
     384.2    0.010473
     384.4    0.010474
     384.6   0.0104734
     384.8   0.0105038
       385   0.0105233
     385.2   0.0105025
     385.4   0.0105334
     385.6   0.0105313
     385.8   0.0104763
       386   0.0105165
     386.2   0.0105083
     386.4   0.0104617
     386.6   0.0104669
     386.8    0.010522
       387   0.0105316
     387.2   0.0105226
     387.4    0.010501
     387.6   0.0104817
     387.8   0.0104953
       388    0.010488
     388.2   0.0104903
     388.4   0.0104981
     388.6   0.0104678
     388.8   0.0105045
       389   0.0104816
     389.2   0.0105059
     389.4   0.0105229
     389.6   0.0105019
     389.8   0.0104609
       390   0.0104403
     390.2   0.0105543
     390.4   0.0105842
     390.6   0.0105659
     390.8   0.0105389
       391   0.0105633
     391.2   0.0106024
     391.4   0.0106029
     391.6   0.0105999
     391.8   0.0105713
       392   0.0105684
     392.2   0.0105315
     392.4   0.0105327
     392.6   0.0105719
     392.8    0.010556
       393   0.0106039
     393.2   0.0106188
     393.4   0.0105705
     393.6   0.0105673
     393.8   0.0105761
       394   0.0105958
     394.2   0.0105771
     394.4   0.0105703
     394.6    0.010569
     394.8   0.0105685
       395   0.0106039
     395.2   0.0105709
     395.4   0.0105949
     395.6   0.0106177
     395.8   0.0105699
       396   0.0106264
     396.2   0.0105953
     396.4   0.0105803
     396.6   0.0105715
     396.8   0.0105524
       397   0.0105546
     397.2   0.0105726
     397.4   0.0105476
     397.6   0.0105499
     397.8   0.0106039
       398   0.0105991
     398.2   0.0105909
     398.4   0.0106277
     398.6   0.0105892
     398.8   0.0106259
       399   0.0105896
     399.2    0.010572
     399.4   0.0105783
     399.6   0.0105749
     399.8   0.0105622
       400   0.0105646
     400.2   0.0106557
     400.4   0.0106665
     400.6   0.0106601
     400.8   0.0106453
       401   0.0106923
     401.2   0.0106743
     401.4   0.0106278
     401.6   0.0106431
     401.8   0.0106322
       402   0.0106094
     402.2   0.0106003
     402.4   0.0106458
     402.6   0.0106822
     402.8    0.010688
       403   0.0107408
     403.2   0.0107055
     403.4   0.0106418
     403.6   0.0106328
     403.8   0.0105925
       404   0.0106464
     404.2   0.0106782
     404.4   0.0106848
     404.6   0.0106841
     404.8   0.0106678
       405   0.0106614
     405.2   0.0106304
     405.4   0.0106455
     405.6   0.0106636
     405.8   0.0106337
       406     0.01069
     406.2   0.0106793
     406.4   0.0106848
     406.6   0.0106693
     406.8   0.0106384
       407   0.0106262
     407.2   0.0106574
     407.4   0.0106073
     407.6   0.0106399
     407.8   0.0107006
       408   0.0107062
     408.2    0.010704
     408.4   0.0107017
     408.6   0.0106484
     408.8   0.0106516
       409   0.0106291
     409.2     0.01065
     409.4   0.0106388
     409.6   0.0106419
     409.8   0.0106571
       410   0.0106468
     410.2   0.0107761
     410.4   0.0108153
     410.6   0.0107723
     410.8    0.010711
       411   0.0107499
     411.2   0.0107309
     411.4   0.0107119
     411.6   0.0107085
     411.8   0.0107208
       412   0.0107241
     412.2   0.0107428
     412.4   0.0107465
     412.6    0.010754
     412.8   0.0107603
       413   0.0107689
     413.2   0.0107801
     413.4   0.0107644
     413.6   0.0107002
     413.8   0.0107139
       414   0.0107588
     414.2   0.0107206
     414.4   0.0107553
     414.6   0.0107414
     414.8   0.0107577
       415   0.0108282
     415.2   0.0108049
     415.4   0.0107594
     415.6   0.0107632
     415.8   0.0107423
       416   0.0107753
     416.2   0.0107591
     416.4   0.0107281
     416.6   0.0106701
     416.8   0.0106886
       417   0.0107215
     417.2   0.0107793
     417.4   0.0107856
     417.6   0.0108021
     417.8    0.010789
       418   0.0107492
     418.2   0.0107628
     418.4   0.0107767
     418.6   0.0107135
     418.8   0.0107378
       419   0.0107063
     419.2   0.0107118
     419.4   0.0107433
     419.6   0.0107704
     419.8   0.0107495
       420   0.0107625
     420.2   0.0108612
     420.4   0.0108531
     420.6   0.0108356
     420.8   0.0107818
       421   0.0107971
     421.2   0.0107817
     421.4   0.0107768
     421.6   0.0108117
     421.8   0.0108968
       422   0.0108907
     422.2   0.0108293
     422.4   0.0108155
     422.6   0.0108153
     422.8   0.0107896
       423   0.0108484
     423.2   0.0108449
     423.4   0.0107989
     423.6   0.0107963
     423.8   0.0107976
       424   0.0108164
     424.2   0.0108019
     424.4   0.0108616
     424.6   0.0108655
     424.8   0.0108722
       425   0.0108906
     425.2   0.0108612
     425.4   0.0108396
     425.6   0.0108217
     425.8   0.0107642
       426   0.0108259
     426.2   0.0108423
     426.4   0.0108358
     426.6   0.0107975
     426.8   0.0108019
       427   0.0108318
     427.2   0.0108443
     427.4   0.0108316
     427.6   0.0108274
     427.8   0.0108492
       428   0.0108199
     428.2   0.0108498
     428.4   0.0108465
     428.6    0.010805
     428.8   0.0108348
       429   0.0108195
     429.2    0.010841
     429.4   0.0108285
     429.6   0.0108374
     429.8   0.0108511
       430   0.0108407
     430.2   0.0108963
     430.4   0.0108819
     430.6   0.0108739
     430.8   0.0108689
       431   0.0109162
     431.2   0.0109204
     431.4   0.0109031
     431.6   0.0108996
     431.8   0.0109302
       432   0.0109868
     432.2   0.0109411
     432.4   0.0108696
     432.6    0.010899
     432.8    0.010913
       433   0.0109322
     433.2   0.0109284
     433.4   0.0109136
     433.6   0.0109235
     433.8   0.0109082
       434   0.0109138
     434.2   0.0109314
     434.4   0.0109245
     434.6   0.0109076
     434.8   0.0109303
       435   0.0109744
     435.2   0.0109743
     435.4   0.0109264
     435.6   0.0108961
     435.8   0.0108479
       436   0.0109321
     436.2   0.0109434
     436.4   0.0109338
     436.6    0.010933
     436.8   0.0109464
       437   0.0109827
     437.2   0.0109307
     437.4   0.0108778
     437.6   0.0109044
     437.8   0.0109318
       438   0.0109021
     438.2    0.010889
     438.4   0.0109431
     438.6   0.0109273
     438.8   0.0109511
       439   0.0109327
     439.2   0.0109072
     439.4   0.0108594
     439.6   0.0108831
     439.8   0.0108667
       440   0.0109336
     440.2   0.0110953
     440.4   0.0109864
     440.6   0.0109075
     440.8   0.0109356
       441   0.0109835
     441.2   0.0109662
     441.4   0.0109725
     441.6   0.0109872
     441.8   0.0110218
       442   0.0110751
     442.2   0.0110241
     442.4   0.0109413
     442.6   0.0109676
     442.8   0.0109987
       443   0.0110285
     443.2   0.0110247
     443.4   0.0109949
     443.6   0.0110129
     443.8   0.0110258
       444   0.0110301
     444.2   0.0110316
     444.4   0.0110571
     444.6   0.0110105
     444.8    0.010985
       445   0.0110264
     445.2   0.0110025
     445.4   0.0109613
     445.6   0.0109992
     445.8   0.0110035
       446   0.0110857
     446.2   0.0110659
     446.4   0.0110088
     446.6   0.0109841
     446.8   0.0110216
       447   0.0110347
     447.2   0.0110267
     447.4   0.0109726
     447.6   0.0110019
     447.8   0.0110009
       448   0.0109593
     448.2    0.010984
     448.4   0.0109839
     448.6   0.0109745
     448.8   0.0110136
       449   0.0110253
     449.2   0.0110477
     449.4   0.0110161
     449.6     0.01102
     449.8   0.0109885
       450   0.0109749
     450.2   0.0110997
     450.4   0.0110956
     450.6   0.0110527
     450.8   0.0110679
       451   0.0111192
     451.2   0.0110794
     451.4   0.0110596
     451.6   0.0110911
     451.8    0.011115
       452   0.0111232
     452.2    0.011108
     452.4   0.0110966
     452.6   0.0110737
     452.8   0.0110791
       453   0.0111233
     453.2   0.0111271
     453.4   0.0111034
     453.6   0.0111034
     453.8   0.0110907
       454   0.0111003
     454.2   0.0110869
     454.4   0.0111082
     454.6    0.011126
     454.8    0.011112
       455   0.0111331
     455.2   0.0111017
     455.4   0.0110835
     455.6   0.0111135
     455.8   0.0111061
       456    0.011144
     456.2    0.011128
     456.4   0.0111032
     456.6   0.0111031
     456.8   0.0111106
       457   0.0111055
     457.2   0.0111249
     457.4   0.0110631
     457.6   0.0111082
     457.8   0.0111262
       458   0.0110785
     458.2   0.0110495
     458.4   0.0110612
     458.6   0.0110753
     458.8   0.0111374
       459   0.0111078
     459.2   0.0111242
     459.4   0.0111449
     459.6   0.0110982
     459.8   0.0110791
       460   0.0110828
     460.2   0.0111902
     460.4   0.0111887
     460.6   0.0111366
     460.8   0.0111191
       461    0.011193
     461.2    0.011198
     461.4    0.011187
     461.6   0.0111681
     461.8   0.0112289
       462   0.0112573
     462.2   0.0112318
     462.4   0.0111643
     462.6   0.0111615
     462.8   0.0112073
       463   0.0112221
     463.2   0.0112099
     463.4   0.0111568
     463.6   0.0111544
     463.8   0.0111881
       464   0.0112383
     464.2   0.0112053
     464.4   0.0112314
     464.6   0.0112679
     464.8   0.0112001
       465    0.011216
     465.2   0.0111709
     465.4   0.0111321
     465.6     0.01118
     465.8   0.0112141
       466   0.0112866
     466.2   0.0112929
     466.4   0.0112574
     466.6   0.0112024
     466.8   0.0112044
       467   0.0111836
     467.2   0.0111857
     467.4   0.0111208
     467.6   0.0111492
     467.8    0.011213
       468   0.0111971
     468.2   0.0111961
     468.4   0.0112116
     468.6   0.0111883
     468.8   0.0112138
       469   0.0111984
     469.2   0.0112001
     469.4   0.0112114
     469.6   0.0112156
     469.8   0.0112228
       470   0.0111854
     470.2   0.0112828
     470.4   0.0112821
     470.6   0.0112256
     470.8   0.0112264
       471   0.0113194
     471.2    0.011295
     471.4   0.0112619
     471.6   0.0112958
     471.8   0.0113407
       472   0.0113701
     472.2   0.0113052
     472.4   0.0112252
     472.6   0.0112549
     472.8    0.011289
       473   0.0113094
     473.2   0.0112802
     473.4   0.0112404
     473.6   0.0112759
     473.8   0.0113515
       474   0.0113783
     474.2   0.0113228
     474.4   0.0112975
     474.6    0.011275
     474.8   0.0112918
       475   0.0113586
     475.2   0.0112773
     475.4   0.0112387
     475.6   0.0112891
     475.8    0.011305
       476   0.0113892
     476.2   0.0113771
     476.4   0.0113379
     476.6   0.0112878
     476.8    0.011261
       477    0.011289
     477.2   0.0113199
     477.4   0.0112338
     477.6   0.0112452
     477.8   0.0113258
       478   0.0112875
     478.2   0.0112911
     478.4   0.0113208
     478.6   0.0112733
     478.8   0.0113058
       479   0.0112976
     479.2   0.0112808
     479.4   0.0112632
     479.6   0.0113085
     479.8   0.0113242
       480   0.0112901
     480.2   0.0114125
     480.4   0.0114272
     480.6   0.0113835
     480.8    0.011376
       481   0.0113975
     481.2   0.0113596
     481.4    0.011357
     481.6   0.0113956
     481.8   0.0113896
       482   0.0114214
     482.2   0.0113772
     482.4   0.0113632
     482.6     0.01138
     482.8    0.011379
       483   0.0114283
     483.2   0.0114336
     483.4   0.0114142
     483.6   0.0113781
     483.8   0.0113776
       484   0.0113961
     484.2   0.0113634
     484.4   0.0113665
     484.6   0.0113872
     484.8   0.0114323
       485   0.0114408
     485.2   0.0114158
     485.4   0.0113943
     485.6   0.0113914
     485.8   0.0114119
       486   0.0114592
     486.2   0.0114302
     486.4   0.0114043
     486.6   0.0113945
     486.8   0.0113752
       487   0.0113598
     487.2   0.0113671
     487.4   0.0113635
     487.6   0.0113913
     487.8   0.0114721
       488   0.0114603
     488.2   0.0113967
     488.4   0.0113599
     488.6   0.0113316
     488.8   0.0114062
       489      0.0114
     489.2   0.0113727
     489.4   0.0114175
     489.6   0.0114429
     489.8   0.0114529
       490   0.0114352
     490.2   0.0115184
     490.4   0.0114753
     490.6   0.0114384
     490.8    0.011465
       491   0.0115022
     491.2   0.0114841
     491.4   0.0114814
     491.6   0.0114988
     491.8   0.0115002
       492   0.0115337
     492.2   0.0115244
     492.4   0.0114874
     492.6   0.0114674
     492.8   0.0115177
       493   0.0115834
     493.2   0.0115384
     493.4   0.0114585
     493.6    0.011444
     493.8   0.0114872
       494   0.0115297
     494.2   0.0114987
     494.4   0.0115317
     494.6   0.0115552
     494.8   0.0115234
       495   0.0115412
     495.2   0.0115229
     495.4   0.0114927
     495.6   0.0114999
     495.8   0.0114913
       496   0.0115416
     496.2   0.0115149
     496.4   0.0114932
     496.6   0.0115043
     496.8   0.0114725
       497   0.0115139
     497.2     0.01157
     497.4   0.0114579
     497.6   0.0114862
     497.8   0.0115575
       498   0.0114911
     498.2   0.0114729
     498.4   0.0114995
     498.6   0.0114608
     498.8   0.0115036
       499   0.0115114
     499.2    0.011492
     499.4   0.0114883
     499.6   0.0115101
     499.8   0.0115343
       500   0.0115181
     500.2   0.0116223
     500.4   0.0116374
     500.6     0.01158
     500.8    0.011584
       501   0.0116067
     501.2    0.011594
     501.4   0.0116258
     501.6   0.0116082
     501.8   0.0116245
       502   0.0116581
     502.2   0.0116442
     502.4   0.0116073
     502.6   0.0116163
     502.8   0.0115958
       503   0.0115702
     503.2   0.0115835
     503.4   0.0115535
     503.6   0.0115421
     503.8   0.0116188
       504   0.0117097
     504.2   0.0116503
     504.4   0.0116659
     504.6   0.0116665
     504.8   0.0116371
       505   0.0116446
     505.2   0.0115551
     505.4   0.0115111
     505.6   0.0115661
     505.8   0.0116498
       506   0.0117145
     506.2   0.0116802
     506.4   0.0116541
     506.6   0.0115779
     506.8   0.0115864
       507   0.0116164
     507.2   0.0116299
     507.4   0.0115438
     507.6   0.0115589
     507.8   0.0116129
       508   0.0115719
     508.2    0.011622
     508.4   0.0116302
     508.6   0.0115496
     508.8   0.0115704
       509   0.0116379
     509.2   0.0116633
     509.4   0.0116232
     509.6   0.0116381
     509.8   0.0116435
       510   0.0116111
     510.2   0.0116891
     510.4   0.0117025
     510.6   0.0116556
     510.8   0.0116093
       511   0.0116922
     511.2    0.011713
     511.4   0.0116995
     511.6   0.0117257
     511.8   0.0117803
       512   0.0117856
     512.2   0.0117549
     512.4   0.0116851
     512.6   0.0116507
     512.8   0.0116488
       513   0.0117124
     513.2   0.0117388
     513.4   0.0116706
     513.6   0.0116862
     513.8   0.0117157
       514    0.011762
     514.2   0.0117461
     514.4   0.0117255
     514.6   0.0117178
     514.8   0.0117315
       515    0.011728
     515.2   0.0116743
     515.4   0.0116871
     515.6   0.0117589
     515.8   0.0117325
       516   0.0117652
     516.2   0.0117787
     516.4   0.0117648
     516.6   0.0116964
     516.8   0.0116999
       517   0.0117167
     517.2   0.0117129
     517.4   0.0116191
     517.6   0.0116711
     517.8   0.0117524
       518   0.0117519
     518.2   0.0117566
     518.4   0.0117519
     518.6    0.011697
     518.8   0.0116992
       519   0.0117222
     519.2   0.0116702
     519.4   0.0116746
     519.6   0.0117241
     519.8    0.011761
       520   0.0117603
     520.2   0.0118535
     520.4   0.0118796
     520.6   0.0117829
     520.8   0.0117308
       521   0.0117848
     521.2   0.0117945
     521.4    0.011798
     521.6   0.0118327
     521.8   0.0118746
       522   0.0118907
     522.2   0.0118607
     522.4   0.0117995
     522.6    0.011803
     522.8   0.0118241
       523   0.0118826
     523.2   0.0118773
     523.4   0.0117914
     523.6   0.0117532
     523.8   0.0117745
       524    0.011824
     524.2   0.0117946
     524.4   0.0117993
     524.6   0.0118067
     524.8   0.0118494
       525   0.0118862
     525.2   0.0118511
     525.4   0.0118334
     525.6   0.0118784
     525.8   0.0118289
       526   0.0118206
     526.2   0.0118246
     526.4   0.0117828
     526.6   0.0117607
     526.8   0.0118133
       527   0.0118123
     527.2   0.0118337
     527.4   0.0117905
     527.6   0.0117742
     527.8   0.0118251
       528   0.0118042
     528.2   0.0118576
     528.4   0.0118693
     528.6   0.0117593
     528.8   0.0117633
       529   0.0117976
     529.2   0.0117981
     529.4    0.011797
     529.6   0.0118382
     529.8   0.0118638
       530    0.011863
     530.2    0.011967
     530.4   0.0119837
     530.6   0.0118922
     530.8   0.0118477
       531   0.0118546
     531.2   0.0118636
     531.4   0.0118639
     531.6   0.0118704
     531.8   0.0119822
       532   0.0120099
     532.2   0.0119848
     532.4   0.0119267
     532.6   0.0119225
     532.8   0.0119158
       533   0.0118924
     533.2    0.011884
     533.4    0.011812
     533.6   0.0118193
     533.8   0.0118902
       534   0.0119532
     534.2   0.0119527
     534.4   0.0119806
     534.6   0.0119353
     534.8   0.0119436
       535   0.0119596
     535.2   0.0119321
     535.4   0.0118861
     535.6   0.0119262
     535.8   0.0119218
       536   0.0119198
     536.2   0.0119053
     536.4   0.0119306
     536.6   0.0119109
     536.8   0.0119467
       537   0.0119686
     537.2   0.0120041
     537.4   0.0118969
     537.6   0.0118971
     537.8   0.0119147
       538    0.011863
     538.2   0.0118942
     538.4   0.0119312
     538.6   0.0118632
     538.8   0.0119228
       539    0.011977
     539.2   0.0119229
     539.4   0.0118906
     539.6   0.0119768
     539.8   0.0120291
       540   0.0119704
     540.2   0.0120475
     540.4   0.0120001
     540.6   0.0119726
     540.8   0.0119656
       541   0.0119902
     541.2   0.0119966
     541.4   0.0120054
     541.6   0.0120322
     541.8   0.0121112
       542   0.0121201
     542.2   0.0121003
     542.4   0.0120415
     542.6   0.0119897
     542.8   0.0119915
       543   0.0119804
     543.2   0.0120434
     543.4   0.0119905
     543.6   0.0119719
     543.8   0.0120244
       544   0.0120844
     544.2   0.0120635
     544.4   0.0120657
     544.6    0.012032
     544.8    0.012009
       545   0.0120371
     545.2   0.0120491
     545.4   0.0120392
     545.6   0.0120707
     545.8   0.0120436
       546   0.0120706
     546.2   0.0120455
     546.4   0.0120332
     546.6   0.0119914
     546.8   0.0120266
       547    0.012079
     547.2    0.012068
     547.4   0.0119752
     547.6   0.0120445
     547.8   0.0120562
       548   0.0119944
     548.2   0.0120393
     548.4   0.0120607
     548.6   0.0119973
     548.8   0.0119906
       549    0.012041
     549.2   0.0120302
     549.4   0.0120029
     549.6   0.0120652
     549.8   0.0120479
       550   0.0120068
     550.2   0.0121307
     550.4    0.012145
     550.6   0.0121232
     550.8   0.0120848
       551   0.0121383
     551.2   0.0121312
     551.4   0.0120676
     551.6   0.0120743
     551.8   0.0121393
       552    0.012201
     552.2    0.012218
     552.4   0.0121342
     552.6   0.0120981
     552.8   0.0121536
       553   0.0121215
     553.2   0.0121206
     553.4   0.0120916
     553.6   0.0121019
     553.8   0.0121163
       554   0.0121914
     554.2   0.0121975
     554.4   0.0121695
     554.6   0.0121322
     554.8    0.012131
       555   0.0122221
     555.2    0.012216
     555.4   0.0121556
     555.6   0.0121972
     555.8   0.0121668
       556   0.0121344
     556.2   0.0121064
     556.4   0.0121011
     556.6   0.0120902
     556.8   0.0121635
       557   0.0121958
     557.2   0.0122338
     557.4   0.0121229
     557.6   0.0121048
     557.8   0.0121339
       558   0.0121056
     558.2   0.0121566
     558.4   0.0121253
     558.6   0.0120411
     558.8   0.0120765
       559    0.012167
     559.2   0.0121216
     559.4   0.0121218
     559.6   0.0121373
     559.8   0.0121802
       560   0.0122048
     560.2    0.012271
     560.4   0.0122589
     560.6   0.0122361
     560.8    0.012192
       561   0.0121954
     561.2   0.0121891
     561.4   0.0121966
     561.6   0.0122104
     561.8   0.0122761
       562   0.0123233
     562.2   0.0123071
     562.4   0.0122133
     562.6   0.0121504
     562.8   0.0122013
       563   0.0122104
     563.2   0.0122566
     563.4   0.0122369
     563.6   0.0121899
     563.8   0.0121933
       564   0.0123006
     564.2   0.0122914
     564.4   0.0122732
     564.6   0.0122454
     564.8   0.0121861
       565   0.0122246
     565.2   0.0122531
     565.4   0.0122543
     565.6   0.0122852
     565.8    0.012271
       566    0.012296
     566.2   0.0122641
     566.4   0.0122931
     566.6   0.0122497
     566.8   0.0122246
       567   0.0121964
     567.2   0.0122157
     567.4    0.012161
     567.6   0.0122211
     567.8   0.0122526
       568   0.0121803
     568.2   0.0122369
     568.4   0.0122915
     568.6   0.0122208
     568.8   0.0122073
       569   0.0122549
     569.2    0.012239
     569.4   0.0122006
     569.6   0.0121938
     569.8   0.0122025
       570    0.012224
     570.2   0.0123527
     570.4   0.0123186
     570.6   0.0122771
     570.8   0.0123047
       571   0.0123305
     571.2   0.0123251
     571.4   0.0122652
     571.6   0.0123087
     571.8   0.0123298
       572   0.0123503
     572.2   0.0123489
     572.4    0.012304
     572.6   0.0122354
     572.8   0.0122673
       573   0.0123278
     573.2   0.0124018
     573.4   0.0123559
     573.6   0.0122887
     573.8   0.0122887
       574   0.0123591
     574.2   0.0123563
     574.4   0.0123688
     574.6   0.0123476
     574.8   0.0123037
       575   0.0123362
     575.2   0.0123194
     575.4   0.0123122
     575.6   0.0123718
     575.8   0.0123362
       576   0.0123894
     576.2   0.0123777
     576.4   0.0123352
     576.6   0.0122791
     576.8   0.0122855
       577   0.0123041
     577.2   0.0123226
     577.4    0.012277
     577.6   0.0123171
     577.8   0.0123588
       578   0.0123743
     578.2   0.0124128
     578.4   0.0123637
     578.6    0.012242
     578.8   0.0122613
       579   0.0123125
     579.2   0.0122788
     579.4   0.0122821
     579.6   0.0123342
     579.8   0.0123614
       580   0.0123793
     580.2   0.0124548
     580.4   0.0124155
     580.6   0.0123873
     580.8   0.0124083
       581   0.0123996
     581.2   0.0124145
     581.4   0.0124167
     581.6   0.0124284
     581.8   0.0124959
       582   0.0124599
     582.2   0.0124207
     582.4   0.0123871
     582.6   0.0123304
     582.8   0.0123977
       583   0.0124118
     583.2   0.0124958
     583.4   0.0124492
     583.6   0.0124094
     583.8    0.012376
       584   0.0124565
     584.2    0.012495
     584.4   0.0124746
     584.6   0.0124177
     584.8   0.0123814
       585   0.0124106
     585.2   0.0124563
     585.4   0.0125004
     585.6   0.0124961
     585.8   0.0124316
       586   0.0124415
     586.2   0.0124282
     586.4   0.0124605
     586.6   0.0124363
     586.8   0.0124254
       587    0.012387
     587.2   0.0124002
     587.4   0.0123567
     587.6   0.0124178
     587.8   0.0125151
       588   0.0125041
     588.2   0.0125048
     588.4   0.0124217
     588.6   0.0123082
     588.8   0.0123832
       589   0.0124633
     589.2    0.012428
     589.4   0.0124277
     589.6   0.0124619
     589.8   0.0124722
       590   0.0125181
     590.2   0.0125926
     590.4   0.0125172
     590.6   0.0125063
     590.8   0.0124911
       591   0.0125177
     591.2   0.0125828
     591.4   0.0125738
     591.6   0.0125283
     591.8    0.012526
       592   0.0125692
     592.2   0.0125834
     592.4   0.0125496
     592.6   0.0125075
     592.8   0.0125404
       593   0.0125352
     593.2   0.0125785
     593.4   0.0125272
     593.6   0.0125414
     593.8   0.0124921
       594   0.0125239
     594.2   0.0125308
     594.4   0.0125351
     594.6     0.01254
     594.8   0.0125482
       595   0.0125794
     595.2   0.0125516
     595.4   0.0125403
     595.6   0.0125705
     595.8   0.0125528
       596   0.0125812
     596.2   0.0125715
     596.4   0.0125827
     596.6   0.0125226
     596.8   0.0125252
       597   0.0125344
     597.2   0.0125508
     597.4   0.0124661
     597.6   0.0124928
     597.8   0.0125659
       598    0.012555
     598.2   0.0125682
     598.4   0.0125642
     598.6   0.0125268
     598.8   0.0125524
       599   0.0126088
     599.2   0.0125517
     599.4   0.0125113
     599.6   0.0125234
     599.8   0.0124777
       600   0.0125169
     600.2   0.0126628
     600.4   0.0126641
     600.6   0.0126841
     600.8   0.0126819
       601   0.0126885
     601.2   0.0127155
     601.4    0.012657
     601.6   0.0126101
     601.8   0.0126235
       602   0.0126641
     602.2   0.0126468
     602.4   0.0126234
     602.6   0.0125904
     602.8   0.0126481
       603   0.0127076
     603.2   0.0127646
     603.4   0.0126919
     603.6   0.0126175
     603.8   0.0125467
       604   0.0126217
     604.2   0.0126526
     604.4   0.0126461
     604.6   0.0126813
     604.8   0.0126568
       605   0.0126744
     605.2   0.0126979
     605.4   0.0126648
     605.6   0.0126643
     605.8   0.0126396
       606   0.0126728
     606.2   0.0126241
     606.4   0.0126473
     606.6   0.0125905
     606.8   0.0126151
       607   0.0126361
     607.2   0.0126628
     607.4   0.0126247
     607.6    0.012665
     607.8   0.0126867
       608   0.0126716
     608.2   0.0126796
     608.4   0.0126358
     608.6   0.0126627
     608.8   0.0126983
       609   0.0127171
     609.2    0.012642
     609.4   0.0126048
     609.6   0.0126169
     609.8   0.0125954
       610   0.0126366
     610.2    0.012771
     610.4   0.0127908
     610.6   0.0128272
     610.8   0.0128041
       611   0.0128314
     611.2   0.0128243
     611.4   0.0126829
     611.6   0.0126611
     611.8   0.0127405
       612   0.0128161
     612.2   0.0127844
     612.4   0.0127434
     612.6   0.0127171
     612.8   0.0127982
       613   0.0128626
     613.2   0.0128769
     613.4   0.0127348
     613.6   0.0127237
     613.8    0.012717
       614   0.0127977
     614.2   0.0127656
     614.4   0.0127839
     614.6   0.0127731
     614.8   0.0127508
       615   0.0128161
     615.2   0.0128788
     615.4   0.0128152
     615.6   0.0127911
     615.8   0.0128032
       616     0.01284
     616.2   0.0127875
     616.4   0.0128057
     616.6   0.0127883
     616.8   0.0127622
       617   0.0127167
     617.2   0.0127728
     617.4   0.0127668
     617.6   0.0128108
     617.8     0.01286
       618   0.0128156
     618.2   0.0127873
     618.4   0.0128185
     618.6    0.012768
     618.8   0.0127747
       619   0.0127889
     619.2   0.0127257
     619.4   0.0127485
     619.6   0.0127986
     619.8   0.0127626
       620   0.0127688
     620.2   0.0128876
     620.4     0.01284
     620.6   0.0128814
     620.8   0.0128926
       621   0.0128812
     621.2   0.0129155
     621.4    0.012846
     621.6   0.0128518
     621.8    0.012849
       622   0.0128154
     622.2   0.0128648
     622.4    0.012876
     622.6   0.0128489
     622.8   0.0128866
       623   0.0129145
     623.2   0.0129331
     623.4    0.012867
     623.6   0.0128708
     623.8   0.0128658
       624   0.0128646
     624.2   0.0128086
     624.4    0.012829
     624.6   0.0129273
     624.8   0.0129195
       625   0.0129003
     625.2   0.0129066
     625.4    0.012927
     625.6   0.0129466
     625.8   0.0129237
       626   0.0129253
     626.2   0.0129029
     626.4   0.0128892
     626.6    0.012851
     626.8   0.0128896
       627   0.0129308
     627.2   0.0129206
     627.4   0.0127982
     627.6   0.0128234
     627.8   0.0128858
       628    0.012898
     628.2   0.0129623
     628.4   0.0129351
     628.6   0.0128521
     628.8   0.0129206
       629   0.0129304
     629.2   0.0128495
     629.4    0.012822
     629.6    0.012865
     629.8   0.0128292
       630   0.0128653
     630.2   0.0129962
     630.4   0.0129411
     630.6    0.012987
     630.8   0.0130159
       631   0.0130367
     631.2   0.0130407
     631.4   0.0129603
     631.6    0.012999
     631.8   0.0129975
       632   0.0129549
     632.2   0.0129727
     632.4   0.0130023
     632.6   0.0129644
     632.8   0.0129825
       633   0.0130015
     633.2   0.0130544
     633.4   0.0130152
     633.6   0.0129758
     633.8   0.0129197
       634   0.0130014
     634.2     0.01302
     634.4   0.0130101
     634.6   0.0129963
     634.8   0.0129562
       635   0.0129859
     635.2   0.0130352
     635.4   0.0130341
     635.6   0.0130766
     635.8   0.0130918
       636   0.0130727
     636.2   0.0129713
     636.4   0.0129254
     636.6   0.0129614
     636.8    0.013024
       637   0.0130105
     637.2   0.0129939
     637.4   0.0129198
     637.6   0.0129962
     637.8   0.0130709
       638   0.0130145
     638.2   0.0130301
     638.4   0.0130439
     638.6   0.0130016
     638.8    0.012978
       639   0.0130383
     639.2   0.0130103
     639.4   0.0129606
     639.6   0.0129491
     639.8   0.0129433
       640   0.0129627
     640.2    0.013103
     640.4   0.0130858
     640.6   0.0131349
     640.8   0.0131027
       641   0.0130877
     641.2   0.0131428
     641.4    0.013137
     641.6   0.0131021
     641.8   0.0130602
       642   0.0131063
     642.2    0.013142
     642.4   0.0130934
     642.6   0.0130311
     642.8   0.0130452
       643   0.0130796
     643.2   0.0131178
     643.4    0.013137
     643.6   0.0131248
     643.8   0.0130952
       644   0.0131393
     644.2   0.0131069
     644.4    0.013049
     644.6   0.0130629
     644.8   0.0130849
       645   0.0131394
     645.2   0.0131412
     645.4   0.0131256
     645.6   0.0131694
     645.8   0.0131671
       646   0.0132014
     646.2   0.0131758
     646.4   0.0131619
     646.6    0.013057
     646.8   0.0130576
       647   0.0130613
     647.2   0.0131118
     647.4   0.0130825
     647.6   0.0131312
     647.8   0.0131541
       648    0.013107
     648.2   0.0131359
     648.4   0.0131472
     648.6    0.013107
     648.8    0.013091
       649   0.0131461
     649.2   0.0131341
     649.4   0.0131259
     649.6   0.0131285
     649.8    0.013044
       650   0.0130801
     650.2   0.0132551
     650.4   0.0131997
     650.6   0.0132059
     650.8   0.0132052
       651   0.0132628
     651.2   0.0132985
     651.4   0.0132087
     651.6   0.0131564
     651.8   0.0131864
       652   0.0132291
     652.2   0.0132279
     652.4   0.0131676
     652.6   0.0131205
     652.8   0.0131913
       653   0.0132355
     653.2   0.0132543
     653.4   0.0132223
     653.6   0.0131954
     653.8   0.0131813
       654   0.0132105
     654.2   0.0131585
     654.4   0.0131477
     654.6   0.0132023
     654.8   0.0132251
       655     0.01326
     655.2   0.0132345
     655.4   0.0132166
     655.6   0.0132753
     655.8   0.0133163
       656   0.0132545
     656.2   0.0132095
     656.4   0.0131848
     656.6    0.013179
     656.8   0.0132709
       657   0.0132346
     657.2   0.0132309
     657.4   0.0131282
     657.6   0.0131604
     657.8   0.0132529
       658   0.0132222
     658.2    0.013253
     658.4   0.0132734
     658.6   0.0132372
     658.8   0.0132368
       659   0.0132433
     659.2   0.0132169
     659.4   0.0132115
     659.6   0.0131896
     659.8   0.0131793
       660   0.0131999
     660.2   0.0133509
     660.4   0.0133019
     660.6   0.0133146
     660.8   0.0132917
       661   0.0133019
     661.2   0.0133579
     661.4   0.0133281
     661.6   0.0133105
     661.8   0.0132854
       662   0.0133099
     662.2   0.0133386
     662.4   0.0133386
     662.6   0.0133093
     662.8   0.0132898
       663   0.0132502
     663.2   0.0133519
     663.4   0.0133697
     663.6   0.0132897
     663.8   0.0132541
       664   0.0133041
     664.2   0.0132851
     664.4   0.0132727
     664.6     0.01334
     664.8   0.0133595
       665   0.0133855
     665.2   0.0133823
     665.4   0.0133255
     665.6   0.0133689
     665.8   0.0134179
       666   0.0133099
     666.2   0.0132595
     666.4   0.0133522
     666.6   0.0132747
     666.8   0.0133359
       667   0.0133421
     667.2   0.0133703
     667.4   0.0132968
     667.6   0.0133332
     667.8   0.0133616
       668   0.0133169
     668.2   0.0133817
     668.4   0.0133964
     668.6   0.0133511
     668.8   0.0133652
       669   0.0133687
     669.2   0.0133449
     669.4   0.0132662
     669.6   0.0132881
     669.8   0.0132922
       670   0.0133433
     670.2   0.0135115
     670.4   0.0134702
     670.6   0.0134589
     670.8    0.013412
       671   0.0134071
     671.2   0.0134718
     671.4   0.0134283
     671.6   0.0133961
     671.8   0.0133739
       672   0.0134124
     672.2   0.0134495
     672.4   0.0134201
     672.6   0.0134168
     672.8     0.01343
       673   0.0134487
     673.2   0.0134961
     673.4   0.0134741
     673.6   0.0134149
     673.8   0.0134065
       674   0.0134216
     674.2   0.0133485
     674.4   0.0133821
     674.6   0.0134096
     674.8   0.0134753
       675   0.0135449
     675.2   0.0135853
     675.4   0.0135548
     675.6   0.0134928
     675.8   0.0134691
       676   0.0134231
     676.2   0.0134024
     676.4   0.0134586
     676.6   0.0134185
     676.8   0.0134877
       677   0.0134379
     677.2   0.0134491
     677.4   0.0133902
     677.6   0.0134462
     677.8   0.0134528
       678   0.0134806
     678.2   0.0135854
     678.4   0.0135385
     678.6   0.0134368
     678.8   0.0134608
       679   0.0134967
     679.2   0.0134235
     679.4   0.0134109
     679.6   0.0134491
     679.8   0.0134592
       680   0.0134651
     680.2   0.0135817
     680.4   0.0135635
     680.6   0.0136113
     680.8   0.0135128
       681   0.0135364
     681.2   0.0135705
     681.4    0.013531
     681.6   0.0134753
     681.8   0.0134655
       682   0.0135063
     682.2   0.0135323
     682.4   0.0135188
     682.6    0.013532
     682.8    0.013571
       683   0.0136237
     683.2   0.0136185
     683.4   0.0135344
     683.6   0.0134729
     683.8   0.0134744
       684   0.0135077
     684.2   0.0134363
     684.4   0.0134919
     684.6   0.0135097
     684.8   0.0135984
       685   0.0137234
     685.2   0.0136445
     685.4   0.0135516
     685.6    0.013606
     685.8   0.0136648
       686   0.0135613
     686.2   0.0135055
     686.4   0.0135261
     686.6   0.0134936
     686.8   0.0135606
       687   0.0135729
     687.2   0.0135932
     687.4   0.0135116
     687.6    0.013566
     687.8   0.0135939
       688   0.0135949
     688.2   0.0136093
     688.4   0.0135856
     688.6   0.0135385
     688.8   0.0135704
       689   0.0135599
     689.2   0.0135219
     689.4   0.0135348
     689.6   0.0135512
     689.8   0.0135517
       690   0.0135913
     690.2   0.0137175
     690.4   0.0136686
     690.6   0.0137166
     690.8    0.013635
       691   0.0136893
     691.2   0.0137483
     691.4   0.0136496
     691.6   0.0136304
     691.8   0.0136206
       692   0.0136593
     692.2   0.0136483
     692.4   0.0136612
     692.6   0.0136983
     692.8    0.013658
       693   0.0137281
     693.2   0.0137523
     693.4   0.0137132
     693.6   0.0136395
     693.8   0.0135437
       694   0.0135955
     694.2   0.0136129
     694.4   0.0136548
     694.6   0.0137007
     694.8   0.0137441
       695   0.0138156
     695.2     0.01374
     695.4   0.0136868
     695.6   0.0137074
     695.8   0.0137134
       696   0.0136594
     696.2   0.0136908
     696.4   0.0136881
     696.6   0.0135867
     696.8   0.0136699
       697   0.0137127
     697.2   0.0137351
     697.4   0.0136208
     697.6   0.0136821
     697.8    0.013718
       698   0.0137464
     698.2   0.0137821
     698.4   0.0137082
     698.6   0.0136687
     698.8   0.0136428
       699   0.0136655
     699.2   0.0136831
     699.4   0.0136537
     699.6    0.013719
     699.8   0.0137036
       700   0.0137279
     700.2   0.0138697
     700.4   0.0137644
     700.6   0.0137708
     700.8   0.0137494
       701   0.0138241
     701.2    0.013877
     701.4   0.0137863
     701.6   0.0137392
     701.8   0.0137327
       702   0.0137642
     702.2   0.0138076
     702.4   0.0138301
     702.6   0.0138363
     702.8   0.0138687
       703   0.0138975
     703.2   0.0139053
     703.4   0.0138162
     703.6   0.0137461
     703.8   0.0136711
       704   0.0136979
     704.2   0.0136971
     704.4   0.0138352
     704.6   0.0138893
     704.8   0.0139049
       705   0.0139686
     705.2   0.0139549
     705.4   0.0138718
     705.6   0.0138587
     705.8   0.0138726
       706   0.0137917
     706.2   0.0137673
     706.4    0.013856
     706.6   0.0137952
     706.8   0.0138492
       707   0.0137972
     707.2   0.0137871
     707.4   0.0138006
     707.6   0.0139131
     707.8   0.0138545
       708    0.013764
     708.2   0.0138387
     708.4   0.0138563
     708.6   0.0138525
     708.8   0.0138456
       709   0.0138268
     709.2   0.0137892
     709.4   0.0137552
     709.6    0.013802
     709.8   0.0138702
       710   0.0138872
     710.2   0.0139483
     710.4   0.0139382
     710.6   0.0139114
     710.8   0.0138587
       711   0.0139113
     711.2   0.0138954
     711.4   0.0138515
     711.6   0.0138972
     711.8   0.0138805
       712    0.013958
     712.2   0.0139668
     712.4   0.0139472
     712.6   0.0139354
     712.8    0.013942
       713   0.0139678
     713.2   0.0139977
     713.4   0.0139464
     713.6   0.0138494
     713.8   0.0138526
       714   0.0138756
     714.2   0.0138556
     714.4   0.0139203
     714.6   0.0139262
     714.8   0.0139692
       715   0.0140989
     715.2   0.0140426
     715.4   0.0139219
     715.6   0.0139094
     715.8   0.0139737
       716    0.013929
     716.2   0.0138764
     716.4   0.0139281
     716.6   0.0138423
     716.8   0.0139461
       717   0.0139875
     717.2   0.0139563
     717.4   0.0138851
     717.6   0.0139747
     717.8   0.0139872
       718   0.0139417
     718.2   0.0139674
     718.4     0.01393
     718.6   0.0139356
     718.8   0.0139552
       719   0.0139388
     719.2   0.0139371
     719.4   0.0139691
     719.6   0.0139995
     719.8   0.0140128
       720   0.0140192
     720.2   0.0139905
     720.4   0.0139409
     720.6   0.0140164
     720.8   0.0139108
       721   0.0139737
     721.2    0.014122
     721.4   0.0140874
     721.6   0.0140427
     721.8   0.0140034
       722   0.0140251
     722.2    0.013958
     722.4   0.0139621
     722.6   0.0140035
     722.8   0.0139883
       723   0.0140097
     723.2   0.0140769
     723.4   0.0140804
     723.6     0.01402
     723.8   0.0140076
       724   0.0140405
     724.2   0.0139453
     724.4   0.0139659
     724.6   0.0140313
     724.8   0.0141003
       725   0.0141318
     725.2   0.0140515
     725.4   0.0140526
     725.6   0.0141017
     725.8    0.014081
       726   0.0139849
     726.2   0.0140416
     726.4   0.0140829
     726.6   0.0139202
     726.8   0.0140282
       727   0.0140447
     727.2   0.0140353
     727.4   0.0140076
     727.6   0.0140888
     727.8   0.0140664
       728   0.0140375
     728.2   0.0140884
     728.4   0.0140327
     728.6     0.01396
     728.8    0.013978
       729   0.0140603
     729.2   0.0140938
     729.4   0.0140787
     729.6   0.0140773
     729.8   0.0140478
       730   0.0140448
     730.2   0.0141054
     730.4   0.0141046
     730.6   0.0141344
     730.8   0.0141129
       731   0.0141676
     731.2   0.0142419
     731.4   0.0141665
     731.6   0.0140896
     731.8   0.0140157
       732    0.014119
     732.2   0.0141585
     732.4   0.0141326
     732.6    0.014153
     732.8   0.0141532
       733   0.0141471
     733.2   0.0141238
     733.4    0.014114
     733.6   0.0141127
     733.8   0.0140842
       734   0.0141378
     734.2   0.0141086
     734.4   0.0141435
     734.6   0.0142206
     734.8   0.0142761
       735   0.0142481
     735.2   0.0141458
     735.4   0.0141349
     735.6   0.0141627
     735.8   0.0141377
       736   0.0140832
     736.2   0.0141077
     736.4   0.0141859
     736.6   0.0141276
     736.8   0.0142144
       737   0.0142287
     737.2   0.0142601
     737.4   0.0141997
     737.6   0.0141742
     737.8   0.0140568
       738    0.014012
     738.2   0.0141044
     738.4   0.0141316
     738.6   0.0141082
     738.8   0.0141401
       739   0.0141814
     739.2   0.0142411
     739.4   0.0142171
     739.6   0.0141691
     739.8   0.0141228
       740   0.0141836
     740.2   0.0142113
     740.4    0.014149
     740.6   0.0140974
     740.8   0.0140626
       741   0.0142414
     741.2    0.014368
     741.4   0.0142896
     741.6   0.0141717
     741.8   0.0141561
       742   0.0142698
     742.2   0.0142002
     742.4   0.0141353
     742.6   0.0142053
     742.8   0.0142522
       743   0.0141972
     743.2   0.0142103
     743.4   0.0142072
     743.6    0.014197
     743.8    0.014224
       744   0.0142545
     744.2   0.0141772
     744.4    0.014157
     744.6   0.0142561
     744.8   0.0143468
       745   0.0143028
     745.2   0.0142181
     745.4   0.0142558
     745.6   0.0142417
     745.8   0.0142642
       746   0.0141847
     746.2   0.0142359
     746.4   0.0142165
     746.6   0.0141259
     746.8   0.0142593
       747   0.0143174
     747.2   0.0143106
     747.4   0.0142338
     747.6   0.0142406
     747.8   0.0141933
       748   0.0141461
     748.2   0.0141865
     748.4   0.0142125
     748.6   0.0142364
     748.8   0.0142199
       749   0.0142333
     749.2   0.0142431
     749.4   0.0142312
     749.6   0.0142429
     749.8   0.0141764
       750   0.0141979
     750.2   0.0142652
     750.4   0.0142661
     750.6   0.0143389
     750.8   0.0142797
       751   0.0143156
     751.2   0.0143844
     751.4   0.0144303
     751.6   0.0143322
     751.8     0.01421
       752   0.0142007
     752.2   0.0142305
     752.4   0.0142197
     752.6   0.0142565
     752.8   0.0143362
       753   0.0143646
     753.2    0.014421
     753.4   0.0143915
     753.6   0.0142945
     753.8   0.0142384
       754   0.0142249
     754.2   0.0142044
     754.4   0.0142707
     754.6    0.014321
     754.8   0.0144195
       755   0.0144897
     755.2   0.0143535
     755.4   0.0143406
     755.6   0.0143575
     755.8   0.0144113
       756    0.014352
     756.2   0.0143508
     756.4   0.0143352
     756.6    0.014251
     756.8      0.0143
       757   0.0143116
     757.2   0.0143559
     757.4   0.0142711
     757.6   0.0143325
     757.8   0.0143734
       758   0.0143244
     758.2   0.0143468
     758.4   0.0143877
     758.6   0.0143199
     758.8   0.0143515
       759   0.0143908
     759.2   0.0143662
     759.4   0.0142835
     759.6   0.0142785
     759.8   0.0142728
       760   0.0143102
     760.2   0.0143823
     760.4   0.0144009
     760.6   0.0144045
     760.8   0.0142978
       761   0.0144306
     761.2   0.0145254
     761.4   0.0144561
     761.6   0.0143722
     761.8   0.0142618
       762   0.0143718
     762.2   0.0144079
     762.4   0.0143676
     762.6   0.0144478
     762.8    0.014387
       763   0.0143807
     763.2   0.0144531
     763.4   0.0144427
     763.6    0.014376
     763.8   0.0143294
       764   0.0143558
     764.2   0.0143843
     764.4   0.0144292
     764.6   0.0144741
     764.8   0.0145373
       765   0.0145579
     765.2   0.0144053
     765.4   0.0143632
     765.6   0.0144128
     765.8    0.014509
       766   0.0144189
     766.2   0.0144271
     766.4   0.0144488
     766.6   0.0143643
     766.8   0.0143825
       767   0.0143933
     767.2   0.0144207
     767.4    0.014291
     767.6   0.0144387
     767.8   0.0144825
       768   0.0144213
     768.2   0.0144707
     768.4   0.0144919
     768.6   0.0144595
     768.8    0.014436
       769    0.014408
     769.2   0.0143325
     769.4   0.0143085
     769.6   0.0143856
     769.8   0.0144091
       770   0.0144253
     770.2   0.0145327
     770.4   0.0146068
     770.6   0.0145975
     770.8   0.0144476
       771   0.0144828
     771.2   0.0145271
     771.4   0.0144762
     771.6   0.0144693
     771.8   0.0143923
       772    0.014471
     772.2    0.014516
     772.4   0.0145221
     772.6   0.0145629
     772.8   0.0145572
       773   0.0145569
     773.2   0.0145075
     773.4    0.014504
     773.6   0.0145068
     773.8   0.0145108
       774   0.0145283
     774.2   0.0144459
     774.4    0.014442
     774.6   0.0144821
     774.8    0.014512
       775   0.0146176
     775.2   0.0145702
     775.4   0.0145746
     775.6   0.0146043
     775.8   0.0146275
       776   0.0145003
     776.2   0.0144962
     776.4   0.0145134
     776.6   0.0144338
     776.8   0.0144498
       777   0.0144838
     777.2   0.0145501
     777.4   0.0145761
     777.6   0.0146503
     777.8   0.0145822
       778   0.0144749
     778.2    0.014472
     778.4   0.0144985
     778.6    0.014497
     778.8   0.0145456
       779   0.0145195
     779.2   0.0145305
     779.4   0.0145464
     779.6   0.0145727
     779.8   0.0145507
       780   0.0145262
     780.2    0.014602
     780.4     0.01468
     780.6   0.0145958
     780.8   0.0145169
       781   0.0146235
     781.2   0.0146093
     781.4   0.0146392
     781.6   0.0146831
     781.8   0.0145585
       782   0.0145793
     782.2   0.0146065
     782.4   0.0146162
     782.6   0.0146433
     782.8   0.0146383
       783   0.0146118
     783.2   0.0146475
     783.4    0.014682
     783.6   0.0145975
     783.8   0.0145437
       784   0.0146129
     784.2    0.014572
     784.4   0.0146113
     784.6   0.0146008
     784.8   0.0146601
       785   0.0147483
     785.2   0.0146461
     785.4   0.0146776
     785.6   0.0147238
     785.8   0.0147851
       786   0.0146546
     786.2   0.0146128
     786.4    0.014605
     786.6   0.0145052
     786.8   0.0146005
       787   0.0146552
     787.2   0.0147002
     787.4    0.014729
     787.6   0.0147917
     787.8   0.0146919
       788   0.0146165
     788.2   0.0146015
     788.4   0.0145463
     788.6   0.0146402
     788.8   0.0147064
       789   0.0146508
     789.2   0.0146548
     789.4    0.014684
     789.6   0.0147209
     789.8   0.0146729
       790   0.0146436
     790.2   0.0147134
     790.4   0.0147227
     790.6   0.0147494
     790.8   0.0146369
       791   0.0147509
     791.2   0.0147617
     791.4   0.0147409
     791.6   0.0147174
     791.8   0.0146382
       792   0.0147593
     792.2   0.0148207
     792.4   0.0147503
     792.6   0.0146752
     792.8   0.0146971
       793    0.014788
     793.2    0.014789
     793.4   0.0146839
     793.6   0.0146811
     793.8   0.0147867
       794   0.0147759
     794.2    0.014702
     794.4   0.0148257
     794.6   0.0148031
     794.8   0.0147685
       795   0.0148193
     795.2   0.0147325
     795.4   0.0148318
     795.6    0.014846
     795.8   0.0148621
       796   0.0147602
     796.2   0.0148571
     796.4   0.0148096
     796.6   0.0146454
     796.8   0.0146767
       797   0.0147469
     797.2   0.0148427
     797.4   0.0148075
     797.6   0.0148518
     797.8   0.0148058
       798   0.0147406
     798.2   0.0147143
     798.4   0.0147136
     798.6    0.014743
     798.8   0.0147731
       799   0.0148095
     799.2   0.0148188
     799.4   0.0147675
     799.6   0.0147847
     799.8   0.0147656
       800   0.0147496
     800.2   0.0148823
     800.4   0.0148571
     800.6   0.0148994
     800.8   0.0147918
       801   0.0148342
     801.2   0.0149499
     801.4   0.0149998
     801.6   0.0149617
     801.8   0.0148996
       802   0.0149469
     802.2   0.0149358
     802.4   0.0148521
     802.6   0.0148001
     802.8   0.0147759
       803    0.014895
     803.2   0.0149629
     803.4   0.0149403
     803.6   0.0149396
     803.8   0.0149504
       804   0.0149403
     804.2   0.0148316
     804.4   0.0148497
     804.6   0.0148685
     804.8   0.0149995
       805   0.0151034
     805.2    0.014892
     805.4   0.0149481
     805.6   0.0150309
     805.8   0.0150158
       806   0.0148732
     806.2    0.014931
     806.4   0.0149159
     806.6   0.0147419
     806.8   0.0148312
       807   0.0149775
     807.2   0.0150449
     807.4   0.0149742
     807.6   0.0149746
     807.8   0.0149069
       808   0.0148618
     808.2   0.0149246
     808.4   0.0149412
     808.6   0.0147961
     808.8   0.0149198
       809   0.0149955
     809.2   0.0150427
     809.4   0.0149653
     809.6   0.0149506
     809.8   0.0149878
       810   0.0149597
     810.2   0.0150091
     810.4   0.0150408
     810.6   0.0150761
     810.8   0.0149704
       811   0.0150656
     811.2   0.0151942
     811.4   0.0151066
     811.6   0.0150258
     811.8    0.015009
       812   0.0150248
     812.2   0.0149816
     812.4   0.0150419
     812.6   0.0150393
     812.8   0.0149572
       813   0.0150933
     813.2   0.0151431
     813.4   0.0150944
     813.6   0.0151147
     813.8   0.0150728
       814   0.0149577
     814.2   0.0149126
     814.4   0.0149799
     814.6   0.0150487
     814.8   0.0152374
       815   0.0152546
     815.2    0.015094
     815.4   0.0151015
     815.6   0.0151221
     815.8   0.0152093
       816   0.0150084
     816.2   0.0149582
     816.4   0.0150196
     816.6   0.0150128
     816.8   0.0150676
       817    0.015177
     817.2    0.015203
     817.4   0.0150373
     817.6   0.0150626
     817.8    0.015021
       818   0.0149624
     818.2   0.0150744
     818.4   0.0151684
     818.6   0.0150568
     818.8   0.0151317
       819    0.015154
     819.2   0.0151294
     819.4   0.0150908
     819.6   0.0151178
     819.8   0.0151047
       820   0.0150306
     820.2   0.0152174
     820.4   0.0152475
     820.6   0.0152758
     820.8   0.0151619
       821   0.0151329
     821.2   0.0152197
     821.4   0.0152798
     821.6    0.015213
     821.8   0.0151772
       822   0.0151678
     822.2   0.0150983
     822.4   0.0150737
     822.6   0.0151032
     822.8   0.0151933
       823    0.015317
     823.2   0.0152914
     823.4   0.0152552
     823.6   0.0152361
     823.8   0.0151995
       824    0.015148
     824.2   0.0151163
     824.4   0.0151819
     824.6   0.0152488
     824.8   0.0153144
       825   0.0153851
     825.2    0.015279
     825.4   0.0153059
     825.6   0.0152139
     825.8   0.0152845
       826   0.0152292
     826.2   0.0152903
     826.4   0.0153104
     826.6   0.0151872
     826.8   0.0152717
       827    0.015209
     827.2    0.015198
     827.4   0.0151661
     827.6   0.0152341
     827.8   0.0152255
       828   0.0152558
     828.2   0.0153062
     828.4   0.0153125
     828.6   0.0152448
     828.8   0.0152992
       829   0.0152931
     829.2   0.0152527
     829.4   0.0151299
     829.6   0.0151447
     829.8   0.0151631
       830   0.0151513
     830.2   0.0153568
     830.4   0.0154099
     830.6   0.0155244
     830.8   0.0153762
       831   0.0153543
     831.2   0.0153591
     831.4   0.0152883
     831.6   0.0152396
     831.8   0.0152565
       832   0.0153037
     832.2    0.015335
     832.4   0.0153764
     832.6   0.0153422
     832.8   0.0152917
       833   0.0154154
     833.2   0.0154272
     833.4   0.0153865
     833.6   0.0154231
     833.8   0.0153425
       834   0.0152447
     834.2   0.0152733
     834.4   0.0153457
     834.6   0.0153299
     834.8   0.0154213
       835   0.0154568
     835.2   0.0154096
     835.4   0.0155592
     835.6   0.0154802
     835.8   0.0154746
       836   0.0153435
     836.2   0.0153516
     836.4   0.0153089
     836.6   0.0152451
     836.8   0.0154087
       837   0.0153907
     837.2   0.0154578
     837.4   0.0154793
     837.6   0.0154885
     837.8   0.0153966
       838   0.0153736
     838.2   0.0154027
     838.4    0.015317
     838.6   0.0152354
     838.8   0.0153947
       839   0.0154204
     839.2   0.0154108
     839.4   0.0153765
     839.6   0.0154109
     839.8    0.015459
       840   0.0153798
     840.2   0.0155106
     840.4   0.0154749
     840.6   0.0155062
     840.8    0.015462
       841   0.0155341
     841.2   0.0155398
     841.4   0.0155435
     841.6   0.0155173
     841.8   0.0153721
       842   0.0153648
     842.2   0.0155091
     842.4   0.0155591
     842.6   0.0155235
     842.8   0.0154841
       843   0.0155572
     843.2   0.0154844
     843.4   0.0155098
     843.6   0.0155297
     843.8   0.0154916
       844   0.0154944
     844.2   0.0153975
     844.4   0.0154517
     844.6   0.0155561
     844.8   0.0156494
       845   0.0156714
     845.2   0.0155894
     845.4    0.015626
     845.6   0.0155476
     845.8   0.0156437
       846   0.0155258
     846.2    0.015543
     846.4   0.0155467
     846.6   0.0154138
     846.8   0.0155109
       847   0.0155619
     847.2    0.015684
     847.4   0.0155498
     847.6   0.0154889
     847.8   0.0154989
       848   0.0155563
     848.2   0.0155832
     848.4   0.0155704
     848.6   0.0154424
     848.8   0.0155387
       849   0.0155405
     849.2   0.0155587
     849.4   0.0154966
     849.6   0.0155435
     849.8   0.0155643
       850   0.0155008
     850.2   0.0157029
     850.4   0.0156673
     850.6   0.0156844
     850.8   0.0156192
       851   0.0155928
     851.2   0.0155994
     851.4   0.0156383
     851.6   0.0155894
     851.8   0.0155066
       852   0.0155216
     852.2   0.0156857
     852.4   0.0156996
     852.6   0.0156504
     852.8   0.0156374
       853   0.0157332
     853.2   0.0156009
     853.4   0.0155576
     853.6   0.0155025
     853.8   0.0155368
       854   0.0156688
     854.2   0.0156723
     854.4   0.0156983
     854.6   0.0157866
     854.8   0.0158706
       855    0.015813
     855.2   0.0156553
     855.4   0.0157197
     855.6   0.0157655
     855.8   0.0158465
       856   0.0157004
     856.2   0.0156856
     856.4   0.0157131
     856.6   0.0156021
     856.8   0.0156621
       857   0.0156589
     857.2   0.0157803
     857.4   0.0158003
     857.6   0.0157821
     857.8   0.0156633
       858    0.015683
     858.2   0.0157321
     858.4   0.0156565
     858.6   0.0155623
     858.8   0.0156644
       859    0.015626
     859.2   0.0158043
     859.4   0.0157735
     859.6   0.0157653
     859.8   0.0157796
       860   0.0156497
     860.2   0.0157247
     860.4   0.0157808
     860.6   0.0158097
     860.8   0.0157028
       861   0.0157755
     861.2   0.0157683
     861.4   0.0157675
     861.6   0.0157008
     861.8   0.0157351
       862   0.0157959
     862.2     0.01575
     862.4   0.0157062
     862.6   0.0157059
     862.8   0.0156722
       863   0.0158442
     863.2   0.0158464
     863.4   0.0158227
     863.6   0.0157237
     863.8   0.0157163
       864   0.0157744
     864.2   0.0157058
     864.4    0.015735
     864.6   0.0158423
     864.8   0.0159754
       865   0.0159504
     865.2   0.0157954
     865.4   0.0159104
     865.6   0.0158299
     865.8   0.0159202
       866    0.015876
     866.2   0.0157934
     866.4   0.0158599
     866.6    0.015785
     866.8   0.0157637
       867   0.0157411
     867.2   0.0157918
     867.4   0.0158712
     867.6   0.0158631
     867.8    0.015755
       868   0.0158152
     868.2   0.0159213
     868.4   0.0159402
     868.6   0.0158077
     868.8   0.0158788
       869   0.0158905
     869.2   0.0158802
     869.4   0.0157976
     869.6   0.0157922
     869.8   0.0158485
       870   0.0157331
     870.2    0.016014
     870.4   0.0160384
     870.6   0.0160694
     870.8   0.0159169
       871   0.0159264
     871.2   0.0159314
     871.4   0.0158895
     871.6   0.0158616
     871.8   0.0158213
       872   0.0158959
     872.2    0.015917
     872.4   0.0159054
     872.6   0.0159817
     872.8   0.0159049
       873   0.0159701
     873.2   0.0160016
     873.4   0.0159953
     873.6   0.0159463
     873.8   0.0158611
       874   0.0158076
     874.2   0.0158869
     874.4   0.0160529
     874.6   0.0160723
     874.8   0.0161023
       875   0.0160777
     875.2    0.015959
     875.4   0.0159631
     875.6   0.0160436
     875.8   0.0161388
       876   0.0160532
     876.2   0.0159978
     876.4   0.0160709
     876.6   0.0159462
     876.8   0.0159882
       877   0.0159063
     877.2    0.016028
     877.4   0.0159648
     877.6   0.0159123
     877.8   0.0159998
       878   0.0159567
     878.2   0.0159624
     878.4   0.0160682
     878.6   0.0160181
     878.8   0.0161454
       879   0.0160947
     879.2   0.0160035
     879.4   0.0159423
     879.6   0.0159516
     879.8   0.0159966
       880   0.0159554
     880.2   0.0162001
     880.4   0.0162435
     880.6   0.0162836
     880.8   0.0161137
       881   0.0161078
     881.2   0.0161668
     881.4   0.0161695
     881.6   0.0161365
     881.8   0.0160789
       882    0.016173
     882.2   0.0161016
     882.4   0.0160447
     882.6   0.0161548
     882.8   0.0160295
       883   0.0161552
     883.2   0.0162801
     883.4   0.0162335
     883.6   0.0161748
     883.8   0.0161078
       884   0.0161751
     884.2   0.0161376
     884.4   0.0161297
     884.6   0.0161998
     884.8   0.0163884
       885   0.0163872
     885.2   0.0162629
     885.4   0.0163246
     885.6   0.0163534
     885.8   0.0163227
       886   0.0161957
     886.2    0.016105
     886.4   0.0162492
     886.6   0.0161989
     886.8   0.0162208
       887   0.0161737
     887.2   0.0162431
     887.4   0.0162147
     887.6   0.0162242
     887.8   0.0162519
       888   0.0161608
     888.2   0.0161484
     888.4   0.0162947
     888.6   0.0162184
     888.8   0.0163035
       889   0.0162313
     889.2   0.0162487
     889.4   0.0161374
     889.6   0.0162044
     889.8   0.0163474
       890   0.0162366
     890.2   0.0165183
     890.4    0.016478
     890.6   0.0164624
     890.8   0.0163371
       891   0.0164094
     891.2   0.0163353
     891.4   0.0163113
     891.6   0.0164207
     891.8   0.0163506
       892    0.016343
     892.2   0.0162166
     892.4   0.0161982
     892.6   0.0163036
     892.8   0.0162704
       893   0.0164578
     893.2    0.016603
     893.4   0.0165334
     893.6   0.0164209
     893.8   0.0162779
       894   0.0163646
     894.2   0.0162268
     894.4   0.0163357
     894.6   0.0164942
     894.8   0.0165808
       895   0.0165124
     895.2   0.0165332
     895.4   0.0166219
     895.6   0.0165312
     895.8   0.0164283
       896   0.0163639
     896.2   0.0162957
     896.4   0.0164275
     896.6   0.0163255
     896.8   0.0164464
       897   0.0164499
     897.2   0.0164588
     897.4   0.0163626
     897.6   0.0163144
     897.8   0.0164101
       898   0.0164463
     898.2   0.0164363
     898.4    0.016513
     898.6   0.0164561
     898.8   0.0165047
       899   0.0164978
     899.2   0.0164745
     899.4   0.0162966
     899.6   0.0164242
     899.8   0.0164622
       900   0.0163448
     900.2   0.0166903
     900.4   0.0166895
     900.6   0.0167419
     900.8   0.0165669
       901   0.0165711
     901.2   0.0165369
     901.4   0.0166702
     901.6   0.0168108
     901.8   0.0165251
       902   0.0164664
     902.2   0.0164398
     902.4   0.0164686
     902.6   0.0166661
     902.8   0.0165734
       903     0.01666
     903.2    0.016834
     903.4   0.0167764
     903.6   0.0166215
     903.8   0.0164438
       904   0.0165538
     904.2   0.0166204
     904.4    0.016677
     904.6   0.0166343
     904.8   0.0167582
       905   0.0168096
     905.2   0.0167152
     905.4   0.0168157
     905.6   0.0167684
     905.8   0.0167729
       906   0.0166943
     906.2    0.016553
     906.4   0.0166417
     906.6   0.0165648
     906.8   0.0166668
       907   0.0167222
     907.2   0.0167374
     907.4    0.016654
     907.6   0.0167292
     907.8   0.0167258
       908   0.0166587
     908.2   0.0166763
     908.4   0.0166992
     908.6   0.0166811
     908.8   0.0167577
       909   0.0166622
     909.2   0.0168111
     909.4   0.0166508
     909.6   0.0166846
     909.8   0.0166244
       910   0.0165308
     910.2     0.01695
     910.4   0.0169701
     910.6   0.0169966
     910.8   0.0169352
       911   0.0169398
     911.2   0.0168176
     911.4   0.0168551
     911.6   0.0169358
     911.8    0.016787
       912   0.0167582
     912.2   0.0167481
     912.4   0.0167248
     912.6    0.016839
     912.8   0.0168779
       913   0.0169863
     913.2   0.0171633
     913.4   0.0170939
     913.6   0.0169435
     913.8   0.0167834
       914    0.016853
     914.2   0.0168279
     914.4   0.0169382
     914.6   0.0170024
     914.8   0.0171187
       915   0.0170459
     915.2   0.0170049
     915.4   0.0171034
     915.6   0.0170576
     915.8   0.0170203
       916   0.0169177
     916.2   0.0167478
     916.4   0.0169706
     916.6   0.0169565
     916.8   0.0169795
       917   0.0169388
     917.2   0.0170255
     917.4   0.0168139
     917.6   0.0169127
     917.8   0.0170099
       918    0.016882
     918.2   0.0169097
     918.4   0.0169715
     918.6    0.016956
     918.8   0.0170038
       919    0.016943
     919.2   0.0169805
     919.4   0.0167461
     919.6    0.016899
     919.8   0.0169393
       920   0.0168458
     920.2    0.017274
     920.4   0.0171665
     920.6   0.0170815
     920.8   0.0170904
       921   0.0169813
     921.2   0.0168722
     921.4   0.0168792
     921.6   0.0170237
     921.8   0.0169407
       922   0.0170186
     922.2   0.0170509
     922.4   0.0170254
     922.6   0.0171434
     922.8   0.0171412
       923   0.0172397
     923.2   0.0173105
     923.4   0.0171087
     923.6   0.0169906
     923.8   0.0170083
       924   0.0170556
     924.2   0.0170007
     924.4   0.0171987
     924.6   0.0172065
     924.8   0.0172606
       925   0.0171342
     925.2   0.0170453
     925.4   0.0172078
     925.6   0.0171115
     925.8   0.0171202
       926   0.0171381
     926.2   0.0170385
     926.4   0.0172257
     926.6   0.0170685
     926.8   0.0170767
       927   0.0170127
     927.2   0.0170926
     927.4   0.0169537
     927.6    0.017112
     927.8   0.0172494
       928   0.0170853
     928.2   0.0169693
     928.4   0.0171701
     928.6   0.0170993
     928.8   0.0171127
       929    0.017079
     929.2    0.017083
     929.4   0.0169123
     929.6   0.0170486
     929.8   0.0171094
       930   0.0170489
     930.2   0.0174788
     930.4   0.0175127
     930.6   0.0174584
     930.8   0.0173013
       931   0.0172344
     931.2    0.017082
     931.4   0.0169973
     931.6   0.0172261
     931.8   0.0172317
       932   0.0173781
     932.2   0.0173879
     932.4   0.0172391
     932.6   0.0173664
     932.8   0.0173202
       933   0.0173056
     933.2    0.017398
     933.4   0.0173398
     933.6   0.0172152
     933.8   0.0173387
       934   0.0173273
     934.2   0.0171828
     934.4    0.017386
     934.6   0.0173668
     934.8   0.0173184
       935   0.0173167
     935.2   0.0171792
     935.4   0.0173939
     935.6   0.0174167
     935.8   0.0172939
       936   0.0173761
     936.2   0.0173577
     936.4   0.0174038
     936.6   0.0172333
     936.8   0.0171532
       937   0.0171817
     937.2   0.0173266
     937.4   0.0171618
     937.6   0.0173842
     937.8    0.017443
       938   0.0172614
     938.2   0.0172489
     938.4   0.0174776
     938.6   0.0175044
     938.8   0.0173553
       939   0.0171458
     939.2   0.0172987
     939.4   0.0172497
     939.6   0.0171822
     939.8   0.0172847
       940   0.0172715
     940.2   0.0175117
     940.4   0.0175048
     940.6   0.0176823
     940.8   0.0176429
       941   0.0176439
     941.2   0.0173778
     941.4   0.0173743
     941.6   0.0174345
     941.8   0.0172281
       942   0.0173806
     942.2   0.0174663
     942.4   0.0172944
     942.6   0.0175614
     942.8   0.0175231
       943   0.0177089
     943.2    0.017828
     943.4   0.0177133
     943.6   0.0176492
     943.8   0.0175121
       944   0.0175139
     944.2   0.0174357
     944.4    0.017571
     944.6   0.0174962
     944.8   0.0176534
       945   0.0175735
     945.2   0.0174575
     945.4   0.0177566
     945.6   0.0176125
     945.8   0.0175137
       946   0.0175563
     946.2   0.0174272
     946.4   0.0175126
     946.6   0.0174543
     946.8   0.0173728
       947   0.0173739
     947.2   0.0175937
     947.4   0.0174417
     947.6   0.0174654
     947.8   0.0175115
       948   0.0175868
     948.2   0.0176094
     948.4    0.017547
     948.6   0.0176391
     948.8   0.0175807
       949   0.0174985
     949.2   0.0175727
     949.4   0.0174396
     949.6   0.0174753
     949.8   0.0177318
       950   0.0175824
     950.2   0.0179573
     950.4   0.0178594
     950.6   0.0180781
     950.8   0.0178455
       951   0.0176988
     951.2   0.0174602
     951.4   0.0176079
     951.6   0.0179074
     951.8   0.0176439
       952   0.0176184
     952.2   0.0177372
     952.4   0.0176794
     952.6   0.0179448
     952.8   0.0178599
       953   0.0178202
     953.2   0.0179988
     953.4   0.0179287
     953.6   0.0176956
     953.8   0.0176668
       954   0.0178125
     954.2    0.017743
     954.4   0.0179177
     954.6   0.0177313
     954.8   0.0178887
       955   0.0179557
     955.2   0.0176691
     955.4   0.0177604
     955.6   0.0177457
     955.8   0.0177669
       956   0.0178415
     956.2    0.017839
     956.4   0.0177777
     956.6   0.0177625
     956.8   0.0177361
       957   0.0177267
     957.2   0.0179151
     957.4   0.0177038
     957.6   0.0177604
     957.8   0.0178496
       958   0.0178463
     958.2   0.0177665
     958.4   0.0176715
     958.6   0.0176426
     958.8   0.0178948
       959   0.0178795
     959.2   0.0178158
     959.4   0.0179077
     959.6   0.0179164
     959.8   0.0179828
       960    0.017803
     960.2    0.018028
     960.4   0.0178698
     960.6   0.0179069
     960.8   0.0177834
       961   0.0177972
     961.2   0.0177643
     961.4    0.018035
     961.6    0.018164
     961.8   0.0178883
       962    0.017892
     962.2   0.0180193
     962.4   0.0179341
     962.6   0.0180237
     962.8   0.0176622
       963   0.0177489
     963.2   0.0179706
     963.4   0.0179543
     963.6   0.0179271
     963.8   0.0180754
       964   0.0182592
     964.2   0.0180908
     964.4    0.018025
     964.6   0.0177148
     964.8   0.0179179
       965   0.0179948
     965.2   0.0178376
     965.4   0.0179265
     965.6   0.0179532
     965.8   0.0178802
       966   0.0179988
     966.2   0.0178654
     966.4   0.0178991
     966.6   0.0179565
     966.8   0.0178256
       967   0.0178718
     967.2   0.0180873
     967.4   0.0177141
     967.6   0.0178568
     967.8   0.0178308
       968   0.0178629
     968.2   0.0179772
     968.4   0.0178802
     968.6   0.0179751
     968.8   0.0181692
       969   0.0179621
     969.2   0.0180652
     969.4   0.0180818
     969.6   0.0180077
     969.8   0.0180109
       970   0.0178433
     970.2    0.017808
     970.4   0.0177078
     970.6   0.0180286
     970.8   0.0178438
       971   0.0181046
     971.2   0.0179914
     971.4   0.0181202
     971.6   0.0181959
     971.8   0.0177911
       972   0.0178717
     972.2   0.0178462
     972.4   0.0177091
     972.6   0.0180688
     972.8   0.0180291
       973   0.0178887
     973.2   0.0178193
     973.4     0.01793
     973.6   0.0180734
     973.8   0.0179133
       974   0.0180269
     974.2   0.0179877
     974.4   0.0179068
     974.6   0.0178364
     974.8   0.0180873
       975   0.0181302
     975.2    0.017775
     975.4   0.0180565
     975.6   0.0179776
     975.8   0.0179108
       976   0.0180511
     976.2   0.0179771
     976.4   0.0180445
     976.6   0.0178529
     976.8   0.0177817
       977   0.0177079
     977.2   0.0179017
     977.4   0.0176615
     977.6   0.0177848
     977.8    0.017738
       978   0.0179168
     978.2   0.0179864
     978.4   0.0178948
     978.6   0.0180601
     978.8   0.0181756
       979   0.0181223
     979.2   0.0180512
     979.4   0.0180737
     979.6   0.0178748
     979.8   0.0180212
       980   0.0179076
     980.2   0.0179271
     980.4   0.0179955
     980.6   0.0182202
     980.8   0.0182214
       981   0.0181821
     981.2   0.0178603
     981.4    0.018345
     981.6   0.0182358
     981.8   0.0179884
       982   0.0181391
     982.2   0.0180624
     982.4   0.0180519
     982.6   0.0183493
     982.8   0.0179212
       983   0.0180317
     983.2   0.0180779
     983.4   0.0179959
     983.6   0.0182781
     983.8   0.0182056
       984   0.0182046
     984.2   0.0179252
     984.4   0.0182121
     984.6   0.0181145
     984.8   0.0178995
       985   0.0178953
     985.2   0.0181164
     985.4   0.0181748
     985.6   0.0180119
     985.8   0.0181903
       986   0.0184293
     986.2   0.0180994
     986.4    0.018067
     986.6   0.0180804
     986.8   0.0177356
       987   0.0176317
     987.2   0.0180425
     987.4   0.0178321
     987.6   0.0180049
     987.8   0.0180431
       988    0.018303
     988.2    0.018609
     988.4    0.018111
     988.6   0.0180258
     988.8   0.0180225
       989   0.0179111
     989.2   0.0180472
     989.4   0.0181733
     989.6   0.0182175
     989.8   0.0181943
       990   0.0181724
     990.2   0.0182971
     990.4    0.018267
     990.6   0.0179409
     990.8   0.0178482
       991    0.018067
     991.2    0.018025
     991.4   0.0184336
     991.6   0.0183461
     991.8   0.0177883
       992   0.0179162
     992.2   0.0179769
     992.4   0.0182146
     992.6   0.0188004
     992.8   0.0181911
       993   0.0178925
     993.2   0.0181423
     993.4   0.0183462
     993.6   0.0181665
     993.8   0.0180341
       994   0.0183253
     994.2   0.0178781
     994.4    0.018452
     994.6   0.0188711
     994.8   0.0183901
       995   0.0181889
     995.2   0.0184886
     995.4   0.0181395
     995.6   0.0176723
     995.8   0.0181292
       996    0.018331
     996.2    0.018014
     996.4   0.0185039
     996.6    0.018192
     996.8   0.0179309
       997   0.0177114
     997.2   0.0183112
     997.4   0.0182203
     997.6   0.0176159
     997.8    0.018178
       998   0.0182211
     998.2   0.0180429
     998.4   0.0178228
     998.6   0.0180162
     998.8   0.0182334
       999   0.0179648
     999.2   0.0180377
     999.4   0.0186142
     999.6   0.0186834
     999.8   0.0179812
      1000   0.0180796
