# Supplementary material for: Data for exploring the effect of parameters on decomposition of gas hydrate structure I
Source: Data Brief. 2018 Apr 11;18:1247–51. doi: 10.1016/j.dib.2018.04.015 (PMC5996948; doi:10.1016/j.dib.2018.04.015)
Supplement: Supplementary file 2 — Supplementary material [file mmc2.zip › data/data/temperature 290 K/cage occupancy 75/rdf.xvg]

# This file was created Wed Jan 25 22:57:04 2017
# Created by:
# GROMACS:      gmx rdf, VERSION 5.0.2
# Executable:   /usr/bin/gmx
# Library dir:  /usr/share/gromacs/top
# Command line:
#   g_rdf -f run.xtc -n ind.ndx -s run.tpr -o rdf10.xvg -b 9000 -e 10000
# g_rdf is part of G R O M A C S:
#
# God Rules Over Mankind, Animals, Cosmos and Such
#
@    title "Radial distribution"
@    xaxis  label "r"
@    yaxis  label ""
@TYPE xy
@ subtitle "OW* - OW*"
         0          0
     0.002          0
     0.004          0
     0.006          0
     0.008          0
      0.01          0
     0.012          0
     0.014          0
     0.016          0
     0.018          0
      0.02          0
     0.022          0
     0.024          0
     0.026          0
     0.028          0
      0.03          0
     0.032          0
     0.034          0
     0.036          0
     0.038          0
      0.04          0
     0.042          0
     0.044          0
     0.046          0
     0.048          0
      0.05          0
     0.052          0
     0.054          0
     0.056          0
     0.058          0
      0.06          0
     0.062          0
     0.064          0
     0.066          0
     0.068          0
      0.07          0
     0.072          0
     0.074          0
     0.076          0
     0.078          0
      0.08          0
     0.082          0
     0.084          0
     0.086          0
     0.088          0
      0.09          0
     0.092          0
     0.094          0
     0.096          0
     0.098          0
       0.1          0
     0.102          0
     0.104          0
     0.106          0
     0.108          0
      0.11          0
     0.112          0
     0.114          0
     0.116          0
     0.118          0
      0.12          0
     0.122          0
     0.124          0
     0.126          0
     0.128          0
      0.13          0
     0.132          0
     0.134          0
     0.136          0
     0.138          0
      0.14          0
     0.142          0
     0.144          0
     0.146          0
     0.148          0
      0.15          0
     0.152          0
     0.154          0
     0.156          0
     0.158          0
      0.16          0
     0.162          0
     0.164          0
     0.166          0
     0.168          0
      0.17          0
     0.172          0
     0.174          0
     0.176          0
     0.178          0
      0.18          0
     0.182          0
     0.184          0
     0.186          0
     0.188          0
      0.19          0
     0.192          0
     0.194          0
     0.196          0
     0.198          0
       0.2          0
     0.202          0
     0.204          0
     0.206          0
     0.208          0
      0.21          0
     0.212          0
     0.214          0
     0.216          0
     0.218          0
      0.22          0
     0.222          0
     0.224          0
     0.226          0
     0.228          0
      0.23          0
     0.232 9.24666e-06
     0.234 9.0893e-06
     0.236 1.78717e-05
     0.238 9.66504e-05
      0.24 0.000302418
     0.242 0.00160618
     0.244 0.00358627
     0.246 0.00885743
     0.248   0.022771
      0.25  0.0709752
     0.252  0.0859114
     0.254   0.241379
     0.256   0.322705
     0.258   0.536118
      0.26   0.963655
     0.262    1.29649
     0.264    1.87493
     0.266    1.64461
     0.268    2.53095
      0.27    4.07435
     0.272    3.22325
     0.274    4.40735
     0.276    3.61054
     0.278    4.68571
      0.28    4.59069
     0.282    3.64757
     0.284    5.47235
     0.286    3.31264
     0.288      3.391
      0.29    3.66297
     0.292    3.37387
     0.294    2.68946
     0.296    2.19587
     0.298    1.96449
       0.3    1.88031
     0.302    1.62205
     0.304    1.25601
     0.306    1.12523
     0.308   0.918313
      0.31   0.764644
     0.312   0.733368
     0.314   0.644535
     0.316   0.438112
     0.318   0.371986
      0.32   0.405567
     0.322   0.301971
     0.324   0.256129
     0.326   0.214483
     0.328   0.176949
      0.33   0.145405
     0.332   0.150488
     0.334   0.133288
     0.336   0.100728
     0.338  0.0782545
      0.34  0.0902654
     0.342  0.0860851
     0.344  0.0737735
     0.346  0.0516634
     0.348  0.0657093
      0.35  0.0645744
     0.352  0.0722053
     0.354  0.0628534
     0.356  0.0649803
     0.358  0.0584315
      0.36  0.0802799
     0.362  0.0966777
     0.364  0.0925551
     0.366   0.077666
     0.368  0.0982204
      0.37   0.115935
     0.372   0.164885
     0.374   0.145708
     0.376   0.147065
     0.378   0.147086
      0.38    0.22348
     0.382    0.25101
     0.384   0.248561
     0.386   0.241839
     0.388   0.241069
      0.39   0.342952
     0.392   0.412742
     0.394   0.427166
     0.396    0.40238
     0.398   0.430985
       0.4   0.546889
     0.402   0.643136
     0.404   0.643345
     0.406   0.615664
     0.408   0.622508
      0.41   0.906171
     0.412   0.923671
     0.414    1.02711
     0.416    0.78002
     0.418    1.07102
      0.42    1.14091
     0.422    1.39689
     0.424    1.22635
     0.426    1.22973
     0.428    1.22005
      0.43    1.65967
     0.432    1.60145
     0.434    1.80061
     0.436    1.44105
     0.438    1.61786
      0.44     1.7082
     0.442    2.19884
     0.444    1.92769
     0.446    1.86896
     0.448    1.62005
      0.45    2.13853
     0.452    2.21036
     0.454    2.18907
     0.456    1.59609
     0.458    2.09486
      0.46    1.95096
     0.462    2.23083
     0.464    1.90972
     0.466    1.93001
     0.468    1.65142
      0.47    2.03546
     0.472    1.94099
     0.474    1.75274
     0.476    1.70191
     0.478    1.58362
      0.48    1.58156
     0.482    1.57156
     0.484    1.51204
     0.486    1.34501
     0.488    1.24841
      0.49     1.2744
     0.492    1.43522
     0.494    1.10484
     0.496   0.961086
     0.498    0.99606
       0.5   0.958076
     0.502   0.951383
     0.504    0.77452
     0.506   0.760566
     0.508   0.663297
      0.51   0.716289
     0.512   0.631863
     0.514   0.603119
     0.516   0.523893
     0.518   0.436488
      0.52   0.549556
     0.522   0.410234
     0.524   0.467304
     0.526   0.322542
     0.528   0.371618
      0.53    0.34083
     0.532   0.321935
     0.534    0.32559
     0.536   0.239784
     0.538   0.299608
      0.54   0.247658
     0.542    0.28381
     0.544   0.239146
     0.546   0.237207
     0.548   0.237479
      0.55   0.246189
     0.552   0.255582
     0.554   0.239173
     0.556   0.253419
     0.558   0.213606
      0.56    0.30734
     0.562   0.252974
     0.564   0.303902
     0.566   0.303505
     0.568   0.315831
      0.57   0.329318
     0.572   0.345108
     0.574   0.418761
     0.576   0.357241
     0.578   0.404285
      0.58   0.471794
     0.582   0.520133
     0.584   0.489415
     0.586    0.48846
     0.588   0.605666
      0.59   0.613966
     0.592   0.666566
     0.594   0.694403
     0.596   0.742147
     0.598   0.732269
       0.6   0.792685
     0.602   0.920061
     0.604   0.925424
     0.606   0.870081
     0.608    0.97638
      0.61    1.10527
     0.612    1.05162
     0.614    1.12212
     0.616    1.22735
     0.618     1.1795
      0.62    1.21337
     0.622     1.3983
     0.624    1.42959
     0.626    1.33075
     0.628    1.33554
      0.63    1.54703
     0.632    1.48134
     0.634     1.4876
     0.636    1.50195
     0.638    1.67763
      0.64    1.56553
     0.642    1.70953
     0.644    1.60964
     0.646    1.79874
     0.648     1.5753
      0.65    1.70983
     0.652     1.6678
     0.654    1.79492
     0.656    1.55874
     0.658    1.75485
      0.66    1.71306
     0.662    1.68662
     0.664    1.68146
     0.666    1.57815
     0.668    1.75201
      0.67    1.60544
     0.672    1.61151
     0.674    1.62198
     0.676    1.46384
     0.678    1.49294
      0.68     1.5518
     0.682    1.47658
     0.684    1.45473
     0.686    1.36463
     0.688    1.45599
      0.69    1.36359
     0.692    1.29447
     0.694    1.37829
     0.696    1.24065
     0.698    1.23454
       0.7    1.26226
     0.702    1.16798
     0.704     1.1605
     0.706    1.11153
     0.708    1.06107
      0.71    1.10888
     0.712    1.14926
     0.714   0.986493
     0.716    0.99148
     0.718   0.974493
      0.72    1.05307
     0.722     1.0233
     0.724   0.951109
     0.726   0.881587
     0.728   0.901769
      0.73   0.959957
     0.732   0.959154
     0.734   0.900803
     0.736   0.867004
     0.738   0.816925
      0.74   0.963794
     0.742   0.844277
     0.744    0.96511
     0.746   0.779226
     0.748    0.85566
      0.75   0.827939
     0.752    1.04064
     0.754   0.793426
     0.756    0.82492
     0.758   0.732465
      0.76   0.975575
     0.762   0.932239
     0.764    0.87222
     0.766    0.78894
     0.768   0.801013
      0.77   0.955352
     0.772   0.920577
     0.774   0.891745
     0.776   0.820578
     0.778   0.802302
      0.78   0.928272
     0.782   0.939496
     0.784   0.916518
     0.786   0.792744
     0.788   0.903418
      0.79   0.873687
     0.792   0.974771
     0.794   0.909112
     0.796   0.832848
     0.798   0.875602
       0.8   0.929898
     0.802   0.951269
     0.804   0.898663
     0.806   0.920816
     0.808   0.848429
      0.81   0.980247
     0.812   0.919586
     0.814   0.946635
     0.816   0.920986
     0.818   0.895413
      0.82   0.959931
     0.822   0.957245
     0.824   0.955823
     0.826    0.91544
     0.828   0.966716
      0.83   0.992056
     0.832   0.994796
     0.834   0.982515
     0.836   0.935308
     0.838    1.02588
      0.84    0.97357
     0.842    1.09627
     0.844    1.00811
     0.846    1.05518
     0.848   0.990069
      0.85    1.08651
     0.852    1.06322
     0.854    1.14781
     0.856    1.00234
     0.858    1.12728
      0.86    1.13012
     0.862    1.08339
     0.864    1.17861
     0.866    1.04832
     0.868    1.18202
      0.87    1.14723
     0.872    1.12959
     0.874    1.16716
     0.876    1.16024
     0.878    1.11399
      0.88     1.1367
     0.882    1.18584
     0.884    1.12265
     0.886    1.16716
     0.888    1.11217
      0.89    1.11877
     0.892    1.12011
     0.894    1.09097
     0.896    1.09704
     0.898    1.04507
       0.9    1.08689
     0.902    1.06644
     0.904    1.01425
     0.906   0.962097
     0.908   0.977146
      0.91    1.00698
     0.912   0.947213
     0.914   0.935013
     0.916   0.852288
     0.918   0.894825
      0.92   0.878854
     0.922   0.872174
     0.924   0.863483
     0.926   0.758692
     0.928   0.808806
      0.93   0.773982
     0.932   0.752846
     0.934   0.785637
     0.936   0.717391
     0.938   0.680223
      0.94   0.742167
     0.942   0.685716
     0.944   0.694005
     0.946   0.664556
     0.948   0.679969
      0.95   0.668191
     0.952   0.680203
     0.954   0.636566
     0.956   0.642419
     0.958   0.646826
      0.96   0.698118
     0.962    0.65254
     0.964   0.640774
     0.966   0.686896
     0.968    0.66612
      0.97    0.67248
     0.972   0.702004
     0.974   0.686332
     0.976   0.712063
     0.978   0.687393
      0.98   0.724889
     0.982   0.757893
     0.984   0.767269
     0.986   0.721649
     0.988   0.783025
      0.99   0.778431
     0.992   0.767127
     0.994   0.856307
     0.996   0.782975
     0.998   0.848003
         1    0.87726
     1.002   0.853141
     1.004   0.901906
     1.006   0.892683
     1.008   0.879609
      1.01    0.96769
     1.012   0.963648
     1.014   0.932446
     1.016   0.978009
     1.018   0.994805
      1.02   0.990637
     1.022    1.04167
     1.024    1.08043
     1.026    1.02394
     1.028    1.06423
      1.03    1.13283
     1.032    1.05812
     1.034      1.187
     1.036     1.0592
     1.038    1.17398
      1.04    1.18911
     1.042      1.187
     1.044    1.12056
     1.046    1.29234
     1.048     1.2042
      1.05    1.19186
     1.052    1.23822
     1.054    1.29072
     1.056    1.23301
     1.058     1.2756
      1.06    1.22138
     1.062    1.31221
     1.064    1.30975
     1.066    1.22243
     1.068    1.30253
      1.07    1.36473
     1.072    1.19918
     1.074    1.30546
     1.076    1.26404
     1.078     1.2563
      1.08    1.29604
     1.082    1.24084
     1.084    1.25561
     1.086    1.24238
     1.088    1.24485
      1.09    1.20709
     1.092    1.24848
     1.094    1.19067
     1.096    1.15825
     1.098    1.22373
       1.1    1.11959
     1.102    1.12046
     1.104    1.18777
     1.106    1.09843
     1.108     1.0517
      1.11    1.13324
     1.112    1.07053
     1.114     1.0564
     1.116    1.03909
     1.118    1.05202
      1.12    1.04952
     1.122   0.998201
     1.124   0.997916
     1.126    1.00806
     1.128   0.973151
      1.13    0.96154
     1.132     1.0104
     1.134   0.962712
     1.136   0.924521
     1.138   0.948249
      1.14   0.976222
     1.142   0.959571
     1.144   0.951147
     1.146   0.888533
     1.148    0.92344
      1.15   0.947624
     1.152    1.00923
     1.154    0.90417
     1.156   0.896489
     1.158   0.897393
      1.16   0.994941
     1.162   0.967442
     1.164    0.93521
     1.166   0.883099
     1.168   0.909324
      1.17    1.00755
     1.172   0.993597
     1.174   0.961836
     1.176   0.879329
     1.178   0.862312
      1.18    1.05189
     1.182    1.04779
     1.184   0.942809
     1.186   0.860705
     1.188    0.90658
      1.19    1.08086
     1.192    1.06384
     1.194   0.937095
     1.196   0.907984
     1.198    0.89407
       1.2    1.08962
     1.202    1.08525
     1.204   0.945725
     1.206   0.887141
     1.208   0.911494
      1.21    1.12711
     1.212    1.08502
     1.214    0.96528
     1.216   0.908058
     1.218   0.919076
      1.22    1.10467
     1.222    1.12626
     1.224   0.961074
     1.226   0.901638
     1.228   0.919163
      1.23    1.11482
     1.232    1.11596
     1.234   0.977754
     1.236   0.914708
     1.238   0.946129
      1.24    1.09925
     1.242    1.10181
     1.244   0.987966
     1.246   0.959097
     1.248   0.919157
      1.25    1.12472
     1.252     1.0624
     1.254    1.03099
     1.256   0.940341
     1.258   0.959101
      1.26    1.10974
     1.262    1.08479
     1.264   0.995674
     1.266   0.983912
     1.268   0.993749
      1.27    1.08243
     1.272    1.07445
     1.274    1.00895
     1.276    1.02891
     1.278    1.01077
      1.28     1.0628
     1.282    1.04326
     1.284    1.05353
     1.286    1.01672
     1.288    1.06175
      1.29    1.06268
     1.292    1.04555
     1.294    1.07581
     1.296    1.02854
     1.298    1.04412
       1.3    1.06712
     1.302    1.03409
     1.304    1.07524
     1.306    1.02802
     1.308    1.03468
      1.31    1.04511
     1.312     1.0586
     1.314    1.02983
     1.316     1.0383
     1.318    1.04668
      1.32    1.04974
     1.322    1.01349
     1.324    1.04346
     1.326    1.00669
     1.328    1.02697
      1.33   0.996037
     1.332    1.00795
     1.334    1.02296
     1.336   0.982688
     1.338   0.978986
      1.34    1.01914
     1.342   0.973535
     1.344   0.988658
     1.346   0.934857
     1.348    0.99782
      1.35   0.932996
     1.352   0.983736
     1.354   0.930419
     1.356    0.96665
     1.358   0.914164
      1.36   0.964379
     1.362   0.892593
     1.364   0.960642
     1.366   0.931415
     1.368   0.915309
      1.37    0.92033
     1.372   0.919621
     1.374   0.943992
     1.376   0.880017
     1.378   0.920865
      1.38   0.914668
     1.382   0.934838
     1.384   0.923875
     1.386   0.893725
     1.388   0.933161
      1.39   0.912646
     1.392   0.920503
     1.394   0.934776
     1.396   0.938378
     1.398   0.937321
       1.4   0.929525
     1.402   0.942051
     1.404    0.95781
     1.406   0.945148
     1.408   0.946201
      1.41   0.982555
     1.412   0.961702
     1.414   0.967379
     1.416   0.988272
     1.418   0.994384
      1.42   0.980384
     1.422    1.00572
     1.424    1.02658
     1.426   0.987409
     1.428    1.00572
      1.43    1.03787
     1.432    1.04022
     1.434    1.00592
     1.436    1.05396
     1.438    1.04777
      1.44     1.0307
     1.442     1.0708
     1.444    1.03643
     1.446    1.08199
     1.448    1.05292
      1.45    1.08454
     1.452    1.06194
     1.454    1.06636
     1.456    1.06178
     1.458    1.07877
      1.46    1.07765
     1.462    1.08446
     1.464    1.06963
     1.466      1.054
     1.468    1.09817
      1.47    1.06783
     1.472    1.06619
     1.474    1.08447
     1.476    1.05621
     1.478    1.06796
      1.48     1.0748
     1.482    1.05144
     1.484    1.05941
     1.486    1.04012
     1.488    1.04533
      1.49    1.05678
     1.492    1.02518
     1.494    1.04999
     1.496    1.01428
     1.498    1.00325
       1.5    1.01471
     1.502    1.02644
     1.504   0.993757
     1.506   0.975628
     1.508   0.990273
      1.51   0.972397
     1.512   0.986026
     1.514   0.956177
     1.516   0.947528
     1.518   0.938203
      1.52   0.960288
     1.522   0.937677
     1.524   0.939462
     1.526    0.91847
     1.528   0.916857
      1.53   0.908709
     1.532   0.908325
     1.534   0.913239
     1.536   0.884426
     1.538   0.904184
      1.54    0.89136
     1.542   0.882534
     1.544   0.910581
     1.546   0.869702
     1.548   0.899282
      1.55   0.873583
     1.552   0.881398
     1.554   0.886747
     1.556   0.873819
     1.558   0.877164
      1.56   0.905086
     1.562   0.894308
     1.564   0.885058
     1.566   0.882986
     1.568   0.906727
      1.57   0.899034
     1.572   0.911373
     1.574   0.914533
     1.576   0.907815
     1.578   0.919416
      1.58   0.925835
     1.582   0.923363
     1.584   0.945856
     1.586   0.932252
     1.588   0.936869
      1.59   0.952387
     1.592   0.962126
     1.594   0.955886
     1.596    0.96428
     1.598   0.961635
       1.6   0.985985
     1.602   0.984041
     1.604    0.97587
     1.606   0.992179
     1.608   0.965987
      1.61    1.01921
     1.612   0.991265
     1.614    1.02793
     1.616    0.96788
     1.618    1.00129
      1.62    1.03126
     1.622    1.01413
     1.624    1.00936
     1.626    1.00574
     1.628    1.01044
      1.63    1.02467
     1.632    1.01337
     1.634    1.04685
     1.636   0.982974
     1.638    1.02479
      1.64    1.01131
     1.642    1.07144
     1.644    1.00312
     1.646    1.00326
     1.648    1.04342
      1.65    1.05636
     1.652    1.01012
     1.654    1.04743
     1.656    1.02341
     1.658    1.01676
      1.66    1.03681
     1.662    1.08195
     1.664    1.04658
     1.666   0.995157
     1.668    1.03619
      1.67    1.12803
     1.672    1.04354
     1.674    1.01198
     1.676     1.0994
     1.678    1.07416
      1.68    1.02755
     1.682    1.04483
     1.684    1.16482
     1.686    1.03824
     1.688    1.00903
      1.69    1.16247
     1.692     1.1182
     1.694    1.01277
     1.696    1.04054
     1.698    1.19936
       1.7    1.08458
     1.702    1.01419
     1.704    1.17811
     1.706    1.09431
     1.708    1.04029
      1.71    1.04484
     1.712    1.20432
     1.714     1.0875
     1.716    1.00478
     1.718    1.14462
      1.72    1.14693
     1.722    1.02976
     1.724    1.02922
     1.726    1.19023
     1.728    1.07504
      1.73    1.00108
     1.732    1.10796
     1.734    1.13285
     1.736    1.00986
     1.738   0.986391
      1.74    1.17126
     1.742    1.05217
     1.744    1.00207
     1.746    1.03488
     1.748    1.10121
      1.75   0.992267
     1.752   0.975167
     1.754    1.08371
     1.756    1.02943
     1.758   0.952957
      1.76    1.00404
     1.762    1.04252
     1.764   0.975076
     1.766   0.952507
     1.768    1.03113
      1.77   0.969693
     1.772      0.957
     1.774   0.962657
     1.776    1.00149
     1.778   0.940214
      1.78   0.931347
     1.782   0.985981
     1.784   0.961685
     1.786   0.922713
     1.788   0.928447
      1.79   0.981411
     1.792   0.937267
     1.794   0.934363
     1.796   0.953104
     1.798   0.944313
       1.8   0.936172
     1.802   0.931645
