# Supplementary material for: Data for exploring the effect of parameters on decomposition of gas hydrate structure I
Source: Data Brief. 2018 Apr 11;18:1247–51. doi: 10.1016/j.dib.2018.04.015 (PMC5996948; doi:10.1016/j.dib.2018.04.015)
Supplement: Supplementary file 2 — Supplementary material [file mmc2.zip › data/data/temperature 290 K/cage occupancy 80/energy.xvg]

# This file was created Tue Jan 24 22:34:37 2017
# Created by:
# GROMACS:      gmx energy, VERSION 5.0.2
# Executable:   /usr/bin/gmx
# Library dir:  /usr/share/gromacs/top
# Command line:
#   g_energy -f run.edr -s run.tpr -o energy.xvg
# g_energy is part of G R O M A C S:
#
# Gromacs Runs One Microsecond At Cannonball Speeds
#
@    title "Gromacs Energies"
@    xaxis  label "Time (ps)"
@    yaxis  label "(kJ/mol), (K), (bar), (nm^3), (kg/m^3), (bar nm)"
@TYPE xy
@ view 0.15, 0.15, 0.75, 0.85
@ legend on
@ legend box on
@ legend loctype view
@ legend 0.78, 0.8
@ legend length 2
@ s0 legend "LJ (SR)"
@ s1 legend "Coulomb (SR)"
@ s2 legend "Potential"
@ s3 legend "Kinetic En."
@ s4 legend "Total Energy"
@ s5 legend "Temperature"
@ s6 legend "Pressure"
@ s7 legend "Volume"
@ s8 legend "Density"
@ s9 legend "Enthalpy"
@ s10 legend "#Surf*SurfTen"
    0.000000  8828.236328  -71206.320312  -64868.820312   28.577181  -64840.242188    0.862707  -5111.322754   50.982269  819.177490  -64349.007812  -996.362061
    1.000000  9147.674805  -64804.964844  -58084.015625  10140.835938  -47943.179688  306.138336  140.149429   49.602325  841.967102  -47465.242188  -3069.153809
    2.000000  8779.521484  -64563.148438  -58215.171875  9506.684570  -48708.488281  286.994141   41.354172   48.853775  854.867981  -48237.761719  700.435730
    3.000000  8721.108398  -64826.750000  -58528.882812  9601.876953  -48927.007812  289.867859  -154.095337   48.767406  856.381958  -48457.113281  -766.647644
    4.000000  8855.340820  -65217.148438  -58794.609375  9748.220703  -49046.390625  294.285797  -34.063644   48.463890  861.745239  -48579.421875  523.059692
    5.000000  9159.541016  -65604.039062  -58876.750000  9677.554688  -49199.195312  292.152496  330.341095   48.452717  861.943970  -48732.332031  2352.672363
    6.000000  8827.376953  -65267.421875  -58866.554688  9770.101562  -49096.453125  294.946350   21.668549   48.400311  862.877258  -48630.097656  1687.812622
    7.000000  8895.793945  -65259.820312  -58785.656250  9641.952148  -49143.703125  291.077698  173.992844   48.195633  866.541748  -48679.316406  -766.976379
    8.000000  8796.225586  -65043.140625  -58684.359375  9630.264648  -49054.093750  290.724854   50.336609   48.290508  864.839233  -48588.792969  1918.837524
    9.000000  8798.343750  -65100.101562  -58729.351562  9578.957031  -49150.394531  289.175964   41.917099   48.333096  864.077209  -48684.683594  384.722382
   10.000000  9134.959961  -65247.191406  -58544.015625  9474.779297  -49069.234375  286.030975  433.786957   48.372246  863.377869  -48603.148438  2829.034424
   11.000000  9126.396484  -65592.296875  -58896.390625  9698.376953  -49198.015625  292.781067  278.422546   48.348019  863.810486  -48732.164062  1496.776733
   12.000000  8771.703125  -65052.460938  -58705.875000  9554.467773  -49151.406250  288.436646  -27.120890   48.365227  863.503174  -48685.386719  1371.021118
   13.000000  8946.505859  -65162.000000  -58647.257812  9410.439453  -49236.820312  284.088623  204.169434   48.353439  863.713684  -48770.914062  1643.837524
   14.000000  8852.053711  -65029.695312  -58615.421875  9487.446289  -49127.976562  286.413361  152.984818   48.375816  863.314148  -48661.855469  -1161.191162
   15.000000  8887.718750  -65196.726562  -58731.546875  9546.544922  -49185.000000  288.197479  199.250992   48.116165  867.972900  -48721.378906  280.224091
   16.000000  8880.791016  -65202.347656  -58749.945312  9647.247070  -49102.699219  291.237549  145.118820   48.202717  866.414368  -48638.246094  2687.717285
   17.000000  8959.588867  -65401.429688  -58871.351562  9597.421875  -49273.929688  289.733368  224.408859   48.129120  867.739258  -48810.183594  -417.564728
   18.000000  9122.785156  -65332.769531  -58641.546875  9545.977539  -49095.570312  288.180359  399.695648   48.385265  863.145569  -48629.359375  -1624.636841
   19.000000  8942.287109  -65010.691406  -58500.492188  9393.783203  -49106.710938  283.585785  263.049164   48.341354  863.929565  -48640.921875  1246.613037
   20.000000  8844.306641  -65157.453125  -58745.742188  9565.376953  -49180.367188  288.765991   93.703819   48.329811  864.135925  -48714.687500  2069.923340
   21.000000  8938.435547  -65217.195312  -58698.140625  9500.710938  -49197.429688  286.813812  123.356148   48.437538  862.214050  -48730.714844  2089.918213
   22.000000  8591.826172  -65024.777344  -58857.007812  9795.099609  -49061.906250  295.701019  -278.221649   48.487480  861.325989  -48594.710938  -2843.006348
   23.000000  9007.502930  -65150.339844  -58578.515625  9479.319336  -49099.195312  286.168030  300.906708   48.229816  865.927551  -48634.480469  -205.411209
   24.000000  8892.546875  -65278.046875  -58819.765625  9668.886719  -49150.878906  291.890808  148.647400   48.152431  867.319153  -48686.910156  541.326294
   25.000000  8958.123047  -65291.738281  -58761.539062  9703.438477  -49058.101562  292.933868  159.610550   48.276073  865.097839  -48592.941406  1320.162720
   26.000000  8861.931641  -65434.996094  -59003.796875  9850.733398  -49153.062500  297.380524  -15.243672   48.336552  864.015442  -48687.320312  -1647.158081
   27.000000  8755.681641  -65186.250000  -58865.546875  9610.665039  -49254.882812  290.133179  -68.768555   48.198162  866.496277  -48790.472656  2381.454102
   28.000000  8753.951172  -65351.253906  -59036.890625  9870.809570  -49166.082031  297.986603  -67.076797   48.092861  868.393494  -48702.687500  -731.940979
   29.000000  8819.858398  -65288.679688  -58905.429688  9744.937500  -49160.492188  294.186676  -37.949993   48.402317  862.841492  -48694.117188  1928.434570
   30.000000  8988.194336  -65523.535156  -58970.671875  9757.958984  -49212.710938  294.579773  177.279099   48.217587  866.147156  -48748.113281  105.371948
   31.000000  9012.080078  -65296.199219  -58715.140625  9575.145508  -49139.996094  289.060883  295.072876   48.250206  865.561646  -48675.085938  1155.340332
   32.000000  9058.997070  -65521.144531  -58893.898438  9767.842773  -49126.054688  294.878174  222.749863   48.328358  864.161926  -48660.390625  938.512329
   33.000000  8992.041016  -65338.828125  -58779.679688  9614.098633  -49165.582031  290.236816  284.366821   48.276230  865.095032  -48700.421875  -1234.078613
   34.000000  8854.419922  -65219.960938  -58798.640625  9671.206055  -49127.433594  291.960815   44.450058   48.291538  864.820801  -48662.125000  1840.776245
   35.000000  9052.419922  -65453.453125  -58832.328125  9753.803711  -49078.523438  294.454346  284.697845   48.354519  863.694397  -48612.605469  1720.263916
   36.000000  9094.113281  -65408.179688  -58742.234375  9548.583984  -49193.648438  288.259033  292.975250   48.274422  865.127441  -48728.503906  -513.874512
   37.000000  8919.115234  -65083.531250  -58586.812500  9421.722656  -49165.089844  284.429260  194.302368   48.320637  864.299988  -48699.500000  1842.247192
   38.000000  9185.570312  -65563.398438  -58800.328125  9627.876953  -49172.453125  290.652771  427.324341   48.321178  864.290344  -48706.859375  2277.479736
   39.000000  8869.469727  -65157.394531  -58723.273438  9553.363281  -49169.910156  288.403320  108.701538   48.375191  863.325317  -48703.792969  -103.205711
   40.000000  8893.049805  -65235.875000  -58773.257812  9643.824219  -49129.433594  291.134216  103.210785   48.368855  863.438416  -48663.378906  -275.487610
   41.000000  8808.943359  -65337.562500  -58961.406250  9677.148438  -49284.257812  292.140228  -111.571251   48.472031  861.600525  -48817.210938  429.622070
   42.000000  8829.776367  -65061.832031  -58663.328125  9533.506836  -49129.820312  287.803864   64.102028   48.284321  864.950073  -48664.582031  1738.961670
   43.000000  8970.682617  -65300.449219  -58765.078125  9535.546875  -49229.531250  287.865448  159.879517   48.250271  865.560486  -48764.621094  1081.166992
   44.000000  8973.716797  -65413.125000  -58873.226562  9710.279297  -49162.945312  293.140381  133.955307   48.372391  863.375305  -48696.855469   76.188843
   45.000000  8867.444336  -65268.804688  -58830.867188  9698.943359  -49131.921875  292.798187   45.674549   48.422829  862.475952  -48665.347656  1481.899536
   46.000000  8767.396484  -65217.167969  -58878.000000  9712.655273  -49165.343750  293.212128  -80.491585   48.418541  862.552368  -48698.812500  579.556946
   47.000000  8807.869141  -65147.652344  -58772.445312  9663.583984  -49108.859375  291.730713   43.561665   48.358459  863.624023  -48642.906250  353.022247
   48.000000  9056.255859  -65300.433594  -58678.070312  9517.219727  -49160.851562  287.312195  357.218353   48.285973  864.920471  -48695.597656  -1276.590210
   49.000000  8987.212891  -65321.523438  -58756.265625  9685.375000  -49070.890625  292.388580  244.820480   48.271236  865.184509  -48605.777344  1234.868530
   50.000000  8974.267578  -65371.933594  -58822.968750  9705.487305  -49117.480469  292.995728  198.941772   48.240910  865.728394  -48652.660156  -152.759689
   51.000000  9046.662109  -65276.453125  -58658.062500  9546.612305  -49111.449219  288.199493  339.908813   48.259380  865.397095  -48646.449219  -257.145325
   52.000000  8941.835938  -65120.757812  -58607.687500  9649.279297  -48958.406250  291.298889  211.377579   48.316036  864.382324  -48492.859375  -768.365601
   53.000000  8859.452148  -64980.394531  -58545.054688  9539.114258  -49005.941406  287.973145  147.206253   48.352566  863.729248  -48540.042969  1287.666016
   54.000000  8965.728516  -65389.312500  -58851.218750  9804.644531  -49046.574219  295.989166  192.306168   48.325951  864.204956  -48580.933594  -896.689148
   55.000000  8985.191406  -65205.011719  -58644.273438  9489.976562  -49154.296875  286.489746  251.401001   48.369511  863.426697  -48688.234375  -960.477539
   56.000000  8942.599609  -65346.132812  -58840.851562  9698.881836  -49141.968750  292.796295  214.211075   48.341438  863.928101  -48676.179688  1770.388794
   57.000000  9128.586914  -65611.898438  -58919.593750  9646.685547  -49272.906250  291.220581  376.453094   48.219055  866.120789  -48808.296875  2928.790527
   58.000000  8784.400391  -65234.398438  -58885.015625  9769.504883  -49115.511719  294.928345    8.058187   48.231598  865.895569  -48650.781250  1206.360840
   59.000000  9167.530273  -65487.046875  -58749.625000  9626.621094  -49123.003906  290.614868  433.545807   48.252205  865.525757  -48658.074219  1120.590942
   60.000000  9020.539062  -65219.714844  -58627.718750  9591.607422  -49036.109375  289.557861  333.339630   48.249107  865.581360  -48571.207031  160.280746
   61.000000  9027.498047  -65391.671875  -58790.359375  9580.696289  -49209.664062  289.228455  213.043701   48.324879  864.224121  -48744.035156  546.037476
   62.000000  9044.122070  -65382.234375  -58772.796875  9567.062500  -49205.734375  288.816864  242.047073   48.131229  867.701233  -48741.968750  -1400.089478
   63.000000  8805.738281  -65139.582031  -58774.304688  9676.457031  -49097.847656  292.119354   30.470591   48.222466  866.059570  -48633.203125  -1197.996460
   64.000000  8786.358398  -64900.066406  -58545.132812  9429.128906  -49116.003906  284.652832   77.823837   48.367500  863.462585  -48649.960938  849.389282
   65.000000  8953.506836  -65274.671875  -58761.179688  9603.237305  -49157.941406  289.908936  112.171303   48.476707  861.517395  -48690.847656  -1070.361572
   66.000000  8777.202148  -65156.117188  -58811.140625  9718.804688  -49092.335938  293.397766   34.685238   48.163868  867.113220  -48628.257812  -117.896202
   67.000000  8856.155273  -65048.285156  -58621.664062  9504.382812  -49117.281250  286.924683  156.031204   48.452507  861.947693  -48650.421875  1564.647949
   68.000000  9193.371094  -65395.476562  -58632.515625  9501.503906  -49131.011719  286.837738  435.632050   48.309498  864.499268  -48665.531250  2175.897461
   69.000000  8951.670898  -65234.277344  -58711.937500  9631.697266  -49080.242188  290.768097  199.250305   48.248169  865.598145  -48615.351562  2569.947998
   70.000000  8885.514648  -65197.390625  -58739.953125  9543.558594  -49196.394531  288.107330  121.025543   48.313171  864.433533  -48730.875000  -1294.362427
   71.000000  9114.846680  -65382.175781  -58692.539062  9560.011719  -49132.527344  288.604004  379.393158   48.406162  862.772949  -48666.113281  1098.418823
   72.000000  8983.333984  -65310.976562  -58756.578125  9643.548828  -49113.031250  291.125885  199.696060   48.350571  863.764893  -48647.152344  438.046509
   73.000000  8922.906250  -65271.046875  -58779.773438  9541.033203  -49238.742188  288.031067  131.565521   48.259117  865.401794  -48773.746094  -547.209717
   74.000000  9034.769531  -65424.855469  -58812.625000  9631.395508  -49181.230469  290.759003  201.782425   48.493694  861.215637  -48713.972656  1602.412231
   75.000000  8812.924805  -65229.242188  -58839.656250  9679.865234  -49159.789062  292.222229  -62.572353   48.405441  862.785767  -48693.382812  -979.241760
   76.000000  8935.619141  -65212.812500  -58704.921875  9654.119141  -49050.804688  291.445007  137.403122   48.423347  862.466736  -48584.226562  937.808472
   77.000000  8958.285156  -65058.417969  -58525.921875  9473.718750  -49052.203125  285.998962  332.444244   48.255875  865.459961  -48587.238281  3035.534180
   78.000000  8983.551758  -65007.015625  -58453.257812  9448.001953  -49005.257812  285.222595  328.215729   48.206444  866.347412  -48540.769531  107.839073
   79.000000  9079.354492  -65396.859375  -58753.726562  9625.274414  -49128.453125  290.574249  340.481110   48.252445  865.521484  -48663.519531  1446.135132
   80.000000  9119.996094  -65301.503906  -58608.906250  9477.376953  -49131.531250  286.109375  410.245575   48.236980  865.798950  -48666.746094  -38.707138
   81.000000  9068.995117  -65257.789062  -58616.843750  9561.179688  -49055.664062  288.639282  237.624207   48.499352  861.115173  -48588.351562  -1149.721191
   82.000000  8911.338867  -65220.550781  -58736.187500  9504.580078  -49231.609375  286.930603  117.522316   48.334309  864.055542  -48765.886719  3009.796387
   83.000000  8969.333008  -65173.250000  -58635.523438  9495.187500  -49140.335938  286.647064  236.200623   48.306824  864.547119  -48674.878906  -566.038696
   84.000000  8933.878906  -65208.863281  -58703.687500  9566.680664  -49137.007812  288.805328  225.158936   48.242054  865.707886  -48672.175781  -670.485291
   85.000000  8927.134766  -65268.664062  -58764.460938  9638.240234  -49126.218750  290.965637  113.331848   48.293030  864.794067  -48660.894531  1660.860107
   86.000000  8759.338867  -65425.648438  -59092.898438  9917.520508  -49175.378906  299.396729  -159.562119   48.360664  863.584656  -48709.402344  596.787964
   87.000000  8820.989258  -65384.816406  -58991.390625  9807.697266  -49183.695312  296.081299  -107.382500   48.313683  864.424438  -48718.171875  -1876.042847
   88.000000  8885.212891  -65403.597656  -58954.179688  9766.418945  -49187.761719  294.835175  -10.875834   48.398117  862.916321  -48721.425781  4793.949219
   89.000000  8810.412109  -65152.515625  -58768.906250  9709.908203  -49059.000000  293.129181   53.008453   48.390938  863.044373  -48592.734375  406.251373
   90.000000  9006.729492  -65420.664062  -58844.820312  9679.594727  -49165.226562  292.214081  162.334152   48.344925  863.865784  -48699.402344  2344.915283
   91.000000  8931.725586  -65358.867188  -58856.164062  9721.169922  -49134.992188  293.469177   68.623131   48.322788  864.261536  -48669.382812  927.629822
   92.000000  8894.886719  -65118.625000  -58661.023438  9539.895508  -49121.128906  287.996735  139.783920   48.437000  862.223633  -48654.417969  156.824112
   93.000000  8888.246094  -65303.261719  -58842.601562  9698.489258  -49144.113281  292.784454   29.249762   48.356304  863.662476  -48678.179688  856.908264
   94.000000  8882.511719  -65243.015625  -58790.273438  9644.378906  -49145.894531  291.150940   87.535553   48.330154  864.129822  -48680.214844  2478.383057
   95.000000  9035.839844  -65401.804688  -58806.484375  9670.435547  -49136.046875  291.937561  182.308914   48.400188  862.879395  -48669.691406  1712.551147
   96.000000  8778.977539  -65124.933594  -58763.007812  9579.351562  -49183.656250  289.187866   94.526146   48.150112  867.360962  -48719.710938  892.249329
   97.000000  8922.177734  -65240.308594  -58750.367188  9640.019531  -49110.347656  291.019348  130.842484   48.248444  865.593262  -48645.453125  486.168091
   98.000000  9097.462891  -65382.832031  -58718.039062  9627.679688  -49090.359375  290.646820  258.701752   48.473442  861.575439  -48623.296875  2303.937500
   99.000000  8856.021484  -65235.738281  -58810.960938  9612.910156  -49198.050781  290.200958   53.329754   48.243172  865.687805  -48733.207031  489.175446
  100.000000  8718.099609  -64924.683594  -58636.046875  9616.550781  -49019.496094  290.310852    8.670593   48.213253  866.225037  -48554.941406  2643.452393
  101.000000  8925.313477  -65430.000000  -58928.781250  9656.973633  -49271.808594  291.531158  148.695358   48.297031  864.722412  -48806.445312  1705.748901
  102.000000  8624.373047  -64867.890625  -58672.695312  9682.607422  -48990.085938  292.305023  -152.741470   48.436646  862.229980  -48523.378906  960.497559
  103.000000  8857.651367  -65321.656250  -58891.546875  9635.548828  -49256.000000  290.884369   48.910130   48.344086  863.880798  -48790.183594  856.800049
  104.000000  8930.193359  -65198.207031  -58694.390625  9588.341797  -49106.046875  289.459290  235.678223   48.237350  865.792297  -48641.257812  -891.159241
  105.000000  8928.457031  -65400.312500  -58902.734375  9774.894531  -49127.839844  295.091034  128.208664   48.322372  864.268982  -48662.234375  -1502.098755
  106.000000  8917.283203  -65429.988281  -58941.890625  9664.345703  -49277.546875  291.753723   57.171734   48.303200  864.612000  -48812.125000  -623.158508
  107.000000  8913.687500  -65107.703125  -58621.187500  9559.003906  -49062.183594  288.573578  142.106750   48.426731  862.406494  -48595.570312  -633.871216
  108.000000  8994.546875  -65203.574219  -58636.789062  9458.269531  -49178.519531  285.532562  350.529388   48.208443  866.311462  -48714.011719  1988.711548
  109.000000  8927.774414  -65289.769531  -58792.695312  9684.294922  -49108.398438  292.355957  193.505753   48.239544  865.752930  -48643.589844  -265.553741
  110.000000  9145.599609  -65391.351562  -58666.421875  9532.518555  -49133.902344  287.774048  384.320038   48.508789  860.947632  -48666.500000  4111.730957
  111.000000  8801.019531  -65021.695312  -58656.921875  9459.169922  -49197.750000  285.559692   81.759743   48.342121  863.915894  -48731.953125  192.160355
  112.000000  9041.779297  -65432.066406  -58822.937500  9638.286133  -49184.652344  290.967010  220.152328   48.238480  865.772034  -48719.855469  2500.082520
  113.000000  8813.293945  -65113.468750  -58728.179688  9613.054688  -49115.125000  290.205322   54.436584   48.325142  864.219421  -48649.492188   53.865799
  114.000000  8957.007812  -65120.574219  -58596.195312  9599.805664  -48996.390625  289.805328  230.983963   48.307037  864.543335  -48530.933594  1122.075806
  115.000000  8735.106445  -65109.144531  -58805.906250  9745.201172  -49060.703125  294.194641  -110.823692   48.338974  863.972107  -48594.937500  -62.249081
  116.000000  8862.439453  -65091.273438  -58650.023438  9512.453125  -49137.570312  287.168274  103.145821   48.399372  862.893982  -48671.222656  587.349854
  117.000000  9056.689453  -65482.382812  -58853.765625  9718.972656  -49134.792969  293.402832  302.790771   48.266495  865.269531  -48669.726562  -48.286980
  118.000000  9003.339844  -65348.714844  -58780.484375  9656.779297  -49123.703125  291.525299  195.631302   48.347374  863.822021  -48657.855469  1338.385376
  119.000000  8766.297852  -64989.003906  -58653.140625  9584.370117  -49068.769531  289.339355  -43.753231   48.366825  863.474609  -48602.734375  1129.893066
  120.000000  8962.630859  -65163.953125  -58635.234375  9590.860352  -49044.375000  289.535309  270.706696   48.335335  864.037170  -48578.644531  376.138153
  121.000000  8650.861328  -64990.406250  -58774.820312  9606.063477  -49168.757812  289.994263  -138.716721   48.196457  866.526917  -48704.363281  1465.315796
  122.000000  9064.607422  -65363.976562  -58720.382812  9432.258789  -49288.125000  284.747314  385.209198   48.276386  865.092224  -48822.960938  828.966431
  123.000000  9086.398438  -65299.371094  -58638.359375  9519.737305  -49118.621094  287.388184  397.586334   48.308540  864.516418  -48653.148438  766.635071
  124.000000  9058.662109  -65496.875000  -58868.289062  9726.443359  -49141.843750  293.628357  281.077881   48.222313  866.062256  -48677.203125  377.008026
  125.000000  9046.732422  -65381.609375  -58767.796875  9700.192383  -49067.605469  292.835876  315.111359   48.289909  864.849976  -48602.312500  1186.556763
  126.000000  9032.506836  -65317.515625  -58712.867188  9466.972656  -49245.894531  285.795288  362.219086   48.179691  866.828430  -48781.664062  285.926208
  127.000000  9003.774414  -65398.132812  -58832.695312  9547.954102  -49284.742188  288.240021  287.577515   47.998589  870.099060  -48822.253906  -819.761902
  128.000000  8838.972656  -65132.566406  -58724.531250  9605.863281  -49118.667969  289.988220  111.449821   48.361832  863.563782  -48652.679688  1259.910645
  129.000000  9104.645508  -65282.113281  -58613.335938  9439.600586  -49173.734375  284.968964  384.718140   48.360237  863.592285  -48707.761719  -1662.605469
  130.000000  8985.146484  -65266.996094  -58712.101562  9550.096680  -49162.003906  288.304688  178.210495   48.344105  863.880432  -48696.187500  823.473511
  131.000000  8875.624023  -65229.390625  -58773.273438  9543.556641  -49229.718750  288.107269   70.260811   48.425308  862.431824  -48763.121094  1882.348145
  132.000000  8966.267578  -65228.078125  -58693.281250  9615.550781  -49077.730469  290.280670  246.004105   48.330166  864.129578  -48612.050781  1580.822876
  133.000000  8868.487305  -65240.156250  -58795.671875  9631.467773  -49164.203125  290.761169   55.530609   48.312077  864.453125  -48698.695312  -1790.693481
  134.000000  8757.707031  -65149.871094  -58827.773438  9574.927734  -49252.843750  289.054321  -70.544807   48.328133  864.165955  -48787.183594   99.725243
  135.000000  8816.970703  -65279.656250  -58899.820312  9776.484375  -49123.335938  295.139038  -60.133625   48.373962  863.347229  -48657.234375  2261.816650
  136.000000  8846.335938  -65098.734375  -58678.945312  9527.025391  -49151.921875  287.608215  103.064232   48.312603  864.443726  -48686.410156  -1340.418335
  137.000000  9202.030273  -65616.500000  -58844.960938  9682.865234  -49162.093750  292.312805  444.493073   48.384201  863.164551  -48695.890625  695.251343
  138.000000  8832.138672  -64996.511719  -58587.554688  9399.447266  -49188.109375  283.756775   77.648804   48.421852  862.493347  -48721.542969  -493.344910
  139.000000  8784.487305  -64948.835938  -58597.234375  9454.371094  -49142.863281  285.414856   56.570812   48.327118  864.184082  -48677.210938  1931.198486
  140.000000  8786.556641  -65202.773438  -58846.953125  9788.615234  -49058.335938  295.505249  -18.183451   48.311214  864.468567  -48592.835938  -140.504364
  141.000000  8834.849609  -65130.566406  -58725.218750  9562.313477  -49162.906250  288.673492  157.721848   48.060188  868.983826  -48699.828125  1354.997192
  142.000000  8977.240234  -65361.656250  -58826.625000  9619.771484  -49206.851562  290.408081  206.740234   48.174522  866.921448  -48742.667969  553.739014
  143.000000  9019.716797  -65338.312500  -58750.414062  9574.703125  -49175.710938  289.047516  284.079926   48.207607  866.326477  -48711.210938  2801.956055
  144.000000  8957.212891  -65212.550781  -58688.242188  9565.878906  -49122.363281  288.781128  237.983292   48.280273  865.022583  -48657.164062  3108.828369
  145.000000  8837.597656  -65092.402344  -58680.437500  9544.138672  -49136.296875  288.124817   65.137444   48.376320  863.305176  -48670.171875  -1231.749268
  146.000000  8950.817383  -65240.082031  -58715.718750  9578.281250  -49137.437500  289.155548  166.024185   48.352528  863.729980  -48671.539062  -191.128204
  147.000000  8996.440430  -65166.441406  -58602.867188  9496.328125  -49106.539062  286.681488  259.357361   48.408176  862.737061  -48640.105469  1475.565186
  148.000000  8859.303711  -65346.746094  -58918.921875  9699.877930  -49219.042969  292.826385   52.433231   48.253059  865.510437  -48754.105469  1721.964844
  149.000000  8833.562500  -65130.957031  -58719.796875  9607.771484  -49112.023438  290.045807    1.510345   48.503510  861.041321  -48644.671875  1831.840576
  150.000000  8730.802734  -65193.414062  -58896.562500  9782.992188  -49113.570312  295.335510  -107.035789   48.403728  862.816284  -48647.179688  1437.941528
  151.000000  8757.755859  -65132.878906  -58804.710938  9661.526367  -49143.183594  291.668610  -23.185770   48.353733  863.708435  -48677.273438  1548.190186
  152.000000  8947.144531  -64912.972656  -58395.421875  9292.394531  -49103.027344  280.525024  386.627075   48.200424  866.455566  -48638.597656  -2033.307373
  153.000000  9048.126953  -65186.027344  -58568.585938  9500.715820  -49067.871094  286.813965  338.965607   48.316925  864.366394  -48602.316406  2260.162109
  154.000000  8826.864258  -65101.757812  -58698.851562  9614.046875  -49084.804688  290.235260   76.115425   48.281105  865.007690  -48619.597656  1725.949341
  155.000000  9064.032227  -65200.011719  -58561.484375  9509.599609  -49051.882812  287.082153  387.523224   48.305977  864.562317  -48586.433594   71.629593
  156.000000  8951.996094  -65043.121094  -58521.531250  9433.716797  -49087.812500  284.791351  300.645721   48.307182  864.540710  -48622.351562  166.950333
  157.000000  8782.998047  -65040.203125  -58688.015625  9578.379883  -49109.636719  289.158539   25.527609   48.315979  864.383301  -48644.093750  2696.478027
  158.000000  9002.200195  -65164.269531  -58588.007812  9496.628906  -49091.378906  286.690582  311.532166   48.360435  863.588745  -48625.406250  -2139.430908
  159.000000  8988.308594  -65352.464844  -58791.171875  9609.554688  -49181.617188  290.099640  225.535034   48.309753  864.494690  -48716.132812  1924.947388
  160.000000  9064.207031  -65170.644531  -58532.398438  9369.716797  -49162.679688  282.859253  350.034027   48.373955  863.347351  -48696.578125  -1104.563477
  161.000000  8743.549805  -65173.656250  -58848.742188  9713.168945  -49135.574219  293.227631  -117.055733   48.507141  860.976868  -48668.187500  2213.782471
  162.000000  9051.263672  -65312.343750  -58686.195312  9518.484375  -49167.710938  287.350372  341.266998   48.338573  863.979309  -48701.949219  1153.692749
  163.000000  8971.488281  -65225.957031  -58677.437500  9513.299805  -49164.136719  287.193848  177.426010   48.506275  860.992249  -48696.757812  2230.427490
  164.000000  9143.773438  -65286.257812  -58570.984375  9457.866211  -49113.117188  285.520386  347.052643   48.512814  860.876221  -48645.675781  956.004639
  165.000000  8735.453125  -65147.367188  -58842.921875  9783.158203  -49059.765625  295.340515  -105.211174   48.416126  862.595398  -48593.257812  -768.479492
  166.000000  9006.158203  -65346.800781  -58774.742188  9494.642578  -49280.101562  286.630615  219.198975   48.177437  866.869019  -48815.890625  611.202454
  167.000000  9014.278320  -65268.046875  -58677.757812  9573.600586  -49104.156250  289.014252  326.310455   48.242130  865.706543  -48639.324219  -136.242416
  168.000000  8941.714844  -65168.875000  -58655.882812  9361.181641  -49294.703125  282.601593  142.879013   48.280090  865.025879  -48829.503906  1388.962646
  169.000000  8859.158203  -65237.511719  -58812.531250  9709.043945  -49103.488281  293.103088  106.131355   48.276031  865.098572  -48638.328125  -2143.000977
  170.000000  9073.177734  -65367.234375  -58723.703125  9504.393555  -49219.308594  286.924988  380.382965   48.192631  866.595703  -48754.953125  2171.396729
  171.000000  8882.980469  -65235.773438  -58784.585938  9612.451172  -49172.132812  290.187103   85.539879   48.381535  863.212097  -48705.957031  600.172119
  172.000000  8872.052734  -65125.335938  -58675.820312  9536.032227  -49139.789062  287.880096  166.069473   48.335648  864.031616  -48674.054688  -115.489960
  173.000000  8893.646484  -65200.445312  -58739.250000  9592.103516  -49147.148438  289.572815  123.341309   48.348927  863.794312  -48681.285156  836.522400
  174.000000  9115.227539  -65133.710938  -58453.906250  9360.977539  -49092.929688  282.595398  459.552643   48.378571  863.265015  -48626.781250  888.521790
  175.000000  9059.354492  -65206.828125  -58579.000000  9408.626953  -49170.375000  284.033905  332.242279   48.251114  865.545349  -48705.457031  1360.307251
  176.000000  8977.060547  -65219.789062  -58675.101562  9601.075195  -49074.027344  289.843658  209.459305   48.295078  864.757385  -48608.683594  1071.195068
  177.000000  9134.373047  -65422.753906  -58713.929688  9560.914062  -49153.015625  288.631256  440.217773   48.288872  864.868530  -48687.730469  154.464767
  178.000000  8933.527344  -65296.730469  -58788.242188  9660.818359  -49127.421875  291.647247  120.033180   48.309486  864.499512  -48661.941406  -518.530640
  179.000000  8717.670898  -64903.261719  -58614.953125  9509.837891  -49105.117188  287.089325  -40.071800   48.447815  862.031189  -48638.300781  -1069.332275
  180.000000  8875.125000  -64986.199219  -58542.335938  9483.374023  -49058.960938  286.290436  158.335037   48.288353  864.877869  -48593.683594  225.853928
  181.000000  8944.848633  -65336.425781  -58819.843750  9709.677734  -49110.164062  293.122192   63.205017   48.370033  863.417358  -48644.097656  656.749756
  182.000000  9087.429688  -65312.933594  -58658.781250  9550.742188  -49108.039062  288.324188  340.244293   48.280407  865.020203  -48642.835938  1186.268555
  183.000000  9153.720703  -65314.933594  -58591.953125  9470.152344  -49121.800781  285.891296  453.523926   48.296082  864.739441  -48656.449219  886.550293
  184.000000  8953.503906  -65245.824219  -58723.500000  9683.508789  -49039.992188  292.332214  295.345337   48.257298  865.434448  -48575.011719  1901.715210
  185.000000  8969.438477  -65369.019531  -58831.843750  9688.876953  -49142.968750  292.494293  180.909195   48.257088  865.438171  -48677.992188  1175.454224
  186.000000  8810.576172  -65113.136719  -58716.031250  9464.222656  -49251.808594  285.712280   35.026402   48.386879  863.116760  -48785.582031  261.846191
  187.000000  9100.873047  -65438.664062  -58765.187500  9612.454102  -49152.734375  290.187195  265.074127   48.388496  863.087891  -48686.492188  329.930664
  188.000000  8969.759766  -65373.226562  -58830.625000  9772.749023  -49057.875000  295.026276  117.382362   48.413792  862.636963  -48591.386719  2781.950439
  189.000000  9137.921875  -65542.757812  -58827.804688  9678.702148  -49149.101562  292.187134  311.239532   48.341259  863.931274  -48683.312500  1018.069702
  190.000000  9046.473633  -65365.531250  -58751.125000  9615.208008  -49135.917969  290.270325  295.570770   48.243618  865.679810  -48671.070312  2245.443359
  191.000000  9053.423828  -65252.804688  -58625.820312  9497.450195  -49128.371094  286.715363  368.083954   48.264141  865.311707  -48663.324219  1131.391602
  192.000000  9027.680664  -65159.074219  -58561.523438  9465.759766  -49095.765625  285.758667  288.130524   48.453773  861.925171  -48628.894531  -891.295471
  193.000000  8804.828125  -65195.867188  -58820.164062  9675.877930  -49144.285156  292.101868   -8.517659   48.328228  864.164246  -48678.621094  1482.017334
  194.000000  8822.853516  -65257.886719  -58861.187500  9760.874023  -49100.312500  294.667786   20.827322   48.335136  864.040710  -48634.582031  1885.855469
  195.000000  8943.632812  -65206.578125  -58691.304688  9526.367188  -49164.937500  287.588348  248.628296   48.296642  864.729431  -48699.578125  1860.165649
  196.000000  8889.711914  -65176.742188  -58712.320312  9564.966797  -49147.351562  288.753601  167.205856   48.325684  864.209717  -48681.714844  531.942749
  197.000000  8770.578125  -65101.843750  -58761.164062  9658.862305  -49102.300781  291.588196   38.652782   48.287689  864.889709  -48637.027344  1092.995850
  198.000000  9157.476562  -65353.808594  -58623.148438  9524.627930  -49098.519531  287.535828  444.006012   48.385563  863.140259  -48632.304688  1664.346924
  199.000000  8846.199219  -65146.648438  -58720.781250  9693.894531  -49026.886719  292.645752   61.013794   48.401264  862.860229  -48560.519531  2388.113037
  200.000000  8822.960938  -65185.667969  -58779.421875  9622.788086  -49156.632812  290.499146    7.289001   48.343479  863.891602  -48690.824219  284.919189
  201.000000  9201.025391  -65587.054688  -58814.664062  9566.585938  -49248.078125  288.802490  525.364685   48.221714  866.073059  -48783.441406  944.848572
  202.000000  8954.236328  -65331.640625  -58810.679688  9594.182617  -49216.496094  289.635620  200.048141   48.206028  866.354858  -48752.011719  1671.794800
  203.000000  8754.918945  -65242.335938  -58909.328125  9753.551758  -49155.777344  294.446747  -61.516174   48.295078  864.757385  -48690.433594  2243.631836
  204.000000  8949.180664  -65272.593750  -58758.320312  9633.324219  -49124.996094  290.817230  187.942993   48.301014  864.651123  -48659.593750  2182.770508
  205.000000  8683.791992  -64925.234375  -58660.289062  9618.187500  -49042.101562  290.360260  -83.207260   48.359264  863.609619  -48576.140625  1376.505615
  206.000000  8885.676758  -65344.289062  -58893.406250  9753.272461  -49140.132812  294.438293   49.830658   48.362492  863.552002  -48674.140625  2781.756104
  207.000000  8890.197266  -65197.593750  -58743.070312  9730.798828  -49012.273438  293.759857   66.285431   48.392590  863.014893  -48545.992188  1545.835938
  208.000000  8887.957031  -65336.750000  -58880.531250  9749.953125  -49130.578125  294.338104   52.857319   48.381020  863.221313  -48664.406250  1138.553467
  209.000000  8836.601562  -65205.199219  -58797.796875  9618.538086  -49179.257812  290.370850  146.635574   48.202919  866.410767  -48714.800781  1963.261108
  210.000000  8990.076172  -65341.351562  -58778.859375  9584.279297  -49194.578125  289.336609  247.074875   48.407578  862.747681  -48728.152344  1819.695068
  211.000000  8895.548828  -65088.019531  -58617.453125  9572.240234  -49045.210938  288.973175  187.352173   48.294510  864.767578  -48579.875000  1688.105469
  212.000000  8990.177734  -65288.273438  -58730.562500  9582.895508  -49147.667969  289.294861  241.641312   48.333363  864.072449  -48681.957031  2307.082275
  213.000000  9120.842773  -65236.066406  -58547.320312  9546.176758  -49001.144531  288.186371  461.331329   48.323086  864.256226  -48535.531250  250.080612
  214.000000  9104.975586  -65408.851562  -58736.328125  9607.669922  -49128.656250  290.042755  366.274811   48.373306  863.358948  -48662.558594  -1174.417603
  215.000000  8926.376953  -65197.468750  -58708.500000  9568.767578  -49139.734375  288.868347  205.839966   48.303974  864.598145  -48674.304688  1119.819946
  216.000000  8880.083984  -65256.421875  -58805.648438  9577.630859  -49228.015625  289.135925  102.827660   48.285290  864.932739  -48762.765625  155.127197
  217.000000  8892.191406  -65327.804688  -58871.093750  9639.559570  -49231.535156  291.005463   78.393456   48.243778  865.676941  -48766.687500  522.683594
  218.000000  8912.624023  -65412.339844  -58935.929688  9758.872070  -49177.058594  294.607361   58.189526   48.312389  864.447571  -48711.546875   60.294796
  219.000000  8818.735352  -65194.816406  -58799.945312  9725.599609  -49074.343750  293.602905  -47.837749   48.549603  860.223877  -48606.546875  2379.062988
  220.000000  9111.708008  -65496.886719  -58817.164062  9673.324219  -49143.839844  292.024780  277.908386   48.325314  864.216370  -48678.207031  109.976288
  221.000000  9007.589844  -65177.921875  -58597.015625  9535.095703  -49061.921875  287.851837  322.029877   48.313557  864.426636  -48596.402344  -994.621155
  222.000000  8911.072266  -65078.519531  -58602.343750  9419.689453  -49182.656250  284.367889  256.944244   48.152706  867.314209  -48718.683594  1955.254028
  223.000000  9008.341797  -65207.847656  -58629.500000  9610.826172  -49018.671875  290.138031  293.294617   48.255714  865.462830  -48553.707031  -1163.490723
  224.000000  8988.089844  -65280.621094  -58718.554688  9626.782227  -49091.773438  290.619720  196.047409   48.349640  863.781555  -48625.906250  -619.062988
  225.000000  8762.269531  -65104.812500  -58780.382812  9729.029297  -49051.351562  293.706421  -59.173233   48.337852  863.992188  -48585.597656  577.917664
  226.000000  8908.737305  -65515.621094  -59040.750000  9766.392578  -49274.359375  294.834381  -16.374893   48.345909  863.848206  -48808.527344  -731.378052
  227.000000  8635.982422  -64844.050781  -58638.359375  9548.578125  -49089.781250  288.258850  -129.143509   48.491268  861.258728  -48622.546875  -98.727669
  228.000000  9157.327148  -65293.605469  -58563.828125  9436.917969  -49126.910156  284.887970  417.215363   48.398746  862.905151  -48660.566406  -1438.271118
  229.000000  9109.241211  -65338.691406  -58655.148438  9513.689453  -49141.460938  287.205597  434.671143   48.219196  866.118286  -48676.847656  1533.247314
  230.000000  8955.875000  -65320.457031  -58791.421875  9599.970703  -49191.453125  289.810333  163.939636   48.380829  863.224731  -48725.285156  1038.793579
  231.000000  8900.728516  -65350.605469  -58871.406250  9833.027344  -49038.378906  296.846008   83.497078   48.346062  863.845459  -48572.542969  2875.379639
  232.000000  8935.757812  -65087.179688  -58583.109375  9465.304688  -49117.804688  285.744934  258.344238   48.238312  865.775024  -48653.007812  1352.665894
  233.000000  9107.683594  -65499.351562  -58815.343750  9640.578125  -49174.765625  291.036224  295.333160   48.315285  864.395752  -48709.226562  1261.955200
  234.000000  9053.263672  -65377.367188  -58743.375000  9530.842773  -49212.531250  287.723450  311.078278   48.252480  865.520813  -48747.597656  1693.169556
  235.000000  8736.826172  -65172.515625  -58871.523438  9733.057617  -49138.464844  293.828033  -54.321625   48.291149  864.827759  -48673.160156  1132.214111
  236.000000  8993.434570  -65240.136719  -58667.851562  9560.400391  -49107.453125  288.615753  205.250427   48.343708  863.887512  -48641.640625  -647.825317
  237.000000  9140.410156  -65330.085938  -58618.601562  9416.395508  -49202.207031  284.268433  396.121613   48.439789  862.174011  -48735.468750  2069.035889
  238.000000  8626.922852  -65277.968750  -59092.289062  9973.726562  -49118.562500  301.093506  -297.212067   48.497761  861.143372  -48651.265625  3347.091309
  239.000000  9122.717773  -65337.308594  -58633.859375  9585.394531  -49048.464844  289.370300  383.976562   48.381256  863.217102  -48582.292969  164.308868
  240.000000  9072.223633  -65267.023438  -58630.609375  9519.045898  -49111.562500  287.367310  405.589264   48.193729  866.575928  -48647.195312  1204.311768
  241.000000  8875.486328  -65160.671875  -58712.796875  9656.662109  -49056.132812  291.521790   49.567154   48.348530  863.801392  -48590.273438  -1229.662842
  242.000000  8869.218750  -65041.914062  -58600.859375  9488.451172  -49112.406250  286.443695  211.576538   48.329082  864.148987  -48646.734375  843.475952
  243.000000  8955.168945  -65348.859375  -58829.218750  9648.976562  -49180.242188  291.289734  174.136246   48.287956  864.884949  -48714.968750  2579.128906
  244.000000  8911.136719  -65206.265625  -58723.968750  9664.714844  -49059.253906  291.764862  223.044846   48.207077  866.335999  -48594.757812  803.658875
  245.000000  8956.128906  -65275.718750  -58748.656250  9588.861328  -49159.796875  289.474945  237.578903   48.281185  865.006226  -48694.585938  1495.808594
  246.000000  8773.471680  -64976.949219  -58619.203125  9500.538086  -49118.664062  286.808624  109.451012   48.234917  865.835999  -48653.898438  -1024.952026
  247.000000  8765.258789  -65109.476562  -58781.734375  9737.031250  -49044.703125  293.947998    9.900935   48.301754  864.637878  -48579.296875  -665.598083
  248.000000  8872.955078  -65460.191406  -59020.906250  9902.141602  -49118.765625  298.932495   -8.255956   48.351318  863.751587  -48652.878906  -1108.761475
  249.000000  8860.994141  -65264.679688  -58835.882812  9658.841797  -49177.039062  291.587555  107.388428   48.243996  865.673035  -48712.187500    9.666172
  250.000000  9023.711914  -65319.968750  -58725.640625  9621.114258  -49104.527344  290.448608  296.933441   48.186264  866.710205  -48640.234375  2167.668945
  251.000000  9034.175781  -65558.296875  -58951.179688  9850.426758  -49100.753906  297.371246  232.918015   48.288467  864.875793  -48635.472656  -265.176514
  252.000000  8859.708984  -65083.156250  -58644.562500  9458.078125  -49186.484375  285.526764  161.717758   48.200077  866.461792  -48722.054688  1815.537598
  253.000000  9089.211914  -65199.425781  -58542.156250  9394.359375  -49147.796875  283.603180  331.253113   48.401138  862.862488  -48681.429688  1477.350464
  254.000000  9192.200195  -65533.734375  -58776.843750  9567.701172  -49209.140625  288.836151  470.351654   48.237419  865.791077  -48744.351562  -213.835236
  255.000000  8805.325195  -65248.828125  -58876.484375  9699.943359  -49176.539062  292.828369   22.896177   48.227779  865.964111  -48711.843750  -647.055603
  256.000000  8920.109375  -65188.503906  -58695.320312  9538.146484  -49157.171875  287.943939  160.794235   48.320023  864.310974  -48691.589844   27.669275
  257.000000  8855.939453  -65190.312500  -58755.351562  9584.646484  -49170.703125  289.347717  119.923798   48.261307  865.362549  -48705.683594  3494.479980
  258.000000  8853.299805  -65159.121094  -58738.210938  9607.164062  -49131.046875  290.027496  115.689003   48.378704  863.262634  -48664.898438  2638.093750
  259.000000  8889.974609  -65320.660156  -58863.289062  9738.075195  -49125.214844  293.979523   13.168782   48.405231  862.789551  -48658.808594  2877.730957
  260.000000  8937.579102  -65236.968750  -58730.234375  9606.461914  -49123.773438  290.006287  124.321526   48.305161  864.576904  -48658.332031  916.325989
  261.000000  8790.643555  -65058.316406  -58695.101562  9558.205078  -49136.898438  288.549469   79.719505   48.174465  866.922485  -48672.718750  1405.947632
  262.000000  8908.289062  -65147.246094  -58673.601562  9469.372070  -49204.230469  285.867767  194.459900   48.186646  866.703369  -48739.933594  2052.271240
  263.000000  9225.508789  -65526.660156  -58733.835938  9575.998047  -49157.835938  289.086609  417.036957   48.408691  862.727844  -48691.398438  2305.753662
  264.000000  8906.533203  -65240.937500  -58761.835938  9521.132812  -49240.703125  287.430328   71.975777   48.378456  863.267029  -48774.554688  2188.667236
  265.000000  8853.514648  -65099.777344  -58669.531250  9436.866211  -49232.664062  284.886414   73.958565   48.260605  865.375122  -48767.652344  -772.709534
  266.000000  9225.900391  -65496.296875  -58692.187500  9539.030273  -49153.156250  287.970612  487.921722   48.412205  862.665222  -48686.683594  698.870300
  267.000000  8952.222656  -65204.968750  -58680.523438  9632.490234  -49048.031250  290.792053  257.559967   48.354549  863.693848  -48582.113281   69.848289
  268.000000  8981.196289  -65349.074219  -58798.414062  9675.439453  -49122.976562  292.088623  181.974182   48.522236  860.709045  -48655.445312  784.837219
  269.000000  8756.143555  -65000.394531  -58675.953125  9761.087891  -48914.867188  294.674225  -62.095989   48.463318  861.755432  -48447.902344  1966.876221
  270.000000  8853.678711  -65066.199219  -58644.890625  9566.593750  -49078.296875  288.802734  111.391777   48.314243  864.414368  -48612.769531  -1083.286377
  271.000000  9020.599609  -65395.101562  -58807.531250  9756.327148  -49051.203125  294.530518  288.533020   48.226833  865.981079  -48586.515625  1846.955811
  272.000000  8893.971680  -65322.046875  -58866.492188  9798.507812  -49067.984375  295.803894  106.158531   48.191780  866.611023  -48603.636719  1863.243896
  273.000000  8931.531250  -65396.531250  -58896.929688  9764.699219  -49132.230469  294.783264  136.782990   48.286037  864.919312  -48666.972656  1861.255371
  274.000000  9139.366211  -65295.453125  -58585.164062  9455.234375  -49129.929688  285.440918  428.977783   48.391769  863.029541  -48663.656250  727.861877
  275.000000  8976.751953  -65287.042969  -58734.914062  9632.958008  -49101.957031  290.806183  171.273117   48.296291  864.735657  -48636.601562  812.630371
  276.000000  9012.562500  -65367.914062  -58783.804688  9620.527344  -49163.277344  290.430908  156.857086   48.395351  862.965637  -48696.968750  3323.656738
  277.000000  8819.852539  -65056.718750  -58668.617188  9690.143555  -48978.472656  292.532532   42.982319   48.311169  864.469421  -48512.972656  1844.614990
  278.000000  9237.650391  -65605.414062  -58796.921875  9591.961914  -49204.960938  289.568542  472.185883   48.246792  865.622864  -48740.082031  1370.337891
  279.000000  9175.502930  -65443.296875  -58692.117188  9489.347656  -49202.769531  286.470764  424.585236   48.347088  863.827148  -48736.925781  -44.148785
  280.000000  8718.562500  -65074.492188  -58779.953125  9699.964844  -49079.988281  292.829010   -5.702520   48.210545  866.273682  -48615.460938  1118.791992
  281.000000  9105.659180  -65251.328125  -58570.460938  9462.335938  -49108.125000  285.655304  394.325348   48.279163  865.042480  -48642.933594  1513.602661
  282.000000  8949.730469  -65121.093750  -58594.421875  9616.049805  -48978.371094  290.295746  192.001999   48.477581  861.501892  -48511.269531  3234.690430
  283.000000  9005.770508  -65489.164062  -58929.312500  9845.371094  -49083.941406  297.218628  154.213272   48.381523  863.212341  -48617.765625  -483.745850
  284.000000  9008.859375  -65371.742188  -58795.664062  9597.950195  -49197.714844  289.749329  175.009201   48.367527  863.462097  -48731.671875  706.662048
  285.000000  8990.619141  -65065.253906  -58505.039062  9301.102539  -49203.937500  280.787903  253.460342   48.377934  863.276367  -48737.796875  452.207520
  286.000000  9233.062500  -65707.960938  -58904.140625  9724.134766  -49180.007812  293.558685  461.632538   48.208595  866.308716  -48715.496094  3015.284912
  287.000000  8794.419922  -65012.605469  -58651.320312  9512.542969  -49138.777344  287.170990  124.932434   48.255733  865.462463  -48673.812500  -169.200806
  288.000000  8888.301758  -65379.105469  -58909.828125  9823.726562  -49086.101562  296.565216   63.871372   48.255325  865.469788  -48621.140625  615.122620
  289.000000  8816.100586  -65029.875000  -58642.023438  9540.407227  -49101.617188  288.012177  163.630966   48.208344  866.313232  -48637.109375  2086.718018
  290.000000  8923.115234  -65250.027344  -58755.062500  9611.620117  -49143.441406  290.162018  171.843384   48.314041  864.417969  -48677.914062  931.343994
  291.000000  9219.852539  -65515.773438  -58731.492188  9469.441406  -49262.050781  285.869812  441.510101   48.335129  864.040894  -48796.320312  -1417.263184
  292.000000  8724.075195  -64984.289062  -58688.601562  9564.306641  -49124.296875  288.733673   18.823221   48.328159  864.165466  -48658.632812  1872.376221
  293.000000  8803.657227  -65039.269531  -58665.593750  9615.832031  -49049.761719  290.289154   99.949501   48.303349  864.609375  -48584.339844  1963.862915
  294.000000  9138.644531  -65392.105469  -58683.218750  9586.323242  -49096.894531  289.398315  435.339752   48.244492  865.664124  -48632.039062  146.979309
  295.000000  8831.298828  -65037.687500  -58632.445312  9578.160156  -49054.285156  289.151886  147.524612   48.251209  865.543640  -48589.363281  1143.933594
  296.000000  8857.229492  -65050.000000  -58623.671875  9543.145508  -49080.527344  288.094849  175.891418   48.265709  865.283630  -48615.468750  -1470.796753
  297.000000  8784.695312  -65037.445312  -58684.437500  9579.851562  -49104.585938  289.202942    9.863060   48.269630  865.213318  -48639.488281  307.303894
  298.000000  8778.862305  -65250.062500  -58901.226562  9819.132812  -49082.093750  296.426544  -74.150841   48.365932  863.490540  -48616.066406  1474.704956
  299.000000  8989.237305  -65357.257812  -58796.898438  9582.308594  -49214.589844  289.277130  201.070877   48.243938  865.674072  -48749.738281  1426.734863
  300.000000  8906.259766  -64941.625000  -58448.265625  9474.617188  -48973.648438  286.026062  219.547073   48.368778  863.439758  -48507.593750  1546.167969
  301.000000  8826.983398  -65017.253906  -58614.632812  9639.166016  -48975.468750  290.993591   69.218117   48.377220  863.289124  -48509.332031   82.858383
  302.000000  8913.536133  -65121.710938  -58631.703125  9499.012695  -49132.691406  286.762543  192.449326   48.367481  863.462891  -48666.652344  2039.975220
  303.000000  9019.327148  -65498.023438  -58911.898438  9808.910156  -49102.988281  296.117920  140.614975   48.331635  864.103333  -48637.292969  1931.134399
  304.000000  9240.878906  -65272.046875  -58463.835938  9451.921875  -49011.914062  285.340942  525.138855   48.468140  861.669678  -48544.902344  1428.514771
  305.000000  8894.721680  -65130.800781  -58672.492188  9560.541992  -49111.949219  288.620026  145.679749   48.347649  863.817139  -48646.097656  328.898254
  306.000000  8811.070312  -64787.054688  -58391.554688  9386.514648  -49005.039062  283.366364  180.156128   48.242298  865.703491  -48540.203125  1220.796997
  307.000000  8777.530273  -64792.148438  -58452.125000  9493.521484  -48958.601562  286.596771  150.170334   48.183701  866.756287  -48494.332031  412.987885
  308.000000  8909.658203  -65134.550781  -58647.265625  9602.491211  -49044.773438  289.886414  186.180069   48.268436  865.234680  -48579.687500  -289.500671
  309.000000  8864.962891  -64960.164062  -58515.250000  9457.261719  -49057.988281  285.502136  198.230911   48.260708  865.373291  -48592.976562  -564.915588
  310.000000  8906.212891  -65337.210938  -58855.312500  9685.218750  -49170.093750  292.383850   58.924088   48.373081  863.362976  -48704.000000  596.268311
  311.000000  8839.206055  -64945.609375  -58534.531250  9481.021484  -49053.507812  286.219421  124.219055   48.415588  862.604980  -48587.003906    4.202422
  312.000000  8910.421875  -65055.195312  -58582.257812  9509.199219  -49073.058594  287.070068  183.899368   48.471809  861.604431  -48606.011719  1575.837769
  313.000000  8961.759766  -65277.054688  -58748.265625  9631.449219  -49116.816406  290.760620  248.178589   48.235760  865.820862  -48652.042969  2029.833252
  314.000000  8846.001953  -64906.941406  -58488.867188  9464.507812  -49024.359375  285.720886  205.825241   48.166927  867.058167  -48560.250000  1553.872192
  315.000000  9053.507812  -65463.625000  -58841.703125  9653.085938  -49188.617188  291.413818  289.641663   48.154240  867.286621  -48724.632812  573.493713
  316.000000  8973.407227  -65181.652344  -58635.554688  9478.518555  -49157.035156  286.143860  224.598709   48.250301  865.559937  -48692.125000  1483.997437
  317.000000  8693.838867  -65053.242188  -58794.000000  9697.356445  -49096.644531  292.750275  -71.154465   48.344448  863.874329  -48630.824219  1591.746948
  318.000000  8986.979492  -65221.265625  -58659.085938  9422.918945  -49236.167969  284.465363  246.800491   48.324253  864.235352  -48770.542969  373.864075
  319.000000  8872.047852  -65168.347656  -58734.859375  9573.601562  -49161.257812  289.014282  168.731567   48.397964  862.919067  -48694.921875  599.406555
  320.000000  8793.289062  -65398.039062  -59034.312500  9855.269531  -49179.042969  297.517456   28.909155   48.212337  866.241455  -48714.496094  649.691101
  321.000000  9114.413086  -65272.542969  -58588.398438  9365.674805  -49222.722656  282.737244  449.996826   48.232899  865.872192  -48757.976562  1703.038208
  322.000000  8767.754883  -65130.242188  -58796.101562  9580.979492  -49215.121094  289.237000  -48.778728   48.300495  864.660400  -48749.726562  673.137329
  323.000000  8977.725586  -65106.687500  -58545.195312  9509.127930  -49036.066406  287.067902  348.046539   48.309414  864.500793  -48570.585938  540.980225
  324.000000  9027.157227  -65240.609375  -58640.078125  9386.542969  -49253.535156  283.367218  304.294434   48.265179  865.293091  -48788.480469  2172.283936
  325.000000  9095.142578  -65399.687500  -58734.960938  9519.890625  -49215.070312  287.392822  402.400116   48.319954  864.312195  -48749.488281  -736.111389
  326.000000  8806.748047  -65328.683594  -58963.281250  9823.964844  -49139.316406  296.572418   -2.473138   48.261215  865.364197  -48674.300781   51.390457
  327.000000  9100.938477  -65427.253906  -58760.375000  9637.275391  -49123.101562  290.936493  337.518555   48.269596  865.213928  -48658.003906  -92.949669
  328.000000  8913.962891  -65111.351562  -58619.226562  9480.397461  -49138.828125  286.200562  206.668625   48.299423  864.679626  -48673.441406  1726.364624
  329.000000  8863.900391  -65250.148438  -58820.718750  9701.985352  -49118.734375  292.890015   78.299583   48.385910  863.134033  -48652.515625  2880.703613
  330.000000  8988.471680  -65240.554688  -58687.273438  9485.463867  -49201.808594  286.353516  203.134460   48.382530  863.194336  -48735.621094  675.123291
  331.000000  8778.401367  -65284.843750  -58934.679688  9773.557617  -49161.121094  295.050690  -43.508823   48.255867  865.460083  -48696.156250  -506.607483
  332.000000  9058.548828  -65499.898438  -58885.796875  9647.458008  -49238.339844  291.243896  175.039963   48.438347  862.199646  -48771.617188  -125.403519
  333.000000  9035.321289  -65412.605469  -58818.250000  9542.045898  -49276.203125  288.061646  227.601822   48.390278  863.056152  -48809.941406  172.999985
  334.000000  8953.164062  -65195.902344  -58677.289062  9510.869141  -49166.421875  287.120453  209.789917   48.362930  863.544189  -48700.425781  -1547.666870
  335.000000  8995.539062  -65388.109375  -58816.453125  9574.617188  -49241.835938  289.044922  188.233078   48.328957  864.151245  -48776.167969  1811.292114
  336.000000  9055.604492  -65334.117188  -58720.562500  9680.097656  -49040.464844  292.229248  294.811066   48.483204  861.401978  -48573.308594  -324.549225
  337.000000  8974.412109  -65240.972656  -58681.992188  9650.187500  -49031.804688  291.326294  182.939453   48.367146  863.468933  -48565.765625  1360.775024
  338.000000  8922.183594  -65045.179688  -58549.539062  9407.354492  -49142.183594  283.995514  200.073074   48.330391  864.125549  -48676.500000  -649.410034
  339.000000  8985.458008  -65171.937500  -58610.828125  9595.041992  -49015.785156  289.661530  202.028366   48.282688  864.979309  -48550.562500  -85.607841
  340.000000  8587.030273  -64713.976562  -58556.984375  9605.588867  -48951.394531  289.979919  -143.139648   48.312153  864.451782  -48485.886719  335.808716
  341.000000  8954.009766  -65259.562500  -58731.570312  9600.839844  -49130.730469  289.836578  234.704910   48.354492  863.694885  -48664.816406  849.167480
  342.000000  8985.584961  -65380.453125  -58817.625000  9692.884766  -49124.742188  292.615265  218.773788   48.211910  866.249146  -48660.199219  -1054.436035
  343.000000  8864.088867  -65212.023438  -58779.664062  9592.830078  -49186.835938  289.594757  144.678238   48.212337  866.241455  -48722.289062  681.134399
  344.000000  8992.010742  -65091.183594  -58531.351562  9417.858398  -49113.492188  284.312592  315.479614   48.256290  865.452515  -48648.523438  164.132065
  345.000000  8897.885742  -65478.726562  -59009.515625  9829.420898  -49180.093750  296.737122   45.676342   48.253250  865.507019  -48715.152344  775.721985
  346.000000  8997.526367  -65326.625000  -58758.640625  9653.894531  -49104.746094  291.438202  281.767212   48.073086  868.750671  -48641.542969  2708.050781
  347.000000  8979.303711  -65436.933594  -58886.851562  9742.459961  -49144.390625  294.111877  179.994308   48.349926  863.776428  -48678.519531  -1646.809448
  348.000000  9073.631836  -65705.656250  -59065.914062  9827.971680  -49237.941406  296.693359  174.826050   48.377659  863.281250  -48771.800781  774.190857
  349.000000  8959.445312  -65219.003906  -58694.757812  9496.885742  -49197.871094  286.698334  202.197998   48.320240  864.307129  -48732.285156  1460.321289
  350.000000  9130.596680  -65427.664062  -58726.414062  9545.964844  -49180.449219  288.179962  291.598022   48.352509  863.730286  -48714.550781  -1326.561646
  351.000000  8709.509766  -65007.722656  -58728.515625  9567.583984  -49160.929688  288.832611  -46.539021   48.178509  866.849731  -48696.710938  1688.704834
  352.000000  9154.640625  -65552.804688  -58819.882812  9712.769531  -49107.113281  293.215576  266.797974   48.465191  861.722107  -48640.128906  -431.974854
  353.000000  9073.535156  -65389.437500  -58740.648438  9677.463867  -49063.183594  292.149750  227.028137   48.432083  862.311157  -48596.519531  2468.681885
  354.000000  9018.518555  -65340.863281  -58752.742188  9615.039062  -49137.703125  290.265228  198.328079   48.551682  860.187012  -48669.886719  515.748962
  355.000000  9109.414062  -65603.812500  -58924.718750  9695.173828  -49229.546875  292.684387  225.099854   48.439926  862.171570  -48762.808594  979.351135
  356.000000  8915.186523  -65229.796875  -58740.453125  9482.164062  -49258.289062  286.253876   86.996056   48.323769  864.244019  -48792.667969  807.954346
  357.000000  8998.208984  -65252.167969  -58682.414062  9590.410156  -49092.003906  289.521698  223.455276   48.357635  863.638733  -48626.058594  -498.160522
  358.000000  8971.949219  -65023.898438  -58488.328125  9362.849609  -49125.476562  282.651947  241.789795   48.352737  863.726196  -48659.578125  -162.617996
  359.000000  9036.834961  -65260.171875  -58653.796875  9417.149414  -49236.648438  284.291199  272.045532   48.292564  864.802429  -48771.328125  -1816.147583
  360.000000  9008.137695  -65304.589844  -58728.398438  9555.113281  -49173.285156  288.456146  288.695953   48.321339  864.287476  -48707.687500  1306.065186
  361.000000  9189.008789  -65605.632812  -58845.125000  9694.820312  -49150.304688  292.673706  387.402008   48.363785  863.528931  -48684.300781  1572.371094
  362.000000  8893.533203  -65249.347656  -58789.062500  9605.257812  -49183.804688  289.969940   69.736595   48.355927  863.669250  -48717.875000  1677.192993
  363.000000  8923.085938  -65022.167969  -58531.078125  9474.855469  -49056.222656  286.033264  179.098129   48.459602  861.821472  -48589.292969  869.631775
  364.000000  8860.935547  -65244.734375  -58823.343750  9713.720703  -49109.625000  293.244293   53.540619   48.335148  864.040527  -48643.894531  3166.659424
  365.000000  8779.077148  -64979.746094  -58622.296875  9522.859375  -49099.437500  287.482452   -1.686347   48.476753  861.516602  -48632.343750   94.098404
  366.000000  8785.880859  -64966.968750  -58607.250000  9582.466797  -49024.781250  289.281891   81.318932   48.419548  862.534424  -48558.238281  -293.574127
  367.000000  8963.666016  -65211.140625  -58675.421875  9478.316406  -49197.105469  286.137756  199.049179   48.322647  864.264038  -48731.496094  397.193176
  368.000000  8867.351562  -65079.949219  -58635.851562  9523.255859  -49112.593750  287.494415  137.230515   48.305531  864.570312  -48647.148438  306.936462
  369.000000  8934.040039  -65204.203125  -58696.398438  9626.742188  -49069.656250  290.618530  210.965622   48.274689  865.122620  -48604.507812  2980.644043
  370.000000  8943.787109  -65206.539062  -58689.843750  9506.939453  -49182.906250  287.001831  250.439011   48.365486  863.498535  -48716.882812  1035.790527
  371.000000  9115.424805  -65543.257812  -58858.343750  9590.625000  -49267.718750  289.528198  249.554321   48.332226  864.092773  -48802.015625  527.289673
  372.000000  8829.283203  -65201.953125  -58793.859375  9594.498047  -49199.359375  289.645111   -4.482300   48.297440  864.715149  -48733.992188  2247.189209
  373.000000  8833.861328  -65191.007812  -58787.578125  9576.130859  -49211.445312  289.090637  -31.620031   48.374981  863.329041  -48745.332031  1147.244995
  374.000000  8937.062500  -65302.238281  -58785.234375  9790.602539  -48994.632812  295.565247  144.611328   48.409393  862.715332  -48528.187500  495.088654
  375.000000  9185.108398  -65436.128906  -58679.218750  9465.115234  -49214.101562  285.739227  473.184784   48.280132  865.025085  -48748.902344  4430.579102
  376.000000  9182.836914  -65403.960938  -58648.617188  9555.414062  -49093.203125  288.465210  417.482086   48.196564  866.524963  -48628.808594  3897.826904
  377.000000  8895.542969  -65354.296875  -58882.132812  9769.585938  -49112.546875  294.930786  114.450829   48.224209  866.028259  -48647.886719  2791.354004
  378.000000  8816.007812  -65232.113281  -58854.921875  9710.173828  -49144.750000  293.137207   42.847797   48.310711  864.477600  -48679.257812  1875.163452
  379.000000  8938.529297  -65171.574219  -58669.523438  9612.991211  -49056.531250  290.203400  183.527710   48.383934  863.169312  -48590.332031  -120.046371
  380.000000  8863.373047  -65103.351562  -58669.882812  9559.992188  -49109.890625  288.603424  133.741348   48.429565  862.356018  -48643.250000  1598.650879
  381.000000  8895.253906  -65339.179688  -58874.304688  9740.357422  -49133.945312  294.048401   92.306801   48.305496  864.570923  -48668.500000  1157.126221
  382.000000  8862.884766  -65156.671875  -58729.078125  9652.482422  -49076.593750  291.395599  126.171722   48.324215  864.236023  -48610.968750  118.289162
  383.000000  8999.790039  -65348.851562  -58781.351562  9626.390625  -49154.960938  290.607910  222.413040   48.355316  863.680176  -48689.039062  635.200134
  384.000000  9319.371094  -65643.945312  -58761.054688  9510.306641  -49250.750000  287.103485  522.380188   48.276817  865.084534  -48785.582031  910.903931
  385.000000  8876.661133  -65185.140625  -58734.710938  9615.719727  -49118.992188  290.285767   95.143410   48.459751  861.818848  -48652.062500  3619.805908
  386.000000  8706.507812  -65126.765625  -58847.328125  9828.175781  -49019.152344  296.699524  -153.850479   48.387611  863.103699  -48552.917969  3116.943848
  387.000000  8849.547852  -65134.953125  -58726.867188  9550.640625  -49176.226562  288.321106   92.129089   48.303062  864.614441  -48710.804688  2102.611572
  388.000000  8843.893555  -65156.621094  -58750.687500  9657.535156  -49093.152344  291.548126   75.007149   48.426289  862.414368  -48626.542969  394.960449
  389.000000  9001.463867  -65467.015625  -58891.132812  9758.503906  -49132.628906  294.596222  158.600815   48.367954  863.454468  -48666.582031  838.690491
  390.000000  8788.154297  -65053.468750  -58695.523438  9662.289062  -49033.234375  291.691620  -51.773621   48.399456  862.892456  -48566.886719  3089.281494
  391.000000  8924.864258  -65342.230469  -58847.945312  9791.962891  -49055.984375  295.606323  129.414932   48.357327  863.644226  -48590.042969  1150.076172
  392.000000  9097.032227  -65302.406250  -58627.320312  9478.291016  -49149.031250  286.136963  376.623688   48.350845  863.760010  -48683.152344  1862.961304
  393.000000  8787.328125  -65305.507812  -58953.820312  9756.497070  -49197.324219  294.535645  -46.634796   48.225830  865.999146  -48732.648438  110.291145
  394.000000  8966.181641  -65165.175781  -58625.921875  9474.422852  -49151.500000  286.020203  241.162888   48.182961  866.769653  -48687.238281  2536.600342
  395.000000  8853.061523  -64988.246094  -58556.929688  9446.295898  -49110.632812  285.171082  190.548386   48.301044  864.650574  -48645.230469  317.730682
  396.000000  9178.623047  -65374.863281  -58620.289062  9452.480469  -49167.808594  285.357788  450.570709   48.391468  863.034912  -48701.535156  2048.996338
  397.000000  8960.142578  -65470.171875  -58947.132812  9741.523438  -49205.609375  294.083618  168.053482   48.353836  863.706604  -48739.699219  1333.871704
  398.000000  8990.568359  -65467.558594  -58901.531250  9644.822266  -49256.710938  291.164337  152.312943   48.321728  864.280518  -48791.109375  2748.896973
  399.000000  8958.602539  -65153.164062  -58622.976562  9519.087891  -49103.890625  287.368591  235.005859   48.420280  862.521362  -48637.339844  -66.516304
  400.000000  8982.360352  -65261.617188  -58710.125000  9544.003906  -49166.121094  288.120758  192.402115   48.453602  861.928223  -48699.250000  1768.415283
  401.000000  9017.137695  -65393.664062  -58808.226562  9629.328125  -49178.898438  290.696594  213.996597   48.324482  864.231262  -48713.273438  1539.614136
  402.000000  8767.550781  -65329.656250  -58983.789062  9826.217773  -49157.570312  296.640411  -129.500031   48.387100  863.112793  -48691.339844  387.067871
  403.000000  8992.267578  -65220.949219  -58657.242188  9550.544922  -49106.695312  288.318237  266.320557   48.269489  865.215820  -48641.597656  319.299957
  404.000000  8858.347656  -65238.414062  -58808.632812  9735.193359  -49073.437500  293.892517   64.234169   48.251854  865.532043  -48608.511719  451.870148
  405.000000  8982.683594  -65235.179688  -58684.843750  9643.824219  -49041.019531  291.134216  207.968185   48.395561  862.961914  -48574.707031  1964.257568
  406.000000  8883.063477  -65385.667969  -58933.515625  9859.072266  -49074.445312  297.632233  -16.225462   48.393898  862.991577  -48608.148438  455.022217
  407.000000  8874.838867  -65291.660156  -58850.945312  9720.872070  -49130.074219  293.460175   16.165339   48.389805  863.064575  -48663.816406  206.292313
  408.000000  9035.668945  -65309.503906  -58703.984375  9569.066406  -49134.917969  288.877380  236.135254   48.403465  862.820984  -48668.531250  943.780945
  409.000000  8997.156250  -65364.882812  -58796.265625  9634.401367  -49161.863281  290.849731  190.428894   48.363243  863.538574  -48695.863281  547.536865
  410.000000  8963.779297  -65346.250000  -58811.726562  9712.439453  -49099.289062  293.205597  134.995758   48.448772  862.014160  -48632.464844  532.948914
  411.000000  9037.988281  -65594.757812  -58991.179688  9825.457031  -49165.722656  296.617462  105.811165   48.481480  861.432617  -48698.582031  2418.448486
  412.000000  8701.461914  -64902.851562  -58633.414062  9540.801758  -49092.613281  288.024109  -127.697395   48.488861  861.301453  -48625.402344  3329.376465
  413.000000  8921.890625  -65213.546875  -58728.015625  9632.040039  -49095.976562  290.778442  238.417786   48.139473  867.552612  -48632.132812  1915.512329
  414.000000  9039.821289  -65515.527344  -58905.500000  9729.513672  -49175.984375  293.721069  193.003647   48.309772  864.494385  -48710.500000  1614.188721
  415.000000  8891.466797  -65243.328125  -58774.890625  9637.564453  -49137.328125  290.945221   84.020561   48.371666  863.388245  -48671.246094  1266.912354
  416.000000  8976.938477  -65325.785156  -58778.640625  9625.381836  -49153.257812  290.577454  176.418900   48.340271  863.948975  -48687.480469  -661.437195
  417.000000  8939.519531  -65090.031250  -58583.226562  9524.913086  -49058.312500  287.544434  243.824234   48.489632  861.287781  -48591.093750  2981.476562
  418.000000  8896.143555  -65347.972656  -58878.250000  9824.935547  -49053.312500  296.601715   29.264727   48.435478  862.250732  -48586.617188  438.710876
  419.000000  9115.178711  -65494.910156  -58807.882812  9624.279297  -49183.601562  290.544159  324.258911   48.347118  863.826599  -48717.757812  3300.745117
  420.000000  8706.247070  -65167.050781  -58891.414062  9741.395508  -49150.019531  294.079742  -130.247574   48.253117  865.509399  -48685.082031  1271.685669
  421.000000  8762.105469  -64961.500000  -58627.359375  9377.896484  -49249.460938  283.106201  109.745323   48.235447  865.826477  -48784.691406  694.443054
  422.000000  9064.568359  -65492.492188  -58856.460938  9706.371094  -49150.089844  293.022400  289.954498   48.304497  864.588806  -48684.656250  851.431885
  423.000000  8795.506836  -65317.527344  -58953.648438  9807.275391  -49146.375000  296.068573  -101.646172   48.400635  862.871460  -48680.015625  -647.559326
  424.000000  8753.894531  -65070.281250  -58747.796875  9747.191406  -49000.605469  294.254730  -77.553894   48.318916  864.330750  -48535.031250  -671.106384
  425.000000  9011.804688  -65397.554688  -58825.617188  9613.478516  -49212.140625  290.218109  267.983521   48.255901  865.459473  -48747.175781  1314.197144
  426.000000  9147.783203  -65661.390625  -58943.820312  9664.533203  -49279.289062  291.759369  322.698822   48.375225  863.324707  -48813.171875  763.407532
  427.000000  9066.716797  -65272.195312  -58630.750000  9414.113281  -49216.636719  284.199524  356.543579   48.253632  865.500183  -48751.691406  -1593.553101
  428.000000  8835.038086  -65258.046875  -58847.000000  9725.752930  -49121.246094  293.607513   29.937445   48.307117  864.541870  -48655.785156  1135.050537
  429.000000  9046.142578  -65263.289062  -58647.406250  9533.186523  -49114.218750  287.794189  289.902252   48.366882  863.473633  -48648.183594  3631.324219
  430.000000  8811.696289  -65184.363281  -58799.812500  9638.257812  -49161.554688  290.966156  -11.114166   48.193890  866.573059  -48697.187500  199.422958
  431.000000  8966.981445  -65224.242188  -58688.304688  9604.552734  -49083.750000  289.948639  203.990219   48.318569  864.336975  -48618.179688  773.568054
  432.000000  9082.484375  -65398.578125  -58738.906250  9575.277344  -49163.628906  289.064880  323.233124   48.369141  863.433289  -48697.570312  1153.923096
  433.000000  8927.021484  -65161.378906  -58657.703125  9448.300781  -49209.402344  285.231567  206.970688   48.322800  864.261292  -48743.792969  1014.781860
  434.000000  9025.619141  -65198.945312  -58606.757812  9521.249023  -49085.507812  287.433838  291.758362   48.398449  862.910461  -48619.167969  1168.615112
  435.000000  8735.539062  -64930.054688  -58623.968750  9589.416016  -49034.554688  289.491699  -10.778972   48.482014  861.423096  -48567.410156  2776.687988
  436.000000  8980.066406  -65334.812500  -58783.968750  9671.538086  -49112.429688  291.970856  218.418839   48.342388  863.911133  -48646.628906  1107.672241
  437.000000  8868.103516  -65047.503906  -58600.906250  9406.168945  -49194.738281  283.959717  200.122757   48.109409  868.094788  -48731.183594  729.211853
  438.000000  9163.185547  -65453.632812  -58716.640625  9484.035156  -49232.605469  286.310394  435.107025   48.207729  866.324280  -48768.105469  908.419189
  439.000000  9087.591797  -65477.609375  -58826.750000  9656.755859  -49169.992188  291.524597  324.847046   48.254360  865.487122  -48705.042969  -75.316490
  440.000000  8834.804688  -65052.609375  -58654.437500  9600.988281  -49053.449219  289.841034  154.050354   48.288132  864.881836  -48588.171875  538.520081
  441.000000  9039.064453  -65472.679688  -58864.609375  9683.062500  -49181.546875  292.318756  295.815887   48.357300  863.644714  -48715.605469  414.667755
  442.000000  9028.700195  -65412.449219  -58812.843750  9643.222656  -49169.621094  291.116058  230.360031   48.282406  864.984375  -48704.398438  1454.712280
  443.000000  8949.593750  -65210.757812  -58693.125000  9609.238281  -49083.886719  290.090088  213.406418   48.292603  864.801758  -48618.566406  -488.166962
  444.000000  8848.943359  -65068.328125  -58649.445312  9560.512695  -49088.933594  288.619141  118.840965   48.308132  864.523743  -48623.464844  3696.097412
  445.000000  8915.292969  -65242.304688  -58755.445312  9645.423828  -49110.023438  291.182495  135.015686   48.277882  865.065430  -48644.847656  2857.895020
  446.000000  9063.962891  -65326.769531  -58692.687500  9496.610352  -49196.078125  286.690002  303.860260   48.204670  866.379272  -48731.605469  877.030640
  447.000000  8956.846680  -65376.000000  -58850.273438  9724.544922  -49125.726562  293.571045  197.265686   48.208500  866.310425  -48661.218750  151.228165
  448.000000  9056.264648  -65154.675781  -58521.039062  9358.253906  -49162.785156  282.513214  415.250336   48.208168  866.316406  -48698.277344  -449.681152
  449.000000  8815.869141  -65193.242188  -58805.500000  9594.632812  -49210.867188  289.649170   38.329319   48.299480  864.678589  -48745.480469  1185.102783
  450.000000  8780.044922  -64798.765625  -58448.593750  9263.541016  -49185.054688  279.653961  151.470993   48.216743  866.162354  -48720.464844  3073.949951
  451.000000  8854.137695  -65313.843750  -58896.601562  9756.435547  -49140.164062  294.533783  -30.012476   48.471535  861.609314  -48673.121094  968.605103
  452.000000  8998.490234  -65349.359375  -58794.226562  9653.043945  -49141.183594  291.412537  232.184830   48.395397  862.964844  -48674.875000  1042.081421
  453.000000  9013.220703  -65364.218750  -58784.820312  9603.928711  -49180.890625  289.929810  250.100266   48.208584  866.308899  -48716.378906  -457.348969
  454.000000  8947.265625  -65080.910156  -58568.382812  9574.685547  -48993.695312  289.046997  279.656738   48.342407  863.910767  -48527.894531  2704.557617
  455.000000  8708.575195  -65304.835938  -59026.554688  9884.460938  -49142.093750  298.398712  -189.772339   48.392078  863.024048  -48675.816406  1695.533203
  456.000000  8992.287109  -65320.390625  -58754.187500  9586.723633  -49167.464844  289.410400  191.880005   48.378685  863.262939  -48701.316406  1709.796265
  457.000000  9025.578125  -65393.394531  -58801.281250  9630.238281  -49171.042969  290.724060  277.915588   48.195236  866.548828  -48706.660156  906.918945
  458.000000  9019.676758  -65308.218750  -58716.539062  9567.253906  -49149.285156  288.822662  342.190521   48.233097  865.868652  -48684.539062  1441.971802
  459.000000  8796.865234  -65307.332031  -58936.523438  9775.464844  -49161.058594  295.108246  -97.217323   48.321064  864.292358  -48695.464844  1734.033813
  460.000000  8737.254883  -65114.710938  -58806.804688  9672.578125  -49134.226562  292.002258  -68.710625   48.331348  864.108459  -48668.535156  -522.401611
  461.000000  9038.133789  -65393.742188  -58783.765625  9704.366211  -49079.398438  292.961884  236.081802   48.252110  865.527466  -48614.468750  123.456352
  462.000000  8826.415039  -65128.269531  -58733.281250  9617.009766  -49116.273438  290.324707   69.587944   48.197178  866.513916  -48651.875000  -764.049805
  463.000000  8970.831055  -65289.097656  -58749.085938  9624.814453  -49124.273438  290.560333  257.137939   48.277985  865.063599  -48659.093750  485.476288
  464.000000  8894.973633  -65143.093750  -58676.835938  9546.732422  -49130.101562  288.203125   90.559509   48.489468  861.290710  -48662.886719  2289.613525
  465.000000  8828.817383  -65154.687500  -58757.726562  9646.561523  -49111.164062  291.216827   76.737831   48.292847  864.797363  -48645.843750  -1143.800049
  466.000000  8860.541992  -65099.843750  -58673.976562  9488.656250  -49185.320312  286.449890  190.426804   48.247562  865.609070  -48720.433594  1237.188843
  467.000000  8907.788086  -65401.476562  -58923.835938  9773.725586  -49150.109375  295.055756   74.311699   48.303940  864.598755  -48684.679688  464.839233
  468.000000  9031.935547  -65259.625000  -58658.382812  9507.466797  -49150.914062  287.017761  323.194611   48.221344  866.079712  -48686.281250  514.165527
  469.000000  8876.195312  -65259.031250  -58819.039062  9708.553711  -49110.484375  293.088287   84.653709   48.446484  862.054871  -48643.683594  -43.133564
  470.000000  9074.300781  -65423.449219  -58780.289062  9731.369141  -49048.921875  293.777069  313.229126   48.355232  863.681641  -48583.000000  -1585.476318
  471.000000  8962.281250  -65149.898438  -58613.968750  9458.345703  -49155.625000  285.534851  262.692078   48.296112  864.738892  -48690.273438  -425.284241
  472.000000  9062.600586  -65374.531250  -58735.523438  9543.664062  -49191.859375  288.110504  353.292877   48.335659  864.031372  -48726.125000  325.897064
  473.000000  8829.712891  -65094.750000  -58703.429688  9478.886719  -49224.542969  286.154968   32.687531   48.422344  862.484619  -48757.972656  740.128235
  474.000000  8746.233398  -65131.386719  -58820.226562  9661.240234  -49158.984375  291.659973  -75.135124   48.440353  862.163940  -48692.242188  543.727966
  475.000000  8898.081055  -65160.074219  -58698.617188  9519.875000  -49178.742188  287.392334  201.610916   48.197411  866.509766  -48714.339844  514.684753
  476.000000  8995.128906  -65480.078125  -58921.351562  9671.574219  -49249.777344  291.971954  220.890335   48.244274  865.668030  -48784.921875  1182.850830
  477.000000  8994.352539  -65220.519531  -58651.445312  9521.862305  -49129.582031  287.452332  230.427628   48.372890  863.366394  -48663.488281  1796.142700
  478.000000  9016.873047  -65088.796875  -58490.289062  9455.509766  -49034.781250  285.449249  328.276733   48.386387  863.125549  -48568.558594  -317.895844
  479.000000  8876.996094  -65071.445312  -58629.046875  9494.444336  -49134.601562  286.624634  141.873108   48.392769  863.011719  -48668.316406  -439.622559
  480.000000  8754.567383  -65005.738281  -58679.437500  9522.576172  -49156.859375  287.473877  -58.030849   48.418686  862.549744  -48690.324219  608.553955
  481.000000  9053.209961  -65213.476562  -58580.976562  9557.818359  -49023.156250  288.537811  363.071655   48.388184  863.093506  -48556.914062  1485.732544
  482.000000  9092.341797  -65569.460938  -58908.679688  9692.985352  -49215.695312  292.618317  195.524063   48.394772  862.976013  -48749.390625  2719.481689
  483.000000  8782.498047  -64997.820312  -58637.789062  9552.525391  -49085.265625  288.378021   11.227905   48.429260  862.361450  -48618.628906  3172.584717
  484.000000  8797.372070  -65063.464844  -58689.015625  9520.335938  -49168.679688  287.406250   92.679665   48.231155  865.903503  -48703.953125  118.610146
  485.000000  8713.192383  -64945.246094  -58666.640625  9668.902344  -48997.738281  291.891266  -67.614304   48.400356  862.876404  -48531.378906  -795.853882
  486.000000  8960.736328  -65025.109375  -58500.812500  9395.485352  -49105.328125  283.637177  289.372894   48.356750  863.654541  -48639.390625  -2028.194458
  487.000000  8763.785156  -65145.312500  -58816.273438  9694.765625  -49121.507812  292.672058  -27.287561   48.326130  864.201782  -48655.867188  722.096191
  488.000000  8889.457031  -65213.328125  -58744.976562  9727.174805  -49017.800781  293.650452  120.396545   48.263443  865.324219  -48552.761719  1183.422363
  489.000000  8782.165039  -65047.351562  -58700.539062  9578.748047  -49121.789062  289.169647  -24.284224   48.374954  863.329529  -48655.675781  727.931702
  490.000000  8976.445312  -65377.406250  -58836.820312  9707.041016  -49129.781250  293.042633  132.169601   48.369900  863.419739  -48663.718750  -1215.241455
  491.000000  8866.521484  -65174.816406  -58745.359375  9691.775391  -49053.585938  292.581787  129.623932   48.251625  865.536194  -48588.660156  -176.983688
  492.000000  8869.715820  -65132.703125  -58695.390625  9516.036133  -49179.355469  287.276459   77.320770   48.409725  862.709412  -48712.906250  -165.573624
  493.000000  8999.986328  -65288.824219  -58710.265625  9554.697266  -49155.570312  288.443573  248.902359   48.307648  864.532410  -48690.105469  -376.828888
  494.000000  8758.990234  -65183.429688  -58855.328125  9688.674805  -49166.652344  292.488190  -95.557281   48.360966  863.579224  -48700.675781  3306.786133
  495.000000  8986.079102  -65269.609375  -58710.007812  9517.580078  -49192.429688  287.323059  296.915649   48.279854  865.030090  -48727.234375   -7.972323
  496.000000  8964.331055  -65211.785156  -58681.531250  9478.793945  -49202.738281  286.152161  233.245972   48.131657  867.693542  -48738.968750  1185.904785
  497.000000  8950.358398  -65374.859375  -58851.453125  9696.890625  -49154.562500  292.736206  130.758514   48.269985  865.206970  -48689.460938  1655.761353
  498.000000  8949.888672  -65275.406250  -58763.742188  9571.828125  -49191.914062  288.960724  112.242493   48.486893  861.336426  -48724.722656  909.486816
  499.000000  8793.740234  -65165.781250  -58802.601562  9720.452148  -49082.148438  293.447510   15.193812   48.233513  865.861206  -48617.398438  939.112854
  500.000000  8927.869141  -65269.687500  -58781.820312  9530.814453  -49251.007812  287.722595  174.679688   48.321709  864.280823  -48785.406250  699.620483
  501.000000  8990.716797  -65258.023438  -58691.554688  9599.114258  -49092.441406  289.784485  182.598450   48.466991  861.690125  -48625.441406  -685.044983
  502.000000  8863.152344  -65310.968750  -58879.187500  9690.180664  -49189.007812  292.533630  -42.284241   48.460442  861.806580  -48722.070312  2466.936523
  503.000000  9049.454102  -65366.824219  -58746.859375  9448.013672  -49298.843750  285.222931  321.836578   48.245438  865.647156  -48833.980469  1240.464844
  504.000000  8995.861328  -65173.359375  -58612.828125  9516.994141  -49095.835938  287.305359  333.322662   48.251450  865.539307  -48630.914062  3087.101562
  505.000000  9217.644531  -65577.453125  -58784.421875  9595.393555  -49189.027344  289.672150  425.032227   48.338062  863.988403  -48723.269531  645.437073
  506.000000  9002.258789  -65217.226562  -58642.765625  9533.764648  -49109.000000  287.811646  333.776886   48.192165  866.604065  -48644.648438  820.081604
  507.000000  8907.457031  -65025.730469  -58544.210938  9436.263672  -49107.945312  284.868225  311.287872   48.174446  866.922791  -48643.765625  -522.678223
  508.000000  8880.224609  -65267.632812  -58816.750000  9673.360352  -49143.390625  292.025848  119.273682   48.205902  866.357117  -48678.906250  1902.431396
  509.000000  9146.205078  -65640.843750  -58916.914062  9678.158203  -49238.757812  292.170715  282.400879   48.267574  865.250183  -48773.679688  787.991699
  510.000000  9006.798828  -65482.382812  -58909.101562  9805.880859  -49103.218750  296.026489  108.502983   48.459431  861.824524  -48636.292969  1810.448486
  511.000000  8856.657227  -65124.027344  -58699.062500  9556.049805  -49143.011719  288.484406   58.255932   48.382481  863.195251  -48676.828125  434.699249
  512.000000  8855.829102  -65033.171875  -58602.945312  9559.680664  -49043.265625  288.594025  156.483337   48.222664  866.055969  -48578.621094  1679.028564
  513.000000  8950.319336  -65374.718750  -58852.585938  9778.881836  -49073.703125  295.211426  129.630066   48.390594  863.050476  -48607.437500  779.461731
  514.000000  9075.949219  -65227.859375  -58578.453125  9284.664062  -49293.789062  280.291626  315.140625   48.434216  862.273193  -48827.105469  -1133.534180
  515.000000  8938.139648  -65355.636719  -58847.023438  9675.758789  -49171.265625  292.098267  158.671097   48.293713  864.781860  -48705.933594  2964.016357
  516.000000  8848.028320  -65233.886719  -58814.656250  9640.042969  -49174.613281  291.020050   28.052582   48.289425  864.858643  -48709.324219  1507.487305
  517.000000  8814.033203  -65267.695312  -58881.328125  9710.041992  -49171.285156  293.133240    6.926392   48.389511  863.069824  -48705.031250  2233.908936
  518.000000  9184.261719  -65466.484375  -58709.062500  9616.781250  -49092.281250  290.317810  465.349609   48.294472  864.768250  -48626.945312  3164.851562
  519.000000  8999.579102  -65475.898438  -58909.929688  9796.820312  -49113.109375  295.752960  160.526367   48.390755  863.047668  -48646.843750  899.394897
  520.000000  9156.977539  -65537.437500  -58815.226562  9608.418945  -49206.808594  290.065369  311.018463   48.361366  863.572083  -48740.828125  1436.332520
  521.000000  8949.600586  -65323.472656  -58803.781250  9723.734375  -49080.046875  293.546600  180.644089   48.475204  861.544128  -48612.968750  769.047180
  522.000000  8841.564453  -65340.636719  -58925.804688  9676.579102  -49249.226562  292.123016  -69.752861   48.378819  863.260559  -48783.078125  273.041260
  523.000000  9098.628906  -65459.917969  -58790.476562  9687.627930  -49102.847656  292.456573  246.037643   48.442539  862.125061  -48636.082031  -1081.851807
  524.000000  8896.755859  -65135.835938  -58673.210938  9502.988281  -49170.222656  286.882568  116.287514   48.371685  863.387878  -48704.140625  194.774185
  525.000000  8851.130859  -65143.312500  -58724.234375  9501.105469  -49223.128906  286.825714    8.158921   48.382435  863.196045  -48756.945312  197.424911
  526.000000  9036.416992  -65394.628906  -58788.351562  9576.937500  -49211.414062  289.114990  173.528198   48.496410  861.167358  -48744.128906  1761.015869
  527.000000  9059.973633  -65277.062500  -58640.265625  9513.617188  -49126.648438  287.203430  318.136719   48.348969  863.793518  -48660.785156  -110.096733
  528.000000  8843.239258  -65133.093750  -58716.937500  9579.530273  -49137.406250  289.193268  130.761032   48.243038  865.690247  -48672.562500  -1533.908569
  529.000000  9018.377930  -65494.738281  -58904.679688  9583.818359  -49320.859375  289.322693  215.717773   48.233704  865.857788  -48856.105469  268.344604
  530.000000  8814.490234  -64973.308594  -58588.187500  9558.466797  -49029.718750  288.557373  127.180878   48.151028  867.344421  -48565.761719  1487.497803
  531.000000  8738.652344  -65303.468750  -58995.843750  9906.191406  -49089.652344  299.054718  -152.285202   48.345150  863.861755  -48623.828125  102.428200
  532.000000  9081.447266  -65373.007812  -58723.531250  9577.505859  -49146.023438  289.132141  360.239502   48.343716  863.887390  -48680.210938  1538.020630
  533.000000  9025.646484  -65376.230469  -58776.625000  9620.113281  -49156.511719  290.418396  260.498993   48.374363  863.340088  -48690.406250  1410.745361
  534.000000  8875.757812  -65289.019531  -58849.195312  9709.347656  -49139.847656  293.112274   18.368341   48.531044  860.552795  -48672.230469  1590.944214
  535.000000  8981.107422  -65243.851562  -58696.726562  9515.902344  -49180.824219  287.272400  246.251389   48.284428  864.948181  -48715.582031  795.194092
  536.000000  9023.716797  -65512.886719  -58920.132812  9715.791016  -49204.343750  293.306793  213.546951   48.279625  865.034180  -48739.148438  -18.745481
  537.000000  9018.876953  -65529.679688  -58949.820312  9778.255859  -49171.562500  295.192505  200.013687   48.309422  864.500671  -48706.082031  -792.296875
  538.000000  8889.539062  -65332.464844  -58874.171875  9785.888672  -49088.281250  295.422943    3.018443   48.431988  862.312866  -48621.617188  -1561.192261
  539.000000  8939.884766  -65232.625000  -58725.953125  9541.230469  -49184.722656  288.037048  195.828003   48.370853  863.402710  -48718.648438  1023.247620
  540.000000  8810.977539  -65129.273438  -58748.679688  9588.096680  -49160.582031  289.451874  116.904320   48.270390  865.199707  -48695.476562  1779.807373
  541.000000  8986.026367  -65333.054688  -58778.890625  9548.050781  -49230.839844  288.242920  240.944046   48.307354  864.537659  -48765.378906  1099.709351
  542.000000  8781.394531  -65286.628906  -58946.773438  9757.418945  -49189.355469  294.563477  -55.712727   48.177826  866.862000  -48725.140625  1054.915161
  543.000000  8941.773438  -65435.082031  -58921.242188  9721.983398  -49199.257812  293.493713   82.565788   48.411205  862.683044  -48732.796875  -256.392609
  544.000000  8770.899414  -65129.929688  -58787.179688  9645.969727  -49141.210938  291.198975  -69.067154   48.431892  862.314575  -48674.550781  -686.901184
  545.000000  8696.858398  -65202.675781  -58947.156250  9835.238281  -49111.917969  296.912750  -211.640152   48.399628  862.889404  -48645.566406  1073.594849
  546.000000  8884.106445  -65105.921875  -58654.664062  9503.905273  -49150.757812  286.910248   76.774147   48.302422  864.625916  -48685.343750  1934.771729
  547.000000  8942.459961  -65369.519531  -58869.726562  9691.105469  -49178.621094  292.561554  119.742409   48.265781  865.282288  -48713.558594  1838.679932
  548.000000  8868.144531  -65160.171875  -58724.656250  9627.982422  -49096.671875  290.655975   81.800354   48.362759  863.547241  -48630.675781  -35.987568
  549.000000  8829.660156  -65129.144531  -58731.992188  9602.260742  -49129.730469  289.879456   71.070259   48.308624  864.514893  -48664.257812  -2215.839600
  550.000000  9074.113281  -65204.406250  -58554.867188  9508.653320  -49046.214844  287.053589  344.733063   48.353676  863.709473  -48580.308594  -65.064522
  551.000000  9009.642578  -65362.003906  -58785.515625  9618.302734  -49167.210938  290.363739  217.057205   48.317352  864.358765  -48701.652344  1733.168457
  552.000000  8903.751953  -65306.460938  -58839.164062  9696.138672  -49143.023438  292.713501  171.065735   48.313690  864.424255  -48677.500000  -112.184288
  553.000000  8904.008789  -65196.292969  -58726.156250  9649.265625  -49076.890625  291.298462   82.313843   48.428280  862.378906  -48610.265625  1771.864380
  554.000000  9144.897461  -65300.953125  -58587.390625  9496.067383  -49091.324219  286.673615  418.337921   48.370842  863.402954  -48625.250000  1979.857544
  555.000000  9047.494141  -65334.902344  -58716.820312  9542.599609  -49174.218750  288.078369  318.893219   48.322258  864.270996  -48708.613281  2012.416016
  556.000000  8751.156250  -65265.023438  -58944.289062  9811.353516  -49132.937500  296.191681  -91.541405   48.375267  863.323975  -48666.820312  4059.691895
  557.000000  9004.164062  -65477.179688  -58910.695312  9717.174805  -49193.519531  293.348572  168.514328   48.291332  864.824463  -48728.210938  -793.566528
  558.000000  8959.841797  -65064.218750  -58538.718750  9441.396484  -49097.320312  285.023193  272.836578   48.288410  864.876831  -48632.042969  967.211975
  559.000000  9195.080078  -65360.566406  -58591.101562  9465.316406  -49125.785156  285.745300  433.152679   48.344162  863.879395  -48659.968750  -1759.238037
  560.000000  8764.198242  -65009.015625  -58672.195312  9522.841797  -49149.351562  287.481903   13.857076   48.401878  862.849304  -48682.980469  2227.035156
  561.000000  8878.208008  -65174.500000  -58718.671875  9582.468750  -49136.203125  289.281952   73.026085   48.382847  863.188721  -48670.015625  891.795044
  562.000000  9090.162109  -65326.167969  -58662.046875  9557.701172  -49104.343750  288.534271  363.980377   48.325382  864.215149  -48638.707031  853.358215
  563.000000  9100.562500  -65449.769531  -58778.289062  9605.519531  -49172.769531  289.977844  336.115723   48.286892  864.903992  -48707.503906  1461.101807
  564.000000  8655.661133  -65161.679688  -58936.187500  9846.162109  -49090.023438  297.242523  -227.789078   48.448032  862.027283  -48623.207031  2298.533936
  565.000000  8977.543945  -65276.523438  -58728.015625  9537.152344  -49190.863281  287.913910  184.343018   48.439774  862.174255  -48724.125000  -99.788200
  566.000000  8778.038086  -65181.144531  -58834.804688  9720.167969  -49114.636719  293.438934  -108.742928   48.406162  862.772949  -48648.222656  2855.735107
  567.000000  8939.562500  -65260.000000  -58756.101562  9663.694336  -49092.406250  291.734070  227.714432   48.413620  862.640015  -48625.921875  -1302.826416
  568.000000  9056.420898  -65393.531250  -58770.125000  9514.945312  -49255.179688  287.243530  303.778656   48.313400  864.429443  -48789.660156  -444.555481
  569.000000  8779.189453  -65007.570312  -58664.578125  9547.527344  -49117.050781  288.227142   -5.808563   48.402866  862.831665  -48650.667969  2660.017334
  570.000000  9011.289062  -65234.718750  -58655.000000  9513.943359  -49141.054688  287.213287  256.945068   48.451931  861.957947  -48674.199219  600.043030
  571.000000  8875.925781  -65103.488281  -58654.570312  9663.904297  -48990.664062  291.740387  103.626503   48.513115  860.870850  -48523.218750  2616.756348
  572.000000  8860.546875  -65219.812500  -58782.617188  9636.803711  -49145.812500  290.922272   20.626577   48.400928  862.866211  -48679.449219  2311.650146
  573.000000  8990.626953  -65213.019531  -58652.875000  9549.082031  -49103.792969  288.274078  278.165192   48.339771  863.957886  -48638.019531  1340.561279
  574.000000  8890.830078  -65083.667969  -58618.773438  9510.648438  -49108.125000  287.113800  139.574051   48.326748  864.190735  -48642.476562  1230.676270
  575.000000  8989.068359  -65314.988281  -58752.390625  9514.845703  -49237.546875  287.240540  230.646957   48.320023  864.310974  -48771.964844  813.290161
  576.000000  8806.225586  -65027.910156  -58650.632812  9539.330078  -49111.304688  287.979675   90.262535   48.334633  864.049744  -48645.582031  824.967896
  577.000000  8660.360352  -65005.500000  -58773.617188  9655.246094  -49118.371094  291.479004  -59.525234   48.238346  865.774414  -48653.574219  1248.526001
  578.000000  8931.345703  -65278.292969  -58782.773438  9661.458008  -49121.316406  291.666534  150.666779   48.309727  864.495178  -48655.832031  2460.627441
  579.000000  8891.467773  -65391.875000  -58927.359375  9757.940430  -49169.417969  294.579224   14.962540   48.382256  863.199219  -48703.234375  373.911194
  580.000000  9029.397461  -65302.390625  -58709.726562  9716.107422  -48993.617188  293.316345  326.092346   48.358364  863.625732  -48527.664062  3404.473877
  581.000000  8969.500000  -65273.890625  -58731.734375  9659.431641  -49072.304688  291.605377  180.521225   48.450287  861.987183  -48605.464844  664.290588
  582.000000  9033.985352  -65330.359375  -58721.171875  9619.501953  -49101.671875  290.399933  237.397583   48.293274  864.789734  -48636.347656  146.585693
  583.000000  8952.273438  -65455.359375  -58924.460938  9781.738281  -49142.722656  295.297638   86.809723   48.369274  863.430908  -48676.664062  -434.268677
  584.000000  9066.107422  -65282.730469  -58645.625000  9462.729492  -49182.894531  285.667206  280.931061   48.288200  864.880554  -48717.617188  2186.676025
  585.000000  8866.817383  -65285.265625  -58842.890625  9627.826172  -49215.062500  290.651245   67.315910   48.323009  864.257568  -48749.449219  539.186523
  586.000000  9010.771484  -65339.867188  -58756.921875  9582.867188  -49174.054688  289.294006  283.584076   48.338364  863.983032  -48708.292969  346.526886
  587.000000  8799.666016  -65074.109375  -58710.914062  9677.960938  -49032.953125  292.164734   -5.837316   48.478409  861.487183  -48565.843750  1422.065552
  588.000000  8891.566406  -65006.007812  -58542.187500  9459.250977  -49082.937500  285.562195  162.918747   48.281971  864.992188  -48617.718750  1879.355469
  589.000000  9049.441406  -65442.613281  -58818.671875  9716.469727  -49102.203125  293.327271  249.928543   48.239189  865.759277  -48637.398438  874.832947
  590.000000  8891.139648  -65128.285156  -58672.476562  9458.875000  -49213.601562  285.550842  141.477097   48.144726  867.458008  -48749.707031  1283.108887
  591.000000  8952.726562  -65414.808594  -58890.781250  9758.449219  -49132.332031  294.594574   54.981018   48.490524  861.271912  -48665.105469  -2345.825195
  592.000000  8882.502930  -65197.593750  -58756.640625  9590.673828  -49165.968750  289.529663  120.707695   48.244877  865.657227  -48701.109375  2185.336182
  593.000000  9018.721680  -65369.347656  -58782.101562  9636.651367  -49145.449219  290.917664  233.206848   48.356316  863.662292  -48679.515625   -6.327423
  594.000000  8913.567383  -65256.011719  -58771.992188  9566.374023  -49205.617188  288.796082  125.839119   48.311241  864.468079  -48740.117188  398.200928
  595.000000  8989.292969  -65194.277344  -58636.718750  9599.320312  -49037.398438  289.790680  262.434204   48.488331  861.310852  -48570.191406  1800.091797
  596.000000  8795.087891  -65058.742188  -58696.890625  9570.424805  -49126.464844  288.918365   65.539040   48.243439  865.683044  -48661.617188  -1003.573486
  597.000000  8941.378906  -65226.386719  -58711.492188  9614.898438  -49096.593750  290.260986  221.289871   48.202190  866.423828  -48632.144531  524.078430
  598.000000  9010.446289  -65376.402344  -58797.882812  9638.703125  -49159.179688  290.979614  230.239029   48.334160  864.058167  -48693.460938  649.963867
  599.000000  8868.053711  -65276.199219  -58841.882812  9648.296875  -49193.585938  291.269226   42.175816   48.341640  863.924500  -48727.792969  705.172668
  600.000000  8990.877930  -65296.726562  -58736.179688  9583.055664  -49153.125000  289.299683  175.148560   48.512501  860.881775  -48685.687500  1534.011230
  601.000000  9002.869141  -65285.484375  -58715.976562  9613.052734  -49102.921875  290.205261  248.575317   48.284550  864.945984  -48637.679688  -477.018616
  602.000000  9081.060547  -65500.695312  -58852.054688  9631.116211  -49220.937500  290.750580  303.110931   48.246452  865.628967  -48756.062500  1082.346802
  603.000000  9098.397461  -65380.609375  -58701.968750  9626.802734  -49075.164062  290.620361  276.567169   48.549805  860.220276  -48607.367188  -2045.758545
  604.000000  9026.525391  -65442.539062  -58846.562500  9634.573242  -49211.988281  290.854919  234.406540   48.371620  863.389038  -48745.906250  1587.376465
  605.000000  8872.235352  -65007.921875  -58570.304688  9539.332031  -49030.972656  287.979736  137.309372   48.307884  864.528137  -48565.507812  3081.739258
  606.000000  9158.322266  -65564.007812  -58842.507812  9637.608398  -49204.898438  290.946564  422.082184   48.197918  866.500610  -48740.492188  967.751465
  607.000000  8670.212891  -64839.601562  -58599.671875  9489.320312  -49110.351562  286.469940  -105.366638   48.344894  863.866333  -48644.527344  -519.598938
  608.000000  8907.777344  -65053.488281  -58564.148438  9310.383789  -49253.765625  281.068085  213.810593   48.298077  864.703735  -48788.394531  -382.452271
  609.000000  8642.796875  -65146.781250  -58925.773438  9792.462891  -49133.312500  295.621399  -187.818802   48.308273  864.521179  -48667.843750  1282.007202
  610.000000  9087.249023  -65401.121094  -58748.273438  9493.863281  -49254.410156  286.607086  258.749268   48.341877  863.920227  -48788.617188  -358.810272
  611.000000  9345.935547  -65556.164062  -58636.890625  9449.488281  -49187.402344  285.267456  614.731995   48.418190  862.558594  -48720.871094  -612.941833
  612.000000  9173.513672  -65572.593750  -58816.062500  9658.920898  -49157.140625  291.589966  330.742584   48.379986  863.239746  -48690.980469  -163.375793
  613.000000  8971.730469  -65083.613281  -58539.132812  9522.777344  -49016.355469  287.479950  298.198700   48.271870  865.173157  -48551.234375  664.834473
  614.000000  9028.631836  -65319.953125  -58723.585938  9524.216797  -49199.367188  287.523407  311.314240   48.240967  865.727417  -48734.546875  668.448608
  615.000000  8816.843750  -65105.105469  -58721.328125  9552.244141  -49169.085938  288.369537   90.866737   48.274773  865.121155  -48703.937500  -1017.518188
  616.000000  9084.601562  -65184.269531  -58531.039062  9332.984375  -49198.054688  281.750366  382.805878   48.406475  862.767334  -48731.636719  -331.397064
  617.000000  8914.017578  -64868.546875  -58386.960938  9356.226562  -49030.734375  282.452026  180.037460   48.479656  861.464966  -48563.613281  -1497.535156
  618.000000  9050.639648  -65270.929688  -58648.210938  9529.551758  -49118.660156  287.684479  286.718506   48.401279  862.859985  -48652.292969  1099.708130
  619.000000  8816.007812  -65033.156250  -58640.757812  9593.434570  -49047.324219  289.613007   49.385433   48.385624  863.139160  -48581.109375  1309.625000
  620.000000  9074.293945  -65335.812500  -58701.265625  9604.548828  -49096.718750  289.948547  295.520447   48.326290  864.198914  -48631.074219  -511.662384
  621.000000  9004.500977  -65112.960938  -58529.289062  9508.589844  -49020.699219  287.051666  355.497559   48.391594  863.032654  -48554.425781  755.589722
  622.000000  8842.405273  -65093.968750  -58675.914062  9663.089844  -49012.824219  291.715820   77.288742   48.455627  861.892212  -48545.933594  -417.728394
  623.000000  8962.876953  -65352.265625  -58825.765625  9725.920898  -49099.843750  293.612579  175.876526   48.354607  863.692810  -48633.925781  -614.967896
  624.000000  8932.285156  -65183.003906  -58678.539062  9701.013672  -48977.523438  292.860687  164.789688   48.357101  863.648254  -48511.582031  1470.862305
  625.000000  8939.594727  -65141.480469  -58636.570312  9453.832031  -49182.738281  285.398590  216.600342   48.209557  866.291443  -48718.218750  1961.396851
  626.000000  8866.385742  -65080.117188  -58640.195312  9589.644531  -49050.550781  289.498596  245.649704   48.335945  864.026245  -48584.812500  544.696289
  627.000000  8699.130859  -65191.796875  -58924.210938  9740.925781  -49183.285156  294.065582  -180.353683   48.498810  861.124756  -48715.980469  1411.592529
  628.000000  8783.646484  -65047.128906  -58686.171875  9606.830078  -49079.343750  290.017395   99.812737   48.327431  864.178528  -48613.687500  -1778.041382
  629.000000  8991.826172  -65156.863281  -58591.867188  9618.035156  -48973.832031  290.355682  319.068573   48.162666  867.134827  -48509.765625  -387.743439
  630.000000  8956.427734  -65059.101562  -58528.414062  9554.623047  -48973.789062  288.441345  251.802689   48.506184  860.993896  -48506.410156  1296.898438
  631.000000  8982.554688  -65079.203125  -58538.421875  9498.164062  -49040.257812  286.736908  263.478302   48.293598  864.783936  -48574.929688  779.404053
  632.000000  8929.941406  -65157.011719  -58649.921875  9611.512695  -49038.410156  290.158752  264.525146   48.347095  863.827026  -48572.566406  2895.966797
  633.000000  9089.187500  -65227.648438  -58570.414062  9603.358398  -48967.054688  289.912598  327.677094   48.418217  862.558105  -48500.523438  -1253.452271
  634.000000  8821.937500  -65016.285156  -58622.140625  9613.188477  -49008.953125  290.209351   84.460564   48.420853  862.511169  -48542.398438  1470.297974
  635.000000  8879.188477  -65170.929688  -58716.929688  9781.750977  -48935.179688  295.298035  167.157684   48.353535  863.711975  -48469.273438  -912.457947
  636.000000  8794.353516  -65029.011719  -58673.320312  9606.217773  -49067.101562  289.998901   59.351887   48.307972  864.526611  -48601.632812  816.648743
  637.000000  8951.195312  -65132.308594  -58610.382812  9562.584961  -49047.796875  288.681702  257.142334   48.305599  864.569092  -48582.351562  1217.583130
  638.000000  9040.947266  -65438.777344  -58833.070312  9650.076172  -49182.992188  291.322937  265.704437   48.362751  863.547363  -48716.996094  2006.492432
  639.000000  8873.572266  -65124.062500  -58679.539062  9657.464844  -49022.074219  291.545990  169.906250   48.324585  864.229370  -48556.445312  924.358032
  640.000000  9067.994141  -65135.273438  -58500.421875  9422.290039  -49078.132812  284.446381  369.739960   48.270782  865.192688  -48613.023438  856.123657
  641.000000  8757.526367  -64952.433594  -58608.398438  9613.175781  -48995.222656  290.208984    7.745883   48.449089  862.008484  -48528.394531  -611.033203
  642.000000  8992.581055  -65126.722656  -58560.750000  9476.013672  -49084.734375  286.068237  355.206635   48.218040  866.139038  -48620.132812  2960.131348
  643.000000  8726.320312  -65125.960938  -58823.898438  9769.973633  -49053.925781  294.942474  -17.810883   48.335583  864.032776  -48588.191406  -1405.651367
  644.000000  8991.231445  -65436.492188  -58875.203125  9752.127930  -49123.074219  294.403748  163.681656   48.377659  863.281250  -48656.933594  1746.876099
  645.000000  8927.666992  -65290.648438  -58799.296875  9698.966797  -49100.328125  292.798889  117.493507   48.427921  862.385254  -48633.703125  -1641.717896
  646.000000  9001.476562  -65355.167969  -58791.289062  9732.281250  -49059.007812  293.804596  121.303490   48.482899  861.407349  -48591.855469  347.108612
  647.000000  8768.036133  -65228.812500  -58896.882812  9805.018555  -49091.863281  296.000458  -61.637470   48.436474  862.233032  -48625.156250  4002.466309
  648.000000  8978.608398  -65129.351562  -58575.867188  9491.066406  -49084.800781  286.522644  256.237885   48.337437  863.999634  -48619.050781   98.135910
  649.000000  8776.193359  -65125.160156  -58773.679688  9663.093750  -49110.585938  291.715912  -12.451050   48.262287  865.344971  -48645.558594  645.965759
  650.000000  9039.978516  -65381.972656  -58771.476562  9575.382812  -49196.093750  289.068054  260.143158   48.342823  863.903320  -48730.289062  1764.247925
  651.000000  8778.927734  -65052.460938  -58702.976562  9598.187500  -49104.789062  289.756500   31.814997   48.271027  865.188293  -48639.675781  830.289795
  652.000000  8969.134766  -65226.550781  -58692.445312  9647.388672  -49045.054688  291.241821  198.767517   48.355934  863.669128  -48579.125000  708.197144
  653.000000  9105.736328  -65438.523438  -58758.984375  9669.378906  -49089.605469  291.905670  310.738007   48.370899  863.401917  -48623.531250  1682.574585
  654.000000  8977.505859  -65129.882812  -58577.070312  9573.136719  -49003.933594  289.000244  289.518494   48.383862  863.170593  -48537.734375  1025.771240
  655.000000  8836.416016  -65082.234375  -58682.210938  9479.744141  -49202.468750  286.180847  110.909401   48.249542  865.573547  -48737.562500  -709.023987
  656.000000  8914.784180  -65232.773438  -58754.593750  9536.935547  -49217.656250  287.907379  107.275368   48.311546  864.462646  -48752.152344  -41.762154
  657.000000  8830.301758  -65266.937500  -58860.031250  9706.622070  -49153.410156  293.029999  -17.574999   48.323387  864.250793  -48687.792969   41.799904
  658.000000  8856.878906  -65178.363281  -58757.273438  9636.432617  -49120.839844  290.911072  108.718254   48.390575  863.050842  -48654.578125  656.083923
  659.000000  8931.943359  -65191.179688  -58689.640625  9507.216797  -49182.421875  287.010223  275.351410   48.158916  867.202393  -48718.390625  1168.116821
  660.000000  9074.365234  -65257.554688  -58616.148438  9488.585938  -49127.562500  286.447754  306.923584   48.380917  863.223145  -48661.390625  136.464127
  661.000000  8980.850586  -65348.304688  -58796.296875  9794.801758  -49001.496094  295.692017  136.700897   48.354046  863.702820  -48535.585938  818.607605
  662.000000  8939.104492  -65193.382812  -58678.906250  9603.914062  -49074.992188  289.929382  166.799515   48.301197  864.647888  -48609.589844  -2074.501465
  663.000000  9216.571289  -65692.281250  -58910.968750  9589.560547  -49321.406250  289.496063  368.752777   48.235153  865.831726  -48856.640625  1844.115967
  664.000000  8915.111328  -65064.410156  -58584.734375  9395.648438  -49189.085938  283.642120  259.915192   48.170544  866.993042  -48724.941406  -567.863647
  665.000000  8882.454102  -65223.273438  -58772.515625  9695.871094  -49076.644531  292.705444   78.308022   48.421486  862.499878  -48610.082031  2042.838257
  666.000000  9046.115234  -65398.894531  -58776.070312  9656.491211  -49119.578125  291.516602  240.541336   48.404453  862.803406  -48653.179688  289.535614
  667.000000  8960.933594  -65101.722656  -58578.703125  9575.616211  -49003.085938  289.075104  217.437576   48.455601  861.892639  -48536.195312   46.835403
  668.000000  8918.648438  -65131.101562  -58639.070312  9624.712891  -49014.359375  290.557251  248.220016   48.223125  866.047668  -48549.710938  2308.488281
  669.000000  8580.559570  -64828.746094  -58665.171875  9668.392578  -48996.781250  291.875885  -121.293549   48.282803  864.977295  -48531.554688  871.085632
  670.000000  8876.849609  -65102.308594  -58658.937500  9642.454102  -49016.484375  291.092834  148.536972   48.407188  862.754639  -48550.062500  3297.524658
  671.000000  8912.598633  -65222.542969  -58738.664062  9671.633789  -49067.031250  291.973724  126.374352   48.369083  863.434326  -48600.976562  2312.946289
  672.000000  8898.171875  -65273.507812  -58799.859375  9701.128906  -49098.730469  292.864166  112.265076   48.271454  865.180603  -48633.613281  2491.032471
  673.000000  8913.749023  -65115.191406  -58628.906250  9557.582031  -49071.324219  288.530670  232.789734   48.301422  864.643799  -48605.917969  2021.375488
  674.000000  8952.208008  -65333.000000  -58804.242188  9659.045898  -49145.195312  291.593719  149.385910   48.387100  863.112793  -48678.964844  775.500366
  675.000000  8954.105469  -65459.042969  -58948.468750  9842.766602  -49105.703125  297.140015   71.119804   48.442528  862.125244  -48638.937500  -330.900055
  676.000000  8869.195312  -65186.804688  -58745.875000  9683.877930  -49061.996094  292.343384  115.180542   48.390755  863.047668  -48595.730469  1041.121460
  677.000000  8913.436523  -65061.207031  -58588.390625  9402.619141  -49185.773438  283.852539  154.261429   48.366871  863.473816  -48719.738281  1019.311157
  678.000000  8763.793945  -64896.453125  -58553.976562  9438.052734  -49115.921875  284.922241   19.852865   48.391525  863.033875  -48649.648438  1829.823730
  679.000000  8939.342773  -65289.328125  -58784.328125  9675.746094  -49108.582031  292.097870  153.639725   48.301682  864.639160  -48643.175781  2182.039062
  680.000000  8886.398438  -64946.917969  -58488.164062  9408.411133  -49079.753906  284.027405  266.357056   48.277996  865.063354  -48614.574219  2139.488525
  681.000000  8878.218750  -65349.171875  -58902.914062  9695.802734  -49207.109375  292.703369   72.377388   48.192764  866.593323  -48742.750000  800.150269
  682.000000  9143.679688  -65465.878906  -58740.632812  9541.652344  -49198.980469  288.049774  395.360565   48.273281  865.147888  -48733.847656  -406.135803
  683.000000  8816.491211  -65335.843750  -58951.421875  9904.143555  -49047.277344  298.992889  -114.482117   48.273521  865.143555  -48582.140625  2012.111938
  684.000000  8848.986328  -64991.097656  -58569.765625  9563.632812  -49006.132812  288.713318  115.923981   48.354507  863.694580  -48540.218750  1536.948730
  685.000000  9027.068359  -65348.703125  -58744.367188  9609.263672  -49135.101562  290.090881  280.779816   48.343109  863.898254  -48669.296875  -1651.986572
  686.000000  8880.120117  -65278.503906  -58832.664062  9694.833008  -49137.832031  292.674103   49.736298   48.349525  863.783569  -48671.964844   19.280947
  687.000000  8811.504883  -64953.515625  -58578.507812  9519.658203  -49058.851562  287.385803   92.107201   48.350750  863.761719  -48592.972656  1810.149902
  688.000000  8676.341797  -64888.226562  -58637.375000  9691.867188  -48945.507812  292.584564  -69.725479   48.383331  863.180054  -48479.312500  501.722565
  689.000000  8825.039062  -65278.671875  -58882.460938  9790.991211  -49091.468750  295.576965   43.008503   48.404423  862.803955  -48625.070312  1527.464600
  690.000000  8808.943359  -65168.105469  -58788.031250  9713.461914  -49074.570312  293.236481   -8.037465   48.280945  865.010559  -48609.363281  2168.317139
  691.000000  8919.925781  -65245.289062  -58758.828125  9595.826172  -49163.000000  289.685211  101.409035   48.331913  864.098328  -48697.300781  745.489319
  692.000000  8947.097656  -65148.824219  -58634.929688  9562.626953  -49072.304688  288.682953  275.153595   48.383530  863.176514  -48606.109375   29.293388
  693.000000  9104.432617  -65266.171875  -58591.835938  9563.312500  -49028.523438  288.703705  469.453461   48.273121  865.150757  -48563.390625  1813.169312
  694.000000  8826.103516  -65054.203125  -58651.460938  9582.351562  -49069.109375  289.278412  136.044556   48.229496  865.933289  -48604.398438  2748.101074
  695.000000  8952.116211  -64941.488281  -58425.468750  9423.853516  -49001.617188  284.493591  203.187363   48.488186  861.313477  -48534.414062  -305.765778
  696.000000  8853.267578  -64973.878906  -58557.218750  9499.502930  -49057.714844  286.777374  140.121109   48.388935  863.080078  -48591.468750  2261.550293
  697.000000  8962.473633  -65086.578125  -58544.625000  9521.733398  -49022.890625  287.448456  331.754242   48.369720  863.422974  -48556.828125  -280.546997
  698.000000  8914.988281  -64957.859375  -58466.820312  9453.096680  -49013.722656  285.376404  289.874664   48.255951  865.458557  -48548.757812  2180.848389
  699.000000  8825.599609  -64834.617188  -58422.687500  9514.709961  -48907.976562  287.236420  175.871689   48.365543  863.497498  -48441.953125  234.650909
  700.000000  8857.423828  -65126.183594  -58708.140625  9592.551758  -49115.589844  289.586365  166.022034   48.306091  864.560242  -48650.140625  689.498352
  701.000000  8842.683594  -65107.558594  -58702.757812  9565.183594  -49137.574219  288.760162  128.258682   48.192810  866.592468  -48673.214844  1293.875732
  702.000000  8771.393555  -65014.355469  -58668.718750  9597.616211  -49071.101562  289.739258   31.259216   48.360466  863.588196  -48605.128906  698.354675
  703.000000  8758.170898  -65133.324219  -58806.843750  9785.943359  -49020.898438  295.424591  -62.317440   48.432823  862.297974  -48554.226562  1606.371094
  704.000000  9016.787109  -65111.851562  -58524.421875  9443.744141  -49080.679688  285.094055  224.358704   48.447376  862.039001  -48613.867188   58.702705
  705.000000  8924.271484  -65163.140625  -58659.367188  9566.346680  -49093.019531  288.795258  173.073227   48.263088  865.330566  -48627.984375  -281.505280
  706.000000  9011.237305  -65269.187500  -58682.234375  9532.973633  -49149.261719  287.787781  302.694427   48.307430  864.536316  -48683.800781  946.580566
  707.000000  9008.621094  -65323.828125  -58746.453125  9642.207031  -49104.246094  291.085358  278.331665   48.347038  863.828003  -48638.402344  2398.145752
  708.000000  8858.041016  -65182.210938  -58755.757812  9536.406250  -49219.351562  287.891388  117.439514   48.191002  866.625000  -48755.011719  1828.473877
  709.000000  9213.033203  -65304.640625  -58516.359375  9290.882812  -49225.476562  280.479370  583.684631   48.209721  866.288513  -48760.957031  1316.660889
  710.000000  8880.141602  -65311.296875  -58862.828125  9708.794922  -49154.031250  293.095581   91.574730   48.359192  863.610901  -48688.070312  -73.260910
  711.000000  8829.714844  -65142.886719  -58741.265625  9594.899414  -49146.367188  289.657227   79.904602   48.314186  864.415405  -48680.839844  4131.397461
  712.000000  8927.124023  -65347.019531  -58847.093750  9697.773438  -49149.320312  292.762817  128.683517   48.358707  863.619568  -48683.363281  849.641663
  713.000000  8856.344727  -65179.562500  -58738.320312  9540.044922  -49198.273438  288.001251  103.003517   48.303997  864.597717  -48732.843750  2490.039062
  714.000000  8936.878906  -65227.640625  -58717.203125  9588.223633  -49128.980469  289.455688  175.105896   48.330479  864.124023  -48663.296875  2443.943848
  715.000000  9002.771484  -65271.457031  -58699.101562  9537.492188  -49161.609375  287.924194  252.667770   48.347275  863.823792  -48695.761719  -2440.351562
  716.000000  9008.908203  -65129.562500  -58543.031250  9407.242188  -49135.789062  283.992096  304.868378   48.438549  862.196045  -48669.062500  -1183.834961
  717.000000  8901.766602  -65232.839844  -58767.062500  9648.623047  -49118.437500  291.279083  100.231506   48.433365  862.288330  -48651.761719  3133.797852
  718.000000  8939.691406  -65047.187500  -58536.789062  9431.029297  -49105.757812  284.710205  178.038589   48.420006  862.526245  -48639.210938  3451.211182
  719.000000  8858.664062  -65077.593750  -58644.281250  9632.748047  -49011.531250  290.799835  191.628067   48.342304  863.912598  -48545.734375   24.154289
  720.000000  8981.889648  -65085.078125  -58525.398438  9544.842773  -48980.554688  288.146088  331.040802   48.214020  866.211243  -48515.992188  1851.998169
  721.000000  8858.709961  -65288.195312  -58857.546875  9634.116211  -49223.429688  290.841125   39.390583   48.317402  864.357849  -48757.871094  -2130.873535
  722.000000  8909.285156  -65148.550781  -58666.781250  9552.125000  -49114.656250  288.365936  159.219620   48.159981  867.183228  -48650.613281  1329.132446
  723.000000  9009.759766  -65250.039062  -58668.859375  9600.460938  -49068.398438  289.825134  257.062897   48.451103  861.972656  -48601.550781  386.160736
  724.000000  8611.437500  -65034.390625  -58845.695312  9753.408203  -49092.289062  294.442413  -261.369415   48.375790  863.314636  -48626.167969  784.482605
  725.000000  8843.101562  -65271.074219  -58854.562500  9744.934570  -49109.628906  294.186584   64.812187   48.191246  866.620605  -48645.285156  -680.719055
  726.000000  9034.522461  -65206.964844  -58605.210938  9507.419922  -49097.789062  287.016327  317.898651   48.274807  865.120544  -48632.640625  1573.468262
  727.000000  8778.567383  -65183.179688  -58833.882812  9818.148438  -49015.734375  296.396820  -148.116104   48.563618  859.975586  -48547.804688  857.935913
  728.000000  8850.697266  -65275.187500  -58855.875000  9774.217773  -49081.656250  295.070618   -5.784750   48.341381  863.929138  -48615.867188  2982.773438
  729.000000  8784.318359  -65258.042969  -58913.921875  9751.079102  -49162.843750  294.372101  -46.606812   48.309647  864.496643  -48697.359375  2247.939941
  730.000000  9306.526367  -65704.812500  -58821.382812  9650.528320  -49170.855469  291.336578  514.672913   48.414494  862.624451  -48704.363281  2256.373291
  731.000000  8861.210938  -65362.382812  -58934.289062  9735.724609  -49198.562500  293.908569   87.498421   48.236530  865.807007  -48733.785156  1784.454468
  732.000000  9033.958984  -65367.625000  -58767.539062  9605.910156  -49161.628906  289.989624  324.155518   48.267159  865.257629  -48696.554688  214.039841
  733.000000  8838.333008  -65201.664062  -58787.085938  9629.728516  -49157.359375  290.708679    9.907074   48.459221  861.828247  -48690.433594  2582.298584
  734.000000  8781.318359  -65136.132812  -58786.796875  9690.552734  -49096.242188  292.544891  -88.528656   48.382370  863.197205  -48630.058594  963.266968
  735.000000  8898.492188  -65283.875000  -58812.460938  9679.333984  -49133.125000  292.206207  149.944016   48.388962  863.079590  -48666.878906  251.252411
  736.000000  8755.548828  -64960.375000  -58629.609375  9489.315430  -49140.292969  286.469788   17.074020   48.372368  863.375671  -48674.203125  1182.232666
  737.000000  8639.703125  -64999.042969  -58797.406250  9632.142578  -49165.265625  290.781555  -100.267670   48.238888  865.764709  -48700.464844  847.351685
  738.000000  8929.125000  -65344.003906  -58845.234375  9742.495117  -49102.738281  294.112946  138.082397   48.242802  865.694458  -48637.898438  1690.100220
  739.000000  8987.068359  -65341.406250  -58783.937500  9678.779297  -49105.156250  292.189453  197.778610   48.264694  865.301819  -48640.105469  669.550354
  740.000000  9194.460938  -65420.898438  -58660.492188  9570.708984  -49089.781250  288.926941  554.278564   48.139938  867.544250  -48625.933594  3048.658447
  741.000000  9056.387695  -65340.289062  -58717.445312  9581.901367  -49135.542969  289.264832  369.188324   48.215233  866.189453  -48670.968750  1200.466064
  742.000000  9062.016602  -65296.203125  -58659.867188  9505.357422  -49154.507812  286.954071  288.403351   48.367004  863.471436  -48688.472656  1337.777954
  743.000000  9192.763672  -65437.890625  -58668.960938  9607.988281  -49060.972656  290.052368  430.966309   48.309933  864.491516  -48595.484375  -788.837036
  744.000000  9255.890625  -65498.695312  -58672.906250  9592.855469  -49080.050781  289.595520  544.511169   48.354179  863.700439  -48614.136719  2124.115479
  745.000000  9135.544922  -65412.929688  -58701.953125  9514.387695  -49187.566406  287.226685  307.459595   48.409630  862.711121  -48721.121094  2516.022217
  746.000000  8814.872070  -65132.453125  -58754.953125  9604.190430  -49150.761719  289.937714   11.483246   48.174492  866.921997  -48686.582031  2561.906982
  747.000000  8876.132812  -65568.289062  -59121.195312  9882.154297  -49239.039062  298.329071  -36.753246   48.236492  865.807678  -48774.261719  -1514.796509
  748.000000  8844.304688  -65066.382812  -58653.328125  9518.604492  -49134.722656  287.353973  119.709801   48.109577  868.091736  -48671.167969  1063.663330
  749.000000  8827.025391  -65175.808594  -58779.625000  9655.376953  -49124.250000  291.482971   59.501354   48.227005  865.978027  -48659.562500  -228.744781
  750.000000  8762.397461  -65194.667969  -58867.273438  9787.396484  -49079.875000  295.468475  -79.482735   48.264751  865.300781  -48614.824219  -18.869251
  751.000000  8927.226562  -65210.773438  -58717.156250  9657.031250  -49060.125000  291.532898  139.314133   48.380650  863.227905  -48593.957031  719.395264
  752.000000  8973.467773  -65278.164062  -58738.632812  9597.315430  -49141.316406  289.730164  198.807007   48.323433  864.250000  -48675.699219  1946.875732
  753.000000  8808.626953  -64969.273438  -58583.843750  9500.550781  -49083.292969  286.808960   93.155640   48.285412  864.930542  -48618.042969  634.546082
  754.000000  9096.141602  -65221.136719  -58547.398438  9475.445312  -49071.953125  286.051056  370.385010   48.271881  865.172974  -48606.832031  952.364014
  755.000000  8860.112305  -65229.242188  -58805.968750  9616.781250  -49189.187500  290.317810  102.410889   48.256462  865.449402  -48724.214844  2938.198730
  756.000000  9045.149414  -65222.910156  -58614.062500  9558.271484  -49055.789062  288.551483  324.466949   48.359798  863.600098  -48589.820312  2247.174805
  757.000000  8941.313477  -65197.484375  -58690.851562  9644.726562  -49046.125000  291.161438  142.503098   48.486275  861.347412  -48578.937500  -1080.582886
  758.000000  8917.110352  -64980.960938  -58496.757812  9536.677734  -48960.078125  287.899597  257.291382   48.301682  864.639160  -48494.671875  2641.111328
  759.000000  8876.315430  -65220.187500  -58777.328125  9712.416016  -49064.914062  293.204895   94.603752   48.408958  862.723083  -48598.472656  1612.398560
  760.000000  8733.562500  -65040.289062  -58735.390625  9638.134766  -49097.257812  290.962433  -53.057648   48.269062  865.223511  -48632.164062  2711.858887
  761.000000  9130.554688  -65310.953125  -58597.273438  9509.400391  -49087.875000  287.076141  441.484528   48.282688  864.979309  -48622.652344  2802.261475
  762.000000  9103.016602  -65329.585938  -58648.304688  9491.941406  -49156.363281  286.549072  348.848724   48.334480  864.052429  -48690.640625  129.955185
  763.000000  8926.031250  -65235.355469  -58737.617188  9637.810547  -49099.804688  290.952667  136.455124   48.354538  863.694031  -48633.886719  1420.345093
  764.000000  8977.293945  -65260.804688  -58702.539062  9637.858398  -49064.679688  290.954102  243.458984   48.286087  864.918457  -48599.421875  1844.442749
  765.000000  8678.417969  -65042.914062  -58795.570312  9698.802734  -49096.765625  292.793945  -97.606850   48.364784  863.511047  -48630.750000  657.057861
  766.000000  8610.119141  -64799.601562  -58609.312500  9475.774414  -49133.539062  286.061005  -94.999512   48.214260  866.206909  -48668.972656  1672.752563
  767.000000  8930.065430  -65151.933594  -58652.250000  9605.423828  -49046.828125  289.974945  248.608383   48.358772  863.618408  -48580.871094  1339.645020
  768.000000  8915.958984  -65303.078125  -58814.140625  9721.917969  -49092.222656  293.491760  150.132858   48.181435  866.797058  -48627.972656  -779.768982
  769.000000  8844.044922  -64970.734375  -58560.625000  9370.976562  -49189.648438  282.897308  156.667648   48.251724  865.534363  -48724.722656  1333.857056
  770.000000  8777.787109  -65206.664062  -58848.406250  9677.229492  -49171.175781  292.142670  -97.038239   48.455753  861.889954  -48704.285156  2349.425049
  771.000000  9208.041016  -65331.531250  -58546.773438  9424.258789  -49122.515625  284.505829  495.118988   48.408051  862.739258  -48656.082031  594.234924
  772.000000  9126.366211  -65445.414062  -58757.468750  9653.352539  -49104.117188  291.421844  400.953491   48.226139  865.993591  -48639.437500  1719.269653
  773.000000  8941.179688  -65183.734375  -58671.265625  9523.296875  -49147.968750  287.495636  198.349289   48.444988  862.081482  -48681.179688  558.963501
  774.000000  9004.257812  -65375.859375  -58795.250000  9739.341797  -49055.906250  294.017761  197.090836   48.184078  866.749512  -48591.632812  773.833740
  775.000000  9002.310547  -65264.257812  -58687.453125  9492.592773  -49194.859375  286.568726  305.695251   48.270100  865.204895  -48729.757812  2133.896973
  776.000000  8995.851562  -65237.835938  -58683.171875  9568.878906  -49114.292969  288.871704  239.033524   48.297810  864.708496  -48648.921875  1326.726685
  777.000000  8927.724609  -65236.820312  -58736.390625  9800.275391  -48936.117188  295.857269  183.818100   48.317211  864.361267  -48470.562500  252.009918
  778.000000  8860.026367  -64991.691406  -58556.453125  9561.361328  -48995.093750  288.644745  175.000671   48.349316  863.787354  -48529.226562  483.287994
  779.000000  9016.857422  -65517.750000  -58934.671875  9731.381836  -49203.289062  293.777466  164.249390   48.344219  863.878418  -48737.472656  2723.675781
  780.000000  8858.866211  -65300.695312  -58876.000000  9698.887695  -49177.113281  292.796509    1.356303   48.374649  863.334961  -48711.003906  208.845459
  781.000000  8926.005859  -65146.511719  -58652.460938  9545.626953  -49106.835938  288.169769  165.831070   48.500923  861.087280  -48639.507812  3652.498291
  782.000000  8871.426758  -65236.414062  -58802.570312  9658.498047  -49144.070312  291.577179   44.376812   48.301510  864.642273  -48678.664062  1130.198364
  783.000000  8739.248047  -65069.644531  -58761.789062  9644.936523  -49116.851562  291.167786  -38.041763   48.304573  864.587402  -48651.417969  633.500671
  784.000000  8978.596680  -65275.144531  -58728.015625  9717.218750  -49010.796875  293.349915  183.383545   48.283680  864.961548  -48545.562500  2243.552246
  785.000000  8995.419922  -65287.023438  -58719.898438  9515.544922  -49204.351562  287.261627  259.016449   48.279823  865.030640  -48739.156250  2029.095947
  786.000000  9133.666992  -65290.046875  -58574.398438  9525.791016  -49048.609375  287.570953  454.652557   48.259193  865.400452  -48583.613281  -3772.718750
  787.000000  8956.010742  -65481.968750  -58950.398438  9738.447266  -49211.953125  293.990753  121.281677   48.219543  866.112000  -48747.335938  2113.532959
  788.000000  8912.802734  -65218.761719  -58739.179688  9556.097656  -49183.082031  288.485870  179.044617   48.341221  863.932007  -48717.292969  755.583923
  789.000000  9019.219727  -65405.402344  -58824.867188  9657.933594  -49166.933594  291.560150  251.027420   48.216862  866.160217  -48702.343750  746.159668
  790.000000  9010.365234  -65323.406250  -58738.890625  9643.882812  -49095.007812  291.135986  295.760498   48.254417  865.486084  -48630.054688  1197.420776
  791.000000  8942.806641  -65243.398438  -58736.937500  9553.011719  -49183.925781  288.392700  172.180542   48.257694  865.427307  -48718.941406  2456.131348
  792.000000  8939.162109  -65312.074219  -58797.320312  9619.884766  -49177.437500  290.411499  201.285233   48.229069  865.940979  -48712.730469  -874.784607
  793.000000  8756.775391  -65228.929688  -58910.132812  9841.009766  -49069.125000  297.086975  -160.949081   48.466713  861.695068  -48602.128906  1180.406738
  794.000000  8804.557617  -65235.839844  -58862.039062  9804.048828  -49057.992188  295.971161   -6.233083   48.230358  865.917847  -48593.273438  2166.862549
  795.000000  8817.519531  -65330.535156  -58941.203125  9802.605469  -49138.597656  295.927612   14.807719   48.392197  863.021912  -48672.320312  2094.917480
  796.000000  8828.737305  -65187.757812  -58787.210938  9704.330078  -49082.882812  292.960785   41.426655   48.362835  863.545898  -48616.886719  3057.479248
  797.000000  8722.291016  -65060.152344  -58768.015625  9663.407227  -49104.609375  291.725403  -72.554596   48.349972  863.775635  -48638.738281  -40.449383
  798.000000  8895.853516  -65188.109375  -58725.093750  9585.138672  -49139.953125  289.362579  144.407440   48.278156  865.060486  -48674.773438  1425.142456
  799.000000  8940.494141  -65333.843750  -58823.890625  9688.775391  -49135.117188  292.491211  106.309845   48.302265  864.628723  -48669.703125  -1276.002563
  800.000000  9072.118164  -65447.867188  -58808.078125  9670.261719  -49137.816406  291.932312  281.216400   48.399162  862.897705  -48671.468750  1990.908691
  801.000000  8941.751953  -65136.250000  -58616.750000  9458.130859  -49158.617188  285.528381  268.858063   48.185139  866.730469  -48694.332031  2703.923340
  802.000000  9020.225586  -65307.500000  -58710.843750  9526.814453  -49184.031250  287.601837  222.447266   48.401520  862.855713  -48717.664062  2471.084473
  803.000000  8990.689453  -65132.515625  -58565.382812  9416.337891  -49149.046875  284.266693  206.825821   48.396343  862.947998  -48682.726562  2198.712891
  804.000000  8973.760742  -65290.433594  -58736.328125  9618.458984  -49117.867188  290.368469  117.857872   48.484085  861.386292  -48650.703125  471.686768
  805.000000  8932.339844  -65466.000000  -58968.796875  9773.777344  -49195.019531  295.057312   84.762688   48.365250  863.502747  -48729.000000  -172.817123
  806.000000  8902.780273  -65316.929688  -58847.390625  9774.414062  -49072.976562  295.076538   32.634418   48.404442  862.803589  -48606.578125  2253.735596
  807.000000  8698.719727  -65221.199219  -58953.648438  9883.243164  -49070.406250  298.361938  -218.121902   48.374855  863.331299  -48604.292969  1232.272827
  808.000000  8879.210938  -65178.726562  -58736.281250  9614.355469  -49121.925781  290.244568  158.868927   48.224541  866.022278  -48657.261719  2380.434326
  809.000000  9049.696289  -65342.726562  -58723.765625  9619.891602  -49103.875000  290.411713  257.902924   48.392509  863.016357  -48637.593750  2145.314697
  810.000000  9019.003906  -65244.468750  -58654.234375  9619.132812  -49035.101562  290.388794  338.962799   48.114025  868.011475  -48571.503906  4089.332520
  811.000000  8924.625000  -65225.984375  -58719.554688  9696.353516  -49023.203125  292.720001  198.102310   48.448109  862.025940  -48556.386719  867.039062
  812.000000  9084.226562  -65597.070312  -58938.890625  9821.044922  -49117.843750  296.484253  276.994293   48.200550  866.453308  -48653.410156  1102.123657
  813.000000  9113.328125  -65465.578125  -58784.281250  9651.816406  -49132.464844  291.375488  399.270355   48.213348  866.223328  -48667.910156  1275.898315
  814.000000  8876.423828  -65211.394531  -58760.578125  9622.589844  -49137.988281  290.493164  177.826981   48.217300  866.152344  -48673.394531  1033.428101
  815.000000  8817.483398  -65077.945312  -58691.609375  9573.847656  -49117.761719  289.021698   84.841057   48.317780  864.351135  -48652.199219  291.513306
  816.000000  8964.760742  -65407.343750  -58880.851562  9643.595703  -49237.257812  291.127319  134.481186   48.342751  863.904663  -48771.457031  799.383545
  817.000000  8939.963867  -65332.433594  -58820.890625  9711.463867  -49109.425781  293.176147  124.314362   48.453716  861.926208  -48642.554688  3042.118408
  818.000000  9054.226562  -65454.453125  -58827.156250  9757.736328  -49069.421875  294.573059  244.519363   48.371269  863.395325  -48603.343750  1181.690552
  819.000000  8978.491211  -65206.171875  -58654.992188  9501.410156  -49153.582031  286.834900  213.991379   48.276470  865.090698  -48688.417969  627.994690
  820.000000  9043.720703  -65338.593750  -58724.859375  9498.050781  -49226.808594  286.733490  286.405609   48.209530  866.291931  -48762.289062  2126.919189
  821.000000  8947.608398  -65344.480469  -58829.171875  9605.069336  -49224.101562  289.964233  198.773422   48.204006  866.391174  -48759.636719  656.216492
  822.000000  8907.008789  -65302.339844  -58826.585938  9727.826172  -49098.757812  293.670105  179.538132   48.117912  867.941345  -48635.121094  1709.073975
  823.000000  8961.338867  -65272.343750  -58741.085938  9637.440430  -49103.644531  290.941498  247.620407   48.172695  866.954346  -48639.480469  -1582.335693
  824.000000  8948.754883  -65228.402344  -58703.281250  9578.451172  -49124.828125  289.160675  253.419189   48.211300  866.260132  -48660.292969  188.546310
  825.000000  8763.813477  -64929.113281  -58592.429688  9463.565430  -49128.863281  285.692444   72.501518   48.278896  865.047241  -48663.675781  310.281860
  826.000000  8935.292969  -65356.296875  -58854.281250  9693.998047  -49160.281250  292.648895  124.808052   48.282234  864.987427  -48695.062500  -189.074036
  827.000000  8862.807617  -65239.300781  -58807.914062  9671.299805  -49136.613281  291.963654  173.189453   48.229420  865.934692  -48671.902344  4291.856934
  828.000000  9021.563477  -65350.449219  -58759.304688  9622.472656  -49136.832031  290.489624  248.409363   48.198456  866.490967  -48672.417969  1958.524170
  829.000000  8957.578125  -65322.765625  -58794.789062  9567.822266  -49226.968750  288.839813  150.627579   48.315048  864.399963  -48761.433594  -390.099762
  830.000000  8906.170898  -65277.890625  -58803.820312  9717.042969  -49086.777344  293.344574  139.694702   48.438549  862.196045  -48620.050781  -345.171417
  831.000000  8767.079102  -65252.968750  -58911.335938  9814.970703  -49096.367188  296.300903  -145.928543   48.385418  863.142822  -48630.152344  -463.697113
  832.000000  9028.728516  -65120.148438  -58517.179688  9432.717773  -49084.460938  284.761169  343.190155   48.300095  864.667603  -48619.070312    8.656386
  833.000000  8983.414062  -65322.496094  -58773.140625  9556.298828  -49216.843750  288.491943  137.857666   48.377361  863.286560  -48750.707031  2879.105225
  834.000000  9126.087891  -65410.730469  -58710.773438  9684.776367  -49025.996094  292.370483  332.217041   48.415768  862.601746  -48559.488281   42.800579
  835.000000  8891.876953  -65227.714844  -58763.523438  9587.636719  -49175.886719  289.437988  100.186394   48.267879  865.244690  -48710.804688  952.919495
  836.000000  8871.233398  -65120.656250  -58679.546875  9507.527344  -49172.019531  287.019592  116.729858   48.292545  864.802734  -48706.699219  498.147064
  837.000000  8896.312500  -65207.656250  -58739.937500  9684.572266  -49055.367188  292.364319  168.323517   48.315826  864.386047  -48589.824219  1751.825195
  838.000000  8911.002930  -65246.273438  -58757.273438  9615.558594  -49141.714844  290.280914   95.876503   48.362362  863.554321  -48675.722656  1492.392212
  839.000000  9248.390625  -65659.359375  -58833.476562  9567.621094  -49265.855469  288.833740  453.449707   48.252396  865.522339  -48800.921875  -1723.577148
  840.000000  8856.177734  -64929.839844  -58502.382812  9405.804688  -49096.578125  283.948700  127.588928   48.416241  862.593323  -48630.066406  3946.307129
  841.000000  9135.020508  -65340.789062  -58635.960938  9519.876953  -49116.085938  287.392395  377.348389   48.334587  864.050537  -48650.363281  1923.141724
  842.000000  8973.376953  -65292.812500  -58753.320312  9641.335938  -49111.984375  291.059082  223.398880   48.298626  864.693909  -48646.605469  599.974426
  843.000000  8737.303711  -65290.156250  -58981.734375  9796.929688  -49184.804688  295.756256  -146.873245   48.351139  863.754761  -48718.921875  2261.318604
  844.000000  8981.204102  -65339.867188  -58780.609375  9693.864258  -49086.746094  292.644836  196.922607   48.454922  861.904724  -48619.863281  423.162750
  845.000000  8749.427734  -65021.515625  -58697.625000  9516.587891  -49181.039062  287.293121    5.296608   48.426723  862.406616  -48714.425781  592.759705
  846.000000  8933.357422  -65061.546875  -58557.070312  9498.166016  -49058.906250  286.736969  258.612061   48.381325  863.215881  -48592.730469  1026.897461
  847.000000  8821.324219  -65170.753906  -58784.234375  9641.573242  -49142.660156  291.066254   63.154690   48.278309  865.057800  -48677.476562  1814.245728
  848.000000  8957.768555  -65318.402344  -58786.523438  9604.703125  -49181.820312  289.953186  197.248062   48.251022  865.546997  -48716.902344  -1959.119019
  849.000000  9010.029297  -65265.718750  -58692.843750  9600.740234  -49092.101562  289.833557  271.471649   48.327248  864.181763  -48626.449219  1366.629150
  850.000000  9030.564453  -65363.773438  -58767.062500  9674.764648  -49092.296875  292.068268  240.935913   48.330658  864.120789  -48626.609375   34.094486
  851.000000  8612.630859  -64759.675781  -58571.539062  9564.075195  -49007.464844  288.726685  -86.437134   48.352707  863.726746  -48541.566406  -729.589478
  852.000000  8945.871094  -65206.203125  -58689.640625  9642.750977  -49046.890625  291.101807  167.636093   48.453300  861.933594  -48580.023438  1742.574585
  853.000000  8716.491211  -65092.109375  -58812.390625  9663.742188  -49148.648438  291.735504  -77.211449   48.242340  865.702759  -48683.812500  1001.502319
  854.000000  8896.820312  -65243.382812  -58767.148438  9629.496094  -49137.652344  290.701660   87.624512   48.328560  864.158325  -48671.988281  2246.164307
  855.000000  9012.988281  -65244.886719  -58656.867188  9507.972656  -49148.894531  287.033020  274.891266   48.419739  862.531006  -48682.351562  957.692017
  856.000000  8649.863281  -64906.757812  -58685.601562  9577.869141  -49107.734375  289.143097  -60.803967   48.350361  863.768677  -48641.859375  2633.155273
  857.000000  8670.352539  -65058.375000  -58806.070312  9675.104492  -49130.964844  292.078522  -133.231873   48.426468  862.411194  -48664.355469  3551.905762
  858.000000  9155.173828  -65300.117188  -58565.765625  9524.877930  -49040.886719  287.543365  410.042969   48.544960  860.306152  -48573.136719  -1901.322144
  859.000000  8817.184570  -65011.828125  -58629.257812  9578.743164  -49050.515625  289.169495  133.596573   48.292271  864.807678  -48585.199219  436.897278
  860.000000  8962.280273  -65496.101562  -58972.296875  9711.119141  -49261.179688  293.165710   87.375832   48.286758  864.906433  -48795.917969  636.338684
  861.000000  8940.427734  -65173.339844  -58663.742188  9517.667969  -49146.074219  287.325714  152.236816   48.411579  862.676392  -48679.609375  1926.935059
  862.000000  9106.339844  -65548.531250  -58863.234375  9712.156250  -49151.078125  293.197052  296.235840   48.210297  866.278137  -48686.550781  -351.557251
  863.000000  9150.020508  -65463.742188  -58735.398438  9550.304688  -49185.093750  288.310974  435.532471   48.275341  865.110962  -48719.941406  1632.024292
  864.000000  9205.470703  -65509.089844  -58733.250000  9517.895508  -49215.355469  287.332581  461.880585   48.237827  865.783752  -48750.562500  536.998230
  865.000000  8786.713867  -65127.972656  -58764.632812  9669.568359  -49095.062500  291.911377    5.442657   48.217175  866.154602  -48630.468750  2575.452393
  866.000000  9008.246094  -65119.457031  -58539.664062  9437.428711  -49102.234375  284.903412  367.541992   48.300667  864.657349  -48636.835938  -453.452240
  867.000000  8774.302734  -65060.414062  -58705.218750  9579.699219  -49125.519531  289.198364  -16.426971   48.432854  862.297485  -48658.847656  939.483215
  868.000000  9303.501953  -65677.085938  -58804.625000  9522.533203  -49282.093750  287.472595  587.148254   48.149006  867.380859  -48818.156250  749.382019
  869.000000  9048.535156  -65314.117188  -58696.085938  9684.226562  -49011.859375  292.353912  343.999634   48.381855  863.206421  -48545.679688  2503.726318
  870.000000  8836.963867  -65085.734375  -58681.250000  9529.552734  -49151.695312  287.684509  101.097084   48.184174  866.747803  -48687.421875  1871.379639
  871.000000  8946.071289  -65015.031250  -58479.742188  9481.814453  -48997.929688  286.243347  276.224762   48.367981  863.453979  -48531.882812  3608.127441
  872.000000  8690.666016  -65151.964844  -58883.937500  9826.712891  -49057.226562  296.655365  -179.615280   48.438168  862.202881  -48590.503906  -360.385193
  873.000000  9091.097656  -65529.789062  -58867.820312  9686.402344  -49181.417969  292.419586  163.121521   48.469158  861.651550  -48714.398438  -25.898947
  874.000000  8887.246094  -65398.453125  -58943.781250  9716.509766  -49227.273438  293.328491    2.020030   48.405972  862.776306  -48760.863281  1160.361694
  875.000000  8815.424805  -65286.515625  -58912.414062  9739.083984  -49173.328125  294.009979    4.790476   48.220016  866.103516  -48708.707031  2576.952881
  876.000000  9015.268555  -65532.898438  -58948.117188  9835.675781  -49112.441406  296.925934  211.775101   48.194286  866.565918  -48648.070312  481.341980
  877.000000  8887.624023  -65384.500000  -58920.164062  9752.592773  -49167.570312  294.417786   36.220646   48.420033  862.525757  -48701.023438  463.545044
  878.000000  9108.378906  -65502.277344  -58820.085938  9650.850586  -49169.234375  291.346313  307.571014   48.406990  862.758179  -48702.812500  -1288.176880
  879.000000  8902.604492  -65357.695312  -58881.687500  9721.250000  -49160.437500  293.471588   70.546577   48.401890  862.849060  -48694.066406  129.915390
  880.000000  8979.358398  -65151.105469  -58609.078125  9508.330078  -49100.750000  287.043823  232.197205   48.395077  862.970581  -48634.441406  1340.385986
  881.000000  8868.096680  -64934.281250  -58499.859375  9386.349609  -49113.507812  283.361389  144.141800   48.392010  863.025269  -48647.230469  -161.263031
  882.000000  8885.389648  -65069.421875  -58607.140625  9406.441406  -49200.699219  283.967926  128.165253   48.390717  863.048340  -48734.433594  1542.646973
  883.000000  9038.078125  -65428.898438  -58822.078125  9673.346680  -49148.730469  292.025452  200.757446   48.388134  863.094360  -48682.492188  1713.119263
  884.000000  8934.583984  -65038.921875  -58528.445312  9400.125000  -49128.320312  283.777252  298.479858   48.222549  866.058044  -48663.675781  642.361206
  885.000000  8912.958984  -65242.843750  -58757.812500  9715.154297  -49042.656250  293.287567  129.783585   48.286488  864.911255  -48577.394531  -2274.588135
  886.000000  8920.661133  -65168.578125  -58668.453125  9530.044922  -49138.406250  287.699371  188.203445   48.359638  863.602966  -48672.441406  -343.069183
  887.000000  8725.041016  -64826.109375  -58521.031250  9409.259766  -49111.773438  284.053040   73.774109   48.245533  865.645447  -48646.906250  2647.927246
  888.000000  8903.960938  -65157.863281  -58672.351562  9620.371094  -49051.980469  290.426178  180.155594   48.197479  866.508545  -48587.578125  -1664.259277
  889.000000  9021.916016  -65286.746094  -58691.992188  9573.324219  -49118.667969  289.005890  267.565308   48.233536  865.860779  -48653.917969  2301.543945
  890.000000  8925.451172  -65232.625000  -58733.132812  9679.362305  -49053.769531  292.207062  122.763222   48.307152  864.541260  -48588.308594  766.905029
  891.000000  8927.895508  -65349.484375  -58848.257812  9787.669922  -49060.585938  295.476715  123.648643   48.442081  862.133179  -48593.824219  1335.817505
  892.000000  8892.123047  -65169.105469  -58713.109375  9598.517578  -49114.593750  289.766449  133.232834   48.315681  864.388672  -48649.050781  -358.186005
  893.000000  8870.785156  -65185.511719  -58742.718750  9619.945312  -49122.773438  290.413330  122.604942   48.289009  864.866089  -48657.488281  3401.645996
  894.000000  9018.162109  -65542.179688  -58959.195312  9761.958984  -49197.234375  294.700531  173.384262   48.341640  863.924500  -48731.441406  -1217.372681
  895.000000  8904.945312  -65336.078125  -58852.875000  9691.816406  -49161.058594  292.583038   61.589294   48.475853  861.532593  -48693.972656  722.768982
  896.000000  8905.606445  -65177.734375  -58702.187500  9719.238281  -48982.949219  293.410858  164.150497   48.343735  863.887024  -48517.136719  418.709045
  897.000000  9042.444336  -65308.527344  -58698.296875  9411.195312  -49287.101562  284.111450  374.483551   48.206482  866.346680  -48822.613281  -1585.950195
  898.000000  8856.830078  -65142.406250  -58707.531250  9666.458008  -49041.074219  291.817474   87.879089   48.243294  865.685669  -48576.230469  1208.293457
  899.000000  8826.638672  -65046.859375  -58652.406250  9585.415039  -49066.992188  289.370911  120.659523   48.260777  865.372009  -48601.980469  -264.393097
  900.000000  8820.399414  -64952.679688  -58563.164062  9523.037109  -49040.125000  287.487793  129.758438   48.296150  864.738220  -48574.769531  -245.619431
  901.000000  9133.468750  -65571.921875  -58864.070312  9640.046875  -49224.023438  291.020172  320.201202   48.366131  863.487000  -48757.996094  797.253906
  902.000000  8975.044922  -65161.097656  -58615.914062  9722.264648  -48893.648438  293.502228  186.931320   48.466221  861.703796  -48426.656250  566.610596
  903.000000  9014.337891  -65311.093750  -58722.835938  9638.481445  -49084.355469  290.972900  238.967209   48.420189  862.523010  -48617.804688  619.243042
  904.000000  8900.845703  -64932.148438  -58454.265625  9434.101562  -49020.164062  284.802948  225.840378   48.377155  863.290222  -48554.031250   72.414673
  905.000000  8959.431641  -65190.597656  -58664.343750  9571.761719  -49092.582031  288.958740  230.388916   48.240082  865.743286  -48627.769531  2595.875977
  906.000000  8933.119141  -65453.218750  -58958.296875  9830.693359  -49127.601562  296.775543   71.729439   48.415638  862.604065  -48661.097656  831.992065
  907.000000  8991.089844  -65334.117188  -58762.226562  9661.167969  -49101.058594  291.657776  107.099731   48.467892  861.674072  -48634.050781  -205.758713
  908.000000  8954.123047  -65251.105469  -58725.679688  9642.574219  -49083.105469  291.096466  107.624062   48.509151  860.941162  -48615.699219  898.695984
  909.000000  8785.189453  -65183.898438  -58834.164062  9656.304688  -49177.859375  291.510986  -103.754456   48.470192  861.633179  -48710.828125  2056.699951
  910.000000  9012.594727  -65199.878906  -58626.101562  9497.677734  -49128.421875  286.722229  265.845947   48.372391  863.375305  -48662.332031  -3386.748047
  911.000000  9028.007812  -65425.843750  -58836.671875  9650.084961  -49186.585938  291.323212  153.555832   48.508217  860.957764  -48719.187500  1586.838501
  912.000000  8825.673828  -65050.683594  -58645.617188  9585.369141  -49060.250000  289.369537   38.616421   48.418617  862.551025  -48593.714844  1191.964600
  913.000000  9024.780273  -65363.457031  -58765.007812  9589.648438  -49175.359375  289.498718  204.236267   48.250755  865.551758  -48710.441406  2095.242432
  914.000000  9019.623047  -65408.789062  -58827.320312  9767.056641  -49060.265625  294.854431  190.005264   48.407959  862.740906  -48593.835938  -1960.010132
  915.000000  9043.625977  -65313.648438  -58694.546875  9584.693359  -49109.851562  289.349121  315.183075   48.374382  863.339722  -48643.742188  -824.097534
  916.000000  8809.965820  -65076.867188  -58700.242188  9642.263672  -49057.976562  291.087097   21.547647   48.362305  863.555359  -48591.984375  1810.731445
  917.000000  9022.904297  -65313.085938  -58725.359375  9622.800781  -49102.558594  290.499542  315.577362   48.233307  865.864868  -48637.808594  1019.211914
  918.000000  9049.649414  -65289.992188  -58664.054688  9590.010742  -49074.042969  289.509644  312.364532   48.339520  863.962402  -48608.269531  2781.244629
  919.000000  8793.077148  -65133.296875  -58762.265625  9559.556641  -49202.710938  288.590271   13.163007   48.371429  863.392456  -48736.632812  517.477417
  920.000000  8813.883789  -65280.339844  -58898.515625  9735.049805  -49163.464844  293.888184    8.285808   48.294197  864.773193  -48698.128906  1441.725830
  921.000000  8967.618164  -65348.312500  -58807.031250  9655.012695  -49152.019531  291.471985  181.864624   48.278557  865.053345  -48686.835938  -647.168091
  922.000000  8880.274414  -65309.886719  -58856.726562  9713.757812  -49142.968750  293.245392   33.503323   48.433823  862.280212  -48676.289062  969.736084
  923.000000  9140.807617  -65487.156250  -58774.671875  9633.577148  -49141.093750  290.824860  306.701447   48.360245  863.592102  -48675.121094  3589.780518
  924.000000  9011.332031  -65161.996094  -58582.523438  9619.954102  -48962.570312  290.413605  279.794556   48.400398  862.875671  -48496.210938  723.939392
  925.000000  8843.302734  -65060.589844  -58644.406250  9619.636719  -49024.769531  290.404022  106.888916   48.355896  863.669800  -48558.839844  564.936646
  926.000000  9183.724609  -65145.750000  -58381.953125  9270.623047  -49111.328125  279.867767  557.146423   48.240784  865.730652  -48646.507812  1808.127686
  927.000000  8738.041016  -64887.617188  -58577.234375  9576.820312  -49000.414062  289.111450   -1.641225   48.371792  863.385986  -48534.332031  1705.457886
  928.000000  8880.682617  -65291.902344  -58844.656250  9747.927734  -49096.726562  294.276947   -8.515875   48.423370  862.466309  -48630.148438  102.102150
  929.000000  8983.347656  -65341.187500  -58783.914062  9785.065430  -48998.847656  295.398102  225.717163   48.351585  863.746765  -48532.960938  468.402039
  930.000000  8979.651367  -65237.468750  -58687.734375  9615.261719  -49072.472656  290.271942  278.408997   48.220486  866.095093  -48607.847656  1840.178711
  931.000000  9018.084961  -65024.683594  -58440.523438  9298.030273  -49142.492188  280.695160  365.797943   48.242100  865.707092  -48677.660156  618.927551
  932.000000  9005.351562  -65359.585938  -58796.226562  9644.204102  -49152.023438  291.145630  194.641052   48.274277  865.130005  -48686.878906  -548.062012
  933.000000  8895.902344  -65045.859375  -58575.812500  9450.101562  -49125.710938  285.285980  141.396881   48.425262  862.432617  -48659.113281  1930.812378
  934.000000  9073.357422  -65407.320312  -58769.578125  9547.024414  -49222.554688  288.211945  314.885864   48.239616  865.751648  -48757.746094  1032.884888
  935.000000  9106.104492  -65491.335938  -58810.234375  9656.486328  -49153.750000  291.516449  306.218292   48.346905  863.830383  -48687.906250  1341.158569
  936.000000  8917.263672  -65315.699219  -58828.335938  9754.589844  -49073.746094  294.478058  175.698471   48.237637  865.787170  -48608.957031  1656.239136
  937.000000  8890.862305  -65451.750000  -58982.648438  9855.806641  -49126.843750  297.533661   -3.019816   48.350845  863.760010  -48660.964844  2037.036499
  938.000000  9010.601562  -65229.960938  -58647.406250  9534.301758  -49113.105469  287.827881  260.979279   48.320000  864.311401  -48647.523438  1122.658691
  939.000000  8993.963867  -65276.691406  -58709.125000  9540.595703  -49168.531250  288.017883  231.172195   48.205143  866.370789  -48704.054688  1493.243774
  940.000000  8869.621094  -65151.515625  -58706.632812  9676.150391  -49030.484375  292.110077  116.568726   48.315968  864.383545  -48564.941406  -269.261139
  941.000000  9220.695312  -65469.335938  -58676.218750  9569.690430  -49106.527344  288.896210  496.626587   48.276726  865.086121  -48641.359375  818.028198
  942.000000  9104.182617  -65517.953125  -58851.140625  9582.765625  -49268.375000  289.290924  310.950348   48.298771  864.691284  -48802.996094  3146.295410
  943.000000  8892.996094  -65002.273438  -58534.781250  9411.379883  -49123.402344  284.117035  158.627014   48.345043  863.863647  -48657.578125  1763.964478
  944.000000  8896.263672  -65099.726562  -58641.234375  9518.664062  -49122.570312  287.355774  137.477493   48.296852  864.725647  -48657.210938   46.962353
  945.000000  8670.196289  -64919.468750  -58674.468750  9577.324219  -49097.144531  289.126648  -63.982555   48.305466  864.571472  -48631.699219  1782.903809
  946.000000  9064.679688  -65355.054688  -58722.195312  9590.980469  -49131.214844  289.538910  255.531693   48.292156  864.809753  -48665.898438  1294.432861
  947.000000  8843.676758  -64947.937500  -58533.375000  9450.609375  -49082.765625  285.301300  221.886765   48.275757  865.103516  -48617.609375  2449.512939
  948.000000  9053.471680  -65329.726562  -58710.656250  9555.493164  -49155.164062  288.467621  363.037384   48.344959  863.865173  -48689.339844  3929.284668
  949.000000  8830.166016  -65035.085938  -58621.585938  9528.975586  -49092.609375  287.667084   82.913879   48.362865  863.545349  -48626.613281  1352.927734
  950.000000  9025.477539  -65218.062500  -58604.742188  9481.998047  -49122.742188  286.248901  326.011627   48.367470  863.463135  -48656.703125  -351.466431
  951.000000  8811.164062  -64806.992188  -58427.710938  9343.779297  -49083.929688  282.076263  222.414383   48.268505  865.233459  -48618.843750  477.389404
  952.000000  8961.220703  -65036.570312  -58499.437500  9361.519531  -49137.917969  282.611816  291.684662   48.287357  864.895691  -48672.648438  1318.897461
  953.000000  8990.468750  -65248.734375  -58687.000000  9495.277344  -49191.722656  286.649780  254.597290   48.157101  867.235046  -48727.707031  778.333984
  954.000000  9096.308594  -65242.339844  -58571.703125  9348.447266  -49223.257812  282.217163  392.503998   48.370625  863.406799  -48757.187500  3402.622314
  955.000000  8906.328125  -65106.503906  -58625.742188  9548.364258  -49077.378906  288.252411  179.963669   48.332432  864.089111  -48611.675781  2323.436035
  956.000000  9100.319336  -65440.863281  -58770.984375  9537.144531  -49233.839844  287.913696  292.078094   48.353352  863.715210  -48767.933594  1023.324341
  957.000000  9168.588867  -65359.691406  -58616.937500  9587.265625  -49029.671875  289.426788  465.745941   48.277096  865.079529  -48564.500000  785.201965
  958.000000  8967.335938  -65303.093750  -58757.804688  9552.289062  -49205.515625  288.370880  208.337158   48.222027  866.067444  -48740.875000  148.793350
  959.000000  8958.927734  -65421.687500  -58895.609375  9773.929688  -49121.679688  295.061920  178.284195   48.169552  867.010925  -48657.546875  2896.750732
  960.000000  9036.656250  -65545.140625  -58939.429688  9737.292969  -49202.136719  293.955933  245.582932   48.183662  866.757019  -48737.867188  1839.483398
  961.000000  8915.292969  -65222.933594  -58738.335938  9592.251953  -49146.085938  289.577301   91.066368   48.428432  862.376160  -48679.457031  249.697968
  962.000000  8961.055664  -65145.125000  -58612.007812  9600.789062  -49011.218750  289.835022  236.128067   48.333439  864.071106  -48545.503906  -815.584473
  963.000000  9208.152344  -65394.187500  -58618.382812  9482.093750  -49136.289062  286.251770  481.141937   48.326195  864.200623  -48670.644531  566.637207
  964.000000  8926.960938  -65022.421875  -58513.695312  9455.522461  -49058.171875  285.449615  178.200974   48.437321  862.217957  -48591.457031  3518.159912
  965.000000  8911.460938  -65333.007812  -58853.890625  9680.888672  -49173.000000  292.253143   49.142071   48.424007  862.454956  -48706.414062  1020.774963
  966.000000  9096.466797  -65762.210938  -59097.812500  9947.982422  -49149.828125  300.316345  206.291275   48.321140  864.291016  -48684.234375   12.626156
  967.000000  9060.925781  -65402.332031  -58769.125000  9594.824219  -49174.300781  289.654968  271.677216   48.390965  863.043884  -48708.035156  1109.101196
  968.000000  8761.402344  -65257.074219  -58930.992188  9813.644531  -49117.347656  296.260864  -49.357067   48.294174  864.773621  -48652.011719  979.488892
  969.000000  8870.460938  -65119.226562  -58679.812500  9553.360352  -49126.453125  288.403229   87.888039   48.341705  863.923340  -48660.660156  965.064392
  970.000000  8908.112305  -65135.039062  -58645.007812  9578.191406  -49066.816406  289.152832  204.882492   48.230015  865.924011  -48602.101562  1271.420654
  971.000000  8782.705078  -64941.613281  -58590.882812  9577.926758  -49012.957031  289.144836   80.452385   48.205635  866.361938  -48548.476562  -597.630615
  972.000000  9080.939453  -65189.429688  -58533.906250  9465.841797  -49068.062500  285.761139  432.779205   48.230671  865.912231  -48603.339844  3623.118164
  973.000000  8850.351562  -65187.726562  -58774.390625  9668.587891  -49105.804688  291.881775  139.512680   48.228680  865.947937  -48641.101562  950.806641
  974.000000  8752.296875  -65139.902344  -58811.210938  9760.363281  -49050.847656  294.652374  -53.792919   48.405983  862.776123  -48584.437500  726.415588
  975.000000  9084.029297  -65268.804688  -58616.429688  9577.078125  -49039.351562  289.119232  317.308014   48.417213  862.575989  -48572.832031  415.136444
  976.000000  8915.636719  -65245.117188  -58763.757812  9587.774414  -49175.984375  289.442139  144.336395   48.307762  864.530334  -48710.519531  868.774780
  977.000000  8854.388672  -65456.796875  -59045.664062  9930.460938  -49115.203125  299.787415    8.211513   48.291103  864.828613  -48649.898438  1218.733765
  978.000000  8989.453125  -65316.656250  -58760.312500  9607.777344  -49152.535156  290.045990  246.403397   48.197983  866.499451  -48688.128906  1983.012451
  979.000000  8986.627930  -65279.066406  -58723.226562  9594.637695  -49128.589844  289.649323  211.927048   48.312019  864.454163  -48663.082031  817.282166
  980.000000  8863.739258  -64993.472656  -58559.804688  9465.691406  -49094.113281  285.756622  123.408264   48.529217  860.585205  -48626.515625  503.640503
  981.000000  9014.445312  -65341.933594  -58759.070312  9601.644531  -49157.425781  289.860870  213.672318   48.411491  862.677979  -48690.960938  1579.938110
  982.000000  9004.919922  -65417.460938  -58845.476562  9675.328125  -49170.148438  292.085266  217.020096   48.244678  865.660767  -48705.289062  -750.426941
  983.000000  8911.995117  -65588.304688  -59106.187500  9941.359375  -49164.828125  300.116394    4.156869   48.215805  866.179199  -48700.250000  -119.835579
  984.000000  8947.253906  -65328.859375  -58822.851562  9497.435547  -49325.414062  286.714935   79.572044   48.282085  864.990112  -48860.195312  1145.944214
  985.000000  9058.195312  -65535.882812  -58914.851562  9784.738281  -49130.113281  295.388214  235.416550   48.315781  864.386902  -48664.570312  1341.135254
  986.000000  8986.444336  -65343.007812  -58786.515625  9578.068359  -49208.445312  289.149109  245.275620   48.283848  864.958557  -48743.210938  2243.208008
  987.000000  8878.550781  -65052.332031  -58602.867188  9566.579102  -49036.289062  288.802277   96.333801   48.415539  862.605835  -48569.785156  -1847.345947
  988.000000  9001.605469  -65115.250000  -58539.085938  9495.266602  -49043.820312  286.649445  301.787689   48.314137  864.416260  -48578.292969   88.614624
  989.000000  8793.479492  -65114.968750  -58750.992188  9682.556641  -49068.437500  292.303497   12.312673   48.350750  863.761719  -48602.558594  2348.140137
  990.000000  8816.311523  -65128.703125  -58741.882812  9633.868164  -49108.015625  290.833649   53.848541   48.306698  864.549377  -48642.558594  -377.863281
  991.000000  8904.357422  -65098.929688  -58627.046875  9535.208984  -49091.835938  287.855255  206.000900   48.343018  863.899841  -48626.031250  -2723.082275
  992.000000  8822.424805  -65133.199219  -58735.523438  9602.166992  -49133.355469  289.876617  102.314697   48.204330  866.385376  -48668.886719  1223.210815
  993.000000  8864.240234  -65177.394531  -58741.734375  9613.650391  -49128.085938  290.223297   56.221832   48.405586  862.783203  -48661.679688  436.266449
  994.000000  8957.072266  -65236.253906  -58700.703125  9567.150391  -49133.554688  288.819519  203.518478   48.233734  865.857239  -48668.800781  -458.044250
  995.000000  8639.294922  -65084.859375  -58878.906250  9788.128906  -49090.777344  295.490570  -240.658081   48.334995  864.043274  -48625.050781  -121.934883
  996.000000  8875.899414  -65070.375000  -58625.093750  9529.251953  -49095.843750  287.675415  188.335373   48.179836  866.825806  -48631.609375  1919.892334
  997.000000  8886.164062  -65282.527344  -58825.210938  9657.646484  -49167.562500  291.551483   95.229179   48.271584  865.178284  -48702.445312  1980.925293
  998.000000  9088.427734  -65525.414062  -58871.304688  9596.496094  -49274.808594  289.705444  313.098633   48.136841  867.600098  -48810.988281  -2572.345703
  999.000000  9013.224609  -65400.156250  -58812.968750  9664.180664  -49148.789062  291.748749  218.859802   48.261448  865.359985  -48683.769531  191.822159
 1000.000000  8900.475586  -65158.726562  -58686.156250  9496.813477  -49189.343750  286.696136  224.074341   48.165253  867.088318  -48725.250000  410.699738
 1001.000000  8943.372070  -65235.023438  -58714.718750  9566.691406  -49148.027344  288.805664  234.034317   48.342083  863.916565  -48682.230469  1921.365479
 1002.000000  8783.297852  -65210.281250  -58854.632812  9623.557617  -49231.074219  290.522369  -49.932728   48.317856  864.349731  -48765.511719  -558.091248
 1003.000000  9002.618164  -65201.273438  -58634.515625  9450.539062  -49183.976562  285.299194  214.381454   48.287025  864.901611  -48718.710938  1707.543945
 1004.000000  8610.458984  -65131.312500  -58951.906250  9821.847656  -49130.058594  296.508484  -206.086502   48.300457  864.661133  -48664.664062  1576.847168
 1005.000000  9017.697266  -65208.375000  -58621.312500  9474.337891  -49146.976562  286.017639  243.174210   48.398079  862.917053  -48680.640625  -1165.744873
 1006.000000  8786.802734  -64970.605469  -58621.164062  9556.320312  -49064.843750  288.492584   82.975533   48.284161  864.952942  -48599.605469  2564.607666
 1007.000000  9008.950195  -65240.203125  -58653.632812  9501.451172  -49152.179688  286.836151  300.933807   48.223553  866.040039  -48687.527344  1151.048950
 1008.000000  9165.042969  -65509.902344  -58774.335938  9652.875977  -49121.460938  291.407471  354.257416   48.367043  863.470764  -48655.425781  -579.612732
 1009.000000  8982.380859  -65480.929688  -58934.085938  9688.953125  -49245.132812  292.496582  133.707626   48.251125  865.545105  -48780.214844  -932.924805
 1010.000000  9036.440430  -65259.023438  -58650.507812  9407.390625  -49243.117188  283.996582  254.929214   48.441219  862.148560  -48776.367188  -198.218567
 1011.000000  9083.367188  -65465.382812  -58810.960938  9657.214844  -49153.746094  291.538452  286.082764   48.329006  864.150330  -48688.074219  -804.914734
 1012.000000  9161.985352  -65544.570312  -58820.773438  9603.146484  -49217.625000  289.906189  298.980225   48.373215  863.360596  -48751.527344  1061.593506
 1013.000000  8744.937500  -64914.351562  -58602.835938  9616.248047  -48986.585938  290.301727   -4.183878   48.283108  864.971802  -48521.359375  1333.861694
 1014.000000  9003.335938  -65199.062500  -58623.320312  9585.534180  -49037.785156  289.374512  217.863953   48.308399  864.518921  -48572.312500  108.849998
 1015.000000  8806.011719  -65058.132812  -58679.601562  9661.767578  -49017.835938  291.675903   55.365234   48.431629  862.319275  -48551.175781  2642.539062
 1016.000000  8985.812500  -65267.523438  -58716.304688  9549.689453  -49166.617188  288.292389  226.716476   48.310902  864.474182  -48701.121094  659.276062
 1017.000000  8891.551758  -65055.632812  -58588.796875  9504.540039  -49084.257812  286.929413  149.041550   48.374146  863.343994  -48618.152344  428.354584
 1018.000000  8929.733398  -65328.960938  -58834.750000  9747.003906  -49087.746094  294.249054   95.926727   48.355278  863.680847  -48621.824219  1697.332642
 1019.000000  8788.391602  -65065.906250  -58712.179688  9660.605469  -49051.574219  291.640808   -1.853846   48.333458  864.070740  -48585.859375  352.713196
 1020.000000  8966.588867  -65512.671875  -58990.546875  9878.486328  -49112.062500  298.218353   54.688812   48.386871  863.116882  -48645.835938  2456.377686
 1021.000000  8725.841797  -65157.378906  -58859.429688  9665.473633  -49193.957031  291.787781  -54.903950   48.300797  864.655029  -48728.558594  526.877136
 1022.000000  8839.048828  -65022.000000  -58607.156250  9450.074219  -49157.082031  285.285126  118.066307   48.463070  861.759827  -48690.121094  -364.219849
 1023.000000  9028.589844  -65458.652344  -58858.382812  9719.934570  -49138.449219  293.431885  170.769119   48.402504  862.838135  -48672.070312  631.652893
 1024.000000  9054.763672  -65453.367188  -58829.648438  9659.679688  -49169.968750  291.612854  332.813232   48.220211  866.100037  -48705.347656  329.180634
 1025.000000  8808.052734  -65100.445312  -58719.898438  9588.395508  -49131.503906  289.460876    1.006653   48.424053  862.454163  -48664.917969  2855.282227
 1026.000000  9141.745117  -65349.234375  -58635.375000  9508.460938  -49126.914062  287.047760  350.244629   48.424397  862.448059  -48660.324219  -123.169464
 1027.000000  9085.704102  -65335.359375  -58682.601562  9566.321289  -49116.281250  288.794495  279.132446   48.391666  863.031372  -48650.007812  1062.964233
 1028.000000  8728.996094  -65028.562500  -58727.398438  9581.442383  -49145.957031  289.250977  -32.106026   48.325333  864.216003  -48680.320312  -91.083374
 1029.000000  8834.225586  -65028.769531  -58626.296875  9496.347656  -49129.949219  286.682098  188.136353   48.148579  867.388550  -48666.015625  2561.804932
 1030.000000  8885.551758  -65301.511719  -58844.531250  9668.674805  -49175.855469  291.884399   64.097069   48.289711  864.853516  -48710.562500  1138.173462
 1031.000000  8767.656250  -65107.453125  -58771.359375  9726.961914  -49044.398438  293.644012  -20.347311   48.422085  862.489258  -48577.832031  1541.560425
 1032.000000  8994.824219  -65374.296875  -58812.421875  9793.111328  -49019.312500  295.640991  192.524338   48.312977  864.437012  -48553.796875  2182.100586
 1033.000000  9007.759766  -65447.617188  -58869.804688  9703.052734  -49166.750000  292.922241  201.234818   48.257137  865.437317  -48701.773438  1682.303345
 1034.000000  8957.955078  -65377.000000  -58851.875000  9778.600586  -49073.273438  295.202911  143.299759   48.251209  865.543640  -48608.351562  2541.781982
 1035.000000  8947.595703  -65353.656250  -58844.312500  9642.195312  -49202.117188  291.085022  165.082504   48.316925  864.366394  -48736.562500  2592.797852
 1036.000000  9020.056641  -65371.273438  -58788.351562  9574.465820  -49213.886719  289.040375  261.867950   48.223122  866.047791  -48749.238281  379.307312
 1037.000000  8912.734375  -65332.843750  -58855.515625  9655.425781  -49200.089844  291.484436  157.185593   48.292164  864.809570  -48734.773438  426.503937
 1038.000000  8878.832031  -65271.101562  -58813.125000  9587.309570  -49225.816406  289.428101   83.836021   48.334396  864.053955  -48760.093750  865.400024
 1039.000000  8769.183594  -65234.953125  -58895.835938  9679.433594  -49216.402344  292.209198  -49.142658   48.242207  865.705139  -48751.570312    8.212645
 1040.000000  8870.401367  -65218.218750  -58769.476562  9685.137695  -49084.339844  292.381409   78.395302   48.241600  865.716003  -48619.511719  406.630157
 1041.000000  8765.735352  -65095.015625  -58754.125000  9576.548828  -49177.578125  289.103210   58.366161   48.282730  864.978577  -48712.355469  -448.694336
 1042.000000  8954.270508  -65319.023438  -58798.718750  9634.603516  -49164.117188  290.855835  228.934158   48.290485  864.839661  -48698.816406  1957.067993
 1043.000000  8837.475586  -65289.312500  -58876.093750  9706.605469  -49169.488281  293.029480    1.903824   48.323826  864.242981  -48703.867188  -487.119659
 1044.000000  8998.082031  -65408.863281  -58837.992188  9695.896484  -49142.093750  292.706207  222.640015   48.286663  864.908142  -48676.832031  1689.475830
 1045.000000  9135.224609  -65333.914062  -58621.796875  9473.102539  -49148.695312  285.980347  423.363617   48.366035  863.488708  -48682.667969  -1390.072021
 1046.000000  8999.528320  -65255.589844  -58680.773438  9611.605469  -49069.167969  290.161560  237.934814   48.311184  864.469116  -48603.667969  -1178.142578
 1047.000000  9089.074219  -65271.257812  -58607.875000  9421.783203  -49186.093750  284.431091  320.919708   48.362209  863.557068  -48720.105469  -48.009445
 1048.000000  8867.192383  -65351.367188  -58911.695312  9767.655273  -49144.039062  294.872498   51.584362   48.342892  863.902100  -48678.234375  124.581490
 1049.000000  8912.307617  -65250.828125  -58762.062500  9710.650391  -49051.414062  293.151611  182.675339   48.172394  866.959778  -48587.253906  -857.507263
 1050.000000  8746.186523  -65125.148438  -58813.742188  9755.170898  -49058.570312  294.495605  -29.780304   48.193268  866.584229  -48594.207031  2375.499512
 1051.000000  8951.303711  -65282.601562  -58752.359375  9591.789062  -49160.570312  289.563324  181.083176   48.299698  864.674683  -48695.183594  2576.659912
 1052.000000  8759.058594  -65032.296875  -58701.671875  9673.519531  -49028.152344  292.030670  -14.073537   48.334332  864.055115  -48562.429688  -889.267151
 1053.000000  9238.222656  -65554.976562  -58753.351562  9619.929688  -49133.421875  290.412872  496.369263   48.395809  862.957520  -48667.109375  3184.697021
 1054.000000  8849.416016  -65101.679688  -58674.109375  9498.265625  -49175.843750  286.739990  136.027603   48.238045  865.779846  -48711.050781  782.024414
 1055.000000  8930.220703  -64919.652344  -58416.476562  9369.815430  -49046.660156  282.862244  256.678253   48.412056  862.667908  -48580.191406  1640.559082
 1056.000000  8973.061523  -65127.429688  -58586.421875  9540.443359  -49045.976562  288.013275  205.939499   48.407368  862.751465  -48579.550781  422.008636
 1057.000000  9051.145508  -65070.671875  -58446.171875  9474.651367  -48971.519531  286.027100  378.121216   48.474957  861.548523  -48504.441406  180.071854
 1058.000000  8734.121094  -64711.589844  -58406.765625  9472.973633  -48933.792969  285.976440   63.449692   48.317345  864.358887  -48468.234375  303.194763
 1059.000000  8819.316406  -64970.882812  -58582.375000  9478.757812  -49103.617188  286.151062   47.848278   48.336895  864.009277  -48637.871094  279.603973
 1060.000000  8907.844727  -65238.687500  -58763.562500  9527.475586  -49236.085938  287.621796  133.292038   48.303371  864.608948  -48770.664062  1661.123047
 1061.000000  8988.387695  -65505.320312  -58941.632812  9738.970703  -49202.664062  294.006561  135.953781   48.329803  864.136047  -48736.984375  -1015.307434
 1062.000000  8871.115234  -65192.742188  -58759.539062  9671.507812  -49088.031250  291.969940  119.546181   48.309555  864.498291  -48622.546875  477.501648
 1063.000000  8773.149414  -64972.382812  -58630.070312  9539.919922  -49090.148438  287.997467   27.661537   48.444267  862.094299  -48623.367188  620.164734
 1064.000000  8966.083008  -65241.457031  -58700.195312  9641.431641  -49058.765625  291.061981  214.472900   48.267860  865.245056  -48593.683594  1142.479126
 1065.000000  8976.582031  -65169.421875  -58612.023438  9518.650391  -49093.375000  287.355377  227.428635   48.365734  863.494141  -48627.351562  1046.577637
 1066.000000  8954.997070  -65220.656250  -58693.789062  9560.510742  -49133.277344  288.619080  229.287170   48.292980  864.794983  -48667.953125  -234.591797
 1067.000000  9028.117188  -65364.558594  -58761.250000  9545.231445  -49216.019531  288.157806  244.784775   48.326309  864.198547  -48750.375000  -527.679199
 1068.000000  8878.668945  -65339.347656  -58881.468750  9772.361328  -49109.109375  295.014557   67.317619   48.301224  864.647400  -48643.707031  -177.738861
 1069.000000  8996.213867  -65212.281250  -58643.039062  9527.050781  -49115.988281  287.608978  274.682495   48.316811  864.368469  -48650.437500  2895.745361
 1070.000000  8681.095703  -65181.351562  -58927.570312  9769.498047  -49158.070312  294.928131  -145.024765   48.307297  864.538696  -48692.609375  -205.352249
 1071.000000  8951.780273  -65514.359375  -58995.757812  9776.922852  -49218.835938  295.152283   80.060188   48.244091  865.671326  -48753.984375  934.506470
 1072.000000  8998.986328  -65418.867188  -58853.507812  9755.875977  -49097.632812  294.516907  155.909546   48.330379  864.125793  -48631.949219  1203.235229
 1073.000000  9076.057617  -65283.640625  -58634.351562  9469.162109  -49165.187500  285.861389  337.057465   48.407417  862.750549  -48698.761719  800.510559
 1074.000000  8760.671875  -65196.933594  -58868.015625  9726.064453  -49141.953125  293.616913  -27.150370   48.334778  864.047119  -48676.226562  2177.226562
 1075.000000  8941.824219  -65220.773438  -58700.234375  9601.036133  -49099.199219  289.842499  271.526947   48.297874  864.707336  -48633.828125  2481.426514
 1076.000000  9111.621094  -65412.179688  -58725.039062  9606.533203  -49118.507812  290.008453  311.843323   48.443203  862.113220  -48651.738281  -262.923157
 1077.000000  8986.717773  -65337.832031  -58776.562500  9600.986328  -49175.578125  289.840942  193.719070   48.341553  863.926025  -48709.785156  1043.587891
 1078.000000  9035.196289  -65300.207031  -58703.414062  9429.410156  -49274.003906  284.661316  239.340866   48.322788  864.261536  -48808.394531  2927.474854
 1079.000000  8993.511719  -65245.757812  -58677.359375  9458.333008  -49219.027344  285.534485  250.910446   48.404583  862.801086  -48752.628906  997.041748
 1080.000000  9102.116211  -65361.082031  -58685.734375  9577.408203  -49108.328125  289.129181  340.542023   48.402695  862.834717  -48641.949219  1843.150879
 1081.000000  9123.733398  -65535.394531  -58843.679688  9657.782227  -49185.898438  291.555573  277.461609   48.387344  863.108459  -48719.667969  3150.152344
 1082.000000  8981.458984  -65172.343750  -58608.234375  9491.436523  -49116.796875  286.533813  221.505875   48.324982  864.222290  -48651.164062  2459.941406
 1083.000000  8697.228516  -65087.054688  -58813.562500  9671.208984  -49142.351562  291.960907  -95.675385   48.247646  865.607544  -48677.464844  1310.768311
 1084.000000  9100.070312  -65479.726562  -58808.820312  9608.052734  -49200.765625  290.054321  352.237427   48.331749  864.101318  -48735.070312  3057.150391
 1085.000000  8894.862305  -65123.203125  -58655.601562  9501.150391  -49154.453125  286.827057  204.602005   48.277760  865.067627  -48689.277344  2105.935303
 1086.000000  9011.417969  -65194.640625  -58607.914062  9679.018555  -48928.894531  292.196686  271.731537   48.411713  862.674011  -48462.425781  2270.069092
 1087.000000  8836.013672  -65199.714844  -58796.218750  9625.326172  -49170.890625  290.575775   68.058548   48.395561  862.961914  -48704.578125  241.860809
 1088.000000  8920.619141  -65178.722656  -58682.242188  9546.801758  -49135.441406  288.205231  251.007339   48.250141  865.562805  -48670.531250  3774.113281
 1089.000000  8776.523438  -65076.355469  -58731.148438  9588.355469  -49142.792969  289.459686   13.017171   48.202652  866.415527  -48678.339844  -1022.321899
 1090.000000  8894.796875  -65144.437500  -58685.296875  9619.068359  -49066.226562  290.386871  142.139404   48.417889  862.563965  -48599.699219  2044.989136
 1091.000000  9011.673828  -65226.878906  -58632.937500  9601.698242  -49031.238281  289.862488  310.615509   48.409081  862.720947  -48564.796875  2519.211914
 1092.000000  8969.060547  -65293.097656  -58749.921875  9600.863281  -49149.058594  289.837280  163.494873   48.277275  865.076294  -48683.886719  -498.336212
 1093.000000  9090.646484  -65392.085938  -58737.101562  9499.591797  -49237.507812  286.780029  297.473175   48.339302  863.966248  -48771.738281  -41.298935
 1094.000000  8722.927734  -65163.910156  -58882.304688  9711.098633  -49171.207031  293.165131  -130.331726   48.339939  863.954895  -48705.429688  938.017517
 1095.000000  9024.885742  -65134.832031  -58537.437500  9444.991211  -49092.445312  285.131714  296.525909   48.352451  863.731323  -48626.550781  1499.325317
 1096.000000  8991.031250  -65540.242188  -58976.828125  9850.322266  -49126.507812  297.368103   13.040662   48.488445  861.308838  -48659.300781  237.560013
 1097.000000  8851.023438  -65180.824219  -58762.906250  9656.353516  -49106.554688  291.512451   98.712402   48.383648  863.174377  -48640.359375  1307.189819
 1098.000000  8965.369141  -65140.628906  -58601.820312  9508.373047  -49093.445312  287.045105  260.962433   48.240955  865.727600  -48628.625000  -934.468140
 1099.000000  8788.845703  -64998.953125  -58637.437500  9493.175781  -49144.261719  286.586334  106.932686   48.271198  865.185181  -48679.148438  688.707703
 1100.000000  8903.322266  -65313.117188  -58836.976562  9691.048828  -49145.929688  292.559845  107.683678   48.378067  863.273987  -48679.785156  -975.091431
 1101.000000  8946.096680  -65420.578125  -58913.968750  9658.329102  -49255.640625  291.572083  114.187065   48.330448  864.124573  -48789.957031  3354.056885
 1102.000000  9022.375000  -65151.710938  -58560.000000  9456.556641  -49103.445312  285.480835  323.503632   48.308643  864.514587  -48637.972656  727.675049
 1103.000000  8994.910156  -65268.718750  -58705.632812  9531.134766  -49174.500000  287.732269  280.179840   48.274063  865.133850  -48709.359375  1158.575806
 1104.000000  8930.150391  -65288.875000  -58791.328125  9515.655273  -49275.671875  287.264954  104.444366   48.428482  862.375305  -48809.042969  465.869659
 1105.000000  8790.362305  -64945.882812  -58585.179688  9472.812500  -49112.367188  285.971588   61.329533   48.328274  864.163452  -48646.703125  829.600403
 1106.000000  8973.503906  -65410.148438  -58859.507812  9721.226562  -49138.281250  293.470886  219.073044   48.192204  866.603394  -48673.929688  414.179962
 1107.000000  8779.048828  -65185.371094  -58842.804688  9738.843750  -49103.960938  294.002716   -3.792094   48.271805  865.174316  -48638.843750  2277.127686
 1108.000000  8758.420898  -65087.992188  -58761.343750  9651.209961  -49110.132812  291.357178  -17.548523   48.216579  866.165283  -48645.546875  2456.957520
 1109.000000  8906.266602  -65144.843750  -58670.273438  9621.230469  -49049.042969  290.452118  180.575623   48.357681  863.637878  -48583.097656  1401.977295
 1110.000000  8759.589844  -65196.359375  -58872.976562  9705.689453  -49167.289062  293.001831  -57.036282   48.383747  863.172607  -48701.089844  -454.970123
 1111.000000  9005.751953  -65240.144531  -58663.921875  9565.991211  -49097.929688  288.784515  262.600403   48.322475  864.267090  -48632.324219  1230.011963
 1112.000000  8953.015625  -65321.902344  -58795.312500  9622.984375  -49172.328125  290.505066  189.465454   48.327602  864.175415  -48706.671875  2101.045410
 1113.000000  8913.159180  -65276.902344  -58792.148438  9655.732422  -49136.414062  291.493683  203.983627   48.266937  865.261597  -48671.343750  1630.939819
 1114.000000  9029.508789  -65337.351562  -58734.164062  9510.565430  -49223.597656  287.111298  359.549927   48.184032  866.750366  -48759.324219  1393.710815
 1115.000000  8917.271484  -65093.500000  -58610.117188  9435.424805  -49174.691406  284.842896  165.158279   48.249531  865.573730  -48709.785156  -1121.091919
 1116.000000  8907.811523  -65326.753906  -58847.359375  9662.197266  -49185.164062  291.688873   91.637352   48.311253  864.467896  -48719.664062  1537.496216
 1117.000000  8843.309570  -65099.726562  -58694.179688  9649.409180  -49044.769531  291.302795   65.502014   48.389446  863.070984  -48578.515625  2637.399902
 1118.000000  8914.671875  -65069.507812  -58585.296875  9403.013672  -49182.281250  283.864441  212.798096   48.391724  863.030334  -48716.007812  -1093.720215
 1119.000000  8870.548828  -65236.406250  -58792.695312  9596.886719  -49195.808594  289.717224   60.903820   48.429604  862.355347  -48729.167969   93.039940
 1120.000000  8958.976562  -65238.613281  -58699.031250  9606.170898  -49092.859375  289.997498  197.844894   48.317665  864.353149  -48627.296875  108.743752
 1121.000000  8950.080078  -65088.910156  -58577.937500  9439.042969  -49138.894531  284.952118  240.412064   48.356667  863.656006  -48672.957031  -497.574646
 1122.000000  8944.519531  -65124.781250  -58614.640625  9508.607422  -49106.031250  287.052185  206.069336   48.246235  865.632874  -48641.160156  -458.944641
 1123.000000  8979.767578  -65202.101562  -58648.515625  9487.817383  -49160.699219  286.424561  230.434387   48.276062  865.098022  -48695.539062  838.145447
 1124.000000  9005.025391  -65212.984375  -58636.523438  9555.371094  -49081.152344  288.463928  272.577789   48.273350  865.146667  -48616.019531  -406.176392
 1125.000000  8839.792969  -65088.410156  -58684.523438  9640.824219  -49043.699219  291.043640   93.320824   48.363689  863.530640  -48577.695312  -838.868103
 1126.000000  8962.666992  -65346.207031  -58816.750000  9670.406250  -49146.343750  291.936676  149.590195   48.287888  864.886169  -48681.070312  1443.150024
 1127.000000  9084.855469  -65446.554688  -58793.867188  9637.498047  -49156.367188  290.943237  315.319672   48.287251  864.897583  -48691.097656  2664.748535
 1128.000000  8849.096680  -65185.210938  -58762.359375  9650.938477  -49111.421875  291.348969   26.339712   48.420471  862.517944  -48644.871094  1727.709961
 1129.000000  9105.417969  -65421.039062  -58750.445312  9655.515625  -49094.929688  291.487183  336.358459   48.381516  863.212463  -48628.753906  423.988556
 1130.000000  9000.428711  -65265.226562  -58705.468750  9536.156250  -49169.312500  287.883850  228.718994   48.352737  863.726196  -48703.414062  1630.529663
 1131.000000  8961.219727  -65353.742188  -58819.828125  9642.145508  -49177.683594  291.083527  240.869461   48.264370  865.307617  -48712.636719  427.929871
 1132.000000  8895.298828  -65047.953125  -58591.609375  9539.750000  -49051.859375  287.992340  115.123291   48.519768  860.752808  -48584.351562  2204.674805
 1133.000000  8848.375000  -65054.257812  -58636.234375  9569.226562  -49067.007812  288.882202   50.281219   48.558334  860.069153  -48599.128906  1370.073242
 1134.000000  9140.708984  -65382.863281  -58672.468750  9559.798828  -49112.671875  288.597595  396.301666   48.471222  861.614868  -48645.632812  2532.912842
 1135.000000  8998.104492  -65398.535156  -58818.054688  9647.953125  -49170.101562  291.258850  167.889206   48.352108  863.737427  -48704.207031  495.376709
 1136.000000  8853.381836  -65184.070312  -58771.468750  9728.882812  -49042.585938  293.701996   95.938103   48.347153  863.825989  -48576.742188  2399.922363
 1137.000000  9112.732422  -65358.445312  -58677.593750  9495.286133  -49182.308594  286.650024  327.760162   48.397556  862.926331  -48715.976562  -744.832153
 1138.000000  8982.793945  -65225.718750  -58665.218750  9539.406250  -49125.812500  287.981964  198.070602   48.385910  863.134033  -48659.593750  -492.233276
 1139.000000  8919.391602  -64957.406250  -58478.242188  9449.935547  -49028.304688  285.280975  221.104202   48.350704  863.762512  -48562.425781  -1937.606812
 1140.000000  8997.762695  -65330.496094  -58764.914062  9757.511719  -49007.402344  294.566284  205.918900   48.383461  863.177734  -48541.207031  3533.609863
 1141.000000  8958.880859  -65353.960938  -58827.265625  9602.287109  -49224.976562  289.880249  180.832291   48.363728  863.529907  -48758.972656  -173.251358
 1142.000000  8686.526367  -65128.207031  -58869.312500  9612.814453  -49256.500000  290.198059  -110.456184   48.321651  864.281860  -48790.902344  1555.184814
 1143.000000  8757.778320  -65067.257812  -58743.687500  9546.919922  -49196.765625  288.208801   16.792276   48.255428  865.467957  -48731.804688  3082.982422
 1144.000000  8925.955078  -65236.445312  -58745.859375  9615.990234  -49129.867188  290.293945  144.916428   48.224163  866.029053  -48665.207031  -1446.976562
 1145.000000  8759.181641  -65173.281250  -58843.359375  9638.833984  -49204.523438  290.983551  -68.790337   48.337151  864.004700  -48738.773438  1220.854370
 1146.000000  8940.810547  -65202.031250  -58695.367188  9541.059570  -49154.308594  288.031891  190.041336   48.320568  864.301208  -48688.718750  1222.081665
 1147.000000  8900.693359  -65246.093750  -58785.382812  9540.929688  -49244.453125  288.027954  100.479828   48.351170  863.754211  -48778.570312  2021.994629
 1148.000000  8846.214844  -65172.882812  -58750.617188  9613.074219  -49137.542969  290.205933   38.305786   48.348129  863.808533  -48671.687500  2535.733643
 1149.000000  8918.949219  -65155.398438  -58669.054688  9520.160156  -49148.894531  287.400940  216.972763   48.240402  865.737549  -48684.078125  1183.244141
 1150.000000  8972.298828  -65280.406250  -58744.515625  9538.791016  -49205.726562  287.963379  163.291245   48.282246  864.987244  -48740.507812  784.728760
 1151.000000  8735.954102  -65140.789062  -58835.859375  9746.515625  -49089.343750  294.234314  -76.861847   48.287918  864.885620  -48624.070312  777.767700
 1152.000000  8844.809570  -65142.183594  -58724.226562  9647.478516  -49076.750000  291.244537   68.084358   48.341080  863.934509  -48610.964844  -1658.032959
 1153.000000  8710.031250  -65059.808594  -58780.140625  9761.619141  -49018.523438  294.690308  -111.076569   48.321510  864.284363  -48552.925781  -608.172974
 1154.000000  8898.824219  -64852.027344  -58384.390625  9436.355469  -48948.035156  284.871002  279.589111   48.379845  863.242249  -48481.875000  2207.447021
 1155.000000  8878.808594  -65104.531250  -58648.812500  9563.376953  -49085.437500  288.705597  172.377853   48.280594  865.016846  -48620.234375  642.590515
 1156.000000  9023.420898  -65243.742188  -58651.437500  9572.328125  -49079.109375  288.975830  316.790436   48.313065  864.435486  -48613.593750  1058.763062
 1157.000000  8749.738281  -65021.363281  -58701.234375  9657.212891  -49044.023438  291.538391  -43.126995   48.314869  864.403198  -48578.488281  1806.801025
 1158.000000  8793.931641  -64999.531250  -58634.453125  9483.425781  -49151.027344  286.291992   30.631216   48.426826  862.404785  -48684.414062  2613.188965
 1159.000000  8836.910156  -65140.882812  -58732.164062  9690.367188  -49041.796875  292.539276   62.235020   48.277523  865.071838  -48576.621094  1178.194702
 1160.000000  9174.725586  -65521.203125  -58777.367188  9702.954102  -49074.414062  292.919250  348.632812   48.448109  862.025940  -48607.597656  246.569366
 1161.000000  9013.208984  -65116.773438  -58535.265625  9463.592773  -49071.671875  285.693268  362.850677   48.328445  864.160339  -48606.007812  3099.000977
 1162.000000  8789.480469  -65316.273438  -58949.718750  9752.978516  -49196.742188  294.429413  -78.310249   48.236122  865.814331  -48731.968750  2127.006836
 1163.000000  8907.970703  -65217.730469  -58741.437500  9576.938477  -49164.500000  289.115021  134.099197   48.228340  865.954041  -48699.800781  1172.705688
 1164.000000  8929.988281  -65265.535156  -58769.921875  9506.436523  -49263.484375  286.986664  108.177467   48.261723  865.355103  -48798.460938  1621.658569
 1165.000000  8858.408203  -65369.367188  -58942.039062  9874.046875  -49067.992188  298.084320  -11.603847   48.325768  864.208252  -48602.351562  -858.247314
 1166.000000  8718.999023  -65111.921875  -58828.234375  9761.486328  -49066.750000  294.686279  -143.202255   48.448658  862.016174  -48599.925781  -62.464401
 1167.000000  8939.255859  -65121.132812  -58619.343750  9486.807617  -49132.535156  286.394073  170.972092   48.276241  865.094849  -48667.375000  -1355.812622
 1168.000000  8923.227539  -65285.644531  -58792.101562  9651.683594  -49140.417969  291.371460  130.590790   48.336800  864.010986  -48674.671875  835.933044
 1169.000000  8954.593750  -65199.785156  -58674.906250  9581.087891  -49093.820312  289.240265  240.979446   48.296719  864.728027  -48628.460938  2293.837402
 1170.000000  8999.835938  -65320.214844  -58748.750000  9616.941406  -49131.808594  290.322662  253.864746   48.307961  864.526794  -48666.339844  -1400.481812
 1171.000000  8959.476562  -65335.113281  -58803.757812  9659.517578  -49144.242188  291.607971  185.415543   48.381580  863.211304  -48678.066406  2235.170410
 1172.000000  8786.024414  -65238.507812  -58884.812500  9755.469727  -49129.343750  294.504639  -66.226540   48.294659  864.764893  -48664.003906  -518.486938
 1173.000000  8907.814453  -65392.714844  -58913.820312  9638.148438  -49275.671875  290.962860   70.214867   48.184437  866.743042  -48811.394531  169.370468
 1174.000000  8931.126953  -65391.359375  -58884.218750  9654.071289  -49230.148438  291.443542  205.294556   48.232368  865.881714  -48765.410156  -262.500824
 1175.000000  9066.548828  -65281.820312  -58641.976562  9466.857422  -49175.117188  285.791809  303.008453   48.233341  865.864258  -48710.367188  -52.802967
 1176.000000  9065.599609  -65471.792969  -58843.453125  9651.449219  -49192.003906  291.364380  231.495361   48.395107  862.970032  -48725.695312  1450.567017
 1177.000000  9162.154297  -65580.257812  -58847.757812  9572.618164  -49275.140625  288.984589  432.600464   48.176491  866.886047  -48810.941406  264.085632
 1178.000000  8948.305664  -65277.390625  -58766.468750  9607.191406  -49159.277344  290.028320  121.865089   48.266693  865.265930  -48694.207031  1956.064819
 1179.000000  8615.964844  -65293.109375  -59120.101562  9978.419922  -49141.679688  301.235199  -349.894775   48.347260  863.824097  -48675.832031  270.254425
 1180.000000  8881.433594  -64966.207031  -58520.406250  9367.310547  -49153.093750  282.786621  137.016220   48.316044  864.382141  -48687.546875  2636.429932
 1181.000000  9138.141602  -65449.363281  -58734.171875  9543.162109  -49191.007812  288.095337  372.733612   48.330780  864.118591  -48725.320312  -906.014771
 1182.000000  8984.113281  -65349.808594  -58800.078125  9597.657227  -49202.421875  289.740479  129.398422   48.451328  861.968689  -48735.574219  1060.223511
 1183.000000  8800.298828  -65243.691406  -58874.976562  9753.769531  -49121.207031  294.453308  -60.845089   48.345444  863.856506  -48655.378906  -136.307312
 1184.000000  8956.935547  -65276.066406  -58744.671875  9695.634766  -49049.039062  292.698303  223.820389   48.274212  865.131165  -48583.898438  1187.502075
 1185.000000  8788.060547  -65006.531250  -58655.945312  9570.258789  -49085.687500  288.913361   52.086639   48.356316  863.662292  -48619.753906  917.205811
 1186.000000  8694.854492  -65202.351562  -58946.593750  9824.662109  -49121.929688  296.593445  -188.535294   48.316841  864.367920  -48656.375000  132.961594
 1187.000000  8762.571289  -65134.335938  -58798.812500  9651.072266  -49147.742188  291.353027  -66.743965   48.337265  864.002686  -48681.992188  1945.622559
 1188.000000  9017.504883  -65134.421875  -58539.257812  9412.265625  -49126.992188  284.143768  341.270538   48.367981  863.453979  -48660.945312   89.268311
 1189.000000  8744.182617  -64810.062500  -58493.445312  9521.591797  -48971.851562  287.444183   55.772766   48.392979  863.007996  -48505.566406  -1941.766479
 1190.000000  8983.167969  -65154.429688  -58610.039062  9514.498047  -49095.539062  287.230011  262.879883   48.386444  863.124512  -48629.316406  717.724487
 1191.000000  8733.260742  -65020.785156  -58718.937500  9587.907227  -49131.031250  289.446136  -88.415260   48.333969  864.061584  -48665.312500  -141.692764
 1192.000000  8894.165039  -65275.207031  -58810.203125  9647.184570  -49163.019531  291.235657   45.019775   48.371941  863.383301  -48696.937500  688.773499
 1193.000000  9103.493164  -65390.949219  -58716.062500  9562.113281  -49153.949219  288.667450  342.268066   48.367840  863.456543  -48687.906250  863.484375
 1194.000000  8899.779297  -65219.234375  -58751.468750  9682.490234  -49068.976562  292.301483  134.176590   48.342548  863.908264  -48603.175781  2303.447021
 1195.000000  8951.322266  -65368.382812  -58852.843750  9648.810547  -49204.031250  291.284729  115.768944   48.296719  864.728027  -48738.671875  912.720093
 1196.000000  8871.521484  -65203.121094  -58761.429688  9623.558594  -49137.871094  290.522400  143.501068   48.289181  864.863037  -48672.585938  1732.861816
 1197.000000  8898.141602  -65174.136719  -58712.546875  9604.298828  -49108.250000  289.940979  154.335449   48.316906  864.366760  -48642.695312  609.102417
 1198.000000  9054.036133  -65564.593750  -58930.179688  9736.148438  -49194.031250  293.921356  239.493896   48.190594  866.632324  -48729.695312  -1302.440674
 1199.000000  8774.123047  -65059.660156  -58712.437500  9553.680664  -49158.757812  288.412903    3.542072   48.220387  866.096863  -48694.132812   84.619102
 1200.000000  8916.992188  -65329.414062  -58836.234375  9696.919922  -49139.312500  292.737091   73.948341   48.280251  865.023010  -48674.113281  1120.924927
 1201.000000  9011.675781  -65355.367188  -58774.179688  9667.398438  -49106.781250  291.845886  281.424530   48.175602  866.902039  -48642.589844  303.968384
 1202.000000  8877.261719  -65241.742188  -58795.320312  9607.507812  -49187.812500  290.037872  102.469521   48.442341  862.128601  -48721.050781  1345.466675
 1203.000000  8997.170898  -65415.945312  -58852.218750  9709.982422  -49142.234375  293.131439  141.976578   48.423634  862.461670  -48675.652344  2281.324951
 1204.000000  8701.617188  -64977.800781  -58715.695312  9516.658203  -49199.039062  287.295227  -47.352650   48.256546  865.447876  -48734.066406  1862.577026
 1205.000000  8982.730469  -65381.843750  -58826.148438  9598.537109  -49227.609375  289.767059  224.238205   48.315781  864.386902  -48762.066406  1528.362427
 1206.000000  8829.995117  -65075.175781  -58672.554688  9539.095703  -49133.460938  287.972595   95.036102   48.261414  865.360596  -48668.441406  705.056641
 1207.000000  8894.913086  -65131.167969  -58667.351562  9593.621094  -49073.730469  289.618652  259.642181   48.229496  865.933289  -48609.019531  -1256.067017
 1208.000000  8807.148438  -65084.179688  -58713.039062  9573.763672  -49139.273438  289.019165   88.760826   48.254444  865.485596  -48674.320312  -2422.278564
 1209.000000  8725.286133  -64993.164062  -58681.554688  9578.206055  -49103.347656  289.153290   -8.244057   48.326691  864.191711  -48637.699219  331.946564
 1210.000000  8991.497070  -65260.011719  -58700.632812  9494.974609  -49205.656250  286.640625  319.309967   48.218445  866.131775  -48741.050781  1389.104614
 1211.000000  8883.953125  -65174.085938  -58711.664062  9658.018555  -49053.644531  291.562714  140.162048   48.228577  865.949829  -48588.941406  -1042.685913
 1212.000000  8928.342773  -65253.968750  -58746.164062  9565.978516  -49180.187500  288.784149  158.010010   48.276760  865.085510  -48715.019531  922.078857
 1213.000000  8866.055664  -65218.281250  -58780.734375  9622.126953  -49158.609375  290.479187  109.660957   48.228386  865.953247  -48693.910156  -187.795303
 1214.000000  8950.854492  -65215.636719  -58693.000000  9566.215820  -49126.785156  288.791321  177.738037   48.332928  864.080200  -48661.078125  647.768311
 1215.000000  8956.357422  -65173.109375  -58641.492188  9521.564453  -49119.929688  287.443359  272.756683   48.399590  862.890076  -48653.578125  2552.365479
 1216.000000  9126.236328  -65527.906250  -58830.062500  9590.240234  -49239.820312  289.516571  315.033783   48.391884  863.027527  -48773.542969  1465.601807
 1217.000000  9018.663086  -65316.015625  -58734.906250  9634.232422  -49100.671875  290.844635  272.917450   48.330933  864.115906  -48634.984375  1684.489136
 1218.000000  8965.519531  -65202.195312  -58673.078125  9555.437500  -49117.640625  288.465942  248.335983   48.367176  863.468384  -48651.601562   12.832475
 1219.000000  8818.404297  -65101.230469  -58713.031250  9595.849609  -49117.179688  289.685913   82.102669   48.348869  863.795288  -48651.316406  1751.200317
 1220.000000  8960.899414  -65072.296875  -58543.015625  9543.942383  -48999.074219  288.118896  335.169830   48.269348  865.218384  -48533.980469  657.257263
 1221.000000  8893.021484  -65192.656250  -58731.578125  9655.394531  -49076.183594  291.483490  166.960648   48.336456  864.017151  -48610.441406  428.732117
 1222.000000  9100.647461  -65391.335938  -58732.007812  9513.345703  -49218.664062  287.195221  406.182983   48.205658  866.361511  -48754.183594  3449.260986
 1223.000000  9023.438477  -65324.210938  -58738.640625  9553.035156  -49185.605469  288.393433  280.650238   48.243027  865.690430  -48720.761719  2750.432861
 1224.000000  9061.009766  -65413.359375  -58771.492188  9652.380859  -49119.109375  291.392517  263.786987   48.286018  864.919678  -48653.851562  527.914673
 1225.000000  8916.039062  -65116.980469  -58633.242188  9485.824219  -49147.417969  286.364380  252.388626   48.140308  867.537598  -48683.566406  3434.517578
 1226.000000  8971.978516  -65224.828125  -58689.382812  9642.154297  -49047.226562  291.083801  286.239655   48.240509  865.735596  -48582.410156  1319.993164
 1227.000000  9135.142578  -65194.976562  -58492.382812  9387.498047  -49104.882812  283.396057  462.863739   48.320080  864.309937  -48639.296875  1536.451416
 1228.000000  8812.230469  -65008.125000  -58633.468750  9624.901367  -49008.566406  290.562958   -5.608931   48.414089  862.631653  -48542.078125   13.931768
 1229.000000  8960.041016  -65202.125000  -58674.406250  9458.039062  -49216.367188  285.525604  196.717209   48.328724  864.155396  -48750.699219  294.469177
 1230.000000  8840.606445  -65238.554688  -58830.312500  9730.589844  -49099.722656  293.753540  -23.247772   48.436111  862.239441  -48633.019531  -2656.546143
 1231.000000  9001.326172  -65631.984375  -59054.234375  9887.883789  -49166.351562  298.502045   84.743462   48.419765  862.530518  -48699.808594  1258.380981
 1232.000000  8870.437500  -65174.511719  -58736.656250  9722.477539  -49014.179688  293.508636  167.298965   48.306129  864.559570  -48548.730469  1388.276367
 1233.000000  8852.063477  -65078.242188  -58652.632812  9621.843750  -49030.789062  290.470642   86.780334   48.374622  863.335449  -48564.679688  -947.082520
 1234.000000  8791.210938  -65232.828125  -58867.703125  9681.306641  -49186.398438  292.265747  -15.485878   48.218296  866.134460  -48721.796875  714.805542
 1235.000000  9023.805664  -65311.164062  -58721.585938  9451.453125  -49270.132812  285.326782  261.017181   48.220486  866.095093  -48805.507812  1004.454651
 1236.000000  8703.645508  -65010.332031  -58736.062500  9591.065430  -49144.996094  289.541473  -150.327835   48.358204  863.628601  -48679.042969  -1183.800415
 1237.000000  9088.423828  -65451.078125  -58798.093750  9661.382812  -49136.710938  291.664276  329.469391   48.320084  864.309875  -48671.125000  -1314.009155
 1238.000000  8904.456055  -65167.632812  -58686.757812  9667.500000  -49019.257812  291.848938  151.931335   48.354084  863.702148  -48553.347656  360.200439
 1239.000000  9059.365234  -65213.414062  -58577.875000  9433.783203  -49144.093750  284.793335  383.968170   48.313103  864.434814  -48678.578125  2194.543213
 1240.000000  9045.228516  -65268.078125  -58657.453125  9615.242188  -49042.210938  290.271362  261.248871   48.363274  863.538025  -48576.210938  -1146.260742
 1241.000000  9141.737305  -65395.832031  -58682.609375  9477.883789  -49204.726562  286.124695  356.196411   48.288399  864.877014  -48739.449219  -1388.652466
 1242.000000  8875.776367  -65079.914062  -58636.265625  9646.430664  -48989.835938  291.212891  169.854675   48.335915  864.026794  -48524.097656  1063.585693
 1243.000000  8801.900391  -65293.148438  -58912.031250  9720.716797  -49191.312500  293.455475   -6.305450   48.379395  863.250305  -48725.156250  1708.168457
 1244.000000  9225.580078  -65485.816406  -58683.296875  9476.539062  -49206.757812  286.084076  427.367096   48.338337  863.983521  -48740.996094  1407.768433
 1245.000000  8831.332031  -65318.636719  -58913.421875  9810.644531  -49102.777344  296.170288  -26.177694   48.328522  864.158997  -48637.113281  2252.731201
 1246.000000  8827.286133  -65155.046875  -58760.164062  9587.396484  -49172.765625  289.430725   49.166931   48.386337  863.126404  -48706.542969  1628.332642
 1247.000000  9085.638672  -65465.234375  -58808.429688  9611.517578  -49196.914062  290.158905  310.472534   48.445042  862.080505  -48730.125000  2041.082275
 1248.000000  8894.010742  -65472.273438  -59006.617188  9823.955078  -49182.664062  296.572113  -50.545368   48.342426  863.910461  -48716.863281  1661.253662
 1249.000000  8849.786133  -65209.089844  -58784.648438  9654.341797  -49130.304688  291.451721   64.370155   48.296577  864.730591  -48664.945312  690.322815
 1250.000000  8954.880859  -65115.796875  -58590.539062  9439.007812  -49151.531250  284.951080  314.283325   48.271870  865.173157  -48686.410156  -1734.943604
 1251.000000  8800.285156  -65177.507812  -58811.609375  9560.468750  -49251.140625  288.617828  -16.196503   48.376133  863.308472  -48785.015625  1671.285278
 1252.000000  8818.942383  -65462.695312  -59078.562500  9936.236328  -49142.328125  299.961731  -40.559772   48.293476  864.786072  -48677.000000  698.264221
 1253.000000  8946.315430  -64986.347656  -58463.796875  9246.108398  -49217.687500  279.127686  300.147430   48.229515  865.932983  -48752.976562  2313.340332
 1254.000000  8922.371094  -65338.421875  -58836.640625  9745.343750  -49091.296875  294.198944  121.951988   48.105446  868.166321  -48627.781250  202.444458
 1255.000000  8803.662109  -65338.960938  -58968.429688  9797.031250  -49171.398438  295.759308  -96.231544   48.461056  861.795654  -48704.457031  2162.416016
 1256.000000  9038.533203  -65133.968750  -58511.179688  9433.398438  -49077.781250  284.781738  380.264740   48.173378  866.942017  -48613.609375  1587.973267
 1257.000000  8807.651367  -65092.164062  -58713.632812  9602.195312  -49111.437500  289.877472   14.129802   48.392048  863.024597  -48645.160156  2125.663818
 1258.000000  8889.065430  -65311.468750  -58845.304688  9715.458984  -49129.843750  293.296753   49.322514   48.318798  864.332886  -48664.273438  1453.899902
 1259.000000  8938.274414  -65118.593750  -58604.578125  9421.648438  -49182.929688  284.427002  199.958694   48.406303  862.770447  -48716.515625  156.879456
 1260.000000  9001.917969  -65045.574219  -58476.781250  9512.579102  -48964.203125  287.172089  252.063354   48.333553  864.069031  -48498.488281  -90.028999
 1261.000000  8843.685547  -65208.234375  -58799.335938  9744.728516  -49054.609375  294.180359   63.875580   48.375706  863.316101  -48588.488281  1634.927368
 1262.000000  8924.591797  -65278.164062  -58785.476562  9652.419922  -49133.054688  291.393707  143.333832   48.312336  864.448486  -48667.546875  2983.637451
 1263.000000  8981.331055  -65165.578125  -58609.718750  9436.227539  -49173.492188  284.867126  326.261505   48.198463  866.490845  -48709.078125  1495.475586
 1264.000000  9057.258789  -65312.488281  -58683.250000  9572.299805  -49110.949219  288.974976  304.491486   48.346764  863.832947  -48645.109375  944.472473
 1265.000000  8714.961914  -64854.593750  -58567.554688  9491.228516  -49076.328125  286.527557   -6.505636   48.245022  865.654602  -48611.468750  3501.840820
 1266.000000  8637.989258  -64912.570312  -58698.226562  9735.620117  -48962.605469  293.905396  -116.548225   48.348831  863.796021  -48496.746094  972.245239
 1267.000000  9011.463867  -65223.566406  -58644.781250  9527.364258  -49117.417969  287.618439  213.082275   48.405327  862.787842  -48651.011719  330.179871
 1268.000000  9159.400391  -65415.273438  -58685.046875  9454.025391  -49231.023438  285.404419  378.788544   48.297867  864.707458  -48765.652344  -2104.611572
 1269.000000  8917.046875  -65248.816406  -58759.242188  9552.821289  -49206.421875  288.386932  135.367783   48.261478  865.359436  -48741.402344  159.677734
 1270.000000  8856.503906  -65095.945312  -58671.445312  9591.971680  -49079.472656  289.568848   49.041103   48.400864  862.867371  -48613.109375  988.138062
 1271.000000  9003.453125  -65298.496094  -58724.046875  9538.610352  -49185.437500  287.957947  214.898178   48.317791  864.350891  -48719.875000  2194.475098
 1272.000000  8673.138672  -64813.804688  -58575.304688  9585.085938  -48990.218750  289.360962  -80.724823   48.445343  862.075134  -48523.425781  1261.557129
 1273.000000  8727.524414  -65246.281250  -58951.859375  9728.158203  -49223.703125  293.680145  -37.009613   48.305912  864.563477  -48758.253906  962.606628
 1274.000000  9007.943359  -65415.656250  -58839.671875  9622.312500  -49217.359375  290.484802  166.980881   48.449390  862.003113  -48750.527344  1681.917114
 1275.000000  8959.435547  -65067.480469  -58527.890625  9479.011719  -49048.878906  286.158722  207.910172   48.368713  863.440918  -48582.824219  371.390381
 1276.000000  8828.720703  -64933.214844  -58529.476562  9434.122070  -49095.355469  284.803589   98.118408   48.368790  863.439575  -48629.300781  1033.271973
 1277.000000  8971.683594  -65002.554688  -58455.273438  9398.379883  -49056.894531  283.724579  331.537506   48.245876  865.639282  -48592.023438  2157.976807
 1278.000000  8843.659180  -65163.453125  -58756.773438  9704.330078  -49052.445312  292.960785   19.707029   48.242607  865.697937  -48587.609375  768.276794
 1279.000000  9237.369141  -65419.148438  -58616.710938  9451.475586  -49165.234375  285.327454  562.787415   48.296749  864.727478  -48699.875000  -146.962891
 1280.000000  8748.648438  -65124.566406  -58812.015625  9736.639648  -49075.375000  293.936188  -53.286320   48.408073  862.738892  -48608.941406  168.232452
 1281.000000  8895.076172  -65058.742188  -58590.203125  9431.556641  -49158.648438  284.726135  117.874718   48.395664  862.960083  -48692.335938  1763.142700
 1282.000000  8836.979492  -65219.730469  -58817.132812  9680.621094  -49136.511719  292.245056   25.219086   48.277454  865.073059  -48671.339844  2104.343018
 1283.000000  8884.666016  -65165.347656  -58710.421875  9586.931641  -49123.492188  289.416687   91.775154   48.401947  862.848083  -48657.117188  1811.273071
 1284.000000  9042.877930  -65135.226562  -58511.617188  9473.720703  -49037.898438  285.998993  343.807159   48.345066  863.863281  -48572.074219  1317.978271
 1285.000000  8873.092773  -65360.765625  -58919.015625  9726.177734  -49192.835938  293.620361   17.443472   48.225262  866.009338  -48728.164062  2273.467529
 1286.000000  8873.633789  -65213.542969  -58764.507812  9612.216797  -49152.289062  290.180023   71.165718   48.276760  865.085510  -48687.121094  1106.690918
 1287.000000  9150.681641  -65204.007812  -58470.164062  9346.298828  -49123.867188  282.152313  531.760742   48.277977  865.063721  -48658.687500  1638.573120
 1288.000000  8805.585938  -65139.035156  -58769.015625  9593.949219  -49175.066406  289.628540  -14.440084   48.332031  864.096252  -48709.367188  -1187.361328
 1289.000000  8837.796875  -65054.183594  -58646.367188  9544.947266  -49101.421875  288.149231  135.293182   48.275387  865.110168  -48636.269531  -1765.517578
 1290.000000  8870.964844  -65230.671875  -58791.945312  9645.021484  -49146.921875  291.170349   48.631512   48.330276  864.127625  -48681.238281  -927.502441
 1291.000000  8842.706055  -65120.789062  -58701.976562  9732.284180  -48969.691406  293.804688   43.305737   48.459206  861.828552  -48502.765625  1163.317261
 1292.000000  9032.746094  -65318.109375  -58712.382812  9540.095703  -49172.289062  288.002808  232.865067   48.429100  862.364319  -48705.656250  -681.210999
 1293.000000  9101.648438  -65315.140625  -58650.304688  9447.669922  -49202.632812  285.212555  346.030304   48.356457  863.659790  -48736.699219  4577.898438
 1294.000000  8812.840820  -65140.054688  -58749.179688  9643.761719  -49105.417969  291.132324  -49.731415   48.395733  862.958862  -48639.105469  1399.380737
 1295.000000  9016.877930  -65289.074219  -58703.718750  9561.095703  -49142.625000  288.636749  277.880981   48.289139  864.863770  -48677.339844  1001.889709
 1296.000000  8898.433594  -65280.085938  -58819.132812  9691.968750  -49127.164062  292.587585  149.468140   48.283451  864.965637  -48661.933594  652.447998
 1297.000000  8897.813477  -65215.375000  -58745.960938  9682.460938  -49063.500000  292.300598  121.719780   48.311596  864.461731  -48597.996094  1072.230225
 1298.000000  9017.628906  -65293.332031  -58708.898438  9456.687500  -49252.210938  285.484802  182.420715   48.501617  861.074951  -48784.878906  -918.401550
 1299.000000  9046.226562  -65320.113281  -58707.195312  9579.076172  -49128.117188  289.179535  304.562134   48.351036  863.756592  -48662.234375  1049.581421
 1300.000000  8968.285156  -65123.476562  -58588.140625  9447.480469  -49140.660156  285.206848  253.513306   48.310040  864.489624  -48675.171875  -129.368439
 1301.000000  9069.185547  -65469.953125  -58838.765625  9719.339844  -49119.425781  293.413910  295.948761   48.305767  864.566040  -48653.980469  1108.474487
 1302.000000  8808.976562  -65122.046875  -58741.671875  9586.217773  -49155.453125  289.395142   37.855061   48.297779  864.709045  -48690.082031  3205.657227
 1303.000000  9070.966797  -65332.125000  -58690.164062  9549.339844  -49140.824219  288.281860  315.731110   48.313702  864.424072  -48675.300781  702.012390
 1304.000000  9023.327148  -65226.695312  -58636.640625  9470.388672  -49166.250000  285.898407  338.421539   48.265518  865.287048  -48701.191406  869.248230
 1305.000000  8602.433594  -64928.468750  -58749.171875  9615.611328  -49133.562500  290.282501  -115.193665   48.193748  866.575623  -48669.195312  1095.550171
 1306.000000  8922.696289  -65440.429688  -58944.851562  9846.099609  -49098.750000  297.240631  151.979004   48.253609  865.500610  -48633.804688  2162.827393
 1307.000000  8889.011719  -65133.234375  -58670.992188  9561.809570  -49109.183594  288.658295  164.183823   48.277779  865.067261  -48644.007812  960.111572
 1308.000000  8913.994141  -65130.835938  -58644.953125  9468.901367  -49176.050781  285.853516  168.675644   48.277977  865.063721  -48710.871094  2220.850586
 1309.000000  8800.955078  -65031.843750  -58659.171875  9627.986328  -49031.187500  290.656067  112.594826   48.186512  866.705750  -48566.890625  642.114197
 1310.000000  8972.543945  -65149.890625  -58595.328125  9469.875000  -49125.453125  285.882904  227.435257   48.312943  864.437622  -48659.937500  578.887695
 1311.000000  8628.638672  -64967.480469  -58773.664062  9736.441406  -49037.222656  293.930206  -176.407303   48.439743  862.174805  -48570.484375  189.122208
 1312.000000  9067.002930  -65173.910156  -58535.250000  9361.001953  -49174.250000  282.596191  468.208496   48.237686  865.786255  -48709.460938  3023.309326
 1313.000000  8957.142578  -65086.343750  -58556.671875  9455.002930  -49101.667969  285.433929  276.679718   48.157658  867.225037  -48637.648438  -385.992126
 1314.000000  8874.846680  -65147.898438  -58699.835938  9595.607422  -49104.226562  289.678589  132.735458   48.255901  865.459473  -48639.261719  -1187.618896
 1315.000000  8779.448242  -64908.289062  -58551.609375  9530.044922  -49021.562500  287.699371  107.623924   48.208744  866.306030  -48557.050781  1983.604858
 1316.000000  8926.982422  -65306.925781  -58807.562500  9663.181641  -49144.382812  291.718567  158.311172   48.305294  864.574524  -48678.941406  669.826233
 1317.000000  9018.279297  -65268.359375  -58687.085938  9540.710938  -49146.375000  288.021362  333.436554   48.306946  864.544983  -48680.917969  1672.453003
 1318.000000  8585.838867  -64931.519531  -58776.445312  9666.560547  -49109.882812  291.820587  -228.432816   48.284641  864.944336  -48644.640625  553.667908
 1319.000000  8750.889648  -65072.410156  -58744.648438  9608.911133  -49135.738281  290.080231   15.996257   48.248432  865.593445  -48670.843750  2163.081055
 1320.000000  8831.731445  -65119.550781  -58720.929688  9577.323242  -49143.605469  289.126617  149.041382   48.078411  868.654480  -48680.351562  552.819214
 1321.000000  9049.747070  -65304.480469  -58683.210938  9557.894531  -49125.316406  288.540100  325.409760   48.300854  864.653992  -48659.917969  1460.268311
 1322.000000  8896.801758  -65331.953125  -58860.773438  9718.059570  -49142.714844  293.375275   85.562050   48.369083  863.434326  -48676.660156  704.985229
 1323.000000  8877.282227  -65080.925781  -58639.679688  9557.063477  -49082.617188  288.515015  112.739006   48.482498  861.414490  -48615.468750  1069.364136
 1324.000000  8872.830078  -65268.562500  -58830.070312  9644.056641  -49186.015625  291.141235   59.539295   48.268173  865.239441  -48720.929688  1260.043213
 1325.000000  8986.079102  -65303.710938  -58743.914062  9669.638672  -49074.273438  291.913483  211.398071   48.270554  865.196777  -48609.167969  459.588593
 1326.000000  9044.875000  -65349.867188  -58729.140625  9570.011719  -49159.128906  288.905914  247.931534   48.314457  864.410583  -48693.597656  195.430771
 1327.000000  9087.906250  -65452.085938  -58801.273438  9593.042969  -49208.230469  289.601196  287.091156   48.402561  862.837097  -48741.851562  1252.544189
 1328.000000  8934.515625  -65151.734375  -58648.476562  9568.572266  -49079.906250  288.862457  189.560974   48.354816  863.689087  -48613.988281  2533.641846
 1329.000000  9086.169922  -65234.792969  -58578.109375  9363.758789  -49214.351562  282.679413  417.030640   48.220467  866.095459  -48749.726562  2898.613281
 1330.000000  9022.665039  -65147.070312  -58552.570312  9424.873047  -49127.695312  284.524353  427.274078   48.123016  867.849304  -48664.011719  1226.954224
 1331.000000  8827.831055  -65061.250000  -58658.726562  9564.517578  -49094.210938  288.740051   78.390739   48.324539  864.230225  -48628.582031  374.774139
 1332.000000  8932.453125  -65251.843750  -58744.585938  9681.613281  -49062.972656  292.274994  151.340271   48.274750  865.121582  -48597.824219  770.080811
 1333.000000  8869.601562  -65076.925781  -58634.156250  9608.869141  -49025.289062  290.078949  185.768143   48.377174  863.289917  -48559.156250   31.431999
 1334.000000  8942.344727  -65214.644531  -58700.843750  9601.007812  -49099.835938  289.841644  139.021439   48.429886  862.350281  -48633.195312  751.344360
 1335.000000  9005.983398  -65168.648438  -58586.312500  9433.938477  -49152.375000  284.798035  257.635529   48.348747  863.797485  -48686.515625  -444.339111
 1336.000000  9051.092773  -65136.777344  -58520.015625  9401.886719  -49118.128906  283.830444  362.892303   48.306412  864.554504  -48652.675781  2361.833252
 1337.000000  9040.128906  -65382.187500  -58755.632812  9615.630859  -49140.000000  290.283081  236.749405   48.352432  863.731689  -48674.105469  2138.817871
 1338.000000  8782.890625  -65305.113281  -58953.257812  9752.460938  -49200.796875  294.413788  -22.345415   48.135384  867.626343  -48736.992188  459.744568
 1339.000000  8748.546875  -65066.210938  -58746.257812  9577.777344  -49168.480469  289.140350   31.446451   48.242607  865.697937  -48703.644531  -507.009857
 1340.000000  9211.681641  -65568.601562  -58778.406250  9479.897461  -49298.507812  286.185486  505.375977   48.193142  866.586487  -48834.148438  503.766510
 1341.000000  9048.769531  -65437.101562  -58808.835938  9648.638672  -49160.195312  291.279541  250.943848   48.413467  862.642761  -48693.710938  2049.316895
 1342.000000  9041.452148  -65587.000000  -58974.328125  9733.382812  -49240.945312  293.837860  154.666672   48.386974  863.115051  -48774.714844  698.706604
 1343.000000  8935.970703  -65188.968750  -58680.468750  9532.336914  -49148.132812  287.768555  231.552414   48.317551  864.355225  -48682.574219  1001.936035
 1344.000000  8859.821289  -65028.824219  -58587.539062  9553.320312  -49034.218750  288.402008  102.402832   48.383392  863.178955  -48568.023438  3639.847900
 1345.000000  9141.244141  -65331.402344  -58616.625000  9551.919922  -49064.703125  288.359741  421.933472   48.256489  865.448914  -48599.730469  325.435059
 1346.000000  9013.091797  -65180.515625  -58590.546875  9550.305664  -49040.242188  288.311005  297.652618   48.346432  863.838867  -48574.402344  1485.657104
 1347.000000  8972.839844  -65067.195312  -58514.335938  9501.828125  -49012.507812  286.847534  311.391754   48.265453  865.288208  -48547.449219  -159.001602
 1348.000000  9037.599609  -65143.511719  -58537.906250  9557.016602  -48980.890625  288.513611  421.552582   48.219440  866.113892  -48516.277344  1358.930420
 1349.000000  9049.337891  -65198.910156  -58574.437500  9571.070312  -49003.367188  288.937866  424.521606   48.220757  866.090210  -48538.738281  1879.699829
 1350.000000  8974.475586  -65428.511719  -58889.796875  9762.337891  -49127.460938  294.711975  154.882370   48.380135  863.237061  -48661.296875  1487.639771
 1351.000000  9184.717773  -65514.074219  -58764.562500  9513.746094  -49250.816406  287.207306  431.553833   48.280766  865.013733  -48785.609375  1020.724976
 1352.000000  8957.796875  -65394.320312  -58866.820312  9706.507812  -49160.312500  293.026550  198.288712   48.298218  864.701172  -48694.937500  2320.099121
 1353.000000  9304.313477  -65492.718750  -58619.898438  9429.729492  -49190.167969  284.670959  551.839661   48.387146  863.112000  -48723.937500  209.087692
 1354.000000  8957.437500  -65174.148438  -58644.484375  9586.026367  -49058.457031  289.389374  245.006470   48.203751  866.395813  -48593.992188  1264.682861
 1355.000000  8603.476562  -65078.156250  -58907.687500  9756.071289  -49151.617188  294.522797  -133.271988   48.218948  866.122742  -48687.007812  801.220459
 1356.000000  8805.415039  -65143.609375  -58765.117188  9615.477539  -49149.640625  290.278442   25.754572   48.277428  865.073547  -48684.468750  1483.978149
 1357.000000  9090.590820  -65317.109375  -58657.531250  9590.925781  -49066.605469  289.537262  356.761841   48.484268  861.383057  -48599.437500  748.904541
 1358.000000  9115.450195  -65282.437500  -58596.671875  9498.371094  -49098.300781  286.743164  346.722015   48.427143  862.399170  -48631.683594  -805.117310
 1359.000000  8905.076172  -65149.742188  -58678.960938  9489.078125  -49189.882812  286.462585  140.765854   48.286995  864.902161  -48724.617188  2728.187744
 1360.000000  9006.919922  -65392.035156  -58813.093750  9545.630859  -49267.460938  288.169891  122.860748   48.371117  863.398010  -48801.386719  -36.100086
 1361.000000  8722.159180  -65271.738281  -58970.156250  9744.881836  -49225.273438  294.184998  -205.600510   48.316669  864.370972  -48759.722656  1927.165161
 1362.000000  8958.905273  -65226.003906  -58705.789062  9476.388672  -49229.398438  286.079559  284.309052   48.099312  868.277039  -48765.941406  704.681763
 1363.000000  8931.999023  -65286.617188  -58780.406250  9626.695312  -49153.710938  290.617096  161.737076   48.165310  867.087280  -48689.617188  137.310272
 1364.000000  8822.025391  -65079.148438  -58686.882812  9573.974609  -49112.906250  289.025543   -0.457967   48.391800  863.028992  -48646.632812  4659.906738
 1365.000000  9049.781250  -65421.039062  -58793.164062  9616.367188  -49176.796875  290.305328  241.081360   48.400131  862.880432  -48710.441406  1425.651001
 1366.000000  9100.386719  -65435.207031  -58770.640625  9691.075195  -49079.566406  292.560638  301.103882   48.333023  864.078491  -48613.859375  -19.834127
 1367.000000  8961.302734  -65073.292969  -58533.640625  9441.501953  -49092.140625  285.026367  208.224808   48.280445  865.019531  -48626.937500  610.219849
 1368.000000  8961.876953  -65370.359375  -58841.664062  9766.230469  -49075.433594  294.829498  111.587555   48.382282  863.198792  -48609.250000  389.224426
 1369.000000  9167.534180  -65276.515625  -58547.648438  9422.314453  -49125.335938  284.447113  416.105988   48.384571  863.157959  -48659.128906  5831.600586
 1370.000000  9079.789062  -65534.871094  -58881.765625  9846.641602  -49035.125000  297.256989  258.872772   48.206188  866.351990  -48570.636719  1080.585327
 1371.000000  8804.937500  -65114.925781  -58738.773438  9631.443359  -49107.328125  290.760437   69.180611   48.169079  867.019409  -48643.199219  1027.262573
 1372.000000  8834.244141  -65090.773438  -58686.984375  9605.344727  -49081.640625  289.972565   81.603676   48.273777  865.138977  -48616.503906  1309.931030
 1373.000000  8887.515625  -65235.285156  -58778.101562  9719.509766  -49058.593750  293.419037  103.800293   48.295010  864.758606  -48593.250000  2650.697021
 1374.000000  8936.667969  -65339.519531  -58826.687500  9787.124023  -49039.562500  295.460236  151.637161   48.388107  863.094849  -48573.324219  571.642822
 1375.000000  9006.585938  -65096.316406  -58514.945312  9383.876953  -49131.070312  283.286743  338.146332   48.261497  865.359131  -48666.050781  -230.620087
 1376.000000  8938.098633  -65258.945312  -58752.164062  9559.984375  -49192.179688  288.603180  141.498413   48.332146  864.094177  -48726.480469  1402.579956
 1377.000000  9074.606445  -65628.953125  -58988.242188  9736.558594  -49251.683594  293.933746  243.615463   48.261490  865.359253  -48786.664062  -1055.722778
 1378.000000  8933.949219  -65179.148438  -58675.648438  9620.943359  -49054.703125  290.443451  296.398926   48.095200  868.351257  -48591.285156  3945.163818
 1379.000000  8853.385742  -65132.175781  -58702.687500  9592.173828  -49110.515625  289.574951   74.068474   48.201477  866.436646  -48646.074219  2183.879395
 1380.000000  9179.888672  -65524.417969  -58776.687500  9666.589844  -49110.097656  291.821472  387.827789   48.428547  862.374146  -48643.468750  1124.088135
 1381.000000  9048.572266  -65501.632812  -58882.171875  9751.023438  -49131.148438  294.370392  216.031128   48.394382  862.982971  -48664.847656  1886.693359
 1382.000000  9067.623047  -65405.132812  -58768.601562  9640.711914  -49127.890625  291.040253  356.655426   48.277115  865.079163  -48662.718750  811.136230
 1383.000000  9037.694336  -65435.394531  -58832.882812  9628.001953  -49204.882812  290.656555  265.475952   48.233227  865.866333  -48740.136719   -3.201877
 1384.000000  9113.732422  -65381.156250  -58697.546875  9596.507812  -49101.039062  289.705780  382.173126   48.388763  863.083130  -48634.792969  2813.020996
 1385.000000  8817.779297  -65152.417969  -58773.312500  9717.426758  -49055.886719  293.356171   22.686544   48.346062  863.845459  -48590.050781  2817.430420
 1386.000000  9108.234375  -65494.093750  -58806.437500  9585.941406  -49220.496094  289.386810  322.175598   48.374554  863.336670  -48754.386719  1340.057007
 1387.000000  9015.170898  -65210.988281  -58631.726562  9433.813477  -49197.914062  284.794250  251.377548   48.364525  863.515686  -48731.902344  -1781.458130
 1388.000000  9002.921875  -65349.335938  -58784.843750  9567.146484  -49217.695312  288.819397  206.350418   48.395626  862.960754  -48751.382812  2597.836914
 1389.000000  8827.750000  -65202.722656  -58812.554688  9693.360352  -49119.195312  292.629639   31.474585   48.278149  865.060669  -48654.015625   47.127697
 1390.000000  8952.603516  -65389.824219  -58863.289062  9739.759766  -49123.531250  294.030365  151.297897   48.277893  865.065247  -48658.351562  347.710785
 1391.000000  9004.394531  -65378.949219  -58799.234375  9744.405273  -49054.828125  294.170624  201.346176   48.511768  860.894775  -48587.398438  2348.985596
 1392.000000  8947.520508  -65135.875000  -58615.562500  9640.237305  -48975.324219  291.025909  205.619446   48.385078  863.148865  -48509.113281  1596.404297
 1393.000000  8713.119141  -64757.625000  -58464.921875  9492.845703  -48972.078125  286.576355  -19.438627   48.454914  861.904846  -48505.195312  594.098206
 1394.000000  8685.304688  -64947.566406  -58690.445312  9748.890625  -48941.554688  294.306030  -70.434151   48.384647  863.156555  -48475.347656   25.761728
 1395.000000  9026.771484  -65198.988281  -58599.265625  9604.521484  -48994.742188  289.947693  278.507538   48.361603  863.567871  -48528.757812  2117.783447
 1396.000000  8903.662109  -65208.980469  -58729.695312  9554.809570  -49174.886719  288.446960  167.734787   48.210922  866.266907  -48710.355469  -2413.023926
 1397.000000  8894.698242  -65166.882812  -58698.828125  9551.585938  -49147.242188  288.349640  182.301880   48.275928  865.100403  -48682.082031  -627.281433
 1398.000000  8941.058594  -65206.726562  -58698.562500  9568.794922  -49129.765625  288.869171  235.551865   48.173538  866.939148  -48665.593750  483.337311
 1399.000000  8899.260742  -65237.445312  -58774.656250  9664.791016  -49109.867188  291.767151  194.478210   48.307922  864.527466  -48644.398438  2900.110840
 1400.000000  8864.445312  -65186.957031  -58756.125000  9733.043945  -49023.082031  293.827637  101.300545   48.228161  865.957275  -48558.382812  -160.732544
 1401.000000  8902.243164  -65283.398438  -58815.039062  9591.037109  -49224.000000  289.540619  154.829208   48.266476  865.269836  -48758.933594   -5.087869
 1402.000000  8800.091797  -65075.402344  -58704.164062  9542.917969  -49161.246094  288.087982   87.205666   48.182789  866.772705  -48696.984375  1420.412354
 1403.000000  9037.859375  -65147.304688  -58541.015625  9395.292969  -49145.722656  283.631378  371.827789   48.169106  867.018921  -48681.593750  -1074.300781
 1404.000000  8900.427734  -65204.542969  -58729.671875  9559.447266  -49170.226562  288.586975  216.592209   48.162430  867.139099  -48706.160156   50.137653
 1405.000000  8805.415039  -65050.218750  -58671.031250  9610.691406  -49060.339844  290.133972   76.541428   48.316975  864.365540  -48594.785156  706.918335
 1406.000000  8997.613281  -65394.363281  -58827.445312  9747.744141  -49079.703125  294.271423  203.655380   48.260220  865.382019  -48614.695312  -1498.249268
 1407.000000  8889.792969  -65137.890625  -58676.562500  9518.121094  -49158.441406  287.339386   45.002857   48.475765  861.534119  -48691.355469  1805.308960
 1408.000000  8822.695312  -65061.160156  -58672.406250  9589.548828  -49082.859375  289.495697   20.916464   48.427505  862.392700  -48616.238281  2473.156982
 1409.000000  8775.156250  -65179.160156  -58835.140625  9821.224609  -49013.914062  296.489685  -76.524376   48.515839  860.822510  -48546.445312  301.646454
 1410.000000  8992.634766  -65297.285156  -58729.367188  9502.911133  -49226.457031  286.880219  242.762405   48.239922  865.746155  -48761.644531  1307.462036
 1411.000000  8800.870117  -65122.074219  -58755.640625  9607.761719  -49147.878906  290.045532   35.898632   48.366959  863.472229  -48681.843750  3088.062012
 1412.000000  8976.619141  -65360.890625  -58819.414062  9701.816406  -49117.597656  292.884918  206.985153   48.219231  866.117676  -48652.984375  1786.277222
 1413.000000  9015.412109  -65176.347656  -58592.882812  9457.604492  -49135.277344  285.512482  322.396271   48.352043  863.738586  -48669.386719  1691.963379
 1414.000000  8957.808594  -65094.460938  -58555.859375  9416.897461  -49138.960938  284.283600  263.426727   48.288246  864.879761  -48673.683594  -593.644165
 1415.000000  8787.153320  -65190.566406  -58835.273438  9741.974609  -49093.296875  294.097229   -3.060964   48.285488  864.929138  -48628.046875  857.295349
 1416.000000  9004.470703  -65489.605469  -58914.023438  9798.710938  -49115.312500  295.810028  141.554337   48.396931  862.937500  -48648.988281  1238.968018
 1417.000000  8777.119141  -65089.656250  -58742.757812  9631.191406  -49111.566406  290.752838   19.136820   48.347153  863.825989  -48645.722656  2993.565674
 1418.000000  8946.944336  -65257.402344  -58741.468750  9568.039062  -49173.429688  288.846344  203.834351   48.322212  864.271851  -48707.824219  904.538086
 1419.000000  8859.847656  -65206.214844  -58766.718750  9529.820312  -49236.898438  287.692566   49.733784   48.215176  866.190491  -48772.324219  2494.762695
 1420.000000  9017.235352  -65187.625000  -58592.617188  9488.712891  -49103.906250  286.451599  346.486908   48.228706  865.947449  -48639.203125  1520.643921
 1421.000000  8729.486328  -65132.148438  -58831.656250  9716.561523  -49115.093750  293.330048  -73.690414   48.257820  865.425049  -48650.109375  -1721.523560
 1422.000000  9121.182617  -65375.570312  -58685.468750  9594.880859  -49090.585938  289.656677  366.962433   48.352821  863.724731  -48624.687500  -385.849274
 1423.000000  8935.269531  -65129.187500  -58623.750000  9551.551758  -49072.199219  288.348633  228.191971   48.355049  863.684937  -48606.277344  -144.294907
 1424.000000  8802.145508  -65029.726562  -58660.523438  9596.427734  -49064.093750  289.703369  114.261024   48.156525  867.245422  -48600.085938  -1351.269531
 1425.000000  8915.778320  -65143.105469  -58664.812500  9610.640625  -49054.171875  290.132446  206.258682   48.314308  864.413208  -48588.644531  912.373596
 1426.000000  9014.063477  -65303.449219  -58715.390625  9674.580078  -49040.812500  292.062683  184.663742   48.438698  862.193420  -48574.085938  963.314758
 1427.000000  8917.905273  -65046.695312  -58554.820312  9430.654297  -49124.164062  284.698883  173.520142   48.335289  864.038025  -48658.433594  1439.307007
 1428.000000  9104.380859  -65439.984375  -58764.718750  9608.758789  -49155.960938  290.075623  388.613403   48.294014  864.776489  -48690.628906  979.931519
 1429.000000  8911.300781  -65194.296875  -58703.039062  9626.673828  -49076.367188  290.616455  154.305313   48.403427  862.821655  -48609.980469  1136.514526
 1430.000000  8927.950195  -65351.625000  -58846.164062  9722.619141  -49123.546875  293.512909  132.670532   48.270912  865.190308  -48658.437500   61.596546
 1431.000000  8914.009766  -65296.101562  -58813.687500  9630.468750  -49183.218750  290.731018  123.489166   48.377441  863.285156  -48717.082031  -902.902893
 1432.000000  8981.248047  -65344.062500  -58789.929688  9654.937500  -49134.992188  291.469696  213.356705   48.383175  863.182861  -48668.800781  2464.196533
 1433.000000  8934.559570  -65324.191406  -58821.781250  9776.756836  -49045.023438  295.147278   95.621147   48.461140  861.794128  -48578.078125  -83.427322
 1434.000000  9005.227539  -65352.945312  -58774.468750  9579.090820  -49195.378906  289.179993  162.031204   48.471592  861.608337  -48728.335938  2177.550293
 1435.000000  8875.584961  -65158.589844  -58707.375000  9612.156250  -49095.218750  290.178192  141.386612   48.276600  865.088379  -48630.054688  2085.759766
 1436.000000  8734.153320  -64931.605469  -58622.945312  9438.431641  -49184.515625  284.933685   18.279510   48.373306  863.358948  -48718.417969  573.248413
 1437.000000  8984.208984  -65232.074219  -58683.296875  9499.138672  -49184.156250  286.766327  264.481323   48.296452  864.732788  -48718.800781  852.612549
 1438.000000  8689.223633  -64978.484375  -58718.281250  9597.740234  -49120.539062  289.742981  -107.390686   48.337910  863.991150  -48654.781250  -438.098816
 1439.000000  8904.455078  -65056.414062  -58585.570312  9549.474609  -49036.093750  288.285919  210.430603   48.309742  864.494934  -48570.609375  1782.523926
 1440.000000  8809.531250  -65150.679688  -58773.304688  9487.830078  -49285.476562  286.424957   -4.688039   48.224503  866.022949  -48820.812500  528.552246
 1441.000000  9138.736328  -65509.390625  -58793.085938  9607.498047  -49185.585938  290.037567  323.785492   48.445751  862.067871  -48718.789062  3389.914062
 1442.000000  8721.275391  -65077.191406  -58780.835938  9620.042969  -49160.792969  290.416290  -48.433258   48.351280  863.752258  -48694.906250  -620.723816
 1443.000000  8751.006836  -65145.460938  -58824.210938  9634.961914  -49189.250000  290.866669  -18.765289   48.340527  863.944397  -48723.468750  -678.064270
 1444.000000  8738.295898  -65018.898438  -58704.046875  9608.152344  -49095.894531  290.057312   18.308960   48.351738  863.744080  -48630.003906  824.829529
 1445.000000  8781.794922  -65021.757812  -58661.023438  9619.248047  -49041.773438  290.392273   90.940186   48.350864  863.759644  -48575.890625  404.874603
 1446.000000  8809.502930  -65303.703125  -58928.156250  9807.385742  -49120.769531  296.071899  -87.349037   48.405842  862.778625  -48654.359375  -269.798279
 1447.000000  8761.372070  -64935.773438  -58605.296875  9554.943359  -49050.351562  288.451019  -18.505081   48.304905  864.581482  -48584.914062  -1228.701904
 1448.000000  8813.177734  -65218.074219  -58835.226562  9659.154297  -49176.070312  291.596985   20.234863   48.281780  864.995605  -48710.855469  -897.216675
 1449.000000  8822.254883  -64910.921875  -58505.734375  9357.976562  -49147.757812  282.504852  228.311569   48.161758  867.151184  -48683.699219  468.546051
 1450.000000  9000.446289  -65396.070312  -58821.265625  9672.187500  -49149.078125  291.990448  202.745132   48.276146  865.096558  -48683.917969  1772.573608
 1451.000000  9101.596680  -65458.707031  -58793.117188  9595.765625  -49197.351562  289.683380  388.582611   48.201801  866.430847  -48732.906250  -87.105843
 1452.000000  9095.157227  -65370.941406  -58703.554688  9513.169922  -49190.382812  287.189911  394.667450   48.284512  864.946655  -48725.140625  3776.436768
 1453.000000  8813.580078  -65023.878906  -58638.453125  9508.296875  -49130.156250  287.042816  120.111290   48.260860  865.370544  -48665.140625  1298.965576
 1454.000000  8937.802734  -65003.847656  -58485.679688  9441.474609  -49044.203125  285.025543  281.337128   48.320881  864.295654  -48578.609375  -3240.512451
 1455.000000  8913.480469  -65119.738281  -58636.445312  9517.091797  -49119.351562  287.308319  264.935944   48.076935  868.681152  -48656.109375  2602.245117
 1456.000000  8937.357422  -65029.503906  -58513.718750  9424.820312  -49088.898438  284.522766  257.119141   48.345749  863.851074  -48623.066406  151.879211
 1457.000000  8681.423828  -64914.242188  -58668.281250  9533.322266  -49134.960938  287.798309  -25.179733   48.399258  862.895996  -48668.613281  800.475281
 1458.000000  8765.703125  -65054.171875  -58709.398438  9720.550781  -48988.847656  293.450470   -7.554443   48.391724  863.030334  -48522.574219  -744.924133
 1459.000000  8705.786133  -64890.660156  -58614.335938  9633.607422  -48980.726562  290.825775   61.249802   48.266254  865.273804  -48515.660156  -627.035767
 1460.000000  9052.645508  -65469.054688  -58849.968750  9683.185547  -49166.781250  292.322479  189.076340   48.303059  864.614563  -48701.359375  903.941406
 1461.000000  8969.206055  -65355.179688  -58819.593750  9719.806641  -49099.789062  293.428040  171.665955   48.240356  865.738342  -48634.972656  -1517.256958
 1462.000000  8814.017578  -65108.781250  -58713.406250  9624.018555  -49089.386719  290.536255   -2.595754   48.331570  864.104492  -48623.691406  2027.984741
 1463.000000  8855.536133  -65248.109375  -58820.023438  9725.695312  -49094.328125  293.605774   60.785278   48.328323  864.162537  -48628.664062  1065.656616
 1464.000000  8773.101562  -65079.597656  -58732.992188  9681.682617  -49051.308594  292.277100   29.867937   48.317543  864.355347  -48585.750000   61.163345
 1465.000000  8880.241211  -65171.875000  -58718.312500  9640.923828  -49077.390625  291.046631  131.274704   48.240498  865.735840  -48612.574219  -18.929415
 1466.000000  8893.698242  -65286.390625  -58829.046875  9769.246094  -49059.800781  294.920532   72.356461   48.445240  862.076965  -48593.011719  1740.995605
 1467.000000  9106.427734  -65324.070312  -58647.562500  9519.368164  -49128.195312  287.377045  383.771088   48.345398  863.857361  -48662.367188  1230.793823
 1468.000000  8917.026367  -65338.757812  -58856.921875  9774.951172  -49081.968750  295.092743   79.237450   48.436886  862.225647  -48615.257812  1917.495972
 1469.000000  9108.369141  -65457.964844  -58775.257812  9591.005859  -49184.250000  289.539703  318.037933   48.441341  862.146362  -48717.496094  754.295044
 1470.000000  8929.193359  -65087.140625  -58583.523438  9548.164062  -49035.359375  288.246338  229.855759   48.359970  863.597046  -48569.390625  -1270.672363
 1471.000000  8783.400391  -65295.562500  -58944.609375  9748.132812  -49196.476562  294.283142   12.983429   48.286503  864.911011  -48731.214844  1354.148682
 1472.000000  8658.628906  -65013.988281  -58788.335938  9617.979492  -49170.355469  290.353973  -25.844788   48.139736  867.547913  -48706.507812  2829.206787
 1473.000000  9049.764648  -65438.960938  -58814.656250  9661.753906  -49152.902344  291.675476  292.416504   48.263618  865.321106  -48687.863281  -47.491245
 1474.000000  8864.352539  -65045.367188  -58610.265625  9543.005859  -49067.257812  288.090637  140.943741   48.431458  862.322327  -48600.601562  2435.297852
 1475.000000  8931.227539  -65089.636719  -58588.351562  9490.222656  -49098.128906  286.497192  236.010620   48.375191  863.325317  -48632.011719  -854.660095
 1476.000000  8847.548828  -65022.796875  -58596.140625  9519.022461  -49077.117188  287.366608  138.407394   48.170292  866.997559  -48612.976562  -574.139832
 1477.000000  8932.202148  -65266.109375  -58761.875000  9581.666016  -49180.210938  289.257721  175.555832   48.297916  864.706604  -48714.839844  3362.720947
 1478.000000  8820.746094  -65164.320312  -58776.382812  9609.312500  -49167.070312  290.092346   10.072342   48.338154  863.986816  -48701.312500  -948.873108
 1479.000000  8950.123047  -65490.347656  -58974.960938  9697.250000  -49277.710938  292.747070   62.704601   48.275463  865.108765  -48812.554688  273.253204
 1480.000000  8979.246094  -65253.039062  -58711.312500  9433.807617  -49277.503906  284.794067  279.826569   48.257172  865.436707  -48812.527344  1188.426025
 1481.000000  8994.976562  -65488.710938  -58926.203125  9687.625000  -49238.578125  292.456482  173.684525   48.214550  866.201721  -48774.011719  1128.567871
 1482.000000  8720.715820  -65181.839844  -58898.023438  9718.606445  -49179.417969  293.391785  -104.064766   48.353165  863.718567  -48713.515625  2303.088623
 1483.000000  9004.622070  -65292.292969  -58710.640625  9660.965820  -49049.675781  291.651672  190.953857   48.410210  862.700806  -48583.222656  1002.583069
 1484.000000  8909.821289  -65317.941406  -58841.148438  9617.566406  -49223.582031  290.341522  121.613525   48.289196  864.862732  -48758.296875  1663.793579
 1485.000000  9007.642578  -65355.582031  -58783.031250  9578.150391  -49204.882812  289.151611  222.176926   48.275589  865.106506  -48739.726562  2001.744873
 1486.000000  8974.478516  -65361.882812  -58815.578125  9650.875000  -49164.703125  291.347046  188.527344   48.524605  860.666992  -48697.148438  1860.561401
 1487.000000  8934.560547  -65428.746094  -58926.304688  9759.646484  -49166.656250  294.630737  127.272163   48.313217  864.432739  -48701.136719  -244.700867
 1488.000000  8904.730469  -65152.109375  -58685.789062  9654.893555  -49030.894531  291.468384  132.703384   48.333523  864.069580  -48565.179688  -241.141983
 1489.000000  9234.357422  -65574.937500  -58768.742188  9620.380859  -49148.359375  290.426483  505.414062   48.241199  865.723206  -48683.535156  -751.748840
 1490.000000  8982.546875  -65296.054688  -58748.203125  9657.996094  -49090.207031  291.562042  250.418839   48.245464  865.646667  -48625.339844  -121.282288
 1491.000000  9068.646484  -65349.386719  -58707.882812  9595.071289  -49112.812500  289.662415  268.089508   48.407017  862.757690  -48646.390625  770.388428
 1492.000000  8887.744141  -65304.132812  -58851.421875  9631.321289  -49220.101562  290.756744  103.737099   48.247440  865.611267  -48755.218750   27.455658
 1493.000000  8744.916016  -65034.773438  -58720.289062  9583.169922  -49137.117188  289.303131  -23.590698   48.239220  865.758728  -48672.312500  1286.169312
 1494.000000  8834.005859  -65347.890625  -58958.929688  9823.535156  -49135.394531  296.559448   54.926418   48.198566  866.488953  -48670.980469  1031.255493
 1495.000000  8780.112305  -65223.531250  -58876.343750  9641.909180  -49234.433594  291.076385  -21.502985   48.248085  865.599670  -48769.542969  1194.523438
 1496.000000  9002.284180  -65373.179688  -58800.851562  9668.666016  -49132.187500  291.884155  203.012878   48.279789  865.031250  -48666.992188  1854.343018
 1497.000000  8859.464844  -65309.632812  -58882.046875  9797.111328  -49084.937500  295.761749   90.240791   48.263168  865.329163  -48619.902344  -602.847595
 1498.000000  9088.959961  -65356.683594  -58702.039062  9569.443359  -49132.593750  288.888733  352.868256   48.291862  864.815002  -48667.281250  -2699.627930
 1499.000000  8856.036133  -65195.035156  -58767.203125  9661.621094  -49105.582031  291.671478   85.258301   48.266220  865.274414  -48640.515625  1372.948486
 1500.000000  9148.641602  -65420.039062  -58706.195312  9659.750000  -49046.445312  291.614990  437.749756   48.234867  865.836853  -48581.683594  120.933868
 1501.000000  8963.874023  -65167.695312  -58631.421875  9515.654297  -49115.765625  287.264923  192.313431   48.414574  862.623047  -48649.269531  601.496094
 1502.000000  8804.483398  -65103.890625  -58731.109375  9637.767578  -49093.343750  290.951355   43.257984   48.351433  863.749512  -48627.457031  -209.246155
 1503.000000  8919.029297  -65007.910156  -58521.976562  9441.763672  -49080.210938  285.034271  268.210907   48.207020  866.337036  -48615.714844  1635.770020
 1504.000000  8796.773438  -65166.359375  -58797.062500  9709.823242  -49087.238281  293.126617   59.890263   48.186359  866.708496  -48622.941406  -1246.966553
 1505.000000  8890.444336  -65346.593750  -58895.585938  9810.746094  -49084.839844  296.173340   89.013618   48.162487  867.138062  -48620.773438  935.069336
 1506.000000  8851.421875  -65125.945312  -58699.070312  9614.402344  -49084.667969  290.246002   59.917896   48.284218  864.951904  -48619.429688  3174.361084
 1507.000000  8767.129883  -64990.515625  -58656.312500  9507.845703  -49148.468750  287.029205   32.866055   48.222416  866.060425  -48683.824219  591.952393
 1508.000000  8975.280273  -65315.062500  -58776.500000  9604.873047  -49171.625000  289.958313  182.823364   48.207523  866.328003  -48707.125000  711.737488
 1509.000000  8724.139648  -65113.726562  -58823.523438  9694.517578  -49129.007812  292.664581  -59.135700   48.289425  864.858643  -48663.718750  574.817871
 1510.000000  8756.524414  -65019.675781  -58695.195312  9560.734375  -49134.460938  288.625824  -24.231161   48.434273  862.272217  -48667.777344  3241.427246
 1511.000000  8974.542969  -65283.925781  -58745.132812  9583.006836  -49162.125000  289.298218  161.094620   48.366188  863.486023  -48696.097656  -1332.131714
 1512.000000  9056.587891  -65321.058594  -58693.710938  9619.488281  -49074.222656  290.399536  211.973633   48.409908  862.706177  -48607.773438  1588.317627
 1513.000000  8668.554688  -64962.605469  -58731.257812  9699.638672  -49031.617188  292.819183  -138.799088   48.337379  864.000610  -48565.867188  1431.453247
 1514.000000  8791.399414  -65123.964844  -58755.882812  9713.229492  -49042.652344  293.229462  -22.647440   48.328701  864.155762  -48576.984375  1860.952881
 1515.000000  8953.225586  -65289.390625  -58770.281250  9709.611328  -49060.671875  293.120239  121.401085   48.496521  861.165405  -48593.386719  -963.146973
 1516.000000  9012.791016  -65551.164062  -58968.539062  9896.727539  -49071.812500  298.769012  139.355377   48.452015  861.956421  -48604.957031  1751.244995
 1517.000000  8903.111328  -65029.234375  -58552.914062  9536.894531  -49016.019531  287.906128  150.635086   48.381962  863.204468  -48549.839844  1913.997803
 1518.000000  9026.347656  -65258.800781  -58658.085938  9447.057617  -49211.027344  285.194092  243.273071   48.299347  864.680969  -48745.644531  1366.724854
 1519.000000  8850.214844  -65286.527344  -58868.656250  9685.774414  -49182.882812  292.400635   11.993512   48.311897  864.456360  -48717.378906  -420.713287
 1520.000000  8627.056641  -65115.246094  -58912.828125  9701.148438  -49211.679688  292.864746  -248.051315   48.366112  863.487366  -48745.652344  986.708984
 1521.000000  8865.982422  -65129.859375  -58683.625000  9591.931641  -49091.695312  289.567627   92.706879   48.389645  863.067444  -48625.441406  -34.778126
 1522.000000  9016.080078  -65164.871094  -58569.585938  9528.712891  -49040.875000  287.659149  318.071014   48.280491  865.018677  -48575.671875  2484.708740
 1523.000000  8918.227539  -65089.625000  -58596.195312  9493.117188  -49103.078125  286.584564  176.462769   48.262321  865.344360  -48638.050781  1045.875366
 1524.000000  8932.646484  -65151.835938  -58655.398438  9659.923828  -48995.476562  291.620239  249.280075   48.285519  864.928589  -48530.226562  473.411652
 1525.000000  9077.722656  -65439.882812  -58787.210938  9644.848633  -49142.363281  291.165131  351.446503   48.279808  865.030945  -48677.167969  463.893005
 1526.000000  8994.059570  -65342.140625  -58778.257812  9593.398438  -49184.859375  289.611908  227.812790   48.325085  864.220459  -48719.226562  679.559631
 1527.000000  8832.121094  -65021.394531  -58607.843750  9407.748047  -49200.093750  284.007385   76.383270   48.304287  864.592529  -48734.660156  1829.536743
 1528.000000  8850.810547  -65257.957031  -58848.531250  9624.588867  -49223.941406  290.553528   86.639076   48.290905  864.832153  -48758.636719  -125.840240
 1529.000000  8809.312500  -65051.539062  -58676.195312  9666.032227  -49010.164062  291.804626   71.941429   48.353249  863.717102  -48544.261719  1825.530518
 1530.000000  8879.147461  -65212.085938  -58759.992188  9558.484375  -49201.507812  288.557922  136.422989   48.283203  864.970093  -48736.277344  623.528687
 1531.000000  8998.698242  -65246.875000  -58673.539062  9507.060547  -49166.476562  287.005493  188.946365   48.406826  862.761108  -48700.054688  1195.455200
 1532.000000  9068.210938  -65479.148438  -58836.210938  9683.636719  -49152.574219  292.336090  258.466705   48.362648  863.549194  -48686.578125  1482.445679
 1533.000000  8850.144531  -65164.804688  -58740.703125  9421.034180  -49319.667969  284.408478  109.780518   48.153755  867.295349  -48855.687500  2621.354248
 1534.000000  9219.012695  -65564.898438  -58785.804688  9655.717773  -49130.085938  291.493256  442.984711   48.366570  863.479187  -48664.054688  903.241211
 1535.000000  9086.315430  -65552.585938  -58896.726562  9701.951172  -49194.773438  292.888977  222.357742   48.303169  864.612549  -48729.351562  1676.686279
 1536.000000  9141.886719  -65435.875000  -58718.281250  9567.774414  -49150.507812  288.838348  427.932831   48.278824  865.048523  -48685.320312  2008.680420
 1537.000000  8805.472656  -65002.574219  -58632.437500  9512.603516  -49119.835938  287.172821   54.419250   48.372322  863.376526  -48653.750000  -978.754578
 1538.000000  8887.638672  -65173.992188  -58717.593750  9552.056641  -49165.539062  288.363861   81.955048   48.354767  863.689941  -48699.621094  3034.793213
 1539.000000  8649.332031  -64785.445312  -58570.320312  9409.372070  -49160.949219  284.056396   28.862427   48.211170  866.262451  -48696.414062  1248.169067
 1540.000000  8764.736328  -64967.023438  -58632.671875  9530.347656  -49102.324219  287.708496   25.741335   48.331333  864.108704  -48636.632812  371.259796
 1541.000000  8934.882812  -65553.164062  -59047.898438  9763.099609  -49284.796875  294.734955   16.395172   48.431664  862.318665  -48818.136719  406.896576
 1542.000000  8832.212891  -64847.230469  -58446.000000  9501.687500  -48944.312500  286.843292  119.102562   48.552147  860.178772  -48476.492188  -558.493469
 1543.000000  8971.326172  -65187.429688  -58643.328125  9613.030273  -49030.296875  290.204590  279.069916   48.259098  865.402161  -48565.300781  1731.141479
 1544.000000  8965.708984  -65247.574219  -58703.203125  9591.093750  -49112.109375  289.542328  145.382584   48.414574  862.623047  -48645.613281  3298.550049
 1545.000000  8816.123047  -65181.953125  -58797.703125  9607.213867  -49190.488281  290.028992   27.498865   48.242954  865.691711  -48725.648438  266.048981
 1546.000000  9059.602539  -65302.539062  -58675.960938  9586.371094  -49089.589844  289.399780  304.250397   48.307003  864.543945  -48624.132812  515.019836
 1547.000000  8962.808594  -65309.835938  -58776.117188  9628.097656  -49148.019531  290.659454  191.623413   48.269085  865.223083  -48682.925781  2141.941895
 1548.000000  8962.416992  -65223.148438  -58685.234375  9480.802734  -49204.429688  286.212799  261.630402   48.233326  865.864563  -48739.679688  -459.666595
 1549.000000  8981.366211  -65206.261719  -58654.539062  9529.027344  -49125.511719  287.668640  292.688324   48.184486  866.742188  -48661.234375  407.325562
 1550.000000  9072.768555  -65207.855469  -58567.148438  9421.472656  -49145.675781  284.421722  448.902435   48.222729  866.054810  -48681.031250  2246.940918
 1551.000000  9024.274414  -65169.101562  -58575.664062  9388.230469  -49187.433594  283.418182  289.121246   48.276527  865.089722  -48722.269531  2969.074219
 1552.000000  8978.458008  -65477.476562  -58935.578125  9663.776367  -49271.800781  291.736542  155.873123   48.128418  867.751892  -48808.062500  -2494.514160
 1553.000000  8732.935547  -65105.324219  -58807.875000  9672.590820  -49135.285156  292.002625  -106.366150   48.433907  862.278687  -48668.605469  -1774.884277
 1554.000000  8671.168945  -64896.367188  -58648.593750  9596.192383  -49052.402344  289.696259  -52.124043   48.307354  864.537659  -48586.941406  733.577393
 1555.000000  8934.615234  -65135.367188  -58638.734375  9536.082031  -49102.652344  287.881622  221.042557   48.195839  866.538025  -48638.265625  -396.695465
 1556.000000  8784.521484  -64933.019531  -58572.343750  9488.919922  -49083.421875  286.457855  116.629005   48.192318  866.601318  -48619.070312  2586.268555
 1557.000000  9084.675781  -65005.734375  -58348.265625  9352.606445  -48995.660156  282.342743  466.020660   48.259506  865.394836  -48530.660156  3077.149902
 1558.000000  8992.428711  -65240.386719  -58682.328125  9546.812500  -49135.515625  288.205536  242.561157   48.222382  866.061035  -48670.871094  981.184204
 1559.000000  8681.330078  -64681.914062  -58428.890625  9479.695312  -48949.195312  286.179382    9.711019   48.368069  863.452454  -48483.148438  1527.810913
 1560.000000  8836.943359  -65154.246094  -58745.125000  9598.875000  -49146.250000  289.777252   81.013641   48.215588  866.183105  -48681.671875  498.466431
 1561.000000  8771.244141  -65084.980469  -58749.656250  9677.738281  -49071.917969  292.158020   11.312187   48.256001  865.457703  -48606.949219  367.165863
 1562.000000  8953.910156  -65369.023438  -58851.210938  9688.591797  -49162.617188  292.485687  187.564926   48.279392  865.038391  -48697.425781  -413.415161
 1563.000000  9097.042969  -65382.011719  -58711.398438  9566.207031  -49145.191406  288.791046  371.354645   48.350475  863.766602  -48679.312500  2900.010010
 1564.000000  8691.316406  -64817.812500  -58555.796875  9505.106445  -49050.691406  286.946503  -17.184744   48.279762  865.031738  -48585.496094  -227.258469
 1565.000000  8852.427734  -64930.476562  -58507.601562  9527.338867  -48980.261719  287.617676  222.899155   48.125942  867.796570  -48516.546875  -2049.819580
 1566.000000  8900.412109  -65181.195312  -58711.500000  9793.598633  -48917.902344  295.655670  110.612404   48.223400  866.042786  -48453.250000  -1506.416504
 1567.000000  8733.808594  -65186.734375  -58875.773438  9878.849609  -48996.921875  298.229309  -50.959637   48.253864  865.495972  -48531.976562  1297.121948
 1568.000000  8855.231445  -65204.371094  -58772.664062  9790.931641  -48981.734375  295.575195   50.107880   48.309971  864.490845  -48516.246094  2034.886230
 1569.000000  8763.178711  -64936.257812  -58592.265625  9636.429688  -48955.835938  290.910980   95.835579   48.371593  863.389526  -48489.753906  1237.845581
 1570.000000  8840.584961  -65159.718750  -58740.335938  9680.304688  -49060.031250  292.235504   36.888981   48.381153  863.218933  -48593.859375  986.022034
 1571.000000  9048.096680  -65271.226562  -58648.093750  9502.822266  -49145.273438  286.877533  351.148895   48.262009  865.349976  -48680.250000  2023.795288
 1572.000000  8960.933594  -65180.257812  -58644.109375  9547.534180  -49096.574219  288.227325  204.432007   48.284313  864.950195  -48631.335938  1177.048218
 1573.000000  8873.778320  -65364.058594  -58925.515625  9680.486328  -49245.031250  292.240997   76.120049   48.268543  865.232788  -48779.945312  1928.706909
 1574.000000  8996.829102  -65313.515625  -58747.968750  9558.769531  -49189.199219  288.566528  249.708984   48.236263  865.811829  -48724.421875  3914.262939
 1575.000000  8674.125977  -64962.351562  -58726.164062  9584.228516  -49141.937500  289.335083  -74.283653   48.284153  864.953064  -48676.699219  961.849548
 1576.000000  8958.584961  -65331.285156  -58800.203125  9660.195312  -49140.007812  291.628418  147.753540   48.370911  863.401672  -48673.933594  388.024200
 1577.000000  8868.677734  -65114.136719  -58672.195312  9476.072266  -49196.125000  286.070007  124.634460   48.275341  865.110962  -48730.972656  1044.518921
 1578.000000  8971.519531  -65259.152344  -58707.218750  9520.649414  -49186.570312  287.415710  258.191010   48.284996  864.937988  -48721.324219  -296.980560
 1579.000000  8973.561523  -65339.511719  -58793.500000  9529.412109  -49264.085938  287.680267  115.233574   48.364315  863.519470  -48798.074219  1498.447998
 1580.000000  9108.428711  -65536.320312  -58854.148438  9705.323242  -49148.824219  292.990784  264.119965   48.413895  862.635132  -48682.335938  652.927856
 1581.000000  8978.228516  -65437.148438  -58893.531250  9731.832031  -49161.699219  293.791046  202.086380   48.328472  864.159851  -48696.035156  351.929230
 1582.000000  8719.225586  -64966.398438  -58682.640625  9528.832031  -49153.808594  287.662750   23.351919   48.331314  864.109070  -48688.117188  1984.544189
 1583.000000  8934.785156  -65106.812500  -58600.359375  9509.088867  -49091.269531  287.066711  192.682083   48.462208  861.775146  -48624.316406  888.637512
 1584.000000  8878.648438  -65305.730469  -58859.171875  9718.069336  -49141.101562  293.375580   31.178213   48.305702  864.567200  -48675.656250  2659.382568
 1585.000000  9026.277344  -65268.437500  -58669.929688  9465.275391  -49204.656250  285.744049  343.796753   48.283878  864.958008  -48739.421875  -57.812981
 1586.000000  8766.834961  -65198.648438  -58864.601562  9816.710938  -49047.890625  296.353424  -65.826958   48.473709  861.570679  -48580.824219  1787.247681
 1587.000000  8932.524414  -65328.312500  -58829.789062  9657.513672  -49172.273438  291.547485  167.089096   48.313568  864.426453  -48706.750000  -22.233290
 1588.000000  8995.046875  -65457.441406  -58896.210938  9657.176758  -49239.035156  291.537292  139.445480   48.311577  864.462097  -48773.531250  2086.613525
 1589.000000  8925.220703  -65350.210938  -58847.843750  9740.964844  -49106.878906  294.066742  125.351570   48.412140  862.666382  -48640.406250  -978.957886
 1590.000000  8806.248047  -64911.214844  -58535.703125  9476.136719  -49059.566406  286.071930   98.884468   48.474758  861.552063  -48592.492188  1796.640747
 1591.000000  9148.230469  -65505.238281  -58789.929688  9580.552734  -49209.375000  289.224121  351.851044   48.381229  863.217529  -48743.203125  186.866196
 1592.000000  8880.712891  -65317.546875  -58864.132812  9634.914062  -49229.218750  290.865204   18.681475   48.349800  863.778687  -48763.347656  758.409546
 1593.000000  8712.226562  -64941.925781  -58662.359375  9614.041016  -49048.320312  290.235077  -63.936203   48.405876  862.778015  -48581.910156  1259.695312
 1594.000000  8987.962891  -65341.007812  -58773.796875  9589.091797  -49184.703125  289.481903  228.344437   48.406525  862.766479  -48718.285156  -1388.484131
 1595.000000  8891.601562  -65422.519531  -58964.398438  9697.632812  -49266.765625  292.758606   59.979095   48.288837  864.869141  -48801.484375   61.808479
 1596.000000  8985.882812  -65261.320312  -58707.117188  9575.060547  -49132.054688  289.058319  240.676758   48.267281  865.255432  -48666.980469  -745.075500
 1597.000000  8975.199219  -65310.945312  -58772.000000  9588.942383  -49183.058594  289.477386  239.502914   48.302486  864.624756  -48717.644531  2255.062744
 1598.000000  8803.503906  -65147.277344  -58778.648438  9599.208984  -49179.437500  289.787323   45.621571   48.311298  864.467041  -48713.937500  350.350677
 1599.000000  8919.740234  -65047.066406  -58553.148438  9508.816406  -49044.332031  287.058502  246.638840   48.303825  864.600830  -48578.906250  -31.356199
 1600.000000  9027.017578  -65131.976562  -58525.179688  9478.880859  -49046.296875  286.154785  331.853058   48.358070  863.630981  -48580.347656  -573.148315
 1601.000000  8944.238281  -65257.449219  -58745.273438  9625.502930  -49119.769531  290.581116  159.284348   48.374821  863.331909  -48653.656250  1402.333252
 1602.000000  8906.545898  -65395.281250  -58923.929688  9753.664062  -49170.265625  294.450134   59.784359   48.454449  861.913147  -48703.386719  725.297974
 1603.000000  9204.743164  -65377.218750  -58601.062500  9615.519531  -48985.542969  290.279724  511.264404   48.317039  864.364380  -48519.988281  243.424850
 1604.000000  8758.591797  -65160.921875  -58836.382812  9776.973633  -49059.410156  295.153809  -106.144081   48.322392  864.268616  -48593.804688  -1073.773193
 1605.000000  8944.904297  -65136.960938  -58622.421875  9578.943359  -49043.476562  289.175537  257.555542   48.325325  864.216125  -48577.843750  1906.552368
 1606.000000  8917.865234  -65306.820312  -58811.304688  9737.374023  -49073.929688  293.958344  128.522018   48.269955  865.207520  -48608.828125  1010.028076
 1607.000000  8754.664062  -65331.667969  -59005.851562  9925.797852  -49080.054688  299.646606  -131.289902   48.409878  862.706726  -48613.605469  -557.804077
 1608.000000  8769.743164  -65030.863281  -58689.367188  9631.734375  -49057.632812  290.769226  -20.263937   48.243164  865.687988  -48592.789062  2629.052734
 1609.000000  8923.288086  -65181.984375  -58688.671875  9564.618164  -49124.054688  288.743073  197.057556   48.337555  863.997498  -48658.300781  2301.207275
 1610.000000  8960.621094  -65254.011719  -58711.078125  9654.204102  -49056.875000  291.447571  141.233475   48.345863  863.848999  -48591.042969  1787.870605
 1611.000000  8920.047852  -65285.023438  -58794.320312  9633.615234  -49160.703125  290.826019   60.644787   48.366257  863.484802  -48694.675781  100.728226
 1612.000000  8857.294922  -65157.050781  -58725.234375  9603.005859  -49122.226562  289.901947   59.936405   48.389874  863.063354  -48655.968750  1791.358032
 1613.000000  8954.599609  -65226.210938  -58702.007812  9598.401367  -49103.605469  289.762939  166.503677   48.416607  862.586792  -48637.089844  2267.473877
 1614.000000  9238.064453  -65460.941406  -58661.257812  9506.435547  -49154.820312  286.986633  480.114136   48.310806  864.475891  -48689.324219  -657.919067
 1615.000000  9060.030273  -65299.335938  -58667.765625  9477.082031  -49190.683594  286.100494  278.145172   48.450031  861.991760  -48723.847656  914.802795
 1616.000000  8769.392578  -65169.382812  -58835.718750  9672.439453  -49163.281250  291.998047  -48.253662   48.311794  864.458191  -48697.777344  4349.121094
 1617.000000  9003.802734  -65506.679688  -58935.710938  9764.794922  -49170.914062  294.786163  107.521217   48.425270  862.432495  -48704.316406  829.206787
 1618.000000  8897.923828  -65251.398438  -58777.046875  9689.365234  -49087.679688  292.509033  118.762482   48.362675  863.548706  -48621.683594  2279.772217
 1619.000000  9016.940430  -65271.593750  -58684.312500  9535.269531  -49149.042969  287.857086  206.435791   48.430279  862.343323  -48682.398438  1567.303101
 1620.000000  9079.306641  -65178.367188  -58521.835938  9522.091797  -48999.742188  287.459290  422.462494   48.343445  863.892212  -48533.933594  -214.391663
 1621.000000  9053.629883  -65129.773438  -58499.757812  9323.998047  -49175.757812  281.479065  387.736969   48.164467  867.102417  -48711.671875  2880.711670
 1622.000000  8973.793945  -65151.621094  -58607.375000  9523.375000  -49084.000000  287.498016  197.608765   48.383957  863.168884  -48617.800781  243.892578
 1623.000000  8905.617188  -64788.574219  -58303.492188  9267.962891  -49035.531250  279.787445  281.512604   48.265980  865.278748  -48570.468750  -2225.807617
 1624.000000  8902.027344  -65220.164062  -58751.960938  9636.738281  -49115.222656  290.920288  144.475784   48.309078  864.506775  -48649.746094  207.178329
 1625.000000  8890.560547  -65090.070312  -58635.601562  9507.632812  -49127.968750  287.022766  134.124359   48.255363  865.469116  -48663.007812  -1338.390137
 1626.000000  8989.777344  -65482.855469  -58929.140625  9707.281250  -49221.859375  293.049896  202.572678   48.304932  864.580994  -48756.421875  504.049377
 1627.000000  8910.901367  -65259.175781  -58783.296875  9673.467773  -49109.828125  292.029114  113.745125   48.468208  861.668457  -48642.816406  2111.035889
 1628.000000  8896.304688  -65184.671875  -58718.593750  9620.784180  -49097.808594  290.438660  176.928467   48.305901  864.563660  -48632.359375  -790.746887
 1629.000000  8707.092773  -65017.652344  -58742.210938  9557.893555  -49184.316406  288.540070  -12.400157   48.288219  864.880249  -48719.039062  2285.614014
 1630.000000  8829.697266  -65199.582031  -58800.039062  9658.841797  -49141.195312  291.587555  100.127327   48.397518  862.927002  -48674.863281  2484.427246
 1631.000000  8794.256836  -65185.671875  -58828.312500  9618.445312  -49209.867188  290.368042  -15.123657   48.377022  863.292664  -48743.734375  1714.816162
 1632.000000  8985.958984  -65302.050781  -58746.257812  9609.666016  -49136.593750  290.103027  170.069656   48.448402  862.020691  -48669.773438  3846.858398
 1633.000000  9040.587891  -65251.996094  -58643.070312  9542.879883  -49100.191406  288.086823  273.270782   48.473103  861.581482  -48633.132812  3687.991211
 1634.000000  8880.824219  -65112.269531  -58658.562500  9536.281250  -49122.281250  287.887634  128.393372   48.290051  864.847412  -48656.984375  1273.795776
 1635.000000  9265.720703  -65634.062500  -58790.812500  9582.820312  -49207.992188  289.292572  451.870270   48.322296  864.270325  -48742.386719  -869.772949
 1636.000000  9007.794922  -65594.148438  -59020.625000  9740.965820  -49279.660156  294.066772  117.867973   48.200249  866.458740  -48815.230469  539.994507
 1637.000000  8649.717773  -64977.472656  -58761.992188  9654.937500  -49107.054688  291.469696  -159.671448   48.282272  864.986755  -48641.835938   81.431229
 1638.000000  8955.060547  -65099.410156  -58567.203125  9433.992188  -49133.210938  284.799683  248.513077   48.394260  862.985107  -48666.910156  569.389648
 1639.000000  9262.460938  -65848.890625  -59008.398438  9899.299805  -49109.097656  298.846680  454.458984   48.278667  865.051331  -48643.914062   27.467026
 1640.000000  8959.621094  -65477.812500  -58948.648438  9819.059570  -49129.589844  296.424316   89.085899   48.382446  863.195862  -48663.406250  -811.409546
 1641.000000  8808.939453  -65061.687500  -58682.250000  9575.740234  -49106.507812  289.078827   24.076721   48.387733  863.101501  -48640.273438  2675.678223
 1642.000000  8722.254883  -65181.839844  -58897.335938  9695.978516  -49201.359375  292.708679  -77.171021   48.313946  864.419678  -48735.835938  1009.972595
 1643.000000  9106.648438  -65499.714844  -58823.101562  9574.533203  -49248.570312  289.042389  360.724457   48.279400  865.038208  -48783.378906  -2617.937500
 1644.000000  8902.205078  -65298.953125  -58826.609375  9699.155273  -49127.453125  292.804565  126.051735   48.257412  865.432373  -48662.472656  2706.326416
 1645.000000  8924.964844  -65319.996094  -58818.601562  9741.865234  -49076.734375  294.093933  131.681137   48.288418  864.876709  -48611.457031  -767.888123
 1646.000000  8852.074219  -65158.609375  -58741.343750  9603.952148  -49137.390625  289.930511   90.222870   48.221596  866.075195  -48672.753906  1964.050659
 1647.000000  9184.232422  -65680.148438  -58924.710938  9679.720703  -49244.992188  292.217865  346.927734   48.246189  865.633667  -48780.121094  1730.022095
 1648.000000  8695.822266  -65015.781250  -58752.359375  9649.162109  -49103.195312  291.295349  -58.367580   48.309242  864.503845  -48637.714844   96.810684
 1649.000000  8901.320312  -65041.058594  -58574.695312  9416.226562  -49158.468750  284.263336  186.148727   48.378540  863.265564  -48692.320312  -2152.350586
 1650.000000  8835.630859  -65183.726562  -58773.132812  9655.012695  -49118.121094  291.471985   53.169651   48.355347  863.679626  -48652.195312  1880.405640
 1651.000000  8924.444336  -65215.378906  -58717.187500  9618.605469  -49098.582031  290.372894  115.259003   48.390717  863.048340  -48632.316406  1787.827515
 1652.000000  8884.713867  -65167.804688  -58711.914062  9638.250977  -49073.664062  290.965942  154.013733   48.302067  864.632263  -48608.253906  1211.610229
 1653.000000  9064.142578  -65187.312500  -58547.140625  9417.986328  -49129.156250  284.316467  327.384186   48.362915  863.544434  -48663.160156  2120.478271
 1654.000000  9014.718750  -65142.417969  -58553.382812  9473.232422  -49080.148438  285.984253  295.239227   48.371201  863.396545  -48614.070312  204.583191
 1655.000000  8783.156250  -65151.929688  -58794.234375  9705.269531  -49088.964844  292.989166   58.873714   48.152622  867.315735  -48624.992188  492.522217
 1656.000000  9071.822266  -65529.812500  -58879.406250  9790.444336  -49088.960938  295.560486  255.261765   48.250908  865.549011  -48624.042969  1264.376465
 1657.000000  8984.598633  -65278.296875  -58716.398438  9622.000000  -49094.398438  290.475372  279.652557   48.260872  865.370300  -48629.382812  -79.456345
 1658.000000  8800.157227  -65032.917969  -58660.609375  9649.385742  -49011.222656  291.302094  123.060211   48.356476  863.659424  -48545.289062  1525.343872
 1659.000000  8832.109375  -65181.156250  -58781.765625  9612.852539  -49168.914062  290.199249   36.460068   48.252548  865.519592  -48703.980469   23.266928
 1660.000000  8996.637695  -65117.425781  -58550.929688  9378.521484  -49172.406250  283.125061  219.204636   48.570847  859.847595  -48704.406250  288.626648
 1661.000000  8887.586914  -65086.476562  -58622.882812  9488.486328  -49134.398438  286.444733  193.232132   48.376671  863.298889  -48668.269531  -380.879059
 1662.000000  8820.979492  -65202.238281  -58812.562500  9693.120117  -49119.441406  292.622375    5.346247   48.295029  864.758301  -48654.097656  -479.958893
 1663.000000  8997.416016  -65133.730469  -58568.945312  9493.935547  -49075.007812  286.609253  210.154861   48.513908  860.856750  -48607.554688  2671.492432
 1664.000000  8907.095703  -65273.429688  -58792.554688  9712.214844  -49080.339844  293.198822   46.636326   48.513783  860.859009  -48612.890625  945.905396
 1665.000000  8886.557617  -65256.515625  -58796.617188  9686.585938  -49110.031250  292.425110   79.626083   48.399105  862.898743  -48643.687500  321.603271
 1666.000000  8857.297852  -65246.820312  -58830.476562  9778.463867  -49052.011719  295.198792   81.328224   48.225922  865.997498  -48587.335938  -672.075317
 1667.000000  8972.779297  -65283.324219  -58739.796875  9656.023438  -49083.773438  291.502472  178.090637   48.307819  864.529297  -48618.308594  1407.113892
 1668.000000  8695.203125  -65046.507812  -58779.617188  9699.424805  -49080.191406  292.812714  -78.032158   48.370480  863.409424  -48614.121094  1380.725098
 1669.000000  8702.113281  -65115.714844  -58843.710938  9665.918945  -49177.792969  291.801208  -98.759132   48.324299  864.234497  -48712.167969  2426.632568
 1670.000000  8983.804688  -65367.234375  -58817.898438  9715.195312  -49102.703125  293.288788  201.554993   48.354652  863.692017  -48636.785156  -1228.499512
 1671.000000  8838.943359  -65291.722656  -58882.320312  9716.117188  -49166.203125  293.316620   -1.714239   48.345444  863.856506  -48700.375000  1218.564819
 1672.000000  8984.730469  -65413.949219  -58854.539062  9718.964844  -49135.574219  293.402588  239.096436   48.259277  865.398926  -48670.574219  1587.089844
 1673.000000  8811.866211  -65198.304688  -58814.476562  9743.136719  -49071.339844  294.132324   73.523926   48.253117  865.509399  -48606.402344  1041.366211
 1674.000000  8978.107422  -65232.832031  -58684.523438  9514.128906  -49170.394531  287.218872  238.329590   48.241787  865.712708  -48705.566406  -20.248241
 1675.000000  8688.518555  -65047.820312  -58786.367188  9652.015625  -49134.351562  291.381500  -51.696289   48.177948  866.859802  -48670.136719  -2250.724854
 1676.000000  9072.583008  -65254.976562  -58616.281250  9429.517578  -49186.765625  284.664581  379.796661   48.284531  864.946289  -48721.523438  1359.792969
 1677.000000  8639.150391  -64909.273438  -58702.359375  9628.255859  -49074.101562  290.664215  -147.338333   48.366741  863.476135  -48608.066406  549.158020
 1678.000000  9248.801758  -65562.765625  -58745.929688  9563.413086  -49182.515625  288.706696  471.562592   48.347931  863.812073  -48716.664062  1331.331909
 1679.000000  9045.834961  -65258.585938  -58641.421875  9389.993164  -49251.429688  283.471375  355.384399   48.225296  866.008728  -48786.757812  2499.513428
 1680.000000  8803.048828  -65057.210938  -58687.554688  9627.558594  -49059.996094  290.643158   32.281841   48.197521  866.507751  -48595.593750  -473.339874
 1681.000000  8859.352539  -65008.355469  -58576.757812  9389.640625  -49187.117188  283.460754  156.205078   48.210999  866.265564  -48722.585938  642.780396
 1682.000000  8999.400391  -65297.750000  -58732.054688  9571.350586  -49160.703125  288.946320  238.027725   48.322105  864.273743  -48695.097656  -318.981598
 1683.000000  8933.068359  -65370.250000  -58866.351562  9613.880859  -49252.468750  290.230255  162.395523   48.251892  865.531372  -48787.542969  2214.068359
 1684.000000  8808.281250  -65117.039062  -58741.218750  9661.423828  -49079.796875  291.665527   53.075054   48.288212  864.880371  -48614.519531  2501.484375
 1685.000000  9187.310547  -65506.546875  -58754.531250  9597.419922  -49157.109375  289.733307  371.246094   48.385693  863.137939  -48690.894531  1491.059448
 1686.000000  8842.682617  -65166.089844  -58750.125000  9534.365234  -49215.757812  287.829773   59.910889   48.291576  864.820129  -48750.449219  -903.287170
 1687.000000  8826.267578  -65187.406250  -58794.414062  9668.171875  -49126.242188  291.869232  -50.243729   48.377895  863.277039  -48660.101562  1537.497925
 1688.000000  9007.308594  -65444.253906  -58867.328125  9816.371094  -49050.957031  296.343170  156.174942   48.355042  863.685059  -48585.035156  -1035.499878
 1689.000000  9071.601562  -65330.523438  -58687.101562  9612.117188  -49074.984375  290.177002  325.318970   48.359417  863.606934  -48609.019531  -425.546448
 1690.000000  8941.527344  -65142.460938  -58628.710938  9564.414062  -49064.296875  288.736908  196.467361   48.316792  864.368774  -48598.746094  145.404587
 1691.000000  8938.994141  -65126.875000  -58623.257812  9496.005859  -49127.250000  286.671753  205.759583   48.390900  863.045044  -48660.984375  -63.263844
 1692.000000  8888.869141  -65151.765625  -58683.593750  9681.095703  -49002.500000  292.259369  129.623962   48.362751  863.547363  -48536.503906   50.664326
 1693.000000  8758.063477  -64908.847656  -58583.593750  9609.219727  -48974.375000  290.089539   31.976995   48.316139  864.380432  -48508.828125  1677.887573
 1694.000000  9057.398438  -65296.757812  -58665.296875  9585.404297  -49079.890625  289.370575  359.792572   48.308899  864.510010  -48614.414062  1763.546387
 1695.000000  8880.416992  -65262.871094  -58816.031250  9709.518555  -49106.511719  293.117432   99.595909   48.180061  866.821777  -48642.277344  2346.894043
 1696.000000  8983.871094  -65347.136719  -58798.187500  9650.463867  -49147.722656  291.334656  157.587234   48.246792  865.622864  -48682.843750  3054.348389
 1697.000000  8761.609375  -65129.335938  -58797.148438  9660.486328  -49136.664062  291.637207  -62.536228   48.239445  865.754700  -48671.855469  1371.910156
 1698.000000  9070.992188  -65437.878906  -58792.460938  9677.752930  -49114.707031  292.158478  238.069168   48.366520  863.480103  -48648.675781  1173.955688
 1699.000000  9036.770508  -65240.320312  -58635.015625  9546.808594  -49088.207031  288.205444  344.818878   48.333637  864.067505  -48622.492188  712.261230
 1700.000000  8905.644531  -65202.789062  -58730.351562  9601.729492  -49128.621094  289.863434  117.079124   48.470879  861.620972  -48661.582031  747.400269
 1701.000000  8867.133789  -65120.984375  -58681.695312  9646.060547  -49035.632812  291.201721   91.559052   48.387276  863.109680  -48569.402344  1447.695190
 1702.000000  9002.111328  -65261.640625  -58687.367188  9524.208984  -49163.156250  287.523193  285.297089   48.373707  863.351807  -48697.054688  -1468.865356
 1703.000000  9028.706055  -65350.042969  -58755.070312  9638.248047  -49116.820312  290.965881  177.725021   48.491524  861.254150  -48649.585938  3505.054199
 1704.000000  9085.107422  -65231.253906  -58568.421875  9481.908203  -49086.515625  286.246185  410.822235   48.345837  863.849487  -48620.683594  1963.794678
 1705.000000  8921.869141  -64906.222656  -58404.625000  9332.050781  -49072.574219  281.722168  239.512985   48.382797  863.189575  -48606.386719  2120.595215
 1706.000000  8961.078125  -65277.546875  -58748.882812  9571.712891  -49177.171875  288.957245  204.670975   48.293919  864.778198  -48711.839844  1339.671753
 1707.000000  8905.408203  -65314.781250  -58843.789062  9709.466797  -49134.320312  293.115875  110.028687   48.316208  864.379211  -48668.773438  2687.519043
 1708.000000  8675.805664  -65177.328125  -58934.617188  9847.041992  -49087.574219  297.269073  -97.052803   48.257381  865.432922  -48622.593750  2718.355713
 1709.000000  8762.705078  -64999.792969  -58655.632812  9581.164062  -49074.468750  289.242584   35.533497   48.225365  866.007507  -48609.796875  1832.884033
 1710.000000  8883.289062  -65101.671875  -58643.578125  9653.009766  -48990.570312  291.411499  145.764130   48.195747  866.539673  -48526.183594  -1663.890259
 1711.000000  8908.468750  -65107.628906  -58628.531250  9630.058594  -48998.472656  290.718628  236.218262   48.242035  865.708252  -48533.640625  3312.578857
 1712.000000  9065.371094  -65009.128906  -58372.796875  9227.035156  -49145.761719  278.551880  449.466583   48.291836  864.815491  -48680.449219  910.350769
 1713.000000  9007.532227  -65110.097656  -58522.421875  9413.466797  -49108.953125  284.180023  349.934418   48.256985  865.440063  -48643.976562  -2139.090332
 1714.000000  8882.363281  -65133.292969  -58681.671875  9578.318359  -49103.351562  289.156677  140.246475   48.384762  863.154541  -48637.144531  1255.951294
 1715.000000  8883.525391  -65067.160156  -58615.812500  9521.327148  -49094.484375  287.436188  109.877655   48.432503  862.303711  -48627.816406  2307.498779
 1716.000000  8963.138672  -65196.750000  -58664.460938  9645.235352  -49019.226562  291.176819  219.777084   48.398647  862.906921  -48552.886719  -824.386841
 1717.000000  8763.305664  -64958.265625  -58628.476562  9501.547852  -49126.929688  286.839081   55.013203   48.303520  864.606262  -48661.503906  2105.470703
 1718.000000  9018.726562  -65234.218750  -58642.640625  9526.715820  -49115.925781  287.598846  329.173126   48.299652  864.675537  -48650.539062  480.179443
 1719.000000  8739.426758  -64889.804688  -58577.796875  9594.808594  -48982.988281  289.654480   78.934967   48.247192  865.615662  -48518.105469  1475.774170
 1720.000000  8842.741211  -65129.031250  -58718.328125  9657.310547  -49061.015625  291.541351   35.316212   48.345825  863.849670  -48595.183594  -1885.708374
 1721.000000  8934.914062  -65306.851562  -58804.914062  9775.287109  -49029.625000  295.102905  155.068466   48.390793  863.046936  -48563.359375  3097.766357
 1722.000000  8851.765625  -65088.941406  -58664.007812  9594.866211  -49069.140625  289.656219  176.286819   48.349396  863.785889  -48603.273438  1466.689331
 1723.000000  9025.687500  -65214.726562  -58616.976562  9547.943359  -49069.031250  288.239685  282.059418   48.313881  864.420837  -48603.507812  336.479218
 1724.000000  8744.463867  -64851.757812  -58523.703125  9581.847656  -48941.855469  289.263214  174.888931   48.221851  866.070557  -48477.218750  -1301.351807
 1725.000000  8921.487305  -65300.078125  -58812.789062  9663.466797  -49149.320312  291.727173  127.967957   48.279087  865.043823  -48684.132812  1359.849121
 1726.000000  9066.046875  -65284.425781  -58652.539062  9571.347656  -49081.191406  288.946228  313.956390   48.371941  863.383301  -48615.109375  2572.526855
 1727.000000  8727.110352  -64875.308594  -58577.046875  9464.640625  -49112.406250  285.724915   -8.929352   48.493549  861.218201  -48645.152344  1599.130127
 1728.000000  8787.087891  -65133.085938  -58774.312500  9772.328125  -49001.984375  295.013580    3.972982   48.360397  863.589417  -48536.011719  1545.685791
 1729.000000  9005.314453  -65321.921875  -58742.289062  9628.708008  -49113.582031  290.677856  186.688675   48.376434  863.303101  -48647.453125  -231.166077
 1730.000000  9369.939453  -65814.500000  -58872.437500  9727.747070  -49144.691406  293.667725  603.034119   48.254871  865.477966  -48679.734375  2218.889160
 1731.000000  8974.426758  -65091.765625  -58542.250000  9500.851562  -49041.398438  286.818054  200.138565   48.303246  864.611206  -48575.976562  1173.703003
 1732.000000  9092.219727  -65321.433594  -58654.257812  9498.789062  -49155.468750  286.755798  386.610199   48.302353  864.627197  -48690.054688  -644.161255
 1733.000000  9079.239258  -65377.332031  -58727.531250  9569.435547  -49158.093750  288.888519  367.186157   48.287971  864.884705  -48692.820312  3320.612549
 1734.000000  8941.402344  -65290.320312  -58781.492188  9604.644531  -49176.847656  289.951416  197.492798   48.287128  864.899780  -48711.582031  2902.732666
 1735.000000  9087.080078  -65321.328125  -58662.484375  9502.923828  -49159.562500  286.880615  348.290192   48.381382  863.214844  -48693.386719  -1166.143555
 1736.000000  9025.427734  -65267.902344  -58664.875000  9509.615234  -49155.257812  287.082611  271.780518   48.295052  864.757874  -48689.914062  -1461.137939
 1737.000000  9132.337891  -65466.191406  -58752.093750  9551.111328  -49200.984375  288.335327  351.342621   48.313198  864.433105  -48735.464844  2334.333252
 1738.000000  8935.226562  -65216.058594  -58704.046875  9682.261719  -49021.785156  292.294586  192.613297   48.367310  863.466003  -48555.746094  1903.996704
 1739.000000  8900.955078  -65255.023438  -58783.039062  9637.519531  -49145.519531  290.943878  113.760559   48.345814  863.849915  -48679.687500  1850.204956
 1740.000000  9173.136719  -65364.226562  -58625.390625  9487.964844  -49137.425781  286.429016  468.492218   48.308319  864.520386  -48671.953125  1077.394531
 1741.000000  8925.158203  -65251.093750  -58745.578125  9659.664062  -49085.914062  291.612396  108.630470   48.376434  863.303101  -48619.785156  300.229614
 1742.000000  8912.567383  -65254.746094  -58777.523438  9615.710938  -49161.812500  290.285492  203.736160   48.176338  866.888794  -48697.613281  2194.687256
 1743.000000  8866.742188  -65260.621094  -58822.015625  9651.742188  -49170.273438  291.373230  105.954895   48.289169  864.863220  -48704.988281  1065.879761
 1744.000000  8767.310547  -65139.296875  -58799.937500  9756.439453  -49043.500000  294.533905  -32.480022   48.345436  863.856628  -48577.671875  3324.771484
 1745.000000  8740.666992  -64896.054688  -58588.828125  9526.496094  -49062.332031  287.592224   59.688740   48.344875  863.866699  -48596.507812  -733.293091
 1746.000000  8805.333008  -65157.656250  -58783.898438  9628.084961  -49155.812500  290.659058   33.008907   48.259117  865.401794  -48690.816406  -655.259033
 1747.000000  8875.021484  -65354.843750  -58914.203125  9804.819336  -49109.382812  295.994446   94.386902   48.190937  866.626160  -48645.042969  1537.507935
 1748.000000  8829.683594  -65217.003906  -58823.382812  9659.318359  -49164.062500  291.601959  -10.946971   48.376186  863.307556  -48697.937500  539.570923
 1749.000000  8874.099609  -65189.363281  -58749.429688  9574.935547  -49174.492188  289.054535   52.609905   48.437328  862.217773  -48707.777344  1541.492798
 1750.000000  8846.781250  -65182.207031  -58763.687500  9718.697266  -49044.992188  293.394501   50.796337   48.273361  865.146423  -48579.859375  1298.033325
 1751.000000  8856.587891  -65080.503906  -58647.539062  9543.064453  -49104.476562  288.092407   81.634850   48.387173  863.111511  -48638.246094  3629.244873
 1752.000000  8994.589844  -65457.949219  -58894.984375  9794.130859  -49100.851562  295.671753  141.779617   48.372890  863.366394  -48634.757812  1609.601440
 1753.000000  8934.894531  -65178.945312  -58667.312500  9634.177734  -49033.132812  290.842987  283.456329   48.198608  866.488220  -48568.718750  -1413.810303
 1754.000000  8746.543945  -65111.125000  -58790.710938  9693.183594  -49097.527344  292.624298  -78.419899   48.307980  864.526489  -48632.058594  541.848938
 1755.000000  8788.910156  -64991.765625  -58630.890625  9592.025391  -49038.867188  289.570465   27.627024   48.504005  861.032532  -48571.511719  150.065140
 1756.000000  9029.966797  -65350.503906  -58756.484375  9645.760742  -49110.722656  291.192657  254.421570   48.320000  864.311401  -48645.140625  320.961975
 1757.000000  8889.262695  -65170.085938  -58706.968750  9639.457031  -49067.511719  291.002380  107.955894   48.260303  865.380493  -48602.503906  708.418213
 1758.000000  9260.926758  -65471.929688  -58639.070312  9455.728516  -49183.343750  285.455841  503.035858   48.382893  863.187866  -48717.152344  1779.385620
 1759.000000  8933.734375  -65249.187500  -58750.820312  9532.664062  -49218.156250  287.778442  141.202240   48.332424  864.089233  -48752.453125  -196.094757
 1760.000000  8923.802734  -65389.476562  -58895.328125  9858.304688  -49037.023438  297.609070  102.670799   48.312489  864.445801  -48571.511719  2143.193848
 1761.000000  8748.302734  -65090.328125  -58764.960938  9721.433594  -49043.527344  293.477142   -3.971232   48.315712  864.388123  -48577.984375  2254.281494
 1762.000000  8837.247070  -65017.496094  -58611.640625  9669.882812  -48941.757812  291.920868   70.999237   48.318775  864.333313  -48476.187500  906.828003
 1763.000000  9190.071289  -65436.785156  -58679.382812  9537.467773  -49141.914062  287.923431  367.583252   48.482944  861.406555  -48674.761719  -1307.204712
 1764.000000  8824.730469  -65208.828125  -58823.132812  9800.408203  -49022.726562  295.861267   33.140533   48.321472  864.285034  -48557.128906  -265.914093
 1765.000000  8981.674805  -65382.289062  -58838.500000  9756.820312  -49081.679688  294.545410  151.874466   48.415787  862.601440  -48615.171875  -312.636871
 1766.000000  9064.748047  -65315.585938  -58670.164062  9523.395508  -49146.769531  287.498627  329.349701   48.323265  864.252991  -48681.156250  -1344.652466
 1767.000000  8932.611328  -65163.492188  -58664.007812  9591.899414  -49072.109375  289.566650  212.111160   48.294128  864.774414  -48606.773438  1685.391846
 1768.000000  8713.791016  -64913.761719  -58628.953125  9451.681641  -49177.273438  285.333679   40.429218   48.186710  866.702148  -48712.972656  2568.984863
 1769.000000  8906.234375  -65254.718750  -58776.500000  9618.402344  -49158.097656  290.366760   90.914543   48.241581  865.716370  -48693.269531  698.824524
 1770.000000  8818.604492  -65108.277344  -58715.289062  9698.417969  -49016.871094  292.782318   95.147484   48.199326  866.475342  -48552.449219  3250.869873
 1771.000000  8838.615234  -65085.710938  -58685.125000  9502.520508  -49182.605469  286.868439  136.641891   48.243095  865.689209  -48717.761719  1314.593628
 1772.000000  8787.286133  -65086.121094  -58728.320312  9479.892578  -49248.429688  286.185333   22.163116   48.211567  866.255310  -48783.890625  697.949463
 1773.000000  8845.880859  -65354.421875  -58941.031250  9638.429688  -49302.601562  290.971344   59.335663   48.218239  866.135437  -48838.000000  1604.607666
 1774.000000  9031.251953  -65425.890625  -58817.546875  9681.928711  -49135.617188  292.284515  282.860931   48.253635  865.500122  -48670.671875  2413.813721
 1775.000000  9054.225586  -65240.484375  -58612.015625  9528.074219  -49083.941406  287.639862  361.717163   48.410885  862.688782  -48617.480469  -432.418671
 1776.000000  8716.945312  -64958.566406  -58678.515625  9585.384766  -49093.132812  289.369995  -56.928955   48.334198  864.057495  -48627.414062  2418.755371
 1777.000000  8648.417969  -65029.484375  -58813.976562  9650.557617  -49163.417969  291.337463  -133.585831   48.312664  864.442627  -48697.906250  1234.794678
 1778.000000  8897.308594  -65241.410156  -58767.335938  9611.422852  -49155.914062  290.156036  187.232437   48.266567  865.268188  -48690.843750  -856.252625
 1779.000000  9005.631836  -65314.875000  -58747.515625  9618.577148  -49128.937500  290.372040  173.077835   48.289661  864.854431  -48663.644531  1130.907349
 1780.000000  8867.652344  -65213.207031  -58777.500000  9537.910156  -49239.589844  287.936798  121.685333   48.193626  866.577820  -48775.222656  1146.735840
 1781.000000  8889.695312  -65161.210938  -58710.609375  9640.849609  -49069.757812  291.044403   77.376762   48.383602  863.175232  -48603.562500  -915.069641
 1782.000000  9134.666992  -65452.851562  -58751.585938  9531.096680  -49220.488281  287.731110  310.418976   48.313927  864.420044  -48754.964844  248.726578
 1783.000000  9015.603516  -65284.523438  -58697.414062  9649.595703  -49047.820312  291.308441  184.497147   48.496464  861.166443  -48580.535156  142.443344
 1784.000000  8964.444336  -65166.226562  -58630.320312  9533.845703  -49096.476562  287.814087  190.438522   48.424995  862.437378  -48629.882812  248.456177
 1785.000000  8933.394531  -65475.210938  -58979.250000  9807.035156  -49172.214844  296.061340   44.819397   48.483990  861.388000  -48705.050781  1547.228394
 1786.000000  8921.408203  -65176.703125  -58684.445312  9575.975586  -49108.468750  289.085938  202.980789   48.415836  862.600525  -48641.960938  1086.358521
 1787.000000  8998.414062  -65425.898438  -58859.585938  9649.965820  -49209.621094  291.319611  167.267334   48.309589  864.497681  -48744.136719  2718.613037
 1788.000000  8581.876953  -65038.031250  -58881.992188  9740.026367  -49141.964844  294.038422  -303.811737   48.414989  862.615601  -48675.464844  1494.046021
 1789.000000  8887.051758  -65274.710938  -58817.984375  9728.791992  -49089.191406  293.699280   43.037334   48.370567  863.407837  -48623.121094  2981.972656
 1790.000000  8912.093750  -65163.039062  -58684.742188  9611.666016  -49073.078125  290.163391  176.308792   48.355789  863.671692  -48607.148438  1533.312744
 1791.000000  8801.876953  -65040.933594  -58664.460938  9507.686523  -49156.773438  287.024384  114.570412   48.375027  863.328247  -48690.660156   38.277782
 1792.000000  8988.427734  -65259.812500  -58705.585938  9645.597656  -49059.988281  291.187744  246.468674   48.274185  865.131653  -48594.847656  3681.185547
 1793.000000  8902.960938  -65265.066406  -58785.812500  9573.185547  -49212.625000  289.001709  138.735474   48.260132  865.383606  -48747.617188  1315.773071
 1794.000000  8903.312500  -65183.742188  -58706.789062  9612.203125  -49094.585938  290.179596  115.954750   48.268066  865.241333  -48629.503906  -467.828217
 1795.000000  8884.347656  -65255.011719  -58809.710938  9653.323242  -49156.386719  291.420959   68.688911   48.386906  863.116272  -48690.160156  1924.680054
 1796.000000  8903.253906  -65117.789062  -58636.414062  9474.248047  -49162.164062  286.014923  219.751999   48.244423  865.665405  -48697.308594   53.192570
 1797.000000  8947.224609  -65149.609375  -58641.562500  9559.298828  -49082.265625  288.582489  214.294006   48.333477  864.070374  -48616.550781  3015.699951
 1798.000000  9039.634766  -65284.855469  -58673.718750  9480.440430  -49193.277344  286.201874  310.765472   48.250538  865.555664  -48728.363281  2244.005371
 1799.000000  8872.188477  -65155.132812  -58707.671875  9580.679688  -49126.992188  289.227966   81.334778   48.442341  862.128601  -48660.230469  2162.436035
 1800.000000  8828.562500  -65204.433594  -58803.390625  9732.991211  -49070.398438  293.826050   16.034210   48.390602  863.050354  -48604.132812  2686.343018
 1801.000000  8903.094727  -65171.992188  -58700.007812  9646.363281  -49053.644531  291.210846  180.838882   48.309147  864.505554  -48588.164062  1718.010864
 1802.000000  8910.931641  -65149.070312  -58673.531250  9566.455078  -49107.078125  288.798523  185.022385   48.277187  865.077881  -48641.906250  -1439.176514
 1803.000000  9042.582031  -65310.367188  -58703.226562  9511.804688  -49191.421875  287.148712  289.983368   48.343716  863.887390  -48725.609375  809.994568
 1804.000000  8861.189453  -65163.437500  -58735.765625  9560.025391  -49175.742188  288.604431  125.662415   48.342163  863.915161  -48709.945312  469.546173
 1805.000000  8894.251953  -65225.628906  -58762.992188  9658.767578  -49104.226562  291.585327  151.875488   48.236389  865.809570  -48639.449219  2516.959473
 1806.000000  8991.358398  -65333.003906  -58773.984375  9640.867188  -49133.117188  291.044922  243.420090   48.399845  862.885559  -48666.765625  -757.198669
 1807.000000  8743.923828  -64847.601562  -58530.859375  9506.416992  -49024.441406  286.986023   97.651886   48.283253  864.969177  -48559.210938  1090.449829
 1808.000000  8992.178711  -65327.289062  -58771.718750  9625.746094  -49145.972656  290.588440  287.856537   48.158726  867.205811  -48681.941406  800.357849
 1809.000000  8929.495117  -65277.250000  -58768.757812  9657.377930  -49111.378906  291.543365  119.732140   48.241856  865.711426  -48646.546875  1314.730835
 1810.000000  9087.234375  -65461.566406  -58793.328125  9725.187500  -49068.140625  293.590454  330.560272   48.357777  863.636230  -48602.191406  1033.216675
 1811.000000  8929.805664  -65123.191406  -58623.992188  9521.747070  -49102.246094  287.448853  192.212540   48.229099  865.940430  -48637.539062  1192.610718
 1812.000000  9091.459961  -65303.507812  -58654.203125  9540.707031  -49113.496094  288.021240  384.110016   48.380356  863.233154  -48647.332031  1338.366943
 1813.000000  8889.234375  -65210.761719  -58755.382812  9501.122070  -49254.261719  286.826202   56.024021   48.443489  862.108154  -48787.488281  917.104858
 1814.000000  9030.962891  -65269.531250  -58663.835938  9528.435547  -49135.398438  287.650787  365.656464   48.188072  866.677673  -48671.085938  -1425.888306
 1815.000000  8986.157227  -65252.886719  -58704.867188  9566.951172  -49137.914062  288.813507  246.720779   48.414238  862.629028  -48671.421875  1488.696289
 1816.000000  8964.946289  -65223.308594  -58694.976562  9628.751953  -49066.226562  290.679199  179.563721   48.298161  864.702209  -48600.851562  1670.127563
 1817.000000  8906.070312  -65106.843750  -58624.687500  9491.312500  -49133.375000  286.530090  139.380188   48.450275  861.987366  -48666.535156  3082.142822
 1818.000000  8991.589844  -65397.554688  -58841.695312  9748.621094  -49093.074219  294.297882  227.860413   48.270325  865.200867  -48627.968750  -142.553345
 1819.000000  8891.849609  -65255.652344  -58788.890625  9626.493164  -49162.398438  290.610992   71.848793   48.325722  864.209045  -48696.761719  1723.517212
 1820.000000  8825.810547  -65210.765625  -58813.273438  9628.966797  -49184.304688  290.685669  124.385193   48.233894  865.854309  -48719.550781  -1008.174622
 1821.000000  8753.315430  -64935.636719  -58612.734375  9542.690430  -49070.042969  288.081116   16.328491   48.372578  863.371948  -48603.953125  2695.528809
 1822.000000  9213.622070  -65257.421875  -58474.218750  9517.826172  -48956.390625  287.330505  598.605896   48.299824  864.672424  -48491.000000  2660.422363
 1823.000000  8871.681641  -65107.421875  -58659.250000  9442.730469  -49216.519531  285.063446  115.696083   48.431114  862.328430  -48749.867188  894.863953
 1824.000000  8880.445312  -65129.976562  -58679.109375  9487.822266  -49191.289062  286.424713  168.325760   48.245430  865.647278  -48726.425781  1137.819092
 1825.000000  8994.822266  -65429.667969  -58868.125000  9732.719727  -49135.406250  293.817841  183.562332   48.341942  863.919067  -48669.609375  -258.190582
 1826.000000  8830.859375  -65186.125000  -58782.937500  9751.171875  -49031.765625  294.374878  124.819702   48.218769  866.125916  -48567.156250  2248.661133
 1827.000000  9031.734375  -65289.246094  -58695.148438  9482.399414  -49212.750000  286.261017  254.517532   48.376461  863.302612  -48746.621094  -3126.410645
 1828.000000  8908.333008  -65221.187500  -58741.867188  9627.021484  -49114.843750  290.626953  115.140625   48.331814  864.100159  -48649.144531  1653.513062
 1829.000000  8765.020508  -65011.359375  -58662.070312  9590.655273  -49071.414062  289.529114   96.835144   48.221111  866.083862  -48606.785156  -35.362160
 1830.000000  8763.893555  -65001.988281  -58662.148438  9652.478516  -49009.671875  291.395477   61.308247   48.303825  864.600830  -48544.246094  3055.847900
 1831.000000  9060.369141  -65450.484375  -58816.843750  9675.391602  -49141.453125  292.087189  246.389038   48.366756  863.475830  -48675.417969  2474.683838
 1832.000000  9033.188477  -65405.085938  -58808.296875  9483.398438  -49324.898438  286.291168  292.291779   48.232330  865.882385  -48860.160156  935.158936
 1833.000000  8949.166016  -65351.398438  -58829.906250  9678.546875  -49151.359375  292.182434  164.479507   48.327488  864.177490  -48685.703125  4081.628906
 1834.000000  8767.902344  -65232.949219  -58886.664062  9815.416016  -49071.250000  296.314331  -82.680702   48.373177  863.361267  -48605.152344  942.392639
 1835.000000  8990.872070  -65284.980469  -58724.132812  9558.550781  -49165.582031  288.559906  169.858170   48.344162  863.879395  -48699.765625  1135.661133
 1836.000000  8939.535156  -65192.484375  -58688.929688  9653.314453  -49035.617188  291.420715  165.589020   48.406788  862.761780  -48569.199219  718.178772
 1837.000000  9063.314453  -65286.277344  -58663.101562  9411.428711  -49251.671875  284.118500  325.138092   48.364799  863.510803  -48785.656250  301.567230
 1838.000000  9029.115234  -65315.679688  -58711.210938  9574.458008  -49136.753906  289.040131  275.006683   48.301235  864.647156  -48671.351562  661.795044
 1839.000000  8685.255859  -64931.125000  -58678.335938  9603.845703  -49074.492188  289.927307  -91.128166   48.339092  863.970032  -48608.726562  2357.687256
 1840.000000  8964.554688  -65330.656250  -58799.773438  9688.445312  -49111.328125  292.481262  156.046982   48.411427  862.679138  -48644.863281  349.118164
 1841.000000  9152.499023  -65321.843750  -58600.546875  9422.890625  -49177.656250  284.464508  477.659027   48.271000  865.188782  -48712.546875  1816.672974
 1842.000000  8843.897461  -65194.757812  -58778.585938  9745.363281  -49033.222656  294.199524   76.309669   48.376907  863.294678  -48567.089844  231.325500
 1843.000000  9086.745117  -65352.218750  -58691.585938  9541.828125  -49149.757812  288.055084  372.528198   48.280758  865.013916  -48684.550781  4360.401367
 1844.000000  9032.271484  -65173.617188  -58566.273438  9473.428711  -49092.843750  285.990204  337.171600   48.184315  866.745239  -48628.566406  956.975464
 1845.000000  8718.714844  -65113.078125  -58824.656250  9726.170898  -49098.484375  293.620148  -82.362778   48.326786  864.190002  -48632.835938  1169.613159
 1846.000000  8815.678711  -65122.156250  -58743.664062  9629.390625  -49114.273438  290.698486  116.854042   48.191170  866.621948  -48649.929688  2892.142578
 1847.000000  8794.140625  -64921.320312  -58546.289062  9633.910156  -48912.378906  290.834900  157.386108   48.218571  866.129517  -48447.773438  1415.964844
 1848.000000  9205.509766  -65416.406250  -58625.679688  9545.837891  -49079.843750  288.176117  558.417847   48.223713  866.037170  -48615.187500  -1186.574585
 1849.000000  9062.234375  -65383.710938  -58744.328125  9688.149414  -49056.179688  292.472321  403.930389   48.128349  867.753174  -48592.441406  467.096405
 1850.000000  9025.423828  -65378.195312  -58785.960938  9665.645508  -49120.316406  291.792999  202.913742   48.390938  863.044373  -48654.050781  2650.406006
 1851.000000  8880.358398  -65195.683594  -58738.359375  9539.558594  -49198.800781  287.986572   52.213215   48.426373  862.412842  -48732.191406  -539.635620
 1852.000000  8860.427734  -65117.359375  -58695.726562  9681.442383  -49014.285156  292.269836  148.432175   48.283897  864.957642  -48549.050781  2727.736572
 1853.000000  8845.856445  -65233.234375  -58820.054688  9670.361328  -49149.695312  291.935333   66.487831   48.302135  864.631042  -48684.285156  1290.679199
 1854.000000  8995.473633  -65380.554688  -58814.640625  9701.562500  -49113.078125  292.877258  194.908615   48.289379  864.859436  -48647.789062  1552.658203
 1855.000000  8979.456055  -65291.484375  -58742.171875  9549.363281  -49192.808594  288.282562  147.825211   48.283413  864.966309  -48727.578125   91.545456
 1856.000000  9106.089844  -65497.664062  -58809.351562  9613.203125  -49196.148438  290.209808  338.157928   48.368511  863.444519  -48730.097656  358.157318
 1857.000000  9141.102539  -65647.796875  -58945.312500  9673.053711  -49272.257812  292.016602  310.281311   48.317333  864.359070  -48806.699219  -1536.464722
 1858.000000  9067.011719  -65421.578125  -58782.609375  9587.933594  -49194.675781  289.446930  215.153809   48.398876  862.902832  -48728.332031  2271.366699
 1859.000000  8875.287109  -65072.828125  -58624.656250  9534.803711  -49089.851562  287.843018  117.240044   48.418156  862.559204  -48623.324219  1607.903442
 1860.000000  8993.061523  -65247.898438  -58686.039062  9566.789062  -49119.250000  288.808624  230.203430   48.363033  863.542358  -48653.250000  -642.245422
 1861.000000  8902.482422  -65101.023438  -58619.023438  9502.343750  -49116.679688  286.863098  198.379532   48.327877  864.170532  -48651.019531  1829.945312
 1862.000000  9006.461914  -65243.949219  -58668.398438  9506.939453  -49161.460938  287.001831  309.255646   48.248653  865.589478  -48696.566406  -718.037476
 1863.000000  8921.953125  -65059.250000  -58573.375000  9523.856445  -49049.519531  287.512543  254.058838   48.271301  865.183350  -48584.406250  1815.131348
 1864.000000  9089.833008  -65181.167969  -58512.148438  9389.944336  -49122.203125  283.469910  409.386566   48.358875  863.616577  -48656.246094  647.879578
 1865.000000  8735.628906  -64750.234375  -58433.515625  9413.855469  -49019.660156  284.191742   67.815804   48.448784  862.013916  -48552.835938  1660.890869
 1866.000000  8958.594727  -65248.750000  -58712.328125  9618.810547  -49093.515625  290.379089  149.828934   48.391640  863.031860  -48627.242188    3.549293
 1867.000000  8902.949219  -65369.105469  -58899.539062  9760.964844  -49138.574219  294.670532   82.861290   48.374969  863.329285  -48672.460938  -214.423462
 1868.000000  8827.214844  -65121.773438  -58729.867188  9652.094727  -49077.773438  291.383881   37.694019   48.340511  863.944641  -48611.992188  2901.155762
 1869.000000  8864.529297  -65166.820312  -58730.718750  9666.763672  -49063.953125  291.826721  126.542946   48.318710  864.334473  -48598.382812  1969.886108
 1870.000000  8937.705078  -65183.292969  -58684.671875  9599.035156  -49085.636719  289.782074  134.083908   48.413677  862.639038  -48619.152344  1140.310669
 1871.000000  8835.979492  -65155.425781  -58744.515625  9555.238281  -49189.277344  288.459900  -22.506178   48.379482  863.248718  -48723.121094  671.811768
 1872.000000  8869.994141  -65322.539062  -58883.390625  9694.630859  -49188.757812  292.667999   62.953045   48.206146  866.352722  -48724.269531  1278.427979
 1873.000000  9008.599609  -65269.140625  -58693.109375  9559.708984  -49133.398438  288.594879  259.741943   48.276176  865.096008  -48668.238281  667.919067
 1874.000000  8773.121094  -64997.699219  -58654.148438  9492.505859  -49161.640625  286.566101   12.868225   48.230484  865.915588  -48696.917969  2884.257324
 1875.000000  8875.445312  -65242.257812  -58793.492188  9570.778320  -49222.714844  288.929047  155.782730   48.263649  865.320557  -48757.675781  276.686981
 1876.000000  8843.643555  -65160.605469  -58744.101562  9613.712891  -49130.390625  290.225189   33.822586   48.437786  862.209656  -48663.671875  -1514.511841
 1877.000000  8741.972656  -65015.644531  -58696.828125  9563.299805  -49133.527344  288.703278  -31.962402   48.253048  865.510620  -48668.589844  -2023.137939
 1878.000000  8712.083984  -65201.281250  -58909.390625  9777.195312  -49132.195312  295.160492  -92.924171   48.320465  864.303101  -48666.605469  2669.171875
 1879.000000  8870.673828  -65267.238281  -58839.250000  9631.383789  -49207.867188  290.758636   46.911236   48.216003  866.175598  -48743.285156  2809.561035
 1880.000000  8890.009766  -65308.000000  -58850.187500  9636.203125  -49213.984375  290.904144  119.830467   48.224651  866.020264  -48749.320312  1304.424805
 1881.000000  8806.578125  -65210.597656  -58834.765625  9667.733398  -49167.031250  291.855988  -12.077687   48.264751  865.300781  -48701.980469  767.977295
 1882.000000  8850.296875  -65145.820312  -58727.953125  9611.987305  -49115.964844  290.173096  135.717026   48.271267  865.183960  -48650.851562  105.592216
 1883.000000  8764.905273  -65181.113281  -58839.445312  9776.936523  -49062.507812  295.152679  -59.228168   48.370914  863.401611  -48596.433594  1624.965820
 1884.000000  8960.621094  -65332.003906  -58793.890625  9667.611328  -49126.281250  291.852295  122.133842   48.440285  862.165161  -48659.539062  1588.089111
 1885.000000  8801.597656  -65167.253906  -58797.539062  9662.208008  -49135.332031  291.689148  -31.362528   48.425148  862.434692  -48668.734375  1813.885132
 1886.000000  9166.017578  -65398.664062  -58662.093750  9518.347656  -49143.746094  287.346222  472.549805   48.261951  865.350952  -48678.722656  -1108.523804
 1887.000000  8700.991211  -64896.585938  -58623.304688  9606.134766  -49017.171875  289.996399  -71.465385   48.373062  863.363281  -48551.078125  1697.681641
 1888.000000  8871.192383  -65176.093750  -58743.031250  9692.248047  -49050.781250  292.596069  106.705833   48.452290  861.951538  -48583.921875  -177.982071
 1889.000000  9009.826172  -65203.351562  -58633.875000  9552.947266  -49080.929688  288.390747  276.733521   48.373985  863.346802  -48614.824219  285.452850
 1890.000000  8909.393555  -65177.300781  -58688.343750  9583.531250  -49104.812500  289.314026  149.476364   48.201893  866.429199  -48640.367188  2053.658447
 1891.000000  9005.538086  -65236.656250  -58644.304688  9571.399414  -49072.906250  288.947784  275.485962   48.215538  866.183960  -48608.328125  1596.853394
 1892.000000  8720.303711  -64897.335938  -58609.835938  9586.480469  -49023.355469  289.403076  -73.363968   48.388714  863.084045  -48557.109375  -1355.657959
 1893.000000  8735.883789  -64946.496094  -58640.304688  9645.462891  -48994.843750  291.183685  -44.010578   48.480350  861.452637  -48527.714844  2412.728516
 1894.000000  8791.232422  -64860.132812  -58503.750000  9406.429688  -49097.320312  283.967590  157.072281   48.260139  865.383484  -48632.312500  -574.167175
 1895.000000  8846.257812  -65254.437500  -58845.226562  9770.529297  -49074.695312  294.959290   51.962238   48.342361  863.911621  -48608.894531  1982.616943
 1896.000000  8709.467773  -64917.250000  -58646.171875  9626.915039  -49019.257812  290.623749  -46.894348   48.344429  863.874634  -48553.437500  -1669.948975
 1897.000000  8997.914062  -65162.390625  -58604.593750  9572.199219  -49032.394531  288.971954  290.794159   48.257706  865.427124  -48567.410156  4017.011475
 1898.000000  8998.666016  -65338.492188  -58772.617188  9694.722656  -49077.894531  292.670746  264.511414   48.273567  865.142761  -48612.757812  -1409.208374
 1899.000000  8874.810547  -65095.078125  -58642.882812  9548.828125  -49094.054688  288.266388  197.708374   48.266350  865.272095  -48628.988281  -1168.540039
 1900.000000  8801.128906  -65121.941406  -58751.609375  9729.349609  -49022.257812  293.716095   -3.870809   48.419987  862.526611  -48555.710938  2283.531982
 1901.000000  9006.041016  -65235.390625  -58657.304688  9648.732422  -49008.570312  291.282379  272.992340   48.367725  863.458557  -48542.527344  2199.114258
 1902.000000  8922.253906  -65071.269531  -58571.859375  9518.146484  -49053.710938  287.340149  110.858360   48.543056  860.339844  -48585.976562  234.980545
 1903.000000  9147.341797  -65370.324219  -58639.039062  9469.094727  -49169.945312  285.859344  413.979401   48.306526  864.552490  -48704.492188  -617.080505
 1904.000000  8695.672852  -64590.980469  -58321.265625  9276.076172  -49045.187500  280.032379   42.305832   48.282955  864.974548  -48579.960938    8.709161
 1905.000000  8973.338867  -65344.464844  -58798.062500  9870.722656  -48927.339844  297.983978  173.632065   48.404186  862.808167  -48460.945312  185.595276
 1906.000000  8761.738281  -64976.460938  -58640.789062  9565.579102  -49075.210938  288.772095   -2.571777   48.252480  865.520813  -48610.277344  1230.312012
 1907.000000  9055.088867  -65280.031250  -58637.781250  9594.607422  -49043.171875  289.648407  337.462006   48.310169  864.487305  -48577.683594  2350.839111
 1908.000000  8719.384766  -64956.828125  -58663.125000  9586.666992  -49076.457031  289.408691  -22.677216   48.267147  865.257812  -48611.382812  -2102.241211
 1909.000000  8888.764648  -65079.796875  -58614.375000  9509.972656  -49104.402344  287.093414  176.522781   48.406429  862.768188  -48637.984375  1406.462646
 1910.000000  8928.016602  -65160.554688  -58665.226562  9574.242188  -49090.984375  289.033630  154.671555   48.478664  861.482605  -48623.871094  -67.792435
 1911.000000  8744.386719  -65010.937500  -58702.156250  9726.472656  -48975.683594  293.629242   20.524862   48.135677  867.621033  -48511.875000  1461.022461
 1912.000000  8671.533203  -64993.054688  -58755.015625  9626.618164  -49128.398438  290.614777  -136.488525   48.374962  863.329407  -48662.285156  -2079.814697
 1913.000000  8934.460938  -65185.500000  -58678.656250  9617.020508  -49061.636719  290.325043  215.625412   48.183205  866.765259  -48597.371094  -887.022339
 1914.000000  8677.539062  -64942.964844  -58690.882812  9593.697266  -49097.187500  289.620941  -45.320068   48.281200  865.005981  -48631.976562  275.726807
 1915.000000  8901.302734  -65081.132812  -58605.875000  9505.388672  -49100.484375  286.955017  113.060638   48.276016  865.098877  -48635.324219  -670.090942
 1916.000000  8739.600586  -65228.609375  -58922.421875  9847.832031  -49074.589844  297.292938  -89.251106   48.382851  863.188660  -48608.402344  -1815.453491
 1917.000000  8799.323242  -65303.937500  -58929.398438  9821.277344  -49108.121094  296.491272  -65.858177   48.413193  862.647644  -48641.640625  1996.410034
 1918.000000  8705.685547  -65101.285156  -58826.101562  9711.685547  -49114.414062  293.182861  -177.244141   48.437462  862.215393  -48647.699219  422.670135
 1919.000000  8750.367188  -64921.558594  -58604.179688  9500.613281  -49103.566406  286.810852   38.092438   48.455162  861.900452  -48636.679688  -2580.149170
 1920.000000  9065.265625  -65319.421875  -58686.078125  9531.310547  -49154.765625  287.737579  372.024506   48.144577  867.460632  -48690.871094  1571.255127
 1921.000000  8895.830078  -65058.945312  -58590.882812  9521.160156  -49069.722656  287.431152  194.238052   48.291767  864.816711  -48604.410156  1873.085449
 1922.000000  8922.280273  -65246.054688  -58752.140625  9633.738281  -49118.402344  290.829712  188.710464   48.270470  865.198242  -48653.296875  -412.688538
 1923.000000  8835.636719  -65114.507812  -58714.445312  9626.666016  -49087.781250  290.616211   80.337685   48.268742  865.229248  -48622.691406  3099.767822
 1924.000000  8721.016602  -65043.695312  -58753.632812  9718.331055  -49035.300781  293.383453  -143.576035   48.289833  864.851318  -48570.007812  -25.611700
 1925.000000  8785.808594  -65067.894531  -58712.687500  9693.105469  -49019.582031  292.621948  -32.558056   48.419853  862.528992  -48553.035156  2268.612305
 1926.000000  8865.867188  -64964.062500  -58521.992188  9441.917969  -49080.074219  285.038910  257.839294   48.145779  867.439026  -48616.167969  -372.488373
 1927.000000  8902.517578  -64994.531250  -58514.453125  9570.417969  -48944.035156  288.918182  204.467667   48.347134  863.826294  -48478.191406  2563.092529
 1928.000000  8761.165039  -65065.582031  -58739.429688  9860.010742  -48879.417969  297.660583   25.318481   48.253162  865.508606  -48414.476562  -882.125488
 1929.000000  9003.232422  -65154.156250  -58580.085938  9643.952148  -48936.132812  291.138062  302.628876   48.171482  866.976135  -48471.980469  796.077393
 1930.000000  8804.189453  -64991.281250  -58618.328125  9624.586914  -48993.742188  290.553467   81.625221   48.284908  864.939514  -48528.496094  1183.039551
 1931.000000  8909.589844  -65063.390625  -58581.382812  9629.020508  -48952.363281  290.687286  191.449997   48.285866  864.922363  -48487.109375  2227.400146
 1932.000000  8861.925781  -64900.148438  -58465.367188  9446.439453  -49018.929688  285.175415  226.301682   48.188244  866.674622  -48554.617188  2115.933350
 1933.000000  9257.130859  -65723.312500  -58891.601562  9690.259766  -49201.343750  292.536041  416.230988   48.355450  863.677734  -48735.417969  -464.353607
 1934.000000  9093.322266  -65419.250000  -58765.257812  9575.686523  -49189.570312  289.077209  310.925079   48.251923  865.530823  -48724.644531  1553.770752
 1935.000000  9006.633789  -65197.238281  -58623.046875  9491.908203  -49131.140625  286.548065  384.040771   48.076359  868.691528  -48667.906250  864.039124
 1936.000000  8914.009766  -65064.617188  -58575.468750  9531.517578  -49043.953125  287.743805  266.207794   48.212677  866.235352  -48579.402344  753.045349
 1937.000000  8916.501953  -65445.007812  -58964.031250  9788.244141  -49175.789062  295.494049   26.315702   48.325562  864.211914  -48710.152344  -698.614868
 1938.000000  9032.586914  -65431.808594  -58830.875000  9679.123047  -49151.750000  292.199829  239.530151   48.372406  863.375000  -48685.660156  2535.467041
 1939.000000  9083.482422  -65243.207031  -58584.257812  9517.271484  -49066.984375  287.313751  391.751709   48.197262  866.512451  -48602.582031  583.122986
 1940.000000  8912.708984  -64967.808594  -58476.890625  9499.725586  -48977.164062  286.784058  248.670044   48.236309  865.810974  -48512.386719  907.727478
 1941.000000  9081.171875  -65284.289062  -58646.500000  9503.022461  -49143.476562  286.883575  379.119720   48.272629  865.159546  -48678.347656  1110.848145
 1942.000000  9108.802734  -65549.242188  -58871.656250  9648.747070  -49222.910156  291.282806  250.963547   48.295780  864.744812  -48757.558594  1848.334106
 1943.000000  8887.119141  -65356.691406  -58894.398438  9706.126953  -49188.273438  293.015045   64.814529   48.329739  864.137207  -48722.597656  302.402924
 1944.000000  9062.884766  -65274.316406  -58635.765625  9430.190430  -49205.574219  284.684875  378.776947   48.245373  865.648315  -48740.710938  2964.541504
 1945.000000  8813.263672  -64902.558594  -58517.148438  9394.460938  -49122.687500  283.606262  155.377350   48.336639  864.013855  -48656.945312  868.924500
 1946.000000  9116.516602  -65505.937500  -58818.453125  9718.064453  -49100.390625  293.375427  332.270813   48.316208  864.379211  -48634.843750  1384.148193
 1947.000000  8860.126953  -65097.386719  -58671.500000  9504.527344  -49166.972656  286.929016  115.576500   48.310539  864.480652  -48701.480469  -889.012024
 1948.000000  8900.850586  -65245.117188  -58777.320312  9715.259766  -49062.062500  293.290710  142.122070   48.272137  865.168396  -48596.941406  -123.185883
 1949.000000  9115.019531  -65257.500000  -58561.750000  9455.212891  -49106.539062  285.440308  414.529785   48.295410  864.751465  -48641.191406  1882.636719
 1950.000000  8843.135742  -65057.941406  -58639.375000  9676.654297  -48962.718750  292.125305  139.313522   48.256264  865.452942  -48497.750000   63.276558
 1951.000000  9005.337891  -65197.773438  -58624.328125  9629.144531  -48995.183594  290.691040  333.719482   48.277218  865.077332  -48530.011719  1010.018982
 1952.000000  9041.572266  -65193.207031  -58585.601562  9494.470703  -49091.132812  286.625427  331.537231   48.352566  863.729248  -48625.234375  180.050812
 1953.000000  9063.782227  -65252.617188  -58621.867188  9393.733398  -49228.132812  283.584290  377.406982   48.214432  866.203857  -48763.566406  2807.233643
 1954.000000  8787.283203  -65163.781250  -58805.164062  9634.939453  -49170.226562  290.865997  -36.050961   48.282833  864.976746  -48705.000000  749.716919
 1955.000000  8866.387695  -65228.226562  -58793.250000  9627.645508  -49165.605469  290.645782  105.897484   48.245419  865.647522  -48700.742188  -42.556767
 1956.000000  9187.488281  -65429.351562  -58679.726562  9572.148438  -49107.578125  288.970398  404.459229   48.424187  862.451782  -48640.992188  1231.633789
 1957.000000  8828.543945  -64998.640625  -58585.359375  9492.306641  -49093.054688  286.560089  102.438972   48.332993  864.079041  -48627.347656  993.141785
 1958.000000  8888.796875  -65140.531250  -58685.195312  9607.080078  -49078.117188  290.024933  176.059082   48.299129  864.684875  -48612.734375  1234.618042
 1959.000000  8993.650391  -65257.179688  -58697.093750  9569.955078  -49127.140625  288.904205  208.862610   48.326504  864.195068  -48661.496094  1159.801880
 1960.000000  8900.753906  -65220.613281  -58751.304688  9663.073242  -49088.230469  291.715302  155.303909   48.297752  864.709534  -48622.859375  602.088135
 1961.000000  9001.151367  -65473.558594  -58898.625000  9816.360352  -49082.265625  296.342834  143.451874   48.434402  862.269897  -48615.578125  1003.633179
 1962.000000  8900.884766  -65202.871094  -58734.406250  9572.838867  -49161.566406  288.991241  140.804031   48.185875  866.717224  -48697.273438  2291.624268
 1963.000000  8930.076172  -65389.140625  -58885.304688  9750.613281  -49134.691406  294.358032  169.164261   48.211708  866.252808  -48670.152344  542.115295
 1964.000000  8951.937500  -65369.367188  -58846.617188  9667.337891  -49179.281250  291.844055  126.912987   48.221043  866.085083  -48714.652344  2214.379395
 1965.000000  8941.558594  -65236.734375  -58722.125000  9483.990234  -49238.132812  286.309021  199.084915   48.303234  864.611389  -48772.710938  2189.375244
 1966.000000  8754.795898  -65060.718750  -58729.984375  9698.447266  -49031.539062  292.783203   -2.974091   48.353790  863.707397  -48565.628906  2427.185303
 1967.000000  9222.500000  -65376.988281  -58574.820312  9359.636719  -49215.183594  282.554962  465.828888   48.342075  863.916687  -48749.386719  -846.160095
 1968.000000  8826.995117  -64959.703125  -58561.312500  9457.056641  -49104.257812  285.495941   91.166283   48.253067  865.510315  -48639.320312  -918.410095
 1969.000000  8883.705078  -65222.125000  -58768.492188  9649.490234  -49119.000000  291.305267   37.926727   48.449734  861.997009  -48652.167969  1153.600708
 1970.000000  8795.657227  -65015.195312  -58650.695312  9631.442383  -49019.253906  290.760406   37.479023   48.358280  863.627197  -48553.300781  1199.285522
 1971.000000  9118.489258  -65363.097656  -58677.257812  9513.541016  -49163.718750  287.201141  347.420319   48.439888  862.172241  -48696.980469  -246.690140
 1972.000000  8904.138672  -65205.230469  -58731.375000  9566.121094  -49165.253906  288.788452  156.529556   48.229488  865.933411  -48700.542969  3988.617432
 1973.000000  8859.357422  -65141.769531  -58714.125000  9609.600586  -49104.523438  290.101044   79.986443   48.423428  862.465332  -48637.945312  1470.487305
 1974.000000  8994.411133  -65036.515625  -58461.757812  9403.316406  -49058.441406  283.873596  378.535736   48.131447  867.697327  -48594.675781  1376.420044
 1975.000000  9046.194336  -65455.843750  -58843.382812  9677.682617  -49165.699219  292.156342  241.534134   48.341381  863.929138  -48699.910156  2501.141113
 1976.000000  9087.936523  -65377.964844  -58718.515625  9590.634766  -49127.882812  289.528442  248.851746   48.370754  863.404480  -48661.808594  2446.629150
 1977.000000  9216.439453  -65599.156250  -58820.687500  9688.207031  -49132.480469  292.474060  422.935516   48.224106  866.030090  -48667.820312  -1116.163086
 1978.000000  9014.750000  -65126.683594  -58547.507812  9492.127930  -49055.378906  286.554688  278.983612   48.335022  864.042786  -48589.652344  312.853729
 1979.000000  8973.103516  -65222.492188  -58679.742188  9499.172852  -49180.570312  286.767365  159.595428   48.449203  862.006470  -48713.742188  -1844.557129
 1980.000000  8876.613281  -65041.203125  -58591.312500  9458.804688  -49132.507812  285.548706  151.743881   48.179207  866.837158  -48668.281250  569.291565
 1981.000000  8933.169922  -65196.179688  -58692.750000  9596.500977  -49096.250000  289.705566  212.613968   48.360538  863.586853  -48630.277344  -825.087402
 1982.000000  9010.195312  -65332.175781  -58757.882812  9667.751953  -49090.132812  291.856537  199.281570   48.347790  863.814575  -48624.281250  907.309814
 1983.000000  9011.998047  -65231.566406  -58653.187500  9515.686523  -49137.500000  287.265900  276.583588   48.288601  864.873413  -48672.218750  3182.720947
 1984.000000  8896.647461  -65372.343750  -58913.593750  9767.491211  -49146.101562  294.867554   28.390726   48.316860  864.367554  -48680.546875  -1374.495850
 1985.000000  9039.321289  -65426.195312  -58829.382812  9674.546875  -49154.835938  292.061676  274.725006   48.302097  864.631714  -48689.425781  2509.288818
 1986.000000  9033.438477  -65291.316406  -58685.195312  9530.459961  -49154.734375  287.711884  216.909058   48.381088  863.220093  -48688.562500  -455.629150
 1987.000000  8839.507812  -65095.402344  -58687.695312  9628.732422  -49058.960938  290.678589   59.036591   48.333637  864.067505  -48593.246094  1268.133545
 1988.000000  9039.453125  -65476.652344  -58871.093750  9733.283203  -49137.812500  293.834839  236.485672   48.308529  864.516602  -48672.339844  3186.377686
 1989.000000  8868.612305  -65100.363281  -58659.593750  9580.599609  -49078.992188  289.225525  148.789566   48.201580  866.434814  -48614.550781  3092.333740
 1990.000000  9008.129883  -65334.089844  -58760.726562  9663.146484  -49097.578125  291.717529  276.729858   48.306461  864.553650  -48632.125000  713.772888
 1991.000000  8737.086914  -65224.359375  -58920.296875  9788.329102  -49131.968750  295.496613  -162.108536   48.375114  863.326660  -48665.855469  140.093567
 1992.000000  8938.148438  -65066.812500  -58560.843750  9504.365234  -49056.476562  286.924133  282.175751   48.343243  863.895874  -48590.667969  1137.171631
 1993.000000  9047.214844  -65317.363281  -58708.453125  9614.009766  -49094.445312  290.234131  278.797394   48.405006  862.793518  -48628.042969  289.337952
 1994.000000  8860.328125  -65157.980469  -58724.789062  9618.492188  -49106.296875  290.369476   94.905708   48.409935  862.705688  -48639.847656  1584.947754
 1995.000000  9078.005859  -65351.792969  -58700.406250  9476.490234  -49223.914062  286.082611  369.783783   48.235741  865.821167  -48759.140625  -154.091705
 1996.000000  8828.000000  -65473.773438  -59078.937500  9853.491211  -49225.445312  297.463776  -72.248436   48.223232  866.045776  -48760.792969  290.559784
 1997.000000  9099.515625  -65151.238281  -58481.710938  9392.203125  -49089.507812  283.538086  384.537262   48.479275  861.471741  -48622.390625  -843.921387
 1998.000000  9003.077148  -65070.007812  -58493.703125  9414.208008  -49079.496094  284.202393  324.555542   48.205326  866.367493  -48615.015625  3354.240479
 1999.000000  8826.748047  -65051.105469  -58656.570312  9599.988281  -49056.582031  289.810852  115.736656   48.199478  866.472595  -48592.160156  1306.888062
 2000.000000  8710.149414  -64835.503906  -58552.070312  9656.976562  -48895.093750  291.531250   49.240643   48.243977  865.673401  -48430.242188  831.416931
 2001.000000  8750.721680  -64931.859375  -58608.601562  9495.453125  -49113.148438  286.655090   68.692825   48.229698  865.929688  -48648.433594  122.345100
 2002.000000  9155.442383  -65449.949219  -58724.687500  9686.373047  -49038.312500  292.418701  403.466064   48.236320  865.810791  -48573.535156  2173.538086
 2003.000000  8983.519531  -65221.601562  -58669.179688  9646.776367  -49022.402344  291.223328  204.845032   48.445068  862.080017  -48555.613281  1230.572266
 2004.000000  8910.787109  -65355.835938  -58867.648438  9723.786133  -49143.863281  293.548157  135.579391   48.146740  867.421692  -48679.949219  2428.784668
 2005.000000  8970.638672  -65360.476562  -58825.921875  9712.811523  -49113.109375  293.216827  214.138489   48.381466  863.213318  -48646.933594  1587.661865
 2006.000000  9069.981445  -65393.125000  -58745.890625  9625.623047  -49120.265625  290.584747  267.600830   48.349308  863.787476  -48654.398438   15.413750
 2007.000000  8617.407227  -65042.242188  -58860.523438  9752.318359  -49108.203125  294.409485  -243.851685   48.343670  863.888184  -48642.390625  190.468109
 2008.000000  8939.117188  -65402.578125  -58901.085938  9681.339844  -49219.746094  292.266754  176.418823   48.285221  864.933960  -48754.496094  172.184097
 2009.000000  8990.462891  -65196.816406  -58635.328125  9520.903320  -49114.425781  287.423401  292.888885   48.306149  864.559204  -48648.976562  2731.799316
 2010.000000  8895.901367  -65236.507812  -58773.218750  9651.672852  -49121.546875  291.371155  147.329544   48.168179  867.035645  -48657.425781  -315.279022
 2011.000000  9023.368164  -65215.667969  -58625.437500  9476.319336  -49149.117188  286.077454  319.757233   48.247219  865.615234  -48684.234375  1933.511230
 2012.000000  8990.175781  -65322.265625  -58756.984375  9617.796875  -49139.187500  290.348480  159.219925   48.397156  862.933472  -48672.859375  3338.355957
 2013.000000  8770.959961  -65051.097656  -58715.070312  9581.402344  -49133.667969  289.249786   -2.193807   48.374355  863.340210  -48667.562500  2226.218262
 2014.000000  9012.339844  -65315.671875  -58743.015625  9636.939453  -49106.078125  290.926361  269.902435   48.392078  863.024048  -48639.800781  2438.720459
 2015.000000  8824.466797  -64892.218750  -58500.015625  9522.160156  -48977.855469  287.461334  172.083725   48.226650  865.984375  -48513.171875  2251.202637
 2016.000000  8863.738281  -64889.812500  -58452.390625  9436.021484  -49016.367188  284.860931  178.223770   48.345551  863.854614  -48550.539062  1988.052246
 2017.000000  8790.708008  -65066.386719  -58701.929688  9650.741211  -49051.187500  291.343018   37.818275   48.368221  863.449707  -48585.140625  -427.162292
 2018.000000  9027.207031  -65251.148438  -58645.921875  9549.675781  -49096.246094  288.291992  308.973602   48.301582  864.640991  -48630.839844  -906.461426
 2019.000000  8866.712891  -65280.492188  -58843.843750  9675.209961  -49168.632812  292.081696   12.379349   48.402515  862.837952  -48702.253906  1138.415161
 2020.000000  8901.038086  -65337.640625  -58861.484375  9732.306641  -49129.179688  293.805359   51.687927   48.287334  864.896057  -48663.910156  -789.605286
 2021.000000  8968.415039  -65121.378906  -58585.460938  9555.427734  -49030.031250  288.465637  211.706238   48.444458  862.090881  -48563.250000  -169.810577
 2022.000000  8880.386719  -65028.125000  -58558.281250  9423.347656  -49134.933594  284.478302  201.140366   48.364002  863.525024  -48668.925781  2779.673096
 2023.000000  8756.003906  -65187.164062  -58856.726562  9697.264648  -49159.460938  292.747498  -112.718407   48.467407  861.682678  -48692.457031  2955.906006
 2024.000000  8976.710938  -65316.160156  -58764.460938  9663.208984  -49101.250000  291.719391  182.524918   48.314098  864.416992  -48635.722656  2998.888428
 2025.000000  8917.416016  -65358.929688  -58868.210938  9663.548828  -49204.664062  291.729675   69.741196   48.354507  863.694580  -48738.750000  475.739899
 2026.000000  8878.000000  -64961.144531  -58510.164062  9401.529297  -49108.632812  283.819641  200.323532   48.251362  865.540894  -48643.710938  -363.567780
 2027.000000  9123.779297  -65363.265625  -58668.843750  9530.267578  -49138.578125  287.706085  396.699310   48.178894  866.842773  -48674.355469  572.634583
 2028.000000  8968.976562  -65236.132812  -58692.554688  9512.032227  -49180.523438  287.155579  220.142288   48.249893  865.567261  -48715.617188  1553.417847
 2029.000000  9007.102539  -65414.273438  -58829.351562  9574.703125  -49254.648438  289.047516  194.948975   48.368153  863.450928  -48788.601562  3014.327881
 2030.000000  8910.880859  -65251.031250  -58771.609375  9684.256836  -49087.351562  292.354797  189.573959   48.316292  864.377747  -48621.804688  -58.921200
 2031.000000  9154.365234  -65538.929688  -58819.984375  9646.304688  -49173.679688  291.209076  343.582428   48.288914  864.867798  -48708.394531  222.955185
 2032.000000  8770.301758  -65082.390625  -58752.898438  9527.214844  -49225.683594  287.613922   30.262411   48.321728  864.280518  -48760.082031  2002.532227
 2033.000000  8921.153320  -65200.843750  -58711.640625  9641.683594  -49069.957031  291.069580  149.138840   48.261307  865.362549  -48604.937500  -145.057251
 2034.000000  8889.922852  -65095.945312  -58630.312500  9513.111328  -49117.203125  287.188171  189.809891   48.172874  866.951111  -48653.039062  -21.051418
 2035.000000  8964.234375  -65271.656250  -58725.554688  9671.695312  -49053.859375  291.975586  154.243225   48.329109  864.148499  -48588.187500  -564.494812
 2036.000000  8716.818359  -64768.105469  -58485.734375  9507.185547  -48978.546875  287.009277   67.438797   48.308929  864.509460  -48513.070312  517.562073
 2037.000000  9170.128906  -65286.414062  -58550.648438  9476.701172  -49073.945312  286.088989  502.760406   48.253204  865.507812  -48609.003906  1077.155396
 2038.000000  8755.665039  -65067.273438  -58741.179688  9713.570312  -49027.609375  293.239746   19.477594   48.315655  864.389099  -48562.066406  268.798065
 2039.000000  9117.466797  -65175.359375  -58478.953125  9393.851562  -49085.101562  283.587860  430.657379   48.178612  866.847839  -48620.878906  999.306335
 2040.000000  8644.392578  -64830.519531  -58613.726562  9563.697266  -49050.031250  288.715271  -62.061771   48.379208  863.253601  -48583.878906  677.772522
 2041.000000  9074.111328  -65341.214844  -58699.539062  9706.248047  -48993.289062  293.018707  352.958740   48.278564  865.053223  -48528.105469  1187.645142
 2042.000000  8786.737305  -65008.093750  -58651.742188  9664.419922  -48987.320312  291.755951   80.322235   48.266449  865.270325  -48522.253906  2458.966309
 2043.000000  8792.646484  -64940.101562  -58579.906250  9537.200195  -49042.707031  287.915375  124.386963   48.299557  864.677246  -48577.320312  2981.091064
 2044.000000  8722.648438  -65147.394531  -58856.554688  9787.289062  -49069.265625  295.465210  -66.073761   48.218212  866.135925  -48604.664062  -1540.147217
 2045.000000  8864.664062  -65195.812500  -58756.242188  9790.228516  -48966.015625  295.553955   66.911919   48.328541  864.158630  -48500.351562  1579.762329
 2046.000000  8902.592773  -65155.609375  -58689.515625  9593.380859  -49096.132812  289.611389  108.777122   48.354748  863.690308  -48630.214844  174.326004
 2047.000000  8840.407227  -65106.968750  -58688.890625  9647.998047  -49040.890625  291.260193  193.688522   48.229191  865.938782  -48576.183594  1409.489746
 2048.000000  8918.425781  -65135.230469  -58640.859375  9496.981445  -49143.878906  286.701202  189.079361   48.231110  865.904358  -48679.152344  3155.076904
 2049.000000  8872.175781  -65019.804688  -58572.265625  9583.183594  -48989.082031  289.303558  164.697159   48.273766  865.139221  -48523.945312  -12.300228
 2050.000000  8705.991211  -65109.132812  -58818.789062  9599.357422  -49219.429688  289.791809  -15.153503   48.155651  867.261169  -48755.429688  978.752197
 2051.000000  9000.384766  -65401.703125  -58828.390625  9828.751953  -48999.640625  296.716919  246.391541   48.268673  865.230469  -48534.550781  -588.332520
 2052.000000  8793.458008  -65011.417969  -58657.820312  9805.667969  -48852.152344  296.020050   51.284107   48.277626  865.070007  -48386.976562  1084.426025
 2053.000000  8879.405273  -64881.125000  -58432.117188  9422.375000  -49009.742188  284.448944  236.512573   48.231838  865.891235  -48545.007812  -449.237183
 2054.000000  8805.542969  -65110.484375  -58730.414062  9551.415039  -49179.000000  288.344482   31.440590   48.207767  866.323608  -48714.496094  459.110687
 2055.000000  8886.083984  -64870.597656  -58407.179688  9379.617188  -49027.562500  283.158142  271.466644   48.251682  865.535156  -48562.636719  1356.867432
 2056.000000  8861.554688  -65102.113281  -58667.750000  9670.394531  -48997.355469  291.936340   87.508232   48.357471  863.641663  -48531.410156  1283.507202
 2057.000000  9074.267578  -65442.257812  -58798.523438  9609.861328  -49188.664062  290.108917  257.375519   48.335129  864.040894  -48722.933594  1441.729248
 2058.000000  9104.011719  -65286.558594  -58617.156250  9465.101562  -49152.054688  285.738800  437.029938   48.215073  866.192322  -48687.480469  931.045715
 2059.000000  8986.141602  -65195.773438  -58638.093750  9565.626953  -49072.468750  288.773529  246.302292   48.394764  862.976135  -48606.164062  1156.761719
 2060.000000  8834.907227  -65249.382812  -58838.984375  9692.947266  -49146.039062  292.617157   30.074465   48.264416  865.306763  -48680.992188  511.890747
 2061.000000  9075.260742  -65195.148438  -58533.757812  9406.262695  -49127.496094  283.962524  363.882568   48.282890  864.975708  -48662.269531  2166.789062
 2062.000000  8916.366211  -65304.457031  -58827.179688  9597.971680  -49229.207031  289.749969  159.477493   48.243561  865.680847  -48764.359375  208.198822
 2063.000000  9006.430664  -65248.929688  -58674.343750  9536.853516  -49137.492188  287.904907  375.154877   48.322239  864.271362  -48671.886719  466.811646
 2064.000000  8898.876953  -65160.484375  -58691.164062  9653.937500  -49037.226562  291.439514  175.513138   48.385677  863.138184  -48571.011719  -268.705688
 2065.000000  9004.990234  -65275.277344  -58710.562500  9579.015625  -49131.546875  289.177734  289.932373   48.434887  862.261230  -48664.855469  1455.229614
 2066.000000  8798.134766  -65109.105469  -58743.406250  9631.503906  -49111.902344  290.762268   46.819950   48.296272  864.736023  -48646.546875  612.066833
 2067.000000  8663.345703  -65029.765625  -58791.765625  9675.775391  -49115.992188  292.098755  -174.975601   48.309639  864.496765  -48650.507812  2369.092529
 2068.000000  8897.978516  -65258.101562  -58788.929688  9655.251953  -49133.679688  291.479187  142.039703   48.347752  863.815308  -48667.828125  1768.813721
 2069.000000  8964.278320  -65341.382812  -58811.843750  9595.707031  -49216.136719  289.681610  164.697556   48.245716  865.642151  -48751.269531  1783.196777
 2070.000000  8926.398438  -65291.554688  -58794.562500  9523.577148  -49270.984375  287.504120  198.522415   48.234234  865.848267  -48806.226562  2893.336670
 2071.000000  8892.492188  -65377.015625  -58912.226562  9784.393555  -49127.832031  295.377808   96.871101   48.287392  864.895081  -48662.562500  439.936035
 2072.000000  8855.928711  -65467.597656  -59051.523438  9934.628906  -49116.894531  299.913208  -31.232056   48.247890  865.603149  -48652.007812  2324.038818
 2073.000000  9112.940430  -65404.902344  -58725.242188  9583.469727  -49141.773438  289.312195  310.989777   48.436474  862.233032  -48675.066406  4986.970703
 2074.000000  8847.453125  -65101.347656  -58686.078125  9595.441406  -49090.636719  289.673584   62.633625   48.329178  864.147278  -48624.964844  1028.486938
 2075.000000  8911.787109  -65170.769531  -58692.976562  9561.603516  -49131.375000  288.652069  182.013367   48.342464  863.909729  -48665.574219  -1337.515747
 2076.000000  8756.533203  -65073.703125  -58750.460938  9753.953125  -48996.507812  294.458862   11.861302   48.285782  864.923889  -48531.253906  1229.367432
 2077.000000  8653.724609  -64978.773438  -58755.414062  9524.005859  -49231.406250  287.517059  -113.093040   48.221611  866.074890  -48766.769531  1095.648438
 2078.000000  8835.244141  -65175.843750  -58759.281250  9630.722656  -49128.558594  290.738678  102.883728   48.291466  864.822083  -48663.250000  347.109131
 2079.000000  9021.362305  -65217.835938  -58616.828125  9537.082031  -49079.746094  287.911804  329.431976   48.315922  864.384338  -48614.203125  -1428.017700
 2080.000000  9054.182617  -65334.906250  -58710.671875  9529.158203  -49181.515625  287.672577  236.350418   48.304138  864.595215  -48716.085938  1589.490845
 2081.000000  9247.302734  -65435.179688  -58612.351562  9449.710938  -49162.640625  285.274170  549.190369   48.308968  864.508789  -48697.164062  1863.768799
 2082.000000  9025.476562  -65310.007812  -58702.765625  9599.115234  -49103.648438  289.784485  222.249619   48.337719  863.994568  -48637.894531  2918.283447
 2083.000000  9034.257812  -65406.367188  -58801.210938  9655.094727  -49146.117188  291.474457  217.298523   48.401737  862.851807  -48679.746094  3061.294922
 2084.000000  9085.777344  -65444.796875  -58790.453125  9663.392578  -49127.062500  291.724945  283.832642   48.283623  864.962585  -48661.828125  1482.089966
 2085.000000  8914.943359  -65215.195312  -58724.859375  9611.025391  -49113.835938  290.144043  176.262405   48.340302  863.948425  -48648.058594  938.842163
 2086.000000  8800.647461  -65215.878906  -58844.359375  9711.720703  -49132.640625  293.183899  -32.913441   48.153069  867.307678  -48668.664062  846.235474
 2087.000000  9003.487305  -65175.070312  -58591.960938  9539.849609  -49052.109375  287.995361  283.303711   48.274460  865.126770  -48586.964844  2678.162598
 2088.000000  8900.812500  -65178.832031  -58703.289062  9599.045898  -49104.242188  289.782410  195.249756   48.299339  864.681091  -48638.859375  1373.634277
 2089.000000  9186.615234  -65395.328125  -58644.500000  9492.574219  -49151.925781  286.568176  438.643646   48.432171  862.309631  -48685.261719  1338.768311
 2090.000000  8857.717773  -65070.843750  -58642.507812  9490.723633  -49151.785156  286.512299  105.808037   48.330750  864.119141  -48686.097656  739.300354
 2091.000000  8951.410156  -65257.269531  -58736.054688  9616.446289  -49119.609375  290.307709  142.575775   48.333675  864.066833  -48653.894531  -189.932495
 2092.000000  9087.382812  -65359.351562  -58697.304688  9528.083984  -49169.218750  287.640167  365.317719   48.216549  866.165833  -48704.632812  2175.526611
 2093.000000  8984.805664  -65196.476562  -58645.523438  9476.025391  -49169.500000  286.068573  300.298370   48.182495  866.778015  -48705.242188  1605.385010
 2094.000000  9019.593750  -65190.058594  -58601.296875  9487.943359  -49113.351562  286.428375  388.829193   48.129166  867.738403  -48649.605469  1055.676392
 2095.000000  8722.582031  -65015.437500  -58724.320312  9623.643555  -49100.675781  290.524963  -26.261435   48.363995  863.525146  -48634.667969  4489.361328
 2096.000000  8698.892578  -65086.781250  -58819.078125  9726.992188  -49092.085938  293.644928  -118.844810   48.372540  863.372620  -48625.996094  1312.547852
 2097.000000  9127.482422  -65420.734375  -58732.937500  9523.796875  -49209.140625  287.510742  383.401031   48.269432  865.216858  -48744.042969  1527.059204
 2098.000000  8897.905273  -65227.593750  -58760.468750  9547.113281  -49213.355469  288.214630  165.202438   48.263489  865.323425  -48748.316406  1297.306396
 2099.000000  8715.988281  -65043.261719  -58749.117188  9752.735352  -48996.382812  294.422089  -53.253277   48.238461  865.772400  -48531.585938  -2269.128418
 2100.000000  9064.869141  -65264.570312  -58628.046875  9539.986328  -49088.062500  287.999481  260.024780   48.579090  859.701721  -48619.984375  -262.768341
 2101.000000  9013.988281  -65397.125000  -58820.562500  9637.039062  -49183.523438  290.929382  175.001297   48.285168  864.934875  -48718.277344  1832.054565
 2102.000000  8860.366211  -65194.351562  -58770.031250  9600.842773  -49169.187500  289.836639   19.602507   48.413250  862.646606  -48702.707031  324.987885
 2103.000000  9126.446289  -65470.539062  -58773.054688  9663.633789  -49109.421875  291.732239  331.355316   48.386444  863.124512  -48643.199219  2061.553223
 2104.000000  8859.566406  -65179.953125  -58757.742188  9609.561523  -49148.179688  290.099854  105.440002   48.300343  864.663147  -48682.785156  2479.342529
 2105.000000  8717.601562  -64923.050781  -58625.945312  9511.804688  -49114.140625  287.148712    1.833913   48.188320  866.673218  -48649.824219  1917.857300
 2106.000000  8842.674805  -65197.078125  -58781.632812  9818.900391  -48962.734375  296.419525   94.475067   48.317665  864.353149  -48497.171875  1958.196655
 2107.000000  9226.028320  -65502.640625  -58706.109375  9459.045898  -49247.062500  285.556000  490.996338   48.307514  864.534790  -48781.597656  886.447815
 2108.000000  9100.884766  -65373.015625  -58700.132812  9558.496094  -49141.636719  288.558258  350.176300   48.402489  862.838440  -48675.257812  2765.769531
 2109.000000  8953.563477  -65433.968750  -58906.078125  9785.696289  -49120.382812  295.417145   85.667229   48.459904  861.816101  -48653.453125  330.712738
 2110.000000  9030.478516  -65451.375000  -58850.546875  9589.347656  -49261.199219  289.489624  269.247986   48.195129  866.550781  -48796.820312  453.512451
 2111.000000  9034.916016  -65229.703125  -58618.914062  9521.583008  -49097.332031  287.443909  382.434113   48.314423  864.411194  -48631.800781  3160.745361
 2112.000000  9066.003906  -65354.726562  -58724.429688  9604.490234  -49119.937500  289.946777  293.871674   48.365002  863.507202  -48653.921875  1654.925781
 2113.000000  9080.240234  -65302.339844  -58650.554688  9557.889648  -49092.664062  288.539948  264.445709   48.404377  862.804749  -48626.265625  2592.550537
 2114.000000  8917.701172  -65372.347656  -58890.234375  9821.302734  -49068.929688  296.492035   74.678307   48.271358  865.182312  -48603.816406  792.772644
 2115.000000  9087.134766  -65280.015625  -58614.257812  9554.613281  -49059.644531  288.441040  322.967072   48.379707  863.244690  -48593.484375  -915.282715
 2116.000000  8813.904297  -64868.492188  -58480.554688  9436.324219  -49044.230469  284.870056  136.576752   48.333126  864.076660  -48578.519531  -146.447296
 2117.000000  8945.616211  -65440.550781  -58925.390625  9798.162109  -49127.226562  295.793457  133.559586   48.332596  864.086121  -48661.523438  996.471130
 2118.000000  8989.350586  -65321.761719  -58766.015625  9785.091797  -48980.921875  295.398895  205.180344   48.405216  862.789795  -48514.515625  1389.942383
 2119.000000  9006.353516  -65170.570312  -58598.546875  9531.548828  -49067.000000  287.744751  229.498276   48.476318  861.524292  -48599.910156  1591.852417
 2120.000000  8898.784180  -65221.296875  -58756.406250  9577.019531  -49179.386719  289.117462  150.103561   48.409481  862.713806  -48712.941406  931.688843
 2121.000000  8962.827148  -65141.089844  -58607.539062  9572.595703  -49034.945312  288.983917  193.157516   48.380791  863.225403  -48568.777344  -416.818665
 2122.000000  8926.208984  -65198.214844  -58700.070312  9609.484375  -49090.585938  290.097534  127.916931   48.367992  863.453796  -48624.539062  3045.768066
 2123.000000  9000.937500  -65086.203125  -58508.976562  9430.418945  -49078.558594  284.691772  283.515900   48.304062  864.596558  -48613.128906  744.107910
 2124.000000  8962.128906  -65223.519531  -58689.937500  9619.640625  -49070.296875  290.404144  178.031738   48.415871  862.599915  -48603.789062  1510.204590
 2125.000000  8684.519531  -65147.515625  -58898.976562  9720.115234  -49178.859375  293.437317  -135.051041   48.307522  864.534668  -48713.394531  3125.904785
 2126.000000  9059.259766  -65235.109375  -58604.648438  9483.842773  -49120.804688  286.304565  322.669006   48.362061  863.559692  -48654.816406  -63.094387
 2127.000000  8704.750000  -65169.132812  -58897.578125  9868.876953  -49028.703125  297.928253  -89.565132   48.272297  865.165527  -48563.578125  -159.927567
 2128.000000  9054.491211  -65471.117188  -58846.515625  9723.804688  -49122.710938  293.548706  284.176514   48.335842  864.028137  -48656.976562  1179.860352
 2129.000000  8873.722656  -65054.839844  -58607.937500  9483.041016  -49124.898438  286.280365   83.532494   48.372093  863.380615  -48658.812500  429.972290
 2130.000000  8702.730469  -64981.226562  -58718.187500  9549.256836  -49168.929688  288.279327  -22.760826   48.180916  866.806396  -48704.687500  -352.196106
 2131.000000  8926.554688  -65331.492188  -58839.570312  9678.110352  -49161.460938  292.169250   36.396130   48.494225  861.206177  -48694.199219  1905.783813
 2132.000000  9126.932617  -65522.500000  -58821.343750  9703.794922  -49117.546875  292.944641  321.463104   48.352478  863.730835  -48651.652344  737.214844
 2133.000000  8591.546875  -64897.214844  -58738.398438  9715.173828  -49023.226562  293.288147  -185.769821   48.415066  862.614258  -48556.726562  2718.661377
 2134.000000  8886.209961  -65279.882812  -58824.273438  9687.670898  -49136.601562  292.457886   75.517677   48.367966  863.454285  -48670.554688  -1021.335144
 2135.000000  8891.409180  -65124.664062  -58676.109375  9627.824219  -49048.285156  290.651184  168.041855   48.211910  866.249146  -48583.742188  853.227051
 2136.000000  8755.167969  -65098.812500  -58777.109375  9625.382812  -49151.726562  290.577484  -52.630657   48.355202  863.682190  -48685.804688  4467.993164
 2137.000000  9050.647461  -65533.710938  -58912.031250  9757.287109  -49154.742188  294.559509  224.874634   48.346043  863.845825  -48688.906250  1453.875977
 2138.000000  8940.127930  -65283.886719  -58770.070312  9551.374023  -49218.695312  288.343262  133.618637   48.199383  866.474304  -48754.273438  -783.704041
 2139.000000  8884.466797  -65341.066406  -58897.687500  9717.850586  -49179.835938  293.368958   87.864159   48.300957  864.652161  -48714.437500  209.272995
 2140.000000  8823.739258  -65243.261719  -58854.101562  9683.316406  -49170.785156  292.326416   24.105875   48.293125  864.792358  -48705.460938  -1546.686279
 2141.000000  9050.263672  -65391.742188  -58780.773438  9602.398438  -49178.375000  289.883606  293.974609   48.254566  865.483398  -48713.421875  638.490234
 2142.000000  8917.458984  -65260.675781  -58766.039062  9567.327148  -49198.710938  288.824860  193.032822   48.168072  867.037537  -48734.589844  1302.212769
 2143.000000  8713.730469  -64929.351562  -58654.742188  9572.576172  -49082.164062  288.983307  -38.531139   48.230614  865.913208  -48617.441406  1395.722534
 2144.000000  8892.867188  -65198.664062  -58736.804688  9663.027344  -49073.777344  291.713928   52.625088   48.312466  864.446167  -48608.265625  1757.761719
 2145.000000  8817.948242  -65178.902344  -58786.781250  9736.149414  -49050.632812  293.921387   33.524998   48.362362  863.554321  -48584.640625  131.954559
 2146.000000  8822.998047  -65169.238281  -58780.125000  9598.712891  -49181.414062  289.772339   58.230335   48.303303  864.610168  -48715.992188  2302.418945
 2147.000000  8901.718750  -65184.089844  -58705.226562  9583.298828  -49121.929688  289.307037  174.682449   48.217216  866.153809  -48657.335938  3900.864990
 2148.000000  8861.460938  -65243.921875  -58810.265625  9694.193359  -49116.070312  292.654785   36.170044   48.399391  862.893616  -48649.722656  2820.777588
 2149.000000  8995.163086  -65509.125000  -58939.492188  9739.076172  -49200.414062  294.009735  220.130127   48.270618  865.195618  -48735.304688  1135.460938
 2150.000000  8945.219727  -65066.191406  -58549.187500  9418.812500  -49130.375000  284.341400  254.861160   48.349964  863.775757  -48664.503906  393.856659
 2151.000000  8816.423828  -65216.398438  -58828.976562  9604.311523  -49224.664062  289.941376   18.954000   48.270046  865.205872  -48759.562500  768.735535
 2152.000000  8898.065430  -65133.710938  -58669.171875  9493.753906  -49175.417969  286.603790   77.528175   48.394112  862.987793  -48709.121094  -166.601089
 2153.000000  9096.917969  -65460.535156  -58801.906250  9616.910156  -49184.996094  290.321716  257.483185   48.432873  862.297119  -48718.324219  437.336792
 2154.000000  9091.508789  -65348.070312  -58681.375000  9568.264648  -49113.109375  288.853149  378.091339   48.361725  863.565674  -48647.125000  1520.992798
 2155.000000  8985.592773  -65394.992188  -58837.640625  9511.205078  -49326.437500  287.130615  137.197556   48.321194  864.290039  -48860.843750  499.358276
 2156.000000  8821.712891  -64966.882812  -58578.757812  9452.212891  -49126.546875  285.349701  104.646660   48.332310  864.091248  -48660.843750  892.589294
 2157.000000  8964.609375  -65263.929688  -58736.593750  9638.416992  -49098.175781  290.970978  171.223679   48.341953  863.918884  -48632.378906  -1256.931274
 2158.000000  9034.263672  -65400.417969  -58797.843750  9619.079102  -49178.765625  290.387177  221.289841   48.286873  864.904358  -48713.500000  1311.380737
 2159.000000  9053.314453  -65350.640625  -58722.312500  9592.738281  -49129.574219  289.591980  289.785645   48.451904  861.958435  -48662.718750  1384.307251
 2160.000000  8829.797852  -65172.351562  -58771.054688  9637.668945  -49133.386719  290.948395  -44.500904   48.472969  861.583862  -48666.328125  1448.065552
 2161.000000  9030.195312  -65445.296875  -58839.218750  9642.269531  -49196.949219  291.087280  225.360977   48.183735  866.755676  -48732.679688  1703.340332
 2162.000000  8830.783203  -65311.046875  -58910.242188  9747.176758  -49163.066406  294.254272   51.729206   48.171219  866.980896  -48698.917969  -470.133759
 2163.000000  9006.639648  -65486.144531  -58907.148438  9774.620117  -49132.527344  295.082764  170.854141   48.290184  864.845032  -48667.230469  1039.045044
 2164.000000  8870.815430  -65307.312500  -58865.804688  9729.131836  -49136.671875  293.709534  103.718086   48.196220  866.531128  -48672.281250  422.286743
 2165.000000  9180.753906  -65458.171875  -58707.390625  9504.873047  -49202.515625  286.939453  451.324066   48.258396  865.414734  -48737.527344  410.939972
 2166.000000  9036.452148  -65307.785156  -58700.898438  9596.398438  -49104.500000  289.702484  300.031982   48.387260  863.109985  -48638.269531  1434.282837
 2167.000000  9052.028320  -65357.929688  -58734.679688  9546.458008  -49188.222656  288.194855  227.028793   48.389576  863.068665  -48721.968750  -103.794060
 2168.000000  8784.119141  -65365.515625  -59010.523438  9912.562500  -49097.960938  299.247070   -1.421875   48.101498  868.237549  -48634.484375  2571.542725
 2169.000000  8947.849609  -65310.671875  -58789.078125  9581.924805  -49207.152344  289.265533  121.639854   48.324032  864.239258  -48741.531250  1668.251221
 2170.000000  9043.530273  -65451.175781  -58838.632812  9608.859375  -49229.773438  290.078705  303.029541   48.241558  865.716797  -48764.945312  1978.353882
 2171.000000  9088.012695  -65476.847656  -58811.406250  9626.848633  -49184.558594  290.621735  247.037720   48.384270  863.163330  -48718.355469  3097.846191
 2172.000000  8942.560547  -65240.117188  -58721.273438  9509.684570  -49211.589844  287.084717  125.668457   48.359150  863.611694  -48745.628906  274.027893
 2173.000000  8744.960938  -65096.476562  -58787.687500  9715.133789  -49072.554688  293.286957  -79.695374   48.353706  863.708923  -48606.644531  -77.301369
 2174.000000  9043.254883  -65332.828125  -58724.132812  9477.523438  -49246.609375  286.113800  206.639709   48.420689  862.514099  -48780.054688  3493.977783
 2175.000000  9040.338867  -65493.925781  -58881.375000  9555.486328  -49325.890625  288.467407  241.400314   48.323643  864.246216  -48860.273438  1452.272339
 2176.000000  8832.840820  -65335.218750  -58936.359375  9815.833984  -49120.523438  296.326965  -52.032574   48.390831  863.046265  -48654.257812  -122.663773
 2177.000000  8823.151367  -65227.925781  -58842.578125  9667.890625  -49174.687500  291.860748  -53.876667   48.427608  862.390869  -48708.066406  3333.773682
 2178.000000  8990.851562  -65063.304688  -58493.695312  9418.322266  -49075.375000  284.326599  369.866425   48.367603  863.460754  -48609.332031  1327.723999
 2179.000000  8887.422852  -65125.156250  -58677.265625  9584.129883  -49093.136719  289.332123  158.391342   48.401554  862.855103  -48626.765625  1102.424316
 2180.000000  8927.812500  -65272.902344  -58775.382812  9604.725586  -49170.656250  289.953857  166.934158   48.308739  864.512878  -48705.179688   94.816742
 2181.000000  8849.523438  -65027.750000  -58612.390625  9607.912109  -49004.476562  290.050079  137.188339   48.337612  863.996460  -48538.722656  1168.567871
 2182.000000  8957.146484  -65180.218750  -58654.023438  9504.794922  -49149.226562  286.937103  230.323776   48.451824  861.959839  -48682.371094  398.252472
 2183.000000  8916.835938  -65143.000000  -58647.046875  9523.349609  -49123.695312  287.497192  191.720703   48.402573  862.836914  -48657.316406  1851.348511
 2184.000000  8739.380859  -64980.218750  -58667.953125  9618.832031  -49049.121094  290.379730   -4.696169   48.418411  862.554688  -48582.589844  -155.117722
 2185.000000  9000.806641  -65481.378906  -58915.078125  9717.419922  -49197.656250  293.355957  131.189926   48.314487  864.410034  -48732.125000  2010.164551
 2186.000000  8939.175781  -65308.570312  -58799.851562  9688.380859  -49111.468750  292.479309  130.344925   48.347504  863.819702  -48645.621094  3114.198486
 2187.000000  8949.931641  -65352.718750  -58835.953125  9772.580078  -49063.375000  295.021179   96.913239   48.304344  864.591553  -48597.941406  112.681999
 2188.000000  9098.662109  -65436.464844  -58761.179688  9560.166992  -49201.011719  288.608704  345.914520   48.284168  864.952820  -48735.773438  1925.470581
 2189.000000  9087.507812  -65365.753906  -58713.906250  9640.004883  -49073.902344  291.018890  411.194702   48.225830  865.999146  -48609.226562  1579.492676
 2190.000000  8807.124023  -65105.527344  -58730.554688  9672.224609  -49058.328125  291.991577   38.738201   48.220428  866.096130  -48593.703125  2756.441895
 2191.000000  8831.343750  -65029.320312  -58632.484375  9556.181641  -49076.304688  288.488403  146.836487   48.283848  864.958557  -48611.070312  2631.291748
 2192.000000  8826.691406  -65138.933594  -58740.867188  9617.973633  -49122.894531  290.353821   79.447517   48.278156  865.060486  -48657.714844  3243.686035
 2193.000000  8805.167969  -65066.500000  -58696.039062  9605.127930  -49090.910156  289.966003   49.044018   48.271954  865.171692  -48625.789062  1217.412476
 2194.000000  8816.980469  -65262.253906  -58880.187500  9751.541016  -49128.648438  294.386017  -33.191971   48.381599  863.210938  -48662.472656  1007.743896
 2195.000000  8829.178711  -65293.066406  -58894.726562  9767.548828  -49127.179688  294.869293  -21.920288   48.426418  862.412048  -48660.570312  1360.173096
 2196.000000  8845.541016  -65099.726562  -58685.648438  9626.367188  -49059.281250  290.607208  171.566116   48.175800  866.898438  -48595.085938  1275.908569
 2197.000000  8827.544922  -65257.078125  -58852.593750  9694.165039  -49158.429688  292.653931   34.001373   48.375389  863.321777  -48692.312500  2250.487305
 2198.000000  8816.818359  -65246.644531  -58854.882812  9641.150391  -49213.734375  291.053497  -12.799693   48.202160  866.424377  -48749.285156  854.274475
 2199.000000  8948.676758  -65197.320312  -58679.375000  9534.277344  -49145.097656  287.827118  246.555298   48.198307  866.493652  -48680.687500  254.842133
 2200.000000  8864.361328  -64951.289062  -58525.453125  9557.491211  -48967.960938  288.527924  253.886551   48.034760  869.443848  -48505.125000  781.990967
 2201.000000  8863.294922  -65069.906250  -58640.078125  9715.505859  -48924.570312  293.298187  163.606079   48.271255  865.184204  -48459.457031  -708.891479
 2202.000000  8896.070312  -65076.945312  -58608.914062  9522.948242  -49085.964844  287.485107  228.746506   48.166840  867.059692  -48621.855469  3646.362061
 2203.000000  8957.064453  -64997.398438  -58466.562500  9515.443359  -48951.117188  287.258545  283.664337   48.407028  862.757507  -48484.695312  499.071075
 2204.000000  8953.900391  -65502.734375  -58980.671875  9795.998047  -49184.671875  295.728119   71.991272   48.345413  863.857056  -48718.843750  3679.564697
 2205.000000  9013.784180  -65222.789062  -58640.351562  9494.163086  -49146.187500  286.616119  256.741119   48.370556  863.408020  -48680.117188   91.346863
 2206.000000  8939.002930  -65111.023438  -58596.820312  9490.059570  -49106.761719  286.492249  148.862823   48.349308  863.787476  -48640.894531  -1115.700317
 2207.000000  8853.261719  -65302.027344  -58873.101562  9742.391602  -49130.710938  294.109833   46.102295   48.377304  863.287598  -48664.574219  -286.735443
 2208.000000  8982.230469  -65149.460938  -58598.882812  9549.162109  -49049.718750  288.276489  271.278137   48.347202  863.825073  -48583.875000  2045.599731
 2209.000000  8709.448242  -65029.250000  -58747.070312  9629.044922  -49118.023438  290.688080   -3.266708   48.212021  866.247192  -48653.480469  -493.699860
 2210.000000  8970.896484  -65103.414062  -58548.125000  9413.644531  -49134.480469  284.185394  233.198166   48.203335  866.403259  -48670.019531  863.374146
 2211.000000  8976.550781  -65085.894531  -58526.609375  9475.667969  -49050.941406  286.057800  325.768494   48.238659  865.768799  -48586.140625  2570.270752
 2212.000000  8818.402344  -65193.757812  -58807.742188  9734.021484  -49073.718750  293.857147   46.575726   48.254681  865.481384  -48608.765625  -445.030243
 2213.000000  8739.617188  -65019.445312  -58720.351562  9646.476562  -49073.875000  291.214264   -0.788801   48.277069  865.080017  -48608.707031  -247.003784
 2214.000000  8934.495117  -65040.625000  -58540.765625  9460.549805  -49080.214844  285.601379  210.311356   48.443214  862.113037  -48613.445312  420.264771
 2215.000000  8784.094727  -65066.261719  -58718.523438  9611.407227  -49107.117188  290.155579   34.251278   48.154278  867.285889  -48643.128906  1200.584229
 2216.000000  8835.265625  -65055.394531  -58645.257812  9544.101562  -49101.156250  288.123718  113.997337   48.330421  864.125000  -48635.472656  710.884216
 2217.000000  9051.250977  -65385.406250  -58761.406250  9754.474609  -49006.929688  294.474579  290.387909   48.329868  864.134888  -48541.250000  2691.402344
 2218.000000  8890.994141  -65119.820312  -58651.859375  9589.355469  -49062.503906  289.489868  180.678345   48.176777  866.880859  -48598.300781  1606.800415
 2219.000000  8739.426758  -65004.078125  -58699.125000  9662.884766  -49036.242188  291.709625   30.969742   48.221424  866.078247  -48571.609375  1581.668823
 2220.000000  8961.140625  -65280.703125  -58746.070312  9654.438477  -49091.632812  291.454620  193.314194   48.341343  863.929810  -48625.843750  1514.968750
 2221.000000  8722.259766  -64848.238281  -58551.875000  9438.262695  -49113.613281  284.928589   66.612892   48.241524  865.717407  -48648.785156  -2573.304688
 2222.000000  8778.391602  -65092.367188  -58742.570312  9713.074219  -49029.496094  293.224762   25.558016   48.404327  862.805664  -48563.101562  514.033386
 2223.000000  8960.077148  -65133.230469  -58598.531250  9436.475586  -49162.054688  284.874634  206.521194   48.434612  862.266174  -48695.367188  2795.902832
 2224.000000  8940.092773  -65139.066406  -58627.242188  9549.730469  -49077.511719  288.293640  249.378311   48.193321  866.583313  -48613.148438  1108.895752
 2225.000000  8781.953125  -64821.578125  -58462.875000  9366.554688  -49096.320312  282.763794  127.255562   48.217110  866.155762  -48631.726562  1213.559692
 2226.000000  9012.088867  -65262.976562  -58690.062500  9605.144531  -49084.917969  289.966522  284.490631   48.299404  864.679932  -48619.531250  1603.467896
 2227.000000  8907.613281  -65406.328125  -58937.789062  9837.867188  -49099.921875  296.992096  110.023041   48.238918  865.764160  -48635.121094  -1260.276123
 2228.000000  8792.486328  -65252.187500  -58891.375000  9847.148438  -49044.226562  297.272278  -66.788582   48.384972  863.150818  -48578.015625  1739.405884
 2229.000000  9161.076172  -65273.125000  -58539.570312  9532.559570  -49007.011719  287.775269  407.026154   48.589279  859.521423  -48538.832031  859.611328
 2230.000000  8788.752930  -65223.085938  -58872.218750  9754.443359  -49117.773438  294.473663  -11.816956   48.279240  865.041077  -48652.582031  646.831238
 2231.000000  8851.718750  -65162.671875  -58741.359375  9627.317383  -49114.042969  290.635895  115.461060   48.229183  865.938904  -48649.335938  318.330994
 2232.000000  8967.435547  -65314.667969  -58783.203125  9746.587891  -49036.617188  294.236511  256.867645   48.299736  864.674011  -48571.230469  778.784058
 2233.000000  8930.385742  -65274.414062  -58774.882812  9645.580078  -49129.304688  291.187225  120.662254   48.333069  864.077698  -48663.593750  -876.267761
 2234.000000  9087.018555  -65539.414062  -58886.664062  9756.531250  -49130.132812  294.536682  277.943359   48.393375  863.000916  -48663.843750  760.913635
 2235.000000  9018.987305  -65148.386719  -58548.468750  9493.199219  -49055.269531  286.587036  299.129730   48.433964  862.277710  -48588.589844  -76.276833
 2236.000000  9039.710938  -65443.199219  -58834.890625  9670.578125  -49164.312500  291.941864  211.809982   48.315086  864.399292  -48698.777344  1021.039856
 2237.000000  8865.817383  -65134.468750  -58693.828125  9554.093750  -49139.734375  288.425354  114.111938   48.326218  864.200195  -48674.089844  1980.861694
 2238.000000  8895.860352  -65207.105469  -58749.468750  9551.712891  -49197.757812  288.353485   43.934345   48.293171  864.791565  -48732.433594  2934.687500
 2239.000000  8833.912109  -65028.859375  -58624.640625  9583.771484  -49040.867188  289.321289   63.467670   48.238758  865.767029  -48576.066406  551.636597
 2240.000000  8849.835938  -65233.523438  -58810.968750  9784.126953  -49026.843750  295.369751   80.145981   48.213093  866.227905  -48562.289062  -1197.434448
 2241.000000  9009.568359  -65387.308594  -58813.953125  9689.705078  -49124.250000  292.519287  277.467651   48.151173  867.341858  -48660.292969  1674.958496
 2242.000000  8815.078125  -65142.546875  -58761.695312  9711.464844  -49050.230469  293.176178   59.843586   48.399761  862.887024  -48583.878906  169.301529
 2243.000000  8843.929688  -65065.148438  -58645.640625  9689.949219  -48955.691406  292.526642  162.204391   48.334167  864.058044  -48489.972656  -1611.584106
 2244.000000  8719.870117  -65036.437500  -58749.140625  9672.853516  -49076.289062  292.010559  -97.784050   48.413780  862.637146  -48609.800781  -950.348206
 2245.000000  9065.371094  -65486.656250  -58845.070312  9621.261719  -49223.808594  290.453064  257.820160   48.246899  865.620972  -48758.929688  -343.313446
 2246.000000  8951.217773  -65157.402344  -58633.984375  9479.729492  -49154.253906  286.180389  194.444885   48.169666  867.008850  -48690.117188  1492.993530
 2247.000000  9037.207031  -65150.464844  -58546.234375  9413.937500  -49132.296875  284.194244  311.906891   48.458813  861.835510  -48665.375000  244.874557
 2248.000000  8820.567383  -65266.933594  -58877.976562  9773.939453  -49104.039062  295.062225    5.616740   48.317894  864.349060  -48638.476562  2693.526367
 2249.000000  8985.671875  -65351.058594  -58797.796875  9674.233398  -49123.562500  292.052216  275.154388   48.208111  866.317444  -48659.058594  1291.364990
 2250.000000  8834.724609  -65201.203125  -58793.875000  9659.679688  -49134.195312  291.612854   91.595497   48.350113  863.773071  -48668.320312  3259.738770
 2251.000000  8761.968750  -65289.769531  -58958.382812  9814.042969  -49144.339844  296.272858  -38.456409   48.352383  863.732544  -48678.445312  2057.018799
 2252.000000  9051.767578  -65407.742188  -58781.234375  9625.035156  -49156.199219  290.566986  367.669891   48.250767  865.551575  -48691.281250  1985.937256
 2253.000000  8999.692383  -65312.050781  -58739.578125  9617.450195  -49122.128906  290.338013  227.053467   48.373814  863.349915  -48656.027344  -953.662903
 2254.000000  8936.898438  -65238.476562  -58736.062500  9546.292969  -49189.769531  288.189880  127.587212   48.272381  865.164001  -48724.644531  -687.074463
 2255.000000  9021.076172  -65383.910156  -58792.109375  9627.218750  -49164.890625  290.632904  266.049194   48.304726  864.584717  -48699.453125  -291.841827
 2256.000000  9036.445312  -65440.890625  -58840.859375  9707.173828  -49133.687500  293.046631  226.134445   48.381466  863.213318  -48667.511719  222.194473
 2257.000000  8912.105469  -65167.457031  -58684.984375  9546.605469  -49138.378906  288.199310  184.380661   48.362827  863.546021  -48672.382812  522.224670
 2258.000000  8946.458984  -65120.207031  -58601.945312  9529.166016  -49072.781250  287.672821  295.675690   48.202103  866.425415  -48608.332031  1118.187378
 2259.000000  8759.750000  -64989.765625  -58663.687500  9622.054688  -49041.632812  290.477020   43.499271   48.269199  865.221008  -48576.539062  -521.792175
 2260.000000  8828.325195  -65040.750000  -58639.648438  9558.065430  -49081.582031  288.545258  133.025955   48.221016  866.085571  -48616.953125  1716.673584
 2261.000000  9025.376953  -65126.855469  -58536.570312  9416.786133  -49119.785156  284.280212  319.391296   48.338039  863.988831  -48654.027344  4033.730713
 2262.000000  8979.891602  -65171.785156  -58616.843750  9457.943359  -49158.898438  285.522705  216.612305   48.379681  863.245178  -48692.738281  260.898438
 2263.000000  8926.923828  -65225.312500  -58730.750000  9607.211914  -49123.539062  290.028931  200.582565   48.255032  865.475037  -48658.582031  3121.294922
 2264.000000  8700.713867  -65228.867188  -58955.031250  9781.015625  -49174.015625  295.275818  -161.197006   48.307117  864.541870  -48708.554688  2158.288574
 2265.000000  8953.871094  -65415.820312  -58892.398438  9706.391602  -49186.007812  293.023041  171.948318   48.209095  866.299744  -48721.492188  -144.676208
 2266.000000  9132.328125  -65527.570312  -58823.062500  9597.892578  -49225.171875  289.747589  330.969849   48.318512  864.338013  -48759.601562  -261.799042
 2267.000000  8878.978516  -65053.359375  -58602.546875  9584.188477  -49018.359375  289.333893  163.692276   48.224339  866.025879  -48553.699219  210.111191
 2268.000000  9100.345703  -65284.781250  -58612.382812  9565.916016  -49046.468750  288.782257  363.814728   48.508373  860.955017  -48579.070312  -1029.839355
 2269.000000  9027.789062  -65485.351562  -58883.804688  9680.343750  -49203.460938  292.236694  230.537674   48.354874  863.688049  -48737.542969  -860.668945
 2270.000000  8788.384766  -65112.171875  -58754.250000  9633.396484  -49120.851562  290.819397   34.043964   48.349072  863.791687  -48654.988281  2801.996582
 2271.000000  8851.152344  -65324.226562  -58903.406250  9677.728516  -49225.679688  292.157745   55.219238   48.157063  867.235779  -48761.667969  245.141693
 2272.000000  9048.380859  -65308.976562  -58687.640625  9572.059570  -49115.582031  288.967712  355.280792   48.226196  865.992554  -48650.902344  2650.225586
 2273.000000  8901.926758  -65035.871094  -58549.875000  9430.584961  -49119.289062  284.696808  154.862701   48.505165  861.011963  -48651.921875  651.550110
 2274.000000  9080.673828  -65524.902344  -58875.015625  9649.261719  -49225.753906  291.298370  324.949219   48.283089  864.972168  -48760.527344  -351.780975
 2275.000000  9163.365234  -65501.449219  -58771.117188  9618.538086  -49152.578125  290.370850  383.770599   48.397396  862.929199  -48686.250000  2110.932861
 2276.000000  8943.752930  -65211.773438  -58694.078125  9511.421875  -49182.656250  287.137146  210.543411   48.179466  866.832458  -48718.425781  873.311462
 2277.000000  8750.675781  -65149.070312  -58833.648438  9609.636719  -49224.011719  290.102142  -129.857132   48.373955  863.347351  -48757.910156  1330.983765
 2278.000000  8774.496094  -65072.515625  -58728.085938  9617.761719  -49110.324219  290.347412   19.829407   48.211189  866.262085  -48645.789062  1022.961731
 2279.000000  9096.398438  -65203.410156  -58526.085938  9379.113281  -49146.972656  283.142944  413.066559   48.263081  865.330750  -48681.937500  -831.446838
 2280.000000  8851.031250  -65200.500000  -58780.210938  9681.044922  -49099.164062  292.257843  115.203918   48.317364  864.358582  -48633.605469  1421.710571
 2281.000000  9057.828125  -65238.519531  -58616.406250  9423.183594  -49193.222656  284.473358  323.302032   48.352879  863.723694  -48727.324219  -164.505768
 2282.000000  9118.869141  -65360.433594  -58656.593750  9502.753906  -49153.839844  286.875488  359.185455   48.445740  862.068115  -48687.042969  296.702820
 2283.000000  8838.239258  -65331.578125  -58933.578125  9876.765625  -49056.812500  298.166382   55.789978   48.426392  862.412537  -48590.203125  435.554749
 2284.000000  8954.246094  -65276.398438  -58754.554688  9558.722656  -49195.832031  288.565094  149.454559   48.356758  863.654419  -48729.894531  1525.559326
 2285.000000  8891.375000  -65107.265625  -58644.585938  9548.039062  -49096.546875  288.242584  168.662720   48.214203  866.207947  -48631.984375  630.641968
 2286.000000  9053.690430  -65275.210938  -58643.820312  9524.345703  -49119.476562  287.527313  380.739105   48.102833  868.213440  -48655.984375  1162.088257
 2287.000000  8850.306641  -65212.894531  -58786.867188  9638.067383  -49148.800781  290.960419   66.373833   48.357811  863.635559  -48682.851562  1029.064697
 2288.000000  8868.992188  -65219.687500  -58783.500000  9711.631836  -49071.867188  293.181213   84.790718   48.302437  864.625671  -48606.453125  1787.567505
 2289.000000  9055.226562  -65623.406250  -59000.007812  9772.619141  -49227.390625  295.022339  188.006760   48.287842  864.887024  -48762.117188  1363.655884
 2290.000000  9042.746094  -65365.691406  -58753.375000  9657.119141  -49096.257812  291.535553  229.705246   48.276875  865.083496  -48631.089844  2978.668701
 2291.000000  8844.011719  -64953.953125  -58541.562500  9425.005859  -49116.554688  284.528381  141.400787   48.368847  863.438538  -48650.500000  -223.545654
 2292.000000  9250.420898  -65555.960938  -58737.085938  9527.891602  -49209.195312  287.634338  554.464966   48.202030  866.426697  -48744.750000  450.516022
 2293.000000  9253.686523  -65489.187500  -58660.265625  9444.706055  -49215.558594  285.123077  614.485901   48.126110  867.793518  -48751.843750  654.255127
 2294.000000  8775.734375  -65119.078125  -58773.054688  9605.448242  -49167.605469  289.975677   80.212700   48.052635  869.120422  -48704.597656  2164.506592
 2295.000000  9018.526367  -65425.984375  -58843.492188  9686.294922  -49157.195312  292.416351  261.627991   48.227077  865.976746  -48692.507812  -1602.340454
 2296.000000  8980.247070  -65033.859375  -58487.867188  9453.727539  -49034.140625  285.395447  351.052399   48.273510  865.143799  -48569.003906  -913.618103
 2297.000000  9044.983398  -65419.773438  -58805.023438  9643.073242  -49161.949219  291.111542  265.918732   48.373035  863.363770  -48695.855469  4903.073242
 2298.000000  8897.204102  -65227.281250  -58760.882812  9615.428711  -49145.453125  290.276978  131.268921   48.295250  864.754333  -48680.109375  1591.139771
 2299.000000  8923.722656  -65316.160156  -58820.515625  9663.024414  -49157.492188  291.713837  139.334671   48.256104  865.455811  -48692.523438   24.684952
 2300.000000  8845.464844  -65308.945312  -58892.671875  9771.738281  -49120.933594  294.995758   29.529709   48.240185  865.741455  -48656.117188  1101.319214
 2301.000000  8755.302734  -65041.367188  -58710.859375  9614.547852  -49096.312500  290.250397  -28.971853   48.370785  863.403931  -48630.238281  2022.075439
 2302.000000  8999.956055  -65195.523438  -58619.515625  9447.697266  -49171.820312  285.213379  253.238892   48.356525  863.658569  -48705.886719  2083.235840
 2303.000000  9014.330078  -65135.785156  -58550.617188  9468.609375  -49082.007812  285.844696  360.209473   48.298065  864.703918  -48616.636719  794.485352
 2304.000000  9099.253906  -65471.335938  -58806.906250  9654.624023  -49152.281250  291.460236  324.446381   48.359684  863.602112  -48686.316406  2151.466553
 2305.000000  8814.843750  -65187.894531  -58812.546875  9746.212891  -49066.335938  294.225189   92.038597   48.235683  865.822205  -48601.566406  1000.320007
 2306.000000  9092.529297  -65203.109375  -58538.781250  9484.697266  -49054.085938  286.330383  404.209564   48.330544  864.122864  -48588.402344  135.044342
 2307.000000  9122.416992  -65475.738281  -58779.140625  9559.166016  -49219.976562  288.578491  369.011353   48.309242  864.503845  -48754.496094  756.356812
 2308.000000  8920.701172  -65111.050781  -58624.648438  9512.441406  -49112.207031  287.167938  186.565994   48.168167  867.035828  -48648.085938  604.438965
 2309.000000  9217.679688  -65274.148438  -58487.609375  9265.242188  -49222.367188  279.705322  564.490784   48.183819  866.754211  -48758.097656  528.957214
 2310.000000  8912.267578  -65091.250000  -58609.421875  9564.094727  -49045.328125  288.727264  168.993088   48.404396  862.804443  -48578.929688  -236.397583
 2311.000000  8822.038086  -65145.738281  -58754.351562  9610.029297  -49144.320312  290.113983   90.106384   48.234680  865.840210  -48679.558594  2048.908936
 2312.000000  8857.197266  -65105.929688  -58687.210938  9501.748047  -49185.460938  286.845123   98.176537   48.382580  863.193481  -48719.273438  810.679443
 2313.000000  9262.803711  -65552.843750  -58720.601562  9514.181641  -49206.421875  287.220459  511.296753   48.252102  865.527588  -48741.492188  -1850.582764
 2314.000000  8982.872070  -65227.984375  -58680.023438  9636.328125  -49043.695312  290.907898  203.390060   48.368248  863.449219  -48577.648438  -83.694687
 2315.000000  8855.593750  -65337.945312  -58906.585938  9824.017578  -49082.570312  296.574005    1.632950   48.264599  865.303528  -48617.519531  -910.984924
 2316.000000  9019.691406  -65237.203125  -58639.093750  9609.056641  -49030.039062  290.084625  309.420715   48.372162  863.379395  -48563.953125  -1941.589355
 2317.000000  8988.971680  -65080.472656  -58511.328125  9520.498047  -48990.828125  287.411163  332.437775   48.241184  865.723511  -48526.003906  1969.479248
 2318.000000  8713.556641  -65002.585938  -58727.414062  9709.703125  -49017.710938  293.123016  -76.484604   48.384781  863.154175  -48551.503906  480.971130
 2319.000000  8824.677734  -64977.964844  -58586.828125  9631.751953  -48955.078125  290.769745  151.337524   48.250359  865.558899  -48490.164062  1699.381592
 2320.000000  8945.288086  -65105.320312  -58596.359375  9485.557617  -49110.800781  286.356354  199.160202   48.291466  864.822083  -48645.492188   69.351425
 2321.000000  9159.677734  -65343.046875  -58605.664062  9598.413086  -49007.250000  289.763306  434.634521   48.247921  865.602600  -48542.359375  1987.722900
 2322.000000  8827.623047  -65038.578125  -58650.718750  9663.818359  -48986.898438  291.737793   55.424286   48.449135  862.007690  -48520.070312  1631.504517
 2323.000000  8947.464844  -65201.898438  -58683.640625  9688.037109  -48995.601562  292.468933  132.398880   48.444096  862.097351  -48528.824219  1116.325073
 2324.000000  8864.918945  -65167.539062  -58735.039062  9697.438477  -49037.601562  292.752747   44.625061   48.435070  862.257996  -48570.910156  -43.378609
 2325.000000  8931.775391  -65119.121094  -58621.695312  9657.131836  -48964.562500  291.535950  206.090942   48.344925  863.865784  -48498.738281  797.096619
 2326.000000  8862.947266  -65124.507812  -58690.203125  9776.318359  -48913.882812  295.134033  155.877014   48.175354  866.906494  -48449.691406  789.612488
 2327.000000  9075.439453  -65351.820312  -58700.687500  9619.468750  -49081.218750  290.398956  389.977295   48.145267  867.448242  -48617.320312  1014.623840
 2328.000000  8720.396484  -64828.410156  -58530.445312  9516.010742  -49014.433594  287.275696    3.524562   48.374077  863.345215  -48548.328125  732.208008
 2329.000000  8854.087891  -65021.222656  -58599.914062  9590.500977  -49009.414062  289.524445  188.201340   48.202587  866.416687  -48544.960938  -12.263026
 2330.000000  8974.818359  -65177.531250  -58625.554688  9590.799805  -49034.753906  289.533478  253.940063   48.308681  864.513916  -48569.281250  369.501068
 2331.000000  8961.678711  -65046.894531  -58506.539062  9418.655273  -49087.882812  284.336639  307.785126   48.299442  864.679260  -48622.496094  3441.104736
 2332.000000  8944.501953  -65041.835938  -58519.601562  9586.804688  -48932.796875  289.412872  255.268082   48.364792  863.510925  -48466.781250  3712.529541
 2333.000000  8889.837891  -64982.667969  -58522.023438  9464.116211  -49057.906250  285.709045  283.277924   48.147953  867.399841  -48593.980469  -89.806313
 2334.000000  8968.662109  -65025.398438  -58478.046875  9429.522461  -49048.523438  284.664734  392.794189   48.241871  865.711182  -48583.691406  2885.767334
 2335.000000  8988.365234  -65153.742188  -58593.976562  9542.026367  -49051.949219  288.061066  287.777130   48.152073  867.325623  -48587.984375  1662.480591
 2336.000000  8735.035156  -64951.687500  -58654.171875  9802.106445  -48852.066406  295.912537    0.281548   48.352486  863.730713  -48386.171875  288.051361
 2337.000000  8826.285156  -65206.671875  -58808.671875  9754.856445  -49053.816406  294.486115  102.937691   48.025963  869.603088  -48591.066406  2515.136963
 2338.000000  8903.206055  -64889.367188  -58406.171875  9329.929688  -49076.242188  281.658142  308.028015   48.118397  867.932617  -48612.601562  895.961731
 2339.000000  8842.695312  -64997.234375  -58584.335938  9490.390625  -49093.945312  286.502258  176.597366   48.224113  866.029968  -48629.285156  -316.033936
 2340.000000  8869.232422  -65081.765625  -58632.148438  9614.998047  -49017.148438  290.263977  131.184479   48.281857  864.994202  -48551.933594  873.862122
 2341.000000  8819.443359  -65007.390625  -58611.921875  9579.381836  -49032.539062  289.188782  132.757858   48.277657  865.069458  -48567.363281   -5.831277
 2342.000000  8739.437500  -64925.234375  -58611.203125  9491.360352  -49119.843750  286.531525   50.284420   48.301338  864.645325  -48654.441406  -838.964783
 2343.000000  8846.437500  -65182.093750  -58767.023438  9660.053711  -49106.968750  291.624146   48.233410   48.407551  862.748169  -48640.542969  -1274.736572
 2344.000000  8919.638672  -65230.656250  -58740.664062  9688.128906  -49052.535156  292.471710  119.642494   48.499447  861.113464  -48585.222656  3275.967773
 2345.000000  8624.750000  -64874.582031  -58675.226562  9674.042969  -49001.183594  292.046478  -105.683235   48.378876  863.259521  -48535.031250  -1318.961426
 2346.000000  8875.308594  -65038.472656  -58596.171875  9640.701172  -48955.468750  291.039917  273.146606   48.113064  868.028809  -48491.878906  -1216.377808
 2347.000000  8928.370117  -65068.468750  -58571.156250  9519.873047  -49051.281250  287.392273  258.911652   48.153141  867.306396  -48587.304688  1873.499023
 2348.000000  8763.299805  -64832.843750  -58494.242188  9537.333008  -48956.910156  287.919373   88.519501   48.234520  865.843079  -48492.148438  1762.197998
 2349.000000  8825.042969  -65018.902344  -58616.273438  9588.601562  -49027.671875  289.467102   76.796349   48.248302  865.595764  -48562.777344  218.261551
 2350.000000  8900.393555  -64965.507812  -58485.843750  9540.398438  -48945.445312  288.011932  274.039520   48.253517  865.502197  -48480.503906  508.590668
 2351.000000  8951.313477  -65137.730469  -58624.015625  9582.019531  -49041.996094  289.268433  194.708298   48.380051  863.238586  -48575.835938  -673.480103
 2352.000000  8914.952148  -64920.960938  -58428.375000  9401.546875  -49026.828125  283.820160  282.990143   48.336922  864.008789  -48561.082031  2183.395020
 2353.000000  8973.176758  -65231.234375  -58686.718750  9688.751953  -48997.968750  292.490540  242.018860   48.301949  864.634399  -48532.558594  1476.470215
 2354.000000  8716.790039  -65060.242188  -58772.656250  9679.363281  -49093.292969  292.207092  -53.492260   48.356159  863.665100  -48627.359375  -139.695221
 2355.000000  8812.752930  -64927.902344  -58543.507812  9490.315430  -49053.191406  286.499969  131.410812   48.324345  864.233704  -48587.566406  1552.205688
 2356.000000  8819.446289  -64804.679688  -58410.507812  9424.888672  -48985.617188  284.524841  188.350098   48.309422  864.500671  -48520.136719  -562.400635
 2357.000000  8655.801758  -65033.914062  -58807.976562  9789.183594  -49018.792969  295.522400  -145.792816   48.246643  865.625549  -48553.917969  641.208252
 2358.000000  8720.441406  -64980.257812  -58682.046875  9725.988281  -48956.058594  293.614624   24.830755   48.259136  865.401428  -48491.062500  1363.571777
 2359.000000  9039.289062  -65149.882812  -58545.328125  9482.595703  -49062.734375  286.266937  385.877533   48.249580  865.572815  -48597.828125  2046.153687
 2360.000000  8904.164062  -65172.105469  -58703.625000  9627.802734  -49075.820312  290.650543  185.893875   48.195793  866.538818  -48611.433594  609.961182
 2361.000000  8864.623047  -64876.875000  -58440.101562  9448.710938  -48991.390625  285.243988  294.302979   48.209351  866.295166  -48526.875000  3412.905273
 2362.000000  8780.312500  -64904.421875  -58544.898438  9629.599609  -48915.296875  290.704773   24.671095   48.387165  863.111694  -48449.066406   25.593559
 2363.000000  8820.416992  -65030.328125  -58645.515625  9622.425781  -49023.089844  290.488220   49.014904   48.430534  862.338745  -48556.441406  876.864563
 2364.000000  8924.136719  -64885.890625  -58385.742188  9371.228516  -49014.515625  282.904907  285.983246   48.247902  865.602966  -48549.625000  -433.596008
 2365.000000  8679.669922  -64826.234375  -58572.359375  9525.333008  -49047.027344  287.557098  -41.784992   48.396191  862.950684  -48580.710938  331.371368
 2366.000000  9061.537109  -65372.781250  -58740.437500  9603.991211  -49136.445312  289.931702  244.871567   48.397633  862.924988  -48670.113281  -924.719788
 2367.000000  9223.018555  -65269.734375  -58469.679688  9332.332031  -49137.347656  281.730682  491.082794   48.341736  863.922791  -48671.554688  4239.989746
 2368.000000  8956.937500  -65314.390625  -58797.492188  9705.402344  -49092.089844  292.993164  130.939499   48.359970  863.597046  -48626.121094  1675.082520
 2369.000000  9074.918945  -65120.183594  -58472.984375  9396.836914  -49076.148438  283.677979  451.988037   48.232185  865.885010  -48611.410156  1100.640991
 2370.000000  8803.360352  -65325.718750  -58945.125000  9838.475586  -49106.648438  297.010468  -67.030090   48.456352  861.879272  -48639.750000  2166.450195
 2371.000000  9013.187500  -65361.046875  -58776.000000  9630.500977  -49145.500000  290.731995  232.885788   48.290039  864.847656  -48680.207031  409.877563
 2372.000000  8932.465820  -65331.148438  -58827.554688  9693.369141  -49134.187500  292.629913   97.692604   48.457188  861.864441  -48667.281250  648.556946
 2373.000000  8921.911133  -65225.636719  -58731.187500  9563.355469  -49167.832031  288.704956  168.629517   48.286598  864.909302  -48702.570312  -196.447250
 2374.000000  9129.670898  -65577.851562  -58873.890625  9690.835938  -49183.054688  292.553436  302.801849   48.413765  862.637451  -48716.566406  -514.224609
 2375.000000  8892.726562  -65057.738281  -58594.085938  9441.046875  -49153.039062  285.012634  188.230637   48.238102  865.778809  -48688.246094  1032.375488
 2376.000000  8911.447266  -65032.804688  -58551.898438  9393.056641  -49158.843750  283.563873  204.110962   48.281628  864.998291  -48693.628906  420.880005
 2377.000000  8920.580078  -65167.003906  -58671.273438  9533.263672  -49138.007812  287.796539  184.578125   48.340359  863.947388  -48672.226562  512.331116
 2378.000000  8974.975586  -65076.898438  -58527.171875  9383.896484  -49143.273438  283.287323  304.981354   48.371315  863.394470  -48677.195312  -848.996094
 2379.000000  8911.288086  -65212.324219  -58734.640625  9660.659180  -49073.980469  291.642426  119.261536   48.510674  860.914185  -48606.558594  795.516785
 2380.000000  8871.357422  -65266.851562  -58825.023438  9728.643555  -49096.378906  293.694794   83.212303   48.348446  863.802856  -48630.519531  3838.060303
 2381.000000  9073.820312  -65327.792969  -58687.656250  9628.999023  -49058.656250  290.686646  350.244049   48.250423  865.557739  -48593.742188  -825.260010
 2382.000000  8961.315430  -65165.917969  -58633.679688  9630.204102  -49003.476562  290.723022  168.575119   48.429897  862.350098  -48536.835938  3220.349365
 2383.000000  8947.626953  -65256.347656  -58733.515625  9609.031250  -49124.484375  290.083862  161.755722   48.415985  862.597900  -48657.976562  1604.339355
 2384.000000  8923.828125  -65185.585938  -58692.968750  9569.376953  -49123.593750  288.886749  203.258850   48.245258  865.650391  -48658.730469  2770.331299
 2385.000000  8923.986328  -65263.386719  -58771.421875  9684.825195  -49086.597656  292.371979  153.784180   48.296310  864.735352  -48621.242188  2912.279541
 2386.000000  8975.055664  -65266.835938  -58715.718750  9585.447266  -49130.273438  289.371887  235.398758   48.346432  863.838867  -48664.433594  2534.275391
 2387.000000  8997.923828  -65161.238281  -58590.664062  9451.707031  -49138.957031  285.334442  272.060272   48.278385  865.056396  -48673.773438  -865.761292
 2388.000000  9049.641602  -65419.148438  -58801.054688  9629.132812  -49171.921875  290.690704  265.182404   48.337299  864.002075  -48706.171875  108.543259
 2389.000000  8944.141602  -65177.515625  -58666.296875  9603.521484  -49062.773438  289.917511  187.343307   48.390972  863.043762  -48596.507812  -1627.859863
 2390.000000  8755.222656  -65130.957031  -58799.820312  9637.470703  -49162.351562  290.942413   17.479448   48.166977  867.057251  -48698.242188  581.777344
 2391.000000  8891.728516  -65236.000000  -58777.921875  9771.738281  -49006.183594  294.995758  161.223267   48.381020  863.221313  -48540.011719  2011.373901
 2392.000000  8782.966797  -65262.718750  -58915.226562  9757.941406  -49157.285156  294.579254  -55.611679   48.335876  864.027527  -48691.546875  1391.765869
 2393.000000  8986.105469  -65227.625000  -58680.773438  9631.080078  -49049.695312  290.749481  257.797821   48.273880  865.137146  -48584.554688  1982.476929
 2394.000000  8950.620117  -65167.878906  -58651.054688  9501.101562  -49149.953125  286.825592  246.428223   48.231789  865.892151  -48685.218750  3140.432129
 2395.000000  8895.806641  -65171.664062  -58702.523438  9501.497070  -49201.027344  286.837524  211.270157   48.154469  867.282471  -48737.039062   17.350368
 2396.000000  9184.978516  -65331.523438  -58573.296875  9417.961914  -49155.335938  284.315735  513.201599   48.298092  864.703430  -48689.964844  -1254.450073
 2397.000000  8721.195312  -65085.355469  -58790.570312  9670.215820  -49120.355469  291.930939  -24.651192   48.290173  864.845276  -48655.058594  604.332092
 2398.000000  8849.225586  -65215.988281  -58801.242188  9773.316406  -49027.925781  295.043396   96.194237   48.302231  864.629333  -48562.511719  -304.459595
 2399.000000  9154.225586  -65505.460938  -58786.000000  9625.388672  -49160.609375  290.577667  450.840820   48.232498  865.879395  -48695.867188  623.131104
 2400.000000  8811.542969  -65306.234375  -58930.390625  9770.685547  -49159.703125  294.963989  -19.464090   48.183765  866.755127  -48695.433594  3217.081055
 2401.000000  8881.917969  -65138.234375  -58689.789062  9638.278320  -49051.511719  290.966766   56.256073   48.517742  860.788757  -48584.023438  2683.652588
 2402.000000  8951.777344  -65355.742188  -58841.601562  9600.148438  -49241.453125  289.815704  214.909958   48.219376  866.115051  -48776.839844  607.540588
 2403.000000  8639.117188  -64846.269531  -58645.773438  9595.578125  -49050.195312  289.677734  -84.706627   48.266094  865.276672  -48585.132812  1591.815063
 2404.000000  8895.117188  -65498.843750  -59034.093750  9885.627930  -49148.464844  298.433929  -16.994165   48.337406  864.000183  -48682.714844  943.396790
 2405.000000  8729.900391  -65039.820312  -58748.382812  9710.507812  -49037.875000  293.147308  -48.236561   48.472019  861.600708  -48570.828125  1205.297241
 2406.000000  9005.789062  -65249.640625  -58667.710938  9496.692383  -49171.019531  286.692505  260.498505   48.356956  863.650879  -48705.078125  1004.326111
 2407.000000  8914.509766  -65291.515625  -58797.843750  9629.775391  -49168.070312  290.710083  127.254890   48.307903  864.527832  -48702.601562  2843.335205
 2408.000000  9012.789062  -65379.292969  -58797.007812  9672.279297  -49124.726562  291.993225  211.200439   48.260139  865.383484  -48659.718750  302.290741
 2409.000000  8952.865234  -65320.089844  -58794.804688  9552.377930  -49242.425781  288.373566  143.837448   48.307610  864.533081  -48776.960938  3485.483398
 2410.000000  8864.662109  -65350.640625  -58923.921875  9711.415039  -49212.507812  293.174683   -6.716827   48.415615  862.604492  -48746.003906  1530.547852
 2411.000000  8828.786133  -65058.746094  -58658.906250  9523.543945  -49135.363281  287.503113   40.706860   48.442585  862.124207  -48668.597656  1215.674072
 2412.000000  9077.327148  -65163.644531  -58517.468750  9405.349609  -49112.117188  283.934967  378.799927   48.283222  864.969727  -48646.886719  1244.093140
 2413.000000  8908.375000  -65106.027344  -58633.500000  9471.173828  -49162.328125  285.922119  155.343765   48.221439  866.078003  -48697.695312  1705.307617
 2414.000000  9040.364258  -65356.421875  -58745.867188  9695.720703  -49050.148438  292.700897  265.534058   48.308216  864.522217  -48584.679688  2745.027344
 2415.000000  9014.681641  -65269.933594  -58691.078125  9498.978516  -49192.101562  286.761505  330.623077   48.221088  866.084290  -48727.472656  -448.586121
 2416.000000  9132.199219  -65330.273438  -58633.156250  9472.618164  -49160.539062  285.965729  409.472534   48.296291  864.735657  -48695.183594  -1453.972046
 2417.000000  8834.625000  -65492.023438  -59086.812500  9836.694336  -49250.117188  296.956696  -87.540321   48.376919  863.294495  -48783.984375  -910.080139
 2418.000000  8938.885742  -65369.476562  -58872.937500  9692.144531  -49180.792969  292.592926  157.977905   48.306980  864.544373  -48715.335938  818.062805
 2419.000000  9178.637695  -65433.375000  -58685.015625  9510.130859  -49174.882812  287.098175  447.645264   48.324486  864.231140  -48709.257812  868.271484
 2420.000000  8981.382812  -65094.031250  -58542.773438  9542.809570  -48999.964844  288.084717  269.946777   48.346924  863.830078  -48534.121094  3073.990234
 2421.000000  9125.645508  -65164.445312  -58467.671875  9407.763672  -49059.906250  284.007843  475.137543   48.330238  864.128296  -48594.222656  2361.926758
 2422.000000  9154.458984  -65567.507812  -58842.945312  9708.134766  -49134.812500  293.075653  328.365356   48.399532  862.891113  -48668.460938  387.814758
 2423.000000  9031.005859  -65264.625000  -58665.281250  9547.503906  -49117.777344  288.226410  309.981049   48.320751  864.297974  -48652.187500  490.160461
 2424.000000  8798.484375  -64955.808594  -58586.257812  9522.250977  -49064.007812  287.464081   32.903885   48.333069  864.077698  -48598.296875  -665.696106
 2425.000000  9017.675781  -65569.578125  -58983.390625  9805.808594  -49177.582031  296.024292  163.085663   48.371979  863.382629  -48711.496094  -1009.925659
 2426.000000  8990.619141  -65061.726562  -58497.265625  9390.494141  -49106.773438  283.486511  337.724121   48.324810  864.225342  -48641.144531  -361.698395
 2427.000000  9106.128906  -65426.511719  -58757.164062  9685.750977  -49071.414062  292.399933  310.619415   48.321320  864.287781  -48605.816406  1760.770630
 2428.000000  9026.106445  -65379.820312  -58783.343750  9608.973633  -49174.371094  290.082123  290.865753   48.228832  865.945190  -48709.667969  1063.744873
 2429.000000  8902.347656  -65232.218750  -58758.953125  9663.833008  -49095.121094  291.738251  105.447845   48.434326  862.271240  -48628.437500  3238.447754
 2430.000000  8750.161133  -64998.445312  -58669.281250  9461.409180  -49207.871094  285.627350   27.718048   48.362305  863.555359  -48741.878906  2766.966064
 2431.000000  9014.490234  -65432.890625  -58849.125000  9710.992188  -49138.132812  293.161926  179.304031   48.372692  863.369934  -48672.042969  1506.808228
 2432.000000  8919.849609  -65210.593750  -58728.835938  9649.537109  -49079.296875  291.306671   87.087852   48.419559  862.534241  -48612.753906  -820.849365
 2433.000000  8883.848633  -65158.519531  -58707.585938  9677.339844  -49030.246094  292.145996  136.604477   48.441452  862.144409  -48563.492188  2043.644043
 2434.000000  8843.673828  -65056.230469  -58635.203125  9580.463867  -49054.738281  289.221436   97.963219   48.343445  863.892212  -48588.929688  -96.777504
 2435.000000  9201.807617  -65417.429688  -58645.406250  9479.018555  -49166.386719  286.158936  497.968414   48.268047  865.241699  -48701.304688  -2237.159912
 2436.000000  9014.316406  -65409.710938  -58826.195312  9645.751953  -49180.445312  291.192413  207.197342   48.367023  863.471069  -48714.410156  1292.983154
 2437.000000  8956.958984  -65346.363281  -58822.335938  9636.696289  -49185.640625  290.919037  175.050888   48.197781  866.503113  -48721.234375  1868.712891
 2438.000000  9042.221680  -65350.070312  -58732.679688  9591.496094  -49141.183594  289.554474  235.772507   48.307201  864.540405  -48675.722656  2805.469971
 2439.000000  8934.471680  -65309.011719  -58800.828125  9711.237305  -49089.589844  293.169312  159.369812   48.220245  866.099426  -48624.968750  1291.901367
 2440.000000  8926.241211  -65412.937500  -58912.601562  9755.579102  -49157.023438  294.507935   49.654583   48.355015  863.685547  -48691.101562  1298.752319
 2441.000000  8765.673828  -65136.441406  -58801.023438  9640.938477  -49160.085938  291.047089   15.048508   48.239441  865.754761  -48695.277344  603.390076
 2442.000000  8864.817383  -65160.539062  -58723.890625  9575.287109  -49148.601562  289.065155   47.718098   48.442547  862.124939  -48681.835938  -13.554156
 2443.000000  8653.257812  -65131.054688  -58910.976562  9763.211914  -49147.765625  294.738373  -68.678017   48.130417  867.715881  -48684.007812  -1005.163513
 2444.000000  8904.548828  -65240.378906  -58760.140625  9515.036133  -49245.105469  287.246277  148.650009   48.436398  862.234375  -48778.402344  2305.431152
 2445.000000  8928.828125  -65089.074219  -58589.132812  9473.054688  -49116.078125  285.978912  253.051559   48.348759  863.797302  -48650.218750  1968.271118
 2446.000000  8698.835938  -64836.746094  -58563.906250  9537.148438  -49026.757812  287.913818    7.698637   48.244007  865.672852  -48561.906250  438.146790
 2447.000000  8817.404297  -65160.921875  -58773.093750  9754.707031  -49018.386719  294.481567   28.817810   48.347805  863.814331  -48552.535156  980.785767
 2448.000000  8738.619141  -64929.109375  -58615.156250  9624.259766  -48990.898438  290.543579   22.286314   48.289719  864.853394  -48525.605469  -95.455566
 2449.000000  9188.227539  -65084.808594  -58327.437500  9210.246094  -49117.191406  278.045044  650.272400   48.228565  865.950012  -48652.488281  -1201.685791
 2450.000000  8828.337891  -65040.152344  -58643.492188  9472.013672  -49171.476562  285.947479  137.365738   48.365009  863.507080  -48705.460938  189.168274
 2451.000000  8931.257812  -65314.539062  -58818.968750  9771.269531  -49047.699219  294.981567   91.666115   48.442471  862.126282  -48580.937500  2327.362061
 2452.000000  8942.596680  -65364.199219  -58850.296875  9626.615234  -49223.679688  290.614685  160.425461   48.257336  865.433716  -48758.699219  -507.922150
 2453.000000  8925.495117  -65438.679688  -58943.484375  9767.099609  -49176.382812  294.855713  106.578247   48.328873  864.152710  -48710.714844  1178.906860
 2454.000000  8816.358398  -65253.507812  -58867.476562  9713.587891  -49153.890625  293.240265   25.925817   48.141281  867.520020  -48690.027344  -965.382935
 2455.000000  9080.019531  -65442.757812  -58787.250000  9715.368164  -49071.882812  293.294006  312.834869   48.410400  862.697388  -48605.429688  -282.939850
 2456.000000  8731.326172  -65006.242188  -58711.968750  9637.091797  -49074.875000  290.930969  -36.121227   48.304745  864.584351  -48609.437500  2271.285645
 2457.000000  8937.148438  -65341.429688  -58839.125000  9637.556641  -49201.570312  290.945007  181.840775   48.349884  863.777161  -48735.699219  -296.520569
 2458.000000  9182.878906  -65354.824219  -58607.453125  9468.613281  -49138.839844  285.844818  461.856598   48.305511  864.570618  -48673.394531  1817.920898
 2459.000000  8830.491211  -65237.085938  -58833.382812  9660.898438  -49172.484375  291.649658   17.423925   48.410454  862.696472  -48706.031250  748.623047
 2460.000000  9024.314453  -65382.511719  -58794.984375  9705.365234  -49089.617188  292.992035  271.390900   48.325836  864.207031  -48623.976562  2027.164307
 2461.000000  8883.217773  -65032.496094  -58577.203125  9498.084961  -49079.117188  286.734528  113.371971   48.495426  861.184875  -48611.843750  1278.400879
 2462.000000  9068.193359  -65175.464844  -58534.335938  9445.635742  -49088.699219  285.151154  331.979523   48.336815  864.010742  -48622.953125  1603.844238
 2463.000000  8890.924805  -65301.441406  -58837.828125  9662.535156  -49175.292969  291.699066  131.290176   48.286293  864.914734  -48710.035156  -304.928558
 2464.000000  9057.841797  -65457.527344  -58828.218750  9621.427734  -49206.789062  290.458099  309.230835   48.379490  863.248596  -48740.632812  703.785950
 2465.000000  8990.429688  -65378.703125  -58830.257812  9614.312500  -49215.945312  290.243286  230.517532   48.339134  863.969299  -48750.175781  -275.946716
 2466.000000  9052.284180  -65121.429688  -58498.039062  9302.070312  -49195.968750  280.817108  407.740082   48.345360  863.858032  -48730.140625  864.593323
 2467.000000  8885.770508  -65376.812500  -58921.468750  9872.548828  -49048.921875  298.039093  -34.136578   48.378723  863.262268  -48582.773438  3089.872314
 2468.000000  9294.349609  -65534.656250  -58672.406250  9521.376953  -49151.031250  287.437683  506.358246   48.305012  864.579590  -48685.593750  -42.431267
 2469.000000  8997.961914  -65322.460938  -58747.648438  9521.847656  -49225.800781  287.451904  254.113159   48.256073  865.456360  -48760.832031  270.477905
 2470.000000  8912.432617  -65110.218750  -58633.695312  9507.876953  -49125.820312  287.030151  197.156616   48.379902  863.241272  -48659.660156  -262.059021
 2471.000000  8778.279297  -65022.988281  -58677.445312  9516.927734  -49160.515625  287.303375   14.205791   48.265034  865.295715  -48695.460938  1730.642456
 2472.000000  8842.000977  -65095.421875  -58683.109375  9548.117188  -49134.992188  288.244934  124.948769   48.371071  863.398865  -48668.917969  -475.263519
 2473.000000  9015.761719  -65339.351562  -58747.210938  9640.386719  -49106.824219  291.030426  254.487717   48.327557  864.176270  -48641.167969  3087.782471
 2474.000000  8982.560547  -65450.933594  -58891.562500  9732.159180  -49159.402344  293.800934  207.213211   48.266094  865.276672  -48694.339844  1830.262817
 2475.000000  8952.674805  -65176.230469  -58658.750000  9628.755859  -49029.992188  290.679321  226.102890   48.308094  864.524414  -48564.523438   61.548168
 2476.000000  9003.783203  -65286.273438  -58721.093750  9574.177734  -49146.914062  289.031677  265.884857   48.273949  865.135925  -48681.773438  1414.264771
 2477.000000  8780.396484  -65257.453125  -58906.671875  9785.115234  -49121.554688  295.399597  -77.316597   48.403912  862.813049  -48655.164062  1160.300903
 2478.000000  8985.616211  -65356.089844  -58796.226562  9685.126953  -49111.101562  292.381073  101.913506   48.441284  862.147400  -48644.347656   61.678940
 2479.000000  8812.346680  -64977.601562  -58585.804688  9459.024414  -49126.781250  285.555359  112.040367   48.238491  865.771851  -48661.984375  1069.407471
 2480.000000  9049.424805  -65292.593750  -58659.617188  9579.230469  -49080.386719  289.184204  358.260406   48.241997  865.708923  -48615.554688  915.992920
 2481.000000  8825.961914  -65062.101562  -58668.515625  9524.214844  -49144.300781  287.523346   85.226768   48.090195  868.441589  -48680.929688  670.516785
 2482.000000  8685.740234  -64967.523438  -58711.750000  9661.271484  -49050.476562  291.660919  -72.015617   48.291046  864.829590  -48585.171875  217.250458
 2483.000000  9065.322266  -65469.824219  -58842.882812  9656.008789  -49186.875000  291.502045  310.811737   48.263386  865.325256  -48721.835938  3580.490479
 2484.000000  8841.689453  -65082.582031  -58658.820312  9579.810547  -49079.007812  289.201721  111.026611   48.417450  862.571777  -48612.484375  2124.692871
 2485.000000  8942.454102  -65237.843750  -58715.570312  9523.595703  -49191.976562  287.504669  150.075439   48.364868  863.509583  -48725.960938  1069.518433
 2486.000000  8793.946289  -65386.164062  -59022.523438  9882.524414  -49140.000000  298.340240  -112.737343   48.212193  866.244080  -48675.457031  993.347168
 2487.000000  8886.701172  -65288.171875  -58836.046875  9799.681641  -49036.367188  295.839325   35.719963   48.356998  863.650085  -48570.425781  529.184387
 2488.000000  9045.633789  -65202.421875  -58584.867188  9408.078125  -49176.789062  284.017334  277.542908   48.282501  864.982666  -48711.566406  2798.277588
 2489.000000  9059.222656  -65233.964844  -58610.601562  9567.861328  -49042.742188  288.840942  274.238373   48.447224  862.041687  -48575.933594   -2.421614
 2490.000000  8941.652344  -65318.027344  -58795.859375  9707.610352  -49088.250000  293.059814  176.069763   48.337994  863.989685  -48622.492188  -1051.093872
 2491.000000  8759.158203  -65030.789062  -58704.695312  9693.213867  -49011.480469  292.625214  -40.054180   48.330402  864.125366  -48545.796875  2307.857178
 2492.000000  9115.513672  -65175.750000  -58485.257812  9336.805664  -49148.453125  281.865723  456.104248   48.304184  864.594421  -48683.023438  800.937134
 2493.000000  8923.130859  -65122.054688  -58629.070312  9498.519531  -49130.550781  286.747650  199.965942   48.300522  864.659973  -48665.156250  1507.252075
 2494.000000  8733.409180  -65061.781250  -58754.281250  9639.962891  -49114.320312  291.017639  -66.963623   48.382805  863.189453  -48648.132812  500.208344
 2495.000000  9076.935547  -65218.101562  -58570.554688  9472.593750  -49097.960938  285.964996  466.616211   48.220768  866.090027  -48633.332031  547.137329
 2496.000000  8849.458984  -65022.218750  -58608.898438  9455.250000  -49153.648438  285.441376  110.278984   48.296955  864.723816  -48688.285156  3526.173828
[truncated: 1,199,235 more chars]
