# Supplementary material for: Data for exploring the effect of parameters on decomposition of gas hydrate structure I
Source: Data Brief. 2018 Apr 11;18:1247–51. doi: 10.1016/j.dib.2018.04.015 (PMC5996948; doi:10.1016/j.dib.2018.04.015)
Supplement: Supplementary file 2 — Supplementary material [file mmc2.zip › data/data/temperature 290 K/cage occupancy 80/msdow.xvg]

# This file was created Tue Jan 24 22:41:50 2017
# Created by:
# GROMACS:      gmx msd, VERSION 5.0.2
# Executable:   /usr/bin/gmx
# Library dir:  /usr/share/gromacs/top
# Command line:
#   g_msd -f run.xtc -n ind.ndx -s run.tpr -o msdow10.xvg -b 9000 -e 10000
# g_msd is part of G R O M A C S:
#
# GROwing Monsters And Cloning Shrimps
#
@    title "Mean Square Displacement"
@    xaxis  label "Time (ps)"
@    yaxis  label "MSD (nm\S2\N)"
@TYPE xy
# MSD gathered over 1000 ps with 101 restarts
# Diffusion constants fitted from time 100 to 900 ps
# D[       OW*] = 0.0009 (+/- 0.0006) (1e-5 cm^2/s)
         0           0
  0.200195  0.00453514
  0.400391  0.00659154
  0.599609  0.00562791
  0.799805  0.00538659
         1  0.00525982
    1.2002  0.00534455
   1.40039  0.00539906
   1.59961  0.00522844
    1.7998  0.00488395
         2  0.00477349
    2.2002  0.00485247
   2.40039  0.00492352
   2.59961  0.00513513
    2.7998  0.00534899
         3  0.00534836
    3.2002  0.00519083
   3.40039  0.00505718
   3.59961  0.00514208
    3.7998  0.00528284
         4  0.00533527
    4.2002  0.00521456
   4.40039  0.00503318
   4.59961  0.00497729
    4.7998   0.0050274
         5  0.00509133
    5.2002  0.00512515
   5.40039  0.00516055
   5.59961  0.00521124
    5.7998  0.00523682
         6  0.00522417
    6.2002  0.00525818
   6.40039  0.00526011
   6.59961  0.00524874
    6.7998  0.00522337
         7  0.00514113
    7.2002  0.00503365
   7.40039  0.00500426
   7.59961  0.00507468
    7.7998  0.00513199
         8  0.00523139
    8.2002  0.00530199
   8.40039  0.00534657
   8.59961   0.0053299
    8.7998  0.00524799
         9  0.00519246
    9.2002  0.00512632
   9.40039  0.00505914
   9.59961  0.00502139
    9.7998  0.00505107
        10  0.00516513
   10.2002  0.00525203
   10.4004  0.00532607
   10.5996  0.00533308
   10.7998  0.00529082
        11  0.00529127
   11.2002  0.00520457
   11.4004  0.00512801
   11.5996  0.00511154
   11.7998  0.00511594
        12  0.00509996
   12.2002  0.00515874
   12.4004  0.00524931
   12.5996  0.00530256
   12.7998  0.00528091
        13  0.00528045
   13.2002  0.00524984
   13.4004  0.00518212
   13.5996  0.00515974
   13.7998  0.00517372
        14  0.00519814
   14.2002  0.00518838
   14.4004  0.00518322
   14.5996  0.00521499
   14.7998  0.00524618
        15  0.00524199
   15.2002  0.00522094
   15.4004  0.00524395
   15.5996  0.00522805
   15.7998  0.00523631
        16  0.00522864
   16.2002   0.0052272
   16.4004  0.00522819
   16.5996  0.00523227
   16.7998   0.0052279
        17  0.00523247
   17.2002  0.00522037
   17.4004  0.00519764
   17.5996  0.00523736
   17.7998  0.00525021
        18  0.00528701
   18.2002  0.00530226
   18.4004  0.00529938
   18.5996  0.00525583
   18.7998  0.00522588
        19   0.0052512
   19.2002  0.00521722
   19.4004  0.00520407
   19.5996  0.00521095
   19.7998  0.00524562
        20  0.00525191
   20.2002   0.0052966
   20.4004  0.00532873
   20.5996  0.00531051
   20.7998  0.00528293
        21  0.00526137
   21.2002  0.00523967
   21.4004  0.00523628
   21.5996  0.00523357
   21.7998    0.005247
        22  0.00525373
   22.2002  0.00528921
   22.4004  0.00528981
   22.5996  0.00530797
   22.7998  0.00530141
        23  0.00529256
   23.2002  0.00527963
   23.4004  0.00526384
   23.5996  0.00521823
   23.7998  0.00523313
        24  0.00528833
   24.2002  0.00530441
   24.4004  0.00527536
   24.5996  0.00524884
   24.7998  0.00529656
        25  0.00530507
   25.2002  0.00528096
   25.4004  0.00525746
   25.5996  0.00525761
   25.7998  0.00528765
        26  0.00529944
   26.2002  0.00530703
   26.4004  0.00530636
   26.5996   0.0053146
   26.7998  0.00532627
        27  0.00530075
   27.2002  0.00528518
   27.4004   0.0052797
   27.5996  0.00531266
   27.7998  0.00528221
        28   0.0052777
   28.2002  0.00529365
   28.4004  0.00533801
   28.5996  0.00534689
   28.7998  0.00531293
        29  0.00533503
   29.2002  0.00530674
   29.4004  0.00528809
   29.5996   0.0052892
   29.7998  0.00531162
        30  0.00530816
   30.2002  0.00533286
   30.4004  0.00537016
   30.5996  0.00533184
   30.7998  0.00532251
        31  0.00534515
   31.2002  0.00532696
   31.4004  0.00531585
   31.5996  0.00533734
   31.7998  0.00534259
        32  0.00529734
   32.2002  0.00528513
   32.4004  0.00532303
   32.5996  0.00534078
   32.7998  0.00533592
        33  0.00534153
   33.2002  0.00532017
   33.4004  0.00531862
   33.5996  0.00532955
   33.7998  0.00535326
        34  0.00536966
   34.2002  0.00533914
   34.4004  0.00531003
   34.5996  0.00533704
   34.7998  0.00533714
        35  0.00531759
   35.2002   0.0053093
   35.4004  0.00532303
   35.5996  0.00533969
   35.7998  0.00536256
        36  0.00536595
   36.2002  0.00538169
   36.4004  0.00536886
   36.5996  0.00536248
   36.7998  0.00537917
        37  0.00538188
   37.2002  0.00532754
   37.4004  0.00531128
   37.5996  0.00536081
   37.7998  0.00535353
        38  0.00536641
   38.2002  0.00540716
   38.4004  0.00539569
   38.5996  0.00534318
   38.7998  0.00537412
        39  0.00539463
   39.2002  0.00537752
   39.4004  0.00536044
   39.5996  0.00532953
   39.7998   0.0053485
        40  0.00538213
   40.2002  0.00540968
   40.4004  0.00541225
   40.5996  0.00541183
   40.7998  0.00537537
        41  0.00537668
   41.2002  0.00539132
   41.4004  0.00539157
   41.5996  0.00541853
   41.7998  0.00542045
        42  0.00537779
   42.2002  0.00534286
   42.4004  0.00536904
   42.5996   0.0054095
   42.7998  0.00540333
        43  0.00539454
   43.2002  0.00537217
   43.4004  0.00536317
   43.5996  0.00539551
   43.7998  0.00540848
        44  0.00540402
   44.2002  0.00539829
   44.4004  0.00539441
   44.5996  0.00539393
   44.7998  0.00540877
        45  0.00538569
   45.2002  0.00537898
   45.4004  0.00538598
   45.5996  0.00539572
   45.7998  0.00542182
        46  0.00544357
   46.2002  0.00543367
   46.4004  0.00542079
   46.5996  0.00542294
   46.7998  0.00543793
        47  0.00543519
   47.2002  0.00539652
   47.4004  0.00539158
   47.5996  0.00540566
   47.7998  0.00540986
        48  0.00544639
   48.2002   0.0054685
   48.4004  0.00546948
   48.5996  0.00543946
   48.7998  0.00542662
        49  0.00542168
   49.2002  0.00540689
   49.4004   0.0053906
   49.5996  0.00538553
   49.7998  0.00542095
        50  0.00541674
   50.2002  0.00543362
   50.4004  0.00548197
   50.5996  0.00550091
   50.7998  0.00546691
        51  0.00544123
   51.2002  0.00540978
   51.4004  0.00539909
   51.5996  0.00544256
   51.7998   0.0054477
        52  0.00543788
   52.2002  0.00544066
   52.4004  0.00546049
   52.5996  0.00546801
   52.7998  0.00544443
        53  0.00547179
   53.2002  0.00543893
   53.4004  0.00543759
   53.5996  0.00547663
   53.7998  0.00546985
        54  0.00546472
   54.2002  0.00543595
   54.4004  0.00541438
   54.5996  0.00543357
   54.7998   0.0054478
        55  0.00545559
   55.2002  0.00544927
   55.4004  0.00546242
   55.5996  0.00545609
   55.7998  0.00548621
        56  0.00549671
   56.2002  0.00548661
   56.4004  0.00547073
   56.5996  0.00547078
   56.7998  0.00544998
        57  0.00544384
   57.2002  0.00550408
   57.4004  0.00549472
   57.5996  0.00550134
   57.7998  0.00546542
        58    0.005485
   58.2002  0.00548559
   58.4004  0.00549666
   58.5996  0.00547448
   58.7998  0.00547411
        59  0.00547116
   59.2002  0.00545223
   59.4004  0.00546057
   59.5996  0.00546984
   59.7998  0.00549904
        60  0.00551521
   60.2002  0.00552385
   60.4004  0.00555012
   60.5996  0.00550289
   60.7998    0.005478
        61  0.00548905
   61.2002  0.00547901
   61.4004  0.00546041
   61.5996  0.00551169
   61.7998  0.00553915
        62  0.00548017
   62.2002  0.00549582
   62.4004  0.00550395
   62.5996  0.00550998
   62.7998  0.00549515
        63  0.00552196
   63.2002  0.00550807
   63.4004  0.00548243
   63.5996  0.00548792
   63.7998  0.00548735
        64  0.00551617
   64.2002  0.00551312
   64.4004  0.00552337
   64.5996  0.00554216
   64.7998  0.00552818
        65  0.00550533
   65.2002  0.00550534
   65.4004  0.00553538
   65.5996  0.00552894
   65.7998  0.00551918
        66  0.00549999
   66.2002  0.00550872
   66.4004  0.00551724
   66.5996  0.00552025
   66.7998  0.00552873
        67  0.00555481
   67.2002  0.00558057
   67.4004  0.00557036
   67.5996   0.0055632
   67.7998  0.00550812
        68   0.0055178
   68.2002   0.0055296
   68.4004  0.00554031
   68.5996   0.0055116
   68.7998  0.00552143
        69  0.00552525
   69.2002  0.00552131
   69.4004  0.00555141
   69.5996   0.0055372
   69.7998  0.00554014
        70  0.00554766
   70.2002  0.00554285
   70.4004  0.00557202
   70.5996  0.00555875
   70.7998  0.00554049
        71  0.00555928
   71.2002  0.00556702
   71.4004   0.0055436
   71.5996  0.00557127
   71.7998  0.00557083
        72  0.00552369
   72.2002  0.00553301
   72.4004  0.00554954
   72.5996  0.00557724
   72.7998  0.00556098
        73  0.00557843
   73.2002  0.00555882
   73.4004  0.00556365
   73.5996  0.00557505
   73.7998  0.00555908
        74  0.00558445
   74.2002  0.00556449
   74.4004  0.00555828
   74.5996  0.00554738
   74.7998  0.00555903
        75  0.00557053
   75.2002  0.00557014
   75.4004  0.00558181
   75.5996  0.00558918
   75.7998  0.00558183
        76  0.00554851
   76.2002  0.00557267
   76.4004  0.00558119
   76.5996  0.00557806
   76.7998  0.00559037
        77  0.00558733
   77.2002  0.00563239
   77.4004  0.00561588
   77.5996  0.00561275
   77.7998  0.00557982
        78  0.00557107
   78.2002     0.00558
   78.4004  0.00558509
   78.5996  0.00559772
   78.7998  0.00559007
        79  0.00559072
   79.2002  0.00559851
   79.4004   0.0056113
   79.5996   0.0055945
   79.7998  0.00560378
        80  0.00559658
   80.2002   0.0055973
   80.4004  0.00562059
   80.5996  0.00560805
   80.7998   0.0055992
        81   0.0056092
   81.2002  0.00562241
   81.4004  0.00559745
   81.5996  0.00562205
   81.7998  0.00565098
        82  0.00563321
   82.2002  0.00560501
   82.4004  0.00559374
   82.5996  0.00563572
   82.7998  0.00562174
        83  0.00562107
   83.2002   0.0056088
   83.4004  0.00563375
   83.5996  0.00562707
   83.7998  0.00563169
        84  0.00562496
   84.2002  0.00559278
   84.4004  0.00559873
   84.5996  0.00560587
   84.7998   0.0056517
        85  0.00563541
   85.2002  0.00561796
   85.4004  0.00561846
   85.5996  0.00561786
   85.7998   0.0056377
        86  0.00563061
   86.2002  0.00563788
   86.4004  0.00564868
   86.5996  0.00565128
   86.7998  0.00566596
        87  0.00567499
   87.2002   0.0056588
   87.4004  0.00564232
   87.5996  0.00565543
   87.7998  0.00561332
        88  0.00561299
   88.2002  0.00565402
   88.4004    0.005644
   88.5996  0.00561418
   88.7998  0.00563343
        89  0.00565699
   89.2002  0.00567757
   89.4004  0.00569896
   89.5996  0.00566972
   89.7998  0.00565128
        90   0.0056602
   90.2002  0.00566718
   90.4004  0.00565788
   90.5996  0.00564428
   90.7998  0.00565313
        91  0.00567129
   91.2002   0.0056653
   91.4004  0.00565714
   91.5996   0.0056764
   91.7998  0.00568606
        92  0.00565504
   92.2002  0.00565709
   92.4004  0.00566739
   92.5996  0.00566677
   92.7998  0.00566813
        93  0.00569085
   93.2002  0.00566879
   93.4004  0.00565587
   93.5996  0.00568132
   93.7998  0.00567494
        94  0.00569149
   94.2002  0.00568628
   94.4004  0.00567486
   94.5996  0.00566169
   94.7998  0.00568889
        95  0.00566791
   95.2002  0.00566537
   95.4004   0.0056817
   95.5996  0.00567567
   95.7998  0.00568998
        96  0.00567624
   96.2002   0.0056827
   96.4004  0.00566688
   96.5996  0.00566495
   96.7998  0.00569401
        97  0.00570883
   97.2002  0.00575436
   97.4004  0.00575275
   97.5996  0.00573162
   97.7998   0.0056775
        98  0.00564694
   98.2002  0.00568603
   98.4004  0.00569392
   98.5996  0.00566671
   98.7998  0.00570183
        99  0.00572431
   99.2002  0.00570935
   99.4004  0.00571192
   99.5996  0.00571057
   99.7998  0.00570838
       100  0.00571519
     100.2  0.00568354
     100.4  0.00572407
     100.6  0.00572034
     100.8  0.00566312
       101  0.00569398
     101.2  0.00570559
     101.4    0.005698
     101.6  0.00573746
     101.8  0.00575771
       102  0.00573965
     102.2  0.00572746
     102.4  0.00570514
     102.6   0.0057039
     102.8   0.0057029
       103  0.00570083
     103.2  0.00569706
     103.4  0.00571956
     103.6  0.00573296
     103.8   0.0057318
       104  0.00571722
     104.2  0.00571055
     104.4  0.00575765
     104.6  0.00575823
     104.8  0.00573504
       105   0.0057281
     105.2  0.00571747
     105.4  0.00572432
     105.6  0.00573984
     105.8   0.0057293
       106  0.00571944
     106.2  0.00572237
     106.4  0.00572793
     106.6  0.00576804
     106.8  0.00580228
       107  0.00578913
     107.2  0.00578764
     107.4  0.00573018
     107.6  0.00575097
     107.8  0.00572417
       108  0.00572558
     108.2  0.00573071
     108.4  0.00575281
     108.6  0.00577552
     108.8  0.00577232
       109  0.00577075
     109.2  0.00577035
     109.4  0.00576863
     109.6  0.00575098
     109.8  0.00576655
       110  0.00576982
     110.2  0.00574066
     110.4  0.00576044
     110.6  0.00578086
     110.8  0.00578723
       111  0.00580256
     111.2  0.00578078
     111.4  0.00575295
     111.6  0.00575152
     111.8  0.00578907
       112  0.00577917
     112.2  0.00576082
     112.4  0.00576143
     112.6  0.00577299
     112.8  0.00576886
       113   0.0057888
     113.2  0.00579263
     113.4  0.00577655
     113.6  0.00575768
     113.8  0.00579184
       114  0.00580191
     114.2  0.00575428
     114.4  0.00576474
     114.6  0.00576996
     114.8  0.00576027
       115  0.00575631
     115.2  0.00576676
     115.4   0.0057875
     115.6  0.00579565
     115.8  0.00583375
       116  0.00580901
     116.2  0.00579314
     116.4  0.00580372
     116.6  0.00579375
     116.8  0.00581481
       117  0.00581919
     117.2  0.00580055
     117.4   0.0057932
     117.6  0.00579847
     117.8  0.00577413
       118  0.00579928
     118.2  0.00581508
     118.4  0.00584532
     118.6   0.0058345
     118.8  0.00581221
       119  0.00580983
     119.2  0.00580349
     119.4  0.00580816
     119.6  0.00577673
     119.8  0.00579895
       120  0.00582643
     120.2  0.00585527
     120.4  0.00586026
     120.6  0.00584792
     120.8  0.00582425
       121  0.00585754
     121.2   0.0058478
     121.4  0.00579806
     121.6  0.00580792
     121.8  0.00583424
       122  0.00581984
     122.2  0.00579975
     122.4  0.00582836
     122.6   0.0058609
     122.8  0.00583936
       123  0.00585959
     123.2  0.00586185
     123.4  0.00586588
     123.6  0.00583173
     123.8  0.00581487
       124  0.00584232
     124.2  0.00583972
     124.4  0.00585209
     124.6   0.0058469
     124.8  0.00586812
       125  0.00585803
     125.2  0.00583005
     125.4  0.00583835
     125.6  0.00586311
     125.8   0.0058854
       126  0.00585483
     126.2  0.00584758
     126.4  0.00583993
     126.6  0.00585849
     126.8  0.00586385
       127  0.00585788
     127.2  0.00587748
     127.4  0.00586743
     127.6  0.00586286
     127.8  0.00586672
       128  0.00588484
     128.2  0.00585602
     128.4  0.00585763
     128.6   0.0058796
     128.8  0.00588138
       129  0.00589079
     129.2  0.00589066
     129.4  0.00587873
     129.6  0.00587035
     129.8  0.00587359
       130   0.0058953
     130.2  0.00592905
     130.4  0.00590614
     130.6  0.00591581
     130.8  0.00587718
       131  0.00588251
     131.2  0.00585268
     131.4  0.00584715
     131.6  0.00591918
     131.8  0.00593184
       132  0.00588568
     132.2  0.00588734
     132.4   0.0058995
     132.6  0.00591002
     132.8  0.00590295
       133  0.00588858
     133.2  0.00586359
     133.4  0.00589023
     133.6  0.00590149
     133.8   0.0058824
       134  0.00590275
     134.2  0.00589726
     134.4   0.0058978
     134.6  0.00589483
     134.8  0.00593815
       135  0.00592693
     135.2  0.00588978
     135.4  0.00589064
     135.6  0.00588157
     135.8  0.00589897
       136   0.0059099
     136.2   0.0059034
     136.4  0.00591678
     136.6  0.00593523
     136.8  0.00595017
       137   0.0059273
     137.2  0.00592217
     137.4  0.00590161
     137.6  0.00593802
     137.8   0.0059401
       138  0.00589555
     138.2  0.00589587
     138.4  0.00591386
     138.6  0.00590443
     138.8  0.00591052
       139  0.00594411
     139.2  0.00596619
     139.4  0.00596557
     139.6   0.0059102
     139.8  0.00589366
       140  0.00591054
     140.2     0.00592
     140.4  0.00596736
     140.6  0.00597674
     140.8  0.00593268
       141  0.00594787
     141.2  0.00594286
     141.4  0.00593792
     141.6  0.00595161
     141.8  0.00595969
       142  0.00592822
     142.2  0.00594574
     142.4  0.00594926
     142.6   0.0059581
     142.8  0.00597577
       143   0.0059844
     143.2  0.00592885
     143.4  0.00591321
     143.6  0.00593777
     143.8  0.00594706
       144  0.00595544
     144.2  0.00595114
     144.4  0.00596109
     144.6  0.00594211
     144.8  0.00594352
       145  0.00594968
     145.2  0.00594204
     145.4  0.00595483
     145.6  0.00594044
     145.8  0.00593564
       146  0.00594245
     146.2   0.0059762
     146.4  0.00597427
     146.6  0.00599348
     146.8  0.00601592
       147  0.00598634
     147.2   0.0059796
     147.4  0.00595037
     147.6  0.00596001
     147.8  0.00594731
       148  0.00596009
     148.2   0.0059684
     148.4  0.00598738
     148.6  0.00600683
     148.8  0.00598419
       149  0.00597887
     149.2  0.00598638
     149.4  0.00601262
     149.6  0.00598689
     149.8  0.00598663
       150  0.00597827
     150.2  0.00597481
     150.4  0.00600591
     150.6  0.00600918
     150.8  0.00599495
       151  0.00600931
     151.2  0.00600153
     151.4  0.00598648
     151.6  0.00600029
     151.8  0.00601702
       152  0.00600608
     152.2  0.00598329
     152.4  0.00598242
     152.6  0.00601908
     152.8  0.00596784
       153  0.00600268
     153.2  0.00603431
     153.4   0.0060414
     153.6   0.0060187
     153.8  0.00597848
       154  0.00600725
     154.2  0.00599499
     154.4  0.00597916
     154.6   0.0059957
     154.8  0.00601869
       155  0.00600052
     155.2  0.00598881
     155.4  0.00600622
     155.6   0.0060188
     155.8  0.00605807
       156  0.00602869
     156.2  0.00600846
     156.4  0.00598975
     156.6  0.00600414
     156.8  0.00604405
       157  0.00603787
     157.2  0.00607451
     157.4  0.00604632
     157.6  0.00603872
     157.8  0.00600866
       158  0.00601058
     158.2  0.00604083
     158.4  0.00601193
     158.6  0.00601138
     158.8  0.00603914
       159  0.00604074
     159.2  0.00606382
     159.4  0.00605486
     159.6  0.00605631
     159.8  0.00605281
       160  0.00604481
     160.2  0.00604727
     160.4  0.00603846
     160.6  0.00603198
     160.8  0.00601808
       161  0.00604919
     161.2  0.00605085
     161.4  0.00605452
     161.6  0.00606289
     161.8  0.00606446
       162  0.00604933
     162.2  0.00604805
     162.4   0.0060033
     162.6  0.00603573
     162.8  0.00609091
       163  0.00610993
     163.2  0.00607086
     163.4  0.00608662
     163.6  0.00606007
     163.8  0.00601459
       164  0.00602626
     164.2  0.00602457
     164.4  0.00602356
     164.6  0.00606764
     164.8  0.00609708
       165  0.00604501
     165.2  0.00604984
     165.4  0.00607609
     165.6  0.00607746
     165.8  0.00605525
       166  0.00602702
     166.2  0.00604813
     166.4  0.00607262
     166.6  0.00612153
     166.8  0.00612261
       167  0.00610033
     167.2  0.00606141
     167.4   0.0060384
     167.6   0.0061036
     167.8  0.00607253
       168  0.00604146
     168.2  0.00607281
     168.4  0.00607653
     168.6  0.00607581
     168.8   0.0060807
       169   0.0061027
     169.2   0.0061066
     169.4  0.00607792
     169.6  0.00606959
     169.8  0.00612588
       170  0.00609308
     170.2  0.00606137
     170.4  0.00607906
     170.6   0.0060917
     170.8  0.00611506
       171  0.00614158
     171.2  0.00611932
     171.4  0.00607703
     171.6  0.00608778
     171.8  0.00611394
       172  0.00608434
     172.2  0.00607828
     172.4  0.00608379
     172.6  0.00612555
     172.8  0.00612105
       173  0.00614832
     173.2  0.00615884
     173.4  0.00614878
     173.6  0.00608266
     173.8  0.00606237
       174  0.00607778
     174.2  0.00609482
     174.4  0.00613893
     174.6  0.00613931
     174.8  0.00612267
       175  0.00608356
     175.2  0.00609264
     175.4  0.00609263
     175.6  0.00612798
     175.8  0.00614867
       176  0.00609777
     176.2  0.00609574
     176.4  0.00610391
     176.6  0.00611763
     176.8  0.00613355
       177  0.00613992
     177.2  0.00613293
     177.4  0.00612296
     177.6  0.00615037
     177.8  0.00611543
       178  0.00612476
     178.2    0.006147
     178.4  0.00614693
     178.6  0.00614414
     178.8  0.00614305
       179  0.00614134
     179.2  0.00613212
     179.4  0.00612724
     179.6  0.00611336
     179.8  0.00613108
       180  0.00613279
     180.2  0.00613905
     180.4  0.00619294
     180.6   0.0061843
     180.8  0.00616459
       181  0.00615144
     181.2  0.00611329
     181.4  0.00610255
     181.6  0.00611431
     181.8  0.00613742
       182  0.00614892
     182.2  0.00618453
     182.4  0.00618619
     182.6   0.0062203
     182.8  0.00618801
       183  0.00614178
     183.2  0.00613305
     183.4  0.00615453
     183.6  0.00613373
     183.8  0.00612943
       184  0.00615917
     184.2  0.00615969
     184.4  0.00618962
     184.6  0.00617634
     184.8  0.00620547
       185  0.00617732
     185.2  0.00612691
     185.4  0.00613888
     185.6   0.0061388
     185.8  0.00616368
       186  0.00617859
     186.2  0.00616319
     186.4  0.00618229
     186.6  0.00617173
     186.8   0.0061672
       187  0.00619904
     187.2  0.00621132
     187.4  0.00617006
     187.6  0.00620292
     187.8  0.00616113
       188  0.00612641
     188.2  0.00616669
     188.4  0.00618071
     188.6  0.00617133
     188.8  0.00615987
       189  0.00618689
     189.2  0.00620641
     189.4  0.00620291
     189.6  0.00618336
     189.8  0.00619365
       190  0.00618748
     190.2  0.00618187
     190.4  0.00616844
     190.6  0.00616948
     190.8  0.00618412
       191  0.00620536
     191.2  0.00618759
     191.4  0.00618407
     191.6  0.00621341
     191.8  0.00624203
       192   0.0062043
     192.2  0.00619973
     192.4  0.00620351
     192.6  0.00619216
     192.8   0.0062138
       193  0.00624524
     193.2  0.00622558
     193.4  0.00619063
     193.6  0.00620556
     193.8  0.00623583
       194  0.00622489
     194.2  0.00620417
     194.4  0.00622373
     194.6  0.00624751
     194.8  0.00622693
       195  0.00621053
     195.2  0.00618714
     195.4  0.00617179
     195.6  0.00621242
     195.8  0.00625631
       196  0.00621668
     196.2  0.00619679
     196.4  0.00619737
     196.6   0.0062393
     196.8  0.00625679
       197  0.00628471
     197.2  0.00628077
     197.4  0.00622849
     197.6  0.00623761
     197.8  0.00621644
       198  0.00621114
     198.2  0.00621657
     198.4  0.00621701
     198.6  0.00623665
     198.8  0.00623585
       199  0.00626794
     199.2  0.00629693
     199.4  0.00625927
     199.6  0.00620684
     199.8   0.0062222
       200  0.00624058
     200.2   0.0062328
     200.4  0.00621775
     200.6  0.00623888
     200.8  0.00624009
       201   0.0062441
     201.2  0.00622515
     201.4  0.00621506
     201.6   0.0062417
     201.8  0.00627375
       202  0.00624605
     202.2  0.00624248
     202.4   0.0062428
     202.6  0.00626865
     202.8   0.0062913
       203  0.00625487
     203.2   0.0062175
     203.4  0.00624303
     203.6  0.00628354
     203.8  0.00629947
       204  0.00626208
     204.2  0.00625669
     204.4  0.00626672
     204.6  0.00626651
     204.8  0.00628617
       205   0.0062384
     205.2  0.00623728
     205.4  0.00628032
     205.6  0.00632567
     205.8  0.00630978
       206  0.00625681
     206.2  0.00622288
     206.4  0.00622779
     206.6   0.0062474
     206.8  0.00628374
       207  0.00634229
     207.2  0.00634429
     207.4   0.0063225
     207.6   0.0063096
     207.8  0.00627835
       208  0.00627152
     208.2    0.006272
     208.4  0.00624553
     208.6  0.00624564
     208.8   0.0062538
       209  0.00627084
     209.2  0.00629763
     209.4  0.00628968
     209.6  0.00628417
     209.8  0.00630484
       210  0.00629967
     210.2  0.00628529
     210.4  0.00631821
     210.6   0.0063006
     210.8   0.0062713
       211  0.00625937
     211.2  0.00624584
     211.4  0.00626515
     211.6  0.00629835
     211.8  0.00632412
       212  0.00632799
     212.2  0.00632593
     212.4  0.00630481
     212.6  0.00629254
     212.8  0.00627244
       213  0.00630032
     213.2  0.00629892
     213.4  0.00626782
     213.6  0.00628611
     213.8  0.00630454
       214  0.00631294
     214.2  0.00630179
     214.4  0.00633299
     214.6  0.00635586
     214.8  0.00631561
       215  0.00628352
     215.2  0.00628184
     215.4  0.00627839
     215.6  0.00629365
     215.8  0.00633008
       216    0.006312
     216.2    0.006302
     216.4  0.00627235
     216.6   0.0063149
     216.8  0.00636516
       217  0.00638622
     217.2  0.00637262
     217.4  0.00634732
     217.6  0.00632113
     217.8  0.00630816
       218   0.0063525
     218.2  0.00632411
     218.4  0.00626875
     218.6   0.0062841
     218.8  0.00632741
       219   0.0063707
     219.2  0.00637334
     219.4  0.00632936
     219.6  0.00629086
     219.8  0.00635258
       220  0.00637452
     220.2  0.00632939
     220.4  0.00630864
     220.6  0.00630761
     220.8  0.00634941
       221  0.00636227
     221.2  0.00633941
     221.4   0.0063073
     221.6  0.00632206
     221.8  0.00635401
       222  0.00634038
     222.2  0.00635626
     222.4  0.00634238
     222.6  0.00633146
     222.8   0.0063513
       223  0.00636494
     223.2  0.00636514
     223.4  0.00637207
     223.6  0.00635835
     223.8  0.00633163
       224  0.00633779
     224.2  0.00635765
     224.4  0.00635811
     224.6  0.00635948
     224.8   0.0063656
       225  0.00632135
     225.2  0.00632767
     225.4  0.00631537
     225.6  0.00634796
     225.8  0.00640248
       226  0.00635081
     226.2  0.00635951
     226.4  0.00639306
     226.6   0.0064099
     226.8  0.00636569
       227  0.00635912
     227.2  0.00637588
     227.4  0.00633786
     227.6  0.00634278
     227.8  0.00635744
       228  0.00637455
     228.2  0.00635614
     228.4  0.00637572
     228.6  0.00639079
     228.8  0.00637059
       229  0.00638591
     229.2  0.00637568
     229.4  0.00634795
     229.6  0.00634597
     229.8  0.00635316
       230  0.00637153
     230.2  0.00635398
     230.4  0.00637943
     230.6  0.00639289
     230.8  0.00638043
       231   0.0063846
     231.2  0.00638397
     231.4  0.00642454
     231.6  0.00638269
     231.8  0.00636423
       232  0.00633548
     232.2  0.00638403
     232.4  0.00637969
     232.6  0.00637294
     232.8  0.00638603
       233  0.00640013
     233.2  0.00638881
     233.4  0.00639728
     233.6  0.00638271
     233.8  0.00635953
       234  0.00636426
     234.2  0.00637623
     234.4  0.00639098
     234.6  0.00639591
     234.8  0.00643038
       235  0.00640706
     235.2  0.00637536
     235.4   0.0063774
     235.6  0.00639277
     235.8  0.00640788
       236  0.00638657
     236.2  0.00639952
     236.4   0.0064031
     236.6  0.00640916
     236.8  0.00641885
       237  0.00643406
     237.2  0.00644209
     237.4  0.00638367
     237.6  0.00640175
     237.8  0.00640344
       238  0.00637348
     238.2  0.00640082
     238.4  0.00641826
     238.6   0.0064022
     238.8  0.00637805
       239  0.00640083
     239.2  0.00643695
     239.4   0.0064298
     239.6  0.00640855
     239.8  0.00642388
       240  0.00645095
     240.2  0.00642339
     240.4   0.0064186
     240.6  0.00641241
     240.8  0.00638678
       241  0.00641739
     241.2  0.00639661
     241.4  0.00641707
     241.6  0.00644632
     241.8   0.0064562
       242  0.00639788
     242.2  0.00639765
     242.4  0.00641278
     242.6  0.00644541
     242.8  0.00644383
       243  0.00645285
     243.2  0.00642007
     243.4  0.00641682
     243.6  0.00639934
     243.8   0.0064271
       244  0.00640935
     244.2  0.00640872
     244.4  0.00646131
     244.6  0.00648078
     244.8  0.00648814
       245  0.00644095
     245.2  0.00641113
     245.4  0.00640059
     245.6  0.00638637
     245.8   0.0064321
       246  0.00643704
     246.2  0.00647425
     246.4  0.00648074
     246.6  0.00649664
     246.8  0.00647511
       247  0.00647099
     247.2    0.006476
     247.4   0.0064341
     247.6  0.00645211
     247.8  0.00644668
       248  0.00644164
     248.2  0.00645656
     248.4  0.00646418
     248.6  0.00648283
     248.8  0.00646493
       249  0.00648246
     249.2  0.00648067
     249.4  0.00645542
     249.6  0.00641976
     249.8   0.0064204
       250  0.00643203
     250.2   0.0064417
     250.4  0.00648497
     250.6  0.00650333
     250.8  0.00647538
       251  0.00649387
     251.2  0.00646613
     251.4  0.00644681
     251.6   0.0064654
     251.8  0.00645979
       252  0.00643603
     252.2  0.00647339
     252.4    0.006461
     252.6  0.00647135
     252.8  0.00646698
       253  0.00646453
     253.2  0.00648221
     253.4  0.00646988
     253.6  0.00648905
     253.8  0.00648366
       254  0.00644732
     254.2  0.00644489
     254.4  0.00648115
     254.6  0.00646842
     254.8  0.00646932
       255  0.00643121
     255.2  0.00646871
     255.4  0.00649535
     255.6  0.00650695
     255.8  0.00650684
       256  0.00647872
     256.2  0.00650862
     256.4  0.00647418
     256.6  0.00647175
     256.8  0.00648136
       257    0.006507
     257.2   0.0065134
     257.4  0.00649225
     257.6  0.00650846
     257.8  0.00647656
       258  0.00650992
     258.2   0.0065405
     258.4  0.00653234
     258.6  0.00652083
     258.8  0.00648616
       259  0.00648656
     259.2  0.00646851
     259.4  0.00646243
     259.6  0.00644927
     259.8  0.00649569
       260  0.00652652
     260.2  0.00655978
     260.4  0.00657725
     260.6  0.00650346
     260.8  0.00647321
       261  0.00651154
     261.2  0.00648272
     261.4  0.00647929
     261.6  0.00648528
     261.8  0.00651308
       262  0.00649124
     262.2  0.00650937
     262.4  0.00652807
     262.6  0.00652835
     262.8  0.00651839
       263  0.00653444
     263.2  0.00654249
     263.4  0.00649978
     263.6  0.00643726
     263.8  0.00647659
       264  0.00650889
     264.2  0.00649501
     264.4  0.00651118
     264.6  0.00651836
     264.8  0.00653984
       265  0.00649914
     265.2  0.00647583
     265.4  0.00650327
     265.6  0.00652416
     265.8  0.00649511
       266  0.00647226
     266.2    0.006501
     266.4  0.00652174
     266.6  0.00654445
     266.8   0.0065611
       267  0.00653247
     267.2  0.00654777
     267.4  0.00653958
     267.6  0.00654747
     267.8  0.00652084
       268   0.0065035
     268.2  0.00650533
     268.4   0.0065457
     268.6  0.00653112
     268.8  0.00649001
       269  0.00656936
     269.2  0.00658238
     269.4  0.00657646
     269.6  0.00653902
     269.8  0.00651567
       270  0.00651512
     270.2  0.00654524
     270.4  0.00652642
     270.6  0.00655061
     270.8  0.00654861
       271  0.00653324
     271.2  0.00650365
     271.4  0.00654515
     271.6  0.00656428
     271.8  0.00652318
       272  0.00647957
     272.2  0.00654565
     272.4  0.00656518
     272.6  0.00655676
     272.8  0.00654493
       273  0.00655308
     273.2  0.00652455
     273.4   0.0064971
     273.6  0.00651938
     273.8  0.00656703
       274  0.00655055
     274.2  0.00653614
     274.4   0.0065554
     274.6   0.0065537
     274.8  0.00654999
       275  0.00649655
     275.2  0.00650534
     275.4  0.00651952
     275.6  0.00658426
     275.8  0.00656731
       276  0.00652942
     276.2  0.00657384
     276.4   0.0065368
     276.6  0.00650955
     276.8  0.00655286
       277  0.00661085
     277.2  0.00660277
     277.4  0.00656401
     277.6  0.00659253
     277.8  0.00661006
       278  0.00659065
     278.2  0.00652395
     278.4  0.00649689
     278.6  0.00653979
     278.8  0.00658199
       279  0.00662179
     279.2  0.00662218
     279.4  0.00659739
     279.6  0.00658869
     279.8  0.00657688
       280  0.00653702
     280.2  0.00652862
     280.4   0.0065272
     280.6  0.00655212
     280.8  0.00660211
       281  0.00660064
     281.2  0.00655134
     281.4  0.00659718
     281.6  0.00662428
     281.8  0.00658704
       282  0.00652988
     282.2  0.00657539
     282.4  0.00658365
     282.6  0.00656957
     282.8  0.00655037
       283  0.00656817
     283.2  0.00658403
     283.4   0.0065713
     283.6  0.00658428
     283.8  0.00660966
       284  0.00659493
     284.2   0.0065526
     284.4    0.006577
     284.6  0.00658069
     284.8  0.00658223
       285  0.00654554
     285.2  0.00655095
     285.4  0.00654826
     285.6  0.00654985
     285.8  0.00657308
       286  0.00656286
     286.2  0.00660274
     286.4  0.00660196
     286.6  0.00660523
     286.8  0.00662284
       287  0.00660227
     287.2  0.00658843
     287.4  0.00659015
     287.6  0.00659367
     287.8  0.00660881
       288  0.00660453
     288.2  0.00659883
     288.4  0.00658011
     288.6  0.00660848
     288.8  0.00660082
       289   0.0065759
     289.2   0.0066228
     289.4  0.00659019
     289.6   0.0065793
     289.8  0.00662387
       290  0.00660913
     290.2  0.00659229
     290.4  0.00660928
     290.6  0.00658775
     290.8  0.00657985
       291  0.00658509
     291.2  0.00659529
     291.4  0.00662992
     291.6  0.00664919
     291.8  0.00663669
       292  0.00657227
     292.2  0.00660327
     292.4  0.00659866
     292.6   0.0066251
     292.8   0.0066175
       293  0.00661362
     293.2  0.00660878
     293.4  0.00660425
     293.6  0.00663282
     293.8  0.00667107
       294  0.00664019
     294.2  0.00658349
     294.4  0.00659391
     294.6   0.0065758
     294.8  0.00661385
       295  0.00657763
     295.2  0.00658106
     295.4  0.00660427
     295.6  0.00661567
     295.8  0.00662879
       296  0.00657695
     296.2  0.00660059
     296.4  0.00662533
     296.6  0.00663353
     296.8  0.00666798
       297  0.00668587
     297.2  0.00668251
     297.4  0.00662617
     297.6  0.00660576
     297.8  0.00662039
       298  0.00663593
     298.2  0.00661149
     298.4  0.00662957
     298.6  0.00666893
     298.8  0.00665293
       299  0.00668337
     299.2  0.00663534
     299.4  0.00658822
     299.6  0.00658612
     299.8  0.00662777
       300  0.00663443
     300.2  0.00662975
     300.4  0.00665458
     300.6  0.00669131
     300.8  0.00667712
       301  0.00664151
     301.2  0.00660932
     301.4  0.00662406
     301.6   0.0066309
     301.8  0.00666757
       302  0.00663272
     302.2  0.00664202
     302.4  0.00661543
     302.6  0.00662033
     302.8  0.00666649
       303  0.00667533
     303.2  0.00666431
     303.4   0.0066726
     303.6  0.00666979
     303.8   0.0066492
       304  0.00661254
     304.2  0.00659696
     304.4  0.00662988
     304.6  0.00663925
     304.8  0.00665048
       305  0.00663368
     305.2  0.00665307
     305.4  0.00665105
     305.6  0.00663804
     305.8  0.00665332
       306  0.00660564
     306.2  0.00661881
     306.4  0.00665978
     306.6  0.00669317
     306.8  0.00666287
       307  0.00666601
     307.2  0.00669591
     307.4  0.00666477
     307.6  0.00668673
     307.8  0.00669876
       308  0.00664826
     308.2  0.00666651
     308.4   0.0066793
     308.6  0.00667758
     308.8  0.00664498
       309   0.0066791
     309.2  0.00667572
     309.4  0.00667932
     309.6  0.00666993
     309.8   0.0067118
       310  0.00669577
     310.2  0.00666959
     310.4  0.00667393
     310.6  0.00666128
     310.8  0.00667499
       311   0.0066885
     311.2  0.00664146
     311.4  0.00666514
     311.6  0.00670471
     311.8  0.00670308
       312  0.00664866
     312.2  0.00666119
     312.4  0.00668155
     312.6  0.00669201
     312.8   0.0066874
       313   0.0066917
     313.2  0.00669479
     313.4  0.00669428
     313.6  0.00666787
     313.8  0.00667341
       314  0.00666961
     314.2  0.00665249
     314.4  0.00669421
     314.6  0.00672013
     314.8  0.00671702
       315  0.00662375
     315.2  0.00659258
     315.4  0.00664344
     315.6  0.00666009
     315.8  0.00669129
       316  0.00665987
     316.2  0.00668402
     316.4  0.00669818
     316.6  0.00668042
     316.8  0.00668678
       317  0.00672799
     317.2  0.00673595
     317.4  0.00672475
     317.6  0.00671819
     317.8  0.00667731
       318  0.00667896
     318.2  0.00667465
     318.4  0.00669046
     318.6  0.00671028
     318.8  0.00667332
       319  0.00671138
     319.2  0.00670473
     319.4  0.00668526
     319.6  0.00669404
     319.8  0.00670426
       320  0.00669184
     320.2  0.00668629
     320.4  0.00670866
     320.6  0.00670961
     320.8  0.00671736
       321  0.00674079
     321.2  0.00672286
     321.4  0.00668109
     321.6  0.00669927
     321.8  0.00670693
       322  0.00668152
     322.2  0.00672809
     322.4  0.00671083
     322.6  0.00669439
     322.8  0.00668849
       323  0.00673627
     323.2  0.00674492
     323.4  0.00670118
     323.6  0.00667366
     323.8  0.00668503
       324  0.00669066
     324.2  0.00667144
     324.4  0.00669418
     324.6  0.00670073
     324.8  0.00673849
       325  0.00672197
     325.2  0.00666504
     325.4  0.00665476
     325.6  0.00670322
     325.8  0.00672743
       326  0.00667201
     326.2  0.00668717
     326.4  0.00672376
     326.6  0.00673779
     326.8  0.00675768
       327  0.00673646
     327.2  0.00671989
     327.4  0.00673709
     327.6  0.00676949
     327.8  0.00672583
       328  0.00669321
     328.2  0.00669981
     328.4  0.00669769
     328.6  0.00670362
     328.8  0.00671911
       329  0.00676377
     329.2  0.00678758
     329.4  0.00673312
     329.6  0.00671162
     329.8  0.00676227
       330  0.00674449
     330.2  0.00668798
     330.4  0.00671496
     330.6   0.0067718
     330.8  0.00675434
       331   0.0067539
     331.2  0.00671285
     331.4  0.00671447
     331.6  0.00671138
     331.8   0.0067584
       332  0.00672638
     332.2  0.00674536
     332.4  0.00671257
     332.6  0.00673739
     332.8   0.0067134
       333  0.00671101
     333.2  0.00672396
     333.4  0.00672057
     333.6  0.00673099
     333.8  0.00675926
       334  0.00676936
     334.2  0.00671287
     334.4   0.0067258
     334.6  0.00670505
     334.8  0.00672275
       335  0.00671805
     335.2  0.00670117
     335.4  0.00670712
     335.6  0.00670022
     335.8  0.00673469
       336  0.00673776
     336.2  0.00675881
     336.4  0.00676936
     336.6  0.00674139
     336.8  0.00673417
       337  0.00677898
     337.2  0.00678068
     337.4  0.00674828
     337.6  0.00676889
     337.8  0.00676072
       338  0.00675711
     338.2  0.00670247
     338.4  0.00671278
     338.6   0.0067666
     338.8  0.00674501
       339  0.00677108
     339.2  0.00677771
     339.4   0.0067712
     339.6  0.00675456
     339.8  0.00677711
       340  0.00673715
     340.2  0.00668341
     340.4  0.00671593
     340.6  0.00677991
     340.8  0.00679047
       341  0.00678949
     341.2  0.00675369
     341.4  0.00676531
     341.6  0.00677125
     341.8  0.00677569
       342  0.00673893
     342.2  0.00672534
     342.4  0.00674876
     342.6  0.00675296
     342.8  0.00673019
       343  0.00675837
     343.2   0.0067817
     343.4   0.0067671
     343.6  0.00675309
     343.8  0.00677896
       344  0.00674059
     344.2  0.00671422
     344.4  0.00677944
     344.6  0.00676417
     344.8  0.00677454
       345  0.00677641
     345.2  0.00673218
     345.4  0.00670979
     345.6  0.00673224
     345.8  0.00673874
       346   0.0067334
     346.2   0.0067838
     346.4  0.00681534
     346.6  0.00682712
     346.8  0.00681602
       347  0.00676829
     347.2  0.00675181
     347.4   0.0067371
     347.6  0.00673121
     347.8    0.006775
       348  0.00679251
     348.2  0.00678378
     348.4  0.00679336
     348.6   0.0068218
     348.8  0.00676025
       349  0.00675724
     349.2  0.00676378
     349.4  0.00673105
     349.6  0.00675311
     349.8  0.00680544
       350   0.0068122
     350.2   0.0067613
     350.4  0.00678167
     350.6  0.00679349
     350.8  0.00676317
       351  0.00679362
     351.2  0.00678281
     351.4  0.00677994
     351.6  0.00677816
     351.8   0.0068037
       352  0.00676582
     352.2  0.00680645
     352.4  0.00677979
     352.6  0.00677149
     352.8  0.00676699
       353   0.0068011
     353.2  0.00679114
     353.4  0.00678652
     353.6  0.00678884
     353.8   0.0068114
       354  0.00680049
     354.2  0.00675177
     354.4   0.0067815
     354.6  0.00679489
     354.8  0.00679583
       355  0.00676975
     355.2  0.00677101
     355.4  0.00678099
     355.6  0.00684586
     355.8   0.0068387
       356  0.00674531
     356.2  0.00673844
     356.4  0.00680756
     356.6  0.00682465
     356.8  0.00681098
       357  0.00680544
     357.2  0.00680699
     357.4  0.00680253
     357.6  0.00684442
     357.8  0.00686639
       358  0.00682547
     358.2  0.00680694
     358.4  0.00680522
     358.6  0.00679374
     358.8  0.00679408
       359  0.00680926
     359.2  0.00680271
     359.4   0.0067842
     359.6  0.00677569
     359.8  0.00681577
       360   0.0068516
     360.2  0.00682757
     360.4  0.00682313
     360.6  0.00679528
     360.8  0.00681988
       361  0.00686364
     361.2  0.00678097
     361.4  0.00679109
     361.6  0.00679647
     361.8  0.00681104
       362  0.00679701
     362.2  0.00682098
     362.4  0.00679054
     362.6  0.00678039
     362.8  0.00681962
       363   0.0068394
     363.2  0.00681772
     363.4  0.00683318
     363.6  0.00679217
     363.8  0.00681223
       364  0.00681821
     364.2  0.00678906
     364.4  0.00681788
     364.6  0.00678779
     364.8  0.00682075
       365  0.00677464
     365.2  0.00677119
     365.4  0.00681342
     365.6  0.00684199
     365.8    0.006864
       366  0.00683224
     366.2  0.00678103
     366.4  0.00679341
     366.6  0.00683483
     366.8  0.00685388
       367  0.00684191
     367.2  0.00683354
     367.4  0.00681196
     367.6   0.0068626
     367.8  0.00686394
       368  0.00681707
     368.2  0.00683161
     368.4  0.00683455
     368.6  0.00683762
     368.8   0.0067998
       369  0.00683896
     369.2  0.00685545
     369.4  0.00681516
     369.6  0.00678784
     369.8  0.00682427
       370  0.00685985
     370.2  0.00682568
     370.4  0.00683665
     370.6  0.00684329
     370.8   0.0068489
       371  0.00687881
     371.2  0.00682491
     371.4   0.0068297
     371.6  0.00686734
     371.8  0.00687533
       372  0.00680001
     372.2  0.00682496
     372.4  0.00681932
     372.6  0.00679436
     372.8  0.00681395
       373  0.00688686
     373.2   0.0068535
     373.4  0.00683702
     373.6  0.00686866
     373.8  0.00686168
       374  0.00684863
     374.2  0.00679776
     374.4  0.00681323
     374.6  0.00682664
     374.8  0.00686539
       375  0.00682967
     375.2  0.00679621
     375.4  0.00681515
     375.6  0.00682665
     375.8  0.00685821
       376  0.00685514
     376.2  0.00686735
     376.4  0.00688953
     376.6  0.00687531
     376.8   0.0068636
       377  0.00686412
     377.2  0.00687163
     377.4  0.00683822
     377.6   0.0068671
     377.8  0.00683834
       378  0.00683989
     378.2  0.00684992
     378.4  0.00687161
     378.6  0.00687888
     378.8  0.00688272
       379  0.00689891
     379.2  0.00687532
     379.4  0.00684726
     379.6  0.00685545
     379.8  0.00686459
       380   0.0068666
     380.2  0.00686603
     380.4  0.00688066
     380.6  0.00688153
     380.8  0.00687313
       381  0.00689157
     381.2  0.00686046
     381.4  0.00685444
     381.6  0.00684924
     381.8  0.00690298
       382  0.00687877
     382.2  0.00687218
     382.4  0.00686098
     382.6   0.0068619
     382.8   0.0068686
       383  0.00686736
     383.2  0.00687156
     383.4   0.0068736
     383.6  0.00685773
     383.8  0.00688544
       384  0.00690582
     384.2  0.00687483
     384.4  0.00686399
     384.6   0.0068721
     384.8  0.00688098
       385  0.00683449
     385.2  0.00681076
     385.4  0.00679393
     385.6  0.00684785
     385.8  0.00689704
       386  0.00687702
     386.2   0.0069319
     386.4  0.00692271
     386.6  0.00688985
     386.8  0.00693348
       387  0.00692739
     387.2  0.00688194
     387.4  0.00683796
     387.6  0.00685735
     387.8   0.0068842
       388  0.00692056
     388.2  0.00690483
     388.4  0.00691884
     388.6  0.00691288
     388.8  0.00686821
       389  0.00687025
     389.2  0.00687966
     389.4  0.00687196
     389.6  0.00688444
     389.8   0.0068842
       390  0.00690504
     390.2  0.00689472
     390.4  0.00691176
     390.6  0.00694181
     390.8  0.00691528
       391  0.00693025
     391.2  0.00687377
     391.4  0.00685541
     391.6  0.00688033
     391.8  0.00691995
       392  0.00688769
     392.2  0.00689181
     392.4  0.00690003
     392.6  0.00689462
     392.8  0.00690138
       393  0.00691301
     393.2  0.00692989
     393.4   0.0069111
     393.6  0.00691062
     393.8  0.00694027
       394  0.00693605
     394.2  0.00687872
     394.4  0.00684462
     394.6  0.00684554
     394.8  0.00691256
       395  0.00688419
     395.2  0.00687084
     395.4  0.00690997
     395.6  0.00693884
     395.8  0.00695581
       396  0.00688546
     396.2   0.0068734
     396.4  0.00689174
     396.6  0.00691117
     396.8  0.00688689
       397  0.00689249
     397.2  0.00693813
     397.4  0.00695112
     397.6   0.0069639
     397.8  0.00693388
       398  0.00695419
     398.2  0.00695232
     398.4   0.0069041
     398.6  0.00690516
     398.8  0.00691717
       399  0.00689174
     399.2  0.00689441
     399.4  0.00690117
     399.6  0.00690218
     399.8   0.0069547
       400  0.00698791
     400.2   0.0069351
     400.4  0.00689474
     400.6  0.00690639
     400.8  0.00691494
       401  0.00695544
     401.2  0.00689828
     401.4  0.00691313
     401.6  0.00691494
     401.8  0.00694196
       402  0.00692549
     402.2  0.00692605
     402.4  0.00686774
     402.6  0.00688753
     402.8  0.00694571
       403  0.00696543
     403.2  0.00695013
     403.4  0.00694364
     403.6  0.00691616
     403.8  0.00694552
       404    0.006937
     404.2  0.00688741
     404.4  0.00691558
     404.6   0.0069097
     404.8  0.00692174
       405  0.00690734
     405.2  0.00689355
     405.4    0.006922
     405.6  0.00695838
     405.8  0.00695287
       406  0.00689011
     406.2  0.00691426
     406.4  0.00697579
     406.6  0.00697536
     406.8  0.00697452
       407  0.00693066
     407.2  0.00688309
     407.4  0.00691658
     407.6   0.0069697
     407.8  0.00697752
       408  0.00699621
     408.2  0.00696163
     408.4  0.00694639
     408.6  0.00696721
     408.8  0.00693752
       409  0.00693578
     409.2  0.00694247
     409.4  0.00692836
     409.6  0.00693926
     409.8  0.00697484
       410  0.00696743
     410.2  0.00696539
     410.4  0.00696537
     410.6  0.00696027
     410.8  0.00693716
       411  0.00695975
     411.2  0.00693219
     411.4  0.00696863
     411.6  0.00699371
     411.8  0.00697343
       412  0.00689363
     412.2  0.00691292
     412.4  0.00689575
     412.6  0.00691033
     412.8  0.00695392
       413  0.00699995
     413.2   0.0070045
     413.4   0.0069659
     413.6  0.00696467
     413.8  0.00697832
       414  0.00694367
     414.2  0.00689868
     414.4  0.00692976
     414.6  0.00695682
     414.8  0.00697872
       415  0.00695604
     415.2  0.00692357
     415.4   0.0069363
     415.6  0.00696874
     415.8  0.00700975
       416  0.00698104
     416.2  0.00699227
     416.4  0.00697386
     416.6   0.0069531
     416.8  0.00699097
       417  0.00700215
     417.2  0.00697372
     417.4  0.00695166
     417.6  0.00696117
     417.8  0.00700838
       418   0.0070152
     418.2  0.00695978
     418.4  0.00691963
     418.6  0.00695571
     418.8  0.00698265
       419  0.00698584
     419.2  0.00701401
     419.4  0.00700082
     419.6  0.00697099
     419.8  0.00697092
       420  0.00694345
     420.2   0.0069175
     420.4  0.00694997
     420.6  0.00699243
     420.8  0.00699706
       421  0.00705461
     421.2  0.00703601
     421.4  0.00701391
     421.6  0.00697858
     421.8  0.00697834
       422  0.00693509
     422.2  0.00692085
     422.4  0.00690901
     422.6  0.00699115
     422.8  0.00703555
       423  0.00701152
     423.2   0.0070205
     423.4  0.00700471
     423.6  0.00698631
     423.8  0.00702737
       424  0.00702163
     424.2  0.00693166
     424.4  0.00697315
     424.6   0.0069679
     424.8    0.007001
       425  0.00696442
     425.2   0.0069311
     425.4  0.00693979
     425.6  0.00698865
     425.8  0.00703011
       426  0.00700621
     426.2  0.00701712
     426.4   0.0070354
     426.6  0.00705454
     426.8  0.00702366
       427  0.00699566
     427.2  0.00696063
     427.4  0.00693722
     427.6  0.00696344
     427.8  0.00699355
       428  0.00708695
     428.2  0.00707944
     428.4  0.00705352
     428.6  0.00702218
     428.8  0.00697899
       429  0.00700165
     429.2  0.00701164
     429.4  0.00696611
     429.6  0.00697649
     429.8  0.00698704
       430  0.00701292
     430.2  0.00706186
     430.4   0.0070874
     430.6  0.00707541
     430.8  0.00700505
       431  0.00699749
     431.2  0.00700671
     431.4  0.00701103
     431.6  0.00699422
     431.8  0.00703274
       432  0.00703957
     432.2   0.0070202
     432.4  0.00699122
     432.6  0.00700805
     432.8  0.00703142
       433  0.00702319
     433.2  0.00701877
     433.4  0.00701412
     433.6  0.00702821
     433.8  0.00703213
       434  0.00702416
     434.2  0.00698425
     434.4  0.00702283
     434.6  0.00704738
     434.8  0.00704897
       435  0.00700267
     435.2  0.00699578
     435.4  0.00701739
     435.6  0.00704059
     435.8   0.0070665
       436  0.00702917
     436.2  0.00704403
     436.4  0.00702352
     436.6  0.00705537
     436.8  0.00706873
       437  0.00703573
     437.2  0.00705208
     437.4  0.00706077
     437.6  0.00707139
     437.8  0.00705428
       438  0.00702913
     438.2  0.00703559
     438.4  0.00704099
     438.6  0.00706392
     438.8  0.00706369
       439   0.0070011
     439.2  0.00702041
     439.4  0.00702561
     439.6  0.00702943
     439.8  0.00705171
       440  0.00705625
     440.2  0.00706454
     440.4  0.00708139
     440.6  0.00707576
     440.8  0.00703904
       441  0.00706946
     441.2  0.00702141
     441.4  0.00700896
     441.6  0.00701229
     441.8  0.00706593
       442  0.00704547
     442.2  0.00701925
     442.4  0.00702072
     442.6  0.00708304
     442.8  0.00709196
       443  0.00707155
     443.2  0.00707993
     443.4   0.0070423
     443.6  0.00702129
     443.8  0.00704331
       444  0.00704313
     444.2   0.0069978
     444.4  0.00707557
     444.6  0.00711081
     444.8  0.00710186
       445  0.00703779
     445.2  0.00702234
     445.4  0.00701248
     445.6  0.00703858
     445.8  0.00711273
       446  0.00707264
     446.2  0.00705509
     446.4  0.00706643
     446.6  0.00711539
     446.8  0.00710188
       447  0.00709525
     447.2  0.00709725
     447.4  0.00708331
     447.6  0.00710657
     447.8  0.00708464
       448  0.00706178
     448.2  0.00703625
     448.4  0.00702647
     448.6  0.00704946
     448.8  0.00709996
       449  0.00709993
     449.2  0.00710968
     449.4  0.00708284
     449.6  0.00707085
     449.8  0.00709832
       450  0.00707546
     450.2  0.00707899
     450.4  0.00712418
     450.6  0.00714118
     450.8  0.00707029
       451  0.00705064
     451.2  0.00704788
     451.4  0.00708487
     451.6  0.00709387
     451.8  0.00712663
       452  0.00711611
     452.2  0.00707751
     452.4  0.00707064
     452.6  0.00710919
     452.8  0.00708337
       453  0.00708768
     453.2  0.00709116
     453.4  0.00711268
     453.6  0.00714338
     453.8   0.0071342
       454  0.00709886
     454.2   0.0070762
     454.4  0.00709729
     454.6  0.00708018
     454.8  0.00712041
       455   0.0071025
     455.2  0.00707385
     455.4  0.00705279
     455.6  0.00706653
     455.8  0.00711293
       456  0.00709369
     456.2   0.0071326
     456.4  0.00713292
     456.6  0.00715307
     456.8   0.0071206
       457   0.0071076
     457.2  0.00714583
     457.4  0.00715635
     457.6  0.00714024
     457.8  0.00710802
       458  0.00711549
     458.2  0.00709146
     458.4  0.00705686
     458.6  0.00706566
     458.8   0.0071108
       459  0.00712531
     459.2  0.00717323
     459.4  0.00716794
     459.6  0.00714365
     459.8  0.00713295
       460  0.00708844
     460.2  0.00707296
     460.4  0.00711081
     460.6   0.0071155
     460.8  0.00712288
       461  0.00715396
     461.2  0.00712176
     461.4  0.00717444
     461.6  0.00715832
     461.8  0.00715911
       462  0.00715135
     462.2  0.00710472
     462.4  0.00709382
     462.6  0.00710225
     462.8  0.00710151
       463  0.00712741
     463.2  0.00715025
     463.4  0.00717132
     463.6  0.00718556
     463.8  0.00717544
       464  0.00715671
     464.2  0.00708405
     464.4  0.00712295
     464.6  0.00712367
     464.8  0.00710884
       465  0.00708908
     465.2  0.00710247
     465.4  0.00715517
     465.6   0.0071719
     465.8  0.00714341
       466  0.00713984
     466.2  0.00716096
     466.4  0.00722684
     466.6  0.00723341
     466.8  0.00716553
       467  0.00715289
     467.2   0.0071524
     467.4  0.00712219
     467.6  0.00714916
     467.8  0.00714032
       468   0.0071606
     468.2  0.00717753
     468.4  0.00718595
     468.6  0.00719073
     468.8  0.00716086
       469  0.00717953
     469.2  0.00718832
     469.4  0.00712069
     469.6  0.00715705
     469.8  0.00715067
       470  0.00712375
     470.2  0.00714901
     470.4   0.0072126
     470.6  0.00721015
     470.8   0.0071985
       471  0.00720401
     471.2  0.00711339
     471.4  0.00717354
     471.6   0.0071478
     471.8  0.00712982
       472  0.00718672
     472.2   0.0071587
     472.4   0.0071511
     472.6  0.00718274
     472.8   0.0071882
       473  0.00716677
     473.2  0.00718463
     473.4  0.00720412
     473.6  0.00719135
     473.8  0.00717768
       474  0.00719332
     474.2  0.00713576
     474.4  0.00713161
     474.6  0.00713667
     474.8  0.00716477
       475  0.00722278
     475.2  0.00720426
     475.4   0.0071703
     475.6  0.00714168
     475.8  0.00717444
       476  0.00716307
     476.2  0.00715626
     476.4  0.00717722
     476.6  0.00720161
     476.8  0.00723261
       477  0.00725788
     477.2  0.00724025
     477.4  0.00719884
     477.6  0.00720805
     477.8  0.00719149
       478  0.00719226
     478.2  0.00717808
     478.4  0.00717876
     478.6  0.00721039
     478.8  0.00721763
       479  0.00723505
     479.2  0.00722531
     479.4  0.00717727
     479.6  0.00721622
     479.8  0.00722109
       480  0.00717198
     480.2  0.00718909
     480.4   0.0072399
     480.6  0.00725391
     480.8  0.00726367
       481  0.00723562
     481.2  0.00716746
     481.4  0.00721549
     481.6  0.00721081
     481.8  0.00717702
       482  0.00720926
     482.2  0.00721112
     482.4  0.00721538
     482.6  0.00724197
     482.8  0.00721551
       483  0.00720666
     483.2   0.0072618
     483.4  0.00720811
     483.6  0.00718758
     483.8  0.00722593
       484  0.00720134
     484.2  0.00718603
     484.4  0.00723384
     484.6  0.00723518
     484.8  0.00724425
       485  0.00723052
     485.2  0.00717527
     485.4  0.00721239
     485.6  0.00722618
     485.8  0.00725016
       486  0.00723535
     486.2  0.00717349
     486.4   0.0071722
     486.6  0.00722394
     486.8  0.00726889
       487  0.00730418
     487.2  0.00729963
     487.4  0.00729474
     487.6  0.00726517
     487.8  0.00723997
       488  0.00722937
     488.2  0.00725003
     488.4  0.00724372
     488.6  0.00718217
     488.8  0.00717183
       489  0.00723424
     489.2  0.00730792
     489.4  0.00727105
     489.6  0.00723117
     489.8  0.00723881
       490  0.00725431
     490.2  0.00722366
     490.4  0.00723862
     490.6  0.00725648
     490.8  0.00726395
       491   0.0072784
     491.2  0.00723718
     491.4  0.00726184
     491.6  0.00724541
     491.8  0.00725346
       492  0.00726707
     492.2  0.00727562
     492.4  0.00723454
     492.6  0.00726011
     492.8  0.00724982
       493  0.00725992
     493.2  0.00725449
     493.4  0.00724255
     493.6  0.00722336
     493.8  0.00725361
       494  0.00726676
     494.2  0.00718974
     494.4  0.00723966
     494.6  0.00726629
     494.8  0.00725906
       495  0.00725152
     495.2  0.00725104
     495.4  0.00727048
     495.6  0.00726519
     495.8  0.00727117
       496  0.00721641
     496.2  0.00721311
     496.4  0.00727574
     496.6  0.00731645
     496.8  0.00731146
       497  0.00730662
     497.2  0.00731384
     497.4  0.00730379
     497.6  0.00731122
     497.8  0.00728543
       498  0.00722381
     498.2  0.00723011
     498.4  0.00729404
     498.6  0.00732516
     498.8  0.00728586
       499  0.00728743
     499.2  0.00734749
     499.4  0.00729281
     499.6  0.00727523
     499.8  0.00725106
       500  0.00729074
     500.2  0.00732156
     500.4   0.0073189
     500.6  0.00728786
     500.8  0.00729709
       501  0.00731893
     501.2  0.00728558
     501.4    0.007284
     501.6  0.00724109
     501.8  0.00728165
       502  0.00735263
     502.2   0.0073104
     502.4   0.0072927
     502.6  0.00731094
     502.8  0.00726142
       503   0.0072726
     503.2  0.00732914
     503.4  0.00731739
     503.6  0.00729158
     503.8  0.00730637
       504  0.00728579
     504.2   0.0072597
     504.4  0.00731007
     504.6   0.0073359
     504.8  0.00733067
       505  0.00730657
     505.2  0.00726725
     505.4  0.00726843
     505.6  0.00731142
     505.8  0.00732519
       506  0.00730011
     506.2  0.00732659
     506.4  0.00733152
     506.6  0.00734268
     506.8  0.00732911
       507  0.00732883
     507.2  0.00732814
     507.4  0.00730862
     507.6  0.00730112
     507.8  0.00731027
       508  0.00732705
     508.2  0.00736261
     508.4  0.00737881
     508.6  0.00735612
     508.8   0.0073219
       509  0.00733396
     509.2  0.00735975
     509.4  0.00732538
     509.6  0.00729192
     509.8  0.00728957
       510  0.00733657
     510.2   0.0073757
     510.4  0.00739217
     510.6  0.00741959
     510.8  0.00740223
       511  0.00731688
     511.2  0.00726593
     511.4  0.00730139
     511.6  0.00732418
     511.8  0.00736889
       512  0.00736738
     512.2  0.00735245
     512.4  0.00731835
     512.6  0.00733933
     512.8  0.00734517
       513  0.00732652
     513.2  0.00736094
     513.4  0.00733923
     513.6  0.00733082
     513.8  0.00732468
       514  0.00731519
     514.2  0.00734993
     514.4  0.00739435
     514.6  0.00734477
     514.8  0.00736911
       515  0.00732938
     515.2  0.00729904
     515.4  0.00728134
     515.6  0.00733863
     515.8  0.00738436
       516  0.00736526
     516.2   0.0073715
     516.4  0.00734898
     516.6  0.00737602
     516.8   0.0073721
       517  0.00740081
     517.2  0.00742939
     517.4  0.00739491
     517.6  0.00739131
     517.8  0.00732559
       518  0.00734321
     518.2  0.00738234
     518.4  0.00744961
     518.6   0.0074435
     518.8  0.00739212
       519  0.00738132
     519.2  0.00741282
     519.4  0.00738253
     519.6  0.00736278
     519.8  0.00732874
       520  0.00730409
     520.2   0.0073738
     520.4  0.00741615
     520.6  0.00744059
     520.8  0.00743189
       521  0.00741314
     521.2  0.00737481
     521.4  0.00742755
     521.6  0.00737345
     521.8  0.00735624
       522  0.00738756
     522.2  0.00733833
     522.4  0.00736971
     522.6  0.00743813
     522.8  0.00742067
       523  0.00741099
     523.2  0.00740228
     523.4   0.0073616
     523.6  0.00737475
     523.8  0.00742835
       524  0.00740501
     524.2  0.00736031
     524.4  0.00745005
     524.6  0.00743781
     524.8   0.0073964
       525  0.00735019
     525.2  0.00732634
     525.4  0.00738147
     525.6  0.00745797
     525.8  0.00743832
       526  0.00741601
     526.2  0.00740535
     526.4  0.00741422
     526.6  0.00744412
     526.8  0.00742366
       527  0.00744334
     527.2  0.00745264
     527.4  0.00742778
     527.6  0.00744786
     527.8   0.0074152
       528   0.0073988
     528.2  0.00740828
     528.4  0.00743028
     528.6  0.00741893
     528.8  0.00739579
       529  0.00743126
     529.2   0.0074872
     529.4  0.00744769
     529.6  0.00742925
     529.8  0.00745071
       530  0.00742421
     530.2  0.00742292
     530.4  0.00746865
     530.6  0.00744883
     530.8  0.00745314
       531  0.00745079
     531.2  0.00741731
     531.4  0.00745837
     531.6  0.00743698
     531.8  0.00744307
       532  0.00747538
     532.2  0.00742208
     532.4  0.00736796
     532.6  0.00741658
     532.8  0.00739897
       533  0.00743248
     533.2  0.00746411
     533.4  0.00748374
     533.6  0.00748242
     533.8  0.00745393
       534  0.00740792
     534.2  0.00739869
     534.4  0.00745462
     534.6  0.00742629
     534.8  0.00743769
       535  0.00741305
     535.2  0.00743568
     535.4  0.00742586
     535.6  0.00747317
     535.8  0.00751099
       536  0.00746091
     536.2   0.0074351
     536.4  0.00744186
     536.6  0.00745618
     536.8  0.00746532
       537  0.00747581
     537.2   0.0074942
     537.4  0.00747573
     537.6  0.00750066
     537.8  0.00746621
       538  0.00748307
     538.2   0.0074841
     538.4   0.0074653
     538.6  0.00744967
     538.8  0.00743104
       539   0.0074874
     539.2  0.00750864
     539.4  0.00749926
     539.6  0.00749654
     539.8  0.00752472
       540  0.00750465
     540.2  0.00747659
     540.4  0.00751817
     540.6  0.00754837
     540.8  0.00753804
       541   0.0074955
     541.2  0.00741293
     541.4  0.00746584
     541.6  0.00748566
     541.8  0.00751768
       542  0.00752849
     542.2  0.00744815
     542.4  0.00744026
     542.6  0.00750985
     542.8  0.00750293
       543   0.0074622
     543.2  0.00747231
     543.4  0.00749632
     543.6  0.00751504
     543.8  0.00753642
       544  0.00751592
     544.2  0.00744712
     544.4  0.00747032
     544.6  0.00745087
     544.8  0.00749023
       545  0.00750607
     545.2  0.00750201
     545.4  0.00747333
     545.6  0.00749289
     545.8  0.00753361
       546  0.00749362
     546.2  0.00746975
     546.4  0.00748199
     546.6  0.00752735
     546.8   0.0076066
       547  0.00762156
     547.2   0.0075757
     547.4  0.00755263
     547.6  0.00754944
     547.8  0.00748969
       548    0.007457
     548.2  0.00742375
     548.4  0.00750042
     548.6  0.00751307
     548.8  0.00751494
       549  0.00753704
     549.2  0.00760725
     549.4  0.00759529
     549.6  0.00757765
     549.8   0.0075396
       550  0.00753372
     550.2  0.00751874
     550.4  0.00749727
     550.6  0.00751752
     550.8  0.00759435
       551  0.00757098
     551.2   0.0075404
     551.4  0.00759246
     551.6  0.00754495
     551.8  0.00754816
       552  0.00754637
     552.2  0.00752766
     552.4  0.00753453
     552.6  0.00755983
     552.8  0.00748542
       553  0.00748334
     553.2   0.0075346
     553.4  0.00759037
     553.6  0.00760078
     553.8  0.00760714
       554  0.00757298
     554.2  0.00750712
     554.4  0.00755936
     554.6  0.00753722
     554.8  0.00750765
       555  0.00748301
     555.2  0.00749825
     555.4  0.00754733
     555.6   0.0076073
     555.8  0.00761977
       556  0.00758149
     556.2  0.00756359
     556.4  0.00754411
     556.6  0.00753418
     556.8  0.00755833
       557  0.00764106
     557.2  0.00763833
     557.4  0.00762131
     557.6  0.00761467
     557.8  0.00758103
       558  0.00756586
     558.2  0.00751124
     558.4  0.00754624
     558.6  0.00755548
     558.8    0.007588
       559  0.00761162
     559.2  0.00759592
     559.4  0.00758561
     559.6  0.00761649
     559.8  0.00758781
       560  0.00758373
     560.2   0.0076336
     560.4  0.00762169
     560.6  0.00762432
     560.8  0.00766732
       561  0.00767718
     561.2  0.00756464
     561.4  0.00756779
     561.6  0.00754586
     561.8  0.00756221
       562  0.00763759
     562.2  0.00759479
     562.4  0.00759068
     562.6  0.00766265
     562.8  0.00761627
       563  0.00761801
     563.2  0.00763134
     563.4  0.00759777
     563.6  0.00759453
     563.8  0.00757945
       564  0.00757452
     564.2  0.00757266
     564.4  0.00762995
     564.6  0.00765001
     564.8  0.00765969
       565  0.00760416
     565.2  0.00756673
     565.4  0.00758863
     565.6  0.00766841
     565.8  0.00765982
       566  0.00756493
     566.2  0.00753147
     566.4  0.00758972
     566.6  0.00766043
     566.8  0.00768957
       567  0.00772098
     567.2  0.00769389
     567.4  0.00767025
     567.6  0.00769243
     567.8  0.00762342
       568  0.00759717
     568.2  0.00759117
     568.4  0.00760891
     568.6  0.00760936
     568.8  0.00762137
       569  0.00765767
     569.2  0.00768826
     569.4  0.00762729
     569.6  0.00766693
     569.8  0.00770862
       570  0.00765874
     570.2  0.00765543
     570.4  0.00764369
     570.6  0.00766632
     570.8  0.00771643
       571  0.00768665
     571.2  0.00757944
     571.4  0.00763707
     571.6  0.00765261
     571.8  0.00768478
       572  0.00771451
     572.2  0.00767382
     572.4  0.00764301
     572.6    0.007699
     572.8  0.00768777
       573  0.00768942
     573.2  0.00765702
     573.4   0.0076597
     573.6  0.00766007
     573.8   0.0076581
       574  0.00771075
     574.2  0.00767437
     574.4  0.00763975
     574.6  0.00764713
     574.8  0.00769694
       575  0.00769639
     575.2  0.00766848
     575.4  0.00766245
     575.6  0.00768699
     575.8  0.00768969
       576  0.00766323
     576.2  0.00761697
     576.4  0.00763084
     576.6  0.00767868
     576.8  0.00775603
       577  0.00779156
     577.2  0.00772406
     577.4   0.0077172
     577.6  0.00773787
     577.8  0.00768195
       578  0.00769449
     578.2  0.00767296
     578.4  0.00769138
     578.6  0.00771519
     578.8  0.00770467
       579  0.00770677
     579.2  0.00774621
     579.4  0.00769671
     579.6  0.00769146
     579.8  0.00770262
       580  0.00770188
     580.2  0.00771508
     580.4  0.00776844
     580.6  0.00780274
     580.8  0.00778606
       581  0.00777887
     581.2   0.0076628
     581.4  0.00770279
     581.6  0.00773049
     581.8  0.00774121
       582  0.00773091
     582.2  0.00768168
     582.4  0.00769329
     582.6  0.00777958
     582.8  0.00776603
       583  0.00776683
     583.2  0.00778822
     583.4   0.0077592
     583.6  0.00769697
     583.8  0.00768727
       584  0.00772156
     584.2  0.00770283
     584.4  0.00778231
     584.6  0.00781529
     584.8  0.00775771
       585  0.00772151
     585.2  0.00772398
     585.4  0.00773204
     585.6  0.00772477
     585.8  0.00773611
       586  0.00773016
     586.2  0.00773515
     586.4  0.00773689
     586.6  0.00776738
     586.8  0.00779045
       587  0.00779474
     587.2  0.00779028
     587.4   0.0077408
     587.6  0.00776638
     587.8  0.00777021
       588  0.00777927
     588.2  0.00779355
     588.4  0.00779499
     588.6  0.00775883
     588.8  0.00774057
       589  0.00778965
     589.2  0.00780968
     589.4  0.00770078
     589.6  0.00773453
     589.8   0.0077574
       590  0.00778361
     590.2  0.00784286
     590.4  0.00784736
     590.6  0.00784234
     590.8  0.00780602
       591  0.00781791
     591.2  0.00778495
     591.4  0.00778499
     591.6  0.00775847
     591.8  0.00781635
       592  0.00786769
     592.2  0.00777702
     592.4  0.00774251
     592.6  0.00781379
     592.8  0.00777522
       593  0.00777962
     593.2  0.00779624
     593.4  0.00783122
     593.6  0.00782137
     593.8  0.00776541
       594  0.00782026
     594.2  0.00780942
     594.4  0.00781172
     594.6  0.00781855
     594.8  0.00783167
       595  0.00777709
     595.2  0.00772199
     595.4  0.00777906
     595.6  0.00782908
     595.8  0.00783079
       596   0.0077929
     596.2  0.00778265
     596.4    0.007853
     596.6   0.0078946
     596.8  0.00787723
       597  0.00781064
     597.2  0.00780744
     597.4  0.00783096
     597.6  0.00786171
     597.8  0.00782179
       598  0.00784004
     598.2  0.00784555
     598.4  0.00788537
     598.6  0.00786259
     598.8  0.00781456
       599  0.00782514
     599.2  0.00784569
     599.4  0.00779353
     599.6  0.00780292
     599.8  0.00783793
       600  0.00784756
     600.2   0.0078812
     600.4  0.00789872
     600.6  0.00792859
     600.8  0.00790353
       601  0.00788001
     601.2  0.00784037
     601.4  0.00784095
     601.6  0.00780224
     601.8   0.0078466
       602  0.00788729
     602.2  0.00784419
     602.4  0.00782602
     602.6  0.00787418
     602.8   0.0078532
       603  0.00787287
     603.2  0.00789942
     603.4  0.00791805
     603.6  0.00784634
     603.8    0.007803
       604  0.00785111
     604.2  0.00784874
     604.4  0.00788634
     604.6  0.00787432
     604.8  0.00787168
       605  0.00783824
     605.2  0.00780759
     605.4  0.00784003
     605.6  0.00788043
     605.8  0.00788101
       606  0.00782655
     606.2   0.0078129
     606.4  0.00788876
     606.6  0.00793065
     606.8  0.00794902
       607  0.00793724
     607.2  0.00792839
     607.4  0.00792102
     607.6  0.00788319
     607.8  0.00787362
       608  0.00788911
     608.2  0.00792747
     608.4  0.00794146
     608.6  0.00791007
     608.8   0.0078542
       609  0.00789536
     609.2  0.00795246
     609.4  0.00787887
     609.6  0.00788831
     609.8  0.00793915
       610   0.0079306
     610.2  0.00792812
     610.4  0.00796974
     610.6  0.00796613
     610.8  0.00793538
       611   0.0079224
     611.2  0.00783941
     611.4  0.00789614
     611.6  0.00793728
     611.8  0.00796656
       612   0.0079629
     612.2  0.00788087
     612.4  0.00784629
     612.6  0.00791254
     612.8  0.00789738
       613   0.0079571
     613.2  0.00800785
     613.4  0.00796179
     613.6  0.00793133
     613.8  0.00789933
       614  0.00790872
     614.2  0.00787747
     614.4  0.00791695
     614.6  0.00796872
     614.8   0.0079632
       615  0.00795685
     615.2  0.00791571
     615.4  0.00794547
     615.6  0.00793662
     615.8  0.00792609
       616  0.00793476
     616.2  0.00791394
     616.4  0.00792733
     616.6  0.00797997
     616.8  0.00805869
       617  0.00804645
     617.2  0.00793547
     617.4  0.00792378
     617.6  0.00798148
     617.8  0.00797586
       618  0.00797896
     618.2  0.00799025
     618.4  0.00796476
     618.6  0.00792487
     618.8   0.0078734
       619  0.00798026
     619.2  0.00802595
     619.4  0.00800303
     619.6  0.00799198
     619.8  0.00795364
       620  0.00790872
     620.2  0.00795575
     620.4  0.00799976
     620.6  0.00806182
     620.8  0.00806028
       621  0.00802763
     621.2  0.00797707
     621.4  0.00800979
     621.6  0.00804113
     621.8  0.00801058
       622  0.00796808
     622.2  0.00790192
     622.4  0.00793203
     622.6  0.00806642
     622.8  0.00804029
       623  0.00805333
     623.2  0.00807963
     623.4  0.00805476
     623.6  0.00800311
     623.8  0.00797189
       624  0.00797354
     624.2   0.0079751
     624.4  0.00804377
     624.6  0.00802134
     624.8  0.00799322
       625   0.0080275
     625.2  0.00796471
     625.4  0.00800276
     625.6    0.008015
     625.8  0.00801856
       626  0.00802476
     626.2  0.00804432
     626.4  0.00804903
     626.6  0.00802829
     626.8  0.00808133
       627  0.00810139
     627.2  0.00804929
     627.4  0.00799474
     627.6  0.00801147
     627.8  0.00804851
       628  0.00806251
     628.2  0.00803186
     628.4  0.00806218
     628.6  0.00807396
     628.8  0.00806217
       629  0.00804808
     629.2  0.00802144
     629.4  0.00800324
     629.6  0.00802308
     629.8  0.00802198
       630  0.00802885
     630.2  0.00811578
     630.4  0.00816653
     630.6  0.00820986
     630.8  0.00811331
       631   0.0081044
     631.2  0.00806335
     631.4  0.00807641
     631.6  0.00807725
     631.8  0.00807817
       632  0.00806311
     632.2  0.00803157
     632.4  0.00807175
     632.6  0.00813714
     632.8  0.00808494
       633  0.00810411
     633.2  0.00807629
     633.4  0.00808932
     633.6  0.00808992
     633.8   0.0080916
       634  0.00806693
     634.2  0.00804888
     634.4  0.00810095
     634.6  0.00808763
     634.8   0.0081013
       635    0.008108
     635.2  0.00808236
     635.4  0.00809182
     635.6  0.00810331
     635.8  0.00807094
       636  0.00807643
     636.2   0.0081176
     636.4  0.00810729
     636.6  0.00812895
     636.8  0.00816639
       637  0.00817038
     637.2  0.00812138
     637.4  0.00809151
     637.6  0.00809381
     637.8  0.00809369
       638  0.00814207
     638.2  0.00816369
     638.4  0.00814224
     638.6  0.00810093
     638.8  0.00805596
       639  0.00808975
     639.2  0.00814318
     639.4  0.00816724
     639.6  0.00815327
     639.8  0.00810761
       640  0.00812496
     640.2   0.0081957
     640.4  0.00819205
     640.6  0.00821126
     640.8    0.008164
       641  0.00817615
     641.2  0.00821524
     641.4  0.00817363
     641.6  0.00812229
     641.8  0.00815659
       642  0.00818339
     642.2  0.00813552
     642.4  0.00817169
     642.6  0.00821496
     642.8  0.00811195
       643  0.00815305
     643.2  0.00819706
     643.4  0.00821661
     643.6  0.00819349
     643.8  0.00813403
       644   0.0081454
     644.2  0.00817687
     644.4  0.00822321
     644.6  0.00818488
     644.8  0.00816311
       645  0.00816591
     645.2  0.00813985
     645.4  0.00816664
     645.6   0.0082329
     645.8  0.00822493
       646  0.00815191
     646.2  0.00817237
     646.4  0.00818249
     646.6  0.00817837
     646.8  0.00820976
       647  0.00823886
     647.2  0.00824985
     647.4   0.0082242
     647.6  0.00823955
     647.8  0.00821174
       648  0.00819469
     648.2  0.00823117
     648.4  0.00824069
     648.6  0.00819197
     648.8  0.00817379
       649  0.00820572
     649.2  0.00821897
     649.4  0.00819484
     649.6   0.0081915
     649.8  0.00816968
       650  0.00822485
     650.2  0.00827693
     650.4  0.00828452
     650.6    0.008305
     650.8  0.00829048
       651  0.00829701
     651.2  0.00822249
     651.4  0.00823088
     651.6  0.00822353
     651.8  0.00824927
       652  0.00826056
     652.2  0.00823008
     652.4  0.00822143
     652.6  0.00830038
     652.8  0.00825736
       653  0.00828387
     653.2   0.0082801
     653.4  0.00826126
     653.6  0.00822842
     653.8   0.0082206
       654  0.00822173
     654.2   0.0082192
     654.4  0.00832091
     654.6  0.00833215
     654.8  0.00827435
       655   0.0082617
     655.2  0.00820337
     655.4  0.00826342
     655.6  0.00828315
     655.8  0.00826957
       656  0.00823995
     656.2   0.0082813
     656.4  0.00831328
     656.6  0.00830791
     656.8   0.0083173
       657   0.0083316
     657.2  0.00828247
     657.4  0.00830781
     657.6   0.0083043
     657.8  0.00825502
       658  0.00831592
     658.2  0.00832759
     658.4  0.00830646
     658.6  0.00828081
     658.8  0.00823451
       659  0.00828012
     659.2  0.00834856
     659.4  0.00829602
     659.6  0.00826628
     659.8  0.00826297
       660  0.00830697
     660.2  0.00833599
     660.4  0.00839305
     660.6  0.00843837
     660.8  0.00838461
       661  0.00835208
     661.2  0.00829549
     661.4  0.00829649
     661.6  0.00826003
     661.8  0.00830422
       662  0.00840162
     662.2  0.00840323
     662.4   0.0083821
     662.6  0.00839407
     662.8  0.00832593
       663  0.00832947
     663.2  0.00832544
     663.4  0.00832625
     663.6  0.00832666
     663.8  0.00835129
       664  0.00841643
     664.2  0.00834725
     664.4  0.00837263
     664.6  0.00838897
     664.8  0.00837567
       665  0.00836323
     665.2  0.00832041
     665.4  0.00834949
     665.6  0.00836613
     665.8  0.00834071
       666  0.00833284
     666.2   0.0083645
     666.4  0.00838821
     666.6  0.00841139
     666.8    0.008431
       667  0.00842628
     667.2  0.00840627
     667.4  0.00838407
     667.6  0.00837932
     667.8  0.00834772
       668  0.00840199
     668.2  0.00842519
     668.4  0.00840907
     668.6  0.00838127
     668.8   0.0083366
       669  0.00838072
     669.2  0.00837988
     669.4  0.00838292
     669.6  0.00841093
     669.8  0.00842239
       670  0.00842876
     670.2  0.00842815
     670.4   0.0084442
     670.6  0.00849117
     670.8  0.00840188
       671  0.00841544
     671.2  0.00844242
     671.4  0.00849096
     671.6  0.00847818
     671.8  0.00844021
       672  0.00849885
     672.2  0.00846412
     672.4  0.00838023
     672.6      0.0084
     672.8  0.00839654
       673  0.00848077
     673.2  0.00848155
     673.4  0.00844248
     673.6  0.00845633
     673.8  0.00849155
       674  0.00846179
     674.2  0.00843119
     674.4  0.00851388
     674.6  0.00850997
     674.8  0.00847201
       675  0.00844296
     675.2  0.00840642
     675.4  0.00839549
     675.6  0.00845231
     675.8  0.00848098
       676  0.00841762
     676.2  0.00842203
     676.4  0.00852416
     676.6  0.00852339
     676.8   0.0085258
       677  0.00852151
     677.2  0.00848727
     677.4  0.00843759
     677.6  0.00846631
     677.8  0.00846232
       678   0.0084795
     678.2   0.0085153
     678.4  0.00852154
     678.6  0.00851351
     678.8  0.00847596
       679  0.00853604
     679.2  0.00852643
     679.4  0.00846029
     679.6  0.00847419
     679.8  0.00848382
       680  0.00850293
     680.2  0.00850723
     680.4    0.008521
     680.6  0.00864672
     680.8  0.00859519
       681  0.00855289
     681.2  0.00849176
     681.4  0.00853124
     681.6  0.00851785
     681.8  0.00851484
       682  0.00859135
     682.2  0.00855626
     682.4  0.00854202
     682.6  0.00855343
     682.8  0.00846556
       683  0.00855632
     683.2  0.00856536
     683.4  0.00854954
     683.6  0.00854125
     683.8  0.00858352
       684  0.00861591
     684.2  0.00855885
     684.4  0.00856922
     684.6  0.00853045
     684.8  0.00851026
       685  0.00853536
     685.2  0.00858385
     685.4  0.00860269
     685.6  0.00856009
     685.8  0.00853529
       686  0.00851252
     686.2  0.00851206
     686.4  0.00855565
     686.6  0.00862243
     686.8  0.00861776
       687  0.00862959
     687.2  0.00857985
     687.4  0.00851214
     687.6   0.0085475
     687.8  0.00860515
       688  0.00861582
     688.2  0.00858871
     688.4  0.00858482
     688.6  0.00860428
     688.8  0.00860244
       689  0.00861604
     689.2  0.00854678
     689.4  0.00854996
     689.6  0.00858765
     689.8   0.0085877
       690  0.00861974
     690.2  0.00863928
     690.4  0.00862597
     690.6  0.00874651
     690.8  0.00869055
       691   0.0086672
     691.2  0.00861968
     691.4  0.00862128
     691.6  0.00860262
     691.8  0.00861233
       692  0.00867269
     692.2  0.00864467
     692.4  0.00863521
     692.6  0.00872297
     692.8  0.00863855
       693  0.00869509
     693.2  0.00867793
     693.4  0.00864743
     693.6  0.00863539
     693.8   0.0086647
       694  0.00864794
     694.2  0.00860535
     694.4  0.00867646
     694.6  0.00869725
     694.8  0.00869104
       695  0.00865548
     695.2  0.00862919
     695.4  0.00865535
     695.6  0.00869906
     695.8  0.00870397
       696  0.00859518
     696.2  0.00859158
     696.4  0.00863085
     696.6  0.00866817
     696.8  0.00871395
       697  0.00877651
     697.2  0.00869887
     697.4  0.00864155
     697.6  0.00865643
     697.8  0.00868832
       698  0.00869024
     698.2  0.00865486
     698.4  0.00865141
     698.6  0.00864564
     698.8  0.00864306
       699  0.00870659
     699.2  0.00870893
     699.4  0.00870666
     699.6  0.00867615
     699.8  0.00866571
       700   0.0086884
     700.2  0.00875456
     700.4  0.00877689
     700.6  0.00881194
     700.8   0.0087474
       701  0.00873698
     701.2  0.00867473
     701.4  0.00868773
     701.6  0.00874841
     701.8  0.00877342
       702  0.00875672
     702.2  0.00873587
     702.4  0.00874327
     702.6   0.0088154
     702.8  0.00871547
       703  0.00875143
     703.2  0.00872062
     703.4   0.0086546
     703.6  0.00874573
     703.8  0.00882068
       704  0.00876517
     704.2  0.00874691
     704.4  0.00879202
     704.6  0.00878526
     704.8  0.00876579
       705   0.0087513
     705.2  0.00872895
     705.4  0.00871363
     705.6  0.00873399
     705.8  0.00874698
       706   0.0087203
     706.2  0.00873229
     706.4  0.00875991
     706.6  0.00880735
     706.8  0.00878864
       707  0.00885767
     707.2  0.00882359
     707.4  0.00870179
     707.6  0.00869402
     707.8   0.0087019
       708  0.00873559
     708.2  0.00876092
     708.4  0.00874972
     708.6  0.00874876
     708.8  0.00879382
       709  0.00884398
     709.2  0.00878122
     709.4  0.00871716
     709.6  0.00871981
     709.8  0.00876668
       710  0.00879161
     710.2  0.00883961
     710.4  0.00880429
     710.6  0.00882654
     710.8  0.00880106
       711  0.00884123
     711.2  0.00878073
     711.4  0.00880406
     711.6  0.00878664
     711.8  0.00877905
       712  0.00881966
     712.2  0.00885214
     712.4  0.00876176
     712.6   0.0088346
     712.8  0.00880296
       713  0.00879259
     713.2  0.00881287
     713.4  0.00879832
     713.6  0.00878746
     713.8  0.00880087
       714  0.00887135
     714.2  0.00884803
     714.4  0.00890952
     714.6  0.00891373
     714.8  0.00884341
       715  0.00876421
     715.2   0.0086751
     715.4  0.00869098
     715.6  0.00879342
     715.8  0.00884533
       716  0.00883859
     716.2  0.00889516
     716.4  0.00890746
     716.6  0.00889427
     716.8  0.00880591
       717  0.00880772
     717.2  0.00878953
     717.4   0.0087403
     717.6  0.00876285
     717.8  0.00881697
       718  0.00885909
     718.2  0.00889151
     718.4  0.00886829
     718.6  0.00878901
     718.8  0.00881594
       719  0.00883111
     719.2  0.00882154
     719.4   0.0087943
     719.6  0.00881303
     719.8  0.00887805
       720  0.00889414
     720.2   0.0088871
     720.4  0.00883917
     720.6  0.00889743
     720.8  0.00887229
       721  0.00893786
     721.2  0.00889028
     721.4  0.00891656
     721.6   0.0089305
     721.8  0.00895644
       722  0.00893049
     722.2  0.00888256
     722.4   0.0088315
     722.6   0.0088823
     722.8  0.00882318
       723  0.00889655
     723.2  0.00894858
     723.4  0.00891754
     723.6  0.00894857
     723.8  0.00896081
       724  0.00895096
     724.2  0.00888351
     724.4  0.00892368
     724.6  0.00890992
     724.8  0.00888024
       725   0.0088561
     725.2  0.00882869
     725.4  0.00891321
     725.6  0.00895037
     725.8  0.00900272
       726  0.00892533
     726.2  0.00891272
     726.4  0.00890071
     726.6   0.0088721
     726.8  0.00885548
       727  0.00890616
     727.2  0.00889973
     727.4  0.00887404
     727.6  0.00890551
     727.8  0.00891934
       728  0.00896235
     728.2   0.0090311
     728.4  0.00896358
     728.6  0.00887662
     728.8  0.00888204
       729  0.00892163
     729.2  0.00887222
     729.4   0.0088918
     729.6  0.00891157
     729.8  0.00893121
       730  0.00895314
     730.2  0.00902797
     730.4  0.00906416
     730.6  0.00910004
     730.8  0.00905748
       731  0.00907139
     731.2  0.00894208
     731.4  0.00890194
     731.6  0.00888673
     731.8  0.00892179
       732  0.00899079
     732.2   0.0090117
     732.4  0.00906382
     732.6   0.0091158
     732.8  0.00902704
       733  0.00904953
     733.2  0.00903272
     733.4    0.008997
     733.6  0.00897156
     733.8  0.00895296
       734  0.00897697
     734.2  0.00897657
     734.4  0.00904004
     734.6  0.00907947
     734.8  0.00906269
       735  0.00904216
     735.2  0.00900125
     735.4  0.00898572
     735.6  0.00900968
     735.8  0.00903404
       736  0.00895221
     736.2  0.00902571
     736.4  0.00901596
     736.6  0.00898979
     736.8    0.008989
       737  0.00903753
     737.2  0.00904358
     737.4  0.00898297
     737.6  0.00904059
     737.8  0.00908825
       738  0.00908753
     738.2  0.00902423
     738.4  0.00899302
     738.6  0.00897301
     738.8  0.00899018
       739  0.00901601
     739.2  0.00897758
     739.4  0.00896675
     739.6  0.00901758
     739.8  0.00905802
       740  0.00912489
     740.2  0.00913463
     740.4  0.00901763
     740.6  0.00914149
     740.8  0.00911748
       741  0.00910602
     741.2  0.00902376
     741.4  0.00904519
     741.6  0.00908951
     741.8  0.00909465
       742  0.00912172
     742.2  0.00917549
     742.4   0.0091147
     742.6  0.00912035
     742.8  0.00903066
       743    0.009079
     743.2  0.00904617
     743.4  0.00903343
     743.6  0.00910712
     743.8  0.00912191
       744  0.00909042
     744.2   0.0090541
     744.4  0.00913728
     744.6  0.00913848
     744.8  0.00908669
       745  0.00908045
     745.2  0.00906938
     745.4  0.00908291
     745.6  0.00911369
     745.8  0.00915234
       746  0.00907491
     746.2  0.00907794
     746.4  0.00903471
     746.6  0.00904584
     746.8  0.00909917
       747  0.00920511
     747.2  0.00917164
     747.4  0.00907065
     747.6  0.00909652
     747.8  0.00910058
       748  0.00914366
     748.2  0.00914681
     748.4  0.00908872
     748.6  0.00903026
     748.8  0.00911295
       749  0.00914925
     749.2   0.0090992
     749.4  0.00905513
     749.6  0.00906424
     749.8  0.00911209
       750  0.00918399
     750.2  0.00919684
     750.4  0.00914911
     750.6  0.00921043
     750.8  0.00915964
       751  0.00918168
     751.2  0.00913757
     751.4  0.00919164
     751.6  0.00920645
     751.8  0.00921541
       752  0.00920207
     752.2  0.00917813
     752.4   0.0091482
     752.6  0.00917326
     752.8  0.00915525
       753   0.0091841
     753.2  0.00918393
     753.4  0.00918638
     753.6  0.00921819
     753.8   0.0092248
       754  0.00919135
     754.2  0.00910398
     754.4  0.00919309
     754.6  0.00915631
     754.8  0.00919944
       755  0.00923612
     755.2  0.00917298
     755.4  0.00918099
     755.6  0.00924608
     755.8  0.00924264
       756  0.00917653
     756.2  0.00917058
     756.4  0.00914883
     756.6  0.00914142
     756.8  0.00912029
       757  0.00921154
     757.2  0.00919174
     757.4   0.0091724
     757.6  0.00922003
     757.8  0.00923375
       758  0.00926219
     758.2  0.00925412
     758.4  0.00915863
     758.6  0.00909935
     758.8  0.00919235
       759  0.00923575
     759.2  0.00919171
     759.4  0.00917307
     759.6  0.00914395
     759.8  0.00922945
       760  0.00928476
     760.2  0.00925597
     760.4  0.00927385
     760.6  0.00937013
     760.8  0.00925125
       761  0.00927146
     761.2   0.0092087
     761.4  0.00918985
     761.6  0.00919213
     761.8  0.00912938
       762   0.0091701
     762.2  0.00927602
     762.4  0.00930213
     762.6  0.00932887
     762.8  0.00923685
       763  0.00926983
     763.2  0.00926149
     763.4  0.00922782
     763.6  0.00923234
     763.8  0.00918368
       764  0.00920847
     764.2  0.00920394
     764.4  0.00928723
     764.6  0.00927019
     764.8  0.00927813
       765  0.00933821
     765.2   0.0091852
     765.4  0.00915762
     765.6  0.00926803
     765.8  0.00927923
       766  0.00916779
     766.2  0.00919301
     766.4  0.00921954
     766.6  0.00918504
     766.8  0.00923655
       767  0.00935476
     767.2  0.00936914
     767.4  0.00929223
     767.6  0.00932204
     767.8  0.00929246
       768  0.00920881
     768.2  0.00922219
     768.4  0.00920596
     768.6  0.00917089
     768.8  0.00924281
       769  0.00933478
     769.2  0.00930462
     769.4  0.00926002
     769.6  0.00923984
     769.8  0.00925898
       770  0.00928094
     770.2   0.0093047
     770.4  0.00933391
     770.6   0.0093734
     770.8  0.00926499
       771  0.00927455
     771.2  0.00925866
     771.4  0.00934488
     771.6  0.00935105
     771.8  0.00931908
       772   0.0094218
     772.2  0.00940905
     772.4  0.00932303
     772.6  0.00938159
     772.8  0.00930607
       773  0.00929188
     773.2  0.00921731
     773.4  0.00924535
     773.6  0.00929885
     773.8  0.00934733
       774  0.00938603
     774.2   0.0093195
     774.4  0.00934971
     774.6  0.00931508
     774.8  0.00943232
       775  0.00941805
     775.2  0.00925218
     775.4  0.00926084
     775.6   0.0093254
     775.8  0.00930168
       776  0.00926294
     776.2  0.00930103
     776.4  0.00931456
     776.6  0.00928057
     776.8  0.00931848
       777  0.00942783
     777.2   0.0094022
     777.4  0.00937297
     777.6  0.00940147
     777.8  0.00930075
       778  0.00933991
     778.2  0.00938472
     778.4  0.00936605
     778.6  0.00926803
     778.8  0.00929142
       779  0.00936733
     779.2  0.00935832
     779.4  0.00936516
     779.6  0.00934517
     779.8  0.00936315
       780  0.00933548
     780.2  0.00935551
     780.4  0.00943578
     780.6  0.00949461
     780.8  0.00935624
       781   0.0093634
     781.2  0.00933964
     781.4  0.00941292
     781.6  0.00942759
     781.8  0.00940774
       782  0.00945729
     782.2  0.00944609
     782.4  0.00938115
     782.6  0.00940929
     782.8  0.00938881
       783  0.00943398
     783.2  0.00940467
     783.4  0.00935577
     783.6  0.00932404
     783.8  0.00940886
       784  0.00947555
     784.2   0.0093757
     784.4  0.00944424
     784.6  0.00941658
     784.8  0.00942837
       785  0.00947986
     785.2  0.00942122
     785.4   0.0094492
     785.6   0.0094207
     785.8  0.00939528
       786  0.00930389
     786.2   0.0094247
     786.4   0.0094267
     786.6  0.00936995
     786.8  0.00934678
       787  0.00944257
     787.2  0.00952085
     787.4  0.00949093
     787.6   0.0095196
     787.8  0.00940107
       788  0.00936275
     788.2  0.00935083
     788.4  0.00937715
     788.6   0.0093427
     788.8  0.00938417
       789  0.00940725
     789.2  0.00942582
     789.4   0.0095157
     789.6  0.00953985
     789.8  0.00954119
       790  0.00942998
     790.2  0.00941467
     790.4  0.00942939
     790.6  0.00950244
     790.8  0.00948011
       791  0.00954535
     791.2  0.00946711
     791.4  0.00948135
     791.6   0.0095099
     791.8  0.00946104
       792  0.00953439
     792.2  0.00953148
     792.4  0.00946248
     792.6  0.00949204
     792.8  0.00950885
       793  0.00955513
     793.2  0.00950156
     793.4   0.0094791
     793.6  0.00948073
     793.8   0.0095192
       794  0.00949316
     794.2  0.00941682
     794.4  0.00956743
     794.6  0.00962122
     794.8  0.00963312
       795  0.00959117
     795.2  0.00942428
     795.4  0.00944438
     795.6  0.00950431
     795.8  0.00947148
       796   0.0094322
     796.2  0.00952888
     796.4  0.00952056
     796.6  0.00951402
     796.8  0.00957058
       797  0.00964572
     797.2   0.0095294
     797.4  0.00945395
     797.6  0.00956586
     797.8  0.00949089
       798  0.00947957
     798.2   0.0095891
     798.4  0.00956165
     798.6  0.00949868
     798.8  0.00950774
       799   0.0094968
     799.2  0.00952398
     799.4  0.00965438
     799.6  0.00959151
     799.8  0.00959785
       800  0.00956229
     800.2     0.00956
     800.4  0.00959197
     800.6  0.00964916
     800.8  0.00958095
       801  0.00960529
     801.2  0.00955674
     801.4  0.00958662
     801.6  0.00959957
     801.8  0.00956998
       802  0.00968864
     802.2   0.0096811
     802.4  0.00964459
     802.6  0.00965571
     802.8  0.00958104
       803  0.00961911
     803.2  0.00963342
     803.4  0.00954259
     803.6  0.00950878
     803.8  0.00960549
       804  0.00960238
     804.2  0.00953089
     804.4  0.00965413
     804.6  0.00965216
     804.8  0.00965613
       805  0.00964694
     805.2  0.00952362
     805.4  0.00952928
     805.6  0.00964946
     805.8  0.00961897
       806  0.00953656
     806.2     0.00962
     806.4  0.00954634
     806.6  0.00963865
     806.8  0.00964879
       807  0.00964855
     807.2  0.00964926
     807.4  0.00960865
     807.6  0.00964279
     807.8   0.0096195
       808  0.00968101
     808.2  0.00971596
     808.4  0.00972237
     808.6  0.00957908
     808.8  0.00951064
       809  0.00957422
     809.2  0.00960595
     809.4  0.00968106
     809.6  0.00968849
     809.8  0.00966066
       810   0.0096581
     810.2  0.00965843
     810.4  0.00961881
     810.6  0.00971404
     810.8  0.00964816
       811  0.00966332
     811.2  0.00958528
     811.4  0.00960704
     811.6  0.00970934
     811.8  0.00974867
       812  0.00979487
     812.2  0.00969098
     812.4  0.00968125
     812.6   0.0097117
     812.8  0.00966948
       813  0.00967383
     813.2  0.00964502
     813.4  0.00960906
     813.6  0.00961829
     813.8  0.00971675
       814  0.00970054
     814.2  0.00958072
     814.4  0.00979002
     814.6  0.00977595
     814.8  0.00972022
       815  0.00966494
     815.2  0.00959218
     815.4  0.00956863
     815.6  0.00968216
     815.8   0.0097084
       816  0.00960668
     816.2  0.00968921
     816.4  0.00971275
     816.6  0.00970967
     816.8  0.00974003
       817  0.00975821
     817.2  0.00970241
     817.4  0.00967862
     817.6  0.00970028
     817.8  0.00962385
       818  0.00966975
     818.2  0.00973417
     818.4  0.00968484
     818.6  0.00957546
     818.8  0.00963532
       819  0.00974684
     819.2  0.00975431
     819.4  0.00977952
     819.6  0.00968411
     819.8  0.00966044
       820  0.00962154
     820.2  0.00967733
     820.4   0.0096601
     820.6  0.00979694
     820.8  0.00973108
       821  0.00977323
     821.2  0.00973805
     821.4  0.00974246
     821.6  0.00978479
     821.8  0.00971135
       822  0.00978124
     822.2   0.0097023
     822.4  0.00972716
     822.6  0.00978496
     822.8  0.00971716
       823  0.00976154
     823.2  0.00970767
     823.4  0.00972411
     823.6  0.00972326
     823.8  0.00975497
       824  0.00973136
     824.2  0.00965753
     824.4  0.00981614
     824.6  0.00977014
     824.8  0.00976442
       825  0.00977779
     825.2  0.00969716
     825.4  0.00970223
     825.6  0.00973612
     825.8   0.0097355
       826  0.00964618
     826.2  0.00972548
     826.4  0.00976692
     826.6  0.00977656
     826.8  0.00977265
       827  0.00983719
     827.2  0.00972618
     827.4  0.00974821
     827.6  0.00981703
     827.8  0.00969526
       828  0.00973178
     828.2  0.00986424
     828.4   0.0098132
     828.6  0.00971561
     828.8  0.00974952
       829  0.00976489
     829.2  0.00968413
     829.4   0.0097463
     829.6  0.00981007
     829.8  0.00982988
       830  0.00970657
     830.2   0.0097103
     830.4  0.00966881
     830.6  0.00980618
     830.8  0.00977081
       831   0.0097648
     831.2  0.00968868
     831.4  0.00978475
     831.6  0.00990564
     831.8  0.00978749
       832   0.0097837
     832.2  0.00976909
     832.4   0.0097663
     832.6  0.00978886
     832.8  0.00968597
       833  0.00975123
     833.2  0.00975289
     833.4  0.00974242
     833.6  0.00972548
     833.8  0.00976237
       834  0.00974778
     834.2  0.00964902
     834.4  0.00984782
     834.6  0.00981696
     834.8  0.00976023
       835  0.00979948
     835.2  0.00969471
     835.4  0.00969544
     835.6  0.00984998
     835.8  0.00976225
       836  0.00962724
     836.2  0.00977583
     836.4  0.00984896
     836.6  0.00984031
     836.8  0.00983236
       837  0.00984321
     837.2   0.0097519
     837.4  0.00978159
     837.6  0.00981174
     837.8  0.00974478
       838  0.00984417
     838.2  0.00987135
     838.4  0.00976481
     838.6  0.00970197
     838.8  0.00976498
       839   0.0098256
     839.2  0.00980149
     839.4  0.00979205
     839.6  0.00973944
     839.8  0.00979274
       840  0.00976027
     840.2  0.00980525
     840.4  0.00977813
     840.6  0.00989223
     840.8  0.00983518
       841  0.00981438
     841.2  0.00974339
     841.4  0.00977352
     841.6  0.00980769
     841.8  0.00970318
       842  0.00983945
     842.2  0.00985702
     842.4  0.00983919
     842.6  0.00986289
     842.8  0.00977466
       843  0.00980367
     843.2  0.00977583
     843.4  0.00975998
     843.6   0.0097369
     843.8  0.00978986
       844  0.00979524
     844.2  0.00963032
     844.4  0.00985373
     844.6  0.00986708
     844.8  0.00980779
       845  0.00986012
     845.2  0.00976131
     845.4  0.00971716
     845.6  0.00983777
     845.8  0.00989078
       846  0.00975623
     846.2  0.00979629
     846.4  0.00980472
     846.6  0.00984693
     846.8  0.00977484
       847  0.00991549
     847.2  0.00988558
     847.4  0.00985901
     847.6  0.00984176
     847.8   0.0097439
       848  0.00978979
     848.2  0.00990061
     848.4  0.00991788
     848.6  0.00983961
     848.8  0.00979494
       849  0.00981683
     849.2  0.00974123
     849.4  0.00977295
     849.6   0.0098118
     849.8  0.00985017
       850  0.00979305
     850.2  0.00985736
     850.4  0.00982079
     850.6  0.00987033
     850.8  0.00984701
       851  0.00983313
     851.2  0.00976376
     851.4  0.00979849
     851.6  0.00982577
     851.8  0.00978091
       852  0.00988804
     852.2  0.00983177
     852.4  0.00981255
     852.6  0.00991122
     852.8  0.00988121
       853  0.00987891
     853.2   0.0098479
     853.4  0.00980978
     853.6  0.00974299
     853.8  0.00970191
       854  0.00974401
     854.2  0.00969818
     854.4  0.00991984
     854.6   0.0100043
     854.8  0.00990943
       855  0.00990173
     855.2  0.00979235
     855.4  0.00970633
     855.6  0.00976355
     855.8  0.00979751
       856  0.00974807
     856.2  0.00993513
     856.4  0.00993097
     856.6  0.00990704
     856.8  0.00980979
       857  0.00986451
     857.2  0.00980124
     857.4  0.00977626
     857.6  0.00985817
     857.8  0.00982679
       858  0.00991265
     858.2  0.00998584
     858.4  0.00990307
     858.6  0.00978186
     858.8  0.00978997
       859  0.00982345
     859.2  0.00977466
     859.4  0.00983583
     859.6  0.00989393
     859.8  0.00990522
       860   0.0098439
     860.2  0.00985396
     860.4   0.0097496
     860.6  0.00989622
     860.8  0.00990279
       861  0.00987655
     861.2  0.00979847
     861.4  0.00987306
     861.6  0.00994272
     861.8   0.0098876
       862  0.00996825
     862.2  0.00994997
     862.4  0.00989849
     862.6  0.00981712
     862.8  0.00977152
       863  0.00983414
     863.2   0.0098028
     863.4   0.0097612
     863.6  0.00979522
     863.8  0.00987117
       864   0.0098474
     864.2  0.00971488
     864.4   0.0098734
     864.6  0.00987623
     864.8  0.00986017
       865  0.00987225
     865.2  0.00979056
     865.4  0.00977437
     865.6   0.0098524
     865.8  0.00989743
       866  0.00985267
     866.2  0.00991612
     866.4  0.00986767
     866.6  0.00987635
     866.8  0.00983634
       867  0.00987135
     867.2  0.00979863
     867.4  0.00982709
     867.6   0.0098974
     867.8  0.00983234
       868   0.0098559
     868.2  0.00991119
     868.4  0.00987503
     868.6  0.00979623
     868.8  0.00984523
       869  0.00988171
     869.2  0.00988228
     869.4   0.0098427
     869.6  0.00988913
     869.8  0.00996962
       870  0.00984172
     870.2   0.0098258
     870.4  0.00978484
     870.6   0.0099496
     870.8  0.00984267
       871  0.00985476
     871.2  0.00988026
     871.4  0.00997115
     871.6   0.0100022
     871.8  0.00985463
       872  0.00990998
     872.2  0.00985921
     872.4  0.00980939
     872.6  0.00984288
     872.8  0.00984851
       873  0.00981312
     873.2  0.00987206
     873.4  0.00986684
     873.6  0.00978455
     873.8  0.00984914
       874   0.0098881
     874.2  0.00973194
     874.4  0.00985357
     874.6  0.00980549
     874.8    0.009864
       875  0.00999905
     875.2  0.00994082
     875.4  0.00981386
     875.6  0.00986946
     875.8  0.00992935
       876  0.00981234
     876.2  0.00988199
     876.4  0.00983118
     876.6  0.00988011
     876.8  0.00991582
       877   0.0100028
     877.2  0.00987567
     877.4  0.00984995
     877.6  0.00988075
     877.8  0.00979937
       878  0.00979639
     878.2  0.00987747
     878.4  0.00982706
     878.6  0.00981985
     878.8  0.00990831
       879   0.0100171
     879.2  0.00994294
     879.4  0.00985118
     879.6  0.00987363
     879.8  0.00992381
       880  0.00982209
     880.2  0.00988246
     880.4  0.00982626
     880.6  0.00993162
     880.8  0.00989718
       881  0.00998001
     881.2  0.00996117
     881.4  0.00998092
     881.6   0.0100034
     881.8  0.00988397
       882  0.00989512
     882.2  0.00990125
     882.4  0.00986938
     882.6  0.00989738
     882.8  0.00978575
       883  0.00976103
     883.2  0.00988024
     883.4  0.00996533
     883.6  0.00989208
     883.8   0.0099079
       884  0.00986538
     884.2   0.0097875
     884.4   0.0100053
     884.6  0.00989039
     884.8  0.00986132
       885  0.00991849
     885.2  0.00983711
     885.4  0.00975887
     885.6  0.00993313
     885.8  0.00998266
       886  0.00976008
     886.2  0.00985993
     886.4   0.0099259
     886.6  0.00994336
     886.8  0.00993445
       887   0.0100541
     887.2  0.00994463
     887.4  0.00984973
     887.6  0.00988441
     887.8  0.00986364
       888  0.00983803
     888.2  0.00988741
     888.4  0.00995635
     888.6  0.00985765
     888.8  0.00988422
       889  0.00996576
     889.2  0.00989114
     889.4  0.00990217
     889.6  0.00994068
     889.8   0.0100525
       890  0.00996616
     890.2  0.00991769
     890.4  0.00983661
     890.6  0.00989373
     890.8  0.00993548
       891  0.00988942
     891.2  0.00983979
     891.4   0.0100281
     891.6   0.0100738
     891.8  0.00989204
       892  0.00991208
     892.2  0.00992655
     892.4   0.0098935
     892.6    0.009919
     892.8  0.00984306
       893  0.00991277
     893.2  0.00996652
     893.4  0.00997408
     893.6  0.00996841
     893.8  0.00993759
       894  0.00985242
     894.2  0.00976571
     894.4  0.00998557
     894.6  0.00993047
     894.8  0.00998211
       895  0.00995915
     895.2  0.00986083
     895.4  0.00981155
     895.6   0.0100466
     895.8   0.0100487
       896  0.00985908
     896.2  0.00995532
     896.4  0.00988792
     896.6  0.00988019
     896.8  0.00994508
       897   0.0100823
     897.2  0.00997477
     897.4  0.00988278
     897.6  0.00993954
     897.8  0.00988518
       898  0.00997893
     898.2   0.0100185
     898.4  0.00994827
     898.6  0.00985598
     898.8  0.00987971
       899  0.00987125
     899.2    0.009926
     899.4  0.00991286
     899.6  0.00989568
     899.8  0.00999956
       900  0.00995721
     900.2  0.00993715
     900.4  0.00990853
     900.6   0.0100609
     900.8  0.00989588
       901  0.00985097
     901.2  0.00981161
     901.4   0.0099987
     901.6  0.00997118
     901.8   0.0098516
       902   0.0100166
     902.2  0.00996353
     902.4    0.009912
     902.6  0.00999867
     902.8    0.009875
       903  0.00989787
     903.2  0.00995715
     903.4   0.0099243
     903.6  0.00991055
     903.8  0.00999166
       904  0.00995282
     904.2  0.00981553
     904.4   0.0099789
     904.6  0.00995069
     904.8  0.00991171
       905   0.0100212
     905.2  0.00998162
     905.4  0.00981512
     905.6  0.00996529
     905.8  0.00996275
       906  0.00978453
     906.2   0.0100152
     906.4   0.0100035
     906.6  0.00992712
     906.8  0.00990854
       907   0.0100349
     907.2  0.00999968
     907.4  0.00994975
     907.6  0.00994957
     907.8  0.00990129
       908   0.0100077
     908.2   0.0100546
     908.4   0.0100074
     908.6  0.00992089
     908.8  0.00993152
       909   0.0100205
     909.2   0.0100087
     909.4  0.00995114
     909.6  0.00992279
     909.8   0.0100114
       910   0.0100592
     910.2  0.00995817
     910.4  0.00988797
     910.6    0.010161
     910.8   0.0100212
       911  0.00999706
     911.2  0.00995989
     911.4   0.0100369
     911.6   0.0100224
     911.8  0.00982536
       912   0.0100013
     912.2   0.0100175
     912.4   0.0100783
     912.6   0.0101426
     912.8  0.00999981
       913  0.00992628
     913.2   0.0099123
     913.4  0.00994314
     913.6  0.00990155
     913.8   0.0100113
       914  0.00991322
     914.2  0.00974751
     914.4   0.0101062
     914.6   0.0101761
     914.8   0.0100562
       915   0.0100309
     915.2  0.00996064
     915.4  0.00989846
     915.6  0.00998847
     915.8  0.00996825
       916  0.00978155
     916.2   0.0100169
     916.4   0.0100615
     916.6   0.0099611
     916.8  0.00992394
       917   0.0101178
     917.2   0.0100927
     917.4     0.01008
     917.6  0.00998984
     917.8  0.00981539
       918  0.00992892
     918.2   0.0100193
     918.4  0.00998274
     918.6  0.00998504
     918.8  0.00999171
       919   0.0101114
     919.2    0.010164
     919.4  0.00999522
     919.6  0.00985276
     919.8  0.00991656
       920  0.00992216
     920.2   0.0100345
     920.4   0.0100411
     920.6   0.0101098
     920.8   0.0100125
       921   0.0100057
     921.2   0.0100655
     921.4   0.0101667
     921.6   0.0100626
     921.8  0.00992901
       922   0.0100229
     922.2   0.0100189
     922.4  0.00999562
     922.6   0.0101141
     922.8  0.00990074
       923   0.0099443
     923.2   0.0100979
     923.4   0.0100686
     923.6   0.0100362
     923.8   0.0101442
       924   0.0100936
     924.2  0.00999401
     924.4   0.0101817
     924.6   0.0100641
     924.8   0.0100109
       925   0.0100509
     925.2  0.00994814
     925.4  0.00993219
     925.6   0.0100637
     925.8    0.010102
       926  0.00989164
     926.2    0.010104
     926.4    0.010229
     926.6   0.0101108
     926.8   0.0100517
       927   0.0101652
     927.2  0.00994793
     927.4  0.00989697
     927.6  0.00998472
     927.8    0.010011
       928   0.0101166
     928.2   0.0102181
     928.4   0.0103308
     928.6   0.0101365
     928.8   0.0100272
       929   0.0100202
     929.2   0.0100386
     929.4   0.0098546
     929.6  0.00984155
     929.8   0.0101245
       930   0.0101357
     930.2   0.0101257
     930.4   0.0100701
     930.6   0.0102184
     930.8   0.0102587
       931   0.0101071
     931.2   0.0099583
     931.4   0.0100797
     931.6   0.0101719
     931.8   0.0100574
       932   0.0100763
     932.2   0.0100873
     932.4   0.0101243
     932.6   0.0101421
     932.8  0.00995526
       933   0.0100067
     933.2   0.0101715
     933.4   0.0101606
     933.6   0.0101356
     933.8   0.0102781
       934   0.0100817
     934.2  0.00994592
     934.4   0.0101152
     934.6   0.0100724
     934.8   0.0100891
       935   0.0101267
     935.2   0.0100842
     935.4   0.0101188
     935.6   0.0101451
     935.8   0.0102295
       936   0.0100402
     936.2   0.0101868
     936.4   0.0102462
     936.6   0.0100545
     936.8  0.00997599
       937   0.0101833
     937.2   0.0100123
     937.4     0.01009
     937.6   0.0102085
     937.8   0.0101564
       938   0.0101261
     938.2   0.0101766
     938.4   0.0102857
     938.6   0.0101281
     938.8   0.0100645
       939   0.0100973
     939.2   0.0101656
     939.4   0.0100062
     939.6    0.010108
     939.8   0.0101841
       940   0.0101288
     940.2   0.0102566
     940.4    0.010217
     940.6   0.0102626
     940.8      0.0103
       941   0.0101685
     941.2   0.0100955
     941.4   0.0101167
     941.6   0.0102152
     941.8  0.00999585
       942   0.0101093
     942.2   0.0102032
     942.4   0.0102064
     942.6   0.0102094
     942.8  0.00999784
       943  0.00998739
     943.2   0.0102321
     943.4   0.0102225
     943.6   0.0100304
     943.8    0.010081
       944   0.0101651
     944.2   0.0099897
     944.4   0.0103093
     944.6   0.0101997
     944.8   0.0101772
       945   0.0101135
     945.2   0.0101534
     945.4   0.0101353
     945.6   0.0101721
     945.8   0.0101649
       946   0.0099872
     946.2   0.0101574
     946.4   0.0101902
     946.6   0.0101101
     946.8   0.0100882
       947   0.0103324
     947.2    0.010172
     947.4   0.0101171
     947.6   0.0102636
     947.8   0.0102828
       948   0.0102634
     948.2   0.0102871
     948.4    0.010193
     948.6   0.0100232
     948.8   0.0101668
       949   0.0101775
     949.2   0.0102495
     949.4   0.0101689
     949.6   0.0102019
     949.8   0.0102558
       950   0.0100942
     950.2   0.0101835
     950.4    0.010224
     950.6   0.0101985
     950.8   0.0102346
       951   0.0100971
     951.2   0.0100712
     951.4    0.010187
     951.6   0.0103675
     951.8   0.0102316
       952    0.010133
     952.2    0.010113
     952.4    0.010174
     952.6     0.01021
     952.8   0.0100899
       953   0.0102115
     953.2   0.0102665
     953.4   0.0102215
     953.6   0.0100051
     953.8   0.0102503
       954   0.0102566
     954.2    0.010031
     954.4   0.0103033
     954.6   0.0101764
     954.8   0.0100889
       955   0.0102408
     955.2   0.0103327
     955.4   0.0101062
     955.6      0.0101
     955.8   0.0101381
       956  0.00993837
     956.2   0.0104164
     956.4   0.0103742
     956.6   0.0101172
     956.8   0.0100721
       957   0.0103223
     957.2   0.0101662
     957.4   0.0101571
     957.6     0.01037
     957.8   0.0102287
       958   0.0101785
     958.2   0.0101841
     958.4    0.010316
     958.6   0.0102971
     958.8   0.0102644
       959   0.0102926
     959.2   0.0103589
     959.4   0.0101459
     959.6   0.0101037
     959.8   0.0103803
       960   0.0102409
     960.2   0.0100721
     960.4   0.0102283
     960.6   0.0103978
     960.8   0.0105049
       961   0.0103163
     961.2   0.0102333
     961.4   0.0102584
     961.6   0.0101995
     961.8   0.0100921
       962   0.0101678
     962.2   0.0102067
     962.4   0.0101375
     962.6   0.0102842
     962.8   0.0102376
       963   0.0102703
     963.2   0.0103276
     963.4   0.0103094
     963.6   0.0101364
     963.8   0.0103528
       964    0.010282
     964.2  0.00997841
     964.4   0.0102094
     964.6   0.0103269
     964.8    0.010354
       965   0.0102035
     965.2   0.0100406
     965.4   0.0101186
     965.6   0.0102955
     965.8   0.0103821
       966   0.0100334
     966.2   0.0103332
     966.4   0.0103513
     966.6   0.0100559
     966.8   0.0101958
       967   0.0102659
     967.2   0.0102624
     967.4   0.0101886
     967.6   0.0103421
     967.8   0.0102562
       968   0.0102962
     968.2   0.0104155
     968.4   0.0103351
     968.6   0.0100928
     968.8   0.0101594
       969   0.0103339
     969.2   0.0103355
     969.4   0.0102168
     969.6   0.0103036
     969.8   0.0103168
       970   0.0103179
     970.2   0.0102796
     970.4   0.0101909
     970.6    0.010327
     970.8   0.0103785
       971   0.0103714
     971.2   0.0104938
     971.4   0.0105109
     971.6   0.0103652
     971.8   0.0103549
       972   0.0103781
     972.2   0.0102704
     972.4   0.0103674
     972.6   0.0103092
     972.8   0.0100772
       973  0.00999511
     973.2   0.0102718
     973.4   0.0105036
     973.6   0.0104031
     973.8   0.0106751
       974   0.0105474
     974.2   0.0100116
     974.4    0.010523
     974.6   0.0103399
     974.8   0.0101867
       975   0.0103701
     975.2   0.0102631
     975.4   0.0102723
     975.6   0.0104501
     975.8   0.0104117
       976   0.0100737
     976.2   0.0103991
     976.4   0.0103103
     976.6   0.0102395
     976.8   0.0103335
       977   0.0104053
     977.2   0.0102113
     977.4  0.00997326
     977.6   0.0103624
     977.8    0.010698
       978   0.0106448
     978.2   0.0106556
     978.4   0.0104846
     978.6   0.0102729
     978.8   0.0103672
       979   0.0103915
     979.2   0.0102665
     979.4   0.0102398
     979.6   0.0103577
     979.8   0.0105266
       980   0.0103789
     980.2   0.0102724
     980.4   0.0105052
     980.6   0.0104235
     980.8   0.0103563
       981   0.0102624
     981.2   0.0105377
     981.4   0.0107271
     981.6   0.0107211
     981.8   0.0104207
       982   0.0101252
     982.2   0.0102503
     982.4    0.010419
     982.6   0.0103765
     982.8   0.0105441
       983   0.0102868
     983.2   0.0103145
     983.4   0.0105607
     983.6   0.0103679
     983.8   0.0105949
       984   0.0105348
     984.2   0.0101116
     984.4   0.0104758
     984.6   0.0102604
     984.8   0.0103195
       985   0.0104429
     985.2   0.0105813
     985.4   0.0105551
     985.6   0.0104532
     985.8   0.0105355
       986   0.0101959
     986.2   0.0105276
     986.4    0.010335
     986.6   0.0101636
     986.8    0.010084
       987   0.0105819
     987.2   0.0106543
     987.4   0.0104956
     987.6    0.010705
     987.8   0.0106067
       988      0.0104
     988.2   0.0103678
     988.4   0.0104501
     988.6   0.0105442
     988.8   0.0102978
       989   0.0107053
     989.2   0.0105725
     989.4   0.0104231
     989.6   0.0106058
     989.8   0.0107943
       990   0.0104758
     990.2   0.0102843
     990.4   0.0105859
     990.6   0.0104797
     990.8   0.0104263
       991  0.00998913
     991.2   0.0101735
     991.4   0.0101953
     991.6     0.01034
     991.8   0.0103579
       992    0.010309
     992.2   0.0104718
     992.4   0.0106108
     992.6   0.0102193
     992.8   0.0102168
       993   0.0101473
     993.2   0.0103655
     993.4   0.0108886
     993.6   0.0100897
     993.8    0.010024
       994   0.0102605
     994.2   0.0100398
     994.4   0.0101932
     994.6   0.0103091
     994.8   0.0103141
       995   0.0103295
     995.2   0.0104947
     995.4   0.0101431
     995.6   0.0102899
     995.8   0.0101563
       996   0.0103897
     996.2   0.0108097
     996.4   0.0102974
     996.6   0.0103149
     996.8   0.0103417
       997   0.0107075
     997.2   0.0102333
     997.4   0.0101947
     997.6   0.0105459
     997.8   0.0106629
       998   0.0104307
     998.2   0.0106589
     998.4   0.0107259
     998.6   0.0103643
     998.8   0.0100807
       999   0.0106879
     999.2   0.0102172
     999.4   0.0103114
     999.6    0.010696
     999.8   0.0108991
      1000   0.0106746
