# Supplementary material for: Data for exploring the effect of parameters on decomposition of gas hydrate structure I
Source: Data Brief. 2018 Apr 11;18:1247–51. doi: 10.1016/j.dib.2018.04.015 (PMC5996948; doi:10.1016/j.dib.2018.04.015)
Supplement: Supplementary file 2 — Supplementary material [file mmc2.zip › data/data/temperature 290 K/cage occupancy 80/rdf.xvg]

# This file was created Wed Jan 25 22:57:20 2017
# Created by:
# GROMACS:      gmx rdf, VERSION 5.0.2
# Executable:   /usr/bin/gmx
# Library dir:  /usr/share/gromacs/top
# Command line:
#   g_rdf -f run.xtc -n ind.ndx -s run.tpr -o rdf10.xvg -b 9000 -e 10000
# g_rdf is part of G R O M A C S:
#
# GROup of MAchos and Cynical Suckers
#
@    title "Radial distribution"
@    xaxis  label "r"
@    yaxis  label ""
@TYPE xy
@ subtitle "OW* - OW*"
         0          0
     0.002          0
     0.004          0
     0.006          0
     0.008          0
      0.01          0
     0.012          0
     0.014          0
     0.016          0
     0.018          0
      0.02          0
     0.022          0
     0.024          0
     0.026          0
     0.028          0
      0.03          0
     0.032          0
     0.034          0
     0.036          0
     0.038          0
      0.04          0
     0.042          0
     0.044          0
     0.046          0
     0.048          0
      0.05          0
     0.052          0
     0.054          0
     0.056          0
     0.058          0
      0.06          0
     0.062          0
     0.064          0
     0.066          0
     0.068          0
      0.07          0
     0.072          0
     0.074          0
     0.076          0
     0.078          0
      0.08          0
     0.082          0
     0.084          0
     0.086          0
     0.088          0
      0.09          0
     0.092          0
     0.094          0
     0.096          0
     0.098          0
       0.1          0
     0.102          0
     0.104          0
     0.106          0
     0.108          0
      0.11          0
     0.112          0
     0.114          0
     0.116          0
     0.118          0
      0.12          0
     0.122          0
     0.124          0
     0.126          0
     0.128          0
      0.13          0
     0.132          0
     0.134          0
     0.136          0
     0.138          0
      0.14          0
     0.142          0
     0.144          0
     0.146          0
     0.148          0
      0.15          0
     0.152          0
     0.154          0
     0.156          0
     0.158          0
      0.16          0
     0.162          0
     0.164          0
     0.166          0
     0.168          0
      0.17          0
     0.172          0
     0.174          0
     0.176          0
     0.178          0
      0.18          0
     0.182          0
     0.184          0
     0.186          0
     0.188          0
      0.19          0
     0.192          0
     0.194          0
     0.196          0
     0.198          0
       0.2          0
     0.202          0
     0.204          0
     0.206          0
     0.208          0
      0.21          0
     0.212          0
     0.214          0
     0.216          0
     0.218          0
      0.22          0
     0.222          0
     0.224          0
     0.226          0
     0.228          0
      0.23          0
     0.232          0
     0.234 1.81946e-05
     0.236 1.78875e-05
     0.238 0.000140706
      0.24 0.000311333
     0.242 0.00172667
     0.244 0.00353086
     0.246 0.00913688
     0.248   0.022297
      0.25  0.0722811
     0.252  0.0860892
     0.254   0.243044
     0.256   0.327452
     0.258   0.539884
      0.26   0.975492
     0.262    1.30701
     0.264    1.89571
     0.266    1.65861
     0.268    2.55875
      0.27    4.08696
     0.272    3.24865
     0.274    4.43747
     0.276    3.64428
     0.278     4.7046
      0.28    4.60904
     0.282    3.64693
     0.284    5.50074
     0.286    3.33334
     0.288    3.38369
      0.29    3.66517
     0.292    3.38334
     0.294    2.69909
     0.296    2.20436
     0.298    1.95989
       0.3    1.87302
     0.302    1.61468
     0.304    1.25015
     0.306    1.11746
     0.308   0.906626
      0.31   0.760467
     0.312   0.723069
     0.314   0.636949
     0.316   0.435146
     0.318    0.35959
      0.32   0.397543
     0.322   0.295535
     0.324   0.248051
     0.326   0.204403
     0.328   0.168132
      0.33   0.136641
     0.332   0.140923
     0.334   0.124122
     0.336  0.0933955
     0.338  0.0709459
      0.34  0.0806366
     0.342  0.0774815
     0.344  0.0633359
     0.346  0.0443107
     0.348  0.0571089
      0.35  0.0554007
     0.352  0.0620655
     0.354  0.0537624
     0.356  0.0555023
     0.358  0.0481406
      0.36  0.0697731
     0.362  0.0860889
     0.364  0.0810948
     0.366  0.0697357
     0.368  0.0863488
      0.37   0.105321
     0.372   0.151002
     0.374   0.135812
     0.376   0.135462
     0.378   0.134926
      0.38   0.210568
     0.382   0.238932
     0.384   0.237166
     0.386    0.23251
     0.388   0.228833
      0.39   0.331157
     0.392   0.400972
     0.394   0.416087
     0.396   0.393295
     0.398    0.42012
       0.4   0.534109
     0.402   0.636059
     0.404   0.638819
     0.406   0.609758
     0.408   0.613443
      0.41   0.897606
     0.412   0.916615
     0.414    1.02742
     0.416   0.778786
     0.418    1.06414
      0.42    1.13538
     0.422     1.4025
     0.424    1.23453
     0.426    1.24119
     0.428    1.22225
      0.43    1.66221
     0.432    1.61304
     0.434    1.81689
     0.436    1.46359
     0.438    1.62525
      0.44    1.71528
     0.442     2.2198
     0.444    1.95667
     0.446     1.8948
     0.448    1.62897
      0.45    2.15275
     0.452    2.23157
     0.454    2.21803
     0.456    1.61773
     0.458    2.10569
      0.46    1.96208
     0.462    2.25169
     0.464    1.93618
     0.466    1.95331
     0.468    1.66015
      0.47    2.04264
     0.472    1.95618
     0.474    1.77004
     0.476     1.7252
     0.478    1.59625
      0.48    1.58904
     0.482    1.58182
     0.484    1.52411
     0.486    1.35746
     0.488    1.25358
      0.49    1.27338
     0.492    1.43815
     0.494      1.114
     0.496   0.961875
     0.498   0.992273
       0.5    0.95561
     0.502   0.947434
     0.504   0.770597
     0.506   0.758702
     0.508   0.656392
      0.51   0.706516
     0.512    0.62675
     0.514   0.593078
     0.516   0.516269
     0.518   0.427109
      0.52   0.537193
     0.522   0.401722
     0.524   0.455792
     0.526   0.314448
     0.528    0.36109
      0.53    0.33075
     0.532   0.309161
     0.534   0.315906
     0.536   0.229308
     0.538   0.288748
      0.54   0.234268
     0.542   0.273644
     0.544   0.226036
     0.546   0.226906
     0.548   0.226224
      0.55   0.233083
     0.552   0.244174
     0.554   0.226251
     0.556   0.240926
     0.558   0.202191
      0.56   0.291133
     0.562   0.242656
     0.564    0.28978
     0.566   0.289561
     0.568    0.30309
      0.57   0.318456
     0.572   0.332031
     0.574   0.406302
     0.576   0.347847
     0.578   0.391124
      0.58   0.458821
     0.582   0.510163
     0.584   0.478671
     0.586   0.476753
     0.588   0.595094
      0.59    0.60631
     0.592   0.656713
     0.594   0.685547
     0.596   0.733323
     0.598   0.727442
       0.6   0.784952
     0.602   0.914395
     0.604   0.922025
     0.606   0.870115
     0.608   0.970796
      0.61    1.10676
     0.612    1.05491
     0.614    1.11777
     0.616    1.22649
     0.618    1.18578
      0.62    1.21992
     0.622    1.40068
     0.624    1.43473
     0.626    1.34034
     0.628    1.34158
      0.63    1.55436
     0.632    1.49348
     0.634    1.50171
     0.636    1.50681
     0.638    1.69166
      0.64    1.57961
     0.642    1.72327
     0.644    1.62323
     0.646    1.81364
     0.648    1.59081
      0.65    1.72135
     0.652    1.68266
     0.654    1.81673
     0.656    1.57731
     0.658    1.76522
      0.66    1.73125
     0.662    1.70192
     0.664    1.69347
     0.666    1.58929
     0.668    1.77173
      0.67    1.61732
     0.672     1.6209
     0.674    1.63176
     0.676    1.47581
     0.678    1.50004
      0.68    1.55794
     0.682    1.48457
     0.684    1.46396
     0.686    1.37054
     0.688    1.46279
      0.69    1.36252
     0.692    1.29846
     0.694    1.37827
     0.696     1.2438
     0.698    1.23551
       0.7    1.26222
     0.702    1.16751
     0.704    1.16248
     0.706    1.11177
     0.708    1.05792
      0.71    1.10591
     0.712    1.14732
     0.714   0.984871
     0.716    0.98671
     0.718    0.96919
      0.72    1.05004
     0.722    1.01929
     0.724   0.946829
     0.726   0.880212
     0.728   0.894181
      0.73   0.954983
     0.732   0.952686
     0.734   0.897694
     0.736   0.864088
     0.738   0.811224
      0.74   0.959155
     0.742   0.842212
     0.744   0.959697
     0.746   0.777978
     0.748   0.848916
      0.75   0.823309
     0.752    1.03679
     0.754   0.795226
     0.756   0.821397
     0.758   0.727802
      0.76   0.970698
     0.762   0.930269
     0.764   0.870287
     0.766   0.789458
     0.768   0.795094
      0.77   0.951923
     0.772   0.918717
     0.774   0.892768
     0.776   0.820397
     0.778   0.800547
      0.78   0.923912
     0.782   0.939613
     0.784   0.917573
     0.786   0.791108
     0.788   0.901393
      0.79   0.870827
     0.792   0.972987
     0.794   0.912281
     0.796   0.832513
     0.798   0.876098
       0.8   0.927738
     0.802   0.951455
     0.804   0.897538
     0.806   0.923574
     0.808   0.844989
      0.81   0.976781
     0.812    0.91941
     0.814   0.945338
     0.816   0.920309
     0.818   0.893465
      0.82   0.959519
     0.822   0.956129
     0.824   0.955885
     0.826   0.915255
     0.828   0.963562
      0.83   0.990403
     0.832   0.992243
     0.834   0.982601
     0.836   0.935988
     0.838    1.02402
      0.84   0.973781
     0.842    1.09596
     0.844    1.00996
     0.846    1.05503
     0.848   0.992653
      0.85    1.08385
     0.852    1.06602
     0.854    1.14808
     0.856    1.00519
     0.858    1.13092
      0.86    1.13326
     0.862    1.08523
     0.864    1.18426
     0.866    1.05273
     0.868    1.18618
      0.87    1.15262
     0.872    1.13468
     0.874    1.17328
     0.876    1.16782
     0.878     1.1207
      0.88    1.14315
     0.882    1.19316
     0.884    1.13167
     0.886    1.17438
     0.888    1.11904
      0.89    1.12272
     0.892    1.12752
     0.894    1.09687
     0.896     1.1051
     0.898    1.04989
       0.9    1.09319
     0.902    1.07289
     0.904    1.01821
     0.906   0.966466
     0.908   0.979763
      0.91     1.0115
     0.912   0.949719
     0.914    0.93831
     0.916   0.852602
     0.918   0.894873
      0.92   0.879532
     0.922    0.87088
     0.924     0.8619
     0.926   0.754759
     0.928   0.806446
      0.93   0.771902
     0.932   0.749336
     0.934   0.781267
     0.936   0.713313
     0.938    0.67522
      0.94   0.736307
     0.942   0.679666
     0.944   0.687871
     0.946   0.657743
     0.948   0.670311
      0.95    0.66149
     0.952   0.671534
     0.954   0.630531
     0.956    0.63399
     0.958   0.637969
      0.96   0.690253
     0.962   0.644544
     0.964   0.630094
     0.966   0.678633
     0.968   0.657996
      0.97   0.664944
     0.972   0.695734
     0.974   0.680332
     0.976   0.702821
     0.978   0.681653
      0.98   0.718085
     0.982   0.750246
     0.984   0.761314
     0.986   0.716505
     0.988   0.775571
      0.99   0.772193
     0.992   0.759355
     0.994   0.850542
     0.996   0.779491
     0.998    0.84143
         1   0.873462
     1.002   0.848749
     1.004   0.896443
     1.006   0.887632
     1.008   0.878453
      1.01   0.961386
     1.012   0.960891
     1.014   0.931128
     1.016   0.971652
     1.018   0.993658
      1.02   0.987151
     1.022    1.03605
     1.024    1.08005
     1.026    1.02117
     1.028    1.06058
      1.03    1.13684
     1.032    1.05658
     1.034    1.18183
     1.036    1.06659
     1.038    1.17276
      1.04    1.18695
     1.042    1.19083
     1.044    1.12169
     1.046    1.29269
     1.048    1.21358
      1.05    1.19415
     1.052    1.24333
     1.054    1.29921
     1.056    1.23493
     1.058    1.28487
      1.06    1.23192
     1.062    1.31549
     1.064    1.32205
     1.066    1.23106
     1.068    1.30355
      1.07    1.37637
     1.072    1.21057
     1.074      1.309
     1.076     1.2758
     1.078    1.26619
      1.08    1.30302
     1.082    1.25124
     1.084    1.26404
     1.086    1.24858
     1.088    1.25374
      1.09     1.2129
     1.092    1.25618
     1.094    1.20081
     1.096    1.16175
     1.098    1.22874
       1.1    1.12696
     1.102    1.12177
     1.104    1.18946
     1.106    1.10392
     1.108    1.05328
      1.11    1.13212
     1.112    1.07284
     1.114    1.05608
     1.116    1.04084
     1.118    1.05004
      1.12    1.04682
     1.122    0.99689
     1.124   0.996697
     1.126     1.0062
     1.128   0.971041
      1.13   0.957659
     1.132    1.00487
     1.134   0.963681
     1.136   0.924013
     1.138   0.943232
      1.14   0.969699
     1.142   0.956408
     1.144    0.95032
     1.146   0.886902
     1.148   0.918926
      1.15   0.941694
     1.152    1.00624
     1.154   0.905323
     1.156    0.89499
     1.158   0.891107
      1.16   0.987061
     1.162   0.964599
     1.164   0.937813
     1.166   0.886002
     1.168   0.900741
      1.17    1.00063
     1.172   0.991943
     1.174   0.967964
     1.176   0.882257
     1.178   0.856241
      1.18    1.04441
     1.182    1.04621
     1.184   0.951991
     1.186   0.864943
     1.188   0.900228
      1.19    1.07223
     1.192    1.06402
     1.194   0.949394
     1.196   0.913236
     1.198   0.885846
       1.2    1.08195
     1.202    1.08504
     1.204   0.958533
     1.206   0.892742
     1.208    0.90323
      1.21    1.11905
     1.212    1.08848
     1.214   0.976658
     1.216   0.914255
     1.218   0.909778
      1.22     1.0965
     1.222    1.12731
     1.224   0.972866
     1.226   0.906671
     1.228   0.911911
      1.23    1.10727
     1.232    1.11735
     1.234   0.989046
     1.236    0.91863
     1.238    0.93707
      1.24    1.09218
     1.242    1.10295
     1.244   0.997812
     1.246   0.962669
     1.248   0.912544
      1.25    1.11828
     1.252    1.06279
     1.254    1.03726
     1.256   0.943925
     1.258   0.953611
      1.26    1.10352
     1.262    1.08369
     1.264    1.00182
     1.266   0.985078
     1.268   0.990418
      1.27     1.0804
     1.272    1.07383
     1.274    1.01231
     1.276    1.03096
     1.278    1.00958
      1.28    1.06059
     1.282    1.04235
     1.284    1.05767
     1.286    1.02002
     1.288       1.06
      1.29    1.06094
     1.292     1.0491
     1.294    1.07799
     1.296    1.03164
     1.298    1.04617
       1.3    1.06913
     1.302     1.0354
     1.304    1.07902
     1.306    1.03151
     1.308    1.03917
      1.31    1.04671
     1.312    1.06022
     1.314    1.03431
     1.316    1.04212
     1.318    1.04904
      1.32    1.05417
     1.322    1.01617
     1.324    1.04377
     1.326    1.00933
     1.328    1.02759
      1.33   0.996548
     1.332     1.0087
     1.334    1.02416
     1.336   0.984056
     1.338   0.980238
      1.34     1.0204
     1.342   0.976583
     1.344   0.986941
     1.346   0.936053
     1.348   0.999517
      1.35   0.932714
     1.352   0.980789
     1.354    0.93034
     1.356   0.966479
     1.358   0.913562
      1.36   0.961708
     1.362   0.891107
     1.364   0.955952
     1.366   0.930862
     1.368   0.912158
      1.37   0.918417
     1.372   0.916257
     1.374   0.939532
     1.376   0.877026
     1.378   0.918718
      1.38   0.910494
     1.382   0.932719
     1.384   0.920418
     1.386   0.890735
     1.388   0.929605
      1.39   0.910347
     1.392   0.915512
     1.394   0.931693
     1.396   0.935163
     1.398   0.933834
       1.4   0.925157
     1.402   0.938566
     1.404   0.955162
     1.406   0.942278
     1.408   0.941144
      1.41   0.982088
     1.412   0.961726
     1.414   0.963451
     1.416   0.986081
     1.418   0.994272
      1.42   0.979784
     1.422    1.00232
     1.424    1.02641
     1.426   0.987157
     1.428    1.00374
      1.43    1.03804
     1.432    1.04247
     1.434    1.00738
     1.436      1.052
     1.438    1.04757
      1.44     1.0346
     1.442    1.07228
     1.444    1.03729
     1.446    1.08438
     1.448    1.05565
      1.45    1.08458
     1.452    1.06544
     1.454    1.07128
     1.456    1.06384
     1.458    1.07833
      1.46    1.08216
     1.462     1.0882
     1.464     1.0703
     1.466    1.05824
     1.468    1.10078
      1.47    1.07036
     1.472    1.06854
     1.474    1.08872
     1.476    1.06085
     1.478    1.07033
      1.48    1.07725
     1.482    1.05734
     1.484    1.06272
     1.486    1.04113
     1.488    1.04881
      1.49    1.05916
     1.492    1.02753
     1.494    1.05364
     1.496    1.01823
     1.498     1.0066
       1.5    1.01527
     1.502    1.02788
     1.504   0.996404
     1.506   0.977689
     1.508   0.989928
      1.51    0.97372
     1.512   0.988215
     1.514   0.957138
     1.516   0.948313
     1.518   0.938201
      1.52   0.960241
     1.522   0.937999
     1.524    0.94145
     1.526   0.916857
     1.528   0.915252
      1.53   0.906451
     1.532   0.907218
     1.534   0.910977
     1.536   0.882562
     1.538   0.900657
      1.54   0.886791
     1.542   0.879771
     1.544   0.907154
     1.546   0.867574
     1.548   0.895883
      1.55   0.868366
     1.552   0.878684
     1.554   0.881959
     1.556   0.870205
     1.558    0.87282
      1.56   0.901097
     1.562    0.89029
     1.564   0.881401
     1.566   0.880799
     1.568    0.90343
      1.57   0.895768
     1.572    0.90818
     1.574   0.912505
     1.576   0.905183
     1.578   0.917532
      1.58   0.922581
     1.582    0.92273
     1.584   0.943576
     1.586   0.929456
     1.588   0.936037
      1.59   0.949606
     1.592   0.961104
     1.594   0.956984
     1.596   0.963446
     1.598    0.96027
       1.6   0.983839
     1.602   0.984523
     1.604   0.977489
     1.606   0.992085
     1.608   0.966513
      1.61    1.01865
     1.612   0.990357
     1.614    1.03073
     1.616   0.969773
     1.618    1.00023
      1.62    1.02907
     1.622    1.01599
     1.624    1.01214
     1.626    1.00418
     1.628    1.00891
      1.63    1.02544
     1.632    1.01417
     1.634    1.04478
     1.636   0.988225
     1.638    1.02373
      1.64    1.00569
     1.642    1.07161
     1.644    1.00914
     1.646    1.00174
     1.648    1.03684
      1.65    1.05602
     1.652    1.01152
     1.654    1.04441
     1.656    1.02352
     1.658    1.01969
      1.66    1.03179
     1.662    1.07464
     1.664    1.05349
     1.666   0.999613
     1.668    1.02649
      1.67    1.12179
     1.672    1.05261
     1.674    1.01143
     1.676    1.09041
     1.678    1.07786
      1.68    1.03132
     1.682    1.03347
     1.684    1.16573
     1.686    1.05118
     1.688     1.0059
      1.69    1.14871
     1.692    1.12618
     1.694    1.02671
     1.696    1.03066
     1.698    1.19479
       1.7    1.09821
     1.702    1.01727
     1.704    1.16739
     1.706    1.10599
     1.708    1.05406
      1.71    1.03332
     1.712    1.19995
     1.714    1.10826
     1.716     1.0103
     1.718    1.13165
      1.72      1.154
     1.722    1.04604
     1.724    1.02402
     1.726    1.18603
     1.728     1.0913
      1.73    1.00595
     1.732    1.09623
     1.734    1.13978
     1.736    1.02726
     1.738   0.983515
      1.74    1.16372
     1.742    1.06648
     1.744     1.0097
     1.746    1.02515
     1.748    1.10438
      1.75    1.00452
     1.752   0.972677
     1.754    1.07689
     1.756    1.03919
     1.758   0.957931
      1.76   0.996782
     1.762    1.04202
     1.764   0.984224
     1.766   0.951652
     1.768     1.0237
      1.77     0.9747
     1.772   0.959594
     1.774   0.956639
     1.776   0.999859
     1.778    0.94462
      1.78   0.928086
     1.782   0.978856
     1.784   0.961102
     1.786   0.924293
     1.788   0.925147
      1.79   0.976855
     1.792   0.937068
     1.794    0.93102
     1.796   0.947886
     1.798   0.942717
       1.8   0.935374
