# Supplementary material for: Data for exploring the effect of parameters on decomposition of gas hydrate structure I
Source: Data Brief. 2018 Apr 11;18:1247–51. doi: 10.1016/j.dib.2018.04.015 (PMC5996948; doi:10.1016/j.dib.2018.04.015)
Supplement: Supplementary file 2 — Supplementary material [file mmc2.zip › data/data/temperature 290 K/cage occupancy 85/energy.xvg]

# This file was created Tue Jan 24 22:43:40 2017
# Created by:
# GROMACS:      gmx energy, VERSION 5.0.2
# Executable:   /usr/bin/gmx
# Library dir:  /usr/share/gromacs/top
# Command line:
#   g_energy -f run.edr -s run.tpr -o energy.xvg
# g_energy is part of G R O M A C S:
#
# Glycine aRginine prOline Methionine Alanine Cystine Serine
#
@    title "Gromacs Energies"
@    xaxis  label "Time (ps)"
@    yaxis  label "(kJ/mol), (K), (bar), (nm^3), (kg/m^3), (bar nm)"
@TYPE xy
@ view 0.15, 0.15, 0.75, 0.85
@ legend on
@ legend box on
@ legend loctype view
@ legend 0.78, 0.8
@ legend length 2
@ s0 legend "LJ (SR)"
@ s1 legend "Coulomb (SR)"
@ s2 legend "Potential"
@ s3 legend "Kinetic En."
@ s4 legend "Total Energy"
@ s5 legend "Temperature"
@ s6 legend "Pressure"
@ s7 legend "Volume"
@ s8 legend "Density"
@ s9 legend "Enthalpy"
@ s10 legend "#Surf*SurfTen"
    0.000000  8622.564453  -71206.320312  -65074.500000   28.569712  -65045.929688    0.858924  -5211.519043   50.982269  824.925354  -64554.695312  -980.981445
    1.000000  9407.247070  -65367.160156  -58384.320312  9969.213867  -48415.105469  299.716003  665.364929   49.198769  854.829651  -47941.054688  -6636.720703
    2.000000  8419.067383  -64643.105469  -58648.992188  9746.727539  -48902.265625  293.027130  -240.026855   48.963932  858.929504  -48430.476562  580.907166
    3.000000  8745.414062  -65031.839844  -58716.437500  9481.496094  -49234.941406  285.053162  141.383560   48.513935  866.896606  -48767.488281  1242.187744
    4.000000  8705.525391  -65263.281250  -58984.859375  9761.765625  -49223.093750  293.479248   95.164093   48.402981  868.883789  -48756.710938  351.351288
    5.000000  8649.245117  -65051.503906  -58831.203125  9514.417969  -49316.785156  286.042938  136.371338   48.291378  870.891846  -48851.476562  1121.278320
    6.000000  8633.269531  -65284.644531  -59088.382812  9831.541016  -49256.843750  295.576965  -23.306259   48.377659  869.338623  -48790.703125  368.274017
    7.000000  8609.702148  -65062.781250  -58876.632812  9684.607422  -49192.023438  291.159546   42.624676   48.353664  869.770020  -48726.117188  -1106.427734
    8.000000  8807.097656  -65493.460938  -59104.414062  9809.931641  -49294.484375  294.927307  179.888657   48.326595  870.257202  -48828.835938  -489.501282
    9.000000  8799.046875  -65319.808594  -58955.796875  9564.259766  -49391.539062  287.541382  218.239090   48.232937  871.947021  -48926.792969  -259.421204
   10.000000  8695.617188  -65143.917969  -58876.632812  9611.263672  -49265.367188  288.954529  121.883125   48.357208  869.706238  -48799.425781  1180.346924
   11.000000  8713.553711  -65233.433594  -58955.664062  9665.759766  -49289.906250  290.592896  123.506081   48.359085  869.672485  -48823.945312  1281.705688
   12.000000  8535.828125  -65164.664062  -59063.640625  9798.660156  -49264.980469  294.588440  -116.164986   48.306065  870.627075  -48799.531250  2158.591064
   13.000000  8663.771484  -65308.332031  -59077.937500  9686.279297  -49391.656250  291.209808   47.563080   48.236187  871.888306  -48926.878906  2232.097900
   14.000000  8806.183594  -65218.097656  -58839.617188  9416.386719  -49423.230469  283.095703  374.718170   48.100609  874.345825  -48959.761719  2306.147705
   15.000000  8775.541016  -65247.277344  -58898.789062  9603.988281  -49294.800781  288.735779  221.435257   48.325619  870.274780  -48829.164062  984.713806
   16.000000  8690.509766  -65416.976562  -59155.476562  9876.490234  -49278.984375  296.928345   95.813759   48.218132  872.214783  -48814.382812  -836.734497
   17.000000  8745.519531  -65268.054688  -58946.617188  9658.486328  -49288.132812  290.374237  202.679749   48.212402  872.318420  -48823.585938  -1024.783325
   18.000000  8729.287109  -65278.164062  -58973.632812  9576.364258  -49397.269531  287.905304  161.385498   48.266418  871.342163  -48932.203125  2172.255371
   19.000000  8539.904297  -65012.015625  -58907.484375  9601.388672  -49306.093750  288.657623  -14.622803   48.349884  869.838013  -48840.222656  2434.800781
   20.000000  8890.957031  -65172.851562  -58708.210938  9440.248047  -49267.960938  283.813080  391.839600   48.303036  870.681641  -48802.539062  1350.625366
   21.000000  8706.804688  -65129.589844  -58849.734375  9574.177734  -49275.554688  287.839569  180.715042   48.316982  870.430298  -48810.000000  -199.015991
   22.000000  8717.480469  -65121.941406  -58833.218750  9500.138672  -49333.078125  285.613647  199.006241   48.229656  872.006348  -48868.363281  1904.583740
   23.000000  8705.989258  -65112.562500  -58840.500000  9527.392578  -49313.109375  286.433014  171.908463   48.281097  871.077271  -48847.902344  -224.738266
   24.000000  8834.673828  -65380.222656  -58968.437500  9679.062500  -49289.375000  290.992828  225.025208   48.363873  869.586426  -48823.367188  815.975525
   25.000000  8584.480469  -65077.093750  -58920.632812  9726.934570  -49193.699219  292.432068   17.182749   48.240082  871.817871  -48728.886719  2198.726807
   26.000000  8619.699219  -65108.320312  -58911.578125  9721.685547  -49189.890625  292.274261   39.135040   48.427380  868.446045  -48723.273438  3209.416260
   27.000000  8898.761719  -65351.054688  -58887.023438  9582.540039  -49304.484375  288.090942  331.592316   48.323769  870.308105  -48838.863281  655.756226
   28.000000  8778.999023  -65203.214844  -58844.773438  9577.720703  -49267.054688  287.946075  260.432129   48.353497  869.773010  -48801.148438  -849.541870
   29.000000  8785.277344  -65297.210938  -58932.859375  9720.157227  -49212.703125  292.228302  264.937500   48.199631  872.549561  -48748.281250  351.567963
   30.000000  8804.255859  -65191.144531  -58815.468750  9557.251953  -49258.218750  287.330719  276.856201   48.272736  871.228149  -48793.089844  -483.991302
   31.000000  8770.162109  -65294.890625  -58949.187500  9622.788086  -49326.398438  289.300995   80.118111   48.400520  868.927979  -48860.039062  833.328613
   32.000000  8732.202148  -65085.167969  -58778.414062  9489.513672  -49288.898438  285.294220  197.594650   48.361946  869.621033  -48822.910156  3089.744629
   33.000000  8680.603516  -65249.925781  -59002.382812  9691.681641  -49310.703125  291.372223  -34.024109   48.345352  869.919556  -48844.875000  -831.322205
   34.000000  8784.481445  -65131.847656  -58778.648438  9491.236328  -49287.414062  285.346008  247.999146   48.220276  872.175964  -48822.792969   -6.498764
   35.000000  8660.533203  -65155.742188  -58931.187500  9642.990234  -49288.195312  289.908356   54.560665   48.299259  870.749695  -48822.812500  778.609070
   36.000000  8467.745117  -65110.941406  -59076.984375  9737.681641  -49339.304688  292.755157  -203.691696   48.294796  870.830200  -48873.964844  2118.579590
   37.000000  8759.796875  -65439.906250  -59112.460938  9765.175781  -49347.285156  293.581757   94.956245   48.225239  872.086243  -48882.613281  -18.267593
   38.000000  8788.751953  -65335.863281  -58977.671875  9654.661133  -49323.011719  290.259216  209.311020   48.328495  870.222961  -48857.347656  891.724854
   39.000000  8812.557617  -65386.578125  -59014.203125  9610.364258  -49403.839844  288.927490  221.236267   48.301975  870.700745  -48938.429688  -592.700928
   40.000000  8646.984375  -65218.093750  -58999.406250  9802.798828  -49196.609375  294.712860   -2.713954   48.400482  868.928650  -48730.250000  934.334290
   41.000000  8973.963867  -65463.746094  -58919.953125  9690.631836  -49229.320312  291.340668  431.929901   48.364403  869.576904  -48763.308594  1217.888550
   42.000000  8606.949219  -65230.507812  -59058.335938  9745.894531  -49312.441406  293.002075  -43.908474   48.315784  870.451904  -48846.898438  -111.967384
   43.000000  8865.100586  -65525.027344  -59095.804688  9645.191406  -49450.613281  289.974518  239.254257   48.224133  872.106262  -48985.953125   72.421158
   44.000000  8741.010742  -65264.468750  -58950.226562  9553.333984  -49396.890625  287.212921  130.304626   48.279182  871.111816  -48931.699219  344.417114
   45.000000  8836.274414  -65723.992188  -59326.125000  9866.594727  -49459.531250  296.630829  136.901398   48.294716  870.831665  -48994.191406  184.769669
   46.000000  8870.839844  -65420.539062  -58984.601562  9664.189453  -49320.414062  290.545685  255.176102   48.325096  870.284180  -48854.781250  175.801483
   47.000000  8713.386719  -65296.769531  -59020.640625  9694.459961  -49326.179688  291.455750   84.688377   48.266087  871.348206  -48861.117188  1761.533447
   48.000000  8660.705078  -65280.394531  -59056.750000  9663.184570  -49393.566406  290.515472   50.772877   48.248558  871.664734  -48928.671875  1953.343262
   49.000000  8794.797852  -65296.921875  -58933.375000  9510.816406  -49422.558594  285.934662  296.412384   48.184551  872.822632  -48958.281250  -776.012146
   50.000000  8748.298828  -65226.460938  -58910.343750  9576.628906  -49333.714844  287.913269  185.393753   48.210735  872.348572  -48869.183594  -158.401474
   51.000000  8744.494141  -65322.992188  -59014.265625  9670.116211  -49344.148438  290.723877  125.151543   48.267460  871.323364  -48879.070312  1740.199219
   52.000000  8823.996094  -65396.359375  -59006.453125  9694.652344  -49311.800781  291.461517  204.877274   48.317837  870.414917  -48846.238281  -310.623993
   53.000000  8682.761719  -65514.132812  -59262.859375  9892.334961  -49370.523438  297.404694    4.780614   48.363632  869.590759  -48904.519531  1252.028320
   54.000000  8822.126953  -65303.238281  -58911.828125  9600.815430  -49311.011719  288.640411  322.824982   48.137486  873.676025  -48847.187500  1033.853638
   55.000000  8782.470703  -65252.859375  -58899.265625  9589.614258  -49309.652344  288.303650  166.253952   48.281384  871.072083  -48844.441406  105.582367
   56.000000  8733.533203  -65361.957031  -59060.804688  9730.602539  -49330.203125  292.542328   93.929939   48.261490  871.431152  -48865.183594  980.545532
   57.000000  8652.500977  -65212.390625  -58984.195312  9636.558594  -49347.636719  289.714996   74.827179   48.258141  871.491638  -48882.648438  1165.828247
   58.000000  8603.919922  -65502.656250  -59327.570312  10051.018555  -49276.550781  302.175385  -83.530533   48.244263  871.742371  -48811.695312  -179.166626
   59.000000  8689.244141  -65266.031250  -59002.757812  9617.224609  -49385.531250  289.133728   88.540161   48.261490  871.431152  -48920.511719  1861.429321
   60.000000  8811.998047  -65539.976562  -59169.914062  9738.829102  -49431.085938  292.789673  189.091751   48.240540  871.809631  -48966.269531  1676.163818
   61.000000  8657.190430  -65260.121094  -59032.781250  9683.797852  -49348.984375  291.135193  111.216789   48.319252  870.389465  -48883.406250  -1200.665405
   62.000000  8729.533203  -65305.269531  -59008.062500  9693.519531  -49314.542969  291.427460  122.061882   48.265972  871.350220  -48849.480469  -398.235199
   63.000000  8621.398438  -65226.703125  -59039.500000  9696.521484  -49342.976562  291.517731  -25.248308   48.313076  870.500671  -48877.460938  773.548096
   64.000000  8914.174805  -65435.781250  -58947.750000  9564.989258  -49382.761719  287.563324  333.691986   48.392921  869.064453  -48916.476562  3244.251221
   65.000000  8612.609375  -65210.609375  -59031.742188  9635.565430  -49396.175781  289.685120   12.738505   48.222115  872.142700  -48931.535156  2427.260010
   66.000000  8832.690430  -65281.054688  -58882.164062  9541.137695  -49341.027344  286.846252  230.314072   48.295353  870.820129  -48875.679688  3280.025879
   67.000000  8689.542969  -65353.476562  -59094.062500  9686.304688  -49407.757812  291.210571  -11.752899   48.273521  871.213989  -48942.621094  1704.814453
   68.000000  8505.292969  -65059.542969  -58981.000000  9734.482422  -49246.515625  292.658997  -91.576607   48.277809  871.136597  -48781.339844  2884.987305
   69.000000  8726.452148  -65353.347656  -59047.148438  9700.636719  -49346.511719  291.641449  169.432632   48.200890  872.526794  -48882.074219  -404.085632
   70.000000  8746.047852  -65261.718750  -58949.343750  9699.056641  -49250.289062  291.593933  167.263351   48.323845  870.306702  -48784.667969  909.180969
   71.000000  8826.177734  -65458.824219  -59060.882812  9835.249023  -49225.632812  295.688446  196.274048   48.390060  869.115784  -48759.375000  -847.122864
   72.000000  8799.907227  -65254.343750  -58886.117188  9673.813477  -49212.304688  290.835022  161.195755   48.537155  866.481873  -48744.628906  783.648987
   73.000000  8645.618164  -65148.500000  -58941.546875  9536.525391  -49405.023438  286.707581   23.208113   48.265499  871.358765  -48939.964844  -408.105438
   74.000000  8520.041016  -65283.660156  -59198.078125  9760.717773  -49437.359375  293.447723  -172.195862   48.181351  872.880615  -48973.113281  2210.983643
   75.000000  8787.135742  -65338.039062  -58988.406250  9723.986328  -49264.421875  292.343445   82.490753   48.471981  867.646973  -48797.375000  -1081.471558
   76.000000  8817.873047  -65353.648438  -58972.937500  9689.058594  -49283.878906  291.293365  271.057648   48.282150  871.058289  -48818.660156  1365.233521
   77.000000  8659.884766  -65395.554688  -59165.257812  9814.568359  -49350.687500  295.066711  -51.084270   48.402523  868.892029  -48884.308594  690.946045
   78.000000  8799.566406  -65426.609375  -59055.937500  9687.347656  -49368.589844  291.241913  206.554031   48.348576  869.861572  -48902.730469  756.812195
   79.000000  8633.328125  -65285.410156  -59091.648438  9630.564453  -49461.085938  289.534790  -32.797485   48.307751  870.596680  -48995.621094  1431.476074
   80.000000  8742.229492  -65165.156250  -58844.906250  9586.863281  -49258.042969  288.220947  160.935410   48.300457  870.728149  -48792.648438  -144.677139
   81.000000  8698.608398  -65207.546875  -58939.351562  9595.754883  -49343.597656  288.488251   79.685104   48.358849  869.676758  -48877.640625  -1453.462036
   82.000000  8620.489258  -64985.718750  -58789.023438  9496.546875  -49292.476562  285.505646  156.258835   48.202850  872.491272  -48828.023438  2846.426758
   83.000000  8386.325195  -64996.261719  -59042.179688  9845.865234  -49196.312500  296.007629  -293.389954   48.316383  870.441101  -48730.765625  744.623474
   84.000000  8750.843750  -65395.128906  -59077.257812  9707.851562  -49369.406250  291.858368  124.305054   48.219479  872.190430  -48904.792969  1948.217163
   85.000000  8743.456055  -65230.816406  -58913.945312  9609.412109  -49304.531250  288.898865  156.823441   48.354965  869.746582  -48838.609375  -504.335327
   86.000000  8477.951172  -64930.324219  -58890.289062  9603.072266  -49287.218750  288.708252  -161.937210   48.356216  869.724121  -48821.285156  1296.535645
   87.000000  8817.396484  -65409.445312  -59023.171875  9635.482422  -49387.687500  289.682648  148.975784   48.285553  870.996887  -48922.437500  1303.969604
   88.000000  8598.711914  -65199.117188  -59036.312500  9723.839844  -49312.472656  292.339020  -79.548805   48.427910  868.436523  -48845.847656  1599.036987
   89.000000  9140.424805  -65688.257812  -58982.656250  9574.888672  -49407.765625  287.860931  558.488953   48.330601  870.185059  -48942.078125  882.786621
   90.000000  8748.568359  -65103.820312  -58784.687500  9531.500000  -49253.187500  286.556488  105.425087   48.448936  868.059631  -48786.363281  2065.441162
   91.000000  8642.847656  -65342.429688  -59131.679688  9772.037109  -49359.640625  293.788025  -19.415527   48.254871  871.550720  -48894.683594  1235.344116
   92.000000  8757.679688  -65284.109375  -58961.304688  9607.234375  -49354.070312  288.833374  209.610825   48.223629  872.115356  -48889.414062  610.061768
   93.000000  8655.619141  -65320.113281  -59088.640625  9744.844727  -49343.796875  292.970520   25.435629   48.382008  869.260437  -48877.617188  2818.163818
   94.000000  9013.030273  -65515.921875  -58937.070312  9665.965820  -49271.105469  290.599091  438.844360   48.331627  870.166565  -48805.410156  -389.975739
   95.000000  8839.885742  -65469.218750  -59064.953125  9588.734375  -49476.218750  288.277191  269.117767   48.242424  871.775574  -49011.382812  715.166199
   96.000000  8665.715820  -65189.039062  -58959.023438  9624.222656  -49334.800781  289.344116  109.070526   48.178661  872.929321  -48870.578125  1624.583496
   97.000000  8673.519531  -65412.148438  -59173.156250  9904.998047  -49268.156250  297.785400   -4.357951   48.370110  869.474304  -48802.089844  1106.974609
   98.000000  8861.610352  -65398.253906  -58968.468750  9548.064453  -49420.406250  287.054504  300.489777   48.266617  871.338623  -48955.335938  -721.263916
   99.000000  8553.316406  -65113.937500  -58983.203125  9639.101562  -49344.101562  289.791443  -44.845234   48.334732  870.110657  -48878.375000  3445.889404
  100.000000  8750.816406  -65494.703125  -59181.914062  9832.875000  -49349.039062  295.617065    2.893260   48.388248  869.148376  -48882.796875  1458.950073
  101.000000  8968.719727  -65601.296875  -59054.812500  9664.327148  -49390.484375  290.549835  409.487640   48.224491  872.099731  -48925.820312  299.213654
  102.000000  8697.943359  -65181.546875  -58910.843750  9470.931641  -49439.914062  284.735565  162.032455   48.303852  870.666931  -48974.484375  2669.076172
  103.000000  8645.541016  -65034.796875  -58830.835938  9547.425781  -49283.410156  287.035278   39.677143   48.530071  866.608398  -48815.800781  -289.791382
  104.000000  8736.880859  -65217.765625  -58907.367188  9688.212891  -49219.156250  291.267944   51.571472   48.356853  869.712646  -48753.218750  2703.397949
  105.000000  8739.064453  -65411.726562  -59098.242188  9841.789062  -49256.453125  295.885071  141.144089   48.415607  868.657227  -48789.949219  1802.778076
  106.000000  8784.618164  -65317.839844  -58961.304688  9675.754883  -49285.550781  290.893402  185.394821   48.268570  871.303345  -48820.460938  -782.929565
  107.000000  8551.084961  -64820.542969  -58697.351562  9513.050781  -49184.300781  286.001831   75.302803   48.209740  872.366577  -48719.781250  -360.648529
  108.000000  8881.277344  -65316.398438  -58862.195312  9599.410156  -49262.785156  288.598145  312.831177   48.238575  871.845154  -48797.984375  2252.650146
  109.000000  8800.744141  -65230.054688  -58854.117188  9588.382812  -49265.734375  288.266632  257.426056   48.374790  869.390137  -48799.621094  1977.768433
  110.000000  8716.860352  -65254.656250  -58963.632812  9634.686523  -49328.945312  289.658722  185.508652   48.207836  872.401062  -48864.441406  834.643616
  111.000000  8677.763672  -65294.152344  -59048.117188  9626.904297  -49421.210938  289.424713   43.340916   48.341164  869.994934  -48955.421875  1683.454224
  112.000000  8613.492188  -64896.015625  -58722.539062  9385.320312  -49337.218750  282.161713   97.002953   48.332451  870.151733  -48871.515625  1645.267090
  113.000000  8677.880859  -65182.785156  -58942.507812  9576.493164  -49366.015625  287.909180  160.355728   48.247513  871.683594  -48901.128906  1520.068359
  114.000000  8920.705078  -65350.347656  -58849.796875  9516.150391  -49333.648438  286.095032  423.266113   48.259964  871.458740  -48868.644531  1685.033691
  115.000000  8993.196289  -65787.570312  -59228.695312  9851.654297  -49377.039062  296.181671  409.197845   48.173355  873.025452  -48912.867188  1994.481079
  116.000000  8639.321289  -65393.593750  -59189.296875  9836.393555  -49352.902344  295.722870  -57.635662   48.339657  870.022034  -48887.128906  1898.925903
  117.000000  8618.761719  -65328.585938  -59147.460938  9625.450195  -49522.011719  289.381012   29.834490   48.116440  874.058167  -49058.390625  -516.441833
  118.000000  8776.252930  -65444.468750  -59101.648438  9648.697266  -49452.953125  290.079926  156.968185   48.249134  871.654358  -48988.050781   55.728878
  119.000000  8834.335938  -65389.472656  -58994.023438  9542.631836  -49451.390625  286.891174  226.529602   48.224445  872.100586  -48986.726562  545.302734
  120.000000  8841.976562  -65476.996094  -59064.765625  9712.480469  -49352.285156  291.997528  172.949417   48.389938  869.117981  -48886.027344  1062.440063
  121.000000  8982.111328  -65415.140625  -58860.953125  9509.922852  -49351.031250  285.907806  398.639404   48.355431  869.738220  -48885.105469  1237.376831
  122.000000  9086.964844  -65546.859375  -58896.734375  9445.747070  -49450.988281  283.978424  516.572754   48.441654  868.190125  -48984.234375  1499.112549
  123.000000  8807.882812  -65280.707031  -58906.851562  9566.957031  -49339.894531  287.622467  183.162430   48.397373  868.984497  -48873.566406  -488.830292
  124.000000  8804.370117  -65355.503906  -58981.382812  9650.717773  -49330.664062  290.140686  135.825974   48.327431  870.242126  -48865.007812   67.503822
  125.000000  8691.023438  -65313.125000  -59047.000000  9762.828125  -49284.171875  293.511169   51.970932   48.213322  872.301758  -48819.617188  884.864075
  126.000000  8876.767578  -65404.976562  -58958.179688  9661.309570  -49296.871094  290.459106  344.138062   48.190983  872.706116  -48832.531250  2975.956543
  127.000000  8698.103516  -65276.667969  -59006.601562  9651.300781  -49355.300781  290.158203   89.695099   48.205040  872.451660  -48890.824219  -2335.145264
  128.000000  8781.186523  -65253.390625  -58890.093750  9637.530273  -49252.562500  289.744202  220.131790   48.136417  873.695374  -48788.746094  -2044.102051
  129.000000  8806.623047  -65357.437500  -58965.539062  9614.283203  -49351.257812  289.045288  213.662552   48.228786  872.022095  -48886.554688  836.744263
  130.000000  8850.213867  -65391.085938  -58980.078125  9546.012695  -49434.066406  286.992828  162.772430   48.400272  868.932434  -48967.710938  1568.274658
  131.000000  8726.604492  -65232.660156  -58934.945312  9635.654297  -49299.289062  289.687805  155.183228   48.300220  870.732422  -48833.894531  1649.817261
  132.000000  8715.040039  -65379.390625  -59087.421875  9729.027344  -49358.394531  292.494995   20.625605   48.414104  868.684204  -48891.906250  704.720581
  133.000000  8672.685547  -65206.554688  -58963.976562  9714.611328  -49249.367188  292.061584   82.498528   48.297489  870.781616  -48784.000000  2047.437134
  134.000000  8688.228516  -65230.937500  -58974.828125  9731.479492  -49243.347656  292.568695   46.637772   48.334084  870.122375  -48777.628906  366.596191
  135.000000  8789.140625  -65357.960938  -58998.414062  9680.078125  -49318.335938  291.023376  168.078232   48.325581  870.275452  -48852.699219  2933.958496
  136.000000  8788.388672  -65319.343750  -58967.562500  9737.348633  -49230.214844  292.745148  246.253662   48.236820  871.876831  -48765.433594  2360.966553
  137.000000  8719.364258  -65272.605469  -58977.000000  9714.779297  -49262.218750  292.066620   97.395966   48.329369  870.207214  -48796.546875  -1994.318726
  138.000000  8671.718750  -65213.230469  -58968.054688  9692.392578  -49275.664062  291.393585   48.574356   48.410763  868.744141  -48809.207031  696.649719
  139.000000  8837.145508  -65749.546875  -59342.546875  9983.702148  -49358.843750  300.151581  173.710220   48.227222  872.050354  -48894.152344  -958.363892
  140.000000  9068.452148  -65488.585938  -58859.953125  9442.597656  -49417.355469  283.883728  465.070709   48.342247  869.975403  -48951.558594  1305.957275
  141.000000  8813.506836  -65335.203125  -58949.468750  9693.173828  -49256.296875  291.417084  232.252625   48.380024  869.296082  -48790.136719  657.842468
  142.000000  8799.708008  -65384.273438  -59019.429688  9665.351562  -49354.078125  290.580627  180.795517   48.341980  869.980225  -48888.281250  -854.210144
  143.000000  8729.976562  -65286.765625  -58992.312500  9686.051758  -49306.261719  291.202972  149.988312   48.206356  872.427856  -48841.773438  -950.158386
  144.000000  8947.389648  -65428.546875  -58917.835938  9565.378906  -49352.457031  287.575043  325.464935   48.461151  867.840820  -48885.511719  -194.850082
  145.000000  8529.678711  -65118.742188  -59017.507812  9769.792969  -49247.714844  293.720581  -133.516403   48.505478  867.047791  -48780.343750  894.938232
  146.000000  8747.271484  -65077.179688  -58757.656250  9437.037109  -49320.617188  283.716553  226.578476   48.342438  869.971985  -48854.816406  2035.693237
  147.000000  8440.103516  -64931.875000  -58917.195312  9571.421875  -49345.773438  287.756714  -154.559357   48.388351  869.146484  -48879.531250  1221.155640
  148.000000  8767.811523  -65309.617188  -58963.765625  9569.732422  -49394.031250  287.705933  190.190048   48.374847  869.389160  -48927.917969  -2406.847412
  149.000000  8892.420898  -65343.625000  -58869.945312  9443.949219  -49425.996094  283.924347  287.956177   48.392998  869.063049  -48959.710938  1948.001587
  150.000000  8669.904297  -65404.308594  -59159.664062  9751.367188  -49408.296875  293.166626  -36.038105   48.371078  869.456848  -48942.222656  -208.202545
  151.000000  8738.104492  -65281.371094  -58978.390625  9719.711914  -49258.679688  292.214935  179.194290   48.178593  872.930603  -48794.457031  180.320267
  152.000000  8604.691406  -65102.304688  -58929.453125  9588.228516  -49341.226562  288.261993   13.720535   48.243504  871.756042  -48876.378906  979.982544
  153.000000  8610.138672  -65081.988281  -58895.046875  9490.129883  -49404.917969  285.312744   70.495293   48.237011  871.873413  -48940.132812  375.354919
  154.000000  8677.661133  -65445.941406  -59200.210938  9785.268555  -49414.941406  294.185822   11.652593   48.211048  872.342896  -48950.406250  842.496155
  155.000000  8775.122070  -65463.457031  -59118.742188  9739.410156  -49379.332031  292.807129  164.198578   48.176292  872.972229  -48915.132812  587.212341
  156.000000  8755.972656  -65305.593750  -58982.445312  9607.652344  -49374.792969  288.845947  139.354630   48.369076  869.492859  -48908.738281  1916.612793
  157.000000  8520.990234  -65174.996094  -59081.164062  9816.212891  -49264.953125  295.116150  -236.679855   48.513630  866.902100  -48797.503906  -1124.736084
  158.000000  8765.840820  -65231.226562  -58904.140625  9529.986328  -49374.156250  286.510986  195.733566   48.241554  871.791260  -48909.328125  2574.709473
  159.000000  8595.701172  -65339.433594  -59173.617188  9823.617188  -49350.000000  295.338745  -85.123238   48.425774  868.474854  -48883.398438  -575.611389
  160.000000  8572.933594  -65089.957031  -58946.632812  9642.658203  -49303.976562  289.898376  -42.870205   48.424595  868.495972  -48837.386719  -175.086014
  161.000000  8802.267578  -65371.785156  -59006.539062  9658.374023  -49348.164062  290.370850  163.532700   48.266254  871.345154  -48883.097656  -127.855591
  162.000000  8901.461914  -65365.750000  -58896.085938  9625.070312  -49271.015625  289.369598  364.681671   48.323017  870.321594  -48805.402344   34.886570
  163.000000  8685.620117  -65313.492188  -59045.867188  9661.639648  -49384.226562  290.469025  -31.631018   48.441406  868.194580  -48917.472656  724.069031
  164.000000  8910.573242  -65385.292969  -58910.546875  9595.078125  -49315.468750  288.467957  343.373077   48.324657  870.292053  -48849.839844  -932.520691
  165.000000  8704.424805  -65332.632812  -59061.492188  9689.243164  -49372.250000  291.298920   13.214310   48.429661  868.405151  -48905.609375   21.947245
  166.000000  8728.974609  -65470.160156  -59168.656250  9832.281250  -49336.375000  295.599213   82.316002   48.315048  870.465149  -48870.839844  -1797.625244
  167.000000  8517.951172  -64965.480469  -58876.679688  9553.795898  -49322.882812  287.226807  -61.236374   48.246300  871.705505  -48858.007812  711.163025
  168.000000  8624.055664  -65305.859375  -59112.421875  9746.185547  -49366.234375  293.010834  -51.438770   48.361546  869.628235  -48900.250000  1175.941040
  169.000000  8969.824219  -65511.800781  -58976.421875  9667.574219  -49308.847656  290.647461  303.682709   48.308075  870.590820  -48843.378906  297.551086
  170.000000  8753.272461  -65238.804688  -58908.843750  9644.500000  -49264.343750  289.953735  151.877625   48.438610  868.244690  -48797.617188  -591.998596
  171.000000  8594.786133  -64908.605469  -58747.914062  9435.525391  -49312.390625  283.671112  131.597839   48.217690  872.222778  -48847.792969  -447.622955
  172.000000  8515.386719  -64926.359375  -58841.367188  9579.515625  -49261.851562  288.000031   18.042994   48.315956  870.448792  -48796.308594  888.443726
  173.000000  8785.336914  -65350.617188  -58998.085938  9615.858398  -49382.226562  289.092651  172.495071   48.337082  870.068359  -48916.476562  1988.277466
  174.000000  8718.617188  -65195.210938  -58900.132812  9542.390625  -49357.742188  286.883911  132.736771   48.287548  870.960876  -48892.472656  2643.277832
  175.000000  8802.933594  -65453.359375  -59081.296875  9765.472656  -49315.824219  293.590698  133.697708   48.274906  871.188965  -48850.675781   45.009537
  176.000000  8710.135742  -65352.425781  -59065.062500  9703.787109  -49361.273438  291.736145   75.519188   48.343555  869.951843  -48895.464844  3034.527832
  177.000000  8809.956055  -65173.289062  -58783.656250  9437.703125  -49345.953125  283.736572  265.345917   48.348824  869.857056  -48880.093750  1469.018555
  178.000000  8801.961914  -65445.785156  -59068.015625  9711.817383  -49356.199219  291.977570  146.424118   48.373405  869.415039  -48890.101562  -642.765015
  179.000000  8693.924805  -65101.781250  -58827.976562  9567.892578  -49260.085938  287.650604  108.019920   48.389309  869.129333  -48793.835938  1319.936523
  180.000000  8869.582031  -65172.390625  -58735.789062  9373.474609  -49362.312500  281.805603  420.520294   48.106213  874.243958  -48898.789062  1060.017578
  181.000000  8610.844727  -65382.289062  -59200.265625  9866.304688  -49333.960938  296.622101  -125.613991   48.395695  869.014648  -48867.648438  -213.236374
  182.000000  8817.078125  -65429.054688  -59045.742188  9757.002930  -49288.738281  293.336060  196.818893   48.258522  871.484741  -48823.746094  -1073.715088
  183.000000  8769.096680  -65495.750000  -59161.664062  9858.858398  -49302.804688  296.398254  100.324944   48.280830  871.082092  -48837.597656  352.479980
  184.000000  8524.166992  -65196.453125  -59103.726562  9827.705078  -49276.023438  295.461639  -123.956726   48.292488  870.871826  -48810.703125  1297.522583
  185.000000  8726.450195  -65105.281250  -58806.000000  9510.781250  -49295.218750  285.933594  241.343826   48.197422  872.589539  -48830.816406  1995.253540
  186.000000  8822.852539  -65414.562500  -59019.195312  9646.892578  -49372.304688  290.025665  150.066925   48.410221  868.753845  -48905.851562  -663.120972
  187.000000  8864.470703  -65451.996094  -59027.945312  9714.794922  -49313.148438  292.067108  210.679550   48.377079  869.348999  -48847.015625  -1158.080078
  188.000000  8845.990234  -65495.125000  -59062.812500  9681.329102  -49381.484375  291.060974  228.691330   48.378910  869.316101  -48915.332031  2566.990479
  189.000000  8778.433594  -65130.820312  -58777.156250  9546.796875  -49230.359375  287.016388  258.383057   48.302689  870.687927  -48764.941406  1467.494385
  190.000000  8731.465820  -65361.390625  -59063.171875  9684.517578  -49378.656250  291.156830  146.255753   48.299366  870.747803  -48913.273438  355.643707
  191.000000  8799.765625  -65367.875000  -58993.429688  9634.784180  -49358.644531  289.661621  289.215851   48.240814  871.804688  -48893.824219  1045.715088
  192.000000  8655.449219  -65053.320312  -58831.320312  9502.837891  -49328.484375  285.694794   49.024281   48.333057  870.140808  -48862.773438  3068.591553
  193.000000  8697.344727  -65361.023438  -59096.257812  9766.180664  -49330.078125  293.611969   29.273844   48.408207  868.789978  -48863.644531  221.419708
  194.000000  8641.996094  -65295.480469  -59085.257812  9738.996094  -49346.261719  292.794678  -16.585794   48.415226  868.664062  -48879.761719  3706.008545
  195.000000  8687.175781  -65428.617188  -59174.546875  9873.047852  -49301.500000  296.824829   40.728687   48.262074  871.420654  -48836.476562  898.384827
  196.000000  8667.376953  -65231.265625  -58999.179688  9731.180664  -49268.000000  292.559723   16.727213   48.355755  869.732422  -48802.070312  3298.597656
  197.000000  8706.306641  -65295.367188  -59011.851562  9694.018555  -49317.832031  291.442474   67.495850   48.277580  871.140747  -48852.656250  3642.406006
  198.000000  8876.803711  -65336.511719  -58892.046875  9587.804688  -49304.242188  288.249237  237.606689   48.403408  868.876160  -48837.855469  190.377045
  199.000000  8628.836914  -65211.015625  -59009.507812  9684.939453  -49324.570312  291.169525   77.817558   48.180107  872.903137  -48860.335938  679.853333
  200.000000  8826.194336  -65426.937500  -59028.093750  9776.235352  -49251.859375  293.914246  196.474777   48.318615  870.400940  -48786.289062  2441.439941
  201.000000  8594.113281  -65212.449219  -59055.515625  9701.268555  -49354.246094  291.660431  -20.848978   48.267044  871.330872  -48889.171875  -633.001526
  202.000000  8717.373047  -65489.011719  -59202.812500  9819.232422  -49383.578125  295.206940  -36.620361   48.239582  871.826904  -48918.769531  3009.287354
  203.000000  8761.498047  -65166.335938  -58830.757812  9571.356445  -49259.402344  287.754730  246.620239   48.245495  871.720093  -48794.535156  568.837585
  204.000000  8916.817383  -65195.636719  -58707.890625  9297.539062  -49410.351562  279.522644  435.220245   48.242035  871.782593  -48945.519531  -1097.659790
  205.000000  8640.686523  -64944.789062  -58732.828125  9472.320312  -49260.507812  284.777313   81.496590   48.263885  871.387939  -48795.464844  1697.165649
  206.000000  9167.673828  -65639.062500  -58904.226562  9553.546875  -49350.679688  287.219299  637.129211   48.275928  871.170532  -48885.519531  987.618591
  207.000000  8774.177734  -65227.578125  -58881.968750  9518.408203  -49363.562500  286.162903  181.066574   48.319111  870.391968  -48897.988281  -147.745026
  208.000000  8740.638672  -65349.867188  -59040.226562  9775.908203  -49264.320312  293.904419  122.940514   48.284595  871.014160  -48799.078125  -781.826904
  209.000000  8703.828125  -65124.109375  -58857.242188  9564.978516  -49292.265625  287.562988  180.488297   48.345467  869.917480  -48826.437500  233.577011
  210.000000  8666.232422  -65228.332031  -59000.468750  9665.435547  -49335.031250  290.583160   74.387962   48.247875  871.677063  -48870.144531  535.951538
  211.000000  8548.216797  -64965.277344  -58851.265625  9599.244141  -49252.023438  288.593170  -25.204697   48.355621  869.734802  -48786.097656  817.286804
  212.000000  8835.415039  -65230.214844  -58826.710938  9489.644531  -49337.066406  285.298157  339.294189   48.189999  872.723938  -48872.734375  -831.273743
  213.000000  8726.300781  -65523.378906  -59236.476562  9868.898438  -49367.578125  296.700104   37.343918   48.244755  871.733459  -48902.718750   96.544823
  214.000000  8902.814453  -65387.308594  -58909.585938  9564.219727  -49345.367188  287.540192  364.715485   48.277683  871.138855  -48880.191406  990.196899
  215.000000  8862.031250  -65346.664062  -58915.773438  9570.390625  -49345.382812  287.725708  333.946411   48.312077  870.518738  -48879.875000  663.472595
  216.000000  8967.310547  -65520.062500  -58992.437500  9674.190430  -49318.246094  290.846375  376.781830   48.374584  869.393860  -48852.136719  -1012.127014
  217.000000  8635.464844  -65168.851562  -58957.398438  9544.552734  -49412.843750  286.948914   48.865040   48.294003  870.844482  -48947.511719  739.266296
  218.000000  8721.251953  -65232.917969  -58944.882812  9605.167969  -49339.714844  288.771271  159.151978   48.291645  870.887024  -48874.406250  -678.610107
  219.000000  8820.621094  -65476.128906  -59081.765625  9621.045898  -49460.718750  289.248627  206.491043   48.354767  869.750183  -48994.800781  1036.867432
  220.000000  8774.030273  -65297.039062  -58953.710938  9539.151367  -49414.558594  286.786530  214.666580   48.249958  871.639465  -48949.648438  -313.907959
  221.000000  8523.094727  -65082.773438  -58987.835938  9622.726562  -49365.109375  289.299133  -72.773277   48.262730  871.408813  -48900.078125  874.515747
  222.000000  8675.426758  -65385.984375  -59132.921875  9836.811523  -49296.109375  295.735413   21.941261   48.323112  870.319885  -48830.496094  198.603088
  223.000000  8947.906250  -65600.085938  -59082.000000  9646.355469  -49435.644531  290.009521  307.774902   48.223373  872.119934  -48970.992188  2327.296143
  224.000000  8814.109375  -65495.445312  -59106.539062  9774.457031  -49332.082031  293.860779  217.328476   48.263584  871.393372  -48867.042969  786.814331
  225.000000  8730.783203  -65349.636719  -59043.835938  9720.462891  -49323.375000  292.237518  148.431686   48.247902  871.676575  -48858.484375  -745.628601
  226.000000  8741.075195  -65363.261719  -59049.070312  9718.291016  -49330.781250  292.172211   96.568321   48.357605  869.699097  -48864.835938  5022.485840
  227.000000  8875.937500  -65360.394531  -58921.593750  9589.564453  -49332.031250  288.302155  275.798004   48.336239  870.083557  -48866.292969  255.882294
  228.000000  9061.090820  -65626.359375  -58993.515625  9657.683594  -49335.832031  290.350098  411.239868   48.474815  867.596191  -48868.757812  1541.297119
  229.000000  8863.150391  -65456.660156  -59020.882812  9624.151367  -49396.730469  289.341980  229.717239   48.232300  871.958557  -48931.992188  1321.872192
  230.000000  8831.306641  -65620.000000  -59228.406250  9863.750977  -49364.656250  296.545349  130.123367   48.273594  871.212646  -48899.519531  -44.692913
  231.000000  8750.530273  -65339.441406  -59011.523438  9639.137695  -49372.386719  289.792511  162.366608   48.220039  872.180237  -48907.765625  1267.609863
  232.000000  8694.881836  -65332.152344  -59064.523438  9675.384766  -49389.140625  290.882263  109.497192   48.235260  871.905029  -48924.375000  2279.136963
  233.000000  9027.251953  -65529.640625  -58940.148438  9593.661133  -49346.488281  288.425323  431.561310   48.284977  871.007263  -48881.242188  102.560715
  234.000000  8686.260742  -65462.097656  -59205.398438  9835.216797  -49370.179688  295.687469   33.167755   48.250111  871.636658  -48905.269531  356.709717
  235.000000  8757.771484  -65150.132812  -58819.453125  9530.925781  -49288.527344  286.539215  204.036697   48.295269  870.821655  -48823.183594  1068.761353
  236.000000  8708.986328  -65355.792969  -59072.312500  9720.189453  -49352.125000  292.229279   69.446144   48.329556  870.203857  -48886.449219  1460.038086
  237.000000  8649.860352  -65184.265625  -58967.625000  9621.208984  -49346.414062  289.253510  167.962051   48.144207  873.554016  -48882.523438  -107.479622
  238.000000  8728.124023  -65505.539062  -59209.679688  9795.548828  -49414.132812  294.494904   91.591591   48.347778  869.875916  -48948.281250  1125.200928
  239.000000  8497.374023  -65078.289062  -59012.578125  9626.287109  -49386.289062  289.406189  -204.336792   48.524719  866.703979  -48918.734375  308.933258
  240.000000  8804.901367  -65465.863281  -59092.039062  9775.905273  -49316.132812  293.904327  141.449234   48.371941  869.441345  -48850.046875  -189.653717
  241.000000  8820.611328  -65331.257812  -58945.171875  9681.869141  -49263.304688  291.077209  226.778076   48.398781  868.959229  -48796.960938  1595.444214
  242.000000  8610.544922  -65061.710938  -58874.734375  9604.142578  -49270.593750  288.740417   55.964417   48.254303  871.560974  -48805.644531  2128.019531
  243.000000  8731.681641  -65122.687500  -58822.507812  9446.501953  -49376.007812  284.001099  249.129684   48.253220  871.580505  -48911.066406  1350.684204
  244.000000  8794.992188  -65300.863281  -58928.625000  9534.126953  -49394.500000  286.635498  177.289749   48.345215  869.921997  -48928.671875  -1430.256226
  245.000000  8684.070312  -65482.500000  -59220.460938  9904.298828  -49316.164062  297.764374  -24.418741   48.228104  872.034424  -48851.464844  1790.717407
  246.000000  8727.805664  -65369.164062  -59071.562500  9739.262695  -49332.300781  292.802704   65.743423   48.375919  869.369873  -48866.179688  -676.666260
  247.000000  8988.175781  -65268.257812  -58711.656250  9330.976562  -49380.679688  280.527924  451.695404   48.263885  871.387939  -48915.636719  -14.685667
  248.000000  8730.259766  -65541.460938  -59244.828125  9913.258789  -49331.570312  298.033752    3.416362   48.393547  869.053162  -48865.277344  1359.833130
  249.000000  8483.080078  -64533.351562  -58486.046875  9375.868164  -49110.179688  281.877563   55.382526   48.262074  871.420654  -48645.156250  1051.455688
  250.000000  8746.666016  -65214.800781  -58899.343750  9659.578125  -49239.765625  290.407043  179.376755   48.322933  870.323120  -48774.152344  -1347.906860
  251.000000  8752.093750  -65254.613281  -58934.882812  9604.664062  -49330.218750  288.756104  206.242233   48.349442  869.845947  -48864.351562  819.978821
  252.000000  8666.312500  -65221.105469  -58978.515625  9737.589844  -49240.925781  292.752411   96.445457   48.337128  870.067566  -48775.175781  651.777649
  253.000000  8771.446289  -65236.949219  -58897.554688  9565.534180  -49332.019531  287.579712  306.429962   48.072792  874.851746  -48868.816406  138.209778
  254.000000  8749.605469  -65283.714844  -58959.679688  9628.943359  -49330.734375  289.486053  131.802536   48.242668  871.771179  -48865.894531  2500.520020
  255.000000  8999.419922  -65536.812500  -58966.578125  9628.691406  -49337.886719  289.478485  439.137695   48.236443  871.883667  -48873.109375  297.379395
  256.000000  8730.826172  -65270.972656  -58976.085938  9587.199219  -49388.886719  288.231049   69.537079   48.249645  871.645081  -48923.980469  -91.452644
  257.000000  8847.488281  -65423.253906  -59006.828125  9581.726562  -49425.101562  288.066498  265.405060   48.162052  873.230347  -48961.039062  947.211731
  258.000000  8534.341797  -64997.437500  -58884.570312  9711.794922  -49172.773438  291.976898  -44.864426   48.370697  869.463745  -48706.703125  1291.897461
  259.000000  8724.592773  -65245.953125  -58951.734375  9539.906250  -49411.828125  286.809235  125.219658   48.383762  869.228943  -48945.628906  835.545044
  260.000000  8682.611328  -65348.730469  -59097.445312  9689.287109  -49408.156250  291.300232   28.837433   48.357750  869.696533  -48942.210938  2294.316650
  261.000000  8921.686523  -65363.304688  -58862.523438  9533.155273  -49329.367188  286.606262  396.699127   48.345894  869.909790  -48863.535156  936.036072
  262.000000  8728.291992  -65357.250000  -59066.460938  9693.650391  -49372.812500  291.431396  109.633430   48.241531  871.791687  -48907.984375  806.944641
  263.000000  8682.056641  -65205.375000  -58947.945312  9655.982422  -49291.960938  290.298950   97.811882   48.382816  869.245911  -48825.773438  1099.822510
  264.000000  8844.919922  -65276.007812  -58860.601562  9581.016602  -49279.585938  288.045135  299.769775   48.320484  870.367249  -48813.996094  4369.558594
  265.000000  8869.919922  -65404.792969  -58967.921875  9702.689453  -49265.234375  291.703156  323.763702   48.286522  870.979431  -48799.972656  1518.308716
  266.000000  8602.886719  -65119.621094  -58939.117188  9660.553711  -49278.562500  290.436371  -47.088299   48.341827  869.982971  -48812.769531  1656.984253
  267.000000  8813.221680  -65246.980469  -58858.906250  9551.732422  -49307.171875  287.164764  242.369568   48.358665  869.680054  -48841.214844  3878.669434
  268.000000  8702.025391  -65723.031250  -59436.742188  10164.105469  -49272.636719  305.575287  -98.391975   48.331985  870.160095  -48806.937500  2324.198975
  269.000000  8718.573242  -65160.968750  -58860.625000  9540.290039  -49320.335938  286.820770  141.978867   48.229874  872.002441  -48855.621094   63.173878
  270.000000  8813.902344  -65513.593750  -59138.976562  9753.557617  -49385.417969  293.232483   94.654053   48.315361  870.459534  -48919.878906  2926.187012
  271.000000  8726.926758  -65161.742188  -58861.500000  9594.524414  -49266.976562  288.451263  168.765976   48.278622  871.121948  -48801.792969  634.448120
  272.000000  8864.986328  -65498.093750  -59066.335938  9602.684570  -49463.652344  288.696594  246.988113   48.181805  872.872375  -48999.402344  -2163.903809
  273.000000  8446.269531  -65003.363281  -58989.062500  9769.427734  -49219.632812  293.709595  -151.253098   48.481728  867.472534  -48752.492188  2464.329102
  274.000000  8699.000000  -65345.460938  -59080.812500  9688.856445  -49391.957031  291.287323   63.885525   48.343338  869.955811  -48926.148438  1827.615601
  275.000000  8662.404297  -65204.324219  -58966.539062  9674.201172  -49292.335938  290.846680   75.132965   48.404255  868.860962  -48825.941406  1045.822021
  276.000000  8867.569336  -65278.601562  -58841.796875  9482.969727  -49358.828125  285.097473  327.661346   48.326519  870.258545  -48893.183594   63.230217
  277.000000  8860.800781  -65449.906250  -59019.789062  9704.787109  -49315.000000  291.766235  263.734406   48.344185  869.940552  -48849.183594  1399.050171
  278.000000  8614.825195  -64902.566406  -58706.125000  9540.924805  -49165.199219  286.839844  103.971130   48.401207  868.915649  -48698.832031  -135.642487
  279.000000  8792.081055  -65404.523438  -59043.734375  9680.617188  -49363.117188  291.039581  148.939026   48.288475  870.944214  -48897.835938  1284.927490
  280.000000  8793.940430  -65231.820312  -58861.890625  9526.578125  -49335.312500  286.408508  294.031403   48.304005  870.664185  -48869.882812  -292.876617
  281.000000  8818.080078  -65261.468750  -58865.015625  9517.151367  -49347.863281  286.125122  275.242584   48.189697  872.729431  -48883.535156  1460.316406
  282.000000  8713.491211  -65398.519531  -59114.609375  9813.326172  -49301.281250  295.029358  109.332619   48.174740  873.000366  -48837.097656  946.812317
  283.000000  8750.045898  -65278.242188  -58968.804688  9654.744141  -49314.062500  290.261719  156.884018   48.390079  869.115479  -48847.804688  650.255188
  284.000000  8928.174805  -65480.816406  -58988.500000  9665.236328  -49323.265625  290.577148  339.604095   48.364601  869.573303  -48857.253906  -1076.742310
  285.000000  8774.699219  -65131.199219  -58785.695312  9509.678711  -49276.015625  285.900452  168.291183   48.444508  868.138977  -48809.234375  888.452148
  286.000000  8664.038086  -65476.773438  -59247.929688  9915.138672  -49332.789062  298.090271  -67.404388   48.294983  870.826843  -48867.445312  -604.967224
  287.000000  8698.689453  -65182.000000  -58911.960938  9549.628906  -49362.332031  287.101532  116.897736   48.316784  870.433899  -48896.781250  483.702667
  288.000000  9049.501953  -65337.878906  -58722.593750  9380.722656  -49341.871094  282.023499  566.988037   48.302990  870.682495  -48876.453125  -424.821564
  289.000000  8736.006836  -65272.449219  -58967.835938  9590.811523  -49377.023438  288.339630  167.825912   48.268360  871.307129  -48911.937500  1726.808228
  290.000000  8780.388672  -65243.492188  -58891.000000  9679.322266  -49211.679688  291.000671  192.825607   48.386642  869.177185  -48745.453125  794.753479
  291.000000  8912.831055  -65247.593750  -58763.000000  9512.199219  -49250.800781  285.976227  370.248688   48.276649  871.157532  -48785.636719  -515.609009
  292.000000  8813.599609  -65264.867188  -58883.156250  9507.597656  -49375.558594  285.837891  289.094727   48.282463  871.052612  -48910.335938  3853.975098
  293.000000  8760.493164  -65451.976562  -59123.625000  9757.933594  -49365.691406  293.364014  107.524559   48.297062  870.789307  -48900.328125  849.275574
  294.000000  8952.286133  -65399.730469  -58882.343750  9527.362305  -49354.980469  286.432098  393.561371   48.383137  869.240173  -48888.789062  1019.439941
  295.000000  9025.171875  -65425.437500  -58826.601562  9508.737305  -49317.863281  285.872162  565.225708   48.113564  874.110413  -48854.269531  461.302094
  296.000000  8924.429688  -65310.027344  -58820.203125  9487.947266  -49332.257812  285.247131  433.077271   48.352795  869.785645  -48866.359375  1932.347046
  297.000000  8655.246094  -64943.210938  -58713.210938  9416.260742  -49296.949219  283.091919  160.601303   48.411900  868.723755  -48830.480469  -850.400146
  298.000000  8739.904297  -65236.597656  -58923.531250  9644.907227  -49278.625000  289.965973  192.840744   48.361137  869.635620  -48812.644531  -456.658600
  299.000000  8944.924805  -65315.015625  -58798.976562  9477.068359  -49321.906250  284.920044  449.888794   48.368694  869.499756  -48855.855469  1135.817383
  300.000000  9027.411133  -65428.265625  -58827.468750  9389.269531  -49438.199219  282.280457  432.418182   48.377117  869.348328  -48972.066406  2031.796021
  301.000000  8766.056641  -65346.703125  -59005.468750  9743.718750  -49261.750000  292.936676  108.762085   48.389091  869.133240  -48795.500000  -1097.270630
  302.000000  8684.820312  -65344.882812  -59082.007812  9707.882812  -49374.125000  291.859314   58.061199   48.215187  872.268005  -48909.550781  775.916565
  303.000000  8782.857422  -65472.386719  -59116.382812  9736.685547  -49379.695312  292.725220  126.087585   48.267895  871.315552  -48914.613281  480.313080
  304.000000  8762.933594  -65281.804688  -58944.101562  9583.857422  -49360.242188  288.130585  211.483810   48.282684  871.048645  -48895.019531  969.136108
  305.000000  8837.463867  -65356.226562  -58954.656250  9675.814453  -49278.843750  290.895172  184.963455   48.321918  870.341431  -48813.242188  474.797363
  306.000000  8716.581055  -65427.019531  -59143.296875  9738.337891  -49404.960938  292.774902   40.676609   48.328041  870.231140  -48939.300781  1381.222046
  307.000000  8772.321289  -65270.250000  -58922.453125  9568.352539  -49354.101562  287.664429  174.959732   48.417164  868.629272  -48887.582031  1221.829956
  308.000000  8894.980469  -65275.699219  -58812.000000  9443.329102  -49368.671875  283.905701  340.594055   48.268429  871.305908  -48903.585938  1089.843140
  309.000000  8755.865234  -65316.214844  -58989.867188  9662.980469  -49326.886719  290.509338  112.222107   48.287670  870.958679  -48861.613281  1463.261719
  310.000000  8908.203125  -65328.511719  -58841.156250  9589.890625  -49251.265625  288.311951  371.698853   48.314640  870.472534  -48785.734375  -153.305923
  311.000000  8921.634766  -65312.714844  -58821.281250  9531.539062  -49289.742188  286.557678  379.427582   48.269962  871.278198  -48824.640625  3516.172607
  312.000000  8636.776367  -65306.566406  -59103.085938  9758.362305  -49344.722656  293.376923  -43.663818   48.373146  869.419678  -48878.628906  2156.479980
  313.000000  8539.021484  -65147.195312  -59033.429688  9802.303711  -49231.125000  294.697968  -37.798481   48.210342  872.355713  -48766.597656  558.882141
  314.000000  8851.833984  -65600.953125  -59183.554688  9976.659180  -49206.894531  299.939819  136.126999   48.395115  869.025024  -48740.585938  728.031555
  315.000000  9084.806641  -65384.339844  -58730.703125  9464.347656  -49266.355469  284.537628  553.888367   48.289150  870.932007  -48801.070312  -534.103394
  316.000000  8642.638672  -65239.093750  -59033.781250  9715.758789  -49318.023438  292.096069  -28.539450   48.424938  868.489807  -48851.429688  3481.614502
  317.000000  8615.418945  -65329.656250  -59142.398438  9881.476562  -49260.921875  297.078247  -83.515137   48.367981  869.512573  -48794.875000  -834.018433
  318.000000  8571.951172  -65044.777344  -58898.187500  9595.574219  -49302.613281  288.482819  -51.412388   48.358810  869.677429  -48836.656250  1345.352173
  319.000000  8881.203125  -65636.015625  -59189.218750  9826.933594  -49362.285156  295.438446  226.162521   48.443241  868.161682  -48895.515625  1037.178955
  320.000000  8766.610352  -65301.527344  -58964.429688  9628.763672  -49335.664062  289.480652  157.070068   48.357224  869.705994  -48869.722656  -1223.948975
  321.000000  8841.570312  -65312.496094  -58905.375000  9624.630859  -49280.742188  289.356384  353.907867   48.209812  872.365295  -48816.218750  737.493042
  322.000000  8689.155273  -65068.695312  -58811.796875  9521.109375  -49290.687500  286.244080  148.513733   48.274525  871.195862  -48825.542969  2245.575928
  323.000000  8562.106445  -64978.367188  -58849.546875  9517.953125  -49331.593750  286.149231   50.668270   48.195236  872.629089  -48867.210938  456.121826
  324.000000  8616.867188  -65210.234375  -59027.468750  9777.027344  -49250.441406  293.938080  -27.674509   48.336987  870.070068  -48784.695312  2212.147705
  325.000000  8780.018555  -65394.589844  -59036.679688  9708.174805  -49328.503906  291.868073  206.778366   48.252365  871.595947  -48863.570312  1843.852051
  326.000000  8719.260742  -65130.179688  -58832.429688  9568.950195  -49263.480469  287.682404  183.801834   48.277302  871.145752  -48798.308594  776.015869
  327.000000  9040.832031  -65542.703125  -58931.835938  9612.577148  -49319.257812  288.994019  471.654877   48.234497  871.918823  -48854.500000  1123.459961
  328.000000  8722.066406  -65120.015625  -58826.750000  9566.849609  -49259.898438  287.619263  235.831406   48.270267  871.272705  -48794.792969  442.600800
  329.000000  8563.032227  -65146.382812  -59009.867188  9618.213867  -49391.652344  289.163483  -21.779043   48.184776  872.818542  -48927.371094  1516.801147
  330.000000  8553.367188  -65131.113281  -59010.570312  9711.548828  -49299.023438  291.969513  -37.141529   48.272163  871.238464  -48833.902344  1321.420166
  331.000000  8730.285156  -65122.738281  -58819.500000  9566.603516  -49252.898438  287.611847  246.439285   48.151638  873.419250  -48788.937500  1113.007202
  332.000000  8994.417969  -65587.335938  -59031.601562  9718.543945  -49313.058594  292.179810  440.039398   48.239475  871.828857  -48848.250000  1368.174927
  333.000000  8749.043945  -65157.636719  -58838.132812  9505.436523  -49332.695312  285.772888  208.401810   48.307247  870.605713  -48867.234375  1113.984253
  334.000000  8672.491211  -65119.746094  -58876.906250  9606.014648  -49270.890625  288.796722   92.198372   48.372238  869.436035  -48804.804688  1173.443970
  335.000000  8679.379883  -65235.238281  -58984.226562  9675.517578  -49308.710938  290.886261   73.998558   48.418827  868.599426  -48842.175781  899.326294
  336.000000  8861.822266  -65378.531250  -58941.109375  9541.494141  -49399.617188  286.856964  356.550293   48.212238  872.321411  -48935.070312  -768.300842
  337.000000  8828.806641  -65175.730469  -58776.226562  9509.552734  -49266.671875  285.896667  306.518402   48.303967  870.664856  -48801.242188  -790.847473
  338.000000  8827.147461  -65296.531250  -58902.273438  9490.740234  -49411.531250  285.331085  267.240967   48.283344  871.036743  -48946.300781  1519.629150
  339.000000  8669.203125  -65294.796875  -59051.898438  9727.164062  -49324.734375  292.438965   13.495697   48.274830  871.190369  -48859.585938  1991.557007
  340.000000  8718.297852  -65348.054688  -59054.390625  9720.335938  -49334.054688  292.233673   83.547791   48.405518  868.838257  -48867.648438  2096.657959
  341.000000  8598.486328  -65104.937500  -58932.242188  9563.848633  -49368.394531  287.529022    1.615718   48.370972  869.458801  -48902.320312  611.601440
  342.000000  8764.861328  -65413.992188  -59083.875000  9769.261719  -49314.613281  293.704590  144.473740   48.177052  872.958496  -48850.406250  803.064514
  343.000000  8819.448242  -65378.593750  -58979.320312  9634.301758  -49345.019531  289.647156  243.078995   48.153965  873.377014  -48881.035156  1523.042847
  344.000000  8635.864258  -65076.191406  -58870.414062  9481.687500  -49388.726562  285.058929  130.996887   48.126923  873.867798  -48925.003906  1138.090088
  345.000000  8716.213867  -65245.355469  -58953.351562  9705.455078  -49247.898438  291.786316   36.330456   48.362656  869.608276  -48781.902344  -1389.509644
  346.000000  8957.225586  -65406.484375  -58869.078125  9472.492188  -49396.585938  284.782471  339.391571   48.307304  870.604675  -48931.125000  2896.411865
  347.000000  8685.665039  -65173.585938  -58921.242188  9579.458984  -49341.781250  287.998352  185.154678   48.279617  871.104004  -48876.585938  776.499268
  348.000000  8868.920898  -65453.640625  -59020.546875  9644.553711  -49375.992188  289.955353  246.392166   48.335991  870.088013  -48910.253906   -4.308199
  349.000000  8692.940430  -65265.683594  -58994.117188  9784.781250  -49209.335938  294.171173  106.305138   48.307049  870.609314  -48743.878906  1882.417358
  350.000000  8914.914062  -65436.945312  -58952.960938  9679.314453  -49273.648438  291.000397  316.314575   48.354935  869.747131  -48807.726562  2564.053467
  351.000000  8929.238281  -65295.781250  -58793.468750  9496.761719  -49296.707031  285.512115  420.045441   48.246708  871.698181  -48831.828125  134.437271
  352.000000  9023.040039  -65447.320312  -58841.046875  9639.514648  -49201.531250  289.803864  451.436279   48.337692  870.057373  -48735.777344  -51.443085
  353.000000  8740.469727  -65233.394531  -58923.171875  9728.249023  -49194.921875  292.471588  179.943497   48.331264  870.173096  -48729.230469  1004.388000
  354.000000  8802.498047  -65515.976562  -59149.007812  9888.613281  -49260.394531  297.292816  124.716637   48.143177  873.572754  -48796.515625  511.160461
  355.000000  8862.791992  -65500.773438  -59057.757812  9791.355469  -49266.402344  294.368835  258.508881   48.275928  871.170532  -48801.242188  -395.760406
  356.000000  8780.294922  -65483.500000  -59133.664062  9710.916992  -49422.746094  291.950500  169.055115   48.234310  871.922241  -48957.988281  1431.728149
  357.000000  8944.072266  -65321.507812  -58806.078125  9435.254883  -49370.824219  283.662933  404.496490   48.335148  870.103210  -48905.093750  3487.958252
  358.000000  8988.266602  -65560.921875  -59005.820312  9567.610352  -49438.210938  287.642120  361.549225   48.309647  870.562500  -48972.726562  -1087.636963
  359.000000  8902.697266  -65562.070312  -59091.750000  9629.971680  -49461.777344  289.516968  304.862152   48.253857  871.569031  -48996.832031  708.113037
  360.000000  8736.990234  -65311.726562  -59004.742188  9633.775391  -49370.968750  289.631317  110.109352   48.338924  870.035217  -48905.203125  -566.492798
  361.000000  8856.181641  -65343.214844  -58912.640625  9669.359375  -49243.281250  290.701111  296.243896   48.372105  869.438416  -48777.195312  860.383362
  362.000000  8731.449219  -65382.820312  -59080.632812  9715.404297  -49365.226562  292.085419   82.253441   48.410683  868.745605  -48898.769531  2895.232910
  363.000000  8692.933594  -65039.316406  -58780.398438  9498.862305  -49281.535156  285.575287  167.819901   48.317322  870.424194  -48815.976562  2618.430664
  364.000000  8755.269531  -65279.382812  -58954.304688  9683.791992  -49270.511719  291.135010  161.865646   48.365421  869.558594  -48804.492188  2171.399414
  365.000000  8698.837891  -65248.554688  -58981.710938  9672.457031  -49309.253906  290.794250   56.808735   48.445469  868.121765  -48842.460938  2465.725830
  366.000000  8893.197266  -65524.046875  -59063.664062  9794.098633  -49269.566406  294.451294  310.288483   48.161644  873.237793  -48805.507812  -880.417725
  367.000000  8930.253906  -65557.804688  -59065.406250  9588.515625  -49476.890625  288.270630  371.458038   48.244499  871.738037  -49012.035156  3205.500244
  368.000000  8729.366211  -65300.812500  -58998.757812  9599.962891  -49398.796875  288.614777  108.763123   48.241238  871.796997  -48933.972656  2074.131592
  369.000000  8803.543945  -65168.777344  -58797.312500  9475.478516  -49321.835938  284.872253  279.991119   48.341526  869.988403  -48856.046875  2708.750732
  370.000000  8796.198242  -65472.304688  -59104.726562  9714.918945  -49389.808594  292.070831  152.403854   48.362885  869.604187  -48923.812500  3293.686035
  371.000000  8724.708984  -65270.039062  -58980.546875  9541.429688  -49439.117188  286.855011  171.269363   48.323322  870.316101  -48973.500000  728.844116
  372.000000  8748.625000  -65094.375000  -58778.093750  9430.372070  -49347.722656  283.516174  250.164902   48.348072  869.870605  -48881.867188  1918.970581
  373.000000  8651.277344  -65145.542969  -58925.968750  9537.367188  -49388.601562  286.732880  108.818932   48.291134  870.896240  -48923.296875  -560.534851
  374.000000  8739.178711  -65386.609375  -59079.421875  9766.979492  -49312.441406  293.635986  103.082176   48.370869  869.460632  -48846.367188  2714.543701
  375.000000  8585.615234  -65093.789062  -58931.835938  9621.593750  -49310.242188  289.265076   13.274592   48.190197  872.720398  -48845.910156  784.531616
  376.000000  8823.045898  -65328.812500  -58928.437500  9619.976562  -49308.460938  289.216461  235.677292   48.367111  869.528198  -48842.421875  257.590393
  377.000000  8801.232422  -65214.359375  -58832.523438  9595.250977  -49237.273438  288.473114  247.002304   48.419682  868.584106  -48770.730469  582.268433
  378.000000  8823.692383  -65321.101562  -58923.578125  9586.822266  -49336.757812  288.219696  278.595947   48.342396  869.972717  -48870.957031  103.990440
  379.000000  8700.873047  -65426.226562  -59154.828125  9822.441406  -49332.386719  295.303406   81.086327   48.168301  873.117065  -48868.265625  1265.295288
  380.000000  8551.545898  -65087.355469  -58968.156250  9650.730469  -49317.425781  290.141052  -106.067543   48.446674  868.100159  -48850.621094  -1238.390869
  381.000000  8865.456055  -65225.195312  -58788.578125  9483.177734  -49305.398438  285.103729  321.858765   48.373478  869.413757  -48839.300781  2009.343628
  382.000000  8630.299805  -65108.027344  -58909.578125  9556.557617  -49353.019531  287.309814    1.805969   48.362164  869.617126  -48887.031250  440.637512
  383.000000  8739.549805  -65161.535156  -58846.515625  9630.379883  -49216.136719  289.529236  164.243835   48.289890  870.918640  -48750.843750  -208.409256
  384.000000  8714.372070  -65351.199219  -59070.929688  9701.460938  -49369.468750  291.666229   -6.237718   48.464478  867.781311  -48902.492188   72.859474
  385.000000  8631.399414  -65246.234375  -59046.750000  9635.271484  -49411.476562  289.676300  -22.013550   48.345898  869.909729  -48945.644531  2869.467773
  386.000000  8689.624023  -65435.523438  -59176.320312  9917.927734  -49258.390625  298.174103  -59.574017   48.289768  870.920837  -48793.097656  3250.509033
  387.000000  8719.574219  -65299.101562  -59006.078125  9757.820312  -49248.257812  293.360626  145.805038   48.317261  870.425293  -48782.699219  1724.482178
  388.000000  8703.069336  -65158.621094  -58872.562500  9625.246094  -49247.316406  289.374878  153.883057   48.238972  871.837952  -48782.515625  2392.859863
  389.000000  8757.382812  -65280.144531  -58958.289062  9555.452148  -49402.835938  287.276581  224.746140   48.191826  872.690857  -48938.488281  196.491394
  390.000000  8911.578125  -65608.718750  -59125.234375  9724.306641  -49400.929688  292.353058  307.985565   48.331371  870.171204  -48935.238281  1769.120972
  391.000000  8926.213867  -65362.625000  -58876.593750  9483.229492  -49393.363281  285.105286  357.871429   48.317108  870.428040  -48927.808594  1777.419189
  392.000000  8744.955078  -65167.597656  -58866.625000  9503.320312  -49363.304688  285.709290  177.213943   48.385307  869.201172  -48897.093750  1825.567017
  393.000000  8840.526367  -65284.660156  -58873.656250  9582.337891  -49291.320312  288.084900  283.578400   48.342789  869.965698  -48825.515625  999.204163
  394.000000  8650.164062  -65165.375000  -58944.234375  9651.028320  -49293.207031  290.150024   74.093178   48.198284  872.573914  -48828.796875  2604.713867
  395.000000  8912.584961  -65431.546875  -58943.531250  9653.154297  -49290.375000  290.213928  258.120392   48.381924  869.261963  -48824.195312  -563.700806
  396.000000  8896.259766  -65537.250000  -59067.617188  9836.333984  -49231.281250  295.721069  273.657227   48.333580  870.131409  -48765.566406  483.227661
  397.000000  8981.043945  -65530.785156  -58984.992188  9628.087891  -49356.906250  289.460327  362.885742   48.260105  871.456177  -48891.898438  -320.842072
  398.000000  8734.145508  -65361.867188  -59056.757812  9650.074219  -49406.683594  290.121338   56.424419   48.303017  870.682007  -48941.265625  2184.462402
  399.000000  9074.261719  -65635.085938  -58986.765625  9497.925781  -49488.839844  285.547119  512.312683   48.278965  871.115723  -49023.652344   74.446754
  400.000000  8752.232422  -65213.765625  -58893.507812  9608.861328  -49284.648438  288.882294  247.074463   48.200161  872.539978  -48820.218750  818.225952
  401.000000  8828.300781  -65345.136719  -58937.734375  9699.781250  -49237.953125  291.615723  237.968399   48.277275  871.146240  -48772.781250  -449.051239
  402.000000  8691.831055  -65160.839844  -58904.015625  9535.842773  -49368.171875  286.687042  127.476929   48.328133  870.229492  -48902.511719  2169.000977
  403.000000  8818.912109  -65446.574219  -59057.773438  9703.102539  -49354.671875  291.715576  171.455399   48.451748  868.009277  -48887.820312  1180.488403
  404.000000  8743.584961  -65223.460938  -58906.765625  9627.789062  -49278.976562  289.451355  218.837784   48.280159  871.094177  -48813.777344  2788.217529
  405.000000  8628.308594  -65298.867188  -59090.242188  9783.844727  -49306.398438  294.143036   21.301743   48.329624  870.202637  -48840.722656  832.955994
  406.000000  8871.993164  -65326.460938  -58890.445312  9645.555664  -49244.890625  289.985474  317.238007   48.265926  871.351074  -48779.828125  -1639.885986
  407.000000  8963.916992  -65550.179688  -59001.492188  9666.943359  -49334.546875  290.628479  374.390503   48.252365  871.595947  -48869.613281  2682.858887
  408.000000  8605.492188  -65002.550781  -58816.062500  9510.437500  -49305.625000  285.923279   39.139675   48.396515  868.999878  -48839.304688  -777.327576
  409.000000  8547.101562  -65126.085938  -59013.093750  9715.910156  -49297.183594  292.100616  -57.373363   48.220028  872.180481  -48832.562500  831.092346
  410.000000  8799.385742  -65445.515625  -59080.773438  9693.439453  -49387.335938  291.425079  188.410400   48.249599  871.645935  -48922.429688  -933.309143
  411.000000  8680.614258  -65211.738281  -58956.093750  9661.363281  -49294.730469  290.460724   43.686581   48.320969  870.358521  -48829.136719  1110.313965
  412.000000  8842.470703  -65389.218750  -58972.632812  9753.385742  -49219.246094  293.227295  298.521637   48.291473  870.890137  -48753.937500  675.800110
  413.000000  8643.577148  -65064.406250  -58842.687500  9627.049805  -49215.636719  289.429108   48.077625   48.363995  869.584229  -48749.628906  381.436371
  414.000000  8529.335938  -65159.792969  -59059.320312  9790.296875  -49269.023438  294.337006  -122.310089   48.436855  868.276184  -48802.312500  3288.479980
  415.000000  8807.856445  -65315.238281  -58937.976562  9681.670898  -49256.304688  291.071259  198.870651   48.427475  868.444336  -48789.687500  784.592957
  416.000000  8691.377930  -65314.996094  -59050.492188  9754.984375  -49295.507812  293.275360   14.390523   48.408531  868.784180  -48829.070312  -1927.857544
  417.000000  8772.602539  -65091.121094  -58753.781250  9323.826172  -49429.953125  280.312958  277.285919   48.423550  868.514709  -48963.371094  -486.248627
  418.000000  8797.148438  -65379.929688  -59007.437500  9639.080078  -49368.359375  289.790802  188.894592   48.323360  870.315430  -48902.742188  1993.595581
  419.000000  8705.492188  -65301.500000  -59026.039062  9615.755859  -49410.281250  289.089569  121.078430   48.255325  871.542480  -48945.320312  2478.031738
  420.000000  8897.737305  -65299.019531  -58825.179688  9524.383789  -49300.796875  286.342560  364.087616   48.285507  870.997742  -48835.546875  1981.232422
  421.000000  8909.419922  -65480.367188  -58996.984375  9714.213867  -49282.769531  292.049622  314.551880   48.425365  868.482178  -48816.171875  1383.897339
  422.000000  8959.761719  -65473.679688  -58947.937500  9675.691406  -49272.246094  290.891479  373.797760   48.398705  868.960571  -48805.902344  1151.972534
  423.000000  8783.703125  -65229.546875  -58882.750000  9575.872070  -49306.878906  287.890503  192.718491   48.294430  870.836792  -48841.542969  2049.469971
  424.000000  8791.710938  -65442.851562  -59091.843750  9746.056641  -49345.789062  293.006958   86.786011   48.416367  868.643616  -48879.277344  648.297974
  425.000000  8925.547852  -65165.898438  -58666.445312  9312.191406  -49354.253906  279.963165  503.604462   48.239059  871.836365  -48889.449219  -343.076141
  426.000000  8933.793945  -65422.148438  -58914.296875  9597.912109  -49316.382812  288.553131  431.274384   48.296890  870.792419  -48851.023438  -1331.963135
  427.000000  8780.431641  -65335.597656  -58988.828125  9637.081055  -49351.746094  289.730713  177.606461   48.254681  871.554138  -48886.792969  -536.182251
  428.000000  8539.048828  -65166.265625  -59050.960938  9726.101562  -49324.859375  292.407013  -166.700760   48.384563  869.214539  -48858.652344  617.869507
  429.000000  8594.191406  -65201.703125  -59036.898438  9634.310547  -49402.585938  289.647400  -89.167145   48.298134  870.770020  -48937.214844  2271.301270
  430.000000  8749.316406  -65328.210938  -59003.437500  9719.630859  -49283.804688  292.212494  144.736435   48.250423  871.631042  -48818.890625  676.211487
  431.000000  8905.988281  -65254.824219  -58767.320312  9487.455078  -49279.867188  285.232300  340.094879   48.282234  871.056763  -48814.648438  -1000.142517
  432.000000  8776.901367  -65324.156250  -58971.656250  9723.517578  -49248.140625  292.329346  129.920792   48.351223  869.813904  -48782.257812  2774.237549
  433.000000  8884.008789  -65413.351562  -58959.835938  9609.566406  -49350.269531  288.903503  243.138306   48.332146  870.157227  -48884.570312  -1500.058838
  434.000000  8878.381836  -65514.953125  -59073.570312  9687.704102  -49385.867188  291.252625  219.565063   48.324650  870.292236  -48920.238281  366.774353
  435.000000  8802.309570  -65401.328125  -59040.914062  9668.208008  -49372.707031  290.666504  140.312256   48.324554  870.293945  -48907.078125  3795.681396
  436.000000  8857.729492  -65435.445312  -59005.335938  9630.300781  -49375.035156  289.526855  215.122604   48.381184  869.275269  -48908.863281  884.164246
  437.000000  8744.815430  -65133.179688  -58811.546875  9447.840820  -49363.707031  284.041351  181.545654   48.287045  870.969971  -48898.441406  -443.702606
  438.000000  8573.300781  -65122.605469  -58982.843750  9730.046875  -49252.796875  292.525635  -86.575722   48.390530  869.107361  -48786.535156  4303.853516
  439.000000  8970.633789  -65448.156250  -58912.242188  9543.507812  -49368.734375  286.917511  350.927094   48.424870  868.491089  -48902.140625  -828.332581
  440.000000  8689.546875  -65192.648438  -58929.812500  9486.300781  -49443.511719  285.197632  133.090393   48.221954  872.145630  -48978.871094  1533.621460
  441.000000  8795.424805  -65183.863281  -58819.359375  9407.571289  -49411.789062  282.830688  257.553619   48.369064  869.493103  -48945.734375  3207.252441
  442.000000  8684.753906  -65468.335938  -59206.281250  9882.149414  -49324.132812  297.098480  -20.377726   48.318245  870.407593  -48858.566406  1614.142822
  443.000000  8705.855469  -65042.109375  -58768.664062  9496.986328  -49271.679688  285.518860  141.088486   48.396969  868.991760  -48805.355469  177.114212
  444.000000  8939.873047  -65537.468750  -59039.039062  9605.633789  -49433.406250  288.785278  359.245972   48.219761  872.185303  -48968.789062  1524.702515
  445.000000  8734.747070  -65302.515625  -58998.601562  9600.258789  -49398.343750  288.623657  121.137115   48.363586  869.591553  -48932.339844  -602.489624
  446.000000  8556.241211  -64942.816406  -58818.750000  9667.750977  -49151.000000  290.652771   67.554115   48.375179  869.383179  -48684.886719  -1208.598755
  447.000000  8747.376953  -65311.761719  -58990.695312  9737.132812  -49253.562500  292.738678  194.124619   48.362011  869.619873  -48787.574219  1464.874512
  448.000000  9041.939453  -65640.945312  -59029.851562  9613.607422  -49416.242188  289.024994  421.126862   48.356468  869.719543  -48950.308594  3045.419189
  449.000000  8679.595703  -65346.652344  -59097.039062  9783.101562  -49313.937500  294.120697   80.979492   48.199409  872.553589  -48849.515625  -621.980774
  450.000000  8776.414062  -65423.449219  -59080.328125  9715.453125  -49364.875000  292.086884  159.179825   48.267307  871.326111  -48899.800781  264.910553
  451.000000  8787.846680  -65489.566406  -59129.585938  9772.117188  -49357.468750  293.790436  196.214905   48.265236  871.363525  -48892.414062  -1099.310547
  452.000000  8588.706055  -65176.582031  -59013.156250  9619.864258  -49393.292969  289.213104  -16.540075   48.345947  869.908813  -48927.460938  341.391205
  453.000000  8692.312500  -65331.812500  -59047.445312  9755.515625  -49291.929688  293.291321   88.352440   48.366570  869.537903  -48825.898438  148.803070
  454.000000  8950.216797  -65439.945312  -58920.351562  9543.201172  -49377.148438  286.908264  456.124756   48.202435  872.498779  -48912.699219  178.930222
  455.000000  8615.353516  -65060.769531  -58866.656250  9561.344727  -49305.312500  287.453735    6.518005   48.323570  870.311646  -48839.695312  3228.994629
  456.000000  8524.260742  -64899.949219  -58799.062500  9516.907227  -49282.156250  286.117767   76.566551   48.137409  873.677429  -48818.332031  -986.718872
  457.000000  8820.423828  -65443.820312  -59055.445312  9687.524414  -49367.921875  291.247223  192.407898   48.403996  868.865601  -48901.527344  349.894440
  458.000000  8623.954102  -65242.023438  -59048.523438  9811.277344  -49237.246094  294.967773  -73.299416   48.331512  870.168640  -48771.550781  1625.867554
  459.000000  8807.567383  -65336.476562  -58957.554688  9641.560547  -49315.992188  289.865356  222.119919   48.317436  870.422119  -48850.433594  -631.477722
  460.000000  8898.902344  -65367.781250  -58896.359375  9564.629883  -49331.730469  287.552521  278.171143   48.289711  870.921875  -48866.437500  1661.414551
  461.000000  8681.867188  -65273.449219  -59025.546875  9705.339844  -49320.207031  291.782837   24.787302   48.377628  869.339172  -48854.066406  2116.713623
  462.000000  8817.966797  -65399.558594  -59006.578125  9785.327148  -49221.250000  294.187592  186.401566   48.378826  869.317627  -48755.101562  2400.511230
  463.000000  8452.028320  -64962.386719  -58943.031250  9697.366211  -49245.664062  291.543121  -151.045639   48.382790  869.246399  -48779.476562  2957.406250
  464.000000  8775.221680  -65269.046875  -58918.148438  9628.690430  -49289.457031  289.478455  137.173279   48.489357  867.336060  -48822.242188  -547.664246
  465.000000  8693.195312  -65489.988281  -59227.789062  9677.101562  -49550.687500  290.933868  -28.076223   48.203602  872.477661  -49086.226562  156.371567
  466.000000  8777.969727  -65402.703125  -59057.703125  9750.291016  -49307.414062  293.134247  138.083389   48.315815  870.451355  -48841.871094  1384.145020
  467.000000  8590.982422  -65316.496094  -59152.734375  9870.621094  -49282.113281  296.751892  -160.024200   48.449974  868.041077  -48815.277344  1726.789307
  468.000000  8754.793945  -65268.125000  -58937.507812  9632.953125  -49304.554688  289.606598  172.662338   48.286201  870.985168  -48839.296875  1666.052612
  469.000000  8815.964844  -65300.996094  -58913.351562  9626.371094  -49286.980469  289.408722  183.259995   48.388733  869.139648  -48820.734375  426.791138
  470.000000  8705.840820  -65337.984375  -59067.062500  9846.214844  -49220.847656  296.018127    7.141856   48.309742  870.560791  -48755.363281  1511.831421
  471.000000  8656.632812  -65271.976562  -59038.000000  9878.144531  -49159.855469  296.978058   -9.824997   48.383690  869.230225  -48693.660156  -1242.338257
  472.000000  8620.137695  -65153.789062  -58962.546875  9619.093750  -49343.453125  289.189911    3.157725   48.342075  869.978516  -48877.656250  2254.926270
  473.000000  8627.114258  -65269.691406  -59072.437500  9707.461914  -49364.976562  291.846649  -16.820267   48.266567  871.339478  -48899.906250  -357.747314
  474.000000  8601.880859  -65090.695312  -58924.148438  9534.861328  -49389.289062  286.657562    5.329244   48.329453  870.205750  -48923.613281  -448.848419
  475.000000  8593.647461  -65226.613281  -59068.875000  9798.109375  -49270.765625  294.571869  -133.637405   48.380051  869.295654  -48804.601562  306.674957
  476.000000  8756.643555  -65357.179688  -59023.515625  9695.997070  -49327.519531  291.501984  130.243958   48.332821  870.145081  -48861.812500  2406.182861
  477.000000  8893.017578  -65421.593750  -58961.781250  9751.288086  -49210.492188  293.164246  401.023956   48.234440  871.919861  -48745.734375  137.210526
  478.000000  8888.338867  -65396.210938  -58937.593750  9619.673828  -49317.921875  289.207367  266.581696   48.410854  868.742493  -48851.464844  1143.206787
  479.000000  8408.426758  -64833.566406  -58851.351562  9636.095703  -49215.257812  289.701080  -101.684753   48.214447  872.281433  -48750.691406  3707.455566
  480.000000  8627.296875  -65047.835938  -58842.414062  9558.088867  -49284.324219  287.355865  130.449234   48.140865  873.614685  -48820.464844  1966.336304
  481.000000  8726.320312  -65465.128906  -59171.039062  9913.269531  -49257.769531  298.034058  -23.958321   48.311138  870.535645  -48792.269531  160.826859
  482.000000  8840.291016  -65347.265625  -58932.398438  9649.896484  -49282.500000  290.115997  196.694443   48.452843  867.989685  -48815.636719  -269.621613
  483.000000  8692.580078  -65153.132812  -58887.187500  9665.827148  -49221.359375  290.594940  145.144211   48.306908  870.611877  -48755.902344  1299.991577
  484.000000  8692.290039  -65351.796875  -59090.312500  9780.000977  -49310.312500  294.027466   41.386993   48.244167  871.744080  -48845.460938  -2406.879395
  485.000000  8831.080078  -65470.128906  -59072.375000  9771.752930  -49300.621094  293.779480   92.356476   48.451847  868.007507  -48833.765625  203.487640
  486.000000  8560.631836  -65064.445312  -58935.640625  9652.564453  -49283.078125  290.196198  -10.996577   48.419220  868.592407  -48816.539062  -622.361267
  487.000000  8667.401367  -65191.792969  -58959.906250  9713.012695  -49246.894531  292.013519   48.557816   48.395905  869.010864  -48780.578125  701.378418
  488.000000  8897.322266  -65512.507812  -59041.804688  9661.250000  -49380.554688  290.457306  334.861237   48.287704  870.958069  -48915.281250  1434.229980
  489.000000  8730.546875  -65276.140625  -58974.726562  9559.943359  -49414.781250  287.411621   78.194252   48.415035  868.667480  -48948.281250  1212.879517
  490.000000  8708.193359  -65388.894531  -59116.445312  9708.678711  -49407.765625  291.883209   42.931988   48.246506  871.701843  -48942.890625  3405.798340
  491.000000  8644.703125  -65064.660156  -58848.460938  9565.949219  -49282.511719  287.592194  129.082169   48.174976  872.996094  -48818.324219  385.518738
  492.000000  8795.297852  -65335.929688  -58968.093750  9636.836914  -49331.257812  289.723358  259.898743   48.301155  870.715515  -48865.855469  -1772.233276
  493.000000  8963.144531  -65698.500000  -59171.804688  9731.256836  -49440.546875  292.562012  262.702484   48.306805  870.613708  -48975.089844  1943.284912
  494.000000  8647.703125  -65165.812500  -58934.937500  9644.218750  -49290.718750  289.945282   87.970268   48.351482  869.809265  -48824.832031  1471.097534
  495.000000  8646.794922  -65325.351562  -59115.078125  9779.060547  -49336.015625  293.999207    2.290375   48.250111  871.636658  -48871.105469  1910.773926
  496.000000  9015.910156  -65585.515625  -58999.500000  9609.513672  -49389.984375  288.901917  365.248413   48.368286  869.507080  -48923.937500  -723.777832
  497.000000  8761.628906  -65372.195312  -59037.492188  9748.138672  -49289.351562  293.069550   70.739838   48.382523  869.251221  -48823.164062  1462.329834
  498.000000  8628.879883  -65030.480469  -58835.359375  9578.726562  -49256.632812  287.976318   38.883854   48.468300  867.712830  -48789.621094  -1102.879150
  499.000000  8669.106445  -65085.652344  -58843.234375  9653.941406  -49189.292969  290.237549  158.927856   48.356873  869.712280  -48723.355469  -26.366911
  500.000000  8887.441406  -65267.648438  -58811.632812  9548.150391  -49263.484375  287.057068  275.124481   48.414894  868.669983  -48796.988281  544.057312
  501.000000  8739.261719  -65157.460938  -58850.421875  9606.015625  -49244.406250  288.796753  168.916687   48.443726  868.153015  -48777.628906  1321.845703
  502.000000  8631.646484  -65066.839844  -58858.468750  9512.027344  -49346.441406  285.971069   41.047203   48.385353  869.200378  -48880.226562   61.151630
  503.000000  8730.039062  -65361.597656  -59063.140625  9786.171875  -49276.968750  294.212982  104.746796   48.380077  869.295166  -48810.804688  2506.508301
  504.000000  8806.481445  -65167.250000  -58794.187500  9504.593750  -49289.593750  285.747589  342.610748   48.141678  873.599915  -48825.726562  500.627075
  505.000000  8619.734375  -65231.312500  -59031.312500  9776.722656  -49254.589844  293.928894  -37.793232   48.352554  869.789978  -48788.691406  -307.766205
  506.000000  8895.094727  -65292.960938  -58832.375000  9615.111328  -49217.265625  289.070190  350.989716   48.336155  870.085083  -48751.527344  -59.414738
  507.000000  8858.003906  -65268.964844  -58837.039062  9616.515625  -49220.523438  289.112427  228.876511   48.403172  868.880371  -48754.136719  156.759842
  508.000000  8703.208984  -65113.085938  -58834.398438  9506.798828  -49327.601562  285.813873  116.603477   48.470306  867.676941  -48860.570312  -16.621685
  509.000000  8749.990234  -65119.140625  -58793.062500  9514.568359  -49278.492188  286.047455  208.641586   48.421299  868.555115  -48811.933594  575.920532
  510.000000  8945.092773  -65555.640625  -59033.125000  9624.275391  -49408.851562  289.345703  300.510101   48.499008  867.163452  -48941.542969  793.493347
  511.000000  8814.721680  -65348.882812  -58960.562500  9613.687500  -49346.875000  289.027405  187.048218   48.351986  869.800171  -48880.984375  614.573242
  512.000000  8858.001953  -65520.007812  -59093.562500  9743.048828  -49350.515625  292.916534  173.913498   48.372482  869.431641  -48884.425781  1985.749634
  513.000000  8617.285156  -65204.765625  -59025.593750  9686.925781  -49338.667969  291.229248  -25.039764   48.296993  870.790588  -48873.304688  1687.486328
  514.000000  8938.300781  -65218.496094  -58705.750000  9395.842773  -49309.906250  282.478088  416.483002   48.244469  871.738647  -48845.050781  2118.070312
  515.000000  8652.535156  -65178.027344  -58951.023438  9674.917969  -49276.105469  290.868225   28.495981   48.281418  871.071472  -48810.894531  1070.179810
  516.000000  8679.283203  -65342.734375  -59099.312500  9730.790039  -49368.523438  292.547974   -1.387939   48.426781  868.456787  -48901.910156  1735.747192
  517.000000  8724.054688  -65086.664062  -58799.218750  9487.984375  -49311.234375  285.248230  209.742661   48.381229  869.274475  -48845.062500  3057.355225
  518.000000  8650.616211  -65165.097656  -58940.921875  9591.531250  -49349.390625  288.361267   67.371643   48.248329  871.668884  -48884.496094  982.847290
  519.000000  8668.811523  -65221.781250  -58977.617188  9645.808594  -49331.808594  289.993073   61.963634   48.353283  869.776855  -48865.906250  1714.645996
  520.000000  8610.751953  -65360.812500  -59182.187500  9825.369141  -49356.820312  295.391418   -7.748454   48.268463  871.305298  -48891.734375  2325.278320
  521.000000  8583.977539  -65183.464844  -59035.546875  9675.513672  -49360.031250  290.886139  -66.776588   48.283695  871.030396  -48894.796875  987.206238
  522.000000  8915.397461  -65348.953125  -58864.992188  9561.437500  -49303.554688  287.456543  359.573761   48.259411  871.468689  -48838.554688  973.303040
  523.000000  8771.305664  -65466.433594  -59114.062500  9757.697266  -49356.367188  293.356934   98.937843   48.326008  870.267761  -48890.726562  944.736755
  524.000000  8694.354492  -65122.601562  -58860.921875  9550.238281  -49310.683594  287.119843  162.881607   48.366188  869.544800  -48844.656250   11.463588
  525.000000  8959.890625  -65447.726562  -58918.718750  9485.554688  -49433.164062  285.175201  367.949982   48.120045  873.992676  -48969.507812  -187.616806
  526.000000  8546.426758  -64896.890625  -58782.960938  9414.709961  -49368.250000  283.045288   20.466475   48.145824  873.524719  -48904.343750  492.643921
  527.000000  8825.407227  -65398.972656  -59002.953125  9647.480469  -49355.472656  290.043335  225.113113   48.212021  872.325317  -48890.929688  -46.810886
  528.000000  8924.462891  -65698.984375  -59200.820312  9770.326172  -49430.492188  293.736603  207.393112   48.262749  871.408447  -48965.460938  375.724823
  529.000000  8735.910156  -65311.273438  -59006.460938  9574.746094  -49431.714844  287.856659  111.716003   48.303162  870.679382  -48966.292969  2012.262207
  530.000000  8601.158203  -65317.078125  -59157.750000  9839.403320  -49318.347656  295.813354  -56.419025   48.389446  869.126831  -48852.093750   93.016609
  531.000000  8625.658203  -65234.972656  -59034.585938  9693.092773  -49341.492188  291.414642   -0.428894   48.320797  870.361633  -48875.902344  1337.285522
  532.000000  8845.730469  -65429.980469  -59016.093750  9688.587891  -49327.507812  291.279205  264.977692   48.264511  871.376648  -48862.460938  -904.145752
  533.000000  8783.697266  -65111.265625  -58746.117188  9337.762695  -49408.355469  280.731934  271.925385   48.256813  871.515625  -48943.378906  3040.938721
  534.000000  8871.802734  -65318.316406  -58875.140625  9508.139648  -49367.000000  285.854187  307.642944   48.230370  871.993469  -48902.281250   10.081665
  535.000000  8670.335938  -65220.183594  -58976.257812  9640.850586  -49335.406250  289.844025  133.076447   48.194763  872.637695  -48871.031250  -2562.722412
  536.000000  9073.200195  -65417.675781  -58785.984375  9469.298828  -49316.687500  284.686462  543.222229   48.356911  869.711609  -48850.750000  1155.538208
  537.000000  8798.758789  -65317.523438  -58944.898438  9608.890625  -49336.007812  288.883179  213.635986   48.337738  870.056580  -48870.253906  2144.349609
  538.000000  8844.699219  -65526.089844  -59114.234375  9674.226562  -49440.007812  290.847443  147.291351   48.220959  872.163635  -48975.378906  903.629944
  539.000000  8771.100586  -65596.179688  -59254.914062  9811.765625  -49443.148438  294.982452   68.885292   48.241013  871.801086  -48978.324219    0.450929
  540.000000  8700.569336  -65052.355469  -58777.296875  9527.814453  -49249.484375  286.445709  166.136887   48.264809  871.371277  -48784.433594  508.916321
  541.000000  8935.376953  -65485.988281  -58977.554688  9656.845703  -49320.710938  290.324921  386.681396   48.286285  870.983704  -48855.453125   81.210449
  542.000000  8711.785156  -65452.906250  -59173.968750  9851.320312  -49322.648438  296.171631   33.889416   48.300087  870.734802  -48857.257812  2552.799072
  543.000000  8750.174805  -65341.109375  -59024.164062  9668.425781  -49355.738281  290.673065  172.936646   48.256775  871.516296  -48890.765625  2023.012573
  544.000000  8620.645508  -65300.054688  -59111.460938  9832.226562  -49279.234375  295.597595  -122.584373   48.512165  866.928223  -48811.800781  -374.362213
  545.000000  8716.972656  -65323.375000  -59040.195312  9741.639648  -49298.554688  292.874176   68.651405   48.387814  869.156189  -48832.316406  572.619324
  546.000000  8722.995117  -65086.234375  -58782.875000  9449.105469  -49333.769531  284.079376  244.603638   48.234863  871.912231  -48869.007812  1424.002319
  547.000000  8801.074219  -65360.769531  -58979.359375  9625.171875  -49354.187500  289.372650  151.926178   48.316868  870.432373  -48888.632812  -717.432678
  548.000000  8589.578125  -65032.343750  -58877.734375  9658.747070  -49218.988281  290.382080  -33.310978   48.428463  868.426636  -48752.359375  163.689102
  549.000000  8715.185547  -65211.949219  -58924.703125  9617.458984  -49307.242188  289.140778  123.294777   48.311184  870.534790  -48841.742188  839.216614
  550.000000  8876.118164  -65412.503906  -58969.289062  9655.035156  -49314.253906  290.270477  329.782104   48.257023  871.511841  -48849.277344  921.388184
  551.000000  8684.876953  -65430.164062  -59183.062500  9768.718750  -49414.343750  293.688263  -50.540833   48.476234  867.570801  -48947.253906  488.227509
  552.000000  8520.439453  -65100.207031  -58998.140625  9692.668945  -49305.472656  291.401917  -129.601456   48.292488  870.871826  -48840.152344  -1141.050049
  553.000000  8785.581055  -65427.664062  -59072.273438  9744.697266  -49327.578125  292.966095  115.053139   48.285866  870.991272  -48862.324219  -1351.931641
  554.000000  8817.304688  -65322.890625  -58937.109375  9606.123047  -49330.984375  288.799957  166.141983   48.446503  868.103271  -48864.183594  1557.537231
  555.000000  8735.981445  -65302.187500  -58991.242188  9643.281250  -49347.960938  289.917114   92.227013   48.329472  870.205383  -48882.285156  2398.261475
  556.000000  8710.736328  -65086.476562  -58805.117188  9620.208984  -49184.906250  289.223450  138.055893   48.364536  869.574463  -48718.894531  2589.979492
  557.000000  8800.759766  -65233.003906  -58856.234375  9467.195312  -49389.039062  284.623230  231.999466   48.418068  868.613037  -48922.511719  1792.618042
  558.000000  8783.153320  -65376.742188  -59023.781250  9660.333984  -49363.445312  290.429779  190.644775   48.312077  870.518738  -48897.937500  1538.987549
  559.000000  8781.458984  -65324.281250  -58974.757812  9632.031250  -49342.726562  289.578888  232.144608   48.237019  871.873230  -48877.941406  313.888916
  560.000000  8829.636719  -65332.941406  -58923.140625  9653.771484  -49269.367188  290.232483  270.203156   48.272751  871.227905  -48804.238281  -2557.110352
  561.000000  8829.669922  -65300.300781  -58903.898438  9579.108398  -49324.789062  287.987793  231.964737   48.311111  870.536072  -48859.292969  2363.401611
  562.000000  8699.045898  -65355.406250  -59089.273438  9769.248047  -49320.023438  293.704193  -17.853090   48.358631  869.680664  -48854.066406  553.675659
  563.000000  8701.553711  -65355.472656  -59086.218750  9681.768555  -49404.449219  291.074188   11.623267   48.328995  870.213989  -48938.777344  238.481888
  564.000000  8751.343750  -65320.621094  -59004.281250  9578.591797  -49425.687500  287.972260   99.571739   48.310200  870.552551  -48960.199219  -1555.320190
  565.000000  8842.912109  -65308.914062  -58895.265625  9667.552734  -49227.710938  290.646790  260.040009   48.328785  870.217773  -48762.042969  1633.194580
  566.000000  8801.981445  -65210.718750  -58831.500000  9557.146484  -49274.351562  287.327545  333.833496   48.168594  873.111755  -48810.226562  -860.816467
  567.000000  8749.837891  -65312.707031  -59000.171875  9717.524414  -49282.648438  292.149170  241.531296   48.193371  872.662903  -48818.285156  1043.054077
  568.000000  8714.437500  -65233.195312  -58955.125000  9658.355469  -49296.769531  290.370300  171.514160   48.203278  872.483521  -48832.312500  1661.063965
  569.000000  8882.571289  -65381.097656  -58923.070312  9624.869141  -49298.203125  289.363556  215.283997   48.472095  867.644897  -48831.152344  145.625031
  570.000000  8809.303711  -65245.824219  -58863.367188  9532.190430  -49331.175781  286.577240  175.956223   48.427448  868.444824  -48864.558594  653.227173
  571.000000  8774.132812  -65211.816406  -58865.250000  9646.750000  -49218.500000  290.021393  162.560959   48.439476  868.229187  -48751.765625  2256.091064
  572.000000  8688.007812  -65086.937500  -58825.554688  9549.404297  -49276.148438  287.094757  145.408463   48.373985  869.404602  -48810.042969  1409.539429
  573.000000  8685.833984  -65233.460938  -58980.640625  9718.824219  -49261.816406  292.188232  -41.929615   48.389305  869.129395  -48795.566406  -1651.602173
  574.000000  8944.096680  -65406.363281  -58887.367188  9678.740234  -49208.625000  290.983154  289.350250   48.468185  867.714905  -48741.613281  1717.494751
  575.000000  8805.519531  -65466.105469  -59086.687500  9786.449219  -49300.238281  294.221313   88.958275   48.360100  869.654236  -48834.269531  835.206665
  576.000000  8748.234375  -65240.722656  -58924.148438  9540.105469  -49384.042969  286.815216  144.737167   48.387100  869.169006  -48917.812500  986.658997
  577.000000  8911.153320  -65387.410156  -58893.695312  9501.568359  -49392.125000  285.656616  251.394211   48.365921  869.549561  -48926.097656  -2262.115967
  578.000000  8720.767578  -65158.402344  -58862.382812  9680.300781  -49182.082031  291.030060  262.720673   48.186813  872.781677  -48717.781250  1193.203369
  579.000000  8738.828125  -65297.585938  -58994.804688  9704.096680  -49290.707031  291.745453  162.958145   48.264057  871.384827  -48825.664062  1528.457764
  580.000000  8616.708984  -65159.796875  -58969.328125  9677.673828  -49291.656250  290.951080  -20.241434   48.476395  867.567932  -48824.566406  2907.301514
  581.000000  8709.972656  -65214.957031  -58934.000000  9581.177734  -49352.820312  288.050018  116.402351   48.342693  869.967407  -48887.019531  1920.691040
  582.000000  8770.918945  -65090.375000  -58744.914062  9464.907227  -49280.007812  284.554443  295.542480   48.238140  871.852966  -48815.214844  972.424805
  583.000000  8589.363281  -65153.031250  -58987.257812  9750.097656  -49237.160156  293.128448   -6.033946   48.205685  872.440002  -48772.679688  1758.807129
  584.000000  8751.801758  -65273.039062  -58957.242188  9711.921875  -49245.320312  291.980713  152.546066   48.261864  871.424438  -48780.296875  1097.590942
  585.000000  8961.235352  -65397.453125  -58867.281250  9546.354492  -49320.925781  287.003082  387.262207   48.303116  870.680176  -48855.503906   24.507637
  586.000000  8571.398438  -65062.312500  -58910.679688  9654.789062  -49255.890625  290.263062  -48.396038   48.359600  869.663269  -48789.925781  1745.321411
  587.000000  8716.221680  -65420.921875  -59142.109375  9791.214844  -49350.894531  294.364594    6.029633   48.334736  870.110596  -48885.167969  2029.687744
  588.000000  8667.904297  -65142.687500  -58898.398438  9595.175781  -49303.222656  288.470856  202.430710   48.096012  874.429382  -48839.796875  662.243469
  589.000000  8756.677734  -65368.906250  -59041.585938  9614.429688  -49427.156250  289.049713  125.709221   48.216087  872.251770  -48962.574219  1050.374023
  590.000000  8599.623047  -65181.722656  -59011.140625  9671.625000  -49339.515625  290.769226  -13.379685   48.427380  868.446045  -48872.898438  268.456512
  591.000000  8693.966797  -65329.687500  -59074.007812  9621.916016  -49452.093750  289.274780   83.302063   48.186710  872.783508  -48987.792969  1798.731567
  592.000000  8649.666016  -65196.632812  -58965.851562  9733.752930  -49232.097656  292.637054   14.060941   48.309555  870.564148  -48766.613281  -583.865051
  593.000000  8766.535156  -65373.699219  -59030.976562  9741.000000  -49289.976562  292.854919   82.812309   48.359913  869.657593  -48824.007812  2154.623535
  594.000000  8717.658203  -65148.804688  -58862.726562  9603.722656  -49259.003906  288.727814  168.930862   48.420017  868.578125  -48792.457031  816.535156
  595.000000  8812.630859  -65409.960938  -59028.015625  9645.277344  -49382.738281  289.977112  151.662598   48.313454  870.493896  -48917.218750  2025.559692
  596.000000  8609.064453  -65267.476562  -59088.929688  9694.972656  -49393.957031  291.471161  -84.888824   48.378941  869.315552  -48927.804688  2135.150391
  597.000000  8787.503906  -65349.546875  -58998.953125  9664.060547  -49334.890625  290.541809  219.535141   48.242992  871.765320  -48870.050781  1109.046997
  598.000000  8657.164062  -65311.148438  -59074.421875  9668.320312  -49406.101562  290.669891   74.600716   48.284142  871.022339  -48940.863281  2279.805176
  599.000000  8833.972656  -65332.226562  -58933.546875  9681.367188  -49252.179688  291.062134  284.351440   48.227173  872.051270  -48787.492188  1544.097290
  600.000000  8655.678711  -65315.359375  -59085.953125  9786.727539  -49299.226562  294.229736  -46.215668   48.380611  869.285522  -48833.058594  2471.090576
  601.000000  8726.770508  -65173.027344  -58868.632812  9526.252930  -49342.378906  286.398743  184.175247   48.214504  872.280396  -48877.812500  1950.278687
  602.000000  8794.635742  -65266.562500  -58897.367188  9643.039062  -49254.328125  289.909821  155.059906   48.430126  868.396790  -48787.683594  951.552673
  603.000000  8686.723633  -65148.269531  -58896.148438  9498.168945  -49397.980469  285.554413   40.963696   48.299374  870.747681  -48932.597656  -1404.541138
  604.000000  8848.746094  -65311.074219  -58889.531250  9677.283203  -49212.250000  290.939331  239.062454   48.431618  868.370056  -48745.589844  305.478729
  605.000000  8961.944336  -65683.671875  -59155.609375  9780.916016  -49374.695312  294.054962  236.420303   48.342037  869.979187  -48908.898438  2085.174072
  606.000000  8521.641602  -65167.539062  -59072.953125  9818.834961  -49254.117188  295.194977  -141.900711   48.313229  870.497925  -48788.597656  -1201.743408
  607.000000  8609.942383  -65325.468750  -59146.210938  9767.123047  -49379.085938  293.640289  -102.876282   48.389122  869.132690  -48912.835938  890.251343
  608.000000  9029.892578  -65629.773438  -59030.023438  9546.726562  -49483.296875  287.014282  356.852661   48.374012  869.404175  -49017.191406  1318.731201
  609.000000  8673.328125  -65367.148438  -59124.992188  9833.003906  -49291.988281  295.620941   -8.193619   48.422325  868.536682  -48825.417969  -980.015076
  610.000000  8646.347656  -65245.257812  -59030.429688  9663.773438  -49366.656250  290.533173   21.514816   48.378826  869.317627  -48900.507812  1349.664917
  611.000000  8784.267578  -65389.085938  -59038.390625  9675.727539  -49362.664062  290.892578  139.265137   48.280376  871.090271  -48897.460938  -658.523865
  612.000000  8713.105469  -65171.312500  -58880.968750  9597.148438  -49283.820312  288.530151  128.466202   48.293854  870.847168  -48818.488281  1243.369507
  613.000000  8571.250000  -65149.804688  -59021.335938  9686.845703  -49334.492188  291.226837  -73.284126   48.295609  870.815552  -48869.144531  1376.539062
  614.000000  8891.271484  -65444.359375  -58980.953125  9658.170898  -49322.781250  290.364746  300.132568   48.308769  870.578308  -48857.304688  439.573944
  615.000000  8811.280273  -65399.617188  -59015.156250  9679.638672  -49335.515625  291.010162  171.553787   48.358261  869.687317  -48869.562500  -1299.110474
  616.000000  8796.840820  -65411.777344  -59035.781250  9734.289062  -49301.492188  292.653168  164.548416   48.321159  870.355103  -48835.898438  -206.482758
  617.000000  8715.461914  -65306.531250  -59008.460938  9660.306641  -49348.156250  290.428955  140.668015   48.210117  872.359741  -48883.632812  2127.864746
  618.000000  8709.373047  -65436.804688  -59160.289062  9815.425781  -49344.863281  295.092468   87.650856   48.228680  872.023987  -48880.160156    1.904398
  619.000000  8902.375000  -65435.324219  -58967.109375  9570.514648  -49396.593750  287.729431  288.418488   48.349136  869.851440  -48930.730469   62.416485
  620.000000  8896.001953  -65303.238281  -58836.937500  9507.772461  -49329.164062  285.843140  355.947876   48.192738  872.674377  -48864.808594  2020.207520
  621.000000  8740.728516  -65243.507812  -58932.718750  9635.886719  -49296.832031  289.694794  172.460617   48.232227  871.959839  -48832.093750  997.299561
  622.000000  8517.551758  -65263.132812  -59170.148438  9878.867188  -49291.281250  296.999786  -216.791641   48.240982  871.801636  -48826.460938  681.131409
  623.000000  8853.799805  -65439.445312  -59001.007812  9695.621094  -49305.386719  291.490662  253.005234   48.399902  868.939087  -48839.035156  306.367035
  624.000000  8700.367188  -65135.535156  -58860.609375  9571.957031  -49288.652344  287.772797  162.324417   48.334122  870.121643  -48822.933594  291.293884
  625.000000  8707.123047  -65317.589844  -59044.648438  9729.864258  -49314.785156  292.520142  150.789062   48.270496  871.268555  -48849.679688  2481.472412
  626.000000  8794.273438  -65283.187500  -58926.335938  9557.919922  -49368.414062  287.350800  245.813049   48.312572  870.509766  -48902.902344  1142.758179
  627.000000  8449.142578  -64901.238281  -58877.898438  9695.486328  -49182.414062  291.486603  -145.555252   48.361610  869.627075  -48716.429688  2379.403320
  628.000000  8570.979492  -65013.550781  -58874.257812  9449.577148  -49424.679688  284.093567  -26.308832   48.237408  871.866211  -48959.890625  672.467285
  629.000000  8719.994141  -65338.664062  -59040.937500  9789.290039  -49251.648438  294.306732   38.268806   48.305500  870.637207  -48786.203125  -545.715576
  630.000000  8683.239258  -65133.117188  -58876.296875  9573.212891  -49303.085938  287.810547   86.070465   48.290962  870.899353  -48837.781250  1986.045410
  631.000000  8958.075195  -65479.460938  -58952.328125  9649.455078  -49302.875000  290.102722  316.310883   48.345501  869.916870  -48837.046875  416.829041
  632.000000  8767.883789  -65277.851562  -58941.960938  9528.045898  -49413.914062  286.452637  169.852539   48.363541  869.592407  -48947.910156  757.275635
  633.000000  8626.969727  -65258.421875  -59064.335938  9672.640625  -49391.695312  290.799774  -14.107509   48.247818  871.678101  -48926.808594  871.109253
  634.000000  8841.502930  -65448.218750  -59036.382812  9656.580078  -49379.804688  290.316925  248.152267   48.188171  872.757080  -48915.492188  -85.270638
  635.000000  8761.454102  -65246.953125  -58912.125000  9602.197266  -49309.929688  288.681946  172.460159   48.304642  870.652710  -48844.496094  295.355042
  636.000000  8980.551758  -65343.554688  -58795.664062  9466.063477  -49329.601562  284.589203  474.201813   48.413792  868.689819  -48863.113281  1420.963867
  637.000000  8774.742188  -65367.699219  -59029.679688  9693.501953  -49336.179688  291.426941  205.325577   48.198624  872.567810  -48871.765625  573.174011
  638.000000  8726.325195  -65098.761719  -58799.843750  9436.214844  -49363.628906  283.691833  233.894043   48.261177  871.436829  -48898.613281  -732.176270
  639.000000  8669.114258  -65288.917969  -59042.132812  9712.294922  -49329.835938  291.991943   31.995863   48.388172  869.149719  -48863.593750  -795.264587
  640.000000  8611.484375  -65136.917969  -58959.359375  9675.253906  -49284.105469  290.878326   26.362938   48.447403  868.087097  -48817.292969  912.398560
  641.000000  8843.873047  -65457.824219  -59048.085938  9627.947266  -49420.140625  289.456085  210.384933   48.421783  868.546387  -48953.578125  1114.084473
  642.000000  8652.210938  -65388.742188  -59169.242188  9740.731445  -49428.511719  292.846863  -19.423777   48.276714  871.156372  -48963.343750  1616.432129
  643.000000  8703.293945  -65405.960938  -59132.140625  9845.931641  -49286.210938  296.009613  120.577187   48.247761  871.679138  -48821.324219  -918.879089
  644.000000  8769.409180  -65225.351562  -58882.171875  9561.551758  -49320.621094  287.459961  203.161377   48.338989  870.034058  -48854.855469  -1020.491882
  645.000000  8786.589844  -65492.074219  -59141.335938  9840.224609  -49301.109375  295.838043  131.026291   48.273483  871.214661  -48835.972656  2032.626343
  646.000000  8848.097656  -65619.351562  -59204.359375  9852.998047  -49351.359375  296.222046  177.861374   48.294369  870.837891  -48886.023438  1848.769775
  647.000000  8855.279297  -65462.136719  -59038.984375  9727.125000  -49311.859375  292.437805  183.705185   48.371685  869.445984  -48845.777344  1488.651245
  648.000000  8607.523438  -65062.980469  -58892.546875  9749.539062  -49143.007812  293.111664  -49.350037   48.514584  866.885010  -48675.550781  124.977989
  649.000000  8814.872070  -65205.988281  -58827.054688  9569.038086  -49258.015625  287.685059  235.112747   48.350655  869.824158  -48792.136719  -789.091431
  650.000000  8908.083984  -65317.718750  -58831.484375  9485.687500  -49345.796875  285.179169  361.654266   48.371696  869.445740  -48879.714844  902.389160
  651.000000  8582.767578  -65203.136719  -59055.921875  9745.220703  -49310.703125  292.981812  -22.836996   48.216686  872.240906  -48846.113281  2944.639160
  652.000000  8667.391602  -65103.230469  -58870.453125  9671.046875  -49199.406250  290.751862  172.396744   48.262604  871.411072  -48734.375000  -665.872253
  653.000000  8896.385742  -65450.156250  -58982.093750  9629.039062  -49353.054688  289.488922  313.757202   48.274307  871.199768  -48887.910156  105.986519
  654.000000  8698.047852  -65307.632812  -59047.156250  9750.023438  -49297.132812  293.126221   86.163055   48.347038  869.889221  -48831.289062  1167.378784
  655.000000  8867.906250  -65230.363281  -58779.203125  9475.994141  -49303.210938  284.887756  333.927826   48.343605  869.950989  -48837.398438  1972.017700
  656.000000  8679.651367  -65224.757812  -58975.914062  9744.837891  -49231.078125  292.970306  139.169434   48.258949  871.477051  -48766.082031  3017.643066
  657.000000  8580.446289  -65191.273438  -59043.953125  9700.708984  -49343.242188  291.643616   42.845722   48.154655  873.364502  -48879.250000  788.301819
  658.000000  8541.109375  -64982.750000  -58869.562500  9539.064453  -49330.500000  286.783905   29.959021   48.338451  870.043701  -48864.738281  1230.828857
  659.000000  8823.881836  -65510.554688  -59114.140625  9821.535156  -49292.605469  295.276154  184.586914   48.335831  870.090881  -48826.871094  1396.287720
  660.000000  8767.608398  -65201.617188  -58868.539062  9681.990234  -49186.546875  291.080841  193.966507   48.302448  870.692261  -48721.132812  3110.373535
  661.000000  8812.122070  -65386.339844  -59003.250000  9607.955078  -49395.296875  288.855042  261.822174   48.266106  871.347839  -48930.234375  1866.764526
  662.000000  8916.325195  -65538.117188  -59050.570312  9722.443359  -49328.125000  292.297058  291.045624   48.319252  870.389465  -48862.546875  1051.990601
  663.000000  8661.796875  -65055.464844  -58825.070312  9606.859375  -49218.210938  288.822113  149.763870   48.307381  870.603333  -48752.750000  -562.036194
  664.000000  8728.562500  -65171.675781  -58876.726562  9473.136719  -49403.589844  284.801849  203.467529   48.197639  872.585632  -48939.183594  1866.689941
  665.000000  8737.115234  -65450.621094  -59152.992188  9793.269531  -49359.722656  294.426361   13.919383   48.368626  869.500977  -48893.671875  2757.271729
  666.000000  8607.000977  -65174.207031  -59000.078125  9661.617188  -49338.460938  290.468353    1.280514   48.361156  869.635254  -48872.480469  -12.556882
  667.000000  9009.601562  -65520.515625  -58946.164062  9642.039062  -49304.125000  289.879761  355.384491   48.312408  870.512756  -48838.613281  1111.202271
  668.000000  8874.434570  -65571.906250  -59127.929688  9725.404297  -49402.523438  292.386047  172.783310   48.372654  869.428528  -48936.433594  -718.311096
  669.000000  8726.878906  -65357.117188  -59053.718750  9660.368164  -49393.351562  290.430817   16.249985   48.457073  867.913879  -48926.449219  828.778442
  670.000000  8807.987305  -65345.945312  -58967.835938  9675.943359  -49291.890625  290.899048  237.472656   48.284824  871.010010  -48826.644531  1480.368286
  671.000000  8597.361328  -65195.636719  -59039.250000  9775.671875  -49263.578125  293.897308    1.475301   48.393139  869.060547  -48797.289062  -1204.693115
  672.000000  8654.746094  -65332.253906  -59109.562500  9686.099609  -49423.460938  291.204407  -39.625286   48.303890  870.666260  -48958.031250  -2913.782715
  673.000000  8722.034180  -65181.132812  -58880.687500  9592.748047  -49287.937500  288.397858  172.052292   48.385021  869.206299  -48821.726562  1068.764648
  674.000000  8784.254883  -65352.976562  -59002.421875  9553.924805  -49448.496094  287.230682  275.145782   48.212761  872.311951  -48983.945312   62.135490
  675.000000  8824.247070  -65089.687500  -58691.992188  9409.673828  -49282.320312  282.893890  311.335632   48.324623  870.292725  -48816.691406  -598.019348
  676.000000  8807.218750  -65444.820312  -59073.929688  9713.613281  -49360.316406  292.031586  202.931046   48.182175  872.865662  -48896.062500  1615.227783
  677.000000  8779.578125  -65247.910156  -58893.960938  9627.732422  -49266.226562  289.449646  189.028687   48.292698  870.868042  -48800.906250  2405.107666
  678.000000  8589.306641  -65016.222656  -58852.351562  9589.781250  -49262.570312  288.308655   -9.634216   48.435478  868.300842  -48795.875000  2462.334473
  679.000000  8706.737305  -65188.492188  -58913.546875  9497.896484  -49415.648438  285.546234  131.568970   48.201981  872.507019  -48951.203125  -770.390198
  680.000000  8832.767578  -65382.734375  -58978.898438  9644.205078  -49334.695312  289.944885  254.737778   48.308517  870.582825  -48869.222656  2772.781006
  681.000000  8608.210938  -65152.945312  -58977.398438  9627.255859  -49350.140625  289.435303   23.449982   48.385426  869.199036  -48883.925781  985.184021
  682.000000  8833.837891  -65498.195312  -59102.046875  9758.404297  -49343.640625  293.378174  220.135086   48.257797  871.497864  -48878.656250  1680.919922
  683.000000  8765.123047  -65195.328125  -58865.023438  9515.340820  -49349.683594  286.070679  181.400040   48.311241  870.533752  -48884.183594  -459.315826
  684.000000  8603.854492  -65039.648438  -58863.750000  9509.401367  -49354.347656  285.892120   -4.078341   48.384827  869.209839  -48888.140625  359.536804
  685.000000  8668.115234  -65121.507812  -58885.687500  9627.903320  -49257.785156  289.454773  138.933395   48.277695  871.138672  -48792.609375  181.927505
  686.000000  8624.508789  -65071.246094  -58871.234375  9581.391602  -49289.843750  288.056458   63.827770   48.150642  873.437317  -48825.890625  1170.917725
  687.000000  8883.124023  -65299.625000  -58849.187500  9509.749023  -49339.437500  285.902557  345.491058   48.302773  870.686401  -48874.019531  2110.749756
  688.000000  8638.098633  -65154.601562  -58942.648438  9528.283203  -49414.367188  286.459778   82.198608   48.279125  871.112854  -48949.175781  833.392456
  689.000000  8722.947266  -65402.218750  -59126.875000  9820.130859  -49306.742188  295.233948   52.035877   48.309582  870.563660  -48841.257812  954.887329
  690.000000  8946.382812  -65481.859375  -58963.093750  9534.536133  -49428.558594  286.647766  304.359772   48.312687  870.507690  -48963.046875  -1254.192505
  691.000000  8694.040039  -65266.109375  -59005.375000  9607.938477  -49397.437500  288.854553  132.214706   48.317734  870.416809  -48931.875000  -1098.527100
  692.000000  8835.905273  -65321.390625  -58910.382812  9562.458984  -49347.921875  287.487244  180.182022   48.379139  869.312012  -48881.769531  -556.086182
  693.000000  8834.031250  -65286.500000  -58878.859375  9521.763672  -49357.093750  286.263794  273.470245   48.333012  870.141663  -48891.386719  1644.630615
  694.000000  9006.195312  -65357.960938  -58777.101562  9564.718750  -49212.382812  287.555176  426.725830   48.405869  868.831970  -48745.972656  2240.313232
  695.000000  9044.772461  -65560.414062  -58941.101562  9604.119141  -49336.984375  288.739716  513.254333   48.311150  870.535400  -48871.484375  -571.847534
  696.000000  8759.516602  -65269.890625  -58944.046875  9521.098633  -49422.949219  286.243774  183.632004   48.324173  870.300781  -48957.324219  1072.109619
  697.000000  8833.252930  -65522.355469  -59117.187500  9732.569336  -49384.617188  292.601471  190.844131   48.314762  870.470337  -48919.085938  1709.417603
  698.000000  8728.964844  -65384.359375  -59093.835938  9762.621094  -49331.214844  293.504944  111.112854   48.278507  871.124023  -48866.031250  1303.940308
  699.000000  8861.516602  -65459.429688  -59028.367188  9771.337891  -49257.031250  293.767029  237.577957   48.352566  869.789734  -48791.132812  3278.983643
  700.000000  8707.761719  -65150.617188  -58869.039062  9577.023438  -49292.015625  287.925110  111.247154   48.341534  869.988281  -48826.226562  465.668304
  701.000000  8759.036133  -65184.187500  -58862.601562  9544.244141  -49318.359375  286.939636  254.824631   48.252110  871.600586  -48853.429688  2155.131104
  702.000000  8814.182617  -65336.378906  -58955.296875  9690.361328  -49264.937500  291.332520  192.658920   48.359894  869.657959  -48798.968750  766.428162
  703.000000  8619.210938  -65265.691406  -59080.734375  9733.800781  -49346.933594  292.638489  -72.772758   48.411064  868.738708  -48880.472656  2232.697754
  704.000000  8795.653320  -65283.886719  -58915.179688  9573.712891  -49341.468750  287.825592  277.945282   48.304287  870.659119  -48876.035156   83.050270
  705.000000  8772.712891  -65393.429688  -59052.820312  9749.669922  -49303.148438  293.115601  139.609116   48.360748  869.642578  -48837.171875  3919.385254
  706.000000  8657.925781  -64980.917969  -58747.914062  9461.898438  -49286.015625  284.463989  116.746284   48.299156  870.751587  -48820.632812  -715.797852
  707.000000  8786.001953  -65353.535156  -59001.492188  9659.162109  -49342.328125  290.394562  173.684006   48.230083  871.998596  -48877.609375  1863.143188
  708.000000  8632.879883  -65136.281250  -58948.539062  9667.627930  -49280.910156  290.649078  -42.389561   48.440582  868.209351  -48814.164062  923.715149
  709.000000  8805.186523  -65112.164062  -58738.992188  9431.321289  -49307.671875  283.544708  262.264557   48.334633  870.112488  -48841.949219  899.653015
  710.000000  8712.785156  -65303.960938  -59021.250000  9636.309570  -49384.941406  289.707520   87.126335   48.235249  871.905273  -48920.175781  -2194.973389
  711.000000  8696.351562  -65181.007812  -58916.945312  9700.039062  -49216.906250  291.623474   60.662922   48.403923  868.866882  -48750.515625  2304.028564
  712.000000  8618.422852  -65097.515625  -58915.765625  9670.452148  -49245.312500  290.733978  -30.186882   48.475403  867.585693  -48778.230469  281.647583
  713.000000  8667.017578  -65000.179688  -58759.984375  9514.356445  -49245.628906  286.041077  158.966263   48.373108  869.420410  -48779.535156  -1267.151978
  714.000000  8906.321289  -65298.976562  -58825.695312  9468.558594  -49357.136719  284.664215  377.204987   48.257004  871.512207  -48892.160156  -969.832581
  715.000000  8826.117188  -65376.972656  -58987.117188  9673.926758  -49313.191406  290.838440  232.221146   48.274319  871.199585  -48848.046875    1.766461
  716.000000  8818.934570  -65137.242188  -58750.578125  9427.031250  -49323.546875  283.415741  326.717621   48.337414  870.062378  -48857.796875  -2436.866455
  717.000000  8554.990234  -65203.523438  -59082.296875  9794.066406  -49288.230469  294.450317  -105.091896   48.364197  869.580566  -48822.222656  1922.570312
  718.000000  8556.399414  -65138.406250  -59017.523438  9703.161133  -49314.363281  291.717346  -36.527447   48.346081  869.906433  -48848.527344  -1050.753418
  719.000000  8595.395508  -65026.332031  -58864.929688  9587.849609  -49277.078125  288.250610    0.262838   48.258072  871.492859  -48812.089844  3022.340576
  720.000000  8764.317383  -65325.738281  -59001.210938  9653.098633  -49348.113281  290.212250   90.200645   48.341820  869.983093  -48882.320312  2005.044556
  721.000000  8864.478516  -65440.164062  -58997.281250  9609.806641  -49387.476562  288.910706  193.475952   48.418419  868.606750  -48920.945312  2413.417236
  722.000000  8775.601562  -65198.035156  -58852.914062  9586.955078  -49265.960938  288.223694  165.556122   48.386890  869.172729  -48799.734375  3541.770264
  723.000000  8825.896484  -65305.562500  -58915.437500  9520.848633  -49394.589844  286.236237  252.532669   48.285690  870.994385  -48929.335938  2409.933594
  724.000000  8509.143555  -64862.035156  -58787.843750  9556.614258  -49231.230469  287.311523  -34.435711   48.314129  870.481750  -48765.703125  1312.974365
  725.000000  8897.380859  -65335.246094  -58869.250000  9503.849609  -49365.398438  285.725220  357.751831   48.331543  870.168091  -48899.703125  -92.734627
  726.000000  8523.575195  -64964.140625  -58873.664062  9555.508789  -49318.156250  287.278290  -62.091389   48.378056  869.331482  -48852.011719  2389.645020
  727.000000  8580.686523  -65250.140625  -59097.117188  9731.346680  -49365.769531  292.564728  -78.666504   48.272636  871.229919  -48900.640625  1656.518799
  728.000000  8803.023438  -65360.941406  -58994.898438  9675.591797  -49319.304688  290.888489  128.488693   48.443623  868.154846  -48852.531250  877.389038
  729.000000  8724.018555  -65356.167969  -59063.500000  9691.873047  -49371.625000  291.377960   34.256042   48.295200  870.822876  -48906.281250    1.770869
  730.000000  8628.693359  -65253.578125  -59060.148438  9649.195312  -49410.953125  290.094879  -104.466652   48.355984  869.728271  -48945.023438  -76.772995
  731.000000  8931.547852  -65475.132812  -58975.296875  9566.052734  -49409.242188  287.595306  243.945145   48.407932  868.794922  -48942.812500  444.299805
  732.000000  8509.361328  -65192.359375  -59112.531250  9740.943359  -49371.585938  292.853241  -107.376991   48.361641  869.626526  -48905.601562  -2018.286377
  733.000000  8793.745117  -65304.335938  -58938.429688  9597.292969  -49341.136719  288.534515  225.309937   48.252529  871.593018  -48876.203125  -50.137623
  734.000000  8677.737305  -65403.035156  -59153.320312  9778.047852  -49375.273438  293.968750  -29.096436   48.397205  868.987488  -48908.945312  1923.890991
  735.000000  8776.252930  -65213.570312  -58871.523438  9493.326172  -49378.195312  285.408844  229.522964   48.240459  871.811096  -48913.378906  1371.248779
  736.000000  8673.763672  -65299.367188  -59057.820312  9757.152344  -49300.667969  293.340546   45.624268   48.257259  871.507568  -48835.687500  1541.974121
  737.000000  8847.019531  -65501.859375  -59078.820312  9727.568359  -49351.250000  292.451111  165.673050   48.351025  869.817505  -48885.367188  282.891327
  738.000000  8727.308594  -65411.515625  -59120.679688  9759.189453  -49361.492188  293.401794  156.510788   48.130795  873.797485  -48897.730469  -667.049988
  739.000000  8618.263672  -65289.312500  -59095.335938  9941.527344  -49153.808594  298.883606    1.560735   48.334850  870.108521  -48688.082031  691.194824
  740.000000  8660.297852  -65279.789062  -59046.117188  9645.037109  -49401.078125  289.969879   63.223988   48.255611  871.537354  -48936.113281  1166.848877
  741.000000  8778.671875  -65349.773438  -59004.476562  9717.552734  -49286.921875  292.150024  128.569687   48.344135  869.941467  -48821.105469  1323.399902
  742.000000  8646.751953  -65235.339844  -59016.382812  9751.498047  -49264.882812  293.170563  110.718239   48.105530  874.256409  -48801.367188  495.615265
  743.000000  8782.706055  -65086.476562  -58730.656250  9469.853516  -49260.804688  284.703156  370.672760   48.183075  872.849365  -48796.539062  669.454163
  744.000000  8902.280273  -65290.804688  -58811.796875  9458.042969  -49353.753906  284.348083  354.218384   48.207474  872.407593  -48889.253906  430.437073
  745.000000  9166.078125  -65689.125000  -58957.679688  9607.773438  -49349.906250  288.849579  619.676697   48.347179  869.886658  -48884.062500  1061.573608
  746.000000  8717.240234  -65164.875000  -58881.828125  9559.205078  -49322.625000  287.389435  114.982430   48.477070  867.555847  -48855.527344  -1137.732422
  747.000000  8763.787109  -65400.894531  -59076.226562  9729.336914  -49346.890625  292.504303  137.474976   48.330761  870.182190  -48881.203125  -555.567993
  748.000000  8758.117188  -65333.796875  -59014.851562  9683.989258  -49330.863281  291.140961   70.207077   48.424065  868.505493  -48864.277344  -86.544212
  749.000000  8925.347656  -65582.429688  -59087.179688  9734.977539  -49352.203125  292.673859  281.236481   48.292488  870.871826  -48886.882812  1235.934204
  750.000000  8729.306641  -65207.500000  -58901.945312  9554.341797  -49347.601562  287.243225  194.107361   48.266506  871.340576  -48882.535156  2161.925537
  751.000000  8692.035156  -65544.109375  -59280.281250  10002.695312  -49277.585938  300.722595  -39.727062   48.393642  869.051453  -48811.292969  2637.786865
  752.000000  8646.298828  -65197.000000  -58987.648438  9687.332031  -49300.316406  291.241455   63.317951   48.383602  869.231812  -48834.121094  4445.612793
  753.000000  8927.581055  -65585.601562  -59093.976562  9751.296875  -49342.679688  293.164490  273.763519   48.354473  869.755432  -48876.765625  643.929382
  754.000000  8663.669922  -65368.187500  -59133.585938  9730.566406  -49403.019531  292.541260   21.298407   48.353809  869.767395  -48937.109375  -77.548965
  755.000000  8861.248047  -65406.421875  -58969.554688  9605.188477  -49364.367188  288.771881  306.350586   48.273281  871.218323  -48899.234375  463.567963
  756.000000  8724.824219  -65568.507812  -59277.640625  9801.508789  -49476.132812  294.674072  -14.614125   48.321217  870.354065  -49010.539062  -1008.215271
  757.000000  8592.355469  -65096.152344  -58938.039062  9534.891602  -49403.148438  286.658447  -79.226112   48.345097  869.924133  -48937.324219  1629.975830
  758.000000  8739.026367  -65387.882812  -59086.929688  9800.435547  -49286.492188  294.641815   74.262733   48.434811  868.312805  -48819.800781  1158.954346
  759.000000  8747.419922  -65391.542969  -59072.796875  9862.423828  -49210.375000  296.505432   73.265137   48.465012  867.771729  -48743.394531  2082.800293
  760.000000  8691.078125  -65210.531250  -58943.960938  9675.825195  -49268.136719  290.895508   86.821922   48.440430  868.212097  -48801.394531  1659.480591
  761.000000  8678.236328  -65205.707031  -58953.976562  9586.041016  -49367.937500  288.196228  117.645569   48.252110  871.600586  -48903.007812  1399.973999
  762.000000  8548.889648  -65245.203125  -59121.085938  9714.737305  -49406.347656  292.065369  -127.220451   48.279427  871.107422  -48941.156250  1270.998535
  763.000000  8702.394531  -65125.867188  -58848.734375  9611.582031  -49237.152344  288.964081  131.512100   48.293674  870.850403  -48771.824219  721.597595
  764.000000  8788.866211  -65555.890625  -59193.265625  9878.947266  -49314.320312  297.002197   41.595978   48.338402  870.044617  -48848.558594  1259.272217
  765.000000  8961.809570  -65648.382812  -59123.031250  9751.847656  -49371.183594  293.181061  291.106842   48.294472  870.836060  -48905.847656  -69.362091
  766.000000  8761.195312  -65459.820312  -59123.867188  9743.553711  -49380.312500  292.931702  144.980225   48.273281  871.218323  -48915.179688  -946.390625
  767.000000  8889.615234  -65365.437500  -58905.859375  9510.949219  -49394.910156  285.938660  353.297943   48.297031  870.789917  -48929.546875  1025.014526
  768.000000  8891.546875  -65389.468750  -58931.187500  9557.635742  -49373.550781  287.342255  361.541351   48.163223  873.209106  -48909.476562  2513.165283
  769.000000  8649.791016  -65211.203125  -58989.664062  9630.854492  -49358.808594  289.543488   68.545898   48.233280  871.940857  -48894.062500  653.432739
  770.000000  8853.975586  -65425.910156  -58990.703125  9609.281250  -49381.421875  288.894928  257.875366   48.237408  871.866211  -48916.632812  853.580444
  771.000000  8801.701172  -65224.781250  -58851.226562  9510.642578  -49340.585938  285.929443  316.240387   48.162735  873.218018  -48876.519531  2204.647461
  772.000000  8632.812500  -65263.656250  -59055.789062  9650.456055  -49405.332031  290.132812   27.357330   48.228474  872.027710  -48940.628906  353.184174
  773.000000  8647.453125  -64961.152344  -58729.257812  9647.625000  -49081.632812  290.047699  165.008331   48.360016  869.655762  -48615.664062  2171.638672
  774.000000  8761.775391  -65224.734375  -58897.703125  9522.134766  -49375.570312  286.274933  227.526871   48.142822  873.579163  -48911.695312  1154.914795
  775.000000  8543.630859  -65178.609375  -59073.023438  9781.697266  -49291.328125  294.078461  -88.452179   48.340965  869.998474  -48825.542969  265.225525
  776.000000  8746.421875  -65344.546875  -59031.023438  9569.201172  -49461.820312  287.689941   58.688778   48.406219  868.825684  -48995.406250  -1040.597656
  777.000000  8379.208984  -64783.785156  -58838.390625  9578.869141  -49259.523438  287.980621  -238.651550   48.367584  869.519653  -48793.480469  -1055.660156
  778.000000  8680.707031  -65273.253906  -59020.359375  9731.680664  -49288.679688  292.574768  107.121460   48.312836  870.505005  -48823.164062  1993.491211
  779.000000  8784.170898  -65470.203125  -59125.445312  9831.500977  -49293.945312  295.575775   85.864899   48.341042  869.997131  -48828.160156  -702.938538
  780.000000  8700.513672  -65143.605469  -58871.304688  9628.998047  -49242.304688  289.487701  143.941833   48.364395  869.577026  -48776.292969  663.787109
  781.000000  8873.803711  -65405.070312  -58964.257812  9570.982422  -49393.273438  287.743500  258.299774   48.221260  872.158203  -48928.640625  -550.001526
  782.000000  8720.252930  -65271.058594  -58977.015625  9577.327148  -49399.687500  287.934235  126.809547   48.321606  870.347046  -48934.089844  988.586914
  783.000000  8908.064453  -65538.593750  -59060.515625  9613.677734  -49446.835938  289.027100  266.431396   48.293968  870.845093  -48981.503906  -619.526794
  784.000000  8803.598633  -65369.847656  -58999.664062  9638.724609  -49360.937500  289.780121  201.999405   48.346100  869.906067  -48895.101562  743.521240
  785.000000  8594.033203  -65253.695312  -59089.054688  9765.238281  -49323.816406  293.583649  -31.620102   48.226738  872.059143  -48859.132812  -56.046959
  786.000000  8763.573242  -65326.332031  -58994.000000  9710.102539  -49283.898438  291.926025  134.619644   48.347534  869.880249  -48818.050781  1010.738831
  787.000000  8797.653320  -65334.046875  -58960.117188  9540.148438  -49419.968750  286.816498  232.835068   48.150612  873.437866  -48956.015625  -822.725342
  788.000000  8751.193359  -65421.539062  -59098.492188  9683.333984  -49415.156250  291.121246  144.235672   48.209038  872.379272  -48950.640625  407.813416
  789.000000  8437.247070  -64958.238281  -58949.328125  9752.839844  -49196.488281  293.210876  -214.576859   48.405117  868.845459  -48730.085938  1350.281250
  790.000000  8868.664062  -65172.597656  -58740.507812  9438.656250  -49301.851562  283.765228  371.107910   48.222511  872.135559  -48837.207031  2819.235352
  791.000000  8684.802734  -65444.718750  -59186.132812  9817.812500  -49368.320312  295.164246  -38.276031   48.335506  870.096741  -48902.585938  824.496582
  792.000000  8937.120117  -65507.070312  -58988.773438  9622.457031  -49366.316406  289.291046  316.232971   48.281307  871.073486  -48901.105469   35.061886
  793.000000  8748.626953  -65354.960938  -59040.484375  9647.498047  -49392.984375  290.043884  147.413147   48.282284  871.055847  -48927.765625  -347.219788
  794.000000  8536.214844  -65103.773438  -59002.945312  9726.569336  -49276.375000  292.421082  -61.758511   48.216209  872.249512  -48811.792969  460.614471
  795.000000  8914.872070  -65428.437500  -58947.132812  9722.084961  -49225.046875  292.286255  359.462036   48.306557  870.618164  -48759.593750  1763.412354
  796.000000  8907.095703  -65687.640625  -59208.609375  9887.482422  -49321.125000  297.258789  237.815674   48.293236  870.858337  -48855.800781  579.062866
  797.000000  8709.586914  -65262.804688  -58978.320312  9693.472656  -49284.847656  291.426025  110.566734   48.362759  869.606445  -48818.851562  479.685364
  798.000000  8759.169922  -65076.414062  -58751.734375  9507.033203  -49244.703125  285.820923  235.193420   48.235107  871.907776  -48779.937500  1057.734985
  799.000000  8703.697266  -65092.675781  -58815.015625  9505.103516  -49309.914062  285.762909  197.544876   48.252167  871.599548  -48844.984375  3638.340820
  800.000000  8839.920898  -65566.070312  -59155.140625  9771.857422  -49383.281250  293.782623  216.960403   48.290089  870.915100  -48917.984375  1694.677124
  801.000000  8832.555664  -65344.171875  -58946.804688  9601.463867  -49345.339844  288.659912  255.019272   48.283138  871.040466  -48880.113281  -730.201965
  802.000000  8578.849609  -65141.644531  -58989.601562  9652.083984  -49337.515625  290.181763   14.474426   48.221081  872.161438  -48872.886719  2423.872070
  803.000000  8882.804688  -65383.867188  -58919.687500  9585.474609  -49334.210938  288.179199  351.209961   48.228935  872.019409  -48869.503906  1600.696777
  804.000000  8650.574219  -65243.898438  -59022.039062  9627.611328  -49394.429688  289.446014   58.566059   48.237267  871.868774  -48929.644531  1612.834473
  805.000000  8776.936523  -65120.308594  -58770.828125  9446.753906  -49324.074219  284.008667  297.009003   48.232574  871.953613  -48859.332031  396.998230
  806.000000  8496.924805  -65009.656250  -58934.648438  9602.746094  -49331.902344  288.698456  -102.498116   48.321140  870.355408  -48866.308594  2355.800293
  807.000000  8903.850586  -65354.726562  -58874.437500  9532.619141  -49341.820312  286.590149  356.611725   48.195255  872.628784  -48877.437500  165.402084
  808.000000  8851.389648  -65589.585938  -59163.609375  9861.789062  -49301.820312  296.486359  149.905960   48.331001  870.177856  -48836.128906  336.630676
  809.000000  8487.330078  -64953.210938  -58892.945312  9645.247070  -49247.699219  289.976196  -78.754341   48.354416  869.756470  -48781.785156  -711.957214
  810.000000  8656.318359  -65022.027344  -58803.093750  9488.998047  -49314.093750  285.278717  199.150024   48.212051  872.324768  -48849.550781  791.422913
  811.000000  8805.959961  -65386.914062  -59006.867188  9656.582031  -49350.285156  290.316986  212.098389   48.297203  870.786804  -48884.921875  1759.570312
  812.000000  8848.257812  -65341.089844  -58918.835938  9594.291992  -49324.542969  288.444275  283.517670   48.312931  870.503296  -48859.027344  1049.601440
  813.000000  8857.389648  -65308.164062  -58882.281250  9513.290039  -49368.992188  286.009033  319.112518   48.195168  872.630371  -48904.613281  233.468536
  814.000000  8532.055664  -65179.468750  -59074.468750  9779.680664  -49294.789062  294.017822  -128.844055   48.245403  871.721741  -48829.925781   73.161629
  815.000000  8745.623047  -65398.476562  -59077.039062  9672.714844  -49404.324219  290.802002  109.724236   48.172203  873.046387  -48940.164062  876.469849
  816.000000  8469.859375  -65326.835938  -59287.820312  9930.007812  -49357.812500  298.537323  -261.314270   48.313862  870.486511  -48892.289062  628.872925
  817.000000  8546.379883  -65065.503906  -58955.273438  9651.640625  -49303.632812  290.168427   -1.544317   48.264187  871.382446  -48838.585938  -352.760956
  818.000000  8855.871094  -65334.992188  -58909.625000  9529.583984  -49380.039062  286.498901  344.025879   48.097897  874.395142  -48916.593750  667.839966
  819.000000  8768.187500  -65079.765625  -58743.945312  9602.633789  -49141.312500  288.695068  261.818573   48.256264  871.525574  -48676.343750  1319.163208
  820.000000  8988.101562  -65457.843750  -58897.515625  9622.441406  -49275.074219  289.290558  434.139984   48.368084  869.510681  -48809.027344  864.566650
  821.000000  8812.353516  -65529.035156  -59161.132812  9803.862305  -49357.269531  294.744843   90.087830   48.275940  871.170349  -48892.109375  578.593018
  822.000000  8945.469727  -65448.726562  -58930.828125  9650.693359  -49280.132812  290.139954  370.402679   48.411514  868.730652  -48813.667969  1621.635376
  823.000000  8623.111328  -65435.429688  -59248.398438  9913.628906  -49334.769531  298.044891  -83.700935   48.462158  867.822815  -48867.816406  1154.771118
  824.000000  8879.394531  -65529.574219  -59085.015625  9725.756836  -49359.257812  292.396667  225.237549   48.415188  868.664734  -48892.757812  645.041504
  825.000000  8944.693359  -65538.539062  -59024.046875  9645.875000  -49378.171875  289.995087  367.676788   48.249836  871.641663  -48913.265625  190.286423
  826.000000  8635.935547  -65109.000000  -58900.531250  9660.343750  -49240.187500  290.430084   84.733276   48.242748  871.769714  -48775.347656  -1390.392944
  827.000000  8862.423828  -65319.109375  -58873.914062  9577.884766  -49296.031250  287.951019  283.861969   48.343716  869.948975  -48830.218750  -87.319870
  828.000000  8802.266602  -65176.164062  -58801.265625  9511.762695  -49289.503906  285.963104  215.080978   48.376133  869.366028  -48823.378906  2641.275879
  829.000000  8728.988281  -65392.179688  -59090.960938  9729.546875  -49361.414062  292.510620   51.888241   48.413651  868.692322  -48894.929688  1325.320923
  830.000000  8718.662109  -65256.601562  -58966.453125  9632.689453  -49333.765625  289.598663  145.953094   48.214714  872.276611  -48869.195312  1068.948242
  831.000000  8724.908203  -65418.074219  -59120.726562  9827.082031  -49293.644531  295.442932  117.191711   48.149799  873.452576  -48829.699219  -1044.384644
  832.000000  8928.238281  -65503.417969  -58998.664062  9609.980469  -49388.683594  288.915955  379.389496   48.281013  871.078796  -48923.476562  4135.740723
  833.000000  8680.167969  -65226.550781  -58978.710938  9743.925781  -49234.785156  292.942902   96.183327   48.371342  869.452148  -48768.707031  296.428009
  834.000000  8725.527344  -65246.511719  -58947.531250  9639.884766  -49307.648438  289.815002  176.628891   48.300644  870.724731  -48842.250000  1289.080933
  835.000000  8979.715820  -65553.179688  -59007.882812  9515.581055  -49492.300781  286.077911  410.285858   48.217365  872.228638  -49027.707031  -621.624023
  836.000000  8710.818359  -65333.042969  -59054.382812  9784.222656  -49270.160156  294.154388   25.727692   48.424179  868.503418  -48803.574219  2040.920776
  837.000000  8627.653320  -65466.269531  -59281.359375  9944.945312  -49336.414062  298.986389  -67.542305   48.274906  871.188965  -48871.265625  2110.807861
  838.000000  8578.300781  -64980.648438  -58833.093750  9607.289062  -49225.804688  288.835022   73.017822   48.317066  870.428833  -48760.250000  1112.892090
  839.000000  8661.751953  -65139.617188  -58903.820312  9582.998047  -49320.820312  288.104736  112.857796   48.301739  870.705017  -48855.414062  842.233826
  840.000000  8905.190430  -65317.195312  -58847.625000  9612.343750  -49235.281250  288.987000  350.804718   48.372181  869.437073  -48769.195312  1328.581299
  841.000000  8823.576172  -65564.953125  -59172.187500  9817.684570  -49354.503906  295.160400  125.514832   48.368038  869.511536  -48888.457031  1250.148682
  842.000000  8823.348633  -65374.144531  -58977.476562  9672.850586  -49304.625000  290.806091  201.643997   48.258919  871.477600  -48839.628906  -353.653473
  843.000000  8702.201172  -65212.824219  -58944.429688  9714.300781  -49230.128906  292.052246   76.988899   48.293114  870.860535  -48764.804688  274.958466
  844.000000  8871.703125  -65222.945312  -58775.164062  9526.769531  -49248.394531  286.414246  291.430511   48.396114  869.007080  -48782.078125  907.413269
  845.000000  8776.791016  -65268.972656  -58920.343750  9598.037109  -49322.304688  288.556885  127.173073   48.391327  869.093079  -48856.035156  289.656891
  846.000000  8914.483398  -65257.203125  -58767.101562  9405.908203  -49361.195312  282.780670  413.550629   48.294224  870.840515  -48895.859375   -9.795718
  847.000000  8621.597656  -65223.082031  -59032.179688  9706.679688  -49325.500000  291.823120   61.819355   48.191227  872.701721  -48861.156250  2864.377686
  848.000000  8578.004883  -65012.910156  -58853.570312  9581.866211  -49271.703125  288.070709   25.882669   48.292149  870.877930  -48806.386719  1722.558228
  849.000000  8834.443359  -65262.671875  -58862.343750  9692.523438  -49169.820312  291.397522  215.516830   48.340626  870.004578  -48704.039062  -44.247093
  850.000000  8779.390625  -65309.914062  -58959.382812  9693.746094  -49265.636719  291.434296  238.338638   48.405216  868.843689  -48799.230469  1324.437256
  851.000000  8617.937500  -65308.175781  -59130.164062  9846.875977  -49283.289062  296.037994  -51.924587   48.363007  869.601990  -48817.292969  1308.906372
  852.000000  8588.031250  -65047.078125  -58880.039062  9538.585938  -49341.453125  286.769531   60.157803   48.317722  870.416992  -48875.890625  -276.250671
  853.000000  8895.864258  -65565.429688  -59093.617188  9697.092773  -49396.523438  291.534912  256.511383   48.329071  870.212585  -48930.851562  1130.841309
  854.000000  8809.422852  -65671.671875  -59300.132812  9970.021484  -49330.109375  299.740265   73.348930   48.380726  869.283508  -48863.941406  818.571045
  855.000000  8825.409180  -65538.546875  -59154.039062  9823.035156  -49331.003906  295.321259  146.130569   48.298862  870.756897  -48865.625000  281.983185
  856.000000  8647.705078  -65328.070312  -59110.601562  9717.855469  -49392.746094  292.159119   46.139233   48.290829  870.901733  -48927.445312  2723.565186
  857.000000  8817.555664  -65451.019531  -59064.109375  9706.643555  -49357.464844  291.822021  249.054825   48.230709  871.987305  -48892.742188  1735.170776
  858.000000  8656.063477  -65259.468750  -59024.718750  9627.165039  -49397.554688  289.432617   75.986488   48.265858  871.352295  -48932.492188  1208.833130
  859.000000  8887.979492  -65400.496094  -58935.781250  9598.705078  -49337.078125  288.576965  324.661774   48.301880  870.702454  -48871.667969  4427.250488
  860.000000  8859.788086  -65315.546875  -58887.789062  9555.315430  -49332.472656  287.272491  356.720581   48.250111  871.636658  -48867.562500  239.065811
  861.000000  8593.131836  -65019.191406  -58862.203125  9483.380859  -49378.820312  285.109833   92.087563   48.167477  873.132019  -48914.707031  2449.163574
  862.000000  8597.815430  -64973.050781  -58804.921875  9537.618164  -49267.304688  286.740417   75.319435   48.291454  870.890442  -48801.996094  2516.344727
  863.000000  8867.757812  -65478.113281  -59035.796875  9538.008789  -49497.789062  286.752167  325.974609   48.040703  875.436096  -49034.898438  1492.029419
  864.000000  8789.411133  -65392.214844  -59023.343750  9734.080078  -49289.265625  292.646881  169.159714   48.318226  870.407898  -48823.699219  451.831848
  865.000000  8776.815430  -65332.437500  -58990.843750  9769.172852  -49221.671875  293.701935  164.040665   48.291039  870.897949  -48756.367188  -136.883545
  866.000000  8792.187500  -65231.828125  -58865.875000  9511.404297  -49354.468750  285.952332  229.187790   48.348026  869.871399  -48888.617188  1607.404175
  867.000000  8778.429688  -65088.742188  -58747.187500  9377.062500  -49370.125000  281.913452  282.219727   48.288837  870.937622  -48904.843750  -695.075989
  868.000000  8800.201172  -65339.132812  -58964.929688  9718.839844  -49246.089844  292.188721  274.996948   48.145039  873.538940  -48782.191406  -1849.596313
  869.000000  9051.992188  -65383.429688  -58752.898438  9438.406250  -49314.492188  283.757721  539.431946   48.207130  872.413818  -48849.996094  706.260071
  870.000000  8658.297852  -65086.785156  -58854.445312  9556.229492  -49298.214844  287.299957  130.902969   48.177364  872.952820  -48834.003906  1529.907959
  871.000000  8823.932617  -65544.906250  -59156.078125  9788.046875  -49368.031250  294.269348  158.807632   48.324043  870.303162  -48902.410156  2290.137695
  872.000000  8513.130859  -64984.527344  -58896.242188  9595.925781  -49300.316406  288.493408  -62.293182   48.347816  869.875183  -48834.464844  2150.385010
  873.000000  8767.978516  -65403.718750  -59067.015625  9760.981445  -49306.035156  293.455658  129.289444   48.408161  868.790833  -48839.601562  1062.406006
  874.000000  8923.194336  -65454.242188  -58962.671875  9699.364258  -49263.308594  291.603180  364.933502   48.280045  871.096252  -48798.109375  445.556274
  875.000000  8749.753906  -65462.015625  -59135.773438  9813.755859  -49322.015625  295.042267   59.853626   48.431286  868.375977  -48855.359375  2093.587402
  876.000000  8802.219727  -65372.011719  -58996.679688  9760.466797  -49236.210938  293.440186  226.188431   48.295818  870.811768  -48770.859375  4223.731445
  877.000000  8821.310547  -65140.828125  -58750.023438  9593.062500  -49156.960938  288.407318  251.489807   48.340260  870.011169  -48691.183594  -191.928528
  878.000000  8601.960938  -65077.371094  -58905.312500  9652.642578  -49252.671875  290.198547   42.845840   48.267498  871.322693  -48787.593750  -373.241821
  879.000000  8614.833984  -65192.441406  -59018.085938  9745.875000  -49272.210938  293.001495  -33.858295   48.250130  871.636353  -48807.300781  1669.197021
  880.000000  8756.125000  -65348.914062  -59022.718750  9671.007812  -49351.710938  290.750671  158.701828   48.330345  870.189636  -48886.027344  264.487335
  881.000000  8594.918945  -65105.960938  -58934.867188  9638.453125  -49296.414062  289.771942  -38.956539   48.334454  870.115662  -48830.691406  668.780518
  882.000000  8779.597656  -65315.882812  -58965.492188  9601.404297  -49364.085938  288.658112  136.511398   48.467747  867.722778  -48897.078125  -381.621887
  883.000000  8751.066406  -65173.070312  -58847.367188  9510.040039  -49337.328125  285.911316  125.341270   48.421581  868.550049  -48870.765625  867.322815
  884.000000  8903.411133  -65318.121094  -58851.312500  9568.979492  -49282.332031  287.683289  333.061249   48.342594  869.969177  -48816.531250  1013.271851
  885.000000  9113.922852  -65418.410156  -58728.218750  9412.281250  -49315.937500  282.972290  554.127808   48.369389  869.487244  -48849.878906  -1338.702637
  886.000000  8797.319336  -65227.996094  -58862.640625  9525.378906  -49337.261719  286.372467  214.801941   48.237316  871.867859  -48872.476562  1060.098511
  887.000000  8748.623047  -65212.617188  -58893.203125  9648.352539  -49244.851562  290.069580  217.657486   48.176521  872.968079  -48780.652344  -471.149139
  888.000000  8607.992188  -65225.425781  -59054.289062  9649.983398  -49404.304688  290.118591  -33.455311   48.377869  869.334839  -48938.164062  -448.132751
  889.000000  8639.482422  -65210.000000  -59006.257812  9720.460938  -49285.796875  292.237457   47.874786   48.334179  870.120667  -48820.078125  -128.227066
  890.000000  9090.972656  -65539.773438  -58884.523438  9463.302734  -49421.218750  284.506195  557.948853   48.267281  871.326599  -48956.144531  814.508118
  891.000000  8790.787109  -65244.707031  -58887.601562  9520.166016  -49367.437500  286.215759  254.888077   48.260303  871.452576  -48902.429688  -1512.705566
  892.000000  8606.136719  -65210.265625  -59023.632812  9715.142578  -49308.492188  292.077545  -60.253452   48.442245  868.179565  -48841.730469  993.350220
  893.000000  8688.896484  -65303.785156  -59047.773438  9749.435547  -49298.335938  293.108551    5.714559   48.381893  869.262512  -48832.156250  1741.128296
  894.000000  8737.859375  -65249.148438  -58941.226562  9649.767578  -49291.460938  290.112122  157.822464   48.351643  869.806335  -48825.574219  2368.514648
  895.000000  9027.536133  -65543.546875  -58955.671875  9661.051758  -49294.621094  290.451355  458.782135   48.283184  871.039612  -48829.390625  -272.985931
  896.000000  8920.496094  -65356.203125  -58856.390625  9551.089844  -49305.300781  287.145447  305.572693   48.434460  868.319092  -48838.613281  -297.647095
  897.000000  8635.865234  -65290.347656  -59085.398438  9743.646484  -49341.750000  292.934509  -49.181782   48.408535  868.784119  -48875.312500  2890.364014
  898.000000  9010.198242  -65564.703125  -58983.757812  9614.521484  -49369.234375  289.052460  379.418854   48.356098  869.726196  -48903.304688  1661.545898
  899.000000  8449.862305  -64841.167969  -58820.554688  9687.824219  -49132.730469  291.256256  -120.242058   48.458412  867.889893  -48665.812500  2341.782227
  900.000000  8766.901367  -65257.671875  -58920.140625  9659.716797  -49260.421875  290.411224  157.284012   48.296024  870.808044  -48795.070312  841.988770
  901.000000  8944.191406  -65430.800781  -58915.500000  9611.068359  -49304.429688  288.948639  358.602051   48.281448  871.070923  -48839.218750  -834.619080
  902.000000  8819.479492  -65487.925781  -59107.390625  9721.813477  -49385.578125  292.278107  246.041565   48.099392  874.367920  -48922.121094  -445.886627
  903.000000  8709.492188  -65133.472656  -58862.398438  9555.739258  -49306.660156  287.285217  164.475784   48.244678  871.734802  -48841.800781  592.873718
  904.000000  8714.108398  -65119.546875  -58832.671875  9508.966797  -49323.703125  285.879059  220.671432   48.303741  870.668945  -48858.277344  1312.678833
  905.000000  8848.792969  -65213.335938  -58795.484375  9608.828125  -49186.656250  288.881287  279.657928   48.315151  870.463318  -48721.121094  3988.286377
  906.000000  8875.388672  -65526.152344  -59076.210938  9643.367188  -49432.843750  289.919678  290.217041   48.198990  872.561157  -48968.425781  1135.397339
  907.000000  8755.467773  -65214.785156  -58889.156250  9618.670898  -49270.484375  289.177216  152.546356   48.299828  870.739502  -48805.093750  -987.227356
  908.000000  8787.181641  -65154.148438  -58801.015625  9405.443359  -49395.570312  282.766693  271.252472   48.291595  870.887878  -48930.261719  890.768738
  909.000000  8681.783203  -65311.515625  -59055.117188  9833.500977  -49221.617188  295.635895   31.931498   48.342987  869.962097  -48755.812500  2853.705322
  910.000000  8731.625000  -65405.578125  -59100.281250  9747.988281  -49352.292969  293.065033  127.004211   48.292107  870.878662  -48886.976562  -2436.085449
  911.000000  8667.289062  -65249.625000  -59011.898438  9743.501953  -49268.398438  292.930145  116.295166   48.321785  870.343811  -48802.796875  -56.576912
  912.000000  8568.190430  -65121.710938  -58986.593750  9723.001953  -49263.593750  292.313843  -45.311077   48.413723  868.691040  -48797.105469  1810.527344
  913.000000  8921.357422  -65412.777344  -58917.671875  9541.009766  -49376.664062  286.842407  421.901520   48.160320  873.261780  -48912.617188  897.647705
  914.000000  8685.738281  -65346.410156  -59096.500000  9784.894531  -49311.605469  294.174591   29.007568   48.424793  868.492432  -48845.011719  2008.071533
  915.000000  8546.109375  -65067.367188  -58952.328125  9551.130859  -49401.195312  287.146667   10.015323   48.323227  870.317810  -48935.582031  332.172394
  916.000000  8758.148438  -65244.179688  -58922.156250  9621.138672  -49301.015625  289.251404  231.550293   48.100868  874.341125  -48837.542969  -185.711166
  917.000000  8886.027344  -65583.734375  -59136.164062  9654.772461  -49481.390625  290.262573  238.605698   48.371071  869.457031  -49015.316406  550.170959
  918.000000  8913.814453  -65479.386719  -59005.492188  9578.308594  -49427.183594  287.963745  328.629028   48.262398  871.414795  -48962.156250  1305.296021
  919.000000  8859.560547  -65305.414062  -58876.437500  9487.117188  -49389.320312  285.222168  342.741821   48.308361  870.585632  -48923.847656  874.114319
  920.000000  8831.682617  -65358.539062  -58952.343750  9732.945312  -49219.398438  292.612762  287.176239   48.364880  869.568298  -48753.382812  -104.070602
  921.000000  8847.671875  -65534.730469  -59126.031250  9689.004883  -49437.027344  291.291748  246.297775   48.219944  872.182007  -48972.406250  -1336.417847
  922.000000  8632.394531  -65196.171875  -58997.460938  9667.946289  -49329.515625  290.658630   54.932770   48.295979  870.808899  -48864.164062  485.899170
  923.000000  8648.019531  -65241.695312  -59027.062500  9610.156250  -49416.906250  288.921234   40.297321   48.287945  870.953735  -48951.632812  3589.546143
  924.000000  8839.177734  -65394.957031  -58988.203125  9567.603516  -49420.601562  287.641907  179.049744   48.487083  867.376709  -48953.406250  1195.306763
  925.000000  8503.490234  -65140.265625  -59074.773438  9782.457031  -49292.316406  294.101318  -112.069115   48.307819  870.595398  -48826.851562  1587.576904
  926.000000  8750.001953  -65187.398438  -58866.578125  9644.089844  -49222.488281  289.941406  215.270187   48.147747  873.489807  -48758.566406  857.502991
  927.000000  8740.070312  -65307.398438  -58995.203125  9652.251953  -49342.953125  290.186798  186.710861   48.190441  872.715942  -48878.617188   48.173374
  928.000000  8853.092773  -65262.945312  -58836.148438  9555.290039  -49280.859375  287.271729  296.546936   48.288872  870.937012  -48815.574219  672.299133
  929.000000  8767.124023  -65186.718750  -58853.296875  9522.328125  -49330.968750  286.280731  138.742126   48.300808  870.721802  -48865.570312  1065.181152
  930.000000  8796.410156  -65385.875000  -59028.203125  9740.350586  -49287.851562  292.835419  273.652679   48.105019  874.265686  -48824.339844  262.258057
  931.000000  8667.128906  -65200.054688  -58962.109375  9573.758789  -49388.351562  287.826965   68.997398   48.284019  871.024536  -48923.113281  3536.058838
  932.000000  8731.233398  -65383.921875  -59092.054688  9751.201172  -49340.851562  293.161621   78.135719   48.419407  868.589050  -48874.308594  -710.102112
  933.000000  8911.546875  -65524.765625  -59046.101562  9632.016602  -49414.085938  289.578430  244.548935   48.414295  868.680725  -48947.593750  -1057.492188
  934.000000  8726.791992  -65345.308594  -59048.390625  9629.351562  -49419.039062  289.498322   90.274071   48.315075  870.464661  -48953.503906  -1101.898438
  935.000000  8807.823242  -65282.238281  -58899.296875  9658.230469  -49241.066406  290.366547  267.741180   48.258121  871.492004  -48776.078125  -173.205002
  936.000000  8820.708008  -65311.625000  -58920.250000  9600.492188  -49319.757812  288.630676  228.940994   48.322239  870.335632  -48854.152344  1953.632324
  937.000000  8760.734375  -65204.554688  -58866.492188  9636.606445  -49229.886719  289.716431  130.650024   48.428520  868.425598  -48763.257812  -2668.152344
  938.000000  8734.289062  -65202.011719  -58900.976562  9565.137695  -49335.839844  287.567780  178.698547   48.282597  871.050232  -48870.617188  672.232361
  939.000000  8900.154297  -65501.398438  -59029.476562  9704.868164  -49324.609375  291.768646  217.558487   48.432556  868.353210  -48857.941406  1363.786377
  940.000000  8705.941406  -65187.054688  -58912.007812  9625.275391  -49286.734375  289.375763  113.646515   48.193066  872.668396  -48822.375000  2090.696289
  941.000000  8724.652344  -65159.640625  -58868.601562  9564.794922  -49303.804688  287.557465  156.969208   48.303265  870.677490  -48838.382812  -756.026794
  942.000000  8595.871094  -65311.093750  -59144.695312  9821.962891  -49322.734375  295.289001  -84.634010   48.405632  868.836243  -48856.324219  818.690918
  943.000000  8892.134766  -65536.312500  -59081.796875  9745.233398  -49336.562500  292.982208  288.054169   48.176548  872.967651  -48872.359375  873.122803
  944.000000  8960.397461  -65524.894531  -58990.109375  9700.882812  -49289.226562  291.648834  396.031036   48.313862  870.486511  -48823.703125  305.583954
  945.000000  8934.814453  -65355.859375  -58854.632812  9629.810547  -49224.820312  289.512115  405.434113   48.293617  870.851440  -48759.492188  1959.287964
  946.000000  8853.736328  -65318.171875  -58896.679688  9564.242188  -49332.437500  287.540863  242.814697   48.386208  869.184998  -48866.214844  661.631897
  947.000000  8941.873047  -65143.519531  -58635.640625  9410.081055  -49225.558594  282.906128  445.831451   48.251381  871.613708  -48760.636719  -92.443352
  948.000000  8810.705078  -65477.718750  -59089.132812  9669.302734  -49419.828125  290.699402  207.035690   48.216648  872.241577  -48955.242188  493.872650
  949.000000  8928.502930  -65346.878906  -58850.773438  9515.384766  -49335.390625  286.071991  417.045074   48.373318  869.416626  -48869.292969  2204.077148
  950.000000  8734.880859  -65342.171875  -59040.101562  9653.171875  -49386.929688  290.214447  122.438622   48.329224  870.209839  -48921.257812  129.355652
  951.000000  8643.137695  -65079.210938  -58868.078125  9394.322266  -49473.757812  282.432373   82.303261   48.307354  870.603821  -49008.296875  1807.416504
  952.000000  8808.122070  -65284.718750  -58918.273438  9523.753906  -49394.519531  286.323608  229.494125   48.294430  870.836792  -48929.183594  2457.420410
  953.000000  8749.697266  -65304.898438  -58988.945312  9707.408203  -49281.539062  291.845032  177.940506   48.209957  872.362671  -48817.015625  -1922.824707
  954.000000  8672.906250  -65076.664062  -58835.960938  9550.748047  -49285.210938  287.135162  106.851074   48.306042  870.627441  -48819.761719  1073.354370
  955.000000  8840.528320  -65649.882812  -59236.984375  9962.523438  -49274.460938  299.514862  150.701828   48.200817  872.528076  -48810.027344  1061.891968
  956.000000  8843.926758  -65186.429688  -58765.554688  9448.958984  -49316.593750  284.074982  349.365631   48.242367  871.776611  -48851.757812  1106.151489
  957.000000  8928.025391  -65463.019531  -58961.734375  9627.312500  -49334.421875  289.437012  420.695953   48.114166  874.099426  -48870.820312  814.182739
  958.000000  8790.821289  -65503.843750  -59136.468750  9800.240234  -49336.226562  294.635956  170.870605   48.267895  871.315552  -48871.144531  2097.520020
  959.000000  8594.577148  -65212.531250  -59044.789062  9620.236328  -49424.554688  289.224274  -70.133797   48.356560  869.717896  -48958.617188  1263.063599
  960.000000  8799.719727  -65381.566406  -59020.062500  9650.478516  -49369.585938  290.133484  184.869583   48.339607  870.022949  -48903.812500  -295.894470
  961.000000  8913.834961  -65479.843750  -58994.929688  9686.241211  -49308.687500  291.208649  316.461639   48.308113  870.590149  -48843.218750  -332.197968
  962.000000  8764.711914  -65223.039062  -58889.023438  9626.692383  -49262.332031  289.418365  161.586884   48.435192  868.305969  -48795.636719  1631.320801
  963.000000  8898.165039  -65607.070312  -59139.562500  9690.392578  -49449.171875  291.333466  213.732132   48.417271  868.627380  -48982.652344  741.281311
  964.000000  8847.235352  -65260.933594  -58838.296875  9581.523438  -49256.773438  288.060394  365.659943   48.307648  870.598511  -48791.308594  344.638672
  965.000000  8610.407227  -65055.703125  -58877.679688  9667.423828  -49210.257812  290.642914   12.636495   48.389851  869.119568  -48744.000000  -2016.009033
  966.000000  8799.733398  -65208.484375  -58835.554688  9575.562500  -49259.992188  287.881195  170.886230   48.457417  867.907715  -48793.085938  640.897583
  967.000000  8487.460938  -65168.492188  -59116.304688  9870.195312  -49246.109375  296.739075  -149.229721   48.321224  870.353882  -48780.515625  1288.353638
  968.000000  8681.658203  -65409.273438  -59159.953125  9742.132812  -49417.820312  292.888977  -28.263845   48.343678  869.949646  -48952.007812  911.267517
  969.000000  8939.300781  -65351.167969  -58827.257812  9461.890625  -49365.367188  284.463745  358.500824   48.393261  869.058350  -48899.078125  1277.409912
  970.000000  8991.596680  -65783.578125  -59222.867188  9807.430664  -49415.437500  294.852112  283.456940   48.314999  870.466064  -48949.902344  1042.511230
  971.000000  8691.540039  -65299.414062  -59034.554688  9767.752930  -49266.800781  293.659241   56.076435   48.462215  867.821777  -48799.847656  1612.875488
  972.000000  8887.484375  -65270.289062  -58813.734375  9446.065430  -49367.667969  283.987976  384.261688   48.303188  870.678894  -48902.246094  303.373199
  973.000000  8710.935547  -65185.593750  -58909.273438  9625.906250  -49283.367188  289.394745   34.976135   48.422810  868.528015  -48816.792969  1678.278687
  974.000000  8732.467773  -65494.796875  -59193.375000  9747.296875  -49446.078125  293.044250   90.026764   48.265064  871.366638  -48981.023438  1114.593506
  975.000000  8660.222656  -65153.316406  -58925.046875  9567.759766  -49357.289062  287.646606   86.761848   48.283222  871.038940  -48892.058594  2429.441895
  976.000000  8898.293945  -65341.992188  -58876.234375  9621.349609  -49254.882812  289.257751  352.367523   48.258244  871.489807  -48789.894531  1675.178589
  977.000000  8615.899414  -64806.339844  -58608.664062  9387.230469  -49221.433594  282.219147  145.051208   48.382339  869.254517  -48755.250000  1950.883545
  978.000000  8746.515625  -65212.414062  -58895.210938  9530.136719  -49365.074219  286.515503  201.523941   48.266762  871.335999  -48900.003906  3810.438477
  979.000000  8686.042969  -65303.753906  -59049.023438  9686.262695  -49362.761719  291.209290   30.081869   48.282368  871.054382  -48897.539062  2321.827148
  980.000000  8839.378906  -65434.250000  -59030.875000  9659.191406  -49371.683594  290.395416  196.487778   48.388199  869.149231  -48905.441406  2298.386719
  981.000000  8936.861328  -65371.398438  -58860.289062  9533.491211  -49326.796875  286.616364  412.354858   48.285324  871.001038  -48861.546875  1124.094360
  982.000000  8782.365234  -65362.058594  -59008.656250  9662.470703  -49346.187500  290.494019  224.357437   48.357254  869.705444  -48880.246094  -53.082909
  983.000000  8754.856445  -65500.937500  -59175.906250  9869.328125  -49306.578125  296.713013   10.809692   48.455486  867.942322  -48839.687500  -1176.545654
  984.000000  8747.072266  -65221.492188  -58900.789062  9602.399414  -49298.390625  288.688019  172.588806   48.382847  869.245361  -48832.203125  1805.504761
  985.000000  8822.705078  -65379.093750  -58992.539062  9572.750000  -49419.789062  287.796631  236.046738   48.277302  871.145752  -48954.617188  -853.803040
  986.000000  8759.441406  -65294.347656  -58970.148438  9679.361328  -49290.789062  291.001831  154.554642   48.226833  872.057373  -48826.101562  1124.063599
  987.000000  8732.569336  -65240.273438  -58937.585938  9689.837891  -49247.750000  291.316803  141.936630   48.451588  868.012146  -48780.898438  -435.867706
  988.000000  8814.279297  -65240.683594  -58845.476562  9535.015625  -49310.460938  286.662201  341.952301   48.364544  869.574341  -48844.449219  1798.590210
  989.000000  8827.067383  -65154.570312  -58758.062500  9465.133789  -49292.929688  284.561249  312.773346   48.398563  868.963135  -48826.589844  4184.099609
  990.000000  8473.872070  -64980.398438  -58939.984375  9637.619141  -49302.367188  289.746887  -72.901604   48.222855  872.129333  -48837.718750  718.002869
  991.000000  8691.249023  -65363.757812  -59098.765625  9782.808594  -49315.957031  294.111877  107.333748   48.183086  872.849182  -48851.691406  -448.528931
  992.000000  8770.581055  -65426.859375  -59084.757812  9749.610352  -49335.148438  293.113800  140.317001   48.308784  870.578003  -48869.671875  -166.235413
  993.000000  8816.177734  -65576.203125  -59198.843750  9803.384766  -49395.460938  294.730469  107.465569   48.411747  868.726501  -48928.992188  991.150024
  994.000000  8731.954102  -65144.292969  -58836.890625  9503.199219  -49333.691406  285.705658  254.514542   48.172562  873.039856  -48869.527344  -836.592468
  995.000000  8735.525391  -65330.664062  -59026.320312  9692.795898  -49333.523438  291.405731  134.687515   48.283356  871.036499  -48868.292969  -1571.360107
  996.000000  8720.199219  -65203.671875  -58908.328125  9651.091797  -49257.234375  290.151917  155.469589   48.269035  871.294922  -48792.140625  -454.265259
  997.000000  8783.158203  -65262.890625  -58905.328125  9499.273438  -49406.054688  285.587616  244.307312   48.259895  871.459961  -48941.050781  -1357.484619
  998.000000  8745.666016  -65067.324219  -58752.703125  9545.991211  -49206.710938  286.992157  262.064301   48.305809  870.631653  -48741.265625  2333.143066
  999.000000  8855.468750  -65356.527344  -58935.148438  9654.186523  -49280.960938  290.244965  302.420776   48.377361  869.343933  -48814.824219  -221.151718
 1000.000000  8690.096680  -65093.894531  -58831.320312  9495.509766  -49335.812500  285.474457  209.623428   48.146137  873.519043  -48871.902344  -185.176163
 1001.000000  8829.387695  -65311.988281  -58921.515625  9630.862305  -49290.652344  289.543732  296.335541   48.382133  869.258179  -48824.468750  1576.386719
 1002.000000  8834.941406  -65423.015625  -59007.343750  9722.653320  -49284.691406  292.303345  213.080429   48.327629  870.238586  -48819.035156  -272.431671
 1003.000000  8727.486328  -65276.164062  -58973.984375  9664.776367  -49309.207031  290.563324   72.848160   48.420433  868.570618  -48842.656250  -641.709167
 1004.000000  8688.028320  -65100.578125  -58843.632812  9615.796875  -49227.835938  289.090820  117.564873   48.255318  871.542603  -48762.875000  3616.605957
 1005.000000  8802.772461  -65319.500000  -58942.171875  9734.131836  -49208.039062  292.648438  140.011398   48.396740  868.995850  -48741.714844  269.124176
 1006.000000  8737.357422  -65481.507812  -59168.648438  9771.263672  -49397.382812  293.764771  -17.798546   48.428017  868.434631  -48930.757812  -135.419403
 1007.000000  8817.810547  -65325.132812  -58935.656250  9653.576172  -49282.078125  290.226624  194.465836   48.333939  870.124939  -48816.359375  -834.424072
 1008.000000  8584.816406  -65232.554688  -59073.828125  9744.095703  -49329.734375  292.947998  -119.563934   48.393112  869.060974  -48863.445312  3146.278076
 1009.000000  8846.062500  -65258.957031  -58848.445312  9515.255859  -49333.187500  286.068115  221.543320   48.362637  869.608643  -48867.191406  2210.690430
 1010.000000  8768.816406  -65238.523438  -58905.101562  9682.361328  -49222.742188  291.092010  179.241501   48.439785  868.223633  -48756.003906  1450.497559
 1011.000000  8693.505859  -65059.984375  -58780.375000  9471.295898  -49309.078125  284.746521  196.887817   48.269302  871.290100  -48843.984375  1189.958496
 1012.000000  8660.268555  -65139.425781  -58906.351562  9762.167969  -49144.183594  293.491333   -6.971387   48.444725  868.135132  -48677.398438  -598.353577
 1013.000000  8846.961914  -65724.890625  -59312.335938  9894.223633  -49418.113281  297.461487   82.386055   48.389862  869.119385  -48951.855469  -52.977543
 1014.000000  8706.841797  -65068.988281  -58785.492188  9547.756836  -49237.734375  287.045227  148.830338   48.300873  870.720642  -48772.335938  1394.023193
 1015.000000  8552.804688  -64978.085938  -58859.546875  9668.083984  -49191.460938  290.662781   -3.101084   48.290001  870.916687  -48726.167969  -465.691406
 1016.000000  8791.205078  -65280.019531  -58914.851562  9649.394531  -49265.457031  290.100891  221.098740   48.278156  871.130310  -48800.277344  1270.409302
 1017.000000  8693.020508  -65147.351562  -58888.671875  9552.694336  -49335.976562  287.193695   97.256599   48.338974  870.034302  -48870.210938  1348.581543
 1018.000000  8749.623047  -65292.816406  -58971.203125  9565.742188  -49405.460938  287.585968  145.866104   48.313854  870.486694  -48939.937500  1907.449585
 1019.000000  8750.985352  -65363.382812  -59038.929688  9662.307617  -49376.621094  290.489105  144.619080   48.271641  871.247925  -48911.503906  -1331.179321
 1020.000000  8602.831055  -65092.078125  -58926.039062  9520.710938  -49405.328125  286.232117   47.024303   48.179607  872.912170  -48941.097656  2606.633545
 1021.000000  8813.355469  -65270.003906  -58880.218750  9604.038086  -49276.179688  288.737305  256.931946   48.314167  870.481018  -48810.652344  -1432.279053
 1022.000000  8737.505859  -65122.480469  -58819.226562  9516.823242  -49302.402344  286.115234  164.054062   48.401382  868.912476  -48836.035156  768.289673
 1023.000000  8436.005859  -64918.562500  -58916.585938  9646.203125  -49270.382812  290.004944  -146.811905   48.252235  871.598328  -48805.453125  -1059.490967
 1024.000000  8836.610352  -65431.207031  -59025.406250  9617.742188  -49407.664062  289.149292  229.178268   48.329739  870.200562  -48941.988281  493.108948
 1025.000000  8658.416016  -65398.667969  -59174.929688  9808.187500  -49366.742188  294.874878   -4.548299   48.375607  869.375488  -48900.621094  3074.086426
 1026.000000  8805.074219  -65232.320312  -58855.054688  9547.587891  -49307.468750  287.040161  273.034302   48.263130  871.401550  -48842.433594  2318.392334
 1027.000000  8638.328125  -65130.238281  -58921.140625  9616.324219  -49304.816406  289.106659   56.750977   48.223595  872.115967  -48840.160156  3502.791748
 1028.000000  8654.542969  -65234.710938  -59024.382812  9584.725586  -49439.656250  288.156677    1.965650   48.327290  870.244690  -48974.003906  -294.989868
 1029.000000  8619.712891  -65080.898438  -58897.414062  9612.882812  -49284.531250  289.003204   29.853067   48.363434  869.594299  -48818.527344  972.850037
 1030.000000  8633.768555  -64969.093750  -58768.796875  9509.715820  -49259.082031  285.901581   70.092583   48.337093  870.068176  -48793.332031  303.948395
 1031.000000  8729.032227  -65160.519531  -58859.320312  9646.839844  -49212.480469  290.024078  198.025497   48.222862  872.129211  -48747.832031  -2044.926514
 1032.000000  8836.663086  -65435.328125  -59030.804688  9774.885742  -49255.917969  293.873718  230.617188   48.358715  869.679138  -48789.960938  182.553802
 1033.000000  8609.531250  -65079.148438  -58907.898438  9611.426758  -49296.472656  288.959412   28.273813   48.297192  870.786987  -48831.109375  2171.488525
 1034.000000  8783.323242  -65469.140625  -59120.390625  9594.751953  -49525.640625  288.458099  169.755295   48.220104  872.179077  -49061.019531  1918.429321
 1035.000000  8899.094727  -65433.781250  -58963.851562  9601.155273  -49362.695312  288.650635  307.523041   48.370396  869.469116  -48896.625000  -605.904602
 1036.000000  8768.877930  -65429.773438  -59086.531250  9697.868164  -49388.664062  291.558197  107.596992   48.316895  870.431885  -48923.109375  -1337.328003
 1037.000000  8865.750000  -65408.820312  -58977.585938  9702.023438  -49275.562500  291.683136  324.846893   48.336643  870.076294  -48809.820312  2209.954102
 1038.000000  8912.832031  -65553.453125  -59068.757812  9688.435547  -49380.320312  291.274628  237.337158   48.291882  870.882751  -48915.007812  4990.977539
 1039.000000  8886.583984  -65601.648438  -59150.898438  9774.033203  -49376.867188  293.848053  195.275467   48.496422  867.209656  -48909.582031  358.781586
 1040.000000  8621.603516  -65295.574219  -59115.328125  9824.556641  -49290.773438  295.367004   28.964499   48.292477  870.872009  -48825.457031  1590.976807
 1041.000000  8847.565430  -65387.007812  -58970.031250  9653.572266  -49316.460938  290.226501  306.777496   48.298874  870.756653  -48851.082031  866.505859
 1042.000000  8747.994141  -65481.203125  -59170.578125  9816.320312  -49354.257812  295.119385  112.668205   48.381069  869.277344  -48888.085938   21.817879
 1043.000000  8691.000977  -65216.449219  -58960.257812  9694.674805  -49265.582031  291.462219  113.725945   48.275646  871.175659  -48800.425781  -1022.991882
 1044.000000  8633.132812  -65096.757812  -58899.460938  9504.721680  -49394.738281  285.751434   55.944214   48.296890  870.792419  -48929.378906  1125.744385
 1045.000000  8748.773438  -65413.171875  -59096.101562  9699.836914  -49396.265625  291.617401  104.914368   48.194427  872.643738  -48931.890625  2619.209473
 1046.000000  8695.364258  -65257.445312  -58991.328125  9667.130859  -49324.195312  290.634125  148.050064   48.311897  870.521912  -48858.691406  -917.486267
 1047.000000  8752.598633  -65262.039062  -58934.476562  9598.833984  -49335.640625  288.580841  208.390686   48.232483  871.955261  -48870.898438  923.046570
 1048.000000  8558.221680  -65058.695312  -58933.117188  9573.826172  -49359.289062  287.828979  -24.205353   48.278679  871.120911  -48894.105469  2531.590332
 1049.000000  8577.707031  -65128.312500  -58977.648438  9562.136719  -49415.511719  287.477570   28.364748   48.278214  871.129333  -48950.332031  986.712524
 1050.000000  8666.346680  -65100.835938  -58862.414062  9558.077148  -49304.335938  287.355499  152.486832   48.340946  869.998840  -48838.550781  -1218.052124
 1051.000000  8492.979492  -65037.207031  -58970.554688  9688.519531  -49282.035156  291.277161  -94.614693   48.329510  870.204712  -48816.359375  3021.664795
 1052.000000  8564.005859  -65100.359375  -58959.578125  9553.065430  -49406.511719  287.204865    0.063004   48.256008  871.530151  -48941.542969  -689.614990
 1053.000000  8887.116211  -65168.394531  -58705.984375  9514.898438  -49191.085938  286.057373  433.459229   48.264530  871.376282  -48726.035156  -477.482025
 1054.000000  8772.596680  -65273.382812  -58930.437500  9700.898438  -49229.539062  291.649323  210.352493   48.198296  872.573730  -48765.128906  360.352600
 1055.000000  8761.509766  -65350.757812  -59027.804688  9730.337891  -49297.468750  292.534393  130.807846   48.187050  872.777344  -48833.167969  2376.202148
 1056.000000  8678.097656  -65101.949219  -58852.742188  9655.403320  -49197.339844  290.281555   89.744102   48.364857  869.568726  -48731.324219  -11.661093
 1057.000000  8708.103516  -65048.195312  -58766.960938  9578.292969  -49188.667969  287.963287  152.806137   48.434471  868.318909  -48721.980469  1455.169434
 1058.000000  8735.337891  -65394.394531  -59091.585938  9604.276367  -49487.308594  288.744446   46.817627   48.429710  868.404236  -49020.667969  -255.993820
 1059.000000  8794.646484  -65423.687500  -59056.781250  9744.267578  -49312.515625  292.953186  156.443909   48.424767  868.492920  -48845.921875  557.304688
 1060.000000  8674.333984  -65181.527344  -58941.453125  9622.388672  -49319.062500  289.288971   41.788647   48.449261  868.053833  -48852.234375  2470.621094
 1061.000000  8881.852539  -65325.246094  -58874.023438  9528.222656  -49345.800781  286.457977  352.081909   48.342350  869.973572  -48880.000000  -891.755432
 1062.000000  8785.923828  -65346.398438  -58982.914062  9641.619141  -49341.296875  289.867126  133.719650   48.408604  868.782898  -48874.859375  1279.255493
 1063.000000  8708.416992  -65305.511719  -59026.609375  9766.318359  -49260.289062  293.616119   41.247528   48.397511  868.981995  -48793.957031  -79.453522
 1064.000000  8810.212891  -65427.847656  -59050.312500  9767.558594  -49282.753906  293.653381  148.550858   48.408394  868.786682  -48816.320312  -188.495697
 1065.000000  8591.622070  -65273.453125  -59114.492188  9785.937500  -49328.554688  294.205933  -44.887634   48.284466  871.016479  -48863.312500  2454.955566
 1066.000000  8701.812500  -65125.488281  -58852.062500  9595.868164  -49256.195312  288.491669  139.370132   48.378353  869.326111  -48790.050781  4072.346191
 1067.000000  8543.877930  -65092.789062  -58977.859375  9787.582031  -49190.277344  294.255371  -55.500473   48.288883  870.936829  -48724.992188  -274.130096
 1068.000000  8921.617188  -65414.929688  -58918.101562  9672.080078  -49246.023438  290.782928  372.304169   48.263386  871.396912  -48780.984375  -963.325195
 1069.000000  8711.532227  -65156.546875  -58866.507812  9649.871094  -49216.636719  290.115234   63.927044   48.623795  864.937988  -48748.125000  2704.114502
 1070.000000  8716.218750  -65122.503906  -58840.296875  9447.568359  -49392.726562  284.033173   90.941002   48.364697  869.571594  -48926.710938  623.894470
 1071.000000  8726.461914  -65216.406250  -58926.906250  9634.082031  -49292.824219  289.640533  153.358765   48.317703  870.417358  -48827.261719  579.132080
 1072.000000  8884.777344  -65522.589844  -59072.906250  9739.329102  -49333.578125  292.804688  251.613892   48.288673  870.940613  -48868.296875  823.821655
 1073.000000  8554.013672  -65087.562500  -58951.234375  9638.124023  -49313.109375  289.762054  -93.914551   48.390289  869.111694  -48846.847656  111.421379
 1074.000000  8780.367188  -65259.371094  -58908.875000  9548.339844  -49360.535156  287.062775  159.338287   48.378323  869.326660  -48894.390625  -786.550537
 1075.000000  8627.534180  -65090.492188  -58893.773438  9543.349609  -49350.421875  286.912750  -43.833729   48.372948  869.423279  -48884.328125  1869.073975
 1076.000000  8712.376953  -65357.695312  -59068.117188  9715.459961  -49352.656250  292.087097   33.850872   48.339600  870.023071  -48886.882812  2570.151123
 1077.000000  8567.109375  -65062.773438  -58934.656250  9567.049805  -49367.605469  287.625275   29.267771   48.247402  871.685608  -48902.722656  1240.054932
 1078.000000  8804.840820  -65171.632812  -58795.109375  9454.729492  -49340.378906  284.248444  219.403427   48.305656  870.634399  -48874.933594  2955.129883
 1079.000000  8421.534180  -64989.027344  -58995.351562  9794.250977  -49201.101562  294.455872  -136.117340   48.403770  868.869629  -48734.710938  -855.793701
 1080.000000  8691.735352  -65118.472656  -58862.976562  9557.333008  -49305.644531  287.333099  112.014069   48.310616  870.545044  -48840.152344  -197.147720
 1081.000000  8588.417969  -65328.707031  -59167.890625  9886.197266  -49281.695312  297.220154  -125.037575   48.351006  869.817810  -48815.812500  -632.767029
 1082.000000  8812.271484  -65315.320312  -58929.734375  9538.275391  -49391.460938  286.760193  226.937119   48.258167  871.491150  -48926.472656  1638.942017
 1083.000000  8984.083984  -65474.156250  -58918.421875  9543.416992  -49375.003906  286.914764  378.175201   48.350838  869.820862  -48909.125000  1241.727295
 1084.000000  8685.635742  -65010.734375  -58737.625000  9486.914062  -49250.710938  285.216064  123.201210   48.429943  868.400085  -48784.066406  450.372040
 1085.000000  8819.754883  -65315.230469  -58932.382812  9664.748047  -49267.632812  290.562469  208.484512   48.386738  869.175476  -48801.406250  1401.788696
 1086.000000  8677.522461  -65001.093750  -58754.117188  9570.138672  -49183.976562  287.718140  159.260971   48.399502  868.946289  -48717.628906  1169.271484
 1087.000000  8830.889648  -65564.289062  -59165.500000  9693.238281  -49472.261719  291.419006  150.194397   48.438271  868.250793  -49005.539062  1481.414795
 1088.000000  8670.660156  -65230.199219  -58999.984375  9679.125000  -49320.859375  290.994720   14.220845   48.362019  869.619751  -48854.871094  978.371948
 1089.000000  8862.510742  -65438.136719  -59011.257812  9653.141602  -49358.117188  290.213531  230.835678   48.213394  872.300476  -48893.562500  901.634827
 1090.000000  8686.894531  -65248.394531  -58979.734375  9692.228516  -49287.507812  291.388672  127.793152   48.259941  871.459106  -48822.503906  -295.003357
 1091.000000  8801.492188  -65129.484375  -58759.773438  9449.253906  -49310.519531  284.083832  290.212189   48.223656  872.114868  -48845.863281  2996.938477
 1092.000000  8798.231445  -65322.507812  -58960.781250  9653.807617  -49306.972656  290.233582  219.948532   48.232632  871.952576  -48842.230469  1667.993530
 1093.000000  8843.919922  -65388.179688  -58968.734375  9631.807617  -49336.925781  289.572144  244.673050   48.198654  872.567261  -48872.511719  458.481110
 1094.000000  8705.307617  -65308.375000  -59028.984375  9707.590820  -49321.394531  291.850525   73.892670   48.323540  870.312195  -48855.777344  1721.322266
 1095.000000  8916.176758  -65453.746094  -58971.593750  9631.758789  -49339.835938  289.570679  336.362762   48.293884  870.846619  -48874.503906  3022.472412
 1096.000000  8841.791016  -65389.066406  -58981.781250  9524.612305  -49457.167969  286.349426  238.716232   48.279449  871.106995  -48991.976562  2118.419434
 1097.000000  8915.531250  -65565.132812  -59082.515625  9596.178711  -49486.335938  288.501007  230.702744   48.482887  867.451782  -49019.183594  1850.267334
 1098.000000  8665.611328  -65386.593750  -59143.562500  9856.885742  -49286.675781  296.338928   57.073933   48.316071  870.446777  -48821.128906  1114.014282
 1099.000000  8865.573242  -65339.679688  -58902.609375  9607.955078  -49294.656250  288.855042  302.731781   48.229221  872.014221  -48829.949219  1185.572632
 1100.000000  8845.554688  -65258.089844  -58839.296875  9500.132812  -49339.164062  285.613464  362.405548   48.231110  871.980103  -48874.437500  2244.644043
 1101.000000  8589.748047  -65153.824219  -58996.398438  9740.823242  -49255.574219  292.849609  -40.517574   48.364185  869.580811  -48789.566406  403.952148
 1102.000000  8646.444336  -65269.617188  -59054.601562  9743.211914  -49311.390625  292.921448   36.563217   48.293987  870.844788  -48846.058594  -1223.282715
 1103.000000  8758.416992  -65223.507812  -58904.546875  9573.775391  -49330.773438  287.827454  201.021317   48.340244  870.011475  -48864.996094  368.478058
 1104.000000  8709.517578  -65273.972656  -58989.562500  9662.712891  -49326.851562  290.501312  125.336975   48.318027  870.411499  -48861.285156  999.779541
 1105.000000  8851.375000  -65445.972656  -59018.109375  9634.782227  -49383.328125  289.661591  234.310715   48.270866  871.261902  -48918.218750  318.594513
 1106.000000  8814.771484  -65209.429688  -58820.375000  9579.738281  -49240.636719  288.006744  250.633469   48.377914  869.333984  -48774.496094  -967.217285
 1107.000000  8741.084961  -65350.730469  -59032.054688  9657.417969  -49374.636719  290.342102   98.884361   48.272156  871.238647  -48909.515625  2303.678467
 1108.000000  8844.850586  -65278.324219  -58857.375000  9521.002930  -49336.371094  286.240906  305.607422   48.451302  868.017273  -48869.523438  1496.060181
 1109.000000  8656.730469  -65203.804688  -58980.726562  9699.074219  -49281.652344  291.594482   53.624023   48.359001  869.674011  -48815.691406  -2052.260254
 1110.000000  8591.337891  -65291.105469  -59130.921875  9869.435547  -49261.484375  296.716248  -96.225159   48.411491  868.731079  -48795.019531  4558.711914
 1111.000000  8775.784180  -65580.023438  -59240.250000  9805.939453  -49434.312500  294.807281  129.984451   48.307278  870.605164  -48968.851562  -105.403984
 1112.000000  8690.829102  -65342.484375  -59082.765625  9764.839844  -49317.925781  293.571655  124.936615   48.186275  872.791382  -48853.628906  1372.223999
 1113.000000  8928.908203  -65428.683594  -58935.750000  9508.158203  -49427.593750  285.854736  336.426147   48.273273  871.218445  -48962.460938   11.305288
 1114.000000  8726.328125  -65277.242188  -58978.164062  9831.423828  -49146.742188  295.573456  116.586006   48.344135  869.941467  -48680.925781  -78.782509
 1115.000000  8670.914062  -65112.425781  -58868.304688  9602.848633  -49265.457031  288.701538  185.474426   48.194912  872.635010  -48801.078125   47.515957
 1116.000000  8647.807617  -64991.359375  -58774.085938  9543.402344  -49230.683594  286.914337  153.327560   48.181690  872.874451  -48766.433594  -358.527679
 1117.000000  8823.637695  -65256.507812  -58863.250000  9572.345703  -49290.906250  287.784485  306.485748   48.232323  871.958130  -48826.167969  1750.377808
 1118.000000  8901.236328  -65608.523438  -59139.578125  9791.180664  -49348.398438  294.363586  325.361084   48.146584  873.510925  -48884.484375  -390.943878
 1119.000000  8747.775391  -65526.492188  -59208.765625  9847.973633  -49360.792969  296.071014   83.233070   48.270725  871.264465  -48895.683594  -1129.388916
 1120.000000  8718.079102  -65249.023438  -58965.921875  9730.207031  -49235.714844  292.530457  134.102432   48.314137  870.481567  -48770.187500  1021.831116
 1121.000000  8537.907227  -65075.195312  -58960.734375  9703.966797  -49256.765625  291.741577   18.996546   48.283867  871.027283  -48791.531250  -249.559235
 1122.000000  8828.487305  -65406.953125  -59006.765625  9773.637695  -49233.128906  293.836151  293.470734   48.261860  871.424500  -48768.105469  626.316345
 1123.000000  8542.709961  -64989.617188  -58872.328125  9648.667969  -49223.660156  290.079041  -87.634346   48.454487  867.960205  -48756.781250  -1949.373657
 1124.000000  8825.978516  -65182.550781  -58793.765625  9403.905273  -49389.859375  282.720459  358.155060   48.126213  873.880676  -48926.144531  1981.089844
 1125.000000  8650.852539  -65187.988281  -58975.320312  9680.393555  -49294.925781  291.032867   64.641296   48.377895  869.334351  -48828.785156  -470.341888
 1126.000000  8487.482422  -64803.632812  -58748.992188  9514.591797  -49234.398438  286.048157  -34.183895   48.301376  870.711548  -48768.996094  1298.241577
 1127.000000  8664.619141  -65094.109375  -58856.882812  9533.323242  -49323.558594  286.611298  114.308861   48.283298  871.037537  -48858.328125  -1325.810425
 1128.000000  8847.787109  -65449.601562  -59028.453125  9605.076172  -49423.375000  288.768494  284.619476   48.279987  871.097290  -48958.175781  943.757629
 1129.000000  8634.812500  -65203.160156  -58992.250000  9694.305664  -49297.945312  291.451111   24.149343   48.353600  869.771179  -48832.039062  959.952454
 1130.000000  8646.626953  -65327.792969  -59111.578125  9767.878906  -49343.699219  293.663025  -70.579987   48.236034  871.891052  -48878.925781  904.105530
 1131.000000  8804.581055  -65416.519531  -59042.828125  9734.341797  -49308.484375  292.654755  234.845154   48.210495  872.352905  -48843.957031  -1736.174805
 1132.000000  8827.411133  -65473.617188  -59079.570312  9708.062500  -49371.507812  291.864685  175.974121   48.223572  872.116394  -48906.851562  2276.328369
 1133.000000  8620.126953  -65047.335938  -58856.203125  9537.601562  -49318.601562  286.739929   56.110126   48.374355  869.397949  -48852.496094  3275.653809
 1134.000000  8986.557617  -65464.261719  -58914.312500  9543.413086  -49370.898438  286.914642  437.640472   48.233002  871.945862  -48906.152344  1340.719727
 1135.000000  8841.413086  -65421.875000  -59009.812500  9518.556641  -49491.257812  286.167358  205.397705   48.399246  868.950867  -49024.910156  1475.671509
 1136.000000  8664.690430  -65124.605469  -58889.476562  9515.125000  -49374.351562  286.064178  127.730202   48.346291  869.902649  -48908.515625  496.519836
 1137.000000  8814.956055  -65339.617188  -58947.710938  9678.770508  -49268.941406  290.984070  163.525070   48.478886  867.523376  -48801.828125  2216.721924
 1138.000000  9065.365234  -65359.238281  -58727.328125  9485.376953  -49241.953125  285.169830  539.305908   48.360699  869.643494  -48775.976562  938.707275
 1139.000000  8732.834961  -65315.703125  -59008.632812  9716.012695  -49292.621094  292.103699  141.859467   48.349373  869.847168  -48826.753906  383.412933
 1140.000000  8815.099609  -65409.218750  -59033.953125  9647.898438  -49386.054688  290.055908  157.274597   48.458233  867.893127  -48919.140625  1895.387817
 1141.000000  8697.099609  -65145.554688  -58878.250000  9629.807617  -49248.441406  289.512024  195.796982   48.170940  873.069214  -48784.292969  -952.562439
 1142.000000  8670.653320  -65148.968750  -58914.601562  9602.166992  -49312.433594  288.681030   59.775467   48.336411  870.080444  -48846.691406  690.613586
 1143.000000  8833.119141  -65208.570312  -58808.718750  9516.027344  -49292.691406  286.091309  234.247910   48.405472  868.839111  -48826.285156  -649.124451
 1144.000000  8808.740234  -65354.882812  -58974.867188  9611.291016  -49363.578125  288.955353  173.633179   48.406754  868.816101  -48897.160156  -934.386047
 1145.000000  8783.477539  -65233.078125  -58875.953125  9544.726562  -49331.226562  286.954132  232.828690   48.319271  870.389099  -48865.648438  2742.712646
 1146.000000  8591.013672  -65026.765625  -58865.187500  9521.004883  -49344.183594  286.240967   14.755371   48.249752  871.643188  -48879.277344  556.245972
 1147.000000  8648.240234  -65031.664062  -58812.187500  9577.457031  -49234.730469  287.938141  144.481155   48.235977  871.892090  -48769.957031  822.012634
 1148.000000  8747.178711  -65406.402344  -59089.976562  9751.965820  -49338.011719  293.184601   47.176743   48.422546  868.532715  -48871.441406  1351.295898
 1149.000000  8777.130859  -65304.507812  -58965.585938  9548.324219  -49417.261719  287.062286  164.728180   48.471352  867.658203  -48950.218750  1355.617676
 1150.000000  8761.861328  -65283.445312  -58957.687500  9722.687500  -49235.000000  292.304382  220.270218   48.249611  871.645691  -48770.093750  -218.567444
 1151.000000  8949.598633  -65518.710938  -59003.601562  9696.486328  -49307.117188  291.516663  320.797363   48.241341  871.795166  -48842.292969  -550.881165
 1152.000000  8856.166992  -65270.156250  -58840.015625  9501.733398  -49338.281250  285.661591  296.164612   48.262287  871.416748  -48873.253906  1866.324341
 1153.000000  8850.125000  -65318.835938  -58893.476562  9631.687500  -49261.789062  289.568542  314.229614   48.359657  869.662231  -48795.824219  1962.678467
 1154.000000  8717.270508  -65171.703125  -58884.867188  9575.351562  -49309.515625  287.874847  201.747192   48.209541  872.370178  -48844.996094  1119.760864
 1155.000000  8587.790039  -65213.437500  -59062.445312  9704.554688  -49357.890625  291.759247  -16.514511   48.310322  870.550354  -48892.398438  871.764587
 1156.000000  8540.270508  -65064.417969  -58957.328125  9654.365234  -49302.960938  290.250336   20.593079   48.244877  871.731262  -48838.101562  1790.723511
 1157.000000  9063.176758  -65635.859375  -59004.546875  9592.029297  -49412.515625  288.376251  437.979248   48.354282  869.758850  -48946.601562  468.564606
 1158.000000  8828.564453  -65481.175781  -59091.335938  9712.828125  -49378.507812  292.007965  183.558914   48.332386  870.152893  -48912.804688  1941.221313
 1159.000000  8886.479492  -65425.015625  -58967.007812  9556.716797  -49410.289062  287.314606  299.860291   48.318558  870.401917  -48944.718750  189.610870
 1160.000000  8920.964844  -65300.121094  -58806.625000  9384.632812  -49421.992188  282.141052  408.470917   48.223137  872.124268  -48957.343750  -656.522217
 1161.000000  8821.441406  -65130.441406  -58735.140625  9450.914062  -49284.226562  284.133759  346.643707   48.300331  870.730408  -48818.832031  1001.280151
 1162.000000  8720.294922  -65448.363281  -59157.000000  9887.776367  -49269.222656  297.267639   72.740944   48.241524  871.791809  -48804.394531  1449.702637
 1163.000000  8589.283203  -64909.406250  -58734.312500  9490.775391  -49243.539062  285.332153   64.092850   48.190498  872.714905  -48779.203125  1115.500488
 1164.000000  8716.190430  -65241.097656  -58952.796875  9604.194336  -49348.601562  288.741974   51.267529   48.350277  869.830933  -48882.726562  956.846497
 1165.000000  8741.612305  -65255.242188  -58954.515625  9619.900391  -49334.617188  289.214172  153.979691   48.361717  869.625183  -48868.632812  -574.537170
 1166.000000  8740.788086  -65354.140625  -59047.390625  9747.851562  -49299.539062  293.060913  145.503128   48.268250  871.309143  -48834.453125  112.697449
 1167.000000  8562.024414  -65025.066406  -58895.320312  9632.025391  -49263.296875  289.578705  -85.658058   48.308369  870.585510  -48797.824219  1069.470947
 1168.000000  8701.454102  -65292.125000  -59022.257812  9804.466797  -49217.789062  294.763000   93.603516   48.300144  870.733765  -48752.398438  -285.348816
 1169.000000  8588.418945  -65383.644531  -59226.257812  9822.910156  -49403.347656  295.317505  -52.172195   48.161549  873.239502  -48939.289062  1284.390259
 1170.000000  8888.621094  -65441.328125  -58986.601562  9669.021484  -49317.578125  290.690948  327.579224   48.205334  872.446350  -48853.097656  896.011780
 1171.000000  8678.671875  -65097.984375  -58857.156250  9631.011719  -49226.144531  289.548218  103.559166   48.438148  868.252991  -48759.421875  -267.538635
 1172.000000  8664.833984  -65028.601562  -58797.640625  9544.248047  -49253.390625  286.939758  130.376358   48.288960  870.935425  -48788.105469  454.890930
 1173.000000  8714.047852  -65235.589844  -58949.632812  9703.699219  -49245.933594  291.733521  143.690491   48.335423  870.098267  -48780.203125  2924.839355
 1174.000000  8671.827148  -64997.039062  -58751.335938  9417.529297  -49333.804688  283.130066  173.417786   48.269527  871.286072  -48868.707031  -1216.180786
 1175.000000  8654.500000  -65306.125000  -59083.390625  9895.246094  -49188.144531  297.492218  -28.760406   48.383232  869.238464  -48721.953125  2692.260742
 1176.000000  8569.372070  -65009.601562  -58865.421875  9707.876953  -49157.546875  291.859131   11.825226   48.322258  870.335266  -48691.941406  -2609.547119
 1177.000000  8708.050781  -64963.898438  -58682.757812  9524.674805  -49158.082031  286.351288  189.340958   48.394714  869.032227  -48691.777344  184.425629
 1178.000000  8408.511719  -64790.929688  -58811.710938  9679.489258  -49132.222656  291.005676  -214.483047   48.433472  868.336792  -48665.546875  1853.675537
 1179.000000  8718.560547  -65008.511719  -58721.539062  9417.290039  -49304.250000  283.122864  193.852921   48.257969  871.494751  -48839.265625  2106.071777
 1180.000000  8653.701172  -65250.382812  -59020.539062  9669.269531  -49351.269531  290.698425  127.704842   48.281059  871.077942  -48886.062500  738.286987
 1181.000000  8733.124023  -65207.582031  -58904.710938  9615.933594  -49288.777344  289.094879  189.878952   48.270287  871.272339  -48823.671875  1698.029419
 1182.000000  8606.234375  -65123.179688  -58943.656250  9668.720703  -49274.937500  290.681915   -1.620814   48.313862  870.486511  -48809.414062  1171.235352
 1183.000000  8674.753906  -65158.488281  -58904.429688  9695.136719  -49209.292969  291.476105  175.253662   48.281742  871.065613  -48744.078125  1121.375854
 1184.000000  8741.322266  -65244.687500  -58934.062500  9713.909180  -49220.152344  292.040466  155.507187   48.363918  869.585571  -48754.144531  -715.879700
 1185.000000  8579.941406  -65066.171875  -58916.351562  9574.289062  -49342.062500  287.842896  -70.003578   48.509129  866.982544  -48874.656250  -20.914694
 1186.000000  8727.687500  -65095.859375  -58800.054688  9565.375977  -49234.679688  287.574951  244.782669   48.101925  874.321899  -48771.199219  -55.781910
 1187.000000  8647.886719  -65014.390625  -58791.515625  9469.888672  -49321.625000  284.704193  122.046631   48.265121  871.365601  -48856.570312  -1098.950562
 1188.000000  8764.124023  -65310.972656  -58974.085938  9682.378906  -49291.707031  291.092529  171.295212   48.252895  871.586365  -48826.769531  1174.148071
 1189.000000  8726.745117  -65258.640625  -58958.210938  9683.339844  -49274.871094  291.121429  146.454971   48.257336  871.506165  -48809.890625  1464.969116
 1190.000000  8599.728516  -65040.371094  -58869.773438  9632.203125  -49237.570312  289.584045   59.113129   48.339817  870.019165  -48771.796875  2554.772217
 1191.000000  8903.918945  -65368.367188  -58888.453125  9702.256836  -49186.195312  291.690155  249.422714   48.430553  868.389160  -48719.546875  2175.513916
 1192.000000  8637.571289  -65014.953125  -58815.562500  9579.316406  -49236.246094  287.994049   89.562141   48.267414  871.324219  -48771.167969  1259.069336
 1193.000000  8774.963867  -65274.757812  -58927.328125  9740.475586  -49186.851562  292.839172  206.516220   48.341770  869.984009  -48721.058594  -756.404602
 1194.000000  8599.495117  -65232.199219  -59066.687500  9710.623047  -49356.062500  291.941681  -45.833191   48.365902  869.549927  -48890.035156  2190.010254
 1195.000000  8729.572266  -65136.789062  -58835.851562  9640.662109  -49195.187500  289.838379  268.874054   48.212952  872.308472  -48730.636719  2522.094238
 1196.000000  8637.252930  -65066.515625  -58857.984375  9548.478516  -49309.507812  287.066925  126.955757   48.216351  872.247009  -48844.921875  2010.104004
 1197.000000  8851.746094  -65409.296875  -58995.625000  9677.992188  -49317.632812  290.960663  276.828400   48.118530  874.020203  -48853.992188  942.781067
 1198.000000  8627.774414  -64930.640625  -58724.492188  9458.357422  -49266.132812  284.357513   88.478004   48.343502  869.952820  -48800.324219  502.407074
 1199.000000  8503.144531  -64909.972656  -58827.218750  9663.129883  -49164.089844  290.513824  -74.860435   48.443184  868.162720  -48697.320312  3594.698486
 1200.000000  8602.927734  -65159.546875  -58985.796875  9733.803711  -49251.992188  292.638580  -18.136698   48.256317  871.524597  -48787.023438  -899.519470
 1201.000000  8676.730469  -65217.968750  -58970.156250  9691.438477  -49278.718750  291.364899   83.652000   48.251457  871.612366  -48813.796875  2014.848022
 1202.000000  8897.912109  -65225.945312  -58751.593750  9489.138672  -49262.453125  285.282928  328.168121   48.403835  868.868469  -48796.062500  -1521.256958
 1203.000000  8701.189453  -65244.398438  -58970.875000  9709.269531  -49261.605469  291.900970  171.185440   48.268436  871.305786  -48796.519531  1284.162598
 1204.000000  8598.429688  -65270.031250  -59106.085938  9840.027344  -49266.058594  295.832092  -18.516317   48.179543  872.913391  -48801.828125  2409.328125
 1205.000000  8660.375000  -65237.031250  -59010.304688  9738.671875  -49271.632812  292.784943   32.160004   48.444904  868.131897  -48804.847656  1344.577148
 1206.000000  8583.453125  -65141.585938  -58982.523438  9740.904297  -49241.617188  292.852051    0.927668   48.249332  871.650757  -48776.714844  1062.355957
 1207.000000  8930.171875  -65278.210938  -58767.640625  9599.153320  -49168.488281  288.590424  424.889008   48.362549  869.610229  -48702.496094  604.936096
 1208.000000  8810.305664  -65019.285156  -58638.242188  9483.156250  -49155.085938  285.103088  340.059174   48.378162  869.329529  -48688.941406  1319.338867
 1209.000000  8757.767578  -65349.609375  -59020.695312  9761.306641  -49259.390625  293.465424  154.539108   48.348824  869.857056  -48793.531250  763.428772
 1210.000000  8609.211914  -65001.730469  -58814.109375  9687.797852  -49126.312500  291.255463  -11.607966   48.496975  867.199768  -48659.023438  -39.181770
 1211.000000  8904.106445  -65329.863281  -58857.117188  9578.956055  -49278.160156  287.983215  373.893341   48.357254  869.705444  -48812.218750  3075.333740
 1212.000000  8691.711914  -65296.632812  -59033.320312  9811.616211  -49221.703125  294.977936   52.327442   48.312248  870.515625  -48756.195312  2755.713135
 1213.000000  8640.179688  -65074.742188  -58855.976562  9608.107422  -49247.867188  288.859619  116.201744   48.223667  872.114624  -48783.210938  -1626.218262
 1214.000000  8776.066406  -65231.757812  -58882.546875  9658.273438  -49224.273438  290.367828  242.186478   48.279408  871.107788  -48759.082031  2519.407227
 1215.000000  8607.494141  -65188.218750  -59011.148438  9634.528320  -49376.621094  289.653961   12.960240   48.194782  872.637329  -48912.242188  1089.170898
 1216.000000  8668.153320  -65030.468750  -58788.890625  9549.431641  -49239.460938  287.095581  202.756302   48.163113  873.211121  -48775.390625  331.211548
 1217.000000  8784.314453  -65154.171875  -58806.195312  9524.447266  -49281.750000  286.344452  311.954315   48.331455  870.169678  -48816.054688  2302.065186
 1218.000000  8615.927734  -65135.652344  -58948.585938  9784.488281  -49164.097656  294.162384  -17.850626   48.402107  868.899475  -48697.722656  2738.103760
 1219.000000  8531.434570  -65157.921875  -59061.312500  9880.125000  -49181.187500  297.037598  -108.339134   48.358593  869.681335  -48715.230469  -709.120728
 1220.000000  8613.388672  -65095.511719  -58908.398438  9743.489258  -49164.910156  292.929779   79.651344   48.287594  870.960083  -48699.640625  2195.229248
 1221.000000  8806.978516  -65304.199219  -58930.640625  9712.095703  -49218.546875  291.985962  305.222137   48.247047  871.692017  -48753.667969  390.208405
 1222.000000  8670.517578  -65120.039062  -58881.195312  9667.964844  -49213.230469  290.659180   78.371048   48.269119  871.293457  -48748.136719  1559.482910
 1223.000000  8631.786133  -65172.746094  -58968.406250  9659.644531  -49308.761719  290.409058   42.803242   48.220627  872.169617  -48844.136719  1363.943848
 1224.000000  8791.511719  -65268.085938  -58902.539062  9659.957031  -49242.582031  290.418457  258.014130   48.324165  870.300964  -48776.957031  -1345.867798
 1225.000000  8827.691406  -65605.210938  -59202.570312  9850.564453  -49352.007812  296.148895  156.003296   48.313347  870.495850  -48886.488281  1476.686768
 1226.000000  8648.455078  -65281.039062  -59059.437500  9788.929688  -49270.507812  294.295898  -16.486094   48.386738  869.175476  -48804.281250  2138.431152
 1227.000000  8678.281250  -65270.386719  -59024.734375  9712.943359  -49311.789062  292.011444    7.821777   48.391182  869.095642  -48845.519531  3423.407471
 1228.000000  8741.180664  -65171.898438  -58865.093750  9565.347656  -49299.746094  287.574097  168.922455   48.242718  871.770264  -48834.906250  -1080.609985
 1229.000000  8661.737305  -65297.007812  -59075.101562  9889.018555  -49186.082031  297.304993   60.336090   48.180779  872.890991  -48721.839844  2511.347412
 1230.000000  8697.724609  -65022.441406  -58754.750000  9461.835938  -49292.914062  284.462097  275.174103   48.063980  875.012146  -48829.796875  414.164062
 1231.000000  8574.875977  -65123.554688  -58975.453125  9678.830078  -49296.625000  290.985840   19.302298   48.137493  873.675903  -48832.800781  -1869.635620
 1232.000000  8673.014648  -65283.855469  -59047.054688  9812.101562  -49234.953125  294.992554   70.080513   48.187954  872.760986  -48770.640625  -274.301208
 1233.000000  8733.376953  -65129.117188  -58829.570312  9609.956055  -49219.613281  288.915222  274.736115   48.230774  871.986145  -48754.890625  -1875.413696
 1234.000000  8665.920898  -65273.148438  -59042.000000  9814.916016  -49227.085938  295.077148   78.479927   48.299984  870.736633  -48761.695312  -919.055847
 1235.000000  8913.823242  -65342.656250  -58860.585938  9661.756836  -49198.828125  290.472565  301.517303   48.336666  870.075867  -48733.085938  1810.384888
 1236.000000  8657.058594  -65291.390625  -59055.054688  9782.921875  -49272.132812  294.115265   35.312496   48.278507  871.124023  -48806.949219  656.017700
 1237.000000  8520.212891  -64779.804688  -58693.953125  9497.794922  -49196.156250  285.543182   44.389942   48.282158  871.058167  -48730.937500  917.590393
 1238.000000  8814.104492  -65320.535156  -58929.937500  9669.003906  -49260.933594  290.690430  239.325485   48.178093  872.939636  -48796.718750  1075.750488
 1239.000000  8675.657227  -65087.578125  -58838.929688  9631.485352  -49207.445312  289.562469  152.534515   48.225933  872.073669  -48742.769531  979.059875
 1240.000000  8739.703125  -65094.281250  -58777.226562  9441.794922  -49335.429688  283.859589  253.693649   48.325283  870.280823  -48869.796875  156.196960
 1241.000000  8818.773438  -65428.546875  -59044.398438  9734.173828  -49310.226562  292.649719  218.723709   48.303997  870.664307  -48844.796875  477.019501
 1242.000000  8467.054688  -64771.304688  -58722.000000  9510.757812  -49211.242188  285.932892    4.920888   48.223469  872.118225  -48746.589844  -572.776062
 1243.000000  8745.380859  -65006.011719  -58680.578125  9499.220703  -49181.359375  285.586029  375.515778   48.118927  874.013000  -48717.714844  -842.687500
 1244.000000  8965.136719  -65545.882812  -59008.289062  9695.982422  -49312.304688  291.501526  436.207123   48.114311  874.096802  -48848.703125  122.629723
 1245.000000  8714.221680  -65017.468750  -58730.898438  9454.046875  -49276.851562  284.227936  271.727936   48.240215  871.815491  -48812.035156  -136.521622
 1246.000000  8588.037109  -65166.007812  -59006.648438  9793.996094  -49212.652344  294.448212   -1.810984   48.338764  870.038086  -48746.886719  -2039.393311
 1247.000000  8900.644531  -65106.851562  -58623.437500  9351.839844  -49271.597656  281.155151  521.250305   48.143383  873.568970  -48807.714844  1283.299194
 1248.000000  8580.922852  -65027.054688  -58875.429688  9835.246094  -49040.183594  295.688354   44.868282   48.319317  870.388245  -48574.605469  573.002380
 1249.000000  8518.529297  -65104.511719  -59017.968750  9848.464844  -49169.503906  296.085785  -105.740181   48.329739  870.200562  -48703.828125  1309.615967
 1250.000000  8669.048828  -65085.289062  -58841.882812  9577.916016  -49263.968750  287.951965  200.820984   48.213867  872.291931  -48799.406250  1297.798584
 1251.000000  8795.428711  -65248.179688  -58879.226562  9564.062500  -49315.164062  287.535461  223.101456   48.339264  870.029114  -48849.394531  2445.989258
 1252.000000  8651.386719  -65093.812500  -58865.531250  9614.732422  -49250.796875  289.058807  147.896408   48.286350  870.982483  -48785.539062  -51.948223
 1253.000000  8646.273438  -65050.218750  -58835.898438  9640.869141  -49195.031250  289.844574   90.243324   48.299431  870.746643  -48729.644531  -2027.086304
 1254.000000  8709.028320  -65069.996094  -58780.828125  9604.855469  -49175.972656  288.761871  216.015625   48.291122  870.896423  -48710.667969  -221.292328
 1255.000000  8697.188477  -65277.496094  -59011.171875  9682.889648  -49328.281250  291.107910  128.142563   48.140541  873.620544  -48864.425781  3930.928955
 1256.000000  8770.722656  -65244.859375  -58895.953125  9642.159180  -49253.792969  289.883362  131.459000   48.365532  869.556580  -48787.769531  3206.708008
 1257.000000  8739.553711  -65331.742188  -59021.648438  9616.573242  -49405.074219  289.114136   69.199043   48.331417  870.170349  -48939.378906  3500.550049
 1258.000000  8601.666992  -65049.308594  -58880.851562  9611.366211  -49269.484375  288.957611   33.520370   48.261391  871.432983  -48804.464844  537.749512
 1259.000000  8642.710938  -65294.101562  -59082.882812  9806.207031  -49276.675781  294.815338  -30.123026   48.293293  870.857300  -48811.351562  2511.031982
 1260.000000  8932.621094  -65270.996094  -58770.218750  9511.573242  -49258.644531  285.957397  487.090363   48.276215  871.165344  -48793.484375  1030.937500
 1261.000000  8861.822266  -65451.609375  -59018.445312  9830.082031  -49188.363281  295.533112  245.290955   48.300636  870.724915  -48722.964844  717.344299
 1262.000000  8511.600586  -64911.167969  -58823.546875  9729.677734  -49093.867188  292.514526  -69.264832   48.396065  869.007996  -48627.550781  1819.239136
 1263.000000  8745.822266  -65352.367188  -59034.039062  9750.142578  -49283.898438  293.129791  120.326080   48.239914  871.820923  -48819.085938  430.824402
 1264.000000  8788.876953  -64991.996094  -58625.812500  9334.857422  -49290.953125  280.644592  315.714935   48.302608  870.689331  -48825.539062  359.015411
 1265.000000  8747.251953  -65083.796875  -58755.273438  9540.058594  -49215.214844  286.813812  272.433685   48.193642  872.658020  -48750.847656  206.527267
 1266.000000  8719.684570  -65208.535156  -58917.585938  9625.066406  -49292.519531  289.369476  156.822189   48.226757  872.058777  -48827.835938  -1810.822998
 1267.000000  8595.093750  -65178.750000  -59013.453125  9735.406250  -49278.046875  292.686768   22.500391   48.280453  871.088928  -48812.843750  -1333.493286
 1268.000000  8756.600586  -65171.007812  -58842.687500  9566.058594  -49276.628906  287.595459  210.892883   48.274601  871.194519  -48811.484375  -639.667236
 1269.000000  8661.790039  -65088.726562  -58854.851562  9575.214844  -49279.636719  287.870758   92.316109   48.319271  870.389099  -48814.058594  3394.647217
 1270.000000  8561.703125  -64901.386719  -58772.718750  9672.880859  -49099.835938  290.806976   25.562956   48.279095  871.113403  -48634.648438  -92.525368
 1271.000000  8735.094727  -65156.265625  -58845.843750  9592.783203  -49253.062500  288.398926  209.611511   48.212494  872.316772  -48788.515625  -57.278488
 1272.000000  8645.764648  -65175.882812  -58960.039062  9588.957031  -49371.082031  288.283905   49.389751   48.157413  873.314453  -48907.066406  2744.995361
 1273.000000  8983.054688  -65587.312500  -59034.617188  9668.421875  -49366.195312  290.672943  411.869720   48.174644  873.002136  -48902.011719  -426.451294
 1274.000000  8580.178711  -64915.109375  -58757.523438  9644.957031  -49112.566406  289.967468   24.181189   48.372852  869.424988  -48646.472656  -1449.917480
 1275.000000  8692.013672  -65061.875000  -58798.218750  9633.646484  -49164.570312  289.627441  154.863113   48.378017  869.332153  -48698.429688  1356.282837
 1276.000000  8606.015625  -65149.996094  -58983.484375  9723.650391  -49259.835938  292.333344  -54.218769   48.392139  869.078491  -48793.558594  3843.446289
 1277.000000  8619.020508  -65218.417969  -59035.703125  9858.569336  -49177.132812  296.389557   19.647179   48.291084  870.897156  -48711.828125  -725.630432
 1278.000000  8752.252930  -65302.785156  -58981.140625  9752.490234  -49228.648438  293.200378  134.364975   48.358952  869.674927  -48762.691406  -844.717407
 1279.000000  8511.640625  -64881.453125  -58804.882812  9521.831055  -49283.050781  286.265808    6.827596   48.244621  871.735840  -48818.195312  1981.860840
 1280.000000  8789.572266  -65370.117188  -58999.101562  9779.711914  -49219.390625  294.018768  187.505173   48.292782  870.866516  -48754.070312   58.136044
 1281.000000  8837.829102  -65270.710938  -58860.445312  9684.307617  -49176.136719  291.150513  336.596649   48.157867  873.306274  -48712.117188  3860.416260
 1282.000000  8717.736328  -65319.835938  -59034.468750  9834.299805  -49200.167969  295.659912   78.163628   48.364365  869.577576  -48734.156250  -814.463562
 1283.000000  8561.248047  -64822.726562  -58691.421875  9420.818359  -49270.601562  283.228943  122.662819   48.125740  873.889221  -48806.890625  1555.851562
 1284.000000  8565.385742  -64850.343750  -58712.007812  9420.635742  -49291.371094  283.223450  121.025085   48.211124  872.341553  -48826.835938  607.485901
 1285.000000  8634.183594  -64939.210938  -58721.015625  9474.150391  -49246.867188  284.832336  181.888748   48.126934  873.867554  -48783.144531  1116.617065
 1286.000000  8894.951172  -65429.062500  -58959.859375  9678.163086  -49281.695312  290.965790  357.709564   48.247402  871.685608  -48816.812500  1786.253418
 1287.000000  8665.769531  -65183.515625  -58942.968750  9634.719727  -49308.250000  289.659698  102.326332   48.243198  871.761597  -48843.406250  -10.294584
 1288.000000  8833.542969  -65234.390625  -58828.828125  9608.862305  -49219.964844  288.882324  242.383606   48.398808  868.958740  -48753.621094  -412.488953
 1289.000000  8808.657227  -65255.609375  -58877.875000  9667.275391  -49210.601562  290.638458  282.702423   48.237949  871.856445  -48745.808594  -352.391357
 1290.000000  8769.825195  -65258.558594  -58908.375000  9617.507812  -49290.867188  289.142242  197.339005   48.328369  870.225220  -48825.203125  -425.578064
 1291.000000  8530.971680  -64671.554688  -58567.164062  9306.423828  -49260.742188  279.789764   98.617409   48.171921  873.051453  -48796.585938  1573.160034
 1292.000000  8601.017578  -65138.000000  -58961.007812  9632.125000  -49328.882812  289.581696   64.805008   48.353893  869.765869  -48862.972656  1345.184937
 1293.000000  8819.324219  -65342.335938  -58950.859375  9687.400391  -49263.460938  291.243500  206.402847   48.293133  870.860168  -48798.136719  2156.203613
 1294.000000  8729.348633  -65233.718750  -58941.703125  9677.745117  -49263.957031  290.953217  182.095261   48.270950  871.260376  -48798.847656  2473.438477
 1295.000000  8712.123047  -65337.468750  -59037.281250  9669.643555  -49367.636719  290.709656  127.884796   48.253635  871.572998  -48902.691406  1024.193359
 1296.000000  8639.302734  -65214.425781  -59015.289062  9657.610352  -49357.679688  290.347900  -26.609268   48.234749  871.914307  -48892.917969  647.621704
 1297.000000  8789.619141  -65228.382812  -58876.609375  9687.603516  -49189.007812  291.249603  263.233887   48.215981  872.253662  -48724.425781  -1259.945312
 1298.000000  8668.950195  -65020.109375  -58775.710938  9516.891602  -49258.820312  286.117310  249.318161   48.185081  872.813049  -48794.535156  1851.075562
 1299.000000  8674.193359  -65301.976562  -59061.640625  9760.118164  -49301.523438  293.429718    5.510017   48.365932  869.549377  -48835.496094  481.876068
 1300.000000  8704.988281  -65081.500000  -58805.148438  9710.419922  -49094.726562  291.935577  144.006180   48.285583  870.996338  -48629.476562  175.475708
 1301.000000  8921.577148  -65444.632812  -58952.664062  9669.532227  -49283.132812  290.706329  371.507721   48.169777  873.090332  -48818.996094  482.121918
 1302.000000  8876.253906  -65553.664062  -59112.281250  9799.220703  -49313.062500  294.605286  229.569687   48.240261  871.814636  -48848.246094  2585.144531
 1303.000000  8625.046875  -65085.367188  -58882.859375  9678.001953  -49204.859375  290.960938   74.269997   48.250813  871.624023  -48739.941406  1070.571167
 1304.000000  8702.385742  -65276.519531  -58996.070312  9705.421875  -49290.648438  291.785309   75.193825   48.272423  871.233826  -48825.523438  774.253052
 1305.000000  8913.085938  -65461.652344  -58968.125000  9686.596680  -49281.527344  291.219330  293.850128   48.279312  871.109497  -48816.335938  2522.206787
 1306.000000  8775.662109  -64978.687500  -58621.296875  9499.468750  -49121.828125  285.593506  327.520538   48.253429  871.576721  -48656.886719  2784.160400
 1307.000000  8652.859375  -65167.417969  -58943.640625  9708.510742  -49235.128906  291.878174   26.704813   48.341507  869.988708  -48769.339844  2766.469238
 1308.000000  8724.580078  -65349.222656  -59064.101562  9812.674805  -49251.425781  295.009766  160.230865   48.076206  874.789612  -48788.191406  -1242.426025
 1309.000000  8608.131836  -64965.796875  -58790.000000  9504.789062  -49285.210938  285.753448  106.019707   48.234112  871.925781  -48820.453125  172.494492
 1310.000000  8844.457031  -65441.835938  -59026.984375  9597.567383  -49429.417969  288.542755  205.916138   48.347504  869.880798  -48963.570312  -1458.386597
 1311.000000  8655.459961  -64978.269531  -58749.593750  9503.443359  -49246.148438  285.712982  136.571487   48.352310  869.794373  -48780.253906  949.101196
 1312.000000  8730.484375  -65387.550781  -59076.851562  9756.644531  -49320.207031  293.325287  148.827408   48.151115  873.428711  -48856.250000  -82.172012
 1313.000000  8912.028320  -65300.820312  -58812.335938  9573.748047  -49238.585938  287.826660  455.570282   48.283714  871.030029  -48773.351562  288.102783
 1314.000000  8640.336914  -65270.441406  -59058.960938  9819.495117  -49239.464844  295.214813   10.561204   48.187328  872.772339  -48775.160156  -98.620705
 1315.000000  8591.203125  -65119.261719  -58967.710938  9664.879883  -49302.832031  290.566437   20.684458   48.276981  871.151550  -48837.664062  1976.051636
 1316.000000  8764.510742  -65229.609375  -58896.109375  9556.057617  -49340.050781  287.294800  331.455811   48.079544  874.728882  -48876.785156  412.762054
 1317.000000  8790.709961  -65250.507812  -58884.578125  9632.496094  -49252.082031  289.592865  253.936325   48.304337  870.658203  -48786.648438  -167.126160
 1318.000000  8944.247070  -65194.738281  -58682.343750  9521.753906  -49160.589844  286.263489  488.825928   48.442245  868.179565  -48693.828125  2721.350830
 1319.000000  8823.495117  -65356.664062  -58956.179688  9760.558594  -49195.621094  293.442932  170.131302   48.490639  867.313110  -48728.394531  448.386139
 1320.000000  8727.266602  -64919.296875  -58613.203125  9476.892578  -49136.312500  284.914764  336.562805   48.189598  872.731201  -48671.984375  3604.475342
 1321.000000  8774.558594  -65278.472656  -58938.273438  9629.345703  -49308.929688  289.498138  148.363602   48.322754  870.326355  -48843.320312  -1859.509155
 1322.000000  8519.678711  -64936.347656  -58843.601562  9580.714844  -49262.886719  288.036102  -12.490692   48.321815  870.343262  -48797.285156  1701.479004
 1323.000000  8714.343750  -65003.351562  -58717.250000  9520.205078  -49197.046875  286.216919  237.207520   48.349823  869.839111  -48731.175781  2143.268066
 1324.000000  8835.647461  -65178.484375  -58771.703125  9521.321289  -49250.382812  286.250488  281.083832   48.291237  870.894348  -48785.078125  1861.827148
 1325.000000  8697.133789  -65133.300781  -58862.023438  9618.015625  -49244.007812  289.157501  167.568527   48.287792  870.956482  -48778.734375  698.708252
 1326.000000  8776.807617  -65237.296875  -58888.820312  9632.794922  -49256.023438  289.601837  261.982788   48.266598  871.338928  -48790.953125  2049.055420
 1327.000000  8717.162109  -65123.324219  -58837.828125  9577.263672  -49260.562500  287.932343  138.153336   48.312733  870.506897  -48795.050781  1322.333008
 1328.000000  8594.636719  -64875.828125  -58704.585938  9552.995117  -49151.589844  287.202728   68.464600   48.305443  870.638245  -48686.148438  982.915161
 1329.000000  8647.122070  -65038.023438  -58820.078125  9675.167969  -49144.910156  290.875763  161.138870   48.306293  870.622925  -48679.457031  -699.264587
 1330.000000  8560.586914  -64839.578125  -58709.648438  9523.541016  -49186.109375  286.317200   94.745461   48.340519  870.006531  -48720.328125  3274.790527
 1331.000000  8840.931641  -65211.257812  -58797.562500  9493.074219  -49304.488281  285.401245  377.883148   48.054943  875.176697  -48841.457031  -420.266113
 1332.000000  8779.827148  -65320.988281  -58974.601562  9679.796875  -49294.804688  291.014923   83.187767   48.378792  869.318237  -48828.656250  4030.447754
 1333.000000  8907.276367  -65297.722656  -58818.140625  9488.718750  -49329.421875  285.270325  435.553467   48.215195  872.267883  -48864.847656  -627.012878
 1334.000000  8623.222656  -64980.671875  -58777.289062  9493.142578  -49284.148438  285.403320  111.382896   48.246830  871.695984  -48819.269531  519.837524
 1335.000000  8581.750000  -64863.644531  -58709.507812  9576.141602  -49133.367188  287.898621   52.688175   48.329357  870.207458  -48667.695312  342.773407
 1336.000000  8679.068359  -65046.226562  -58805.328125  9614.826172  -49190.500000  289.061615  193.491333   48.342995  869.961975  -48724.695312  2483.022217
 1337.000000  8474.097656  -64894.355469  -58842.015625  9558.232422  -49283.781250  287.360168  -76.485771   48.294640  870.833008  -48818.441406  -221.162064
 1338.000000  8784.083984  -65087.828125  -58730.187500  9519.514648  -49210.671875  286.196167  302.566986   48.363560  869.592041  -48744.667969  150.810333
 1339.000000  8772.618164  -65121.500000  -58756.625000  9617.712891  -49138.914062  289.148407  305.916382   48.308285  870.587036  -48673.445312  -404.377350
 1340.000000  8736.719727  -65258.007812  -58954.812500  9623.477539  -49331.335938  289.321716  208.358017   48.106411  874.240356  -48867.808594  -70.845284
 1341.000000  8691.014648  -65263.585938  -59000.523438  9827.482422  -49173.039062  295.454956  100.697174   48.174397  873.006592  -48708.859375  -896.147949
 1342.000000  8600.660156  -65183.042969  -59013.226562  9650.722656  -49362.503906  290.140808   -3.060913   48.246708  871.698181  -48897.625000  3420.201416
 1343.000000  8567.288086  -64877.710938  -58739.695312  9548.828125  -49190.867188  287.077454   31.072083   48.290657  870.904846  -48725.566406  2376.838867
 1344.000000  8618.133789  -65015.304688  -58818.343750  9708.133789  -49110.210938  291.866852   72.842384   48.321823  870.343140  -48644.609375  1065.833740
 1345.000000  8587.628906  -65033.765625  -58871.257812  9644.908203  -49226.351562  289.966003   78.166298   48.240898  871.803162  -48761.531250  -699.337830
 1346.000000  8631.307617  -64964.593750  -58760.375000  9673.705078  -49086.671875  290.831757  153.375977   48.227154  872.051575  -48621.984375  -966.162781
 1347.000000  8671.986328  -65200.542969  -58963.515625  9699.226562  -49264.289062  291.599060  146.448563   48.280678  871.084839  -48799.085938  1858.760376
 1348.000000  8759.910156  -65070.335938  -58738.148438  9537.376953  -49200.773438  286.733185  311.948517   48.218399  872.209961  -48736.167969  227.621338
 1349.000000  8730.911133  -65114.382812  -58793.960938  9541.580078  -49252.382812  286.859528  206.199234   48.180611  872.893982  -48788.140625  -242.129578
 1350.000000  8764.042969  -65137.335938  -58799.500000  9635.164062  -49164.335938  289.673065  256.142151   48.277557  871.141113  -48699.160156  1866.975952
 1351.000000  8676.914062  -65349.933594  -59104.539062  9785.781250  -49318.757812  294.201233   27.376516   48.254501  871.557373  -48853.804688  2487.470947
 1352.000000  8391.340820  -64742.042969  -58773.953125  9594.476562  -49179.476562  288.449829  -91.643333   48.306149  870.625549  -48714.027344  -387.070068
 1353.000000  8702.280273  -65170.339844  -58903.906250  9721.453125  -49182.453125  292.267273  103.272911   48.341278  869.992859  -48716.664062  -592.489624
 1354.000000  8790.005859  -65007.835938  -58638.679688  9592.765625  -49045.914062  288.398407  395.176178   48.359600  869.663269  -48579.949219  2713.750488
 1355.000000  8616.815430  -65033.222656  -58836.546875  9687.144531  -49149.402344  291.235809  128.872025   48.239040  871.836731  -48684.597656  2263.406738
 1356.000000  8840.988281  -65336.488281  -58925.195312  9711.894531  -49213.300781  291.979889  281.095490   48.278652  871.121399  -48748.117188  666.153076
 1357.000000  8627.679688  -65066.527344  -58867.656250  9646.466797  -49221.187500  290.012878  145.814682   48.200672  872.530701  -48756.753906   69.831490
 1358.000000  8522.104492  -64917.238281  -58824.664062  9557.982422  -49266.679688  287.352661    7.223490   48.200047  872.542053  -48802.253906  2752.038818
 1359.000000  8426.440430  -64844.328125  -58841.625000  9709.800781  -49131.824219  291.916962  -89.853516   48.361908  869.621765  -48665.835938  1555.450317
 1360.000000  8728.303711  -65414.996094  -59116.820312  9864.396484  -49252.421875  296.564758  157.960800   48.201202  872.521118  -48787.984375  737.140503
 1361.000000  8555.593750  -64916.140625  -58790.921875  9542.777344  -49248.144531  286.895538   90.938690   48.160027  873.267090  -48784.101562  1569.832520
 1362.000000  8694.244141  -65226.929688  -58965.320312  9704.727539  -49260.593750  291.764435  175.871048   48.155952  873.341003  -48796.589844  2011.161743
 1363.000000  8656.852539  -65061.183594  -58843.156250  9598.431641  -49244.726562  288.568695   98.145599   48.322922  870.323364  -48779.113281  2685.428223
 1364.000000  8869.055664  -65417.132812  -58974.671875  9769.237305  -49205.433594  293.703857  290.177826   48.317009  870.429871  -48739.878906  1269.232422
 1365.000000  8539.827148  -64915.976562  -58805.695312  9490.532227  -49315.164062  285.324829   -4.389908   48.192268  872.682861  -48850.812500  586.610840
 1366.000000  8772.663086  -65272.722656  -58934.515625  9639.876953  -49294.640625  289.814758  194.077377   48.239468  871.828979  -48829.832031  1163.692261
 1367.000000  8958.001953  -65568.843750  -59051.421875  9734.230469  -49317.191406  292.651428  366.007904   48.301594  870.707642  -48851.785156  280.611725
 1368.000000  8557.057617  -64915.988281  -58789.257812  9579.519531  -49209.738281  288.000153   37.797222   48.265575  871.357422  -48744.679688  851.345215
 1369.000000  8724.798828  -65322.101562  -59024.257812  9751.236328  -49273.023438  293.162689  141.807037   48.191586  872.695251  -48808.675781  759.044312
 1370.000000  8900.533203  -65316.636719  -58850.187500  9512.911133  -49337.277344  285.997650  345.500458   48.271927  871.242737  -48872.156250  3509.523438
 1371.000000  8655.662109  -64995.839844  -58769.523438  9605.400391  -49164.125000  288.778259  187.713425   48.240612  871.808289  -48699.304688  443.081329
 1372.000000  8792.582031  -65211.589844  -58849.093750  9644.757812  -49204.335938  289.961487  244.605957   48.331776  870.163879  -48738.640625  -646.445251
 1373.000000  8675.347656  -64994.667969  -58742.007812  9512.439453  -49229.570312  285.983459  182.912888   48.139133  873.646118  -48765.730469  1243.090820
 1374.000000  8702.206055  -65248.550781  -58985.867188  9625.736328  -49360.132812  289.389618  132.198990   48.231674  871.969849  -48895.398438  1064.155884
 1375.000000  8604.624023  -65117.554688  -58946.328125  9723.923828  -49222.406250  292.341553   95.223480   48.217735  872.221924  -48757.808594  -443.195496
 1376.000000  8798.611328  -65068.363281  -58702.765625  9357.435547  -49345.328125  281.323395  408.317352   48.035156  875.537231  -48882.488281  1470.143799
 1377.000000  8768.416992  -65202.109375  -58852.546875  9665.816406  -49186.730469  290.594604  178.668381   48.363132  869.599731  -48720.730469  503.456055
 1378.000000  8608.006836  -65017.628906  -58839.773438  9661.316406  -49178.457031  290.459320   97.446106   48.217793  872.220886  -48713.859375  739.124451
 1379.000000  8832.922852  -65257.230469  -58854.382812  9559.515625  -49294.867188  287.398773  291.891815   48.312893  870.504028  -48829.351562  2166.182373
 1380.000000  8861.835938  -65338.492188  -58904.648438  9764.191406  -49140.457031  293.552155  255.357727   48.347389  869.882874  -48674.609375  -1161.437012
 1381.000000  8839.886719  -65175.000000  -58765.687500  9606.472656  -49159.214844  288.810486  334.191650   48.285252  871.002319  -48693.964844  1142.060791
 1382.000000  8676.925781  -65220.058594  -58971.335938  9714.445312  -49256.890625  292.056580  176.208252   48.148521  873.475769  -48792.960938  1516.679932
 1383.000000  8367.945312  -64851.265625  -58906.125000  9757.076172  -49149.046875  293.338257  -263.994232   48.248432  871.666992  -48684.152344  2761.932373
 1384.000000  9006.689453  -65381.343750  -58800.218750  9534.840820  -49265.378906  286.656921  529.664490   48.263138  871.401428  -48800.343750  750.045898
 1385.000000  8626.217773  -65149.476562  -58947.929688  9675.167969  -49272.761719  290.875763   49.621624   48.385277  869.201721  -48806.550781  -82.153664
 1386.000000  8567.779297  -65033.554688  -58892.882812  9703.289062  -49189.593750  291.721191  -25.884583   48.332005  870.159790  -48723.894531  -495.080200
 1387.000000  8734.349609  -65218.703125  -58912.718750  9751.277344  -49161.441406  293.163910  145.970673   48.168526  873.113037  -48697.316406  -227.581894
 1388.000000  8815.800781  -65515.710938  -59126.875000  9703.461914  -49423.414062  291.726379  160.643768   48.306633  870.616821  -48957.960938  1679.147461
 1389.000000  8547.437500  -65091.906250  -58972.226562  9695.100586  -49277.125000  291.475006  -99.957512   48.346718  869.894958  -48811.285156  -42.655235
 1390.000000  8662.819336  -65319.738281  -59087.804688  9772.391602  -49315.414062  293.798706   43.265179   48.372749  869.426819  -48849.324219  -3108.635742
 1391.000000  8549.100586  -64781.253906  -58652.960938  9519.083984  -49133.875000  286.183228  106.482750   48.219772  872.185120  -48669.257812  338.953949
 1392.000000  8828.361328  -65311.625000  -58911.890625  9655.884766  -49256.007812  290.296021  354.760284   48.247429  871.685120  -48791.125000  2088.870361
 1393.000000  8840.710938  -65359.406250  -58953.242188  9798.035156  -49155.207031  294.569641  235.867981   48.362808  869.605530  -48689.210938  -721.206116
 1394.000000  8882.326172  -65214.882812  -58756.375000  9525.542969  -49230.832031  286.377411  444.952759   48.215870  872.255676  -48766.250000  -1738.806396
 1395.000000  8645.349609  -65008.976562  -58793.710938  9553.611328  -49240.101562  287.221252   97.998268   48.213577  872.297180  -48775.542969  3036.510010
 1396.000000  8656.285156  -65248.593750  -59014.445312  9771.123047  -49243.320312  293.760559   71.779678   48.406105  868.827759  -48776.906250  666.564941
 1397.000000  8419.060547  -64584.414062  -58602.164062  9390.364258  -49211.800781  282.313354    7.510274   48.139862  873.632874  -48747.953125  1371.562866
 1398.000000  8826.327148  -65129.546875  -58733.085938  9479.591797  -49253.492188  284.995911  403.882935   48.211338  872.337646  -48788.957031  -496.546448
 1399.000000  8745.679688  -65213.019531  -58902.500000  9570.872070  -49331.628906  287.740204  242.967148   48.109646  874.181580  -48868.070312  -577.186096
 1400.000000  8807.928711  -65304.531250  -58921.250000  9673.492188  -49247.757812  290.825378  278.822632   48.211273  872.338867  -48783.222656  -771.528564
 1401.000000  8663.389648  -65097.730469  -58875.570312  9566.353516  -49309.218750  287.604340  135.530838   48.282661  871.049072  -48843.996094  1039.129150
 1402.000000  8780.409180  -65229.242188  -58878.710938  9637.767578  -49240.945312  289.751343  262.416901   48.261963  871.422607  -48775.921875  374.210754
 1403.000000  8635.614258  -65164.761719  -58961.492188  9743.287109  -49218.203125  292.923706   79.050880   48.126186  873.881165  -48754.488281  1419.289429
 1404.000000  8674.033203  -65177.820312  -58939.929688  9737.582031  -49202.347656  292.752167  139.237289   48.157753  873.308350  -48738.328125  773.327942
 1405.000000  8831.494141  -65183.519531  -58771.757812  9485.566406  -49286.191406  285.175537  299.290009   48.325550  870.276001  -48820.554688  1277.905640
 1406.000000  8610.910156  -65216.687500  -59032.351562  9703.623047  -49328.726562  291.731232   16.970774   48.246193  871.707458  -48863.855469  -464.754272
 1407.000000  8801.433594  -65259.664062  -58890.320312  9629.607422  -49260.710938  289.506012  260.109619   48.223629  872.115356  -48796.054688  3793.999023
 1408.000000  9062.359375  -65284.238281  -58652.460938  9495.430664  -49157.031250  285.472107  615.857727   48.363056  869.601074  -48691.031250  1288.991943
 1409.000000  8675.049805  -65348.105469  -59106.578125  9747.545898  -49359.031250  293.051727   50.445034   48.292473  870.872070  -48893.714844  1504.096802
 1410.000000  8629.412109  -64944.609375  -58737.960938  9420.511719  -49317.449219  283.219727  146.416718   48.172707  873.037231  -48853.285156  -840.924561
 1411.000000  8738.969727  -65119.851562  -58815.218750  9620.216797  -49195.000000  289.223694  262.541473   48.137512  873.675537  -48731.175781  -852.781311
 1412.000000  8834.497070  -65271.519531  -58866.414062  9666.789062  -49199.625000  290.623840  383.055878   48.275684  871.174927  -48734.468750  -17.504204
 1413.000000  8805.458984  -65291.796875  -58909.765625  9582.167969  -49327.597656  288.079773  250.892624   48.165565  873.166687  -48863.503906  2779.037109
 1414.000000  8654.490234  -65129.683594  -58899.500000  9604.677734  -49294.820312  288.756531  153.654663   48.121758  873.961548  -48831.148438  221.704285
 1415.000000  8624.961914  -65057.703125  -58862.398438  9622.794922  -49239.601562  289.301208   83.714684   48.388599  869.142029  -48773.355469  629.395081
 1416.000000  8950.964844  -65480.210938  -58957.546875  9634.111328  -49323.437500  289.641418  416.090942   48.186546  872.786499  -48859.140625  -656.514404
 1417.000000  8814.758789  -65337.449219  -58951.546875  9663.949219  -49287.597656  290.538452  161.883347   48.472427  867.638977  -48820.546875  1914.012939
 1418.000000  8444.764648  -64903.132812  -58895.546875  9688.184570  -49207.363281  291.267090  -171.467178   48.354633  869.752563  -48741.445312  -11.672529
 1419.000000  8849.546875  -65325.960938  -58906.273438  9651.099609  -49255.171875  290.152161  211.060303   48.412754  868.708435  -48788.695312  790.494324
 1420.000000  8598.542969  -64927.835938  -58758.117188  9485.196289  -49272.921875  285.164398   98.865578   48.254745  871.552979  -48807.968750  1377.110840
 1421.000000  8404.780273  -65037.609375  -59059.265625  9890.979492  -49168.285156  297.363953  -229.958984   48.323948  870.304871  -48702.664062  -630.789551
 1422.000000  8974.987305  -65423.691406  -58876.570312  9659.825195  -49216.746094  290.414490  468.186279   48.262028  871.421448  -48751.722656  1692.030151
 1423.000000  8596.123047  -64971.058594  -58799.515625  9597.951172  -49201.562500  288.554291   -6.818298   48.274704  871.192627  -48736.414062  -1416.707520
 1424.000000  8802.341797  -65306.921875  -58941.875000  9773.296875  -49168.578125  293.825897  243.305832   48.316463  870.439697  -48703.027344  1407.770020
 1425.000000  8776.123047  -65140.179688  -58791.117188  9517.264648  -49273.851562  286.128510  164.360703   48.453403  867.979614  -48806.984375  -2890.669922
 1426.000000  8999.200195  -65509.441406  -58926.054688  9588.650391  -49337.406250  288.274658  431.681488   48.214420  872.281921  -48872.839844  518.754089
 1427.000000  8516.286133  -65206.687500  -59110.453125  9927.221680  -49183.230469  298.453552  -107.873657   48.344303  869.938416  -48717.414062  1935.033203
 1428.000000  8746.959961  -65187.527344  -58875.789062  9553.059570  -49322.730469  287.204651  220.250061   48.208935  872.381165  -48858.218750  -228.104477
 1429.000000  8602.157227  -65018.324219  -58841.367188  9612.048828  -49229.320312  288.978119  106.960876   48.167507  873.131470  -48765.207031  1019.989136
 1430.000000  8413.611328  -64909.601562  -58927.585938  9580.804688  -49346.781250  288.038788  -110.700157   48.229656  872.006348  -48882.066406  1880.540405
 1431.000000  8625.737305  -65078.898438  -58877.226562  9630.583008  -49246.644531  289.535339   81.918968   48.133377  873.750610  -48782.859375  802.609741
 1432.000000  8829.431641  -65269.859375  -58860.773438  9627.109375  -49233.664062  289.430908  255.317917   48.387119  869.168640  -48767.433594  141.692169
 1433.000000  8795.429688  -65342.460938  -58973.257812  9816.652344  -49156.605469  295.129364  192.405151   48.339294  870.028564  -48690.835938  1387.110840
 1434.000000  8731.485352  -65078.785156  -58770.515625  9558.711914  -49211.804688  287.374603  234.469955   48.194469  872.643005  -48747.429688  -513.760620
 1435.000000  8849.886719  -65319.140625  -58893.703125  9724.180664  -49169.523438  292.349274  258.188080   48.320713  870.363098  -48703.933594  1571.730591
 1436.000000  8904.808594  -65393.160156  -58915.890625  9648.748047  -49267.140625  290.081451  273.582123   48.389652  869.123169  -48800.886719  543.725769
 1437.000000  8654.583008  -65030.058594  -58808.781250  9427.598633  -49381.183594  283.432800  130.937271   48.251598  871.609802  -48916.257812  223.388824
 1438.000000  8723.579102  -64974.171875  -58675.398438  9336.390625  -49339.007812  280.690704  201.573135   48.343449  869.953796  -48873.199219  -346.922607
 1439.000000  8664.328125  -65114.726562  -58881.171875  9720.663086  -49160.507812  292.243530  180.284348   48.259563  871.465942  -48695.507812  3218.584717
 1440.000000  8929.279297  -65014.488281  -58504.867188  9398.546875  -49106.320312  282.559357  507.649933   48.367310  869.524597  -48640.281250  -379.450104
 1441.000000  8956.005859  -65187.429688  -58661.578125  9462.293945  -49199.285156  284.475861  483.849365   48.223907  872.110291  -48734.628906  -499.329590
 1442.000000  8640.157227  -64986.769531  -58773.539062  9658.073242  -49115.464844  290.361816  117.163208   48.309727  870.561035  -48649.980469  2894.744629
 1443.000000  8667.643555  -65224.125000  -58980.085938  9745.072266  -49235.015625  292.977356   -2.229858   48.414314  868.680420  -48768.523438  3595.911133
 1444.000000  8637.612305  -65134.304688  -58926.726562  9645.400391  -49281.328125  289.980804  116.871246   48.110744  874.161621  -48817.761719  1352.799927
 1445.000000  8511.636719  -65110.601562  -59031.781250  9737.843750  -49293.937500  292.760040  -60.180298   48.229477  872.009583  -48829.226562  1070.579102
 1446.000000  8602.179688  -64914.707031  -58736.523438  9511.167969  -49225.355469  285.945221  105.685211   48.209702  872.367310  -48760.835938  -200.141769
 1447.000000  8868.781250  -65054.859375  -58611.367188  9334.057617  -49277.308594  280.620544  479.179565   48.199696  872.548401  -48812.882812  882.932251
 1448.000000  8868.461914  -65428.566406  -58985.578125  9748.193359  -49237.382812  293.071198  238.179550   48.279350  871.108765  -48772.191406  -1357.502197
 1449.000000  8617.107422  -64820.074219  -58632.000000  9482.275391  -49149.726562  285.076599  123.610619   48.362835  869.605042  -48683.730469  4456.242676
 1450.000000  8840.750000  -65103.250000  -58689.375000  9440.989258  -49248.386719  283.835358  362.527100   48.260105  871.456177  -48783.378906  -127.454224
 1451.000000  8699.878906  -65189.765625  -58916.335938  9613.451172  -49302.882812  289.020264  125.590263   48.343575  869.951538  -48837.070312  1366.168457
 1452.000000  8709.595703  -65298.156250  -59025.148438  9699.261719  -49325.886719  291.600098  153.047531   48.340488  870.007080  -48860.105469  2141.035400
 1453.000000  8926.104492  -65309.742188  -58809.000000  9479.735352  -49329.265625  285.000244  427.561859   48.238491  871.846619  -48864.468750  1626.753296
 1454.000000  8667.141602  -65006.707031  -58765.890625  9537.389648  -49228.500000  286.733551  112.137383   48.413090  868.702393  -48762.019531  2240.905762
 1455.000000  8711.290039  -65311.582031  -59019.593750  9790.664062  -49228.929688  294.348053   48.966324   48.241467  871.792847  -48764.101562  -58.983685
 1456.000000  8713.242188  -65311.093750  -59026.234375  9771.965820  -49254.269531  293.785889   35.847733   48.344627  869.932556  -48788.449219  1494.767700
 1457.000000  8693.664062  -65296.953125  -59038.140625  9726.837891  -49311.304688  292.429169   34.647888   48.369152  869.491516  -48845.246094  1558.807983
 1458.000000  8447.896484  -64956.312500  -58939.460938  9726.667969  -49212.792969  292.424042  -202.841187   48.356483  869.719299  -48746.859375  2935.589355
 1459.000000  8969.138672  -65552.953125  -59023.265625  9652.501953  -49370.765625  290.194305  362.061615   48.370262  869.471558  -48904.699219  1407.132935
 1460.000000  8756.827148  -65025.738281  -58697.703125  9575.493164  -49122.210938  287.879120  253.194336   48.301521  870.708923  -48656.804688  1682.655151
 1461.000000  8771.642578  -65136.542969  -58791.140625  9455.328125  -49335.812500  284.266449  268.836700   48.262871  871.406250  -48870.781250  2600.077637
 1462.000000  8701.953125  -65269.046875  -58990.789062  9714.828125  -49275.960938  292.068085  148.083450   48.079762  874.724915  -48812.691406  1105.562866
 1463.000000  8526.382812  -65053.976562  -58958.421875  9790.402344  -49168.019531  294.340179  -65.703369   48.393719  869.050110  -48701.726562  2769.310791
 1464.000000  8930.027344  -65498.019531  -58991.867188  9686.681641  -49305.187500  291.221893  332.797699   48.292507  870.871460  -48839.867188  2391.097656
 1465.000000  8618.822266  -65050.871094  -58858.656250  9583.187500  -49275.468750  288.110443   49.960388   48.385563  869.196594  -48809.253906  216.924347
 1466.000000  8571.314453  -65082.308594  -58942.117188  9696.632812  -49245.484375  291.521057  -20.177389   48.284416  871.017395  -48780.242188  1164.500244
 1467.000000  8525.458008  -65023.289062  -58929.421875  9653.798828  -49275.625000  290.233307   70.091133   48.112522  874.129333  -48812.039062  -709.439087
 1468.000000  8706.348633  -65256.914062  -58985.976562  9635.949219  -49350.027344  289.696686  171.384277   48.180508  872.895874  -48885.789062  1060.784912
 1469.000000  8864.766602  -65513.453125  -59081.796875  9629.988281  -49451.808594  289.517456  233.459167   48.313206  870.498352  -48986.289062  1071.813965
 1470.000000  8631.289062  -64941.960938  -58747.265625  9481.423828  -49265.843750  285.050995  116.858559   48.189240  872.737732  -48801.519531  -506.142792
 1471.000000  8527.895508  -64955.773438  -58849.468750  9749.457031  -49100.011719  293.109192  -15.679309   48.256386  871.523315  -48635.042969   58.360722
 1472.000000  8676.892578  -65042.449219  -58790.468750  9569.579102  -49220.890625  287.701324  183.849182   48.226074  872.071106  -48756.210938  -65.638237
 1473.000000  8633.329102  -64804.289062  -58600.710938  9396.212891  -49204.500000  282.489197  160.986084   48.356827  869.713135  -48738.562500  2554.128174
 1474.000000  8738.226562  -65255.957031  -58944.484375  9751.451172  -49193.031250  293.169128   94.060265   48.450752  868.027100  -48726.187500  1916.035034
 1475.000000  8759.381836  -64975.988281  -58653.273438  9566.508789  -49086.765625  287.609009  293.506073   48.247742  871.679504  -48621.878906  -1293.903198
 1476.000000  8686.843750  -65120.039062  -58850.007812  9617.222656  -49232.785156  289.133667  167.387253   48.344185  869.940552  -48766.968750  232.022202
 1477.000000  8834.641602  -65207.589844  -58813.000000  9580.419922  -49232.578125  288.027222  270.725708   48.341251  869.993347  -48766.789062  459.270477
 1478.000000  9136.432617  -65533.828125  -58828.039062  9609.445312  -49218.593750  288.899841  581.213379   48.353836  869.766907  -48752.683594  1982.851685
 1479.000000  8540.572266  -64961.359375  -58848.296875  9775.854492  -49072.441406  293.902802  -16.327291   48.473949  867.611694  -48605.375000  1469.774658
 1480.000000  8667.525391  -65244.667969  -58999.007812  9774.459961  -49224.546875  293.860870   13.011333   48.251484  871.611877  -48759.625000  2062.684326
 1481.000000  8733.957031  -65143.300781  -58835.937500  9608.984375  -49226.953125  288.885986  228.178421   48.333305  870.136353  -48761.242188  -1977.245117
 1482.000000  8604.385742  -64931.699219  -58762.164062  9577.856445  -49184.308594  287.950165  119.105896   48.180119  872.902954  -48720.074219   76.976524
 1483.000000  8573.300781  -65109.468750  -58973.601562  9807.783203  -49165.820312  294.862701  -15.105607   48.241238  871.796997  -48700.996094  338.567932
 1484.000000  8817.898438  -65130.851562  -58740.625000  9503.844727  -49236.781250  285.725067  311.032135   48.280701  871.084412  -48771.578125  1601.083984
 1485.000000  8833.732422  -65345.000000  -58935.664062  9594.379883  -49341.285156  288.446930  273.165070   48.355785  869.731873  -48875.355469   35.344738
 1486.000000  8511.061523  -65009.820312  -58929.937500  9829.472656  -49100.464844  295.514801  -133.823959   48.396885  868.993225  -48634.140625  2771.853271
 1487.000000  8701.980469  -65263.914062  -58985.335938  9763.500000  -49221.835938  293.531372  173.892044   48.304543  870.654480  -48756.402344  428.054413
 1488.000000  8837.764648  -65125.214844  -58714.843750  9430.054688  -49284.789062  283.506622  398.865997   48.108215  874.207581  -48821.246094  1468.390381
 1489.000000  8672.258789  -65254.878906  -59003.531250  9750.941406  -49252.589844  293.153778   77.074455   48.305466  870.637817  -48787.144531  2054.183838
 1490.000000  8645.644531  -65080.085938  -58857.710938  9533.824219  -49323.886719  286.626373   91.333305   48.231758  871.968323  -48859.152344  1599.426758
 1491.000000  8760.867188  -65217.812500  -58885.093750  9681.176758  -49203.917969  291.056396  194.467697   48.297649  870.778748  -48738.550781  408.651520
 1492.000000  8694.988281  -65125.187500  -58855.085938  9767.626953  -49087.460938  293.655457  150.141068   48.337967  870.052429  -48621.703125  2622.356934
 1493.000000  8608.238281  -65173.160156  -58994.484375  9737.591797  -49256.890625  292.752472  107.834358   48.147152  873.500610  -48792.972656  2361.922852
 1494.000000  8585.562500  -65132.046875  -58969.976562  9786.216797  -49183.757812  294.214325   40.643604   48.243279  871.760132  -48718.914062  106.914169
 1495.000000  8648.010742  -65286.789062  -59074.703125  9756.087891  -49318.617188  293.308533  -25.383871   48.377800  869.336060  -48852.476562  387.704926
 1496.000000  8619.704102  -65087.800781  -58894.109375  9592.689453  -49301.421875  288.396088   64.821297   48.180305  872.899536  -48837.183594  781.753296
 1497.000000  8824.911133  -65388.863281  -59001.695312  9750.266602  -49251.429688  293.133514  192.828934   48.230072  871.998840  -48786.710938  1635.111572
 1498.000000  8674.906250  -65101.289062  -58867.570312  9532.340820  -49335.230469  286.581787  169.961960   48.202377  872.499817  -48870.781250  1841.577515
 1499.000000  8856.992188  -65487.640625  -59056.734375  9808.837891  -49247.898438  294.894409  218.491821   48.303890  870.666260  -48782.468750   -5.405604
 1500.000000  8742.170898  -65258.539062  -58944.742188  9629.157227  -49315.585938  289.492462  142.199158   48.237087  871.872009  -48850.800781  1343.543091
 1501.000000  8662.380859  -65305.363281  -59073.148438  9870.058594  -49203.089844  296.734985   61.296185   48.237549  871.863647  -48738.300781  3889.697998
 1502.000000  8899.639648  -65368.875000  -58893.968750  9703.818359  -49190.148438  291.737091  407.908936   48.318916  870.395508  -48724.574219  2998.115723
 1503.000000  8868.732422  -65271.906250  -58828.281250  9590.490234  -49237.789062  288.329987  369.803223   48.218826  872.202209  -48773.179688  -1440.493652
 1504.000000  8768.865234  -65250.539062  -58913.304688  9687.980469  -49225.324219  291.260956  115.615601   48.308414  870.584717  -48759.851562  -582.427063
 1505.000000  8767.260742  -65310.457031  -58976.718750  9668.195312  -49308.523438  290.666138  139.047379   48.291321  870.892883  -48843.214844  1537.424316
 1506.000000  8870.189453  -65414.878906  -58977.851562  9802.496094  -49175.355469  294.703766  319.404541   48.210793  872.347534  -48710.824219  1768.623291
 1507.000000  8587.431641  -64923.492188  -58754.179688  9567.611328  -49186.570312  287.642151   34.122894   48.319527  870.384460  -48720.992188  -394.935486
 1508.000000  8761.704102  -65157.718750  -58809.914062  9517.288086  -49292.625000  286.129211  173.886307   48.295639  870.815002  -48827.277344  204.457825
 1509.000000  8842.142578  -65334.757812  -58919.250000  9600.163086  -49319.085938  288.620789  225.865417   48.293701  870.849915  -48853.757812  -1137.890137
 1510.000000  8749.287109  -65461.734375  -59144.726562  9737.597656  -49407.128906  292.752655  108.695610   48.157108  873.320007  -48943.113281  -696.545410
 1511.000000  8554.041016  -65119.589844  -58996.109375  9669.888672  -49326.218750  290.717041  -39.172199   48.321678  870.345764  -48860.617188   85.826363
 1512.000000  8574.382812  -65106.492188  -58966.445312  9668.587891  -49297.859375  290.677917    2.856057   48.248302  871.669373  -48832.964844  350.027863
 1513.000000  8703.095703  -65063.828125  -58798.562500  9534.705078  -49263.859375  286.652863  163.084473   48.324772  870.290039  -48798.230469  2531.430420
 1514.000000  8817.299805  -65093.785156  -58694.773438  9358.102539  -49336.671875  281.343445  364.914032   48.207729  872.402954  -48872.171875  -600.373596
 1515.000000  8649.185547  -64973.941406  -58762.570312  9653.386719  -49109.183594  290.220917  197.974686   48.099609  874.364014  -48645.722656  2860.487061
 1516.000000  8400.004883  -64886.195312  -58918.851562  9692.294922  -49226.554688  291.390656  -140.871780   48.290440  870.908752  -48761.257812  2188.796143
 1517.000000  8681.937500  -65194.828125  -58941.523438  9645.966797  -49295.554688  289.997833   69.109901   48.338505  870.042786  -48829.792969  1015.967590
 1518.000000  8796.560547  -65306.191406  -58937.945312  9651.434570  -49286.511719  290.162231  210.707443   48.378334  869.326477  -48820.367188  -1049.866699
 1519.000000  8766.361328  -65441.480469  -59105.007812  9749.831055  -49355.175781  293.120422  107.929688   48.359875  869.658325  -48889.207031  710.354309
 1520.000000  8868.825195  -65343.093750  -58902.460938  9592.268555  -49310.191406  288.383453  306.614044   48.274307  871.199768  -48845.046875  1128.393677
 1521.000000  8675.209961  -65278.460938  -59019.968750  9799.709961  -49220.257812  294.619995    2.585143   48.288372  870.946045  -48754.980469  135.473984
 1522.000000  8571.573242  -65392.296875  -59255.359375  9917.259766  -49338.101562  298.154022  -173.503784   48.325962  870.268555  -48872.460938  2060.194824
 1523.000000  8815.562500  -65390.667969  -59002.835938  9736.175781  -49266.660156  292.709900  216.712784   48.297550  870.780518  -48801.292969  -247.794815
 1524.000000  8977.726562  -65342.535156  -58786.156250  9568.552734  -49217.601562  287.670441  460.290985   48.209454  872.371765  -48753.082031  -74.147774
 1525.000000  8959.489258  -65348.382812  -58823.406250  9583.198242  -49240.207031  288.110748  446.787384   48.253494  871.575562  -48775.265625  1302.253296
 1526.000000  8711.041992  -65163.050781  -58884.226562  9747.050781  -49137.175781  293.036835  173.872147   48.160378  873.260742  -48673.128906  497.780853
 1527.000000  8754.900391  -65345.289062  -59017.601562  9768.957031  -49248.644531  293.695435  156.865067   48.350590  869.825317  -48782.765625  428.305206
 1528.000000  8757.266602  -65032.664062  -58709.554688  9469.447266  -49240.109375  284.690918  253.870300   48.276783  871.155090  -48774.941406  -1240.915161
 1529.000000  8527.390625  -64924.828125  -58836.820312  9602.831055  -49233.988281  288.700989   -6.325633   48.254547  871.556519  -48769.035156  1767.836548
 1530.000000  8800.387695  -65125.863281  -58746.562500  9570.527344  -49176.035156  287.729828  401.072266   48.132462  873.767212  -48712.257812  -1724.146118
 1531.000000  8757.223633  -65225.074219  -58898.562500  9685.847656  -49212.714844  291.196838  218.783813   48.263054  871.402954  -48747.679688  162.600449
 1532.000000  8848.208008  -65408.882812  -58982.453125  9640.466797  -49341.984375  289.832489  237.765305   48.218693  872.204590  -48877.378906  577.630676
 1533.000000  8647.147461  -64995.628906  -58775.781250  9531.710938  -49244.070312  286.562836  149.108322   48.197556  872.587097  -48779.667969  -833.182068
 1534.000000  8773.183594  -65150.414062  -58807.257812  9554.558594  -49252.699219  287.249725  302.178070   48.149223  873.463013  -48788.761719  -343.527039
 1535.000000  8801.855469  -65179.433594  -58796.578125  9600.478516  -49196.101562  288.630280  282.284088   48.390972  869.099426  -48729.835938  1129.507324
 1536.000000  8845.838867  -65387.406250  -58976.539062  9622.376953  -49354.164062  289.288635  309.744202   48.133389  873.750366  -48890.378906  1662.052979
 1537.000000  8592.130859  -65089.140625  -58931.835938  9655.353516  -49276.484375  290.280060   69.893074   48.215332  872.265442  -48811.910156  -1104.013062
 1538.000000  8598.167969  -65171.222656  -59005.296875  9825.083984  -49180.210938  295.382874   45.436909   48.218002  872.217102  -48715.609375  3537.061523
 1539.000000  8781.749023  -65141.976562  -58789.929688  9618.986328  -49170.945312  289.186707  278.310699   48.295513  870.817261  -48705.597656  -1581.215576
 1540.000000  8531.961914  -65086.027344  -58983.273438  9672.646484  -49310.625000  290.799957  -77.765953   48.259033  871.475525  -48845.628906  421.192963
 1541.000000  8733.165039  -65349.468750  -59046.531250  9662.478516  -49384.054688  290.494263   68.151405   48.380650  869.284851  -48917.886719  -721.964844
 1542.000000  8711.056641  -65232.359375  -58947.859375  9674.546875  -49273.312500  290.857086  131.624786   48.285622  870.995667  -48808.058594  751.838867
 1543.000000  8954.005859  -65482.730469  -58968.757812  9539.763672  -49428.992188  286.804932  339.537109   48.291359  870.892151  -48963.683594  2550.235352
 1544.000000  8681.509766  -65235.066406  -58992.218750  9645.947266  -49346.273438  289.997253  115.905571   48.182892  872.852661  -48882.011719  1238.669189
 1545.000000  8819.726562  -65358.570312  -58973.820312  9621.813477  -49352.007812  289.271698  166.932999   48.282360  871.054504  -48886.785156  -98.290092
 1546.000000  8779.681641  -65282.316406  -58931.578125  9652.561523  -49279.015625  290.196106  221.031982   48.310638  870.544617  -48813.523438  -187.980942
 1547.000000  8719.433594  -65114.843750  -58827.273438  9554.216797  -49273.054688  287.239441  163.685410   48.352329  869.794006  -48807.160156  3178.898682
 1548.000000  8752.139648  -65184.718750  -58855.750000  9600.820312  -49254.929688  288.640564  247.584061   48.250633  871.627258  -48790.015625  1806.106567
 1549.000000  8615.954102  -65020.804688  -58836.390625  9641.123047  -49195.265625  289.852203   59.574738   48.319851  870.378662  -48729.683594  291.866791
 1550.000000  8702.525391  -65074.734375  -58793.835938  9566.468750  -49227.367188  287.607788  138.668152   48.239731  871.824219  -48762.558594  1276.818481
 1551.000000  8732.301758  -65289.890625  -58983.765625  9706.833984  -49276.929688  291.827759  149.556229   48.235336  871.903687  -48812.160156  -154.507416
 1552.000000  8640.101562  -65096.445312  -58872.187500  9616.004883  -49256.183594  289.097076  106.722687   48.313427  870.494385  -48790.664062  -58.020172
 1553.000000  8595.725586  -65067.843750  -58902.656250  9619.509766  -49283.148438  289.202423   30.998552   48.256123  871.528076  -48818.179688  -617.001221
 1554.000000  8699.232422  -65237.398438  -58971.218750  9746.525391  -49224.695312  293.021057   58.052353   48.272820  871.226624  -48759.566406  1515.221680
 1555.000000  8799.916992  -65212.742188  -58843.882812  9719.729492  -49124.152344  292.215454  269.432281   48.321617  870.346863  -48658.554688  -2035.416504
 1556.000000  8528.395508  -65061.167969  -58963.414062  9735.667969  -49227.746094  292.694641  -71.937614   48.183773  872.836731  -48763.476562  1324.516968
 1557.000000  8458.234375  -65017.730469  -58979.187500  9682.523438  -49296.664062  291.096893  -115.913391   48.271210  871.255676  -48831.550781  -205.723068
 1558.000000  8600.017578  -65185.746094  -59013.273438  9764.880859  -49248.390625  293.572906   40.090672   48.239212  871.833618  -48783.585938  1815.040405
 1559.000000  8664.653320  -64975.484375  -58739.375000  9497.597656  -49241.777344  285.537262  173.424438   48.283001  871.042908  -48776.550781  -568.772705
 1560.000000  8694.149414  -65023.343750  -58743.796875  9512.042969  -49231.753906  285.971527  268.585663   48.307240  870.605896  -48766.292969  1296.377441
 1561.000000  8454.767578  -64865.285156  -58836.085938  9589.246094  -49246.839844  288.292572   -6.175086   48.126629  873.873108  -48783.121094  -297.634888
 1562.000000  8693.771484  -64970.835938  -58700.000000  9538.941406  -49161.058594  286.780212  277.365173   48.301785  870.704224  -48695.652344  481.629517
 1563.000000  8626.554688  -65177.312500  -58984.320312  9714.691406  -49269.628906  292.063995   32.005581   48.305923  870.629578  -48804.179688  230.248169
 1564.000000  8924.312500  -65299.148438  -58803.453125  9535.921875  -49267.531250  286.689423  408.582153   48.260067  871.456848  -48802.523438  841.963440
 1565.000000  8740.126953  -65270.855469  -58953.468750  9732.386719  -49221.082031  292.595978  172.437790   48.321880  870.342102  -48755.480469  2744.183594
 1566.000000  8692.615234  -65269.726562  -58998.359375  9778.332031  -49220.027344  293.977295   45.622746   48.333923  870.125244  -48754.308594  633.212158
 1567.000000  8558.631836  -65121.546875  -58979.382812  9688.501953  -49290.882812  291.276611  -48.398556   48.313747  870.488586  -48825.359375   79.670639
 1568.000000  8740.716797  -65122.765625  -58812.539062  9573.370117  -49239.167969  287.815277  201.268295   48.321503  870.348877  -48773.570312  -379.755280
 1569.000000  8580.434570  -65234.574219  -59076.726562  9825.664062  -49251.062500  295.400299  -23.087759   48.376747  869.354980  -48784.933594  -899.108948
 1570.000000  8572.937500  -64982.550781  -58836.515625  9617.247070  -49219.269531  289.134399   22.547470   48.234081  871.926331  -48754.515625  1075.630127
 1571.000000  8700.374023  -65287.738281  -59017.921875  9794.870117  -49223.050781  294.474457  112.099571   48.353764  869.768188  -48757.140625  -1022.634399
 1572.000000  8514.585938  -65097.335938  -59004.765625  9743.394531  -49261.371094  292.926910  -42.017475   48.202332  872.500671  -48796.921875  1756.560059
 1573.000000  8625.404297  -65010.761719  -58816.570312  9695.884766  -49120.687500  291.498596  106.768929   48.163452  873.204956  -48656.613281  1237.513184
 1574.000000  8604.000977  -65066.007812  -58894.234375  9729.736328  -49164.500000  292.516296  104.926270   48.178165  872.938293  -48700.281250  1748.649414
 1575.000000  8567.329102  -64969.980469  -58835.304688  9692.588867  -49142.714844  291.399506   59.055573   48.143238  873.571594  -48678.835938  1628.269409
 1576.000000  8780.597656  -65162.851562  -58810.125000  9641.088867  -49169.035156  289.851196  212.267151   48.304157  870.661438  -48703.605469  2217.143311
 1577.000000  8795.556641  -65006.820312  -58637.375000  9481.998047  -49155.375000  285.068268  336.959625   48.250782  871.624573  -48690.457031  221.444412
 1578.000000  8570.161133  -65058.417969  -58919.109375  9759.264648  -49159.843750  293.404053   18.635324   48.283173  871.039856  -48694.613281  1433.080811
 1579.000000  8684.298828  -64996.628906  -58740.734375  9511.902344  -49228.832031  285.967316  214.243607   48.364994  869.566223  -48762.816406  -34.493942
 1580.000000  8478.329102  -64932.187500  -58875.476562  9592.566406  -49282.910156  288.392395  -76.446892   48.338547  870.041992  -48817.148438  784.469727
 1581.000000  8980.753906  -65299.187500  -58740.421875  9492.049805  -49248.371094  285.370453  452.117188   48.366028  869.547668  -48782.343750  -1478.142456
 1582.000000  8798.289062  -65295.273438  -58923.625000  9740.072266  -49183.554688  292.827057  269.193390   48.189583  872.731506  -48719.226562  397.271698
 1583.000000  8737.754883  -65039.289062  -58729.960938  9526.104492  -49203.855469  286.394287  351.426758   48.036461  875.513428  -48741.003906  2667.362305
 1584.000000  8632.041016  -65095.574219  -58898.203125  9717.214844  -49180.988281  292.139862   38.418961   48.338718  870.038940  -48715.222656  664.912781
 1585.000000  8606.315430  -65230.992188  -59044.625000  9845.260742  -49199.363281  295.989441   31.323690   48.287159  870.967896  -48734.097656  -973.559631
 1586.000000  8793.501953  -65132.281250  -58771.781250  9560.193359  -49211.585938  287.419128  279.507294   48.381210  869.274780  -48745.414062  -444.084198
 1587.000000  8720.609375  -65228.078125  -58929.984375  9705.376953  -49224.609375  291.783966  126.692482   48.329697  870.201355  -48758.933594  614.932007
 1588.000000  8949.006836  -65428.468750  -58907.718750  9625.517578  -49282.203125  289.383057  439.670898   48.246262  871.706238  -48817.332031  952.871338
 1589.000000  8931.566406  -65389.902344  -58886.539062  9684.322266  -49202.218750  291.150970  423.835175   48.348511  869.862732  -48736.359375  1393.843262
 1590.000000  8551.283203  -65088.367188  -58966.062500  9699.153320  -49266.910156  291.596863   12.772885   48.179115  872.921082  -48802.683594  654.802673
 1591.000000  8717.428711  -65285.902344  -59003.132812  9752.290039  -49250.843750  293.194397  150.817596   48.172512  873.040771  -48786.679688  304.603546
 1592.000000  8849.416992  -65306.546875  -58890.234375  9633.488281  -49256.746094  289.622681  360.123810   48.209587  872.369385  -48792.226562  -189.034607
 1593.000000  8552.340820  -64996.585938  -58875.539062  9708.115234  -49167.421875  291.866272  -41.412037   48.320049  870.375061  -48701.839844  1285.116089
 1594.000000  8965.279297  -65434.613281  -58905.648438  9696.735352  -49208.914062  291.524170  382.169586   48.327896  870.233765  -48743.253906  2726.704102
 1595.000000  8624.999023  -65260.410156  -59066.812500  9824.710938  -49242.101562  295.371643  -24.934855   48.377838  869.335388  -48775.960938  1396.852295
 1596.000000  8490.754883  -64895.750000  -58837.835938  9657.673828  -49180.164062  290.349792  -81.097374   48.336475  870.079285  -48714.421875  1374.752197
 1597.000000  8661.359375  -65135.914062  -58903.515625  9753.384766  -49150.132812  293.227264   91.274231   48.228870  872.020569  -48685.425781  3105.571533
 1598.000000  8642.871094  -64989.183594  -58775.132812  9508.524414  -49266.609375  285.865753  146.996353   48.276470  871.160767  -48801.445312  2482.298584
 1599.000000  8607.578125  -65112.968750  -58935.539062  9670.546875  -49264.992188  290.736816   89.020897   48.181538  872.877197  -48800.742188  -149.209534
 1600.000000  8779.275391  -65239.398438  -58890.937500  9641.166992  -49249.769531  289.853546  260.570587   48.274849  871.190002  -48784.621094  787.990540
 1601.000000  8642.220703  -65012.339844  -58803.164062  9610.414062  -49192.750000  288.928986  163.085556   48.186314  872.790710  -48728.453125  388.634338
 1602.000000  8693.295898  -65137.921875  -58869.453125  9537.238281  -49332.214844  286.729004  136.751053   48.226700  872.059814  -48867.531250  1702.572144
 1603.000000  8848.517578  -65142.707031  -58709.203125  9501.366211  -49207.835938  285.650543  349.205841   48.336903  870.071594  -48742.089844  442.694366
 1604.000000  8955.603516  -65448.937500  -58913.093750  9691.982422  -49221.109375  291.381256  395.964722   48.305397  870.639099  -48755.667969  -300.272705
 1605.000000  8505.111328  -64857.421875  -58775.921875  9566.840820  -49209.082031  287.618988  -75.612968   48.416821  868.635437  -48742.566406  1639.422974
 1606.000000  8576.660156  -65103.636719  -58952.476562  9614.627930  -49337.847656  289.055664  -39.375538   48.176842  872.962280  -48873.644531  1428.055908
 1607.000000  8549.088867  -65048.683594  -58920.320312  9715.370117  -49204.949219  292.084381   12.447459   48.276630  871.157898  -48739.785156  814.601501
 1608.000000  8702.617188  -65291.363281  -59018.703125  9786.249023  -49232.453125  294.215332    5.680847   48.317009  870.429871  -48766.898438  3990.715820
 1609.000000  8773.013672  -65313.062500  -58968.031250  9743.802734  -49224.226562  292.939209  172.746521   48.321976  870.340393  -48758.625000  2863.613281
 1610.000000  8614.102539  -65060.625000  -58877.773438  9625.394531  -49252.378906  289.379364  140.393265   48.098984  874.375366  -48788.925781  611.531189
 1611.000000  8765.835938  -64993.585938  -58653.640625  9465.006836  -49188.632812  284.557434  305.344208   48.274334  871.199341  -48723.488281  -88.661842
 1612.000000  8714.878906  -65129.835938  -58840.257812  9561.972656  -49278.285156  287.472626  253.667313   48.160870  873.251831  -48814.234375  618.508484
 1613.000000  8739.921875  -65307.636719  -59002.078125  9755.470703  -49246.609375  293.289978  109.966393   48.167061  873.139587  -48782.500000  -1202.196655
 1614.000000  8752.096680  -65099.804688  -58781.484375  9525.031250  -49256.453125  286.362030  200.817062   48.275333  871.181274  -48791.300781  1598.742432
 1615.000000  8562.728516  -65029.554688  -58895.062500  9647.449219  -49247.613281  290.042419   17.285191   48.212791  872.311401  -48783.062500  -284.507141
 1616.000000  8572.793945  -65150.031250  -59008.890625  9772.035156  -49236.855469  293.787994  -66.193909   48.300701  870.723755  -48771.457031  414.943329
 1617.000000  8523.812500  -65053.046875  -58949.851562  9657.145508  -49292.707031  290.333923  -58.039104   48.161499  873.240417  -48828.652344  1880.205688
 1618.000000  8572.238281  -65019.207031  -58875.789062  9663.404297  -49212.382812  290.522095   55.896008   48.373604  869.411499  -48746.281250  -754.187988
 1619.000000  8728.009766  -65002.203125  -58702.382812  9545.990234  -49156.390625  286.992126  257.441681   48.314781  870.469971  -48690.859375  -220.493011
 1620.000000  8581.105469  -65121.507812  -58970.414062  9712.801758  -49257.613281  292.007172  -47.117741   48.210602  872.351013  -48793.082031  449.095795
 1621.000000  9068.654297  -65263.988281  -58626.796875  9393.296875  -49233.500000  282.401520  625.571350   48.173851  873.016479  -48769.324219  -2021.575195
 1622.000000  8734.502930  -65296.828125  -58988.101562  9794.443359  -49193.656250  294.461670  136.978592   48.432922  868.346680  -48726.984375  2662.438477
 1623.000000  8833.201172  -65223.164062  -58812.460938  9681.708008  -49130.753906  291.072357  209.266525   48.330803  870.181396  -48665.066406  1431.116089
 1624.000000  8636.033203  -64956.757812  -58750.171875  9563.896484  -49186.273438  287.530457   98.878822   48.343678  869.949646  -48720.460938  -1760.222534
 1625.000000  8739.529297  -65382.312500  -59074.062500  9752.304688  -49321.757812  293.194794  141.315536   48.274990  871.187500  -48856.609375  2323.458252
 1626.000000  8504.173828  -64838.332031  -58768.921875  9689.777344  -49079.144531  291.314972  -57.920544   48.445751  868.116699  -48612.347656  1618.990356
 1627.000000  8666.987305  -65096.984375  -58863.523438  9667.408203  -49196.117188  290.642456   92.168739   48.385208  869.202942  -48729.906250  532.634216
 1628.000000  8620.383789  -65155.058594  -58961.390625  9700.653320  -49260.738281  291.641937  -48.938122   48.335213  870.102051  -48795.007812   22.775084
 1629.000000  8711.650391  -65199.285156  -58910.609375  9657.021484  -49253.585938  290.330200  202.090012   48.220486  872.172180  -48788.960938  -613.789124
 1630.000000  8670.396484  -65141.832031  -58893.984375  9671.666016  -49222.320312  290.770477  129.026199   48.314953  870.466858  -48756.785156  771.378723
 1631.000000  8745.054688  -65193.351562  -58879.984375  9642.023438  -49237.960938  289.879272  232.684738   48.095020  874.447449  -48774.546875  1999.144165
 1632.000000  8843.972656  -65090.847656  -58672.992188  9591.849609  -49081.140625  288.370850  323.370758   48.454124  867.966675  -48614.265625  3592.661621
 1633.000000  8779.583984  -65229.140625  -58875.195312  9601.539062  -49273.656250  288.662170  238.163864   48.309147  870.571472  -48808.175781  -997.676453
 1634.000000  8710.948242  -65093.519531  -58805.257812  9592.111328  -49213.148438  288.378723  118.324059   48.379379  869.307678  -48746.992188  115.695778
 1635.000000  8838.237305  -65400.613281  -58998.351562  9637.602539  -49360.750000  289.746368  255.716675   48.253334  871.578430  -48895.808594  1740.452148
 1636.000000  8819.439453  -65189.570312  -58799.843750  9603.578125  -49196.265625  288.723450  305.443512   48.179123  872.920959  -48732.039062  3435.151611
 1637.000000  8677.879883  -65206.800781  -58958.632812  9750.495117  -49208.136719  293.140411   67.025177   48.297894  870.774353  -48742.765625  -245.401642
 1638.000000  8696.729492  -65157.914062  -58888.203125  9569.554688  -49318.648438  287.700562  128.271606   48.345016  869.925598  -48852.824219  2256.450928
 1639.000000  8506.481445  -65069.773438  -58990.148438  9692.638672  -49297.507812  291.401001  -78.722641   48.290154  870.913940  -48832.210938  188.674545
 1640.000000  8646.772461  -65224.464844  -59012.078125  9759.194336  -49252.882812  293.401917   65.307266   48.235504  871.900635  -48788.113281  851.544495
 1641.000000  8730.987305  -65293.031250  -58992.570312  9594.942383  -49397.628906  288.463837  187.692062   48.258385  871.487244  -48932.640625  3226.116455
 1642.000000  8687.179688  -65236.625000  -58978.906250  9771.644531  -49207.261719  293.776245  130.576309   48.200920  872.526245  -48742.824219  -1429.142822
 1643.000000  8706.399414  -65235.531250  -58963.664062  9641.941406  -49321.722656  289.876831  105.026588   48.278080  871.131714  -48856.542969  2268.975586
 1644.000000  8651.194336  -65086.902344  -58862.046875  9615.214844  -49246.832031  289.073303  142.943680   48.204643  872.458801  -48782.359375  -974.073547
 1645.000000  8795.385742  -65155.339844  -58787.078125  9443.816406  -49343.261719  283.920349  301.432495   48.285297  871.001526  -48878.011719  -140.471542
 1646.000000  8644.275391  -64868.085938  -58654.421875  9430.599609  -49223.820312  283.523010  161.531677   48.370148  869.473572  -48757.753906  -301.862518
 1647.000000  8720.799805  -65123.738281  -58840.312500  9587.564453  -49252.750000  288.242035  131.945908   48.355488  869.737183  -48786.824219  3464.094482
 1648.000000  8512.374023  -64904.007812  -58831.726562  9634.856445  -49196.871094  289.663818  -66.517265   48.294128  870.842224  -48731.535156  2133.578369
 1649.000000  8932.083984  -65274.375000  -58770.617188  9537.503906  -49233.113281  286.737000  392.430573   48.374451  869.396240  -48767.003906  1251.248535
 1650.000000  8543.265625  -64931.812500  -58816.593750  9648.474609  -49168.117188  290.073242  -10.416534   48.252529  871.593018  -48703.183594  1526.784180
 1651.000000  8848.734375  -65206.289062  -58783.000000  9477.958984  -49305.039062  284.946838  317.813568   48.208584  872.387512  -48840.527344  969.747925
 1652.000000  8749.505859  -65208.363281  -58883.726562  9577.132812  -49306.593750  287.928406  178.658859   48.260509  871.448853  -48841.582031  -2005.718506
 1653.000000  8809.785156  -65400.085938  -59024.500000  9658.527344  -49365.972656  290.375458  183.027222   48.256634  871.518860  -48901.000000  532.145142
 1654.000000  8693.749023  -64892.453125  -58629.132812  9373.985352  -49255.148438  281.820953  251.365646   48.231686  871.969666  -48790.414062  220.590363
 1655.000000  8716.790039  -65153.710938  -58859.156250  9603.484375  -49255.671875  288.720642  153.344376   48.318150  870.409302  -48790.105469  1584.992676
 1656.000000  8515.544922  -64851.531250  -58757.921875  9618.458008  -49139.464844  289.170837   20.707376   48.216248  872.248840  -48674.882812  2008.960205
 1657.000000  8977.623047  -65449.445312  -58900.554688  9673.285156  -49227.269531  290.819153  492.190308   48.138508  873.657471  -48763.433594  -111.406586
 1658.000000  8711.547852  -65045.113281  -58757.007812  9606.796875  -49150.210938  288.820221  247.001389   48.266788  871.335510  -48685.140625  2364.221191
 1659.000000  8609.101562  -65073.253906  -58895.773438  9566.856445  -49328.917969  287.619446   48.152706   48.271973  871.241943  -48863.796875  1642.203247
 1660.000000  8650.208008  -65227.433594  -59003.750000  9777.413086  -49226.335938  293.949677   53.801334   48.298843  870.757202  -48760.957031  -397.500031
 1661.000000  8971.635742  -65286.156250  -58751.070312  9566.757812  -49184.312500  287.616486  494.393219   48.283211  871.039124  -48719.082031  -1643.114258
 1662.000000  8644.932617  -65169.085938  -58948.546875  9647.443359  -49301.101562  290.042236  110.383179   48.263828  871.388977  -48836.058594  -1032.202759
 1663.000000  8583.370117  -65017.000000  -58860.437500  9524.681641  -49335.757812  286.351501   91.573997   48.173019  873.031555  -48871.589844  -459.950897
 1664.000000  8495.569336  -65065.605469  -58993.867188  9733.794922  -49260.070312  292.638306  -144.852356   48.327724  870.236816  -48794.414062  1241.197998
 1665.000000  8749.320312  -65216.226562  -58889.296875  9575.009766  -49314.289062  287.864563  171.677811   48.334759  870.110168  -48848.562500  -482.985138
 1666.000000  8742.860352  -65008.687500  -58683.320312  9383.771484  -49299.546875  282.115173  270.003510   48.128288  873.842957  -48835.812500  -612.626526
 1667.000000  8955.765625  -65304.921875  -58765.132812  9488.509766  -49276.625000  285.264038  416.955902   48.344723  869.930847  -48810.804688  1583.089355
 1668.000000  8621.370117  -65182.832031  -58999.593750  9720.482422  -49279.109375  292.238098   84.834358   48.124737  873.907471  -48815.406250  648.446594
 1669.000000  8787.132812  -65355.328125  -58994.125000  9640.720703  -49353.406250  289.840118  297.118256   48.087273  874.588318  -48890.066406  1199.463867
 1670.000000  8954.871094  -65386.343750  -58854.179688  9638.144531  -49216.035156  289.762665  344.407684   48.397480  868.982544  -48749.707031  1797.049194
 1671.000000  8584.971680  -64984.890625  -58825.429688  9532.822266  -49292.609375  286.596252   30.969666   48.323997  870.303955  -48826.988281  -47.155941
 1672.000000  8559.466797  -65003.062500  -58870.601562  9744.238281  -49126.363281  292.952301   72.806068   48.173832  873.016846  -48662.187500  571.812378
 1673.000000  8585.595703  -64927.507812  -58761.859375  9555.840820  -49206.019531  287.288269  119.154686   48.210655  872.350037  -48741.488281  -1586.274292
 1674.000000  8476.081055  -64926.812500  -58890.437500  9627.575195  -49262.863281  289.444916  -52.973988   48.202530  872.497070  -48798.410156  1819.218262
 1675.000000  8751.962891  -65186.992188  -58870.625000  9647.138672  -49223.484375  290.033081  253.075073   48.292301  870.875183  -48758.167969  -965.694763
 1676.000000  8848.708984  -65134.519531  -58720.507812  9613.650391  -49106.859375  289.026276  373.766632   48.381046  869.277710  -48640.687500  639.341064
 1677.000000  9020.554688  -65454.035156  -58856.765625  9523.678711  -49333.085938  286.321320  472.363525   48.090870  874.522888  -48869.710938  1267.421631
 1678.000000  8746.840820  -65200.199219  -58885.148438  9637.625977  -49247.523438  289.747070  250.139572   48.159618  873.274475  -48783.484375  -939.846375
 1679.000000  8739.028320  -65152.914062  -58843.773438  9666.326172  -49177.445312  290.609924  160.202377   48.259380  871.469238  -48712.445312  1212.991577
 1680.000000  8669.891602  -65178.792969  -58940.273438  9704.656250  -49235.617188  291.762299   83.997139   48.280586  871.086487  -48770.414062  -33.533451
 1681.000000  8704.583008  -65141.078125  -58874.093750  9612.333984  -49261.757812  288.986694  227.675110   48.215870  872.255676  -48797.175781  -313.393402
 1682.000000  8672.513672  -65224.078125  -58975.195312  9655.995117  -49319.199219  290.299347  108.553444   48.143562  873.565735  -48855.316406  951.282959
 1683.000000  8737.763672  -65107.054688  -58788.304688  9608.873047  -49179.429688  288.882660  243.338089   48.250568  871.628418  -48714.515625  1410.131714
 1684.000000  8673.737305  -65286.062500  -59045.507812  9773.571289  -49271.937500  293.834167   58.476986   48.360340  869.649902  -48805.964844  -1659.149536
 1685.000000  8453.957031  -64947.042969  -58923.562500  9696.953125  -49226.609375  291.530701  -167.024033   48.428329  868.429016  -48759.980469  213.489670
 1686.000000  8959.997070  -65417.207031  -58889.140625  9601.758789  -49287.382812  288.668762  404.742767   48.218353  872.210754  -48822.777344  2243.070312
 1687.000000  8870.921875  -65237.062500  -58788.914062  9482.439453  -49306.476562  285.081543  413.154694   48.285793  870.992554  -48841.222656  1708.587891
 1688.000000  8724.895508  -65248.484375  -58944.414062  9581.906250  -49362.507812  288.071930  161.349152   48.279369  871.108459  -48897.316406  1587.930298
 1689.000000  8822.392578  -65161.281250  -58767.953125  9410.857422  -49357.093750  282.929474  307.505310   48.255611  871.537354  -48892.128906  388.519135
 1690.000000  8587.793945  -65357.468750  -59193.273438  9820.292969  -49372.980469  295.238800  -19.106546   48.112701  874.126038  -48909.394531  2369.937744
 1691.000000  8687.447266  -65241.531250  -58976.914062  9709.833984  -49267.078125  291.917969  120.476387   48.161152  873.246704  -48803.023438  -274.467010
 1692.000000  8605.989258  -65129.746094  -58946.203125  9838.176758  -49108.027344  295.776459   -0.984886   48.221138  872.160400  -48643.394531   96.174011
 1693.000000  8673.921875  -64959.078125  -58703.921875  9489.144531  -49214.777344  285.283112  218.328568   48.176533  872.967896  -48750.578125  -1831.171021
 1694.000000  8654.243164  -65152.371094  -58927.679688  9669.475586  -49258.203125  290.704620   98.140129   48.180546  872.895203  -48793.964844  -2039.336304
 1695.000000  8663.875000  -65069.359375  -58841.328125  9756.317383  -49085.011719  293.315430  194.486984   48.140553  873.620361  -48621.156250  373.807983
 1696.000000  8765.282227  -65310.820312  -58968.906250  9728.146484  -49240.757812  292.468506  229.916626   48.218361  872.210632  -48776.152344  -747.834167
 1697.000000  8487.266602  -64782.726562  -58726.125000  9586.198242  -49139.925781  288.200958   10.743297   48.252319  871.596802  -48674.996094  427.480469
 1698.000000  8635.253906  -65224.398438  -59020.203125  9812.051758  -49208.152344  294.991058   -6.330099   48.248688  871.662415  -48743.257812  1972.085327
 1699.000000  8641.768555  -64941.917969  -58729.976562  9489.939453  -49240.039062  285.307007  130.827042   48.289860  870.919189  -48774.746094  279.876984
 1700.000000  8925.527344  -65539.242188  -59042.367188  9622.664062  -49419.703125  289.297272  369.298462   48.230160  871.997253  -48954.984375  356.681091
 1701.000000  8722.441406  -65150.195312  -58860.648438  9599.885742  -49260.761719  288.612457  165.987869   48.369064  869.493103  -48794.707031  800.167114
 1702.000000  8560.710938  -64890.085938  -58752.148438  9542.806641  -49209.343750  286.896423  -33.795673   48.430222  868.395081  -48742.699219  2417.136963
 1703.000000  8833.202148  -65134.953125  -58735.914062  9655.550781  -49080.363281  290.286011  326.211548   48.324261  870.299194  -48614.738281  1905.355103
 1704.000000  8997.744141  -65314.718750  -58745.351562  9533.398438  -49211.953125  286.613556  499.555573   48.272507  871.232300  -48746.828125  -1926.126099
 1705.000000  8689.577148  -65116.093750  -58849.976562  9679.552734  -49170.421875  291.007568   74.192192   48.473358  867.622314  -48703.359375  356.624573
 1706.000000  8716.350586  -65118.542969  -58829.171875  9586.356445  -49242.816406  288.205719   99.897766   48.369976  869.476685  -48776.750000  1963.313599
 1707.000000  8824.285156  -65092.058594  -58692.710938  9560.116211  -49132.593750  287.416809  413.801483   48.234291  871.922546  -48667.835938  -56.171291
 1708.000000  8634.844727  -65204.625000  -59003.101562  9724.009766  -49279.093750  292.344147   62.960934   48.228348  872.030029  -48814.394531  -1490.665161
 1709.000000  8733.017578  -65376.402344  -59076.000000  9758.162109  -49317.835938  293.370911  119.470337   48.327164  870.246948  -48852.183594  738.989075
 1710.000000  8562.458008  -65150.703125  -59022.804688  9793.097656  -49229.707031  294.421204  -51.926910   48.256538  871.520569  -48764.734375  1429.492188
 1711.000000  8642.565430  -65077.492188  -58859.578125  9630.867188  -49228.710938  289.543884   90.820374   48.361526  869.628601  -48762.726562  468.423340
 1712.000000  8695.116211  -65263.152344  -58992.164062  9701.966797  -49290.195312  291.681427  120.644958   48.284569  871.014648  -48824.953125  1887.643188
 1713.000000  8575.888672  -65065.695312  -58924.101562  9679.118164  -49244.984375  290.994507   75.450035   48.201241  872.520447  -48780.546875  -935.966309
 1714.000000  8765.842773  -65162.542969  -58823.859375  9591.216797  -49232.640625  288.351837  195.228409   48.299858  870.738953  -48767.250000  -1224.293701
 1715.000000  8629.772461  -64953.640625  -58757.445312  9512.547852  -49244.898438  285.986725   71.331635   48.368996  869.494324  -48778.843750  641.657959
 1716.000000  8724.954102  -65073.074219  -58782.640625  9622.433594  -49160.207031  289.290344  184.068237   48.413666  868.692078  -48693.722656  1853.065918
 1717.000000  8714.717773  -65120.328125  -58833.578125  9623.458984  -49210.117188  289.321167  189.169128   48.263859  871.388367  -48745.074219  -419.875519
 1718.000000  8617.496094  -64918.300781  -58730.226562  9549.304688  -49180.921875  287.091766  133.308487   48.476734  867.561890  -48713.828125   31.036436
 1719.000000  8506.244141  -65120.296875  -59040.171875  9866.261719  -49173.910156  296.620819  -223.059616   48.439220  868.233765  -48707.179688  -323.640015
 1720.000000  8844.245117  -65218.515625  -58800.226562  9657.741211  -49142.484375  290.351837  382.885864   48.287701  870.958130  -48677.210938  -1006.882874
 1721.000000  8729.275391  -65056.085938  -58760.148438  9646.784180  -49113.363281  290.022400  167.385468   48.350254  869.831360  -48647.488281  368.471222
 1722.000000  8656.309570  -64856.468750  -58626.625000  9549.299805  -49077.324219  287.091644  174.512405   48.471905  867.648315  -48610.277344  760.683777
 1723.000000  8736.997070  -65064.125000  -58752.289062  9567.353516  -49184.937500  287.634399  299.563202   48.102409  874.313110  -48721.449219  -631.787659
 1724.000000  8768.589844  -65131.742188  -58788.078125  9574.630859  -49213.445312  287.853180  274.183929   48.186066  872.795166  -48749.152344  1047.802979
 1725.000000  8564.017578  -64943.730469  -58807.867188  9599.239258  -49208.628906  288.593018   19.265732   48.286816  870.974121  -48743.363281  1500.623169
 1726.000000  8583.425781  -65086.992188  -58933.570312  9593.767578  -49339.804688  288.428528   44.331257   48.236217  871.887756  -48875.027344  1509.631836
 1727.000000  8717.681641  -65097.351562  -58809.054688  9581.410156  -49227.644531  288.057007  241.000290   48.281334  871.072998  -48762.433594  2616.995117
 1728.000000  8651.318359  -65287.777344  -59056.359375  9798.731445  -49257.628906  294.590576   57.034527   48.322105  870.338013  -48792.023438  3007.814697
 1729.000000  8761.082031  -65140.175781  -58806.710938  9570.003906  -49236.707031  287.714081  261.543610   48.295551  870.816589  -48771.359375  966.443115
 1730.000000  8662.208984  -65033.847656  -58792.968750  9666.783203  -49126.187500  290.623657  140.331650   48.183273  872.845764  -48661.921875  1779.514893
 1731.000000  8530.782227  -64859.464844  -58753.984375  9661.363281  -49092.621094  290.460724   38.010681   48.202793  872.492310  -48628.167969  2306.044434
 1732.000000  8674.430664  -64933.410156  -58690.632812  9542.216797  -49148.414062  286.878693  302.178955   48.337700  870.057251  -48682.660156  440.220856
 1733.000000  8562.138672  -65116.910156  -58989.226562  9800.958008  -49188.269531  294.657532   36.963856   48.154980  873.358643  -48724.277344   11.460353
 1734.000000  8673.374023  -65015.128906  -58756.976562  9485.599609  -49271.375000  285.176544  271.599365   48.222900  872.128540  -48806.726562  -375.926910
 1735.000000  8547.947266  -65047.296875  -58932.203125  9688.183594  -49244.019531  291.267059   64.178955   48.019688  875.819214  -48781.328125  1967.558350
 1736.000000  8707.601562  -65103.769531  -58826.968750  9663.171875  -49163.796875  290.515106  223.901138   48.305786  870.632080  -48698.351562   -8.556364
 1737.000000  8562.429688  -65108.851562  -58979.914062  9841.061523  -49138.851562  295.863190  -94.167091   48.269424  871.287903  -48673.753906  2415.057861
 1738.000000  8669.234375  -65283.437500  -59039.328125  9930.457031  -49108.871094  298.550812   77.907776   48.196125  872.613037  -48644.480469  2396.606445
 1739.000000  8581.856445  -64932.792969  -58764.281250  9621.767578  -49142.515625  289.270325   80.332069   48.265652  871.356018  -48677.457031   54.573025
 1740.000000  8664.699219  -64868.312500  -58626.507812  9621.021484  -49005.484375  289.247894  207.066574   48.236301  871.886230  -48540.707031  -589.753418
 1741.000000  8777.438477  -65265.933594  -58914.515625  9682.276367  -49232.238281  291.089447  202.124512   48.281773  871.065063  -48767.023438  1207.841919
 1742.000000  8705.262695  -65062.984375  -58784.289062  9576.333008  -49207.957031  287.904358  222.019165   48.273048  871.222534  -48742.824219  -354.386749
 1743.000000  8600.833984  -64967.453125  -58786.796875  9585.786133  -49201.011719  288.188568  129.443771   48.238586  871.844910  -48736.210938  252.119095
 1744.000000  8723.349609  -64998.589844  -58697.796875  9605.555664  -49092.242188  288.782928  182.761063   48.327560  870.239807  -48626.585938  -411.997711
 1745.000000  8784.749023  -65124.003906  -58771.312500  9641.731445  -49129.582031  289.870514  272.945465   48.346611  869.896912  -48663.742188  702.453308
 1746.000000  8668.177734  -65119.011719  -58885.226562  9804.923828  -49080.304688  294.776764  123.837059   48.309517  870.564819  -48614.820312  -61.159985
 1747.000000  8822.952148  -65208.574219  -58812.968750  9634.283203  -49178.687500  289.646576  293.961212   48.208054  872.397095  -48714.183594  693.206055
 1748.000000  8488.551758  -64894.437500  -58837.984375  9658.707031  -49179.277344  290.380859  -82.116753   48.322811  870.325317  -48713.667969  1524.921509
 1749.000000  8604.943359  -65036.039062  -58860.820312  9659.338867  -49201.480469  290.399841   44.251141   48.349812  869.839294  -48735.609375  938.780212
 1750.000000  8745.685547  -65072.003906  -58759.882812  9660.443359  -49099.437500  290.433075  229.617355   48.412197  868.718384  -48632.964844  -124.983871
 1751.000000  8782.875000  -64937.597656  -58587.929688  9487.492188  -49100.437500  285.233429  340.156555   48.175694  872.983093  -48636.246094  640.201599
 1752.000000  8726.789062  -64659.417969  -58358.960938  9230.908203  -49128.054688  277.519470  378.668945   48.266933  871.332886  -48662.984375  1767.610229
 1753.000000  8566.694336  -65103.183594  -58953.906250  9814.771484  -49139.132812  295.072815  -65.892632   48.399487  868.946533  -48672.785156  637.194885
 1754.000000  8757.504883  -65146.707031  -58813.671875  9655.861328  -49157.812500  290.295319  248.183762   48.062344  875.041931  -48694.710938  3294.038330
 1755.000000  8860.884766  -65106.734375  -58669.195312  9560.388672  -49108.804688  287.425018  464.170013   48.305542  870.636475  -48643.359375  233.660187
 1756.000000  8802.176758  -65115.773438  -58737.757812  9618.123047  -49119.632812  289.160736  309.757812   48.135166  873.718140  -48655.832031  1278.011597
 1757.000000  8757.002930  -65097.792969  -58765.359375  9655.730469  -49109.628906  290.291382  273.559113   48.248005  871.674744  -48644.738281  3091.827637
 1758.000000  8527.432617  -65014.496094  -58911.273438  9754.456055  -49156.816406  293.259491  -12.180252   48.236691  871.879211  -48692.035156  929.399292
 1759.000000  8617.894531  -64843.734375  -58649.914062  9459.403320  -49190.511719  284.388977  186.125412   48.212231  872.321533  -48725.964844  2068.133545
 1760.000000  8643.965820  -64989.750000  -58768.781250  9599.187500  -49169.593750  288.591461  101.562523   48.230217  871.996216  -48704.875000  869.342468
 1761.000000  8669.386719  -64932.898438  -58693.007812  9480.473633  -49212.535156  285.022430  317.543793   48.127548  873.856384  -48748.804688  1712.920654
 1762.000000  8764.348633  -65076.085938  -58741.859375  9559.271484  -49182.585938  287.391418  346.564789   48.116920  874.049438  -48718.960938  1140.718750
 1763.000000  8736.047852  -65058.343750  -58749.046875  9663.431641  -49085.617188  290.522888  284.292389   48.240471  871.810852  -48620.800781  1608.023804
 1764.000000  8701.730469  -64991.898438  -58716.906250  9622.066406  -49094.839844  289.279297  232.657547   48.205276  872.447388  -48630.363281  434.141357
 1765.000000  8848.320312  -65325.781250  -58898.242188  9562.576172  -49335.664062  287.490784  353.929047   48.139481  873.639832  -48871.820312  395.916473
 1766.000000  8490.892578  -64702.265625  -58646.250000  9404.932617  -49241.316406  282.751343   80.438286   48.138519  873.657227  -48777.480469  -1782.916870
 1767.000000  8687.980469  -65288.304688  -59029.992188  9947.581055  -49082.410156  299.065613  141.620499   48.206547  872.424377  -48617.917969  963.802551
 1768.000000  8573.355469  -64898.394531  -58748.875000  9678.798828  -49070.078125  290.984894   50.123981   48.221596  872.152100  -48605.441406  1167.642944
 1769.000000  8610.026367  -64989.968750  -58805.484375  9609.854492  -49195.628906  288.912140  209.108337   48.046604  875.328613  -48732.679688  643.949890
 1770.000000  8585.879883  -64994.757812  -58837.789062  9702.254883  -49135.535156  291.690094   53.828045   48.298084  870.770874  -48670.164062  1232.039185
 1771.000000  8765.653320  -65235.871094  -58900.414062  9724.761719  -49175.652344  292.366730  144.303848   48.335659  870.093994  -48709.917969  1385.792114
 1772.000000  8687.765625  -64945.308594  -58690.234375  9456.578125  -49233.656250  284.304016  125.646721   48.374184  869.401062  -48767.550781  1033.734497
 1773.000000  8568.142578  -65170.773438  -59034.726562  9841.421875  -49193.304688  295.874023  -22.753824   48.289101  870.932922  -48728.019531  2717.738037
 1774.000000  8550.990234  -65001.968750  -58881.804688  9791.646484  -49090.156250  294.377563   34.515057   48.208954  872.380798  -48625.644531  -558.846069
 1775.000000  8747.692383  -65059.527344  -58750.789062  9662.220703  -49088.570312  290.486511  306.983246   48.224464  872.100220  -48623.906250  2059.331299
 1776.000000  8529.571289  -64984.617188  -58876.968750  9765.459961  -49111.507812  293.590302  -17.940611   48.249874  871.640930  -48646.601562  -792.695618
 1777.000000  8657.473633  -64956.484375  -58723.781250  9625.312500  -49098.468750  289.376892  139.801056   48.385769  869.192871  -48632.250000  1049.291748
 1778.000000  8635.964844  -64751.109375  -58532.914062  9526.928711  -49005.984375  286.419067  204.527969   48.315163  870.463135  -48540.449219  2113.624512
 1779.000000  8519.040039  -64823.203125  -58726.390625  9637.248047  -49089.140625  289.735718   28.233767   48.284019  871.024536  -48623.902344  134.177841
 1780.000000  8575.121094  -64831.593750  -58674.179688  9645.601562  -49028.578125  289.986847   46.360981   48.433186  868.341919  -48561.902344  3910.290771
 1781.000000  8803.786133  -65230.359375  -58851.007812  9668.187500  -49182.820312  290.665894  286.602112   48.245106  871.727112  -48717.957031  1547.331299
 1782.000000  8816.242188  -64992.996094  -58608.687500  9424.207031  -49184.480469  283.330811  371.727448   48.182117  872.866699  -48720.226562  372.995789
 1783.000000  8596.501953  -65179.218750  -59013.828125  9788.994141  -49224.835938  294.297852    5.480784   48.326565  870.257751  -48759.187500  521.203125
 1784.000000  8750.311523  -64912.679688  -58582.031250  9415.558594  -49166.472656  283.070801  284.782013   48.421566  868.550293  -48699.910156  1286.512817
 1785.000000  8617.060547  -64997.601562  -58809.398438  9688.924805  -49120.472656  291.289337   95.671959   48.328758  870.218201  -48654.804688  1074.248413
 1786.000000  8616.608398  -64929.566406  -58747.484375  9608.744141  -49138.742188  288.878784  130.087143   48.171749  873.054565  -48674.585938  1964.524902
 1787.000000  8670.590820  -65028.371094  -58784.312500  9608.833984  -49175.476562  288.881470  162.167496   48.131237  873.789429  -48711.710938  -157.896301
 1788.000000  8880.643555  -65282.765625  -58820.828125  9650.297852  -49170.531250  290.128052  370.777374   48.179512  872.913940  -48706.300781  -372.464050
 1789.000000  8841.933594  -65037.519531  -58627.367188  9396.847656  -49230.519531  282.508270  419.890869   48.176273  872.972595  -48766.320312  -952.808960
 1790.000000  8776.506836  -65208.195312  -58853.414062  9635.573242  -49217.839844  289.685364  312.516144   48.099667  874.362976  -48754.378906  504.588745
 1791.000000  8542.446289  -65138.515625  -59024.359375  9741.433594  -49282.925781  292.867981  -35.849720   48.262703  871.409241  -48817.894531  2048.293457
 1792.000000  8597.479492  -64863.078125  -58691.351562  9481.895508  -49209.457031  285.065186  115.345879   48.355305  869.740479  -48743.535156  -509.794922
 1793.000000  8630.439453  -64993.984375  -58794.000000  9638.855469  -49155.144531  289.784058  118.991859   48.378677  869.320312  -48688.996094  375.397369
 1794.000000  8585.544922  -64947.093750  -58784.500000  9668.263672  -49116.234375  290.668213   91.998878   48.153778  873.380432  -48652.253906  -827.106628
 1795.000000  8718.108398  -65188.128906  -58892.406250  9765.779297  -49126.625000  293.599915  242.505249   48.146793  873.507141  -48662.710938  911.710938
 1796.000000  8779.255859  -64927.195312  -58569.453125  9429.664062  -49139.789062  283.494873  443.465698   48.231335  871.976013  -48675.058594  -105.521042
 1797.000000  8328.414062  -64690.386719  -58794.593750  9631.250000  -49163.343750  289.555389  -179.808167   48.264057  871.384827  -48698.300781  1268.468140
 1798.000000  8630.253906  -65171.089844  -58967.375000  9825.816406  -49141.558594  295.404877   29.162346   48.287357  870.964355  -48676.289062  -74.220734
 1799.000000  8557.896484  -65042.222656  -58902.750000  9787.384766  -49115.367188  294.249451  -33.503689   48.290352  870.910339  -48650.070312  -625.146118
 1800.000000  8713.839844  -64979.976562  -58690.523438  9628.959961  -49061.562500  289.486542  206.808701   48.209808  872.365356  -48597.039062  -773.285522
 1801.000000  8628.819336  -64971.464844  -58761.875000  9720.326172  -49041.546875  292.233398  113.655968   48.234692  871.915344  -48576.785156  2559.089600
 1802.000000  8902.256836  -65271.132812  -58805.882812  9588.346680  -49217.535156  288.265533  397.371704   48.350086  869.834351  -48751.660156   56.384750
 1803.000000  8680.148438  -65096.574219  -58832.054688  9777.175781  -49054.878906  293.942535  108.266273   48.282745  871.047546  -48589.656250  -862.951660
 1804.000000  8623.134766  -64861.164062  -58670.742188  9686.560547  -48984.179688  291.218262  120.809753   48.354191  869.760498  -48518.265625  1075.298462
 1805.000000  8720.153320  -65100.707031  -58800.164062  9590.171875  -49209.992188  288.320404  174.910965   48.233353  871.939514  -48745.242188  134.249451
 1806.000000  8647.285156  -64950.105469  -58735.242188  9565.814453  -49169.429688  287.588135  123.931816   48.289597  870.923950  -48704.140625  -683.316284
 1807.000000  8651.263672  -65227.644531  -59013.687500  9692.751953  -49320.937500  291.404388   38.993450   48.201572  872.514404  -48856.496094  2469.385986
 1808.000000  8814.705078  -65388.625000  -59004.312500  9764.107422  -49240.203125  293.549652  311.361084   48.299725  870.741333  -48774.816406  -934.465271
 1809.000000  8604.069336  -64893.093750  -58706.429688  9549.257812  -49157.171875  287.090363  107.331398   48.243847  871.749878  -48692.320312  1247.135864
 1810.000000  8656.298828  -65213.101562  -58988.562500  9791.906250  -49196.656250  294.385376  121.942329   48.269188  871.292175  -48731.562500  1535.939331
 1811.000000  8828.656250  -65077.015625  -58672.289062  9505.244141  -49167.046875  285.767120  329.155853   48.309517  870.564819  -48701.562500  1066.158691
 1812.000000  8770.939453  -65205.421875  -58866.007812  9723.419922  -49142.585938  292.326416  244.523392   48.297295  870.785156  -48677.222656  -268.088898
 1813.000000  8804.424805  -65106.433594  -58723.039062  9530.893555  -49192.144531  286.538269  275.587555   48.275360  871.180786  -48726.992188  -58.341736
 1814.000000  8623.041992  -64903.671875  -58707.726562  9596.759766  -49110.968750  288.518463  110.920738   48.366661  869.536255  -48644.937500  1313.254272
 1815.000000  8441.532227  -64941.851562  -58929.664062  9759.656250  -49170.007812  293.415833  -102.637947   48.250584  871.628113  -48705.093750  2314.511963
 1816.000000  8457.193359  -64814.570312  -58789.289062  9609.083008  -49180.207031  288.888947  -25.590225   48.267868  871.316040  -48715.125000  1207.350220
 1817.000000  8749.656250  -65030.218750  -58711.281250  9560.420898  -49150.859375  287.425964  348.429932   48.078732  874.743652  -48687.601562  2655.065186
 1818.000000  8583.167969  -64979.078125  -58825.750000  9722.189453  -49103.562500  292.289398   23.522696   48.340767  870.002075  -48637.777344   37.506145
 1819.000000  8533.123047  -64644.726562  -58542.851562  9453.778320  -49089.074219  284.219849   93.080223   48.356213  869.724182  -48623.140625  2394.261963
 1820.000000  8765.811523  -65094.359375  -58755.250000  9623.454102  -49131.796875  289.321014  256.467987   48.305664  870.634277  -48666.351562  2133.114990
 1821.000000  8562.543945  -64953.289062  -58810.320312  9657.175781  -49153.144531  290.334839   23.062143   48.327347  870.243652  -48687.492188  2773.608154
 1822.000000  8877.918945  -65175.414062  -58735.867188  9579.000000  -49156.867188  287.984528  384.850708   48.247040  871.692139  -48691.988281  2713.024902
 1823.000000  8519.177734  -64924.992188  -58831.281250  9700.181641  -49131.101562  291.627777  -78.249626   48.281231  871.074890  -48665.890625  2606.809326
 1824.000000  8899.888672  -65098.730469  -58619.859375  9482.388672  -49137.468750  285.080017  397.441559   48.439926  868.221130  -48670.730469  1554.505005
 1825.000000  8873.917969  -65165.300781  -58723.085938  9623.416992  -49099.667969  289.319885  414.253815   48.307659  870.598328  -48634.203125  1143.163330
 1826.000000  8583.491211  -64704.070312  -58542.195312  9531.342773  -49010.851562  286.551758  128.175797   48.463261  867.803101  -48543.886719  -634.123596
 1827.000000  8524.590820  -64920.699219  -58816.835938  9712.252930  -49104.582031  291.990692   62.886677   48.212883  872.309692  -48640.031250  1978.522827
 1828.000000  8672.804688  -65016.414062  -58780.421875  9698.588867  -49081.832031  291.579865  132.296555   48.394539  869.035400  -48615.531250  536.475098
 1829.000000  8571.383789  -64854.605469  -58705.554688  9599.353516  -49106.203125  288.596466  184.322678   48.096031  874.429016  -48642.777344  1719.494873
 1830.000000  8547.458984  -64646.160156  -58518.179688  9542.244141  -48975.937500  286.879517  158.871048   48.137989  873.666870  -48512.109375  751.297241
 1831.000000  8738.361328  -65157.195312  -58850.914062  9623.197266  -49227.718750  289.313293  231.379578   48.291824  870.883789  -48762.406250  1340.785034
 1832.000000  8510.148438  -64955.644531  -58875.828125  9670.593750  -49205.234375  290.738220   -6.103037   48.198845  872.563782  -48740.816406  502.430145
 1833.000000  8611.179688  -65212.234375  -59030.468750  9877.633789  -49152.835938  296.962677   39.735737   48.228680  872.023987  -48688.132812  -229.294250
 1834.000000  8508.834961  -64789.960938  -58700.914062  9544.255859  -49156.656250  286.940002   84.160309   48.227165  872.051392  -48691.968750  1615.198486
 1835.000000  8831.682617  -65263.984375  -58859.515625  9586.503906  -49273.011719  288.210144  399.082916   48.193615  872.658447  -48808.644531  3098.618652
 1836.000000  8593.539062  -65062.148438  -58894.351562  9673.058594  -49221.292969  290.812347  114.653900   48.189999  872.723938  -48756.960938  753.467468
 1837.000000  8675.878906  -65310.437500  -59062.554688  9815.204102  -49247.351562  295.085815   16.818110   48.312603  870.509216  -48781.839844  1120.473633
 1838.000000  8489.176758  -65030.414062  -58965.945312  9689.191406  -49276.753906  291.297363  -85.467079   48.186890  872.780273  -48812.453125  1494.770752
 1839.000000  8678.474609  -65131.750000  -58876.085938  9710.424805  -49165.660156  291.935730  130.647705   48.317486  870.421265  -48700.101562  1878.829346
 1840.000000  8881.339844  -65379.824219  -58930.593750  9547.901367  -49382.691406  287.049591  335.897461   48.281857  871.063599  -48917.476562  4015.248291
 1841.000000  8643.657227  -65082.949219  -58860.375000  9536.171875  -49324.203125  286.696960   88.404419   48.387165  869.167786  -48857.972656  468.815491
 1842.000000  8638.294922  -65145.179688  -58933.640625  9774.701172  -49158.937500  293.868134   19.791952   48.213661  872.295654  -48694.378906  2700.248535
 1843.000000  8665.697266  -65351.554688  -59120.414062  9824.840820  -49295.574219  295.375549   31.477316   48.179939  872.906189  -48831.339844  882.142456
 1844.000000  8722.592773  -65120.125000  -58833.992188  9560.025391  -49273.968750  287.414093  217.320435   48.243740  871.751770  -48809.121094  2140.800781
 1845.000000  8723.377930  -65313.953125  -59010.031250  9735.183594  -49274.847656  292.680054  118.697815   48.256481  871.521606  -48809.875000  -320.983276
 1846.000000  8652.723633  -65072.132812  -58838.968750  9607.076172  -49231.890625  288.828613  104.859612   48.258842  871.479004  -48766.894531  -1754.937622
 1847.000000  8995.200195  -65242.714844  -58672.726562  9569.987305  -49102.738281  287.713593  504.004974   48.395279  869.022095  -48636.429688  140.390060
 1848.000000  8624.599609  -64998.437500  -58792.382812  9670.990234  -49121.390625  290.750153  119.296944   48.316612  870.437012  -48655.839844  2235.317627
 1849.000000  8849.624023  -65455.019531  -59034.687500  9842.745117  -49191.941406  295.913818  167.826859   48.444973  868.130676  -48725.152344  -876.765076
 1850.000000  8631.854492  -65359.226562  -59160.296875  9892.728516  -49267.570312  297.416534  -52.675282   48.300758  870.722717  -48802.171875  1891.394165
 1851.000000  8568.627930  -64889.023438  -58741.500000  9490.255859  -49251.242188  285.316528   82.321930   48.213898  872.291382  -48786.679688  970.561707
 1852.000000  8657.633789  -65088.347656  -58859.742188  9565.048828  -49294.695312  287.565125  103.128288   48.230434  871.992310  -48829.976562  -1230.929688
 1853.000000  8721.101562  -65102.222656  -58809.007812  9609.926758  -49199.082031  288.914337  135.258957   48.480785  867.489380  -48731.949219  -864.374817
 1854.000000  8611.283203  -65012.000000  -58818.093750  9640.605469  -49177.488281  289.836670   62.613903   48.306412  870.620789  -48712.035156  1937.337158
 1855.000000  8759.327148  -65142.113281  -58805.117188  9590.933594  -49214.183594  288.343323  275.129242   48.268288  871.308472  -48749.097656  -743.392456
 1856.000000  8571.127930  -65081.554688  -58933.460938  9769.236328  -49164.226562  293.703827  -97.846138   48.336628  870.076538  -48698.484375  3320.293701
 1857.000000  8458.258789  -65102.929688  -59077.859375  9857.562500  -49220.296875  296.359314  -230.672363   48.415550  868.658264  -48753.792969  1336.155396
 1858.000000  8815.248047  -65105.175781  -58700.632812  9555.593750  -49145.039062  287.280853  382.423859   48.311405  870.530823  -48679.539062  1156.367676
 1859.000000  8742.172852  -65348.308594  -59041.445312  9789.542969  -49251.902344  294.314331   69.103813   48.362122  869.617920  -48785.914062  -1471.793823
 1860.000000  8879.230469  -65241.652344  -58795.406250  9527.402344  -49268.003906  286.433289  340.187531   48.376045  869.367615  -48801.878906  2376.094238
 1861.000000  8729.037109  -65168.453125  -58869.968750  9610.342773  -49259.625000  288.926849  178.034592   48.248669  871.662720  -48794.730469  2567.774902
 1862.000000  8527.549805  -65037.175781  -58922.929688  9715.472656  -49207.457031  292.087463  -29.138590   48.258549  871.484253  -48742.464844  2255.668945
 1863.000000  8897.742188  -65178.933594  -58708.406250  9426.521484  -49281.882812  283.400391  319.532166   48.457832  867.900269  -48814.972656  1603.899048
 1864.000000  8673.068359  -65227.136719  -58987.437500  9718.867188  -49268.570312  292.189545   76.423622   48.132832  873.760498  -48804.789062  762.857300
 1865.000000  9018.003906  -65618.500000  -59030.664062  9727.105469  -49303.558594  292.437195  425.331390   48.123363  873.932373  -48839.871094  1262.972412
 1866.000000  8580.760742  -64839.773438  -58683.210938  9553.843750  -49129.367188  287.228241  111.716125   48.313122  870.499878  -48663.851562  -724.232788
 1867.000000  8576.376953  -65038.382812  -58880.750000  9630.154297  -49250.593750  289.522461   61.852131   48.210258  872.357239  -48786.066406  2145.577881
 1868.000000  8903.122070  -65179.375000  -58695.914062  9447.214844  -49248.699219  284.022522  384.624146   48.204872  872.454712  -48784.226562  1392.704224
 1869.000000  8616.125000  -65005.367188  -58810.187500  9573.277344  -49236.910156  287.812500   13.132262   48.458111  867.895325  -48769.996094  -208.042831
 1870.000000  8743.194336  -65044.023438  -58725.234375  9638.177734  -49087.054688  289.763672  224.916580   48.230911  871.983643  -48622.328125  -3884.383301
 1871.000000  8691.762695  -65268.554688  -59007.953125  9784.419922  -49223.531250  294.160309   28.704460   48.275826  871.172424  -48758.375000  -834.262024
 1872.000000  8635.747070  -65111.628906  -58900.406250  9567.790039  -49332.617188  287.647522   91.286263   48.149204  873.463379  -48868.679688  -1315.616211
 1873.000000  8880.881836  -65294.714844  -58839.312500  9666.273438  -49173.039062  290.608337  368.188629   48.258129  871.491882  -48708.050781  671.231995
 1874.000000  8764.727539  -65178.472656  -58841.304688  9675.163086  -49166.140625  290.875610  247.988892   48.225998  872.072510  -48701.460938  1465.543945
 1875.000000  8641.911133  -64940.949219  -58732.921875  9525.437500  -49207.484375  286.374237  156.228088   48.172401  873.042786  -48743.324219  774.940125
 1876.000000  8917.237305  -65091.890625  -58608.695312  9408.307617  -49200.386719  282.852814  530.586121   48.207912  872.399658  -48735.882812   33.094086
 1877.000000  8432.519531  -65255.867188  -59248.062500  10033.102539  -49214.960938  301.636749  -251.570297   48.217545  872.225403  -48750.363281  242.753479
 1878.000000  8770.391602  -65275.140625  -58942.015625  9682.468750  -49259.546875  291.095245  268.376129   48.146156  873.518677  -48795.636719  339.697632
 1879.000000  8669.573242  -65169.675781  -58929.054688  9710.476562  -49218.578125  291.937286   47.758503   48.321991  870.340088  -48752.976562  1972.442505
 1880.000000  8751.578125  -65354.414062  -59040.125000  9864.806641  -49175.320312  296.577087  153.100815   48.214077  872.288147  -48710.757812  2304.304688
 1881.000000  8757.041016  -65092.757812  -58758.414062  9443.783203  -49314.632812  283.919373  235.568771   48.171642  873.056519  -48850.480469  2339.077148
 1882.000000  8691.856445  -65053.097656  -58785.539062  9561.236328  -49224.304688  287.450500  212.504471   48.290298  870.911316  -48759.007812  1388.366333
 1883.000000  8909.349609  -65203.343750  -58722.929688  9508.232422  -49214.695312  285.856964  430.225739   48.358410  869.684631  -48748.742188  -570.040344
 1884.000000  8740.275391  -65318.367188  -59008.640625  9731.022461  -49277.617188  292.554962  163.146744   48.346367  869.901306  -48811.781250  3190.660889
 1885.000000  8814.761719  -65073.613281  -58685.843750  9445.962891  -49239.882812  283.984894  282.041748   48.343281  869.956787  -48774.074219  944.715027
 1886.000000  8643.525391  -65317.535156  -59102.976562  9838.074219  -49264.902344  295.773376   13.392467   48.194485  872.642700  -48800.527344  -821.252197
 1887.000000  8675.558594  -65030.695312  -58777.117188  9514.924805  -49262.191406  286.058167  136.573105   48.296661  870.796570  -48796.832031  523.952148
 1888.000000  8930.659180  -65298.546875  -58793.304688  9488.136719  -49305.167969  285.252808  475.754150   48.239845  871.822144  -48840.355469  -136.016083
 1889.000000  8854.185547  -65509.816406  -59087.375000  9879.742188  -49207.632812  297.026093  282.055298   48.162212  873.227478  -48743.570312  2667.592285
 1890.000000  8592.804688  -65064.296875  -58894.882812  9627.673828  -49267.210938  289.447876  -38.858704   48.335476  870.097290  -48801.476562  3989.489746
 1891.000000  8731.531250  -65098.535156  -58788.453125  9535.566406  -49252.886719  286.678741  200.514389   48.242832  871.768188  -48788.046875  1953.031128
 1892.000000  8809.715820  -65322.945312  -58944.390625  9614.462891  -49329.929688  289.050690  229.000504   48.290600  870.905884  -48864.628906  839.930481
 1893.000000  8883.666992  -65175.347656  -58712.390625  9521.827148  -49190.562500  286.265686  370.151947   48.314953  870.466858  -48725.027344  -770.067383
 1894.000000  8864.460938  -65337.203125  -58900.578125  9739.146484  -49161.429688  292.799194  236.800491   48.276337  871.163147  -48696.265625  -1071.876221
 1895.000000  8428.522461  -64939.414062  -58939.929688  9709.933594  -49229.996094  291.920959  -163.263626   48.206989  872.416382  -48765.500000  3775.141846
 1896.000000  8608.212891  -65078.753906  -58902.281250  9787.162109  -49115.117188  294.242767   84.103539   48.258587  871.483582  -48650.125000  679.378784
 1897.000000  8706.519531  -65115.554688  -58831.335938  9607.727539  -49223.609375  288.848206  244.996475   48.175884  872.979675  -48759.414062  -428.516632
 1898.000000  8915.595703  -65601.992188  -59120.265625  9865.914062  -49254.351562  296.610382  310.632172   48.144993  873.539795  -48790.453125  3002.078613
 1899.000000  9001.562500  -65405.785156  -58826.289062  9558.511719  -49267.777344  287.368591  465.497894   48.193188  872.666199  -48803.414062  3146.423096
 1900.000000  8936.836914  -65356.046875  -58844.937500  9517.571289  -49327.367188  286.137726  345.689484   48.391136  869.096497  -48861.097656  -1783.806763
 1901.000000  8677.977539  -65294.843750  -59049.812500  9774.894531  -49274.917969  293.873932   83.542892   48.281441  871.071106  -48809.707031  823.420654
 1902.000000  8276.220703  -64786.609375  -58932.203125  9710.122070  -49222.082031  291.926605  -318.682587   48.262020  871.421570  -48757.058594  -377.491455
 1903.000000  8698.615234  -65068.878906  -58798.414062  9627.109375  -49171.304688  289.430908  176.096176   48.302460  870.692017  -48705.890625  2385.726074
 1904.000000  9069.591797  -65570.367188  -58922.015625  9636.571289  -49285.445312  289.715363  498.171234   48.302376  870.693542  -48820.031250  1336.547241
 1905.000000  8901.037109  -65197.960938  -58723.789062  9493.967773  -49229.820312  285.428131  332.984039   48.342873  869.964172  -48764.015625  2147.804199
 1906.000000  8765.210938  -65163.210938  -58820.562500  9584.699219  -49235.863281  288.155884  236.081558   48.283081  871.041504  -48770.636719  1022.124023
 1907.000000  8521.922852  -64890.164062  -58802.406250  9537.535156  -49264.871094  286.737946   64.885300   48.202091  872.505005  -48800.421875   44.413280
 1908.000000  8570.086914  -64948.054688  -58798.265625  9549.634766  -49248.632812  287.101715   30.422693   48.276089  871.167664  -48783.472656  1435.385498
 1909.000000  8715.693359  -65154.375000  -58859.882812  9671.975586  -49187.906250  290.779785  161.198334   48.263981  871.386169  -48722.863281  1545.621704
 1910.000000  8609.586914  -65192.035156  -59003.929688  9704.024414  -49299.906250  291.743286   23.105272   48.277721  871.138184  -48834.730469  397.835541
 1911.000000  8709.949219  -65134.308594  -58850.789062  9596.750977  -49254.039062  288.518219  215.403076   48.209026  872.379517  -48789.523438  -813.084290
 1912.000000  8627.301758  -65056.199219  -58849.468750  9506.026367  -49343.441406  285.790649   97.698730   48.245487  871.720215  -48878.574219  -249.003311
 1913.000000  8769.453125  -65108.117188  -58760.179688  9512.045898  -49248.132812  285.971619  284.283356   48.344868  869.928284  -48782.308594  -448.047302
 1914.000000  8704.941406  -65098.210938  -58819.554688  9679.158203  -49140.398438  290.995728  100.035332   48.413639  868.692505  -48673.914062  -14.721389
 1915.000000  8862.493164  -65385.527344  -58948.882812  9685.573242  -49263.308594  291.188568  321.764160   48.329937  870.197021  -48797.628906  142.774628
 1916.000000  8653.785156  -65014.738281  -58788.187500  9444.916016  -49343.273438  283.953430  154.599869   48.155716  873.345276  -48879.273438  -359.811920
 1917.000000  8782.945312  -65146.609375  -58790.570312  9608.980469  -49181.589844  288.885864  279.693329   48.264980  871.368164  -48716.535156  1820.308472
 1918.000000  8867.646484  -65359.894531  -58917.437500  9662.371094  -49255.066406  290.491028  355.669525   48.155605  873.347290  -48791.066406  842.728027
 1919.000000  8503.439453  -64917.812500  -58848.523438  9734.455078  -49114.070312  292.658173  -94.871803   48.349186  869.850586  -48648.207031  1618.702271
 1920.000000  8571.906250  -65210.886719  -59073.734375  9854.550781  -49219.183594  296.268738  -39.585377   48.216675  872.241150  -48754.593750  1106.236328
 1921.000000  8832.880859  -65033.007812  -58624.312500  9474.180664  -49150.132812  284.833221  450.022095   48.271889  871.243469  -48685.011719  575.107788
 1922.000000  8767.785156  -65357.796875  -59018.976562  9775.640625  -49243.335938  293.896362  215.620590   48.159126  873.283447  -48779.300781  1346.432739
 1923.000000  8723.656250  -65250.523438  -58959.593750  9720.102539  -49239.492188  292.226685  120.331566   48.308037  870.591492  -48774.023438  1425.888428
 1924.000000  8790.727539  -65276.378906  -58910.812500  9633.392578  -49277.421875  289.619812  218.763870   48.306976  870.610596  -48811.964844  -1093.432007
 1925.000000  8814.297852  -65368.417969  -58969.093750  9737.208008  -49231.886719  292.740936  305.105133   48.214733  872.276245  -48767.316406  750.134705
 1926.000000  8713.208008  -65260.187500  -58970.921875  9779.627930  -49191.292969  294.016235  132.256973   48.320904  870.359680  -48725.699219  971.693970
 1927.000000  8444.107422  -64873.070312  -58862.960938  9712.250000  -49150.710938  291.990601   -9.524638   48.213188  872.304199  -48686.156250  817.783875
 1928.000000  8679.949219  -64934.746094  -58681.320312  9539.033203  -49142.289062  286.782959  183.728165   48.416298  868.644836  -48675.777344  3480.314453
 1929.000000  8493.118164  -65030.558594  -58957.914062  9726.878906  -49231.035156  292.430389  -100.077454   48.308674  870.580017  -48765.562500  124.805054
 1930.000000  8623.480469  -65038.273438  -58836.250000  9669.579102  -49166.671875  290.707733  123.259087   48.274593  871.194641  -48701.527344  -1007.638794
 1931.000000  8798.283203  -65217.230469  -58851.117188  9711.425781  -49139.691406  291.965820  305.038574   48.328415  870.224426  -48674.027344  2814.637939
 1932.000000  8886.587891  -65180.601562  -58725.257812  9427.093750  -49298.164062  283.417603  432.323151   48.339504  870.024780  -48832.394531  -92.958496
 1933.000000  8634.378906  -65250.726562  -59046.531250  9673.606445  -49372.925781  290.828796   43.306652   48.199509  872.551758  -48908.503906  449.143555
 1934.000000  8684.220703  -65075.632812  -58815.289062  9518.843750  -49296.445312  286.175995  126.843559   48.323227  870.317810  -48830.832031  -471.766663
 1935.000000  8819.203125  -65118.941406  -58728.578125  9497.468750  -49231.109375  285.533356  377.496246   48.186398  872.789185  -48766.812500  1170.635742
 1936.000000  8717.776367  -65002.609375  -58712.171875  9468.998047  -49243.171875  284.677429  212.551163   48.353352  869.775635  -48777.265625  -1731.630737
 1937.000000  8634.612305  -64876.421875  -58676.375000  9421.597656  -49254.777344  283.252380  202.224075   48.179703  872.910461  -48790.546875   18.908327
 1938.000000  8571.541992  -64909.414062  -58768.398438  9577.066406  -49191.332031  287.926422  125.227318   48.130188  873.808472  -48727.578125  -387.703796
 1939.000000  8665.300781  -65353.773438  -59111.632812  9756.411133  -49355.222656  293.318268  108.056160   48.099796  874.360596  -48891.761719  2241.022217
 1940.000000  8808.116211  -65237.820312  -58860.960938  9533.851562  -49327.109375  286.627197  304.170074   48.081692  874.689819  -48863.820312  -1338.729736
 1941.000000  8536.082031  -65099.714844  -58988.085938  9747.426758  -49240.660156  293.048157  -35.381191   48.255657  871.536499  -48775.695312  1104.752319
 1942.000000  8845.280273  -65257.726562  -58845.000000  9633.678711  -49211.320312  289.628418  219.960678   48.439442  868.229797  -48744.585938  457.105652
 1943.000000  8483.419922  -64924.890625  -58858.734375  9755.882812  -49102.851562  293.302368  -99.855103   48.372322  869.434509  -48636.765625  -695.319763
 1944.000000  8460.594727  -64760.992188  -58724.804688  9493.814453  -49230.992188  285.423523  -54.152576   48.220486  872.172180  -48766.367188  1800.647217
 1945.000000  8604.964844  -65055.085938  -58882.132812  9767.490234  -49114.640625  293.651337   78.138763   48.249901  871.640503  -48649.734375  -1016.997253
 1946.000000  8740.203125  -65105.164062  -58793.781250  9479.252930  -49314.527344  284.985718  204.622559   48.364143  869.581543  -48848.519531  113.317139
 1947.000000  8549.070312  -65071.031250  -58956.625000  9659.262695  -49297.363281  290.397583  -18.821463   48.309868  870.558533  -48831.878906  2538.373779
 1948.000000  8813.817383  -65017.058594  -58636.812500  9548.932617  -49087.878906  287.080597  348.456879   48.311291  870.532898  -48622.378906  -99.094864
 1949.000000  9056.769531  -65347.378906  -58713.359375  9333.029297  -49380.328125  280.589630  589.470093   48.236252  871.887146  -48915.550781  -1166.407837
 1950.000000  8591.361328  -65046.714844  -58884.148438  9562.080078  -49322.070312  287.475861   67.041336   48.257790  871.497986  -48857.085938  1822.315552
 1951.000000  8799.696289  -65189.097656  -58814.882812  9596.832031  -49218.050781  288.520660  315.390717   48.245659  871.717102  -48753.183594  -400.607117
 1952.000000  8748.847656  -65000.843750  -58676.976562  9452.822266  -49224.156250  284.191101  322.490295   48.255249  871.543884  -48759.195312  1243.500854
 1953.000000  8680.739258  -65109.984375  -58853.703125  9621.861328  -49231.843750  289.273132  156.575455   48.278412  871.125732  -48766.660156  1566.553955
 1954.000000  8777.071289  -65261.468750  -58922.296875  9691.726562  -49230.570312  291.373566  246.475479   48.363567  869.591919  -48764.566406  643.075195
 1955.000000  8774.068359  -65105.476562  -58752.515625  9683.927734  -49068.585938  291.139099  259.187531   48.269512  871.286316  -48603.488281  1111.561401
 1956.000000  8799.524414  -65221.179688  -58851.945312  9698.686523  -49153.257812  291.582825  290.145020   48.311382  870.531189  -48687.757812  1859.691650
 1957.000000  8848.889648  -65270.675781  -58846.843750  9596.220703  -49250.625000  288.502258  346.655304   48.261818  871.425232  -48785.601562  1335.105713
 1958.000000  8522.268555  -65148.406250  -59058.015625  9727.507812  -49330.507812  292.449310  -77.700157   48.339314  870.028198  -48864.738281  -1135.601562
 1959.000000  8707.888672  -65107.546875  -58833.125000  9613.798828  -49219.328125  289.030731  106.244286   48.423855  868.509277  -48752.742188  976.774475
 1960.000000  8750.629883  -65263.753906  -58940.109375  9705.819336  -49234.289062  291.797272  222.629517   48.182858  872.853333  -48770.027344  1494.032715
 1961.000000  8806.552734  -65383.152344  -58995.250000  9723.585938  -49271.664062  292.331390  274.812958   48.130615  873.800720  -48807.906250  -751.953003
 1962.000000  8525.319336  -65030.640625  -58935.398438  9721.608398  -49213.789062  292.271942  -17.883017   48.315956  870.448792  -48748.246094  1536.285522
 1963.000000  8833.385742  -65361.195312  -58954.507812  9668.937500  -49285.570312  290.688446  281.923462   48.233826  871.930969  -48820.816406  2100.510498
 1964.000000  8825.866211  -65350.640625  -58955.148438  9670.867188  -49284.281250  290.746460  269.090302   48.276917  871.152710  -48819.113281  -384.089386
 1965.000000  8501.879883  -64970.335938  -58891.804688  9623.020508  -49268.785156  289.307983  -46.043625   48.129017  873.829773  -48805.042969  -1140.541992
 1966.000000  8731.892578  -65466.929688  -59160.179688  9865.207031  -49294.972656  296.589111   91.710938   48.221439  872.154968  -48830.339844  3338.169189
 1967.000000  8936.750000  -65603.976562  -59085.710938  9836.556641  -49249.156250  295.727753  350.240753   48.119865  873.995911  -48785.500000  866.586060
 1968.000000  8499.625977  -65039.195312  -58956.132812  9695.904297  -49260.226562  291.499176  -27.798630   48.163170  873.210083  -48796.152344  701.218567
 1969.000000  8883.541992  -65131.621094  -58666.585938  9378.989258  -49287.597656  281.971375  385.312103   48.397259  868.986511  -48821.269531  515.940063
 1970.000000  8653.203125  -65050.554688  -58819.632812  9553.855469  -49265.777344  287.228577   55.833530   48.313198  870.498474  -48800.257812  1574.203857
 1971.000000  8915.614258  -65374.761719  -58882.968750  9700.097656  -49182.871094  291.625244  319.546539   48.367458  869.521973  -48716.832031  1747.878296
 1972.000000  8651.796875  -65066.644531  -58848.429688  9528.498047  -49319.929688  286.466248  145.618011   48.256603  871.519409  -48854.957031  695.350342
 1973.000000  8613.930664  -65128.695312  -58939.539062  9608.011719  -49331.527344  288.856750   25.085114   48.248993  871.656860  -48866.628906  1714.642334
 1974.000000  8627.341797  -65012.238281  -58812.312500  9594.176758  -49218.136719  288.440826   77.824554   48.295029  870.825989  -48752.792969  552.252014
 1975.000000  8824.408203  -65318.046875  -58912.031250  9673.708008  -49238.324219  290.831848  229.902084   48.284275  871.019958  -48773.085938  1770.594727
 1976.000000  8667.603516  -65062.078125  -58821.281250  9662.110352  -49159.171875  290.483185  220.728470   48.143127  873.573608  -48695.292969  1214.048340
 1977.000000  8640.687500  -64927.007812  -58713.687500  9552.889648  -49160.796875  287.199554  165.205673   48.236336  871.885620  -48696.019531  676.237671
 1978.000000  8697.166016  -64987.453125  -58719.421875  9564.267578  -49155.156250  287.541626  142.497040   48.263744  871.390442  -48690.113281   -5.493828
 1979.000000  8779.831055  -64954.777344  -58608.968750  9424.230469  -49184.738281  283.331512  366.796021   48.304489  870.655457  -48719.304688  -142.906723
 1980.000000  8570.933594  -64871.304688  -58728.960938  9649.186523  -49079.773438  290.094635   50.544006   48.332340  870.153748  -48614.070312  3534.095459
 1981.000000  8694.619141  -65076.375000  -58804.804688  9581.613281  -49223.191406  288.063110  212.159805   48.204472  872.461914  -48758.722656  -173.197540
 1982.000000  8562.183594  -65139.652344  -59007.882812  9705.207031  -49302.675781  291.778839  -24.405539   48.142578  873.583618  -48838.800781  3921.328613
 1983.000000  8799.125000  -65144.062500  -58766.812500  9464.439453  -49302.375000  284.540375  247.570496   48.330494  870.186951  -48836.691406  694.242920
 1984.000000  8714.251953  -65050.019531  -58763.773438  9517.581055  -49246.191406  286.138031  214.279129   48.312477  870.511475  -48780.679688  -1184.688721
 1985.000000  8451.478516  -64868.324219  -58837.593750  9641.081055  -49196.511719  289.850952  -130.101212   48.303062  870.681152  -48731.089844  2745.992188
 1986.000000  8608.634766  -65137.734375  -58963.789062  9675.881836  -49287.906250  290.897217   20.965189   48.374134  869.401978  -48821.800781  1344.121826
 1987.000000  8894.207031  -65214.742188  -58746.031250  9452.095703  -49293.937500  284.169281  377.973480   48.224854  872.093201  -48829.269531  2030.140381
 1988.000000  8634.345703  -64875.503906  -58679.164062  9482.366211  -49196.796875  285.079315  168.607651   48.451073  868.021362  -48729.949219  1011.192627
 1989.000000  8821.193359  -65261.726562  -58878.429688  9624.201172  -49254.226562  289.343475  268.819794   48.129547  873.820129  -48790.476562  -674.036926
 1990.000000  8616.640625  -65107.460938  -58925.445312  9761.273438  -49164.171875  293.464447   59.935669   48.348804  869.857422  -48698.312500  1849.805176
 1991.000000  8891.840820  -65421.820312  -58953.968750  9656.033203  -49297.937500  290.300476  440.807373   48.158157  873.300964  -48833.914062  2404.229492
 1992.000000  8567.433594  -64987.515625  -58849.937500  9592.439453  -49257.500000  288.388580  -32.953167   48.253315  871.578796  -48792.558594  3107.642578
 1993.000000  8807.066406  -65330.796875  -58955.687500  9594.815430  -49360.871094  288.460022  237.470505   48.129562  873.819824  -48897.121094  741.863525
 1994.000000  8709.893555  -65147.359375  -58868.359375  9577.629883  -49290.730469  287.943359  168.751770   48.284256  871.020264  -48825.492188  -1670.564331
 1995.000000  8498.130859  -65027.820312  -58956.406250  9715.851562  -49240.554688  292.098877  -53.980316   48.359001  869.674011  -48774.593750  -220.653961
 1996.000000  8817.708008  -65284.976562  -58894.445312  9662.068359  -49232.375000  290.481934  241.409958   48.195385  872.626404  -48767.992188  169.910202
 1997.000000  8498.139648  -64969.625000  -58889.195312  9685.957031  -49203.238281  291.200104    9.243316   48.179749  872.909607  -48739.007812  -211.044571
 1998.000000  8589.214844  -65057.789062  -58901.601562  9699.896484  -49201.703125  291.619202   15.406116   48.289692  870.922241  -48736.410156  847.988403
 1999.000000  8777.560547  -65294.546875  -58939.625000  9761.626953  -49178.000000  293.475067  211.987869   48.264473  871.377319  -48712.953125  1017.617004
 2000.000000  8632.519531  -64987.570312  -58783.343750  9642.468750  -49140.875000  289.892670  116.516472   48.474884  867.594971  -48673.800781  1340.711060
 2001.000000  8775.349609  -65301.546875  -58953.460938  9826.998047  -49126.460938  295.440399  257.891937   48.142399  873.586853  -48662.589844  1822.053101
 2002.000000  8728.519531  -65371.386719  -59078.320312  9729.841797  -49348.476562  292.519470  166.394638   48.244507  871.737915  -48883.621094  -187.654663
 2003.000000  8761.719727  -65422.734375  -59097.039062  9869.646484  -49227.390625  296.722595  107.481506   48.244804  871.732544  -48762.531250  -2397.385986
 2004.000000  8696.962891  -65236.121094  -58965.265625  9714.968750  -49250.296875  292.072327   78.516754   48.248005  871.674744  -48785.406250  1307.977905
 2005.000000  8717.081055  -65125.148438  -58838.210938  9584.218750  -49253.992188  288.141449  224.593033   48.029186  875.646057  -48791.210938  -1131.601562
 2006.000000  8540.359375  -65058.722656  -58946.726562  9754.390625  -49192.335938  293.257507  -77.915993   48.376377  869.361633  -48726.210938    0.846184
 2007.000000  8765.454102  -64936.101562  -58598.625000  9396.892578  -49201.734375  282.509644  260.225372   48.262913  871.405457  -48736.699219   -6.313068
 2008.000000  8548.763672  -65050.066406  -58937.617188  9785.003906  -49152.613281  294.177887  -13.601451   48.296700  870.795898  -48687.253906  1735.462524
 2009.000000  8773.723633  -65032.449219  -58685.820312  9540.676758  -49145.144531  286.832397  340.566498   48.140156  873.627563  -48681.292969  3886.369385
 2010.000000  8762.519531  -65210.898438  -58877.039062  9541.677734  -49335.359375  286.862488  255.465073   48.174362  873.007202  -48871.179688  2862.041748
 2011.000000  8796.488281  -65358.835938  -58995.234375  9811.513672  -49183.718750  294.974854  289.632904   48.211311  872.338135  -48719.183594  755.058105
 2012.000000  8806.408203  -65293.718750  -58912.453125  9658.193359  -49254.257812  290.365417  319.549774   48.072216  874.862244  -48791.062500  2742.096436
 2013.000000  8823.437500  -65294.082031  -58898.242188  9617.779297  -49280.460938  289.150421  250.689209   48.354389  869.756958  -48814.546875  -476.538757
 2014.000000  8623.085938  -65063.070312  -58867.984375  9626.991211  -49240.992188  289.427338   30.053213   48.292244  870.876221  -48775.675781  1394.966187
 2015.000000  8867.483398  -65411.089844  -58964.906250  9734.528320  -49230.378906  292.660370  282.999786   48.343021  869.961487  -48764.574219  1059.635986
 2016.000000  8915.960938  -65380.453125  -58896.734375  9650.761719  -49245.972656  290.141998  343.270844   48.265724  871.354736  -48780.914062  149.133560
 2017.000000  8776.253906  -65244.804688  -58895.851562  9680.166016  -49215.687500  291.026001  192.129150   48.253891  871.568420  -48750.742188  1250.239624
 2018.000000  8890.791992  -65364.101562  -58892.937500  9578.968750  -49313.968750  287.983612  339.882111   48.222153  872.142029  -48849.328125  2254.096436
 2019.000000  8660.949219  -65283.957031  -59054.687500  9866.033203  -49188.656250  296.613953  -61.011398   48.439972  868.220276  -48721.917969  1324.295166
 2020.000000  8590.147461  -65111.546875  -58946.343750  9741.587891  -49204.757812  292.872620    8.094849   48.167725  873.127502  -48740.640625  1621.868408
 2021.000000  8621.777344  -65046.257812  -58849.351562  9726.037109  -49123.312500  292.405121   99.291870   48.217747  872.221741  -48658.714844  2304.338623
 2022.000000  8714.332031  -65022.570312  -58731.804688  9515.341797  -49216.460938  286.070709  229.573532   48.228378  872.029480  -48751.761719  612.473145
 2023.000000  8723.590820  -65192.539062  -58893.585938  9718.091797  -49175.492188  292.166229  148.740189   48.268459  871.305359  -48710.406250  1909.130615
 2024.000000  8722.704102  -65229.375000  -58930.218750  9666.933594  -49263.285156  290.628204  140.501785   48.325172  870.282776  -48797.652344  2363.469727
 2025.000000  8573.148438  -65140.148438  -59000.476562  9820.516602  -49179.960938  295.245544  -117.774879   48.413990  868.686218  -48713.472656  891.618286
 2026.000000  8880.964844  -65199.066406  -58746.875000  9510.480469  -49236.394531  285.924561  358.958893   48.439842  868.222595  -48769.656250  1339.409790
 2027.000000  8608.310547  -65023.269531  -58838.906250  9598.363281  -49240.542969  288.566681   67.743675   48.294312  870.838928  -48775.207031  -20.041849
 2028.000000  9027.087891  -65420.468750  -58821.343750  9598.575195  -49222.769531  288.573059  510.971802   48.274185  871.202026  -48757.628906  -1644.158081
 2029.000000  8707.796875  -65137.652344  -58855.445312  9543.870117  -49311.574219  286.928406  191.456421   48.204319  872.464722  -48847.105469  3413.733154
 2030.000000  8598.211914  -65139.207031  -58974.000000  9687.158203  -49286.843750  291.236237   11.943645   48.266495  871.340820  -48821.777344  3010.667969
 2031.000000  8770.202148  -65148.949219  -58814.539062  9564.889648  -49249.648438  287.560333  255.511337   48.233650  871.934143  -48784.898438  1618.879639
 2032.000000  8694.540039  -64948.574219  -58682.367188  9443.719727  -49238.648438  283.917450  206.292679   48.138634  873.655151  -48774.812500  -295.527893
 2033.000000  8671.707031  -65153.191406  -58912.171875  9756.882812  -49155.289062  293.332428   66.048653   48.255447  871.540283  -48690.328125  2556.885254
 2034.000000  8705.668945  -65205.042969  -58922.148438  9700.751953  -49221.398438  291.644897  160.694992   48.071449  874.876221  -48758.210938  1337.697510
 2035.000000  8604.289062  -65207.984375  -59034.171875  9704.747070  -49329.425781  291.765015   43.692036   48.154469  873.367859  -48865.437500  352.737335
 2036.000000  8508.600586  -64995.855469  -58909.640625  9663.806641  -49245.835938  290.534180   10.383250   48.171661  873.056152  -48781.683594  2802.696289
 2037.000000  8696.484375  -65161.769531  -58895.507812  9724.899414  -49170.609375  292.370880  180.783920   48.218533  872.207520  -48706.003906  1627.600830
 2038.000000  8636.144531  -64908.500000  -58695.921875  9461.466797  -49234.453125  284.451019  203.340378   48.205441  872.444397  -48769.972656  1423.908325
 2039.000000  8838.511719  -65172.269531  -58766.796875  9567.544922  -49199.250000  287.640167  397.897736   48.118889  874.013672  -48735.605469  2065.939453
 2040.000000  8557.396484  -65043.394531  -58917.593750  9735.146484  -49182.445312  292.678955  -10.477641   48.350311  869.830322  -48716.570312  -1993.188599
 2041.000000  8692.050781  -65301.652344  -59051.500000  9720.580078  -49330.921875  292.241028  106.594887   48.266151  871.346985  -48865.855469  1971.248657
 2042.000000  8527.259766  -64899.953125  -58799.273438  9739.959961  -49059.312500  292.823669   -7.808370   48.370785  869.462158  -48593.238281  1013.056458
 2043.000000  8619.626953  -64766.324219  -58573.148438  9471.053711  -49102.093750  284.739227  231.853500   48.168575  873.112122  -48637.968750  -468.771301
 2044.000000  8732.224609  -65128.121094  -58823.875000  9674.107422  -49149.765625  290.843872  216.420303   48.364708  869.571411  -48683.750000  2602.202393
 2045.000000  8515.405273  -64854.386719  -58773.312500  9675.354492  -49097.957031  290.881348   22.380503   48.187305  872.772766  -48633.652344  759.774353
 2046.000000  8522.431641  -64996.285156  -58905.390625  9571.920898  -49333.468750  287.771729   32.243450   48.077808  874.760498  -48870.218750  4760.629395
 2047.000000  8757.253906  -65197.945312  -58866.054688  9589.975586  -49276.078125  288.314514  263.128815   48.147774  873.489319  -48812.152344  1649.559937
 2048.000000  8393.679688  -65042.144531  -59079.007812  9880.829102  -49198.179688  297.058777  -263.419525   48.319283  870.388916  -48732.601562  -1181.500732
 2049.000000  8620.207031  -65144.398438  -58958.687500  9697.025391  -49261.664062  291.532867   86.903870   48.332668  870.147827  -48795.957031  -786.350952
 2050.000000  8789.197266  -65159.417969  -58790.171875  9662.283203  -49127.890625  290.488373  281.501709   48.220352  872.174622  -48663.265625  199.930511
 2051.000000  8757.053711  -65301.152344  -58968.031250  9706.360352  -49261.671875  291.813507  203.521408   48.128078  873.846802  -48797.937500  152.739471
 2052.000000  8858.519531  -65321.929688  -58877.250000  9660.403320  -49216.847656  290.431854  367.587006   48.164051  873.194153  -48752.765625  2261.091797
 2053.000000  8575.288086  -64934.464844  -58793.796875  9505.025391  -49288.773438  285.760559  136.276413   48.145569  873.529358  -48824.871094  562.619080
 2054.000000  8759.661133  -65327.531250  -58998.640625  9784.345703  -49214.296875  294.158081  212.959396   48.230358  871.993652  -48749.578125  -757.762634
 2055.000000  8817.402344  -65228.105469  -58840.773438  9572.322266  -49268.453125  287.783783  284.107330   48.209557  872.369934  -48803.933594  2862.836914
 2056.000000  8799.453125  -65291.460938  -58921.468750  9734.760742  -49186.707031  292.667358  238.526810   48.329834  870.198853  -48721.027344  -517.666443
 2057.000000  8607.345703  -64690.644531  -58509.773438  9415.265625  -49094.507812  283.062012  214.538269   48.299908  870.738037  -48629.117188  306.688599
 2058.000000  8591.573242  -64904.867188  -58744.203125  9530.609375  -49213.593750  286.529724  127.679382   48.208538  872.388367  -48749.085938  1451.446777
 2059.000000  8539.777344  -65012.773438  -58904.000000  9661.060547  -49242.937500  290.451630   -1.629926   48.314213  870.480225  -48777.410156  -394.284424
 2060.000000  8702.678711  -65117.230469  -58848.531250  9684.973633  -49163.558594  291.170563  187.782837   48.159637  873.274170  -48699.519531  -964.559875
 2061.000000  8855.050781  -65339.398438  -58913.218750  9619.339844  -49293.878906  289.197327  277.886749   48.283115  871.040894  -48828.652344  1327.731201
 2062.000000  8964.769531  -65371.343750  -58832.906250  9535.335938  -49297.570312  286.671814  375.542755   48.316612  870.437012  -48832.019531  -1663.791748
 2063.000000  8702.207031  -65112.179688  -58836.750000  9653.966797  -49182.781250  290.238342  123.555656   48.416794  868.635925  -48716.265625  1207.997437
 2064.000000  8790.703125  -65271.773438  -58898.414062  9639.783203  -49258.632812  289.811951  255.524734   48.284908  871.008545  -48793.386719  1245.487915
 2065.000000  8817.506836  -65183.359375  -58799.460938  9585.475586  -49213.984375  288.179230  275.719055   48.296501  870.799438  -48748.628906  -525.143555
 2066.000000  8827.908203  -65169.570312  -58769.898438  9613.320312  -49156.578125  289.016388  305.510406   48.248615  871.663696  -48691.683594  1152.671143
 2067.000000  8629.718750  -64956.832031  -58758.609375  9598.663086  -49159.945312  288.575684   81.402161   48.365353  869.559814  -48693.925781  2843.296387
 2068.000000  8840.756836  -65272.726562  -58860.585938  9605.159180  -49255.425781  288.770996  271.994019   48.288609  870.941772  -48790.144531  -772.508667
 2069.000000  8636.002930  -65186.050781  -58973.445312  9664.010742  -49309.433594  290.540314   25.486185   48.238613  871.844421  -48844.632812  746.896973
 2070.000000  8613.503906  -65157.734375  -58966.710938  9749.334961  -49217.375000  293.105530   51.047192   48.184975  872.814941  -48753.093750  791.090271
 2071.000000  8933.041992  -65574.000000  -59076.781250  9869.867188  -49206.914062  296.729218  329.776031   48.280830  871.082092  -48741.707031  2595.290527
 2072.000000  8646.703125  -65246.250000  -59019.335938  9791.126953  -49228.210938  294.361969   19.513529   48.334709  870.111084  -48762.484375  -432.261536
 2073.000000  8645.511719  -65019.203125  -58795.093750  9488.984375  -49306.109375  285.278290   16.461000   48.369663  869.482300  -48840.046875  -100.971146
 2074.000000  8662.943359  -65010.687500  -58772.320312  9578.572266  -49193.750000  287.971680  137.742203   48.283184  871.039612  -48728.519531  -720.742126
 2075.000000  8887.715820  -65466.140625  -59011.796875  9760.812500  -49250.984375  293.450592  374.065582   48.135410  873.713684  -48787.179688  1176.859619
 2076.000000  8719.210938  -65242.601562  -58955.507812  9650.262695  -49305.246094  290.126984  163.536728   48.241543  871.791504  -48840.417969  -1531.224121
 2077.000000  8607.731445  -65058.085938  -58879.312500  9776.125977  -49103.187500  293.910980  145.602112   47.952286  877.050293  -48641.148438  1339.697754
 2078.000000  8726.265625  -65176.714844  -58880.398438  9583.445312  -49296.953125  288.118195  239.091858   48.196693  872.602722  -48832.558594  -290.610687
 2079.000000  8565.771484  -64913.117188  -58771.695312  9523.570312  -49248.125000  286.318085   34.581532   48.244450  871.738953  -48783.269531  1396.599609
 2080.000000  8741.978516  -65111.484375  -58792.992188  9547.477539  -49245.515625  287.036835  297.777130   48.170933  873.069397  -48781.367188  -435.432953
 2081.000000  8550.706055  -64988.066406  -58875.640625  9510.128906  -49365.511719  285.914001   59.680374   48.137951  873.667542  -48901.683594  -724.666443
 2082.000000  8606.498047  -65053.929688  -58866.953125  9590.808594  -49276.144531  288.339569  117.009926   48.180305  872.899536  -48811.906250  2231.865234
 2083.000000  8506.601562  -64971.406250  -58897.273438  9676.079102  -49221.195312  290.903137  -73.274178   48.150093  873.447266  -48757.250000  -105.471565
 2084.000000  8608.443359  -65121.816406  -58945.273438  9703.960938  -49241.312500  291.741394   15.004272   48.301727  870.705200  -48775.906250  1676.190186
 2085.000000  8916.319336  -65440.492188  -58953.023438  9654.581055  -49298.441406  290.256836  324.112885   48.225601  872.079651  -48833.765625  2548.610596
 2086.000000  8500.319336  -65070.515625  -59002.171875  9709.373047  -49292.796875  291.904083  -180.238098   48.316746  870.434570  -48827.246094  542.655579
 2087.000000  8740.489258  -65187.785156  -58879.859375  9685.661133  -49194.199219  291.191223  220.615921   48.309315  870.568481  -48728.718750  1904.291992
 2088.000000  8643.170898  -65142.316406  -58922.429688  9765.093750  -49157.335938  293.579285   24.243883   48.327583  870.239380  -48691.679688  -754.678833
 2089.000000  8514.859375  -65160.902344  -59069.656250  9805.810547  -49263.843750  294.803406  -110.083351   48.307507  870.601074  -48798.378906  -2073.379639
 2090.000000  8654.500000  -64984.257812  -58756.226562  9589.121094  -49167.105469  288.288818  121.666351   48.466827  867.739197  -48700.105469  440.390869
 2091.000000  8953.317383  -65421.062500  -58901.804688  9682.634766  -49219.171875  291.100220  342.752106   48.362915  869.603638  -48753.175781  1585.225098
 2092.000000  8800.105469  -65305.277344  -58934.312500  9630.747070  -49303.566406  289.540283  257.189789   48.262871  871.406250  -48838.535156  -808.315430
 2093.000000  8725.360352  -65241.902344  -58945.515625  9673.869141  -49271.648438  290.836700  218.342667   48.202423  872.499023  -48807.199219  1389.724854
 2094.000000  8594.159180  -64963.632812  -58796.320312  9581.101562  -49215.218750  288.047729   99.067970   48.317780  870.415955  -48749.656250  146.608200
 2095.000000  8765.958984  -65143.203125  -58802.882812  9578.664062  -49224.218750  287.974426  246.080322   48.357727  869.696899  -48758.273438  727.134583
 2096.000000  8523.782227  -65054.472656  -58950.695312  9827.051758  -49123.644531  295.442017  -73.967552   48.402390  868.894409  -48657.265625  3026.213867
 2097.000000  8713.012695  -65328.722656  -59050.390625  9735.371094  -49315.019531  292.685699   97.352547   48.348587  869.861328  -48849.160156  2684.632324
 2098.000000  8662.494141  -65047.890625  -58814.218750  9632.998047  -49181.218750  289.607941   84.245186   48.317352  870.423645  -48715.660156  1593.790405
 2099.000000  8604.758789  -65069.750000  -58899.234375  9644.486328  -49254.750000  289.953339   34.894726   48.259346  871.469910  -48789.750000  1596.659058
 2100.000000  8777.295898  -65279.039062  -58938.898438  9658.537109  -49280.359375  290.375763  181.099228   48.329384  870.206970  -48814.683594  493.565521
 2101.000000  8862.665039  -65345.601562  -58920.476562  9654.361328  -49266.117188  290.250214  292.432129   48.193386  872.662598  -48801.753906  -1409.822266
 2102.000000  8657.810547  -65323.066406  -59088.773438  9798.928711  -49289.843750  294.596497   -0.170024   48.275349  871.180969  -48824.691406  3823.297607
 2103.000000  8764.456055  -65410.609375  -59082.476562  9799.627930  -49282.847656  294.617523  171.245911   48.176445  872.969482  -48818.648438  -357.186249
 2104.000000  8671.259766  -65201.414062  -58956.234375  9600.268555  -49355.964844  288.623962  116.039833   48.250187  871.635315  -48891.054688  -744.103455
 2105.000000  8818.630859  -65261.503906  -58866.078125  9584.130859  -49281.945312  288.138794  308.155121   48.185249  872.809998  -48817.660156  4622.691895
 2106.000000  8810.855469  -65104.156250  -58714.226562  9536.301758  -49177.925781  286.700867  289.961334   48.410427  868.750183  -48711.472656  633.743652
 2107.000000  8874.755859  -65232.882812  -58786.054688  9530.375977  -49255.679688  286.522705  343.854370   48.410637  868.746399  -48789.222656  655.918213
 2108.000000  8832.742188  -65247.425781  -58843.375000  9687.623047  -49155.750000  291.250214  266.370331   48.279934  871.098267  -48690.550781  1225.822021
 2109.000000  8465.462891  -64747.000000  -58709.328125  9560.425781  -49148.902344  287.426117  -21.765558   48.196278  872.610291  -48684.511719  -1060.610229
 2110.000000  8568.453125  -65041.535156  -58902.023438  9712.066406  -49189.957031  291.985077   51.345264   48.196854  872.599854  -48725.558594  1936.257202
 2111.000000  9002.381836  -65489.953125  -58926.789062  9667.015625  -49259.773438  290.630646  504.866058   48.156097  873.338318  -48795.769531  2033.801514
 2112.000000  8673.216797  -65031.781250  -58793.093750  9480.638672  -49312.453125  285.027405  136.593719   48.200672  872.530701  -48848.019531  -688.911011
 2113.000000  8619.513672  -65016.476562  -58832.039062  9587.805664  -49244.234375  288.249268   80.337578   48.427998  868.434998  -48777.609375  723.105042
 2114.000000  8680.472656  -65143.523438  -58892.546875  9690.270508  -49202.277344  291.329803  164.261765   48.311081  870.536621  -48736.781250  1063.634766
 2115.000000  8787.891602  -65258.750000  -58897.609375  9671.304688  -49226.304688  290.759613  173.312790   48.368950  869.495117  -48760.250000  171.876602
 2116.000000  8683.278320  -65135.343750  -58883.835938  9573.132812  -49310.703125  287.808136  127.618958   48.316212  870.444214  -48845.156250  3035.716797
 2117.000000  8689.861328  -65206.375000  -58952.406250  9623.813477  -49328.593750  289.331787  161.742447   48.290089  870.915100  -48863.296875  526.094971
 2118.000000  8792.358398  -65328.949219  -58967.835938  9746.193359  -49221.640625  293.011078  223.146240   48.121502  873.966187  -48757.968750  2752.891846
 2119.000000  8701.043945  -65091.937500  -58813.476562  9506.616211  -49306.859375  285.808380  140.913528   48.213795  872.293213  -48842.300781  548.470032
 2120.000000  8703.785156  -65009.191406  -58726.226562  9607.019531  -49119.207031  288.826935  242.788391   48.293125  870.860352  -48653.882812  726.731018
 2121.000000  8934.164062  -65269.386719  -58766.890625  9573.935547  -49192.953125  287.832275  413.127045   48.300171  870.733276  -48727.562500  444.119232
 2122.000000  8634.125000  -65090.742188  -58891.328125  9620.637695  -49270.691406  289.236328   94.819054   48.298748  870.758911  -48805.312500  2281.993896
 2123.000000  8590.559570  -65157.074219  -58999.703125  9669.035156  -49330.667969  290.691376   -4.419861   48.077240  874.770813  -48867.421875  -2053.154541
 2124.000000  8766.222656  -65253.273438  -58909.093750  9579.134766  -49329.960938  287.988586  234.638901   48.113308  874.115051  -48866.367188  -1104.232178
 2125.000000  8604.118164  -64916.722656  -58738.000000  9518.810547  -49219.187500  286.174988  115.785698   48.199375  872.554199  -48754.765625  1494.356567
 2126.000000  8643.046875  -64949.273438  -58731.398438  9501.497070  -49229.902344  285.654480  241.329834   48.174789  872.999512  -48765.718750  1923.013794
 2127.000000  8522.650391  -64804.968750  -58701.195312  9413.015625  -49288.179688  282.994354  100.113564   48.145363  873.533081  -48824.277344  -446.134613
 2128.000000  8587.072266  -65228.734375  -59079.617188  9791.292969  -49288.324219  294.366943  -68.937881   48.263962  871.386536  -48823.281250  1491.682983
 2129.000000  8811.272461  -65052.929688  -58662.601562  9443.843750  -49218.757812  283.921173  406.171539   48.222012  872.144592  -48754.117188  1211.083618
 2130.000000  8618.042969  -65007.960938  -58817.320312  9573.556641  -49243.765625  287.820892  174.054459   48.186703  872.783630  -48779.464844  2461.493652
 2131.000000  8762.893555  -65418.253906  -59077.679688  9658.177734  -49419.500000  290.364960  153.017700   48.271805  871.244934  -48954.382812  2382.248291
 2132.000000  8783.661133  -65409.914062  -59059.023438  9771.393555  -49287.628906  293.768677  173.265015   48.312477  870.511475  -48822.117188  284.437836
 2133.000000  8575.646484  -64943.238281  -58794.718750  9587.562500  -49207.156250  288.241974  105.482323   48.372890  869.424316  -48741.062500  3347.791504
 2134.000000  8790.346680  -65285.265625  -58915.023438  9576.824219  -49338.199219  287.919128  301.884827   48.209976  872.362305  -48873.675781  2185.586914
 2135.000000  8619.547852  -64976.804688  -58779.281250  9612.076172  -49167.203125  288.978943  141.374405   48.335545  870.096069  -48701.468750  2042.086548
 2136.000000  8627.657227  -65172.242188  -58971.750000  9654.687500  -49317.062500  290.260010   36.103504   48.267735  871.318420  -48851.984375  -1930.496460
 2137.000000  8610.751953  -65150.390625  -58969.812500  9784.201172  -49185.609375  294.153748   81.017181   48.311623  870.526917  -48720.105469  1193.746094
 2138.000000  8890.047852  -65322.824219  -58865.484375  9558.417969  -49307.066406  287.365753  304.086090   48.335926  870.089172  -48841.328125  1848.117676
 2139.000000  8758.914062  -65187.406250  -58861.031250  9568.734375  -49292.296875  287.675903  200.247360   48.306965  870.610840  -48826.839844  973.298462
 2140.000000  8606.277344  -65124.203125  -58951.656250  9647.744141  -49303.914062  290.051270   11.748746   48.419647  868.584717  -48837.371094  -106.074303
 2141.000000  8753.707031  -65259.839844  -58936.851562  9656.091797  -49280.757812  290.302246  193.115524   48.300312  870.730713  -48815.363281  1834.823486
 2142.000000  8740.182617  -65148.851562  -58836.414062  9507.537109  -49328.875000  285.836060  151.052963   48.271046  871.258667  -48863.761719  744.612915
 2143.000000  8599.541992  -65237.398438  -59063.937500  9890.708984  -49173.226562  297.355804  -25.107492   48.237011  871.873413  -48708.441406  -1170.558472
 2144.000000  8642.683594  -65185.203125  -58964.242188  9658.863281  -49305.378906  290.385559   64.251030   48.159313  873.280029  -48841.343750  573.150513
 2145.000000  8606.320312  -64948.785156  -58764.757812  9563.203125  -49201.554688  287.509613   35.728149   48.394424  869.037415  -48735.253906  2579.585449
 2146.000000  8837.786133  -65145.214844  -58727.335938  9563.593750  -49163.742188  287.521362  241.551865   48.439857  868.222351  -48697.003906  2148.464600
 2147.000000  8765.784180  -65120.726562  -58779.593750  9528.327148  -49251.265625  286.461090  243.178177   48.175495  872.986694  -48787.074219  -856.215088
 2148.000000  8645.785156  -65173.320312  -58950.359375  9680.487305  -49269.871094  291.035675   99.867119   48.100792  874.342468  -48806.398438  976.726868
 2149.000000  8621.919922  -64842.300781  -58645.093750  9489.555664  -49155.539062  285.295471  157.432266   48.230556  871.990051  -48690.816406  929.273743
 2150.000000  8958.850586  -65317.367188  -58786.734375  9649.740234  -49136.992188  290.111298  384.658844   48.280727  871.083923  -48671.789062  1666.083862
 2151.000000  8655.664062  -65003.269531  -58775.804688  9555.619141  -49220.187500  287.281616  127.410789   48.258663  871.482239  -48755.195312  -41.952625
 2152.000000  8610.189453  -65120.136719  -58936.742188  9649.710938  -49287.031250  290.110413   26.999365   48.199722  872.547913  -48822.605469  613.236267
 2153.000000  8673.510742  -65094.285156  -58859.335938  9590.548828  -49268.789062  288.331757   55.860645   48.302376  870.693542  -48803.375000  1165.451050
 2154.000000  8729.745117  -65160.218750  -58855.328125  9702.838867  -49152.488281  291.707642  169.968765   48.223469  872.118225  -48687.835938  3452.910645
 2155.000000  8739.244141  -65243.992188  -58935.617188  9781.455078  -49154.164062  294.071167  137.046432   48.237694  871.861023  -48689.375000  1037.226074
 2156.000000  8671.536133  -65179.875000  -58934.250000  9682.479492  -49251.769531  291.095551   76.938530   48.364429  869.576416  -48785.757812  1164.126831
 2157.000000  8697.679688  -65107.082031  -58839.500000  9595.371094  -49244.128906  288.476715  140.699463   48.284786  871.010742  -48778.882812  1222.299805
 2158.000000  8727.114258  -65264.304688  -58961.476562  9647.174805  -49314.300781  290.034149  134.059708   48.225609  872.079529  -48849.625000  1083.615845
 2159.000000  8664.515625  -65172.226562  -58940.468750  9742.013672  -49198.453125  292.885406   51.314117   48.300163  870.733398  -48733.062500  231.214081
 2160.000000  8672.549805  -65178.937500  -58930.023438  9612.906250  -49317.117188  289.003906  124.089470   48.206528  872.424744  -48852.628906  -2251.487549
 2161.000000  8841.803711  -65252.140625  -58843.734375  9698.935547  -49144.796875  291.590302  280.725677   48.249249  871.652283  -48679.894531  1346.043701
 2162.000000  8757.564453  -65266.367188  -58934.320312  9551.526367  -49382.792969  287.158569  219.690720   48.240540  871.809631  -48917.976562  1095.031250
 2163.000000  8705.677734  -65084.242188  -58802.101562  9594.778320  -49207.324219  288.458893  228.587112   48.149628  873.455688  -48743.382812  1638.062256
 2164.000000  8771.151367  -65323.789062  -58979.562500  9695.647461  -49283.914062  291.491455  195.683640   48.226368  872.065796  -48819.234375  1136.638672
 2165.000000  8524.027344  -65026.046875  -58923.195312  9611.234375  -49311.960938  288.953644  -42.740704   48.301243  870.713989  -48846.558594  -1576.096191
 2166.000000  8603.910156  -65295.632812  -59116.804688  9890.318359  -49226.484375  297.344055  -33.604736   48.236916  871.875122  -48761.703125  1848.300903
 2167.000000  8786.394531  -65122.269531  -58746.281250  9432.849609  -49313.429688  283.590668  241.323532   48.258636  871.482666  -48848.437500  1235.139404
 2168.000000  8799.851562  -65390.414062  -59023.000000  9766.279297  -49256.718750  293.614929  238.831345   48.222084  872.143250  -48792.078125  348.612183
 2169.000000  8581.703125  -65220.050781  -59062.687500  9846.806641  -49215.882812  296.035919  -26.734945   48.244461  871.738770  -48751.027344  956.802246
 2170.000000  8638.380859  -64993.328125  -58792.492188  9523.913086  -49268.578125  286.328400  122.588966   48.200191  872.539429  -48804.148438  1198.983887
 2171.000000  8654.779297  -65274.835938  -59044.171875  9767.951172  -49276.218750  293.665192   59.485065   48.157337  873.315857  -48812.203125  -448.463104
 2172.000000  8525.812500  -64974.675781  -58881.109375  9634.576172  -49246.531250  289.655396   43.470692   48.230927  871.983398  -48781.804688  822.408752
 2173.000000  8626.244141  -65141.945312  -58944.523438  9715.757812  -49228.765625  292.096039  108.763550   48.236507  871.882507  -48763.988281  1831.750977
 2174.000000  8582.751953  -64893.988281  -58738.187500  9616.192383  -49121.996094  289.102692   90.792290   48.221100  872.161072  -48657.367188  112.304878
 2175.000000  8723.613281  -65134.781250  -58824.218750  9685.898438  -49138.320312  291.198364  171.936752   48.277229  871.147034  -48673.148438  -665.517639
 2176.000000  8715.895508  -65307.652344  -59020.781250  9857.982422  -49162.796875  296.371918  162.010605   48.125931  873.885803  -48699.082031  312.094116
 2177.000000  8645.362305  -64975.644531  -58748.257812  9535.835938  -49212.421875  286.686859  173.952225   48.231182  871.978760  -48747.695312  1061.587891
 2178.000000  8680.046875  -65172.441406  -58921.101562  9748.943359  -49172.156250  293.093750   70.064308   48.405819  868.832886  -48705.746094  1272.644409
 2179.000000  8787.813477  -65318.367188  -58954.132812  9794.808594  -49159.324219  294.472656  186.921768   48.388115  869.150757  -48693.085938  397.395111
 2180.000000  8652.919922  -65103.835938  -58874.968750  9602.833984  -49272.132812  288.701080  146.801147   48.224918  872.092041  -48807.464844  1030.830444
 2181.000000  8846.166992  -65366.511719  -58953.015625  9682.488281  -49270.527344  291.095825  258.293488   48.305389  870.639221  -48805.085938  3433.437256
 2182.000000  8705.822266  -65161.609375  -58890.718750  9642.734375  -49247.984375  289.900665  141.473495   48.303143  870.679688  -48782.562500  1116.962158
 2183.000000  8719.583008  -65104.675781  -58797.531250  9529.670898  -49267.859375  286.501495  204.637863   48.321247  870.353516  -48802.265625  3021.299072
 2184.000000  8859.256836  -65221.320312  -58788.648438  9489.953125  -49298.695312  285.307434  330.610443   48.306492  870.619324  -48833.242188  1019.660095
 2185.000000  8772.101562  -65332.945312  -58984.437500  9658.670898  -49325.765625  290.379791  198.747452   48.164478  873.186401  -48861.679688  -838.848450
 2186.000000  8718.296875  -64879.984375  -58582.789062  9470.917969  -49111.871094  284.735138  289.253082   48.396828  868.994263  -48645.546875  765.156616
 2187.000000  8542.648438  -64858.460938  -58741.695312  9621.221680  -49120.472656  289.253906   38.994709   48.413689  868.691650  -48653.988281  1811.449341
 2188.000000  8746.697266  -65346.546875  -59024.617188  9714.861328  -49309.757812  292.069092  189.942825   48.141026  873.611755  -48845.898438  1748.452881
 2189.000000  8851.116211  -65200.144531  -58772.562500  9497.339844  -49275.222656  285.529510  412.062469   48.263783  871.389771  -48810.179688  -766.100220
 2190.000000  8748.328125  -65362.406250  -59047.445312  9755.707031  -49291.738281  293.297089  214.085190   48.116039  874.065430  -48828.121094  -938.908325
 2191.000000  8691.832031  -65195.179688  -58936.570312  9697.078125  -49239.492188  291.534454  202.775925   48.166985  873.140930  -48775.382812  1360.140259
 2192.000000  8900.318359  -65177.914062  -58703.515625  9454.131836  -49249.382812  284.230499  483.899048   48.227715  872.041443  -48784.687500  3238.412598
 2193.000000  8776.323242  -65316.433594  -58965.601562  9595.359375  -49370.242188  288.476379  185.891739   48.308804  870.577698  -48904.765625  1969.325806
 2194.000000  8763.903320  -65206.714844  -58876.804688  9623.370117  -49253.433594  289.318481  166.187195   48.353306  869.776428  -48787.527344  1210.648926
 2195.000000  8787.301758  -65476.718750  -59124.757812  9884.652344  -49240.105469  297.173706  175.762589   48.284512  871.015686  -48774.863281   44.127895
 2196.000000  8772.523438  -65417.679688  -59072.421875  9712.529297  -49359.890625  291.998993  139.775101   48.343090  869.960266  -48894.085938  1056.613037
 2197.000000  8891.446289  -65569.460938  -59109.757812  9819.275391  -49290.484375  295.208221  313.455597   48.169037  873.103760  -48826.355469  -1319.410278
 2198.000000  8705.789062  -65124.304688  -58854.765625  9498.981445  -49355.785156  285.578857  267.614380   48.093685  874.471680  -48892.382812  1846.538696
 2199.000000  9103.222656  -65429.093750  -58761.078125  9443.648438  -49317.429688  283.915314  657.409119   48.161095  873.247742  -48853.378906  1713.989746
 2200.000000  8698.687500  -65355.531250  -59087.835938  9746.263672  -49341.570312  293.013184   42.054268   48.383347  869.236389  -48875.375000  533.147339
 2201.000000  8583.779297  -65165.589844  -59012.710938  9714.627930  -49298.082031  292.062073  -67.208992   48.333164  870.138916  -48832.371094  125.382820
 2202.000000  8730.779297  -65126.914062  -58816.867188  9647.233398  -49169.632812  290.035919  166.802917   48.330772  870.181946  -48703.945312  1311.960693
 2203.000000  8824.541992  -65330.269531  -58937.851562  9708.378906  -49229.472656  291.874207  274.851135   48.200310  872.537292  -48765.042969  433.842529
 2204.000000  8636.000000  -65206.871094  -58991.781250  9824.468750  -49167.312500  295.364349  -30.174316   48.416946  868.633179  -48700.792969  2540.575684
 2205.000000  8810.690430  -65371.656250  -58989.625000  9706.666016  -49282.960938  291.822723  213.589188   48.159714  873.272766  -48818.921875  2851.625732
 2206.000000  8768.994141  -65132.011719  -58792.351562  9440.005859  -49352.343750  283.805786  246.009720   48.238026  871.855042  -48887.550781  2943.549316
 2207.000000  8787.544922  -65300.332031  -58929.046875  9667.181641  -49261.867188  290.635651  193.924072   48.377373  869.343750  -48795.730469  372.592407
 2208.000000  8712.566406  -65206.953125  -58925.382812  9619.008789  -49306.375000  289.187378  114.053749   48.283810  871.028320  -48841.140625  -889.298767
 2209.000000  8656.129883  -65303.093750  -59073.906250  9858.036133  -49215.871094  296.373535  -69.736603   48.295181  870.823242  -48750.527344  1073.418335
 2210.000000  8711.671875  -65024.515625  -58737.734375  9568.896484  -49168.835938  287.680786  178.482605   48.318768  870.398193  -48703.265625  2096.793457
 2211.000000  8725.116211  -65275.949219  -58974.437500  9724.031250  -49250.406250  292.344788   91.321251   48.322392  870.332886  -48784.800781  117.746651
 2212.000000  8927.219727  -65257.589844  -58764.476562  9517.816406  -49246.660156  286.145111  399.658936   48.348347  869.865662  -48780.804688  514.168030
 2213.000000  8675.173828  -65012.312500  -58767.695312  9533.090820  -49234.605469  286.604309  164.461990   48.238449  871.847412  -48769.808594  -2763.690918
 2214.000000  8797.889648  -65116.195312  -58740.140625  9499.420898  -49240.718750  285.592072  331.205322   48.323177  870.318726  -48775.105469  1875.723145
 2215.000000  8901.107422  -65339.171875  -58863.609375  9531.824219  -49331.785156  286.566254  393.129242   48.196796  872.600891  -48867.390625  -17.328630
 2216.000000  8763.503906  -65148.660156  -58807.843750  9621.398438  -49186.445312  289.259216  240.145065   48.281715  871.066101  -48721.230469  716.973022
 2217.000000  8671.300781  -65045.781250  -58811.218750  9534.020508  -49277.199219  286.632263  165.296631   48.253876  871.568665  -48812.253906  138.910675
 2218.000000  8628.556641  -65043.625000  -58838.031250  9615.453125  -49222.578125  289.080475   92.127533   48.219101  872.197205  -48757.968750  -1052.948364
 2219.000000  8525.265625  -64989.085938  -58890.210938  9573.582031  -49316.628906  287.821655   20.510477   48.217793  872.220886  -48852.031250  -343.024109
 2220.000000  8800.576172  -65286.500000  -58923.007812  9744.107422  -49178.898438  292.948364  316.739166   48.173462  873.023560  -48714.726562  1357.146240
 2221.000000  8881.213867  -65271.066406  -58825.007812  9527.228516  -49297.781250  286.428070  380.529144   48.164108  873.193115  -48833.699219  1064.000488
 2222.000000  8759.925781  -65117.359375  -58789.210938  9540.012695  -49249.199219  286.812408  207.256638   48.233227  871.941772  -48784.453125  854.540405
 2223.000000  8652.360352  -65166.617188  -58950.039062  9720.859375  -49229.179688  292.249420   33.942211   48.261272  871.435120  -48764.160156  -535.997986
 2224.000000  8740.224609  -65175.316406  -58859.890625  9478.609375  -49381.281250  284.966370  165.416016   48.215878  872.255554  -48916.699219  910.028931
 2225.000000  8686.523438  -65174.621094  -58915.789062  9792.043945  -49123.746094  294.389526   86.516876   48.290394  870.909607  -48658.449219  -1171.430054
 2226.000000  8825.821289  -65260.246094  -58858.773438  9513.945312  -49344.828125  286.028717  310.202637   48.218002  872.217102  -48880.226562  2445.744141
 2227.000000  8608.973633  -65024.027344  -58848.593750  9590.507812  -49258.085938  288.330475   87.341393   48.269348  871.289307  -48792.992188  1128.784912
 2228.000000  8894.773438  -65219.953125  -58744.398438  9431.580078  -49312.820312  283.552490  409.934326   48.247303  871.687378  -48847.937500  -351.003235
 2229.000000  8668.216797  -64977.406250  -58734.500000  9514.948242  -49219.550781  286.058868  185.983078   48.252747  871.589050  -48754.617188  -1010.986877
 2230.000000  8873.802734  -65397.671875  -58959.554688  9679.271484  -49280.281250  290.999115  293.560181   48.253380  871.577637  -48815.339844  -1501.901123
 2231.000000  8608.646484  -65099.125000  -58923.953125  9601.434570  -49322.519531  288.659058   87.905579   48.115616  874.073120  -48858.906250  890.556030
 2232.000000  8738.518555  -65200.234375  -58890.195312  9590.507812  -49299.687500  288.330475  174.032776   48.165127  873.174622  -48835.597656  1445.695923
 2233.000000  8537.916016  -64947.648438  -58834.367188  9632.555664  -49201.812500  289.594635  -24.005533   48.260593  871.447327  -48736.800781  -281.303070
 2234.000000  8582.549805  -64975.039062  -58825.617188  9533.977539  -49291.640625  286.630981   91.837440   48.116173  874.062988  -48828.019531  368.719635
 2235.000000  8533.524414  -65062.132812  -58963.773438  9796.968750  -49166.804688  294.537598   39.834923   48.126705  873.871704  -48703.082031  160.292511
 2236.000000  8701.031250  -65011.187500  -58733.132812  9529.795898  -49203.335938  286.505249  350.651978   48.082233  874.679993  -48740.042969  -657.182617
 2237.000000  8651.744141  -65187.382812  -58963.085938  9732.678711  -49230.406250  292.604767  165.971497   48.198994  872.561096  -48765.988281  -10.847912
 2238.000000  8664.575195  -65305.726562  -59070.554688  9926.228516  -49144.328125  298.423676   31.594597   48.349422  869.846313  -48678.460938  -703.736755
 2239.000000  8840.935547  -65206.964844  -58800.750000  9646.685547  -49154.062500  290.019440  378.997192   48.361053  869.637085  -48688.082031  403.993652
 2240.000000  8676.739258  -64890.234375  -58638.960938  9629.813477  -49009.148438  289.512207  179.354492   48.433071  868.343994  -48542.476562  641.519348
 2241.000000  8899.734375  -65240.203125  -58769.328125  9617.624023  -49151.703125  289.145752  357.769135   48.286686  870.976440  -48686.441406  -1382.631836
 2242.000000  8607.402344  -65109.531250  -58936.687500  9681.512695  -49255.175781  291.066498   12.639954   48.232071  871.962708  -48790.441406  4810.736816
 2243.000000  8611.857422  -65158.363281  -58968.273438  9804.977539  -49163.296875  294.778351  -16.980928   48.375095  869.384644  -48697.183594  349.101807
 2244.000000  8639.214844  -65005.125000  -58792.195312  9649.613281  -49142.582031  290.107483  162.734619   48.225376  872.083740  -48677.910156  -1521.198853
 2245.000000  8896.655273  -65296.210938  -58831.125000  9602.214844  -49228.910156  288.682465  438.962158   48.201591  872.514038  -48764.468750  2354.985352
 2246.000000  8655.201172  -64915.250000  -58691.281250  9634.435547  -49056.843750  289.651154  180.904724   48.202377  872.499817  -48592.394531  -141.003830
 2247.000000  8759.282227  -65293.425781  -58951.250000  9738.832031  -49212.417969  292.789764  197.720581   48.299129  870.752075  -48747.035156  1948.147339
 2248.000000  8869.121094  -65265.726562  -58827.960938  9660.013672  -49167.945312  290.420135  380.944427   48.224594  872.097900  -48703.281250  629.341797
 2249.000000  8780.248047  -65122.511719  -58768.484375  9511.302734  -49257.179688  285.949280  246.122803   48.362419  869.612549  -48791.187500  882.845459
 2250.000000  8423.072266  -64812.746094  -58818.906250  9680.020508  -49138.886719  291.021637  -49.363293   48.296074  870.807129  -48673.535156  -279.491608
 2251.000000  8820.993164  -65256.066406  -58862.859375  9707.255859  -49155.601562  291.840454  248.036087   48.411999  868.721985  -48689.132812  -546.539612
 2252.000000  8542.251953  -64922.109375  -58809.492188  9611.707031  -49197.785156  288.967865  -16.744986   48.293571  870.852295  -48732.457031  2310.883789
 2253.000000  8797.385742  -65246.828125  -58884.156250  9676.708984  -49207.445312  290.922089  281.466583   48.363121  869.599915  -48741.445312  -1086.862183
 2254.000000  8769.696289  -65193.359375  -58847.671875  9524.727539  -49322.945312  286.352875  216.365585   48.255402  871.541138  -48857.984375  2566.017822
 2255.000000  8600.633789  -65089.929688  -58920.570312  9790.291992  -49130.277344  294.336853   44.823349   48.243904  871.748840  -48665.425781  549.465454
 2256.000000  8824.095703  -65059.394531  -58642.710938  9464.759766  -49177.953125  284.550018  307.000519   48.258217  871.490295  -48712.964844  949.957397
 2257.000000  8659.570312  -65093.515625  -58865.828125  9580.039062  -49285.789062  288.015778  105.886803   48.186020  872.796021  -48821.496094  113.741653
 2258.000000  8701.128906  -65273.015625  -58999.171875  9795.990234  -49203.179688  294.508179  110.436562   48.252140  871.600037  -48738.250000  -1553.590454
 2259.000000  8679.059570  -65071.093750  -58821.312500  9511.759766  -49309.554688  285.963013  202.267380   48.155243  873.353821  -48845.558594    0.388597
 2260.000000  8648.402344  -65035.109375  -58816.468750  9626.334961  -49190.132812  289.407623  138.635818   48.196449  872.607178  -48725.738281  1824.648438
 2261.000000  8579.974609  -65081.148438  -58922.750000  9660.060547  -49262.687500  290.421570   51.732311   48.338535  870.042236  -48796.925781  -1410.993408
 2262.000000  8648.983398  -65181.703125  -58963.171875  9676.588867  -49286.582031  290.918457   97.107155   48.304241  870.659912  -48821.148438  1154.763062
 2263.000000  8728.330078  -65404.382812  -59109.664062  9866.500000  -49243.164062  296.627991  108.705345   48.297714  870.777588  -48777.796875  759.791077
 2264.000000  8777.827148  -65343.585938  -58998.046875  9644.172852  -49353.875000  289.943909  143.867004   48.303059  870.681213  -48888.453125  -66.621788
 2265.000000  8649.650391  -64916.812500  -58685.421875  9553.689453  -49131.734375  287.223602  204.109131   48.156494  873.331177  -48667.726562  3063.168457
 2266.000000  8765.287109  -65403.605469  -59071.976562  9723.867188  -49348.109375  292.339844  173.169907   48.221706  872.150085  -48883.472656  579.551514
 2267.000000  8842.157227  -65110.207031  -58700.828125  9552.125000  -49148.703125  287.176575  356.909943   48.217812  872.220581  -48684.105469  260.157501
 2268.000000  8674.302734  -65012.550781  -58769.195312  9536.432617  -49232.761719  286.704803  158.471252   48.218742  872.203735  -48768.152344  3381.022217
 2269.000000  8766.282227  -64888.410156  -58553.414062  9341.763672  -49211.648438  280.852234  362.191406   48.261688  871.427612  -48746.625000  1415.221436
 2270.000000  8699.963867  -64907.683594  -58639.382812  9625.562500  -49013.820312  289.384399  234.037827   48.250999  871.620605  -48548.902344  2684.832764
 2271.000000  8451.091797  -64802.992188  -58780.023438  9666.546875  -49113.476562  290.616577  -24.549780   48.099277  874.370056  -48650.019531  1020.821777
 2272.000000  8599.952148  -64873.132812  -58695.648438  9577.669922  -49117.976562  287.944550  136.820129   48.262028  871.421448  -48652.953125  536.629395
 2273.000000  8473.041016  -64762.257812  -58718.257812  9522.350586  -49195.906250  286.281433   34.703724   48.083065  874.664856  -48732.605469  2700.022461
 2274.000000  8754.872070  -65319.351562  -58990.945312  9676.196289  -49314.750000  290.906677  207.545242   48.180725  872.891968  -48850.507812  404.173828
 2275.000000  8619.801758  -65272.742188  -59072.929688  9747.345703  -49325.585938  293.045715   55.266602   48.212421  872.318054  -48861.039062  -3158.279297
 2276.000000  8765.857422  -65190.796875  -58852.171875  9528.343750  -49323.828125  286.461609  284.411774   48.371338  869.452209  -48857.750000  1496.703857
 2277.000000  8642.084961  -64888.292969  -58672.312500  9514.961914  -49157.351562  286.059296  129.165634   48.425804  868.474304  -48690.750000  550.509705
 2278.000000  8805.228516  -65137.730469  -58759.578125  9558.513672  -49201.062500  287.368622  288.527496   48.235649  871.898010  -48736.292969  1565.261353
 2279.000000  8704.115234  -65135.949219  -58865.203125  9662.408203  -49202.796875  290.492126  174.522873   48.090687  874.526245  -48739.421875  2284.369141
 2280.000000  8799.089844  -65216.273438  -58846.320312  9629.177734  -49217.140625  289.493103  246.937256   48.253307  871.578918  -48752.199219  -1397.906860
 2281.000000  8675.667969  -65241.859375  -59003.234375  9769.250000  -49233.984375  293.704254  105.839989   48.265965  871.350403  -48768.921875  745.405212
 2282.000000  8640.046875  -65162.945312  -58953.695312  9678.601562  -49275.093750  290.978973   17.313440   48.171577  873.057678  -48810.941406  -545.167297
 2283.000000  8517.565430  -64811.726562  -58714.695312  9584.394531  -49130.300781  288.146729   65.291420   48.222492  872.135925  -48665.656250  3291.059082
 2284.000000  8615.379883  -65141.820312  -58961.515625  9674.692383  -49286.824219  290.861450   69.906868   48.235706  871.896973  -48822.054688  2087.371094
 2285.000000  8727.128906  -65171.257812  -58874.328125  9558.169922  -49316.156250  287.358307  222.215744   48.259563  871.465942  -48851.156250  -1083.835327
 2286.000000  8748.486328  -65041.519531  -58715.203125  9416.228516  -49298.976562  283.090942  282.585297   48.251221  871.616638  -48834.054688  2214.628662
 2287.000000  8451.059570  -64969.441406  -58947.195312  9793.729492  -49153.464844  294.440216  -168.969162   48.197536  872.587463  -48689.062500  1409.803467
 2288.000000  8617.663086  -65251.531250  -59060.296875  9755.767578  -49304.531250  293.298920  -22.372549   48.262672  871.409790  -48839.500000  2263.939941
 2289.000000  8622.550781  -65271.714844  -59085.273438  9735.851562  -49349.421875  292.700165   20.450949   48.233768  871.932007  -48884.667969  3795.146973
 2290.000000  8715.010742  -65073.261719  -58786.843750  9551.335938  -49235.507812  287.152832  216.943848   48.465782  867.757935  -48768.519531  -1975.015625
 2291.000000  8607.523438  -64987.351562  -58794.750000  9506.849609  -49287.898438  285.815399  121.315796   48.164165  873.192078  -48823.816406  2125.777588
 2292.000000  8590.501953  -64923.523438  -58758.968750  9528.001953  -49230.968750  286.451324  106.224358   48.226162  872.069519  -48766.289062  1111.941650
 2293.000000  8709.994141  -65151.332031  -58867.203125  9693.576172  -49173.625000  291.429169  159.535385   48.169693  873.091858  -48709.488281  952.429016
 2294.000000  8802.576172  -65546.859375  -59177.195312  9887.675781  -49289.519531  297.264618  189.970016   48.256729  871.517151  -48824.546875  1211.748901
 2295.000000  8721.271484  -65185.820312  -58889.953125  9661.775391  -49228.179688  290.473114  218.955383   48.266438  871.341858  -48763.113281  1068.032471
 2296.000000  8886.712891  -65363.960938  -58912.234375  9704.123047  -49208.109375  291.746246  322.107422   48.327190  870.246460  -48742.457031  1300.232300
 2297.000000  8972.608398  -65408.460938  -58864.671875  9572.523438  -49292.148438  287.789825  479.029907   48.237164  871.870667  -48827.363281  1296.876953
 2298.000000  8739.176758  -65021.570312  -58703.515625  9497.256836  -49206.257812  285.527008  199.208740   48.368164  869.509277  -48740.210938  -1845.193604
 2299.000000  8745.627930  -65090.109375  -58782.640625  9590.455078  -49192.187500  288.328918  232.697433   48.285378  871.000061  -48726.937500  943.291931
 2300.000000  8964.299805  -65348.335938  -58809.031250  9582.931641  -49226.101562  288.102722  402.203003   48.416889  868.634216  -48759.585938  -823.380432
 2301.000000  8897.267578  -65174.421875  -58703.054688  9450.228516  -49252.828125  284.113129  420.173706   48.284893  871.008789  -48787.582031   52.192459
 2302.000000  8773.291016  -65185.714844  -58842.203125  9667.053711  -49175.148438  290.631805  255.673080   48.218605  872.206177  -48710.542969  1897.362061
 2303.000000  8420.281250  -64911.449219  -58928.781250  9759.912109  -49168.867188  293.423523  -186.560410   48.234909  871.911377  -48704.105469  -483.453156
 2304.000000  8645.675781  -64951.382812  -58737.937500  9604.955078  -49132.984375  288.764862  173.115219   48.335876  870.090088  -48667.246094  -346.559204
 2305.000000  8582.789062  -64994.539062  -58845.382812  9663.660156  -49181.722656  290.529785   70.424469   48.213879  872.291687  -48717.160156  -213.029373
 2306.000000  8794.776367  -65047.753906  -58686.703125  9539.231445  -49147.472656  286.788940  339.400909   48.410141  868.755310  -48681.019531  838.753784
 2307.000000  8765.744141  -65293.445312  -58948.796875  9660.792969  -49288.003906  290.443573  179.831284   48.245716  871.716064  -48823.136719  942.204651
 2308.000000  8721.921875  -65284.171875  -58991.843750  9721.085938  -49270.757812  292.256226  115.436302   48.312534  870.510437  -48805.246094  2782.379395
 2309.000000  8793.382812  -65130.015625  -58762.546875  9451.166992  -49311.378906  284.141357  306.334686   48.201107  872.522827  -48846.941406  2971.316650
 2310.000000  8845.058594  -65254.207031  -58832.023438  9564.625000  -49267.398438  287.552368  318.656006   48.229126  872.015930  -48802.691406  705.216125
 2311.000000  8704.643555  -65110.160156  -58838.242188  9679.279297  -49158.960938  290.999329  179.144241   48.285538  870.997192  -48693.710938  232.036133
 2312.000000  8681.052734  -65316.101562  -59059.835938  9825.159180  -49234.675781  295.385101  114.710815   48.170826  873.071289  -48770.531250  859.728455
 2313.000000  8747.934570  -65301.140625  -58983.710938  9712.732422  -49270.976562  292.005096  221.230820   48.205219  872.448425  -48806.500000   37.305264
 2314.000000  8770.196289  -64996.269531  -58654.906250  9410.154297  -49244.750000  282.908325  327.295837   48.228786  872.022095  -48780.046875  1983.752197
 2315.000000  8636.292969  -65082.398438  -58871.875000  9687.022461  -49184.851562  291.232147   72.067574   48.312752  870.506531  -48719.339844  1242.685791
 2316.000000  8881.308594  -65440.925781  -58988.992188  9711.363281  -49277.628906  291.963928  233.005615   48.439705  868.225098  -48810.890625  200.992584
 2317.000000  8794.347656  -65330.316406  -58959.500000  9645.779297  -49313.718750  289.992218  180.797974   48.263885  871.387939  -48848.675781  1406.281616
 2318.000000  8619.020508  -65154.937500  -58967.773438  9600.918945  -49366.855469  288.643524   12.797313   48.372463  869.432007  -48900.765625  -909.219360
 2319.000000  8606.295898  -65320.328125  -59137.671875  9820.753906  -49316.917969  295.252655  -69.056374   48.280396  871.089905  -48851.714844  -142.885757
 2320.000000  8630.173828  -65137.500000  -58938.914062  9698.701172  -49240.210938  291.583252  -34.377605   48.353821  869.767212  -48774.300781  -3155.497559
 2321.000000  8687.809570  -65082.761719  -58829.273438  9676.346680  -49152.925781  290.911194  119.509583   48.385361  869.200256  -48686.710938  2102.181396
 2322.000000  8790.351562  -65369.617188  -59016.054688  9879.615234  -49136.437500  297.022278  103.508873   48.566967  865.950012  -48668.472656  3332.606445
 2323.000000  8681.220703  -65200.578125  -58950.328125  9762.902344  -49187.425781  293.513397   96.468925   48.243866  871.749512  -48722.574219  2270.902588
 2324.000000  8835.677734  -65120.984375  -58709.015625  9592.968750  -49116.046875  288.404510  402.335602   48.191444  872.697754  -48651.703125  -641.029724
 2325.000000  8797.277344  -65146.695312  -58778.046875  9513.561523  -49264.484375  286.017181  338.690826   48.227306  872.048828  -48799.792969  465.015472
 2326.000000  8650.487305  -65148.140625  -58923.851562  9678.106445  -49245.746094  290.964081   42.560040   48.456238  867.928833  -48778.851562  2872.676025
 2327.000000  8801.013672  -65246.894531  -58876.062500  9556.184570  -49319.878906  287.298615  230.270432   48.280632  871.085693  -48854.675781   94.569824
 2328.000000  8676.547852  -65276.835938  -59025.968750  9647.739258  -49378.230469  290.051117   78.713554   48.246803  871.696411  -48913.351562  -1913.275635
 2329.000000  8440.688477  -64944.097656  -58923.359375  9566.233398  -49357.125000  287.600739  -109.402855   48.199829  872.545959  -48892.699219  3247.344482
 2330.000000  8786.882812  -65397.015625  -59032.531250  9740.748047  -49291.781250  292.847351  228.140808   48.211842  872.328552  -48827.238281  2468.051025
 2331.000000  9066.937500  -65406.183594  -58764.781250  9460.958984  -49303.820312  284.435730  619.376526   48.220543  872.171143  -48839.195312  -2806.605469
 2332.000000  8859.672852  -65344.304688  -58913.960938  9597.528320  -49316.433594  288.541565  325.259155   48.222153  872.142029  -48851.792969  2776.850830
 2333.000000  8873.307617  -65368.433594  -58936.226562  9668.259766  -49267.968750  290.668060  299.348114   48.277359  871.144714  -48802.796875  2242.958984
 2334.000000  8783.605469  -65220.593750  -58869.132812  9683.621094  -49185.511719  291.129883  233.114334   48.249882  871.640808  -48720.605469  325.078949
 2335.000000  8477.394531  -65070.886719  -59020.242188  9782.419922  -49237.820312  294.100189  -98.291199   48.178337  872.935181  -48773.601562  -3313.679443
 2336.000000  8813.938477  -65276.386719  -58889.695312  9627.580078  -49262.117188  289.445068  248.815430   48.264656  871.374023  -48797.066406  -1531.667236
 2337.000000  8778.287109  -65357.000000  -59014.320312  9774.041016  -49240.281250  293.848297  278.199402   48.179058  872.922119  -48776.054688  106.566498
 2338.000000  8710.697266  -65152.625000  -58871.796875  9636.336914  -49235.460938  289.708313  124.477135   48.306435  870.620361  -48770.007812  2574.504395
 2339.000000  8905.009766  -65348.023438  -58880.156250  9581.740234  -49298.414062  288.066925  397.191254   48.265499  871.358765  -48833.355469  -441.730927
 2340.000000  8851.118164  -65355.296875  -58933.742188  9680.488281  -49253.253906  291.035706  325.062531   48.189617  872.730896  -48788.925781  621.151306
 2341.000000  8879.502930  -65502.945312  -59048.898438  9746.139648  -49302.757812  293.009460  325.780365   48.218277  872.212158  -48838.156250  -105.384338
 2342.000000  8896.979492  -65443.023438  -58974.765625  9772.965820  -49201.800781  293.815948  324.850098   48.313160  870.499207  -48736.281250  2741.869385
 2343.000000  8836.166016  -65122.234375  -58715.289062  9474.556641  -49240.734375  284.844543  288.510376   48.321548  870.348083  -48775.136719  3959.954834
 2344.000000  8659.841797  -65127.339844  -58890.203125  9652.951172  -49237.250000  290.207825   89.493141   48.259449  871.468018  -48772.250000  2381.011719
 2345.000000  8688.588867  -64967.730469  -58716.343750  9440.992188  -49275.351562  283.835449  271.177979   48.153248  873.390015  -48811.375000  -464.404999
 2346.000000  8716.684570  -65294.625000  -59010.078125  9662.937500  -49347.140625  290.508057  125.951057   48.274609  871.194336  -48881.996094  3106.029297
 2347.000000  8401.256836  -64623.269531  -58634.531250  9578.339844  -49056.191406  287.964691  -118.181007   48.375484  869.377686  -48590.074219  1595.350952
 2348.000000  8657.357422  -65101.492188  -58876.281250  9660.187500  -49216.093750  290.425385   67.837708   48.381790  869.264343  -48749.914062  472.583710
 2349.000000  8648.610352  -64802.578125  -58565.523438  9418.823242  -49146.699219  283.168976  197.688431   48.262177  871.418762  -48681.671875  1574.538818
 2350.000000  8749.401367  -65040.804688  -58704.890625  9529.515625  -49175.375000  286.496826  274.978851   48.326054  870.266907  -48709.734375  1433.495239
 2351.000000  8543.026367  -64994.718750  -58876.125000  9712.586914  -49163.539062  292.000732   26.970957   48.286961  870.971497  -48698.273438  335.340942
 2352.000000  8495.191406  -64971.019531  -58897.015625  9660.476562  -49236.539062  290.434052  -18.572424   48.307438  870.602295  -48771.078125  348.091064
 2353.000000  8679.724609  -64959.796875  -58706.203125  9527.652344  -49178.550781  286.440826  179.410538   48.206253  872.429688  -48714.062500  -1967.806885
 2354.000000  8910.019531  -65438.003906  -58959.187500  9578.394531  -49380.792969  287.966339  323.459503   48.273396  871.216248  -48915.660156  1503.089233
 2355.000000  8604.051758  -64850.570312  -58671.062500  9513.078125  -49157.984375  286.002655  220.610031   48.103088  874.300781  -48694.492188  2354.499268
 2356.000000  8527.605469  -64878.765625  -58766.046875  9666.273438  -49099.773438  290.608337  -31.958122   48.394482  869.036438  -48633.472656  507.456970
 2357.000000  8913.291992  -65330.964844  -58835.617188  9708.614258  -49127.003906  291.881287  420.049316   48.326958  870.250671  -48661.351562  452.342102
 2358.000000  8535.599609  -65024.878906  -58920.265625  9785.972656  -49134.292969  294.207001   17.875326   48.143799  873.561462  -48670.406250  2798.520264
 2359.000000  8655.732422  -65130.066406  -58900.062500  9731.872070  -49168.191406  292.580475  118.917992   48.197155  872.594360  -48703.792969  -23.969526
 2360.000000  8629.036133  -65081.441406  -58878.023438  9700.449219  -49177.574219  291.635803   47.514011   48.357613  869.698975  -48711.628906  -540.070679
 2361.000000  8443.462891  -64926.968750  -58917.062500  9828.236328  -49088.828125  295.477631  -106.022652   48.275490  871.178467  -48623.671875  830.941284
 2362.000000  8735.933594  -65018.585938  -58708.843750  9704.511719  -49004.332031  291.757935  313.309113   48.271255  871.254883  -48539.218750  -1021.603821
 2363.000000  8793.619141  -64839.027344  -58468.851562  9503.105469  -48965.746094  285.702850  410.108002   48.310921  870.539551  -48500.250000  543.854248
 2364.000000  8559.160156  -64809.929688  -58671.789062  9589.281250  -49082.507812  288.293640   -5.789576   48.440800  868.205444  -48615.761719  1030.942627
 2365.000000  8727.151367  -64914.082031  -58611.296875  9589.339844  -49021.957031  288.295410  264.678864   48.351387  869.810974  -48556.070312  1275.713013
 2366.000000  8782.449219  -64929.710938  -58559.210938  9470.948242  -49088.261719  284.736053  370.412994   48.272903  871.225159  -48623.132812  -953.038452
 2367.000000  8558.147461  -64809.007812  -58680.460938  9623.352539  -49057.109375  289.317963  135.261276   48.274403  871.198059  -48591.964844  3114.786621
 2368.000000  8684.402344  -65308.070312  -59049.164062  9917.451172  -49131.710938  298.159790  137.149170   48.089031  874.556335  -48668.351562  2716.402588
 2369.000000  8576.092773  -65073.855469  -58930.898438  9665.791016  -49265.109375  290.593842   32.442760   48.221382  872.155945  -48800.476562  1791.517212
 2370.000000  8871.343750  -65104.542969  -58656.085938  9517.769531  -49138.316406  286.143707  451.532562   48.187866  872.762573  -48674.007812  2187.416504
 2371.000000  8724.291016  -64741.937500  -58437.289062  9385.838867  -49051.449219  282.177307  375.426239   48.225601  872.079651  -48586.773438  1526.168823
 2372.000000  8756.787109  -65075.195312  -58738.585938  9523.414062  -49215.171875  286.313385  262.514679   48.284996  871.006958  -48749.925781  1323.609863
 2373.000000  8675.581055  -65117.835938  -58869.554688  9736.123047  -49133.429688  292.708313   84.749657   48.248825  871.659912  -48668.531250  2666.859375
 2374.000000  8673.304688  -65288.031250  -59035.460938  9740.703125  -49294.757812  292.846008   -1.276957   48.220097  872.179199  -48830.136719  3027.992920
 2375.000000  8817.442383  -65175.703125  -58782.726562  9542.408203  -49240.320312  286.884430  354.170013   48.144451  873.549622  -48776.429688  1319.810547
 2376.000000  8576.068359  -65131.359375  -58986.070312  9776.281250  -49209.789062  293.915649   -0.074127   48.346706  869.895203  -48743.949219  1355.700806
 2377.000000  8881.580078  -65224.132812  -58766.375000  9609.880859  -49156.492188  288.912933  369.937653   48.185055  872.813477  -48692.207031  1285.398804
 2378.000000  8615.453125  -65024.832031  -58832.125000  9667.265625  -49164.859375  290.638184   67.457176   48.239117  871.835327  -48700.054688  1478.064087
 2379.000000  8648.245117  -64997.039062  -58786.109375  9672.572266  -49113.539062  290.797699  146.280716   48.229618  872.007019  -48648.828125  -282.167053
 2380.000000  8684.619141  -65180.675781  -58913.296875  9776.276367  -49137.019531  293.915497   61.236462   48.460247  867.857056  -48670.085938  3170.388184
 2381.000000  8723.847656  -65275.218750  -58978.156250  9807.137695  -49171.019531  294.843323  122.123413   48.369198  869.490662  -48704.960938  -692.387207
 2382.000000  8686.154297  -65194.964844  -58939.281250  9693.300781  -49245.980469  291.420898   65.540092   48.205475  872.443787  -48781.500000  -847.280762
 2383.000000  8873.747070  -65293.382812  -58849.531250  9595.933594  -49253.597656  288.493622  318.778778   48.292393  870.873535  -48788.281250  1874.645752
 2384.000000  8574.566406  -65145.812500  -58996.656250  9755.244141  -49241.414062  293.283173  -113.768066   48.376644  869.356812  -48775.285156   47.723579
 2385.000000  8681.313477  -64894.066406  -58639.304688  9527.251953  -49112.054688  286.428772  207.528320   48.339619  870.022705  -48646.281250  1539.263184
 2386.000000  8768.308594  -65150.480469  -58808.468750  9613.844727  -49194.625000  289.032104  164.059464   48.321747  870.344482  -48729.023438  2293.898926
 2387.000000  8640.908203  -65101.230469  -58890.695312  9655.160156  -49235.535156  290.274231   84.370216   48.241173  871.798157  -48770.710938  -602.211975
 2388.000000  9003.764648  -65617.203125  -59042.015625  9714.799805  -49327.214844  292.067261  342.697632   48.368996  869.494324  -48861.160156   34.639000
 2389.000000  8612.984375  -65069.820312  -58887.984375  9553.794922  -49334.187500  287.226776   62.470165   48.167324  873.134766  -48870.074219  843.253967
 2390.000000  8739.161133  -65024.777344  -58718.039062  9566.353516  -49151.687500  287.604340  274.337921   48.432045  868.362366  -48685.023438  -1198.101807
 2391.000000  8748.041992  -65113.210938  -58776.421875  9475.898438  -49300.523438  284.884888  232.018478   48.331856  870.162476  -48834.824219  1163.316406
 2392.000000  8545.916016  -64835.875000  -58717.078125  9551.324219  -49165.753906  287.152466    0.802246   48.407959  868.794434  -48699.324219  1897.932739
 2393.000000  8772.349609  -65178.546875  -58837.609375  9656.960938  -49180.648438  290.328369  191.976944   48.283241  871.038574  -48715.417969  2861.747314
 2394.000000  8696.393555  -65233.214844  -58956.609375  9744.780273  -49211.828125  292.968597  117.623169   48.185631  872.803101  -48747.539062  2558.845215
 2395.000000  8773.810547  -65096.054688  -58749.218750  9516.914062  -49232.304688  286.117981  249.164795   48.357899  869.693848  -48766.355469  -453.171143
 2396.000000  9020.597656  -65276.796875  -58671.750000  9453.521484  -49218.226562  284.212128  521.719177   48.254700  871.553772  -48753.273438  -2079.379150
 2397.000000  8818.962891  -65315.152344  -58927.296875  9577.617188  -49349.679688  287.942963  235.065796   48.230854  871.984680  -48884.957031    7.386592
 2398.000000  8717.000000  -65199.214844  -58911.078125  9656.169922  -49254.906250  290.304596  135.820419   48.181076  872.885559  -48790.660156  2148.352295
 2399.000000  8862.863281  -65692.562500  -59267.414062  9886.234375  -49381.179688  297.221283  153.852219   48.220581  872.170471  -48916.554688  1635.608276
 2400.000000  8703.114258  -64877.984375  -58609.726562  9385.952148  -49223.773438  282.180725  209.897461   48.429253  868.412476  -48757.136719  -853.663513
 2401.000000  8670.653320  -65183.847656  -58938.023438  9742.380859  -49195.640625  292.896454  115.458961   48.181793  872.872559  -48731.390625  1055.157349
 2402.000000  8592.210938  -65057.003906  -58880.664062  9552.044922  -49328.617188  287.174164   83.827042   48.085930  874.612732  -48865.289062  -1685.115967
 2403.000000  8655.667969  -65235.617188  -59008.890625  9854.001953  -49154.890625  296.252228   89.297874   48.224644  872.096985  -48690.226562  2470.161621
 2404.000000  8856.381836  -65419.164062  -58985.781250  9737.816406  -49247.964844  292.759216  172.490356   48.435108  868.307495  -48781.273438  3521.545410
 2405.000000  8678.694336  -65125.699219  -58864.351562  9595.741211  -49268.609375  288.487854  127.162819   48.205219  872.448425  -48804.132812  -936.503113
 2406.000000  8591.078125  -64927.789062  -58753.179688  9453.931641  -49299.250000  284.224457   75.770256   48.158340  873.297668  -48835.222656  1058.920044
 2407.000000  8558.828125  -65085.621094  -58957.601562  9735.351562  -49222.250000  292.685120    4.964670   48.111851  874.141541  -48758.671875   77.381844
 2408.000000  8932.728516  -65460.195312  -58961.875000  9676.933594  -49284.941406  290.928833  365.157959   48.185055  872.813477  -48820.656250  2333.821045
 2409.000000  8657.616211  -65110.703125  -58881.718750  9655.296875  -49226.421875  290.278351  133.712555   48.168465  873.114136  -48762.296875  1565.923950
 2410.000000  8742.241211  -65238.578125  -58921.421875  9669.577148  -49251.843750  290.707672  186.736191   48.271538  871.249756  -48786.726562  1358.046021
 2411.000000  8753.997070  -65196.214844  -58867.554688  9569.476562  -49298.078125  287.698212  174.408325   48.280006  871.096924  -48832.878906  1013.741333
 2412.000000  8575.988281  -65089.917969  -58939.296875  9757.892578  -49181.406250  293.362793   16.183847   48.163101  873.211365  -48717.335938  1695.299072
 2413.000000  8629.015625  -65318.757812  -59118.187500  9867.072266  -49251.117188  296.645203   50.066578   48.288219  870.948792  -48785.839844  -469.294800
 2414.000000  8621.443359  -65203.281250  -59013.406250  9746.924805  -49266.480469  293.033051    1.976852   48.372082  869.438843  -48800.394531  918.959045
 2415.000000  8948.521484  -65473.636719  -58953.382812  9616.210938  -49337.171875  289.103271  381.621674   48.266598  871.338928  -48872.101562  995.712219
 2416.000000  8642.413086  -65137.953125  -58923.171875  9672.416992  -49250.753906  290.793030  116.998207   48.196171  872.612183  -48786.363281  837.923889
 2417.000000  9005.937500  -65485.066406  -58911.281250  9679.900391  -49231.382812  291.018036  498.929443   48.300125  870.734131  -48765.992188  313.678040
 2418.000000  8374.045898  -64820.433594  -58879.609375  9651.789062  -49227.820312  290.172882  -180.505142   48.240898  871.803162  -48763.000000  -425.192017
 2419.000000  8584.747070  -65020.652344  -58862.828125  9548.555664  -49314.273438  287.069244  108.645607   48.086609  874.600403  -48850.937500  2306.585693
 2420.000000  8790.648438  -65203.773438  -58840.140625  9585.396484  -49254.742188  288.176849  327.755280   48.069813  874.906006  -48791.570312  1166.206421
 2421.000000  8900.135742  -65619.953125  -59147.250000  9883.525391  -49263.726562  297.139832  191.055725   48.405006  868.847473  -48797.324219  3239.297607
 2422.000000  8711.250977  -65006.675781  -58728.460938  9531.685547  -49196.773438  286.562073  186.922012   48.357121  869.707825  -48730.832031  659.238708
 2423.000000  8646.548828  -64786.675781  -58562.703125  9509.830078  -49052.875000  285.904999  167.129288   48.382256  869.255981  -48586.691406  -794.338867
 2424.000000  8563.776367  -65015.820312  -58879.945312  9753.627930  -49126.316406  293.234589   58.417297   48.236206  871.887939  -48661.539062  1041.269653
 2425.000000  8683.925781  -65214.078125  -58954.828125  9723.344727  -49231.484375  292.324158   15.540882   48.286209  870.985046  -48766.226562  -32.867363
 2426.000000  8561.583984  -64985.914062  -58858.093750  9718.875000  -49139.218750  292.189758   93.065277   48.167107  873.138733  -48675.109375  1608.994995
 2427.000000  8627.206055  -65074.808594  -58873.046875  9551.714844  -49321.332031  287.164246   53.626781   48.185772  872.800537  -48857.042969  -202.694595
 2428.000000  8810.452148  -65399.453125  -59011.710938  9677.998047  -49333.710938  290.960846  208.152344   48.378906  869.316162  -48867.558594  166.864960
 2429.000000  8700.430664  -65070.714844  -58790.460938  9489.266602  -49301.195312  285.286774  178.758347   48.153217  873.390564  -48837.218750  -305.468719
 2430.000000  8557.084961  -64988.476562  -58855.429688  9713.141602  -49142.289062  292.017395   44.969685   48.233494  871.936951  -48677.539062  1428.361450
 2431.000000  8574.494141  -64976.425781  -58825.367188  9695.544922  -49129.820312  291.488373   11.009715   48.356770  869.714172  -48663.882812  -1396.431274
 2432.000000  8679.328125  -65142.054688  -58896.250000  9623.837891  -49272.414062  289.332550   67.882362   48.427563  868.442749  -48805.792969  812.598938
 2433.000000  8668.071289  -65256.968750  -59022.015625  9807.363281  -49214.652344  294.850098   92.497627   48.367737  869.516968  -48748.609375  3072.147705
 2434.000000  8553.199219  -65063.941406  -58935.078125  9745.827148  -49189.250000  293.000061  -38.197979   48.302181  870.697021  -48723.839844  1709.963989
 2435.000000  8756.210938  -65145.542969  -58807.718750  9498.656250  -49309.062500  285.569061  253.029556   48.170769  873.072327  -48844.917969  2090.763672
 2436.000000  8526.439453  -65003.960938  -58904.085938  9742.589844  -49161.496094  292.902740  -54.729206   48.306271  870.623352  -48696.042969  2196.561279
 2437.000000  8747.111328  -65344.175781  -59033.585938  9723.288086  -49310.296875  292.322449  133.217178   48.315723  870.453003  -48844.753906  -899.245850
 2438.000000  8740.300781  -65125.960938  -58798.601562  9483.146484  -49315.453125  285.102783  219.375900   48.326462  870.259583  -48849.808594  628.591309
 2439.000000  8877.679688  -65249.941406  -58803.460938  9538.444336  -49265.015625  286.765259  413.392303   48.194115  872.649414  -48800.644531  -675.058838
 2440.000000  8675.313477  -65329.679688  -59085.851562  9693.540039  -49392.312500  291.428101   74.241005   48.164673  873.182861  -48928.226562  -522.178101
 2441.000000  8726.378906  -65345.500000  -59056.226562  9788.213867  -49268.011719  294.274384  115.017517   48.289196  870.931152  -48802.726562  1188.942261
 2442.000000  8413.472656  -64882.640625  -58890.281250  9661.791016  -49228.492188  290.473572  -47.421406   48.248119  871.672668  -48763.601562  2001.290894
 2443.000000  8726.217773  -65191.265625  -58892.101562  9599.950195  -49292.152344  288.614380  175.768478   48.243240  871.760803  -48827.308594  -204.166595
 2444.000000  8616.792969  -65299.492188  -59109.000000  9762.675781  -49346.324219  293.506592  -35.230816   48.327915  870.233398  -48880.664062  766.120911
 2445.000000  8441.568359  -65149.136719  -59131.828125  9883.683594  -49248.144531  297.144592  -254.640701   48.410496  868.748962  -48781.687500  -671.255432
 2446.000000  8838.170898  -65221.304688  -58814.585938  9506.714844  -49307.871094  285.811340  314.073517   48.281693  871.066528  -48842.656250  1292.310791
 2447.000000  8723.383789  -65317.496094  -59032.507812  9723.964844  -49308.542969  292.342773  167.236053   48.332024  870.159424  -48842.843750  770.503601
 2448.000000  8823.468750  -65398.359375  -59003.710938  9709.987305  -49293.722656  291.922577  235.656509   48.313416  870.494568  -48828.203125  -338.159698
 2449.000000  8729.264648  -65222.078125  -58922.726562  9624.822266  -49297.906250  289.362152  216.153809   48.125797  873.888184  -48834.195312  2803.360596
 2450.000000  8473.419922  -64919.062500  -58872.281250  9671.580078  -49200.703125  290.767883   -9.102010   48.202293  872.501343  -48736.253906  -642.527405
 2451.000000  8440.036133  -64856.671875  -58844.031250  9644.203125  -49199.828125  289.944824  -40.550777   48.234226  871.923706  -48735.070312  812.079956
 2452.000000  8745.643555  -64998.953125  -58685.085938  9450.202148  -49234.882812  284.112335  332.776733   48.302322  870.694519  -48769.468750  -859.906067
 2453.000000  8541.010742  -64952.890625  -58842.421875  9697.715820  -49144.707031  291.553619  -26.739244   48.314941  870.467102  -48679.171875  506.173676
 2454.000000  8706.546875  -65064.687500  -58791.468750  9561.878906  -49229.589844  287.469818  190.171265   48.265766  871.353943  -48764.527344  1365.695557
 2455.000000  8534.351562  -64946.855469  -58836.101562  9691.033203  -49145.070312  291.352722   -2.122874   48.307629  870.598877  -48679.605469  841.945618
 2456.000000  8506.001953  -65150.410156  -59076.460938  9810.778320  -49265.683594  294.952759  -105.705009   48.163528  873.203613  -48801.609375  -1851.052979
 2457.000000  8705.045898  -65150.601562  -58872.195312  9657.097656  -49215.097656  290.332489   88.687187   48.330166  870.192871  -48749.417969  1276.061157
 2458.000000  8681.067383  -65055.722656  -58798.320312  9509.486328  -49288.835938  285.894684  196.601028   48.146866  873.505798  -48824.921875  1621.003662
 2459.000000  8563.889648  -65003.429688  -58862.335938  9684.320312  -49178.015625  291.150909   67.735298   48.153652  873.382690  -48714.035156  -1011.152283
 2460.000000  8854.446289  -65194.875000  -58760.546875  9484.837891  -49275.710938  285.153625  382.665558   48.192471  872.679199  -48811.355469  -46.693058
 2461.000000  8592.346680  -65108.687500  -58934.656250  9658.332031  -49276.324219  290.369598   46.553730   48.173546  873.022034  -48812.152344  -805.109192
 2462.000000  8711.619141  -65274.835938  -58986.148438  9803.213867  -49182.933594  294.725342  139.934082   48.245941  871.712036  -48718.062500  -26.570040
 2463.000000  8586.849609  -65147.296875  -58988.726562  9795.171875  -49193.554688  294.483551  -92.642250   48.409164  868.772827  -48727.113281  1814.510254
 2464.000000  8737.232422  -65068.113281  -58766.085938  9515.080078  -49251.007812  286.062836  283.420807   48.269653  871.283813  -48785.910156  978.069824
 2465.000000  8693.797852  -65412.261719  -59150.640625  9911.250000  -49239.390625  297.973358   13.882747   48.372879  869.424500  -48773.296875  -426.665436
 2466.000000  8835.170898  -65406.585938  -59004.468750  9624.597656  -49379.871094  289.355408  241.555893   48.354076  869.762573  -48913.960938  1855.571533
 2467.000000  8862.533203  -65260.589844  -58823.453125  9592.080078  -49231.375000  288.377777  330.506958   48.161556  873.239380  -48767.316406  391.476959
 2468.000000  8927.970703  -65158.773438  -58661.726562  9403.345703  -49258.382812  282.703644  446.616302   48.063732  875.016663  -48795.269531  1532.811035
 2469.000000  9018.939453  -65294.500000  -58700.335938  9509.415039  -49190.921875  285.892517  483.327789   48.287575  870.960449  -48725.652344  691.798157
 2470.000000  8481.703125  -65100.921875  -59050.500000  9801.110352  -49249.390625  294.662109  -140.679718   48.295307  870.820984  -48784.046875  2937.241211
 2471.000000  8566.205078  -64941.378906  -58801.406250  9610.919922  -49190.484375  288.944183   55.292633   48.389454  869.126709  -48724.230469  1489.129395
 2472.000000  8756.169922  -65147.066406  -58814.343750  9614.921875  -49199.421875  289.064514  195.892258   48.408463  868.785400  -48732.984375  845.016418
 2473.000000  8699.711914  -65213.996094  -58958.945312  9706.398438  -49252.546875  291.814667   72.678169   48.230717  871.987183  -48787.824219  -913.457214
 2474.000000  8859.642578  -65294.296875  -58869.093750  9538.963867  -49330.128906  286.780884  305.547119   48.167118  873.138550  -48866.019531  -958.155334
 2475.000000  8679.223633  -65180.906250  -58929.203125  9649.630859  -49279.570312  290.108002   66.007362   48.365475  869.557617  -48813.546875  -58.541977
 2476.000000  8950.928711  -65405.394531  -58880.835938  9626.416992  -49254.417969  289.410095  397.392700   48.298134  870.770020  -48789.046875  2748.658447
 2477.000000  8668.466797  -65224.804688  -58991.953125  9813.926758  -49178.027344  295.047424   25.809427   48.401649  868.907715  -48711.656250  3311.081543
 2478.000000  8613.231445  -65136.898438  -58961.343750  9742.662109  -49218.679688  292.904907    5.695282   48.289494  870.925842  -48753.390625  2755.317871
 2479.000000  8810.621094  -65265.195312  -58882.265625  9612.472656  -49269.792969  288.990875  272.622314   48.301395  870.711182  -48804.390625  1408.477661
 2480.000000  9007.263672  -65521.843750  -58933.789062  9672.356445  -49261.433594  290.791260  523.267395   48.159611  873.274658  -48797.394531  132.859283
 2481.000000  8914.838867  -65225.949219  -58742.796875  9433.216797  -49309.578125  283.601685  476.187897   48.170242  873.081909  -48845.437500  1734.282715
 2482.000000  8721.442383  -65320.296875  -59026.976562  9733.396484  -49293.578125  292.626343  149.072556   48.262825  871.407043  -48828.546875  942.056702
 2483.000000  8756.467773  -65293.972656  -58973.679688  9691.273438  -49282.406250  291.359955  180.210510   48.251392  871.613525  -48817.484375  994.627319
 2484.000000  8605.934570  -65184.023438  -59013.882812  9783.311523  -49230.570312  294.126984  -21.606211   48.320923  870.359314  -48764.976562  403.941071
 2485.000000  8848.675781  -65416.148438  -58991.429688  9671.496094  -49319.933594  290.765350  350.608185   48.219593  872.188354  -48855.316406  2071.991943
 2486.000000  8854.949219  -65416.992188  -58983.117188  9645.767578  -49337.351562  289.991852  275.849152   48.299412  870.746948  -48871.964844  1178.233765
 2487.000000  8730.433594  -65132.472656  -58832.835938  9581.278320  -49251.558594  288.053040  164.442337   48.375050  869.385498  -48785.445312  1035.268555
 2488.000000  8453.333984  -64985.718750  -58955.750000  9688.904297  -49266.843750  291.288727  -145.570755   48.178062  872.940186  -48802.628906  1584.236938
 2489.000000  8667.036133  -65180.476562  -58930.453125  9710.217773  -49220.234375  291.929504   84.532631   48.314316  870.478333  -48754.707031  1814.554688
 2490.000000  8745.914062  -65275.945312  -58965.507812  9743.293945  -49222.214844  292.923889  123.302223   48.232605  871.953064  -48757.472656  145.431152
 2491.000000  8901.671875  -65388.878906  -58916.500000  9654.294922  -49262.203125  290.248230  348.102295   48.349072  869.852600  -48796.339844  629.318726
 2492.000000  8712.728516  -65226.132812  -58939.359375  9810.695312  -49128.664062  294.950256  100.188904   48.432980  868.345642  -48661.992188  254.195251
 2493.000000  8766.488281  -65300.671875  -58956.273438  9684.993164  -49271.281250  291.171143  221.957779   48.152252  873.408081  -48807.312500  1427.501587
 2494.000000  8867.367188  -65359.824219  -58919.640625  9685.153320  -49234.488281  291.175964  308.427795   48.333809  870.127319  -48768.773438  -944.090149
 2495.000000  8778.505859  -65336.148438  -58990.781250  9732.281250  -49258.500000  292.592804  259.150665   48.227657  872.042480  -48793.804688  2382.943604
 2496.000000  8575.409180  -65177.398438  -59029.304688  9836.990234  -49192.312500  295.740814  -22.136940   48.296898  870.792297  -48726.953125  627.739929
[truncated: 1,199,172 more chars]
