# Supplementary material for: Data for exploring the effect of parameters on decomposition of gas hydrate structure I
Source: Data Brief. 2018 Apr 11;18:1247–51. doi: 10.1016/j.dib.2018.04.015 (PMC5996948; doi:10.1016/j.dib.2018.04.015)
Supplement: Supplementary file 2 — Supplementary material [file mmc2.zip › data/data/temperature 290 K/cage occupancy 85/initial pdb.pdb]

TITLE     Gnomes, ROck Monsters And Chili Sauce
REMARK    THIS IS A SIMULATION BOX
CRYST1   37.08  37.08   37.08  90.00  90.00  90.00 P 1           1
MODEL        1
ATOM      1  OW  SOL     1       0.989   0.983   4.055  1.00  0.00           O
ATOM      2  HW1 SOL     1       0.190   1.012   4.581  1.00  0.00           H
ATOM      3  HW2 SOL     1       0.960   1.782   3.529  1.00  0.00           H
ATOM      4  MW  SOL     1       1.079   1.101   4.074  1.00  0.00            
ATOM      5  OW  SOL     2       0.989   0.983  10.073  1.00  0.00           O
ATOM      6  HW1 SOL     2       1.788   0.954   9.547  1.00  0.00           H
ATOM      7  HW2 SOL     2       1.018   0.184  10.599  1.00  0.00           H
ATOM      8  MW  SOL     2       1.079   1.101  10.092  1.00  0.00            
ATOM      9  OW  SOL     3       0.989   3.304   2.471  1.00  0.00           O
ATOM     10  HW1 SOL     3       0.203   3.787   2.727  1.00  0.00           H
ATOM     11  HW2 SOL     3       0.975   3.312   1.514  1.00  0.00           H
ATOM     12  MW  SOL     3       1.079   3.422   2.490  1.00  0.00            
ATOM     13  OW  SOL     4       0.989   3.304  11.657  1.00  0.00           O
ATOM     14  HW1 SOL     4       0.987   2.514  11.117  1.00  0.00           H
ATOM     15  HW2 SOL     4       0.207   3.783  11.384  1.00  0.00           H
ATOM     16  MW  SOL     4       1.079   3.422   3.548  1.00  0.00            
ATOM     17  OW  SOL     5       0.989  10.692   2.471  1.00  0.00           O
ATOM     18  HW1 SOL     5       0.991  11.482   3.011  1.00  0.00           H
ATOM     19  HW2 SOL     5       1.771  10.213   2.744  1.00  0.00           H
ATOM     20  MW  SOL     5       1.079  10.810   2.490  1.00  0.00            
ATOM     21  OW  SOL     6       0.989  10.692  11.657  1.00  0.00           O
ATOM     22  HW1 SOL     6       1.775  10.209  11.401  1.00  0.00           H
ATOM     23  HW2 SOL     6       1.003  10.683  12.614  1.00  0.00           H
ATOM     24  MW  SOL     6       1.079  10.810  11.676  1.00  0.00            
ATOM     25  OW  SOL     7       7.004   3.989   1.049  1.00  0.00           O
ATOM     26  HW1 SOL     7       6.205   4.515   1.020  1.00  0.00           H
ATOM     27  HW2 SOL     7       6.975   3.463   0.250  1.00  0.00           H
ATOM     28  MW  SOL     7       7.094   4.107   1.068  1.00  0.00            
ATOM     29  OW  SOL     8       7.000  10.007   1.049  1.00  0.00           O
ATOM     30  HW1 SOL     8       7.803   9.481   1.078  1.00  0.00           H
ATOM     31  HW2 SOL     8       7.033  10.533   1.848  1.00  0.00           H
ATOM     32  MW  SOL     8       7.090  10.125   1.068  1.00  0.00            
ATOM     33  OW  SOL     9       7.000   2.405   3.370  1.00  0.00           O
ATOM     34  HW1 SOL     9       7.002   2.945   2.580  1.00  0.00           H
ATOM     35  HW2 SOL     9       6.222   2.678   3.849  1.00  0.00           H
ATOM     36  MW  SOL     9       7.090   2.523   3.389  1.00  0.00            
ATOM     37  OW  SOL    10       7.000  11.591   3.370  1.00  0.00           O
ATOM     38  HW1 SOL    10       6.218  11.335   3.853  1.00  0.00           H
ATOM     39  HW2 SOL    10       6.990  12.548   3.378  1.00  0.00           H
ATOM     40  MW  SOL    10       7.090  11.709   3.389  1.00  0.00            
ATOM     41  OW  SOL    11       7.004   2.405  10.758  1.00  0.00           O
ATOM     42  HW1 SOL    11       7.790   2.661  10.275  1.00  0.00           H
ATOM     43  HW2 SOL    11       7.018   1.448  10.749  1.00  0.00           H
ATOM     44  MW  SOL    11       7.094   2.523  10.777  1.00  0.00            
ATOM     45  OW  SOL    12       7.004  11.591  10.758  1.00  0.00           O
ATOM     46  HW1 SOL    12       7.006  11.051  11.548  1.00  0.00           H
ATOM     47  HW2 SOL    12       7.786  11.318  10.279  1.00  0.00           H
ATOM     48  MW  SOL    12       7.094  11.709  10.777  1.00  0.00            
ATOM     49  OW  SOL    13       4.684   5.576   1.049  1.00  0.00           O
ATOM     50  HW1 SOL    13       4.666   6.532   1.077  1.00  0.00           H
ATOM     51  HW2 SOL    13       4.185   5.304   1.819  1.00  0.00           H
ATOM     52  MW  SOL    13       4.774   5.694   1.068  1.00  0.00            
ATOM     53  OW  SOL    14       4.684   8.420   1.049  1.00  0.00           O
ATOM     54  HW1 SOL    14       5.474   8.960   1.051  1.00  0.00           H
ATOM     55  HW2 SOL    14       4.189   8.722   0.287  1.00  0.00           H
ATOM     56  MW  SOL    14       4.774   8.538   1.068  1.00  0.00            
ATOM     57  OW  SOL    15       3.309   0.983   5.642  1.00  0.00           O
ATOM     58  HW1 SOL    15       2.519   0.985   5.102  1.00  0.00           H
ATOM     59  HW2 SOL    15       3.804   0.221   5.340  1.00  0.00           H
ATOM     60  MW  SOL    15       3.399   1.101   5.661  1.00  0.00            
ATOM     61  OW  SOL    16       3.309   0.983   8.486  1.00  0.00           O
ATOM     62  HW1 SOL    16       3.327   1.011   7.530  1.00  0.00           H
ATOM     63  HW2 SOL    16       3.808   1.753   8.758  1.00  0.00           H
ATOM     64  MW  SOL    16       3.399   1.101   8.505  1.00  0.00            
ATOM     65  OW  SOL    17       3.252   4.696   3.259  1.00  0.00           O
ATOM     66  HW1 SOL    17       3.770   4.108   3.808  1.00  0.00           H
ATOM     67  HW2 SOL    17       2.486   4.179   3.010  1.00  0.00           H
ATOM     68  MW  SOL    17       3.342   4.814   3.278  1.00  0.00            
ATOM     69  OW  SOL    18       3.252   4.696  10.869  1.00  0.00           O
ATOM     70  HW1 SOL    18       3.710   4.977  11.662  1.00  0.00           H
ATOM     71  HW2 SOL    18       2.484   4.223  11.191  1.00  0.00           H
ATOM     72  MW  SOL    18       3.342   4.814  10.888  1.00  0.00            
ATOM     73  OW  SOL    19       3.252   9.300   3.259  1.00  0.00           O
ATOM     74  HW1 SOL    19       3.742   8.969   2.505  1.00  0.00           H
ATOM     75  HW2 SOL    19       2.984   8.514   3.735  1.00  0.00           H
ATOM     76  MW  SOL    19       3.342   9.418   3.278  1.00  0.00            
ATOM     77  OW  SOL    20       3.252   9.300  10.869  1.00  0.00           O
ATOM     78  HW1 SOL    20       3.796   9.827  10.284  1.00  0.00           H
ATOM     79  HW2 SOL    20       2.993   8.546  10.341  1.00  0.00           H
ATOM     80  MW  SOL    20       3.342   9.418  10.888  1.00  0.00            
ATOM     81  OW  SOL    21       4.740   3.193   4.762  1.00  0.00           O
ATOM     82  HW1 SOL    21       4.251   2.439   5.093  1.00  0.00           H
ATOM     83  HW2 SOL    21       5.008   3.669   5.548  1.00  0.00           H
ATOM     84  MW  SOL    21       4.830   3.311   4.781  1.00  0.00            
ATOM     85  OW  SOL    22       4.740  10.803   4.762  1.00  0.00           O
ATOM     86  HW1 SOL    22       5.000  10.275   5.516  1.00  0.00           H
ATOM     87  HW2 SOL    22       4.197  10.218   4.235  1.00  0.00           H
ATOM     88  MW  SOL    22       4.830  10.921   4.781  1.00  0.00            
ATOM     89  OW  SOL    23       4.740   3.193   9.366  1.00  0.00           O
ATOM     90  HW1 SOL    23       5.507   2.944   9.883  1.00  0.00           H
ATOM     91  HW2 SOL    23       4.222   3.742   9.954  1.00  0.00           H
ATOM     92  MW  SOL    23       4.830   3.311   9.385  1.00  0.00            
ATOM     93  OW  SOL    24       4.740  10.803   9.366  1.00  0.00           O
ATOM     94  HW1 SOL    24       4.283  11.596   9.085  1.00  0.00           H
ATOM     95  HW2 SOL    24       5.509  11.125   9.839  1.00  0.00           H
ATOM     96  MW  SOL    24       4.830  10.921   9.385  1.00  0.00            
ATOM     97  OW  SOL    25       9.324   5.576   1.049  1.00  0.00           O
ATOM     98  HW1 SOL    25       8.534   5.036   1.047  1.00  0.00           H
ATOM     99  HW2 SOL    25       9.819   5.274   1.811  1.00  0.00           H
ATOM    100  MW  SOL    25       9.414   5.694   1.068  1.00  0.00            
ATOM    101  OW  SOL    26       9.324   8.420   1.049  1.00  0.00           O
ATOM    102  HW1 SOL    26       9.342   7.464   1.021  1.00  0.00           H
ATOM    103  HW2 SOL    26       9.823   8.692   0.279  1.00  0.00           H
ATOM    104  MW  SOL    26       9.414   8.538   1.068  1.00  0.00            
ATOM    105  OW  SOL    27      10.699   0.983   5.642  1.00  0.00           O
ATOM    106  HW1 SOL    27      10.681   0.955   6.598  1.00  0.00           H
ATOM    107  HW2 SOL    27      10.200   0.213   5.370  1.00  0.00           H
ATOM    108  MW  SOL    27      10.789   1.101   5.661  1.00  0.00            
ATOM    109  OW  SOL    28      10.699   0.983   8.486  1.00  0.00           O
ATOM    110  HW1 SOL    28      11.489   0.981   9.026  1.00  0.00           H
ATOM    111  HW2 SOL    28      10.204   1.745   8.788  1.00  0.00           H
ATOM    112  MW  SOL    28      10.789   1.101   8.505  1.00  0.00            
ATOM    113  OW  SOL    29      10.756   4.696   3.259  1.00  0.00           O
ATOM    114  HW1 SOL    29      10.212   4.169   3.844  1.00  0.00           H
ATOM    115  HW2 SOL    29      11.015   5.450   3.787  1.00  0.00           H
ATOM    116  MW  SOL    29      10.846   4.814   3.278  1.00  0.00            
ATOM    117  OW  SOL    30      10.756   4.696  10.869  1.00  0.00           O
ATOM    118  HW1 SOL    30      10.266   5.027  11.623  1.00  0.00           H
ATOM    119  HW2 SOL    30      11.024   5.482  10.393  1.00  0.00           H
ATOM    120  MW  SOL    30      10.846   4.814  10.888  1.00  0.00            
ATOM    121  OW  SOL    31      10.756   9.300   3.259  1.00  0.00           O
ATOM    122  HW1 SOL    31      10.298   9.019   2.466  1.00  0.00           H
ATOM    123  HW2 SOL    31      11.524   9.773   2.937  1.00  0.00           H
ATOM    124  MW  SOL    31      10.846   9.418   3.278  1.00  0.00            
ATOM    125  OW  SOL    32      10.756   9.300  10.869  1.00  0.00           O
ATOM    126  HW1 SOL    32      10.237   9.888  10.320  1.00  0.00           H
ATOM    127  HW2 SOL    32      11.522   9.817  11.118  1.00  0.00           H
ATOM    128  MW  SOL    32      10.846   9.418  10.888  1.00  0.00            
ATOM    129  OW  SOL    33       9.267   3.193   4.762  1.00  0.00           O
ATOM    130  HW1 SOL    33       9.725   2.400   5.043  1.00  0.00           H
ATOM    131  HW2 SOL    33       8.499   2.871   4.289  1.00  0.00           H
ATOM    132  MW  SOL    33       9.357   3.311   4.781  1.00  0.00            
ATOM    133  OW  SOL    34       9.267  10.803   4.762  1.00  0.00           O
ATOM    134  HW1 SOL    34       8.501  11.052   4.245  1.00  0.00           H
ATOM    135  HW2 SOL    34       9.786  10.254   4.174  1.00  0.00           H
ATOM    136  MW  SOL    34       9.357  10.921   4.781  1.00  0.00            
ATOM    137  OW  SOL    35       9.267   3.193   9.366  1.00  0.00           O
ATOM    138  HW1 SOL    35       9.008   3.721   8.612  1.00  0.00           H
ATOM    139  HW2 SOL    35       9.811   3.778   9.893  1.00  0.00           H
ATOM    140  MW  SOL    35       9.357   3.311   9.385  1.00  0.00            
ATOM    141  OW  SOL    36       9.267  10.803   9.366  1.00  0.00           O
ATOM    142  HW1 SOL    36       9.757  11.557   9.035  1.00  0.00           H
ATOM    143  HW2 SOL    36       9.000  10.327   8.580  1.00  0.00           H
ATOM    144  MW  SOL    36       9.357  10.921   9.385  1.00  0.00            
ATOM    145  OW  SOL    37       3.995   6.998   7.064  1.00  0.00           O
ATOM    146  HW1 SOL    37       4.521   7.797   7.035  1.00  0.00           H
ATOM    147  HW2 SOL    37       3.469   7.027   6.265  1.00  0.00           H
ATOM    148  MW  SOL    37       4.085   7.116   7.083  1.00  0.00            
ATOM    149  OW  SOL    38      10.013   6.998   7.064  1.00  0.00           O
ATOM    150  HW1 SOL    38       9.487   6.199   7.093  1.00  0.00           H
ATOM    151  HW2 SOL    38      10.539   6.969   7.863  1.00  0.00           H
ATOM    152  MW  SOL    38      10.103   7.116   7.083  1.00  0.00            
ATOM    153  OW  SOL    39       2.411   6.998   9.385  1.00  0.00           O
ATOM    154  HW1 SOL    39       2.696   6.228   9.877  1.00  0.00           H
ATOM    155  HW2 SOL    39       2.953   6.993   8.596  1.00  0.00           H
ATOM    156  MW  SOL    39       2.501   7.116   9.404  1.00  0.00            
ATOM    157  OW  SOL    40      11.597   6.998   9.385  1.00  0.00           O
ATOM    158  HW1 SOL    40      11.336   7.772   9.884  1.00  0.00           H
ATOM    159  HW2 SOL    40      12.554   7.016   9.396  1.00  0.00           H
ATOM    160  MW  SOL    40      11.687   7.116   9.404  1.00  0.00            
ATOM    161  OW  SOL    41       2.411   6.998   4.743  1.00  0.00           O
ATOM    162  HW1 SOL    41       2.672   6.224   4.244  1.00  0.00           H
ATOM    163  HW2 SOL    41       1.454   6.980   4.732  1.00  0.00           H
ATOM    164  MW  SOL    41       2.501   7.116   4.762  1.00  0.00            
ATOM    165  OW  SOL    42      11.597   6.998   4.743  1.00  0.00           O
ATOM    166  HW1 SOL    42      11.312   7.768   4.251  1.00  0.00           H
ATOM    167  HW2 SOL    42      11.055   7.003   5.532  1.00  0.00           H
ATOM    168  MW  SOL    42      11.687   7.116   4.762  1.00  0.00            
ATOM    169  OW  SOL    43       5.582   4.678   7.064  1.00  0.00           O
ATOM    170  HW1 SOL    43       5.039   5.466   7.069  1.00  0.00           H
ATOM    171  HW2 SOL    43       5.297   4.186   7.834  1.00  0.00           H
ATOM    172  MW  SOL    43       5.672   4.796   7.083  1.00  0.00            
ATOM    173  OW  SOL    44       8.426   4.678   7.064  1.00  0.00           O
ATOM    174  HW1 SOL    44       7.469   4.666   7.046  1.00  0.00           H
ATOM    175  HW2 SOL    44       8.687   4.178   6.290  1.00  0.00           H
ATOM    176  MW  SOL    44       8.516   4.796   7.083  1.00  0.00            
ATOM    177  OW  SOL    45       5.582   9.318   7.064  1.00  0.00           O
ATOM    178  HW1 SOL    45       6.539   9.330   7.082  1.00  0.00           H
ATOM    179  HW2 SOL    45       5.321   9.818   7.838  1.00  0.00           H
ATOM    180  MW  SOL    45       5.672   9.436   7.083  1.00  0.00            
ATOM    181  OW  SOL    46       8.426   9.318   7.064  1.00  0.00           O
ATOM    182  HW1 SOL    46       8.969   8.530   7.059  1.00  0.00           H
ATOM    183  HW2 SOL    46       8.711   9.810   6.294  1.00  0.00           H
ATOM    184  MW  SOL    46       8.516   9.436   7.083  1.00  0.00            
ATOM      1  OW  SOL     1      13.349   0.983   4.055  1.00  0.00           O
ATOM      2  HW1 SOL     1      12.550   1.012   4.581  1.00  0.00           H
ATOM      3  HW2 SOL     1      13.320   1.782   3.529  1.00  0.00           H
ATOM      4  MW  SOL     1      13.439   1.101   4.074  1.00  0.00            
ATOM      5  OW  SOL     2      13.349   0.983  10.073  1.00  0.00           O
ATOM      6  HW1 SOL     2      14.148   0.954   9.547  1.00  0.00           H
ATOM      7  HW2 SOL     2      13.378   0.184  10.599  1.00  0.00           H
ATOM      8  MW  SOL     2      13.439   1.101  10.092  1.00  0.00            
ATOM      9  OW  SOL     3      13.349   3.304   2.471  1.00  0.00           O
ATOM     10  HW1 SOL     3      12.563   3.787   2.727  1.00  0.00           H
ATOM     11  HW2 SOL     3      13.335   3.312   1.514  1.00  0.00           H
ATOM     12  MW  SOL     3      13.439   3.422   2.490  1.00  0.00            
ATOM     13  OW  SOL     4      13.349   3.304  11.657  1.00  0.00           O
ATOM     14  HW1 SOL     4      13.347   2.514  11.117  1.00  0.00           H
ATOM     15  HW2 SOL     4      12.567   3.783  11.384  1.00  0.00           H
ATOM     16  MW  SOL     4      13.439   3.422   3.548  1.00  0.00            
ATOM     17  OW  SOL     5      13.349  10.692   2.471  1.00  0.00           O
ATOM     18  HW1 SOL     5      13.351  11.482   3.011  1.00  0.00           H
ATOM     19  HW2 SOL     5      14.131  10.213   2.744  1.00  0.00           H
ATOM     20  MW  SOL     5      13.439  10.810   2.490  1.00  0.00            
ATOM     21  OW  SOL     6      13.349  10.692  11.657  1.00  0.00           O
ATOM     22  HW1 SOL     6      14.135  10.209  11.401  1.00  0.00           H
ATOM     23  HW2 SOL     6      13.363  10.683  12.614  1.00  0.00           H
ATOM     24  MW  SOL     6      13.439  10.810  11.676  1.00  0.00            
ATOM     25  OW  SOL     7      19.364   3.989   1.049  1.00  0.00           O
ATOM     26  HW1 SOL     7      18.565   4.515   1.020  1.00  0.00           H
ATOM     27  HW2 SOL     7      19.335   3.463   0.250  1.00  0.00           H
ATOM     28  MW  SOL     7      19.454   4.107   1.068  1.00  0.00            
ATOM     29  OW  SOL     8      19.360  10.007   1.049  1.00  0.00           O
ATOM     30  HW1 SOL     8      20.163   9.481   1.078  1.00  0.00           H
ATOM     31  HW2 SOL     8      19.393  10.533   1.848  1.00  0.00           H
ATOM     32  MW  SOL     8      19.450  10.125   1.068  1.00  0.00            
ATOM     33  OW  SOL     9      19.360   2.405   3.370  1.00  0.00           O
ATOM     34  HW1 SOL     9      19.362   2.945   2.580  1.00  0.00           H
ATOM     35  HW2 SOL     9      18.582   2.678   3.849  1.00  0.00           H
ATOM     36  MW  SOL     9      19.450   2.523   3.389  1.00  0.00            
ATOM     37  OW  SOL    10      19.360  11.591   3.370  1.00  0.00           O
ATOM     38  HW1 SOL    10      18.578  11.335   3.853  1.00  0.00           H
ATOM     39  HW2 SOL    10      19.350  12.548   3.378  1.00  0.00           H
ATOM     40  MW  SOL    10      19.450  11.709   3.389  1.00  0.00            
ATOM     41  OW  SOL    11      19.364   2.405  10.758  1.00  0.00           O
ATOM     42  HW1 SOL    11      20.150   2.661  10.275  1.00  0.00           H
ATOM     43  HW2 SOL    11      19.378   1.448  10.749  1.00  0.00           H
ATOM     44  MW  SOL    11      19.454   2.523  10.777  1.00  0.00            
ATOM     45  OW  SOL    12      19.364  11.591  10.758  1.00  0.00           O
ATOM     46  HW1 SOL    12      19.366  11.051  11.548  1.00  0.00           H
ATOM     47  HW2 SOL    12      20.146  11.318  10.279  1.00  0.00           H
ATOM     48  MW  SOL    12      19.454  11.709  10.777  1.00  0.00            
ATOM     49  OW  SOL    13      17.044   5.576   1.049  1.00  0.00           O
ATOM     50  HW1 SOL    13      17.026   6.532   1.077  1.00  0.00           H
ATOM     51  HW2 SOL    13      16.545   5.304   1.819  1.00  0.00           H
ATOM     52  MW  SOL    13      17.134   5.694   1.068  1.00  0.00            
ATOM     53  OW  SOL    14      17.044   8.420   1.049  1.00  0.00           O
ATOM     54  HW1 SOL    14      17.834   8.960   1.051  1.00  0.00           H
ATOM     55  HW2 SOL    14      16.549   8.722   0.287  1.00  0.00           H
ATOM     56  MW  SOL    14      17.134   8.538   1.068  1.00  0.00            
ATOM     57  OW  SOL    15      15.669   0.983   5.642  1.00  0.00           O
ATOM     58  HW1 SOL    15      14.879   0.985   5.102  1.00  0.00           H
ATOM     59  HW2 SOL    15      16.164   0.221   5.340  1.00  0.00           H
ATOM     60  MW  SOL    15      15.759   1.101   5.661  1.00  0.00            
ATOM     61  OW  SOL    16      15.669   0.983   8.486  1.00  0.00           O
ATOM     62  HW1 SOL    16      15.687   1.011   7.530  1.00  0.00           H
ATOM     63  HW2 SOL    16      16.168   1.753   8.758  1.00  0.00           H
ATOM     64  MW  SOL    16      15.759   1.101   8.505  1.00  0.00            
ATOM     65  OW  SOL    17      15.612   4.696   3.259  1.00  0.00           O
ATOM     66  HW1 SOL    17      16.130   4.108   3.808  1.00  0.00           H
ATOM     67  HW2 SOL    17      14.846   4.179   3.010  1.00  0.00           H
ATOM     68  MW  SOL    17      15.702   4.814   3.278  1.00  0.00            
ATOM     69  OW  SOL    18      15.612   4.696  10.869  1.00  0.00           O
ATOM     70  HW1 SOL    18      16.070   4.977  11.662  1.00  0.00           H
ATOM     71  HW2 SOL    18      14.844   4.223  11.191  1.00  0.00           H
ATOM     72  MW  SOL    18      15.702   4.814  10.888  1.00  0.00            
ATOM     73  OW  SOL    19      15.612   9.300   3.259  1.00  0.00           O
ATOM     74  HW1 SOL    19      16.102   8.969   2.505  1.00  0.00           H
ATOM     75  HW2 SOL    19      15.344   8.514   3.735  1.00  0.00           H
ATOM     76  MW  SOL    19      15.702   9.418   3.278  1.00  0.00            
ATOM     77  OW  SOL    20      15.612   9.300  10.869  1.00  0.00           O
ATOM     78  HW1 SOL    20      16.156   9.827  10.284  1.00  0.00           H
ATOM     79  HW2 SOL    20      15.353   8.546  10.341  1.00  0.00           H
ATOM     80  MW  SOL    20      15.702   9.418  10.888  1.00  0.00            
ATOM     81  OW  SOL    21      17.100   3.193   4.762  1.00  0.00           O
ATOM     82  HW1 SOL    21      16.611   2.439   5.093  1.00  0.00           H
ATOM     83  HW2 SOL    21      17.368   3.669   5.548  1.00  0.00           H
ATOM     84  MW  SOL    21      17.190   3.311   4.781  1.00  0.00            
ATOM     85  OW  SOL    22      17.100  10.803   4.762  1.00  0.00           O
ATOM     86  HW1 SOL    22      17.360  10.275   5.516  1.00  0.00           H
ATOM     87  HW2 SOL    22      16.557  10.218   4.235  1.00  0.00           H
ATOM     88  MW  SOL    22      17.190  10.921   4.781  1.00  0.00            
ATOM     89  OW  SOL    23      17.100   3.193   9.366  1.00  0.00           O
ATOM     90  HW1 SOL    23      17.867   2.944   9.883  1.00  0.00           H
ATOM     91  HW2 SOL    23      16.582   3.742   9.954  1.00  0.00           H
ATOM     92  MW  SOL    23      17.190   3.311   9.385  1.00  0.00            
ATOM     93  OW  SOL    24      17.100  10.803   9.366  1.00  0.00           O
ATOM     94  HW1 SOL    24      16.643  11.596   9.085  1.00  0.00           H
ATOM     95  HW2 SOL    24      17.869  11.125   9.839  1.00  0.00           H
ATOM     96  MW  SOL    24      17.190  10.921   9.385  1.00  0.00            
ATOM     97  OW  SOL    25      21.684   5.576   1.049  1.00  0.00           O
ATOM     98  HW1 SOL    25      20.894   5.036   1.047  1.00  0.00           H
ATOM     99  HW2 SOL    25      22.179   5.274   1.811  1.00  0.00           H
ATOM    100  MW  SOL    25      21.774   5.694   1.068  1.00  0.00            
ATOM    101  OW  SOL    26      21.684   8.420   1.049  1.00  0.00           O
ATOM    102  HW1 SOL    26      21.702   7.464   1.021  1.00  0.00           H
ATOM    103  HW2 SOL    26      22.183   8.692   0.279  1.00  0.00           H
ATOM    104  MW  SOL    26      21.774   8.538   1.068  1.00  0.00            
ATOM    105  OW  SOL    27      23.059   0.983   5.642  1.00  0.00           O
ATOM    106  HW1 SOL    27      23.041   0.955   6.598  1.00  0.00           H
ATOM    107  HW2 SOL    27      22.560   0.213   5.370  1.00  0.00           H
ATOM    108  MW  SOL    27      23.149   1.101   5.661  1.00  0.00            
ATOM    109  OW  SOL    28      23.059   0.983   8.486  1.00  0.00           O
ATOM    110  HW1 SOL    28      23.849   0.981   9.026  1.00  0.00           H
ATOM    111  HW2 SOL    28      22.564   1.745   8.788  1.00  0.00           H
ATOM    112  MW  SOL    28      23.149   1.101   8.505  1.00  0.00            
ATOM    113  OW  SOL    29      23.116   4.696   3.259  1.00  0.00           O
ATOM    114  HW1 SOL    29      22.572   4.169   3.844  1.00  0.00           H
ATOM    115  HW2 SOL    29      23.375   5.450   3.787  1.00  0.00           H
ATOM    116  MW  SOL    29      23.206   4.814   3.278  1.00  0.00            
ATOM    117  OW  SOL    30      23.116   4.696  10.869  1.00  0.00           O
ATOM    118  HW1 SOL    30      22.626   5.027  11.623  1.00  0.00           H
ATOM    119  HW2 SOL    30      23.384   5.482  10.393  1.00  0.00           H
ATOM    120  MW  SOL    30      23.206   4.814  10.888  1.00  0.00            
ATOM    121  OW  SOL    31      23.116   9.300   3.259  1.00  0.00           O
ATOM    122  HW1 SOL    31      22.658   9.019   2.466  1.00  0.00           H
ATOM    123  HW2 SOL    31      23.884   9.773   2.937  1.00  0.00           H
ATOM    124  MW  SOL    31      23.206   9.418   3.278  1.00  0.00            
ATOM    125  OW  SOL    32      23.116   9.300  10.869  1.00  0.00           O
ATOM    126  HW1 SOL    32      22.597   9.888  10.320  1.00  0.00           H
ATOM    127  HW2 SOL    32      23.882   9.817  11.118  1.00  0.00           H
ATOM    128  MW  SOL    32      23.206   9.418  10.888  1.00  0.00            
ATOM    129  OW  SOL    33      21.627   3.193   4.762  1.00  0.00           O
ATOM    130  HW1 SOL    33      22.085   2.400   5.043  1.00  0.00           H
ATOM    131  HW2 SOL    33      20.859   2.871   4.289  1.00  0.00           H
ATOM    132  MW  SOL    33      21.717   3.311   4.781  1.00  0.00            
ATOM    133  OW  SOL    34      21.627  10.803   4.762  1.00  0.00           O
ATOM    134  HW1 SOL    34      20.861  11.052   4.245  1.00  0.00           H
ATOM    135  HW2 SOL    34      22.146  10.254   4.174  1.00  0.00           H
ATOM    136  MW  SOL    34      21.717  10.921   4.781  1.00  0.00            
ATOM    137  OW  SOL    35      21.627   3.193   9.366  1.00  0.00           O
ATOM    138  HW1 SOL    35      21.368   3.721   8.612  1.00  0.00           H
ATOM    139  HW2 SOL    35      22.171   3.778   9.893  1.00  0.00           H
ATOM    140  MW  SOL    35      21.717   3.311   9.385  1.00  0.00            
ATOM    141  OW  SOL    36      21.627  10.803   9.366  1.00  0.00           O
ATOM    142  HW1 SOL    36      22.117  11.557   9.035  1.00  0.00           H
ATOM    143  HW2 SOL    36      21.360  10.327   8.580  1.00  0.00           H
ATOM    144  MW  SOL    36      21.717  10.921   9.385  1.00  0.00            
ATOM    145  OW  SOL    37      16.355   6.998   7.064  1.00  0.00           O
ATOM    146  HW1 SOL    37      16.881   7.797   7.035  1.00  0.00           H
ATOM    147  HW2 SOL    37      15.829   7.027   6.265  1.00  0.00           H
ATOM    148  MW  SOL    37      16.445   7.116   7.083  1.00  0.00            
ATOM    149  OW  SOL    38      22.373   6.998   7.064  1.00  0.00           O
ATOM    150  HW1 SOL    38      21.847   6.199   7.093  1.00  0.00           H
ATOM    151  HW2 SOL    38      22.899   6.969   7.863  1.00  0.00           H
ATOM    152  MW  SOL    38      22.463   7.116   7.083  1.00  0.00            
ATOM    153  OW  SOL    39      14.771   6.998   9.385  1.00  0.00           O
ATOM    154  HW1 SOL    39      15.056   6.228   9.877  1.00  0.00           H
ATOM    155  HW2 SOL    39      15.313   6.993   8.596  1.00  0.00           H
ATOM    156  MW  SOL    39      14.861   7.116   9.404  1.00  0.00            
ATOM    157  OW  SOL    40      23.957   6.998   9.385  1.00  0.00           O
ATOM    158  HW1 SOL    40      23.696   7.772   9.884  1.00  0.00           H
ATOM    159  HW2 SOL    40      24.914   7.016   9.396  1.00  0.00           H
ATOM    160  MW  SOL    40      24.047   7.116   9.404  1.00  0.00            
ATOM    161  OW  SOL    41      14.771   6.998   4.743  1.00  0.00           O
ATOM    162  HW1 SOL    41      15.032   6.224   4.244  1.00  0.00           H
ATOM    163  HW2 SOL    41      13.814   6.980   4.732  1.00  0.00           H
ATOM    164  MW  SOL    41      14.861   7.116   4.762  1.00  0.00            
ATOM    165  OW  SOL    42      23.957   6.998   4.743  1.00  0.00           O
ATOM    166  HW1 SOL    42      23.672   7.768   4.251  1.00  0.00           H
ATOM    167  HW2 SOL    42      23.415   7.003   5.532  1.00  0.00           H
ATOM    168  MW  SOL    42      24.047   7.116   4.762  1.00  0.00            
ATOM    169  OW  SOL    43      17.942   4.678   7.064  1.00  0.00           O
ATOM    170  HW1 SOL    43      17.399   5.466   7.069  1.00  0.00           H
ATOM    171  HW2 SOL    43      17.657   4.186   7.834  1.00  0.00           H
ATOM    172  MW  SOL    43      18.032   4.796   7.083  1.00  0.00            
ATOM    173  OW  SOL    44      20.786   4.678   7.064  1.00  0.00           O
ATOM    174  HW1 SOL    44      19.829   4.666   7.046  1.00  0.00           H
ATOM    175  HW2 SOL    44      21.047   4.178   6.290  1.00  0.00           H
ATOM    176  MW  SOL    44      20.876   4.796   7.083  1.00  0.00            
ATOM    177  OW  SOL    45      17.942   9.318   7.064  1.00  0.00           O
ATOM    178  HW1 SOL    45      18.899   9.330   7.082  1.00  0.00           H
ATOM    179  HW2 SOL    45      17.681   9.818   7.838  1.00  0.00           H
ATOM    180  MW  SOL    45      18.032   9.436   7.083  1.00  0.00            
ATOM    181  OW  SOL    46      20.786   9.318   7.064  1.00  0.00           O
ATOM    182  HW1 SOL    46      21.329   8.530   7.059  1.00  0.00           H
ATOM    183  HW2 SOL    46      21.071   9.810   6.294  1.00  0.00           H
ATOM    184  MW  SOL    46      20.876   9.436   7.083  1.00  0.00            
ATOM      1  OW  SOL     1       0.989  13.343   4.055  1.00  0.00           O
ATOM      2  HW1 SOL     1       0.190  13.372   4.581  1.00  0.00           H
ATOM      3  HW2 SOL     1       0.960  14.142   3.529  1.00  0.00           H
ATOM      4  MW  SOL     1       1.079  13.461   4.074  1.00  0.00            
ATOM      5  OW  SOL     2       0.989  13.343  10.073  1.00  0.00           O
ATOM      6  HW1 SOL     2       1.788  13.314   9.547  1.00  0.00           H
ATOM      7  HW2 SOL     2       1.018  12.544  10.599  1.00  0.00           H
ATOM      8  MW  SOL     2       1.079  13.461  10.092  1.00  0.00            
ATOM      9  OW  SOL     3       0.989  15.664   2.471  1.00  0.00           O
ATOM     10  HW1 SOL     3       0.203  16.147   2.727  1.00  0.00           H
ATOM     11  HW2 SOL     3       0.975  15.672   1.514  1.00  0.00           H
ATOM     12  MW  SOL     3       1.079  15.782   2.490  1.00  0.00            
ATOM     13  OW  SOL     4       0.989  15.664  11.657  1.00  0.00           O
ATOM     14  HW1 SOL     4       0.987  14.874  11.117  1.00  0.00           H
ATOM     15  HW2 SOL     4       0.207  16.143  11.384  1.00  0.00           H
ATOM     16  MW  SOL     4       1.079  15.782   3.548  1.00  0.00            
ATOM     17  OW  SOL     5       0.989  23.052   2.471  1.00  0.00           O
ATOM     18  HW1 SOL     5       0.991  23.842   3.011  1.00  0.00           H
ATOM     19  HW2 SOL     5       1.771  22.573   2.744  1.00  0.00           H
ATOM     20  MW  SOL     5       1.079  23.170   2.490  1.00  0.00            
ATOM     21  OW  SOL     6       0.989  23.052  11.657  1.00  0.00           O
ATOM     22  HW1 SOL     6       1.775  22.569  11.401  1.00  0.00           H
ATOM     23  HW2 SOL     6       1.003  23.043  12.614  1.00  0.00           H
ATOM     24  MW  SOL     6       1.079  23.170  11.676  1.00  0.00            
ATOM     25  OW  SOL     7       7.004  16.349   1.049  1.00  0.00           O
ATOM     26  HW1 SOL     7       6.205  16.875   1.020  1.00  0.00           H
ATOM     27  HW2 SOL     7       6.975  15.823   0.250  1.00  0.00           H
ATOM     28  MW  SOL     7       7.094  16.467   1.068  1.00  0.00            
ATOM     29  OW  SOL     8       7.000  22.367   1.049  1.00  0.00           O
ATOM     30  HW1 SOL     8       7.803  21.841   1.078  1.00  0.00           H
ATOM     31  HW2 SOL     8       7.033  22.893   1.848  1.00  0.00           H
ATOM     32  MW  SOL     8       7.090  22.485   1.068  1.00  0.00            
ATOM     33  OW  SOL     9       7.000  14.765   3.370  1.00  0.00           O
ATOM     34  HW1 SOL     9       7.002  15.305   2.580  1.00  0.00           H
ATOM     35  HW2 SOL     9       6.222  15.038   3.849  1.00  0.00           H
ATOM     36  MW  SOL     9       7.090  14.883   3.389  1.00  0.00            
ATOM     37  OW  SOL    10       7.000  23.951   3.370  1.00  0.00           O
ATOM     38  HW1 SOL    10       6.218  23.695   3.853  1.00  0.00           H
ATOM     39  HW2 SOL    10       6.990  24.908   3.378  1.00  0.00           H
ATOM     40  MW  SOL    10       7.090  24.069   3.389  1.00  0.00            
ATOM     41  OW  SOL    11       7.004  14.765  10.758  1.00  0.00           O
ATOM     42  HW1 SOL    11       7.790  15.021  10.275  1.00  0.00           H
ATOM     43  HW2 SOL    11       7.018  13.808  10.749  1.00  0.00           H
ATOM     44  MW  SOL    11       7.094  14.883  10.777  1.00  0.00            
ATOM     45  OW  SOL    12       7.004  23.951  10.758  1.00  0.00           O
ATOM     46  HW1 SOL    12       7.006  23.411  11.548  1.00  0.00           H
ATOM     47  HW2 SOL    12       7.786  23.678  10.279  1.00  0.00           H
ATOM     48  MW  SOL    12       7.094  24.069  10.777  1.00  0.00            
ATOM     49  OW  SOL    13       4.684  17.936   1.049  1.00  0.00           O
ATOM     50  HW1 SOL    13       4.666  18.892   1.077  1.00  0.00           H
ATOM     51  HW2 SOL    13       4.185  17.664   1.819  1.00  0.00           H
ATOM     52  MW  SOL    13       4.774  18.054   1.068  1.00  0.00            
ATOM     53  OW  SOL    14       4.684  20.780   1.049  1.00  0.00           O
ATOM     54  HW1 SOL    14       5.474  21.320   1.051  1.00  0.00           H
ATOM     55  HW2 SOL    14       4.189  21.082   0.287  1.00  0.00           H
ATOM     56  MW  SOL    14       4.774  20.898   1.068  1.00  0.00            
ATOM     57  OW  SOL    15       3.309  13.343   5.642  1.00  0.00           O
ATOM     58  HW1 SOL    15       2.519  13.345   5.102  1.00  0.00           H
ATOM     59  HW2 SOL    15       3.804  12.581   5.340  1.00  0.00           H
ATOM     60  MW  SOL    15       3.399  13.461   5.661  1.00  0.00            
ATOM     61  OW  SOL    16       3.309  13.343   8.486  1.00  0.00           O
ATOM     62  HW1 SOL    16       3.327  13.371   7.530  1.00  0.00           H
ATOM     63  HW2 SOL    16       3.808  14.113   8.758  1.00  0.00           H
ATOM     64  MW  SOL    16       3.399  13.461   8.505  1.00  0.00            
ATOM     65  OW  SOL    17       3.252  17.056   3.259  1.00  0.00           O
ATOM     66  HW1 SOL    17       3.770  16.468   3.808  1.00  0.00           H
ATOM     67  HW2 SOL    17       2.486  16.539   3.010  1.00  0.00           H
ATOM     68  MW  SOL    17       3.342  17.174   3.278  1.00  0.00            
ATOM     69  OW  SOL    18       3.252  17.056  10.869  1.00  0.00           O
ATOM     70  HW1 SOL    18       3.710  17.337  11.662  1.00  0.00           H
ATOM     71  HW2 SOL    18       2.484  16.583  11.191  1.00  0.00           H
ATOM     72  MW  SOL    18       3.342  17.174  10.888  1.00  0.00            
ATOM     73  OW  SOL    19       3.252  21.660   3.259  1.00  0.00           O
ATOM     74  HW1 SOL    19       3.742  21.329   2.505  1.00  0.00           H
ATOM     75  HW2 SOL    19       2.984  20.874   3.735  1.00  0.00           H
ATOM     76  MW  SOL    19       3.342  21.778   3.278  1.00  0.00            
ATOM     77  OW  SOL    20       3.252  21.660  10.869  1.00  0.00           O
ATOM     78  HW1 SOL    20       3.796  22.187  10.284  1.00  0.00           H
ATOM     79  HW2 SOL    20       2.993  20.906  10.341  1.00  0.00           H
ATOM     80  MW  SOL    20       3.342  21.778  10.888  1.00  0.00            
ATOM     81  OW  SOL    21       4.740  15.553   4.762  1.00  0.00           O
ATOM     82  HW1 SOL    21       4.251  14.799   5.093  1.00  0.00           H
ATOM     83  HW2 SOL    21       5.008  16.029   5.548  1.00  0.00           H
ATOM     84  MW  SOL    21       4.830  15.671   4.781  1.00  0.00            
ATOM     85  OW  SOL    22       4.740  23.163   4.762  1.00  0.00           O
ATOM     86  HW1 SOL    22       5.000  22.635   5.516  1.00  0.00           H
ATOM     87  HW2 SOL    22       4.197  22.578   4.235  1.00  0.00           H
ATOM     88  MW  SOL    22       4.830  23.281   4.781  1.00  0.00            
ATOM     89  OW  SOL    23       4.740  15.553   9.366  1.00  0.00           O
ATOM     90  HW1 SOL    23       5.507  15.304   9.883  1.00  0.00           H
ATOM     91  HW2 SOL    23       4.222  16.102   9.954  1.00  0.00           H
ATOM     92  MW  SOL    23       4.830  15.671   9.385  1.00  0.00            
ATOM     93  OW  SOL    24       4.740  23.163   9.366  1.00  0.00           O
ATOM     94  HW1 SOL    24       4.283  23.956   9.085  1.00  0.00           H
ATOM     95  HW2 SOL    24       5.509  23.485   9.839  1.00  0.00           H
ATOM     96  MW  SOL    24       4.830  23.281   9.385  1.00  0.00            
ATOM     97  OW  SOL    25       9.324  17.936   1.049  1.00  0.00           O
ATOM     98  HW1 SOL    25       8.534  17.396   1.047  1.00  0.00           H
ATOM     99  HW2 SOL    25       9.819  17.634   1.811  1.00  0.00           H
ATOM    100  MW  SOL    25       9.414  18.054   1.068  1.00  0.00            
ATOM    101  OW  SOL    26       9.324  20.780   1.049  1.00  0.00           O
ATOM    102  HW1 SOL    26       9.342  19.824   1.021  1.00  0.00           H
ATOM    103  HW2 SOL    26       9.823  21.052   0.279  1.00  0.00           H
ATOM    104  MW  SOL    26       9.414  20.898   1.068  1.00  0.00            
ATOM    105  OW  SOL    27      10.699  13.343   5.642  1.00  0.00           O
ATOM    106  HW1 SOL    27      10.681  13.315   6.598  1.00  0.00           H
ATOM    107  HW2 SOL    27      10.200  12.573   5.370  1.00  0.00           H
ATOM    108  MW  SOL    27      10.789  13.461   5.661  1.00  0.00            
ATOM    109  OW  SOL    28      10.699  13.343   8.486  1.00  0.00           O
ATOM    110  HW1 SOL    28      11.489  13.341   9.026  1.00  0.00           H
ATOM    111  HW2 SOL    28      10.204  14.105   8.788  1.00  0.00           H
ATOM    112  MW  SOL    28      10.789  13.461   8.505  1.00  0.00            
ATOM    113  OW  SOL    29      10.756  17.056   3.259  1.00  0.00           O
ATOM    114  HW1 SOL    29      10.212  16.529   3.844  1.00  0.00           H
ATOM    115  HW2 SOL    29      11.015  17.810   3.787  1.00  0.00           H
ATOM    116  MW  SOL    29      10.846  17.174   3.278  1.00  0.00            
ATOM    117  OW  SOL    30      10.756  17.056  10.869  1.00  0.00           O
ATOM    118  HW1 SOL    30      10.266  17.387  11.623  1.00  0.00           H
ATOM    119  HW2 SOL    30      11.024  17.842  10.393  1.00  0.00           H
ATOM    120  MW  SOL    30      10.846  17.174  10.888  1.00  0.00            
ATOM    121  OW  SOL    31      10.756  21.660   3.259  1.00  0.00           O
ATOM    122  HW1 SOL    31      10.298  21.379   2.466  1.00  0.00           H
ATOM    123  HW2 SOL    31      11.524  22.133   2.937  1.00  0.00           H
ATOM    124  MW  SOL    31      10.846  21.778   3.278  1.00  0.00            
ATOM    125  OW  SOL    32      10.756  21.660  10.869  1.00  0.00           O
ATOM    126  HW1 SOL    32      10.237  22.248  10.320  1.00  0.00           H
ATOM    127  HW2 SOL    32      11.522  22.177  11.118  1.00  0.00           H
ATOM    128  MW  SOL    32      10.846  21.778  10.888  1.00  0.00            
ATOM    129  OW  SOL    33       9.267  15.553   4.762  1.00  0.00           O
ATOM    130  HW1 SOL    33       9.725  14.760   5.043  1.00  0.00           H
ATOM    131  HW2 SOL    33       8.499  15.231   4.289  1.00  0.00           H
ATOM    132  MW  SOL    33       9.357  15.671   4.781  1.00  0.00            
ATOM    133  OW  SOL    34       9.267  23.163   4.762  1.00  0.00           O
ATOM    134  HW1 SOL    34       8.501  23.412   4.245  1.00  0.00           H
ATOM    135  HW2 SOL    34       9.786  22.614   4.174  1.00  0.00           H
ATOM    136  MW  SOL    34       9.357  23.281   4.781  1.00  0.00            
ATOM    137  OW  SOL    35       9.267  15.553   9.366  1.00  0.00           O
ATOM    138  HW1 SOL    35       9.008  16.081   8.612  1.00  0.00           H
ATOM    139  HW2 SOL    35       9.811  16.138   9.893  1.00  0.00           H
ATOM    140  MW  SOL    35       9.357  15.671   9.385  1.00  0.00            
ATOM    141  OW  SOL    36       9.267  23.163   9.366  1.00  0.00           O
ATOM    142  HW1 SOL    36       9.757  23.917   9.035  1.00  0.00           H
ATOM    143  HW2 SOL    36       9.000  22.687   8.580  1.00  0.00           H
ATOM    144  MW  SOL    36       9.357  23.281   9.385  1.00  0.00            
ATOM    145  OW  SOL    37       3.995  19.358   7.064  1.00  0.00           O
ATOM    146  HW1 SOL    37       4.521  20.157   7.035  1.00  0.00           H
ATOM    147  HW2 SOL    37       3.469  19.387   6.265  1.00  0.00           H
ATOM    148  MW  SOL    37       4.085  19.476   7.083  1.00  0.00            
ATOM    149  OW  SOL    38      10.013  19.358   7.064  1.00  0.00           O
ATOM    150  HW1 SOL    38       9.487  18.559   7.093  1.00  0.00           H
ATOM    151  HW2 SOL    38      10.539  19.329   7.863  1.00  0.00           H
ATOM    152  MW  SOL    38      10.103  19.476   7.083  1.00  0.00            
ATOM    153  OW  SOL    39       2.411  19.358   9.385  1.00  0.00           O
ATOM    154  HW1 SOL    39       2.696  18.588   9.877  1.00  0.00           H
ATOM    155  HW2 SOL    39       2.953  19.353   8.596  1.00  0.00           H
ATOM    156  MW  SOL    39       2.501  19.476   9.404  1.00  0.00            
ATOM    157  OW  SOL    40      11.597  19.358   9.385  1.00  0.00           O
ATOM    158  HW1 SOL    40      11.336  20.132   9.884  1.00  0.00           H
ATOM    159  HW2 SOL    40      12.554  19.376   9.396  1.00  0.00           H
ATOM    160  MW  SOL    40      11.687  19.476   9.404  1.00  0.00            
ATOM    161  OW  SOL    41       2.411  19.358   4.743  1.00  0.00           O
ATOM    162  HW1 SOL    41       2.672  18.584   4.244  1.00  0.00           H
ATOM    163  HW2 SOL    41       1.454  19.340   4.732  1.00  0.00           H
ATOM    164  MW  SOL    41       2.501  19.476   4.762  1.00  0.00            
ATOM    165  OW  SOL    42      11.597  19.358   4.743  1.00  0.00           O
ATOM    166  HW1 SOL    42      11.312  20.128   4.251  1.00  0.00           H
ATOM    167  HW2 SOL    42      11.055  19.363   5.532  1.00  0.00           H
ATOM    168  MW  SOL    42      11.687  19.476   4.762  1.00  0.00            
ATOM    169  OW  SOL    43       5.582  17.038   7.064  1.00  0.00           O
ATOM    170  HW1 SOL    43       5.039  17.826   7.069  1.00  0.00           H
ATOM    171  HW2 SOL    43       5.297  16.546   7.834  1.00  0.00           H
ATOM    172  MW  SOL    43       5.672  17.156   7.083  1.00  0.00            
ATOM    173  OW  SOL    44       8.426  17.038   7.064  1.00  0.00           O
ATOM    174  HW1 SOL    44       7.469  17.026   7.046  1.00  0.00           H
ATOM    175  HW2 SOL    44       8.687  16.538   6.290  1.00  0.00           H
ATOM    176  MW  SOL    44       8.516  17.156   7.083  1.00  0.00            
ATOM    177  OW  SOL    45       5.582  21.678   7.064  1.00  0.00           O
ATOM    178  HW1 SOL    45       6.539  21.690   7.082  1.00  0.00           H
ATOM    179  HW2 SOL    45       5.321  22.178   7.838  1.00  0.00           H
ATOM    180  MW  SOL    45       5.672  21.796   7.083  1.00  0.00            
ATOM    181  OW  SOL    46       8.426  21.678   7.064  1.00  0.00           O
ATOM    182  HW1 SOL    46       8.969  20.890   7.059  1.00  0.00           H
ATOM    183  HW2 SOL    46       8.711  22.170   6.294  1.00  0.00           H
ATOM    184  MW  SOL    46       8.516  21.796   7.083  1.00  0.00            
ATOM      1  OW  SOL     1      13.349  13.343   4.055  1.00  0.00           O
ATOM      2  HW1 SOL     1      12.550  13.372   4.581  1.00  0.00           H
ATOM      3  HW2 SOL     1      13.320  14.142   3.529  1.00  0.00           H
ATOM      4  MW  SOL     1      13.439  13.461   4.074  1.00  0.00            
ATOM      5  OW  SOL     2      13.349  13.343  10.073  1.00  0.00           O
ATOM      6  HW1 SOL     2      14.148  13.314   9.547  1.00  0.00           H
ATOM      7  HW2 SOL     2      13.378  12.544  10.599  1.00  0.00           H
ATOM      8  MW  SOL     2      13.439  13.461  10.092  1.00  0.00            
ATOM      9  OW  SOL     3      13.349  15.664   2.471  1.00  0.00           O
ATOM     10  HW1 SOL     3      12.563  16.147   2.727  1.00  0.00           H
ATOM     11  HW2 SOL     3      13.335  15.672   1.514  1.00  0.00           H
ATOM     12  MW  SOL     3      13.439  15.782   2.490  1.00  0.00            
ATOM     13  OW  SOL     4      13.349  15.664  11.657  1.00  0.00           O
ATOM     14  HW1 SOL     4      13.347  14.874  11.117  1.00  0.00           H
ATOM     15  HW2 SOL     4      12.567  16.143  11.384  1.00  0.00           H
ATOM     16  MW  SOL     4      13.439  15.782   3.548  1.00  0.00            
ATOM     17  OW  SOL     5      13.349  23.052   2.471  1.00  0.00           O
ATOM     18  HW1 SOL     5      13.351  23.842   3.011  1.00  0.00           H
ATOM     19  HW2 SOL     5      14.131  22.573   2.744  1.00  0.00           H
ATOM     20  MW  SOL     5      13.439  23.170   2.490  1.00  0.00            
ATOM     21  OW  SOL     6      13.349  23.052  11.657  1.00  0.00           O
ATOM     22  HW1 SOL     6      14.135  22.569  11.401  1.00  0.00           H
ATOM     23  HW2 SOL     6      13.363  23.043  12.614  1.00  0.00           H
ATOM     24  MW  SOL     6      13.439  23.170  11.676  1.00  0.00            
ATOM     25  OW  SOL     7      19.364  16.349   1.049  1.00  0.00           O
ATOM     26  HW1 SOL     7      18.565  16.875   1.020  1.00  0.00           H
ATOM     27  HW2 SOL     7      19.335  15.823   0.250  1.00  0.00           H
ATOM     28  MW  SOL     7      19.454  16.467   1.068  1.00  0.00            
ATOM     29  OW  SOL     8      19.360  22.367   1.049  1.00  0.00           O
ATOM     30  HW1 SOL     8      20.163  21.841   1.078  1.00  0.00           H
ATOM     31  HW2 SOL     8      19.393  22.893   1.848  1.00  0.00           H
ATOM     32  MW  SOL     8      19.450  22.485   1.068  1.00  0.00            
ATOM     33  OW  SOL     9      19.360  14.765   3.370  1.00  0.00           O
ATOM     34  HW1 SOL     9      19.362  15.305   2.580  1.00  0.00           H
ATOM     35  HW2 SOL     9      18.582  15.038   3.849  1.00  0.00           H
ATOM     36  MW  SOL     9      19.450  14.883   3.389  1.00  0.00            
ATOM     37  OW  SOL    10      19.360  23.951   3.370  1.00  0.00           O
ATOM     38  HW1 SOL    10      18.578  23.695   3.853  1.00  0.00           H
ATOM     39  HW2 SOL    10      19.350  24.908   3.378  1.00  0.00           H
ATOM     40  MW  SOL    10      19.450  24.069   3.389  1.00  0.00            
ATOM     41  OW  SOL    11      19.364  14.765  10.758  1.00  0.00           O
ATOM     42  HW1 SOL    11      20.150  15.021  10.275  1.00  0.00           H
ATOM     43  HW2 SOL    11      19.378  13.808  10.749  1.00  0.00           H
ATOM     44  MW  SOL    11      19.454  14.883  10.777  1.00  0.00            
ATOM     45  OW  SOL    12      19.364  23.951  10.758  1.00  0.00           O
ATOM     46  HW1 SOL    12      19.366  23.411  11.548  1.00  0.00           H
ATOM     47  HW2 SOL    12      20.146  23.678  10.279  1.00  0.00           H
ATOM     48  MW  SOL    12      19.454  24.069  10.777  1.00  0.00            
ATOM     49  OW  SOL    13      17.044  17.936   1.049  1.00  0.00           O
ATOM     50  HW1 SOL    13      17.026  18.892   1.077  1.00  0.00           H
ATOM     51  HW2 SOL    13      16.545  17.664   1.819  1.00  0.00           H
ATOM     52  MW  SOL    13      17.134  18.054   1.068  1.00  0.00            
ATOM     53  OW  SOL    14      17.044  20.780   1.049  1.00  0.00           O
ATOM     54  HW1 SOL    14      17.834  21.320   1.051  1.00  0.00           H
ATOM     55  HW2 SOL    14      16.549  21.082   0.287  1.00  0.00           H
ATOM     56  MW  SOL    14      17.134  20.898   1.068  1.00  0.00            
ATOM     57  OW  SOL    15      15.669  13.343   5.642  1.00  0.00           O
ATOM     58  HW1 SOL    15      14.879  13.345   5.102  1.00  0.00           H
ATOM     59  HW2 SOL    15      16.164  12.581   5.340  1.00  0.00           H
ATOM     60  MW  SOL    15      15.759  13.461   5.661  1.00  0.00            
ATOM     61  OW  SOL    16      15.669  13.343   8.486  1.00  0.00           O
ATOM     62  HW1 SOL    16      15.687  13.371   7.530  1.00  0.00           H
ATOM     63  HW2 SOL    16      16.168  14.113   8.758  1.00  0.00           H
ATOM     64  MW  SOL    16      15.759  13.461   8.505  1.00  0.00            
ATOM     65  OW  SOL    17      15.612  17.056   3.259  1.00  0.00           O
ATOM     66  HW1 SOL    17      16.130  16.468   3.808  1.00  0.00           H
ATOM     67  HW2 SOL    17      14.846  16.539   3.010  1.00  0.00           H
ATOM     68  MW  SOL    17      15.702  17.174   3.278  1.00  0.00            
ATOM     69  OW  SOL    18      15.612  17.056  10.869  1.00  0.00           O
ATOM     70  HW1 SOL    18      16.070  17.337  11.662  1.00  0.00           H
ATOM     71  HW2 SOL    18      14.844  16.583  11.191  1.00  0.00           H
ATOM     72  MW  SOL    18      15.702  17.174  10.888  1.00  0.00            
ATOM     73  OW  SOL    19      15.612  21.660   3.259  1.00  0.00           O
ATOM     74  HW1 SOL    19      16.102  21.329   2.505  1.00  0.00           H
ATOM     75  HW2 SOL    19      15.344  20.874   3.735  1.00  0.00           H
ATOM     76  MW  SOL    19      15.702  21.778   3.278  1.00  0.00            
ATOM     77  OW  SOL    20      15.612  21.660  10.869  1.00  0.00           O
ATOM     78  HW1 SOL    20      16.156  22.187  10.284  1.00  0.00           H
ATOM     79  HW2 SOL    20      15.353  20.906  10.341  1.00  0.00           H
ATOM     80  MW  SOL    20      15.702  21.778  10.888  1.00  0.00            
ATOM     81  OW  SOL    21      17.100  15.553   4.762  1.00  0.00           O
ATOM     82  HW1 SOL    21      16.611  14.799   5.093  1.00  0.00           H
ATOM     83  HW2 SOL    21      17.368  16.029   5.548  1.00  0.00           H
ATOM     84  MW  SOL    21      17.190  15.671   4.781  1.00  0.00            
ATOM     85  OW  SOL    22      17.100  23.163   4.762  1.00  0.00           O
ATOM     86  HW1 SOL    22      17.360  22.635   5.516  1.00  0.00           H
ATOM     87  HW2 SOL    22      16.557  22.578   4.235  1.00  0.00           H
ATOM     88  MW  SOL    22      17.190  23.281   4.781  1.00  0.00            
ATOM     89  OW  SOL    23      17.100  15.553   9.366  1.00  0.00           O
ATOM     90  HW1 SOL    23      17.867  15.304   9.883  1.00  0.00           H
ATOM     91  HW2 SOL    23      16.582  16.102   9.954  1.00  0.00           H
ATOM     92  MW  SOL    23      17.190  15.671   9.385  1.00  0.00            
ATOM     93  OW  SOL    24      17.100  23.163   9.366  1.00  0.00           O
ATOM     94  HW1 SOL    24      16.643  23.956   9.085  1.00  0.00           H
ATOM     95  HW2 SOL    24      17.869  23.485   9.839  1.00  0.00           H
ATOM     96  MW  SOL    24      17.190  23.281   9.385  1.00  0.00            
ATOM     97  OW  SOL    25      21.684  17.936   1.049  1.00  0.00           O
ATOM     98  HW1 SOL    25      20.894  17.396   1.047  1.00  0.00           H
ATOM     99  HW2 SOL    25      22.179  17.634   1.811  1.00  0.00           H
ATOM    100  MW  SOL    25      21.774  18.054   1.068  1.00  0.00            
ATOM    101  OW  SOL    26      21.684  20.780   1.049  1.00  0.00           O
ATOM    102  HW1 SOL    26      21.702  19.824   1.021  1.00  0.00           H
ATOM    103  HW2 SOL    26      22.183  21.052   0.279  1.00  0.00           H
ATOM    104  MW  SOL    26      21.774  20.898   1.068  1.00  0.00            
ATOM    105  OW  SOL    27      23.059  13.343   5.642  1.00  0.00           O
ATOM    106  HW1 SOL    27      23.041  13.315   6.598  1.00  0.00           H
ATOM    107  HW2 SOL    27      22.560  12.573   5.370  1.00  0.00           H
ATOM    108  MW  SOL    27      23.149  13.461   5.661  1.00  0.00            
ATOM    109  OW  SOL    28      23.059  13.343   8.486  1.00  0.00           O
ATOM    110  HW1 SOL    28      23.849  13.341   9.026  1.00  0.00           H
ATOM    111  HW2 SOL    28      22.564  14.105   8.788  1.00  0.00           H
ATOM    112  MW  SOL    28      23.149  13.461   8.505  1.00  0.00            
ATOM    113  OW  SOL    29      23.116  17.056   3.259  1.00  0.00           O
ATOM    114  HW1 SOL    29      22.572  16.529   3.844  1.00  0.00           H
ATOM    115  HW2 SOL    29      23.375  17.810   3.787  1.00  0.00           H
ATOM    116  MW  SOL    29      23.206  17.174   3.278  1.00  0.00            
ATOM    117  OW  SOL    30      23.116  17.056  10.869  1.00  0.00           O
ATOM    118  HW1 SOL    30      22.626  17.387  11.623  1.00  0.00           H
ATOM    119  HW2 SOL    30      23.384  17.842  10.393  1.00  0.00           H
ATOM    120  MW  SOL    30      23.206  17.174  10.888  1.00  0.00            
ATOM    121  OW  SOL    31      23.116  21.660   3.259  1.00  0.00           O
ATOM    122  HW1 SOL    31      22.658  21.379   2.466  1.00  0.00           H
ATOM    123  HW2 SOL    31      23.884  22.133   2.937  1.00  0.00           H
ATOM    124  MW  SOL    31      23.206  21.778   3.278  1.00  0.00            
ATOM    125  OW  SOL    32      23.116  21.660  10.869  1.00  0.00           O
ATOM    126  HW1 SOL    32      22.597  22.248  10.320  1.00  0.00           H
ATOM    127  HW2 SOL    32      23.882  22.177  11.118  1.00  0.00           H
ATOM    128  MW  SOL    32      23.206  21.778  10.888  1.00  0.00            
ATOM    129  OW  SOL    33      21.627  15.553   4.762  1.00  0.00           O
ATOM    130  HW1 SOL    33      22.085  14.760   5.043  1.00  0.00           H
ATOM    131  HW2 SOL    33      20.859  15.231   4.289  1.00  0.00           H
ATOM    132  MW  SOL    33      21.717  15.671   4.781  1.00  0.00            
ATOM    133  OW  SOL    34      21.627  23.163   4.762  1.00  0.00           O
ATOM    134  HW1 SOL    34      20.861  23.412   4.245  1.00  0.00           H
ATOM    135  HW2 SOL    34      22.146  22.614   4.174  1.00  0.00           H
ATOM    136  MW  SOL    34      21.717  23.281   4.781  1.00  0.00            
ATOM    137  OW  SOL    35      21.627  15.553   9.366  1.00  0.00           O
ATOM    138  HW1 SOL    35      21.368  16.081   8.612  1.00  0.00           H
ATOM    139  HW2 SOL    35      22.171  16.138   9.893  1.00  0.00           H
ATOM    140  MW  SOL    35      21.717  15.671   9.385  1.00  0.00            
ATOM    141  OW  SOL    36      21.627  23.163   9.366  1.00  0.00           O
ATOM    142  HW1 SOL    36      22.117  23.917   9.035  1.00  0.00           H
ATOM    143  HW2 SOL    36      21.360  22.687   8.580  1.00  0.00           H
ATOM    144  MW  SOL    36      21.717  23.281   9.385  1.00  0.00            
ATOM    145  OW  SOL    37      16.355  19.358   7.064  1.00  0.00           O
ATOM    146  HW1 SOL    37      16.881  20.157   7.035  1.00  0.00           H
ATOM    147  HW2 SOL    37      15.829  19.387   6.265  1.00  0.00           H
ATOM    148  MW  SOL    37      16.445  19.476   7.083  1.00  0.00            
ATOM    149  OW  SOL    38      22.373  19.358   7.064  1.00  0.00           O
ATOM    150  HW1 SOL    38      21.847  18.559   7.093  1.00  0.00           H
ATOM    151  HW2 SOL    38      22.899  19.329   7.863  1.00  0.00           H
ATOM    152  MW  SOL    38      22.463  19.476   7.083  1.00  0.00            
ATOM    153  OW  SOL    39      14.771  19.358   9.385  1.00  0.00           O
ATOM    154  HW1 SOL    39      15.056  18.588   9.877  1.00  0.00           H
ATOM    155  HW2 SOL    39      15.313  19.353   8.596  1.00  0.00           H
ATOM    156  MW  SOL    39      14.861  19.476   9.404  1.00  0.00            
ATOM    157  OW  SOL    40      23.957  19.358   9.385  1.00  0.00           O
ATOM    158  HW1 SOL    40      23.696  20.132   9.884  1.00  0.00           H
ATOM    159  HW2 SOL    40      24.914  19.376   9.396  1.00  0.00           H
ATOM    160  MW  SOL    40      24.047  19.476   9.404  1.00  0.00            
ATOM    161  OW  SOL    41      14.771  19.358   4.743  1.00  0.00           O
ATOM    162  HW1 SOL    41      15.032  18.584   4.244  1.00  0.00           H
ATOM    163  HW2 SOL    41      13.814  19.340   4.732  1.00  0.00           H
ATOM    164  MW  SOL    41      14.861  19.476   4.762  1.00  0.00            
ATOM    165  OW  SOL    42      23.957  19.358   4.743  1.00  0.00           O
ATOM    166  HW1 SOL    42      23.672  20.128   4.251  1.00  0.00           H
ATOM    167  HW2 SOL    42      23.415  19.363   5.532  1.00  0.00           H
ATOM    168  MW  SOL    42      24.047  19.476   4.762  1.00  0.00            
ATOM    169  OW  SOL    43      17.942  17.038   7.064  1.00  0.00           O
ATOM    170  HW1 SOL    43      17.399  17.826   7.069  1.00  0.00           H
ATOM    171  HW2 SOL    43      17.657  16.546   7.834  1.00  0.00           H
ATOM    172  MW  SOL    43      18.032  17.156   7.083  1.00  0.00            
ATOM    173  OW  SOL    44      20.786  17.038   7.064  1.00  0.00           O
ATOM    174  HW1 SOL    44      19.829  17.026   7.046  1.00  0.00           H
ATOM    175  HW2 SOL    44      21.047  16.538   6.290  1.00  0.00           H
ATOM    176  MW  SOL    44      20.876  17.156   7.083  1.00  0.00            
ATOM    177  OW  SOL    45      17.942  21.678   7.064  1.00  0.00           O
ATOM    178  HW1 SOL    45      18.899  21.690   7.082  1.00  0.00           H
ATOM    179  HW2 SOL    45      17.681  22.178   7.838  1.00  0.00           H
ATOM    180  MW  SOL    45      18.032  21.796   7.083  1.00  0.00            
ATOM    181  OW  SOL    46      20.786  21.678   7.064  1.00  0.00           O
ATOM    182  HW1 SOL    46      21.329  20.890   7.059  1.00  0.00           H
ATOM    183  HW2 SOL    46      21.071  22.170   6.294  1.00  0.00           H
ATOM    184  MW  SOL    46      20.876  21.796   7.083  1.00  0.00
ATOM      1  OW  SOL     1      25.709   0.983   4.055  1.00  0.00           O
ATOM      2  HW1 SOL     1      24.910   1.012   4.581  1.00  0.00           H
ATOM      3  HW2 SOL     1      25.680   1.782   3.529  1.00  0.00           H
ATOM      4  MW  SOL     1      25.799   1.101   4.074  1.00  0.00            
ATOM      5  OW  SOL     2      25.709   0.983  10.073  1.00  0.00           O
ATOM      6  HW1 SOL     2      26.508   0.954   9.547  1.00  0.00           H
ATOM      7  HW2 SOL     2      25.738   0.184  10.599  1.00  0.00           H
ATOM      8  MW  SOL     2      25.799   1.101  10.092  1.00  0.00            
ATOM      9  OW  SOL     3      25.709   3.304   2.471  1.00  0.00           O
ATOM     10  HW1 SOL     3      24.923   3.787   2.727  1.00  0.00           H
ATOM     11  HW2 SOL     3      25.695   3.312   1.514  1.00  0.00           H
ATOM     12  MW  SOL     3      25.799   3.422   2.490  1.00  0.00            
ATOM     13  OW  SOL     4      25.709   3.304  11.657  1.00  0.00           O
ATOM     14  HW1 SOL     4      25.707   2.514  11.117  1.00  0.00           H
ATOM     15  HW2 SOL     4      24.927   3.783  11.384  1.00  0.00           H
ATOM     16  MW  SOL     4      25.799   3.422   3.548  1.00  0.00            
ATOM     17  OW  SOL     5      25.709  10.692   2.471  1.00  0.00           O
ATOM     18  HW1 SOL     5      25.711  11.482   3.011  1.00  0.00           H
ATOM     19  HW2 SOL     5      26.491  10.213   2.744  1.00  0.00           H
ATOM     20  MW  SOL     5      25.799  10.810   2.490  1.00  0.00            
ATOM     21  OW  SOL     6      25.709  10.692  11.657  1.00  0.00           O
ATOM     22  HW1 SOL     6      26.495  10.209  11.401  1.00  0.00           H
ATOM     23  HW2 SOL     6      25.723  10.683  12.614  1.00  0.00           H
ATOM     24  MW  SOL     6      25.799  10.810  11.676  1.00  0.00            
ATOM     25  OW  SOL     7      31.724   3.989   1.049  1.00  0.00           O
ATOM     26  HW1 SOL     7      30.925   4.515   1.020  1.00  0.00           H
ATOM     27  HW2 SOL     7      31.695   3.463   0.250  1.00  0.00           H
ATOM     28  MW  SOL     7      31.814   4.107   1.068  1.00  0.00            
ATOM     29  OW  SOL     8      31.720  10.007   1.049  1.00  0.00           O
ATOM     30  HW1 SOL     8      32.523   9.481   1.078  1.00  0.00           H
ATOM     31  HW2 SOL     8      31.753  10.533   1.848  1.00  0.00           H
ATOM     32  MW  SOL     8      31.810  10.125   1.068  1.00  0.00            
ATOM     33  OW  SOL     9      31.720   2.405   3.370  1.00  0.00           O
ATOM     34  HW1 SOL     9      31.722   2.945   2.580  1.00  0.00           H
ATOM     35  HW2 SOL     9      30.942   2.678   3.849  1.00  0.00           H
ATOM     36  MW  SOL     9      31.810   2.523   3.389  1.00  0.00            
ATOM     37  OW  SOL    10      31.720  11.591   3.370  1.00  0.00           O
ATOM     38  HW1 SOL    10      30.938  11.335   3.853  1.00  0.00           H
ATOM     39  HW2 SOL    10      31.710  12.548   3.378  1.00  0.00           H
ATOM     40  MW  SOL    10      31.810  11.709   3.389  1.00  0.00            
ATOM     41  OW  SOL    11      31.724   2.405  10.758  1.00  0.00           O
ATOM     42  HW1 SOL    11      32.510   2.661  10.275  1.00  0.00           H
ATOM     43  HW2 SOL    11      31.738   1.448  10.749  1.00  0.00           H
ATOM     44  MW  SOL    11      31.814   2.523  10.777  1.00  0.00            
ATOM     45  OW  SOL    12      31.724  11.591  10.758  1.00  0.00           O
ATOM     46  HW1 SOL    12      31.726  11.051  11.548  1.00  0.00           H
ATOM     47  HW2 SOL    12      32.506  11.318  10.279  1.00  0.00           H
ATOM     48  MW  SOL    12      31.814  11.709  10.777  1.00  0.00            
ATOM     49  OW  SOL    13      29.404   5.576   1.049  1.00  0.00           O
ATOM     50  HW1 SOL    13      29.386   6.532   1.077  1.00  0.00           H
ATOM     51  HW2 SOL    13      28.905   5.304   1.819  1.00  0.00           H
ATOM     52  MW  SOL    13      29.494   5.694   1.068  1.00  0.00            
ATOM     53  OW  SOL    14      29.404   8.420   1.049  1.00  0.00           O
ATOM     54  HW1 SOL    14      30.194   8.960   1.051  1.00  0.00           H
ATOM     55  HW2 SOL    14      28.909   8.722   0.287  1.00  0.00           H
ATOM     56  MW  SOL    14      29.494   8.538   1.068  1.00  0.00            
ATOM     57  OW  SOL    15      28.029   0.983   5.642  1.00  0.00           O
ATOM     58  HW1 SOL    15      27.239   0.985   5.102  1.00  0.00           H
ATOM     59  HW2 SOL    15      28.524   0.221   5.340  1.00  0.00           H
ATOM     60  MW  SOL    15      28.119   1.101   5.661  1.00  0.00            
ATOM     61  OW  SOL    16      28.029   0.983   8.486  1.00  0.00           O
ATOM     62  HW1 SOL    16      28.047   1.011   7.530  1.00  0.00           H
ATOM     63  HW2 SOL    16      28.528   1.753   8.758  1.00  0.00           H
ATOM     64  MW  SOL    16      28.119   1.101   8.505  1.00  0.00            
ATOM     65  OW  SOL    17      27.972   4.696   3.259  1.00  0.00           O
ATOM     66  HW1 SOL    17      28.490   4.108   3.808  1.00  0.00           H
ATOM     67  HW2 SOL    17      27.206   4.179   3.010  1.00  0.00           H
ATOM     68  MW  SOL    17      28.062   4.814   3.278  1.00  0.00            
ATOM     69  OW  SOL    18      27.972   4.696  10.869  1.00  0.00           O
ATOM     70  HW1 SOL    18      28.430   4.977  11.662  1.00  0.00           H
ATOM     71  HW2 SOL    18      27.204   4.223  11.191  1.00  0.00           H
ATOM     72  MW  SOL    18      28.062   4.814  10.888  1.00  0.00            
ATOM     73  OW  SOL    19      27.972   9.300   3.259  1.00  0.00           O
ATOM     74  HW1 SOL    19      28.462   8.969   2.505  1.00  0.00           H
ATOM     75  HW2 SOL    19      27.704   8.514   3.735  1.00  0.00           H
ATOM     76  MW  SOL    19      28.062   9.418   3.278  1.00  0.00            
ATOM     77  OW  SOL    20      27.972   9.300  10.869  1.00  0.00           O
ATOM     78  HW1 SOL    20      28.516   9.827  10.284  1.00  0.00           H
ATOM     79  HW2 SOL    20      27.713   8.546  10.341  1.00  0.00           H
ATOM     80  MW  SOL    20      28.062   9.418  10.888  1.00  0.00            
ATOM     81  OW  SOL    21      29.460   3.193   4.762  1.00  0.00           O
ATOM     82  HW1 SOL    21      28.971   2.439   5.093  1.00  0.00           H
ATOM     83  HW2 SOL    21      29.728   3.669   5.548  1.00  0.00           H
ATOM     84  MW  SOL    21      29.550   3.311   4.781  1.00  0.00            
ATOM     85  OW  SOL    22      29.460  10.803   4.762  1.00  0.00           O
ATOM     86  HW1 SOL    22      29.720  10.275   5.516  1.00  0.00           H
ATOM     87  HW2 SOL    22      28.917  10.218   4.235  1.00  0.00           H
ATOM     88  MW  SOL    22      29.550  10.921   4.781  1.00  0.00            
ATOM     89  OW  SOL    23      29.460   3.193   9.366  1.00  0.00           O
ATOM     90  HW1 SOL    23      30.227   2.944   9.883  1.00  0.00           H
ATOM     91  HW2 SOL    23      28.942   3.742   9.954  1.00  0.00           H
ATOM     92  MW  SOL    23      29.550   3.311   9.385  1.00  0.00            
ATOM     93  OW  SOL    24      29.460  10.803   9.366  1.00  0.00           O
ATOM     94  HW1 SOL    24      29.003  11.596   9.085  1.00  0.00           H
ATOM     95  HW2 SOL    24      30.229  11.125   9.839  1.00  0.00           H
ATOM     96  MW  SOL    24      29.550  10.921   9.385  1.00  0.00            
ATOM     97  OW  SOL    25      34.044   5.576   1.049  1.00  0.00           O
ATOM     98  HW1 SOL    25      33.254   5.036   1.047  1.00  0.00           H
ATOM     99  HW2 SOL    25      34.539   5.274   1.811  1.00  0.00           H
ATOM    100  MW  SOL    25      34.134   5.694   1.068  1.00  0.00            
ATOM    101  OW  SOL    26      34.044   8.420   1.049  1.00  0.00           O
ATOM    102  HW1 SOL    26      34.062   7.464   1.021  1.00  0.00           H
ATOM    103  HW2 SOL    26      34.543   8.692   0.279  1.00  0.00           H
ATOM    104  MW  SOL    26      34.134   8.538   1.068  1.00  0.00            
ATOM    105  OW  SOL    27      35.419   0.983   5.642  1.00  0.00           O
ATOM    106  HW1 SOL    27      35.401   0.955   6.598  1.00  0.00           H
ATOM    107  HW2 SOL    27      34.920   0.213   5.370  1.00  0.00           H
ATOM    108  MW  SOL    27      35.509   1.101   5.661  1.00  0.00            
ATOM    109  OW  SOL    28      35.419   0.983   8.486  1.00  0.00           O
ATOM    110  HW1 SOL    28      36.209   0.981   9.026  1.00  0.00           H
ATOM    111  HW2 SOL    28      34.924   1.745   8.788  1.00  0.00           H
ATOM    112  MW  SOL    28      35.509   1.101   8.505  1.00  0.00            
ATOM    113  OW  SOL    29      35.476   4.696   3.259  1.00  0.00           O
ATOM    114  HW1 SOL    29      34.932   4.169   3.844  1.00  0.00           H
ATOM    115  HW2 SOL    29      35.735   5.450   3.787  1.00  0.00           H
ATOM    116  MW  SOL    29      35.566   4.814   3.278  1.00  0.00            
ATOM    117  OW  SOL    30      35.476   4.696  10.869  1.00  0.00           O
ATOM    118  HW1 SOL    30      34.986   5.027  11.623  1.00  0.00           H
ATOM    119  HW2 SOL    30      35.744   5.482  10.393  1.00  0.00           H
ATOM    120  MW  SOL    30      35.566   4.814  10.888  1.00  0.00            
ATOM    121  OW  SOL    31      35.476   9.300   3.259  1.00  0.00           O
ATOM    122  HW1 SOL    31      35.018   9.019   2.466  1.00  0.00           H
ATOM    123  HW2 SOL    31      36.244   9.773   2.937  1.00  0.00           H
ATOM    124  MW  SOL    31      35.566   9.418   3.278  1.00  0.00            
ATOM    125  OW  SOL    32      35.476   9.300  10.869  1.00  0.00           O
ATOM    126  HW1 SOL    32      34.957   9.888  10.320  1.00  0.00           H
ATOM    127  HW2 SOL    32      36.242   9.817  11.118  1.00  0.00           H
ATOM    128  MW  SOL    32      35.566   9.418  10.888  1.00  0.00            
ATOM    129  OW  SOL    33      33.987   3.193   4.762  1.00  0.00           O
ATOM    130  HW1 SOL    33      34.445   2.400   5.043  1.00  0.00           H
ATOM    131  HW2 SOL    33      33.219   2.871   4.289  1.00  0.00           H
ATOM    132  MW  SOL    33      34.077   3.311   4.781  1.00  0.00            
ATOM    133  OW  SOL    34      33.987  10.803   4.762  1.00  0.00           O
ATOM    134  HW1 SOL    34      33.221  11.052   4.245  1.00  0.00           H
ATOM    135  HW2 SOL    34      34.506  10.254   4.174  1.00  0.00           H
ATOM    136  MW  SOL    34      34.077  10.921   4.781  1.00  0.00            
ATOM    137  OW  SOL    35      33.987   3.193   9.366  1.00  0.00           O
ATOM    138  HW1 SOL    35      33.728   3.721   8.612  1.00  0.00           H
ATOM    139  HW2 SOL    35      34.531   3.778   9.893  1.00  0.00           H
ATOM    140  MW  SOL    35      34.077   3.311   9.385  1.00  0.00            
ATOM    141  OW  SOL    36      33.987  10.803   9.366  1.00  0.00           O
ATOM    142  HW1 SOL    36      34.477  11.557   9.035  1.00  0.00           H
ATOM    143  HW2 SOL    36      33.720  10.327   8.580  1.00  0.00           H
ATOM    144  MW  SOL    36      34.077  10.921   9.385  1.00  0.00            
ATOM    145  OW  SOL    37      28.715   6.998   7.064  1.00  0.00           O
ATOM    146  HW1 SOL    37      29.241   7.797   7.035  1.00  0.00           H
ATOM    147  HW2 SOL    37      28.189   7.027   6.265  1.00  0.00           H
ATOM    148  MW  SOL    37      28.805   7.116   7.083  1.00  0.00            
ATOM    149  OW  SOL    38      34.733   6.998   7.064  1.00  0.00           O
ATOM    150  HW1 SOL    38      34.207   6.199   7.093  1.00  0.00           H
ATOM    151  HW2 SOL    38      35.259   6.969   7.863  1.00  0.00           H
ATOM    152  MW  SOL    38      34.823   7.116   7.083  1.00  0.00            
ATOM    153  OW  SOL    39      27.131   6.998   9.385  1.00  0.00           O
ATOM    154  HW1 SOL    39      27.416   6.228   9.877  1.00  0.00           H
ATOM    155  HW2 SOL    39      27.673   6.993   8.596  1.00  0.00           H
ATOM    156  MW  SOL    39      27.221   7.116   9.404  1.00  0.00            
ATOM    157  OW  SOL    40      36.317   6.998   9.385  1.00  0.00           O
ATOM    158  HW1 SOL    40      36.056   7.772   9.884  1.00  0.00           H
ATOM    159  HW2 SOL    40      37.274   7.016   9.396  1.00  0.00           H
ATOM    160  MW  SOL    40      36.407   7.116   9.404  1.00  0.00            
ATOM    161  OW  SOL    41      27.131   6.998   4.743  1.00  0.00           O
ATOM    162  HW1 SOL    41      27.392   6.224   4.244  1.00  0.00           H
ATOM    163  HW2 SOL    41      26.174   6.980   4.732  1.00  0.00           H
ATOM    164  MW  SOL    41      27.221   7.116   4.762  1.00  0.00            
ATOM    165  OW  SOL    42      36.317   6.998   4.743  1.00  0.00           O
ATOM    166  HW1 SOL    42      36.032   7.768   4.251  1.00  0.00           H
ATOM    167  HW2 SOL    42      35.775   7.003   5.532  1.00  0.00           H
ATOM    168  MW  SOL    42      36.407   7.116   4.762  1.00  0.00            
ATOM    169  OW  SOL    43      30.302   4.678   7.064  1.00  0.00           O
ATOM    170  HW1 SOL    43      29.759   5.466   7.069  1.00  0.00           H
ATOM    171  HW2 SOL    43      30.017   4.186   7.834  1.00  0.00           H
ATOM    172  MW  SOL    43      30.392   4.796   7.083  1.00  0.00            
ATOM    173  OW  SOL    44      33.146   4.678   7.064  1.00  0.00           O
ATOM    174  HW1 SOL    44      32.189   4.666   7.046  1.00  0.00           H
ATOM    175  HW2 SOL    44      33.407   4.178   6.290  1.00  0.00           H
ATOM    176  MW  SOL    44      33.236   4.796   7.083  1.00  0.00            
ATOM    177  OW  SOL    45      30.302   9.318   7.064  1.00  0.00           O
ATOM    178  HW1 SOL    45      31.259   9.330   7.082  1.00  0.00           H
ATOM    179  HW2 SOL    45      30.041   9.818   7.838  1.00  0.00           H
ATOM    180  MW  SOL    45      30.392   9.436   7.083  1.00  0.00            
ATOM    181  OW  SOL    46      33.146   9.318   7.064  1.00  0.00           O
ATOM    182  HW1 SOL    46      33.689   8.530   7.059  1.00  0.00           H
ATOM    183  HW2 SOL    46      33.431   9.810   6.294  1.00  0.00           H
ATOM    184  MW  SOL    46      33.236   9.436   7.083  1.00  0.00 
ATOM      1  OW  SOL     1       0.989  25.703   4.055  1.00  0.00           O
ATOM      2  HW1 SOL     1       0.190  25.732   4.581  1.00  0.00           H
ATOM      3  HW2 SOL     1       0.960  26.502   3.529  1.00  0.00           H
ATOM      4  MW  SOL     1       1.079  25.821   4.074  1.00  0.00            
ATOM      5  OW  SOL     2       0.989  25.703  10.073  1.00  0.00           O
ATOM      6  HW1 SOL     2       1.788  25.674   9.547  1.00  0.00           H
ATOM      7  HW2 SOL     2       1.018  24.904  10.599  1.00  0.00           H
ATOM      8  MW  SOL     2       1.079  25.821  10.092  1.00  0.00            
ATOM      9  OW  SOL     3       0.989  28.024   2.471  1.00  0.00           O
ATOM     10  HW1 SOL     3       0.203  28.507   2.727  1.00  0.00           H
ATOM     11  HW2 SOL     3       0.975  28.032   1.514  1.00  0.00           H
ATOM     12  MW  SOL     3       1.079  28.142   2.490  1.00  0.00            
ATOM     13  OW  SOL     4       0.989  28.024  11.657  1.00  0.00           O
ATOM     14  HW1 SOL     4       0.987  27.234  11.117  1.00  0.00           H
ATOM     15  HW2 SOL     4       0.207  28.503  11.384  1.00  0.00           H
ATOM     16  MW  SOL     4       1.079  28.142   3.548  1.00  0.00            
ATOM     17  OW  SOL     5       0.989  35.412   2.471  1.00  0.00           O
ATOM     18  HW1 SOL     5       0.991  36.202   3.011  1.00  0.00           H
ATOM     19  HW2 SOL     5       1.771  34.933   2.744  1.00  0.00           H
ATOM     20  MW  SOL     5       1.079  35.530   2.490  1.00  0.00            
ATOM     21  OW  SOL     6       0.989  35.412  11.657  1.00  0.00           O
ATOM     22  HW1 SOL     6       1.775  34.929  11.401  1.00  0.00           H
ATOM     23  HW2 SOL     6       1.003  35.403  12.614  1.00  0.00           H
ATOM     24  MW  SOL     6       1.079  35.530  11.676  1.00  0.00            
ATOM     25  OW  SOL     7       7.004  28.709   1.049  1.00  0.00           O
ATOM     26  HW1 SOL     7       6.205  29.235   1.020  1.00  0.00           H
ATOM     27  HW2 SOL     7       6.975  28.183   0.250  1.00  0.00           H
ATOM     28  MW  SOL     7       7.094  28.827   1.068  1.00  0.00            
ATOM     29  OW  SOL     8       7.000  34.727   1.049  1.00  0.00           O
ATOM     30  HW1 SOL     8       7.803  34.201   1.078  1.00  0.00           H
ATOM     31  HW2 SOL     8       7.033  35.253   1.848  1.00  0.00           H
ATOM     32  MW  SOL     8       7.090  34.845   1.068  1.00  0.00            
ATOM     33  OW  SOL     9       7.000  27.125   3.370  1.00  0.00           O
ATOM     34  HW1 SOL     9       7.002  27.665   2.580  1.00  0.00           H
ATOM     35  HW2 SOL     9       6.222  27.398   3.849  1.00  0.00           H
ATOM     36  MW  SOL     9       7.090  27.243   3.389  1.00  0.00            
ATOM     37  OW  SOL    10       7.000  36.311   3.370  1.00  0.00           O
ATOM     38  HW1 SOL    10       6.218  36.055   3.853  1.00  0.00           H
ATOM     39  HW2 SOL    10       6.990  37.268   3.378  1.00  0.00           H
ATOM     40  MW  SOL    10       7.090  36.429   3.389  1.00  0.00            
ATOM     41  OW  SOL    11       7.004  27.125  10.758  1.00  0.00           O
ATOM     42  HW1 SOL    11       7.790  27.381  10.275  1.00  0.00           H
ATOM     43  HW2 SOL    11       7.018  26.168  10.749  1.00  0.00           H
ATOM     44  MW  SOL    11       7.094  27.243  10.777  1.00  0.00            
ATOM     45  OW  SOL    12       7.004  36.311  10.758  1.00  0.00           O
ATOM     46  HW1 SOL    12       7.006  35.771  11.548  1.00  0.00           H
ATOM     47  HW2 SOL    12       7.786  36.038  10.279  1.00  0.00           H
ATOM     48  MW  SOL    12       7.094  36.429  10.777  1.00  0.00            
ATOM     49  OW  SOL    13       4.684  30.296   1.049  1.00  0.00           O
ATOM     50  HW1 SOL    13       4.666  31.252   1.077  1.00  0.00           H
ATOM     51  HW2 SOL    13       4.185  30.024   1.819  1.00  0.00           H
ATOM     52  MW  SOL    13       4.774  30.414   1.068  1.00  0.00            
ATOM     53  OW  SOL    14       4.684  33.140   1.049  1.00  0.00           O
ATOM     54  HW1 SOL    14       5.474  33.680   1.051  1.00  0.00           H
ATOM     55  HW2 SOL    14       4.189  33.442   0.287  1.00  0.00           H
ATOM     56  MW  SOL    14       4.774  33.258   1.068  1.00  0.00            
ATOM     57  OW  SOL    15       3.309  25.703   5.642  1.00  0.00           O
ATOM     58  HW1 SOL    15       2.519  25.705   5.102  1.00  0.00           H
ATOM     59  HW2 SOL    15       3.804  24.941   5.340  1.00  0.00           H
ATOM     60  MW  SOL    15       3.399  25.821   5.661  1.00  0.00            
ATOM     61  OW  SOL    16       3.309  25.703   8.486  1.00  0.00           O
ATOM     62  HW1 SOL    16       3.327  25.731   7.530  1.00  0.00           H
ATOM     63  HW2 SOL    16       3.808  26.473   8.758  1.00  0.00           H
ATOM     64  MW  SOL    16       3.399  25.821   8.505  1.00  0.00            
ATOM     65  OW  SOL    17       3.252  29.416   3.259  1.00  0.00           O
ATOM     66  HW1 SOL    17       3.770  28.828   3.808  1.00  0.00           H
ATOM     67  HW2 SOL    17       2.486  28.899   3.010  1.00  0.00           H
ATOM     68  MW  SOL    17       3.342  29.534   3.278  1.00  0.00            
ATOM     69  OW  SOL    18       3.252  29.416  10.869  1.00  0.00           O
ATOM     70  HW1 SOL    18       3.710  29.697  11.662  1.00  0.00           H
ATOM     71  HW2 SOL    18       2.484  28.943  11.191  1.00  0.00           H
ATOM     72  MW  SOL    18       3.342  29.534  10.888  1.00  0.00            
ATOM     73  OW  SOL    19       3.252  34.020   3.259  1.00  0.00           O
ATOM     74  HW1 SOL    19       3.742  33.689   2.505  1.00  0.00           H
ATOM     75  HW2 SOL    19       2.984  33.234   3.735  1.00  0.00           H
ATOM     76  MW  SOL    19       3.342  34.138   3.278  1.00  0.00            
ATOM     77  OW  SOL    20       3.252  34.020  10.869  1.00  0.00           O
ATOM     78  HW1 SOL    20       3.796  34.547  10.284  1.00  0.00           H
ATOM     79  HW2 SOL    20       2.993  33.266  10.341  1.00  0.00           H
ATOM     80  MW  SOL    20       3.342  34.138  10.888  1.00  0.00            
ATOM     81  OW  SOL    21       4.740  27.913   4.762  1.00  0.00           O
ATOM     82  HW1 SOL    21       4.251  27.159   5.093  1.00  0.00           H
ATOM     83  HW2 SOL    21       5.008  28.389   5.548  1.00  0.00           H
ATOM     84  MW  SOL    21       4.830  28.031   4.781  1.00  0.00            
ATOM     85  OW  SOL    22       4.740  35.523   4.762  1.00  0.00           O
ATOM     86  HW1 SOL    22       5.000  34.995   5.516  1.00  0.00           H
ATOM     87  HW2 SOL    22       4.197  34.938   4.235  1.00  0.00           H
ATOM     88  MW  SOL    22       4.830  35.641   4.781  1.00  0.00            
ATOM     89  OW  SOL    23       4.740  27.913   9.366  1.00  0.00           O
ATOM     90  HW1 SOL    23       5.507  27.664   9.883  1.00  0.00           H
ATOM     91  HW2 SOL    23       4.222  28.462   9.954  1.00  0.00           H
ATOM     92  MW  SOL    23       4.830  28.031   9.385  1.00  0.00            
ATOM     93  OW  SOL    24       4.740  35.523   9.366  1.00  0.00           O
ATOM     94  HW1 SOL    24       4.283  36.316   9.085  1.00  0.00           H
ATOM     95  HW2 SOL    24       5.509  35.845   9.839  1.00  0.00           H
ATOM     96  MW  SOL    24       4.830  35.641   9.385  1.00  0.00            
ATOM     97  OW  SOL    25       9.324  30.296   1.049  1.00  0.00           O
ATOM     98  HW1 SOL    25       8.534  29.756   1.047  1.00  0.00           H
ATOM     99  HW2 SOL    25       9.819  29.994   1.811  1.00  0.00           H
ATOM    100  MW  SOL    25       9.414  30.414   1.068  1.00  0.00            
ATOM    101  OW  SOL    26       9.324  33.140   1.049  1.00  0.00           O
ATOM    102  HW1 SOL    26       9.342  32.184   1.021  1.00  0.00           H
ATOM    103  HW2 SOL    26       9.823  33.412   0.279  1.00  0.00           H
ATOM    104  MW  SOL    26       9.414  33.258   1.068  1.00  0.00            
ATOM    105  OW  SOL    27      10.699  25.703   5.642  1.00  0.00           O
ATOM    106  HW1 SOL    27      10.681  25.675   6.598  1.00  0.00           H
ATOM    107  HW2 SOL    27      10.200  24.933   5.370  1.00  0.00           H
ATOM    108  MW  SOL    27      10.789  25.821   5.661  1.00  0.00            
ATOM    109  OW  SOL    28      10.699  25.703   8.486  1.00  0.00           O
ATOM    110  HW1 SOL    28      11.489  25.701   9.026  1.00  0.00           H
ATOM    111  HW2 SOL    28      10.204  26.465   8.788  1.00  0.00           H
ATOM    112  MW  SOL    28      10.789  25.821   8.505  1.00  0.00            
ATOM    113  OW  SOL    29      10.756  29.416   3.259  1.00  0.00           O
ATOM    114  HW1 SOL    29      10.212  28.889   3.844  1.00  0.00           H
ATOM    115  HW2 SOL    29      11.015  30.170   3.787  1.00  0.00           H
ATOM    116  MW  SOL    29      10.846  29.534   3.278  1.00  0.00            
ATOM    117  OW  SOL    30      10.756  29.416  10.869  1.00  0.00           O
ATOM    118  HW1 SOL    30      10.266  29.747  11.623  1.00  0.00           H
ATOM    119  HW2 SOL    30      11.024  30.202  10.393  1.00  0.00           H
ATOM    120  MW  SOL    30      10.846  29.534  10.888  1.00  0.00            
ATOM    121  OW  SOL    31      10.756  34.020   3.259  1.00  0.00           O
ATOM    122  HW1 SOL    31      10.298  33.739   2.466  1.00  0.00           H
ATOM    123  HW2 SOL    31      11.524  34.493   2.937  1.00  0.00           H
ATOM    124  MW  SOL    31      10.846  34.138   3.278  1.00  0.00            
ATOM    125  OW  SOL    32      10.756  34.020  10.869  1.00  0.00           O
ATOM    126  HW1 SOL    32      10.237  34.608  10.320  1.00  0.00           H
ATOM    127  HW2 SOL    32      11.522  34.537  11.118  1.00  0.00           H
ATOM    128  MW  SOL    32      10.846  34.138  10.888  1.00  0.00            
ATOM    129  OW  SOL    33       9.267  27.913   4.762  1.00  0.00           O
ATOM    130  HW1 SOL    33       9.725  27.120   5.043  1.00  0.00           H
ATOM    131  HW2 SOL    33       8.499  27.591   4.289  1.00  0.00           H
ATOM    132  MW  SOL    33       9.357  28.031   4.781  1.00  0.00            
ATOM    133  OW  SOL    34       9.267  35.523   4.762  1.00  0.00           O
ATOM    134  HW1 SOL    34       8.501  35.772   4.245  1.00  0.00           H
ATOM    135  HW2 SOL    34       9.786  34.974   4.174  1.00  0.00           H
ATOM    136  MW  SOL    34       9.357  35.641   4.781  1.00  0.00            
ATOM    137  OW  SOL    35       9.267  27.913   9.366  1.00  0.00           O
ATOM    138  HW1 SOL    35       9.008  28.441   8.612  1.00  0.00           H
ATOM    139  HW2 SOL    35       9.811  28.498   9.893  1.00  0.00           H
ATOM    140  MW  SOL    35       9.357  28.031   9.385  1.00  0.00            
ATOM    141  OW  SOL    36       9.267  35.523   9.366  1.00  0.00           O
ATOM    142  HW1 SOL    36       9.757  36.277   9.035  1.00  0.00           H
ATOM    143  HW2 SOL    36       9.000  35.047   8.580  1.00  0.00           H
ATOM    144  MW  SOL    36       9.357  35.641   9.385  1.00  0.00            
ATOM    145  OW  SOL    37       3.995  31.718   7.064  1.00  0.00           O
ATOM    146  HW1 SOL    37       4.521  32.517   7.035  1.00  0.00           H
ATOM    147  HW2 SOL    37       3.469  31.747   6.265  1.00  0.00           H
ATOM    148  MW  SOL    37       4.085  31.836   7.083  1.00  0.00            
ATOM    149  OW  SOL    38      10.013  31.718   7.064  1.00  0.00           O
ATOM    150  HW1 SOL    38       9.487  30.919   7.093  1.00  0.00           H
ATOM    151  HW2 SOL    38      10.539  31.689   7.863  1.00  0.00           H
ATOM    152  MW  SOL    38      10.103  31.836   7.083  1.00  0.00            
ATOM    153  OW  SOL    39       2.411  31.718   9.385  1.00  0.00           O
ATOM    154  HW1 SOL    39       2.696  30.948   9.877  1.00  0.00           H
ATOM    155  HW2 SOL    39       2.953  31.713   8.596  1.00  0.00           H
ATOM    156  MW  SOL    39       2.501  31.836   9.404  1.00  0.00            
ATOM    157  OW  SOL    40      11.597  31.718   9.385  1.00  0.00           O
ATOM    158  HW1 SOL    40      11.336  32.492   9.884  1.00  0.00           H
ATOM    159  HW2 SOL    40      12.554  31.736   9.396  1.00  0.00           H
ATOM    160  MW  SOL    40      11.687  31.836   9.404  1.00  0.00            
ATOM    161  OW  SOL    41       2.411  31.718   4.743  1.00  0.00           O
ATOM    162  HW1 SOL    41       2.672  30.944   4.244  1.00  0.00           H
ATOM    163  HW2 SOL    41       1.454  31.700   4.732  1.00  0.00           H
ATOM    164  MW  SOL    41       2.501  31.836   4.762  1.00  0.00            
ATOM    165  OW  SOL    42      11.597  31.718   4.743  1.00  0.00           O
ATOM    166  HW1 SOL    42      11.312  32.488   4.251  1.00  0.00           H
ATOM    167  HW2 SOL    42      11.055  31.723   5.532  1.00  0.00           H
ATOM    168  MW  SOL    42      11.687  31.836   4.762  1.00  0.00            
ATOM    169  OW  SOL    43       5.582  29.398   7.064  1.00  0.00           O
ATOM    170  HW1 SOL    43       5.039  30.186   7.069  1.00  0.00           H
ATOM    171  HW2 SOL    43       5.297  28.906   7.834  1.00  0.00           H
ATOM    172  MW  SOL    43       5.672  29.516   7.083  1.00  0.00            
ATOM    173  OW  SOL    44       8.426  29.398   7.064  1.00  0.00           O
ATOM    174  HW1 SOL    44       7.469  29.386   7.046  1.00  0.00           H
ATOM    175  HW2 SOL    44       8.687  28.898   6.290  1.00  0.00           H
ATOM    176  MW  SOL    44       8.516  29.516   7.083  1.00  0.00            
ATOM    177  OW  SOL    45       5.582  34.038   7.064  1.00  0.00           O
ATOM    178  HW1 SOL    45       6.539  34.050   7.082  1.00  0.00           H
ATOM    179  HW2 SOL    45       5.321  34.538   7.838  1.00  0.00           H
ATOM    180  MW  SOL    45       5.672  34.156   7.083  1.00  0.00            
ATOM    181  OW  SOL    46       8.426  34.038   7.064  1.00  0.00           O
ATOM    182  HW1 SOL    46       8.969  33.250   7.059  1.00  0.00           H
ATOM    183  HW2 SOL    46       8.711  34.530   6.294  1.00  0.00           H
ATOM    184  MW  SOL    46       8.516  34.156   7.083  1.00  0.00  
ATOM      1  OW  SOL     1      13.349  25.703   4.055  1.00  0.00           O
ATOM      2  HW1 SOL     1      12.550  25.732   4.581  1.00  0.00           H
ATOM      3  HW2 SOL     1      13.320  26.502   3.529  1.00  0.00           H
ATOM      4  MW  SOL     1      13.439  25.821   4.074  1.00  0.00            
ATOM      5  OW  SOL     2      13.349  25.703  10.073  1.00  0.00           O
ATOM      6  HW1 SOL     2      14.148  25.674   9.547  1.00  0.00           H
ATOM      7  HW2 SOL     2      13.378  24.904  10.599  1.00  0.00           H
ATOM      8  MW  SOL     2      13.439  25.821  10.092  1.00  0.00            
ATOM      9  OW  SOL     3      13.349  28.024   2.471  1.00  0.00           O
ATOM     10  HW1 SOL     3      12.563  28.507   2.727  1.00  0.00           H
ATOM     11  HW2 SOL     3      13.335  28.032   1.514  1.00  0.00           H
ATOM     12  MW  SOL     3      13.439  28.142   2.490  1.00  0.00            
ATOM     13  OW  SOL     4      13.349  28.024  11.657  1.00  0.00           O
ATOM     14  HW1 SOL     4      13.347  27.234  11.117  1.00  0.00           H
ATOM     15  HW2 SOL     4      12.567  28.503  11.384  1.00  0.00           H
ATOM     16  MW  SOL     4      13.439  28.142   3.548  1.00  0.00            
ATOM     17  OW  SOL     5      13.349  35.412   2.471  1.00  0.00           O
ATOM     18  HW1 SOL     5      13.351  36.202   3.011  1.00  0.00           H
ATOM     19  HW2 SOL     5      14.131  34.933   2.744  1.00  0.00           H
ATOM     20  MW  SOL     5      13.439  35.530   2.490  1.00  0.00            
ATOM     21  OW  SOL     6      13.349  35.412  11.657  1.00  0.00           O
ATOM     22  HW1 SOL     6      14.135  34.929  11.401  1.00  0.00           H
ATOM     23  HW2 SOL     6      13.363  35.403  12.614  1.00  0.00           H
ATOM     24  MW  SOL     6      13.439  35.530  11.676  1.00  0.00            
ATOM     25  OW  SOL     7      19.364  28.709   1.049  1.00  0.00           O
ATOM     26  HW1 SOL     7      18.565  29.235   1.020  1.00  0.00           H
ATOM     27  HW2 SOL     7      19.335  28.183   0.250  1.00  0.00           H
ATOM     28  MW  SOL     7      19.454  28.827   1.068  1.00  0.00            
ATOM     29  OW  SOL     8      19.360  34.727   1.049  1.00  0.00           O
ATOM     30  HW1 SOL     8      20.163  34.201   1.078  1.00  0.00           H
ATOM     31  HW2 SOL     8      19.393  35.253   1.848  1.00  0.00           H
ATOM     32  MW  SOL     8      19.450  34.845   1.068  1.00  0.00            
ATOM     33  OW  SOL     9      19.360  27.125   3.370  1.00  0.00           O
ATOM     34  HW1 SOL     9      19.362  27.665   2.580  1.00  0.00           H
ATOM     35  HW2 SOL     9      18.582  27.398   3.849  1.00  0.00           H
ATOM     36  MW  SOL     9      19.450  27.243   3.389  1.00  0.00            
ATOM     37  OW  SOL    10      19.360  36.311   3.370  1.00  0.00           O
ATOM     38  HW1 SOL    10      18.578  36.055   3.853  1.00  0.00           H
ATOM     39  HW2 SOL    10      19.350  37.268   3.378  1.00  0.00           H
ATOM     40  MW  SOL    10      19.450  36.429   3.389  1.00  0.00            
ATOM     41  OW  SOL    11      19.364  27.125  10.758  1.00  0.00           O
ATOM     42  HW1 SOL    11      20.150  27.381  10.275  1.00  0.00           H
ATOM     43  HW2 SOL    11      19.378  26.168  10.749  1.00  0.00           H
ATOM     44  MW  SOL    11      19.454  27.243  10.777  1.00  0.00            
ATOM     45  OW  SOL    12      19.364  36.311  10.758  1.00  0.00           O
ATOM     46  HW1 SOL    12      19.366  35.771  11.548  1.00  0.00           H
ATOM     47  HW2 SOL    12      20.146  36.038  10.279  1.00  0.00           H
ATOM     48  MW  SOL    12      19.454  36.429  10.777  1.00  0.00            
ATOM     49  OW  SOL    13      17.044  30.296   1.049  1.00  0.00           O
ATOM     50  HW1 SOL    13      17.026  31.252   1.077  1.00  0.00           H
ATOM     51  HW2 SOL    13      16.545  30.024   1.819  1.00  0.00           H
ATOM     52  MW  SOL    13      17.134  30.414   1.068  1.00  0.00            
ATOM     53  OW  SOL    14      17.044  33.140   1.049  1.00  0.00           O
ATOM     54  HW1 SOL    14      17.834  33.680   1.051  1.00  0.00           H
ATOM     55  HW2 SOL    14      16.549  33.442   0.287  1.00  0.00           H
ATOM     56  MW  SOL    14      17.134  33.258   1.068  1.00  0.00            
ATOM     57  OW  SOL    15      15.669  25.703   5.642  1.00  0.00           O
ATOM     58  HW1 SOL    15      14.879  25.705   5.102  1.00  0.00           H
ATOM     59  HW2 SOL    15      16.164  24.941   5.340  1.00  0.00           H
ATOM     60  MW  SOL    15      15.759  25.821   5.661  1.00  0.00            
ATOM     61  OW  SOL    16      15.669  25.703   8.486  1.00  0.00           O
ATOM     62  HW1 SOL    16      15.687  25.731   7.530  1.00  0.00           H
ATOM     63  HW2 SOL    16      16.168  26.473   8.758  1.00  0.00           H
ATOM     64  MW  SOL    16      15.759  25.821   8.505  1.00  0.00            
ATOM     65  OW  SOL    17      15.612  29.416   3.259  1.00  0.00           O
ATOM     66  HW1 SOL    17      16.130  28.828   3.808  1.00  0.00           H
ATOM     67  HW2 SOL    17      14.846  28.899   3.010  1.00  0.00           H
ATOM     68  MW  SOL    17      15.702  29.534   3.278  1.00  0.00            
ATOM     69  OW  SOL    18      15.612  29.416  10.869  1.00  0.00           O
ATOM     70  HW1 SOL    18      16.070  29.697  11.662  1.00  0.00           H
ATOM     71  HW2 SOL    18      14.844  28.943  11.191  1.00  0.00           H
ATOM     72  MW  SOL    18      15.702  29.534  10.888  1.00  0.00            
ATOM     73  OW  SOL    19      15.612  34.020   3.259  1.00  0.00           O
ATOM     74  HW1 SOL    19      16.102  33.689   2.505  1.00  0.00           H
ATOM     75  HW2 SOL    19      15.344  33.234   3.735  1.00  0.00           H
ATOM     76  MW  SOL    19      15.702  34.138   3.278  1.00  0.00            
ATOM     77  OW  SOL    20      15.612  34.020  10.869  1.00  0.00           O
ATOM     78  HW1 SOL    20      16.156  34.547  10.284  1.00  0.00           H
ATOM     79  HW2 SOL    20      15.353  33.266  10.341  1.00  0.00           H
ATOM     80  MW  SOL    20      15.702  34.138  10.888  1.00  0.00            
ATOM     81  OW  SOL    21      17.100  27.913   4.762  1.00  0.00           O
ATOM     82  HW1 SOL    21      16.611  27.159   5.093  1.00  0.00           H
ATOM     83  HW2 SOL    21      17.368  28.389   5.548  1.00  0.00           H
ATOM     84  MW  SOL    21      17.190  28.031   4.781  1.00  0.00            
ATOM     85  OW  SOL    22      17.100  35.523   4.762  1.00  0.00           O
ATOM     86  HW1 SOL    22      17.360  34.995   5.516  1.00  0.00           H
ATOM     87  HW2 SOL    22      16.557  34.938   4.235  1.00  0.00           H
ATOM     88  MW  SOL    22      17.190  35.641   4.781  1.00  0.00            
ATOM     89  OW  SOL    23      17.100  27.913   9.366  1.00  0.00           O
ATOM     90  HW1 SOL    23      17.867  27.664   9.883  1.00  0.00           H
ATOM     91  HW2 SOL    23      16.582  28.462   9.954  1.00  0.00           H
ATOM     92  MW  SOL    23      17.190  28.031   9.385  1.00  0.00            
ATOM     93  OW  SOL    24      17.100  35.523   9.366  1.00  0.00           O
ATOM     94  HW1 SOL    24      16.643  36.316   9.085  1.00  0.00           H
ATOM     95  HW2 SOL    24      17.869  35.845   9.839  1.00  0.00           H
ATOM     96  MW  SOL    24      17.190  35.641   9.385  1.00  0.00            
ATOM     97  OW  SOL    25      21.684  30.296   1.049  1.00  0.00           O
ATOM     98  HW1 SOL    25      20.894  29.756   1.047  1.00  0.00           H
ATOM     99  HW2 SOL    25      22.179  29.994   1.811  1.00  0.00           H
ATOM    100  MW  SOL    25      21.774  30.414   1.068  1.00  0.00            
ATOM    101  OW  SOL    26      21.684  33.140   1.049  1.00  0.00           O
ATOM    102  HW1 SOL    26      21.702  32.184   1.021  1.00  0.00           H
ATOM    103  HW2 SOL    26      22.183  33.412   0.279  1.00  0.00           H
ATOM    104  MW  SOL    26      21.774  33.258   1.068  1.00  0.00            
ATOM    105  OW  SOL    27      23.059  25.703   5.642  1.00  0.00           O
ATOM    106  HW1 SOL    27      23.041  25.675   6.598  1.00  0.00           H
ATOM    107  HW2 SOL    27      22.560  24.933   5.370  1.00  0.00           H
ATOM    108  MW  SOL    27      23.149  25.821   5.661  1.00  0.00            
ATOM    109  OW  SOL    28      23.059  25.703   8.486  1.00  0.00           O
ATOM    110  HW1 SOL    28      23.849  25.701   9.026  1.00  0.00           H
ATOM    111  HW2 SOL    28      22.564  26.465   8.788  1.00  0.00           H
ATOM    112  MW  SOL    28      23.149  25.821   8.505  1.00  0.00            
ATOM    113  OW  SOL    29      23.116  29.416   3.259  1.00  0.00           O
ATOM    114  HW1 SOL    29      22.572  28.889   3.844  1.00  0.00           H
ATOM    115  HW2 SOL    29      23.375  30.170   3.787  1.00  0.00           H
ATOM    116  MW  SOL    29      23.206  29.534   3.278  1.00  0.00            
ATOM    117  OW  SOL    30      23.116  29.416  10.869  1.00  0.00           O
ATOM    118  HW1 SOL    30      22.626  29.747  11.623  1.00  0.00           H
ATOM    119  HW2 SOL    30      23.384  30.202  10.393  1.00  0.00           H
ATOM    120  MW  SOL    30      23.206  29.534  10.888  1.00  0.00            
ATOM    121  OW  SOL    31      23.116  34.020   3.259  1.00  0.00           O
ATOM    122  HW1 SOL    31      22.658  33.739   2.466  1.00  0.00           H
ATOM    123  HW2 SOL    31      23.884  34.493   2.937  1.00  0.00           H
ATOM    124  MW  SOL    31      23.206  34.138   3.278  1.00  0.00            
ATOM    125  OW  SOL    32      23.116  34.020  10.869  1.00  0.00           O
ATOM    126  HW1 SOL    32      22.597  34.608  10.320  1.00  0.00           H
ATOM    127  HW2 SOL    32      23.882  34.537  11.118  1.00  0.00           H
ATOM    128  MW  SOL    32      23.206  34.138  10.888  1.00  0.00            
ATOM    129  OW  SOL    33      21.627  27.913   4.762  1.00  0.00           O
ATOM    130  HW1 SOL    33      22.085  27.120   5.043  1.00  0.00           H
ATOM    131  HW2 SOL    33      20.859  27.591   4.289  1.00  0.00           H
ATOM    132  MW  SOL    33      21.717  28.031   4.781  1.00  0.00            
ATOM    133  OW  SOL    34      21.627  35.523   4.762  1.00  0.00           O
ATOM    134  HW1 SOL    34      20.861  35.772   4.245  1.00  0.00           H
ATOM    135  HW2 SOL    34      22.146  34.974   4.174  1.00  0.00           H
ATOM    136  MW  SOL    34      21.717  35.641   4.781  1.00  0.00            
ATOM    137  OW  SOL    35      21.627  27.913   9.366  1.00  0.00           O
ATOM    138  HW1 SOL    35      21.368  28.441   8.612  1.00  0.00           H
ATOM    139  HW2 SOL    35      22.171  28.498   9.893  1.00  0.00           H
ATOM    140  MW  SOL    35      21.717  28.031   9.385  1.00  0.00            
ATOM    141  OW  SOL    36      21.627  35.523   9.366  1.00  0.00           O
ATOM    142  HW1 SOL    36      22.117  36.277   9.035  1.00  0.00           H
ATOM    143  HW2 SOL    36      21.360  35.047   8.580  1.00  0.00           H
ATOM    144  MW  SOL    36      21.717  35.641   9.385  1.00  0.00            
ATOM    145  OW  SOL    37      16.355  31.718   7.064  1.00  0.00           O
ATOM    146  HW1 SOL    37      16.881  32.517   7.035  1.00  0.00           H
ATOM    147  HW2 SOL    37      15.829  31.747   6.265  1.00  0.00           H
ATOM    148  MW  SOL    37      16.445  31.836   7.083  1.00  0.00            
ATOM    149  OW  SOL    38      22.373  31.718   7.064  1.00  0.00           O
ATOM    150  HW1 SOL    38      21.847  30.919   7.093  1.00  0.00           H
ATOM    151  HW2 SOL    38      22.899  31.689   7.863  1.00  0.00           H
ATOM    152  MW  SOL    38      22.463  31.836   7.083  1.00  0.00            
ATOM    153  OW  SOL    39      14.771  31.718   9.385  1.00  0.00           O
ATOM    154  HW1 SOL    39      15.056  30.948   9.877  1.00  0.00           H
ATOM    155  HW2 SOL    39      15.313  31.713   8.596  1.00  0.00           H
ATOM    156  MW  SOL    39      14.861  31.836   9.404  1.00  0.00            
ATOM    157  OW  SOL    40      23.957  31.718   9.385  1.00  0.00           O
ATOM    158  HW1 SOL    40      23.696  32.492   9.884  1.00  0.00           H
ATOM    159  HW2 SOL    40      24.914  31.736   9.396  1.00  0.00           H
ATOM    160  MW  SOL    40      24.047  31.836   9.404  1.00  0.00            
ATOM    161  OW  SOL    41      14.771  31.718   4.743  1.00  0.00           O
ATOM    162  HW1 SOL    41      15.032  30.944   4.244  1.00  0.00           H
ATOM    163  HW2 SOL    41      13.814  31.700   4.732  1.00  0.00           H
ATOM    164  MW  SOL    41      14.861  31.836   4.762  1.00  0.00            
ATOM    165  OW  SOL    42      23.957  31.718   4.743  1.00  0.00           O
ATOM    166  HW1 SOL    42      23.672  32.488   4.251  1.00  0.00           H
ATOM    167  HW2 SOL    42      23.415  31.723   5.532  1.00  0.00           H
ATOM    168  MW  SOL    42      24.047  31.836   4.762  1.00  0.00            
ATOM    169  OW  SOL    43      17.942  29.398   7.064  1.00  0.00           O
ATOM    170  HW1 SOL    43      17.399  30.186   7.069  1.00  0.00           H
ATOM    171  HW2 SOL    43      17.657  28.906   7.834  1.00  0.00           H
ATOM    172  MW  SOL    43      18.032  29.516   7.083  1.00  0.00            
ATOM    173  OW  SOL    44      20.786  29.398   7.064  1.00  0.00           O
ATOM    174  HW1 SOL    44      19.829  29.386   7.046  1.00  0.00           H
ATOM    175  HW2 SOL    44      21.047  28.898   6.290  1.00  0.00           H
ATOM    176  MW  SOL    44      20.876  29.516   7.083  1.00  0.00            
ATOM    177  OW  SOL    45      17.942  34.038   7.064  1.00  0.00           O
ATOM    178  HW1 SOL    45      18.899  34.050   7.082  1.00  0.00           H
ATOM    179  HW2 SOL    45      17.681  34.538   7.838  1.00  0.00           H
ATOM    180  MW  SOL    45      18.032  34.156   7.083  1.00  0.00            
ATOM    181  OW  SOL    46      20.786  34.038   7.064  1.00  0.00           O
ATOM    182  HW1 SOL    46      21.329  33.250   7.059  1.00  0.00           H
ATOM    183  HW2 SOL    46      21.071  34.530   6.294  1.00  0.00           H
ATOM    184  MW  SOL    46      20.876  34.156   7.083  1.00  0.00 
ATOM      1  OW  SOL     1      25.709  25.703   4.055  1.00  0.00           O
ATOM      2  HW1 SOL     1      24.910  25.732   4.581  1.00  0.00           H
ATOM      3  HW2 SOL     1      25.680  26.502   3.529  1.00  0.00           H
ATOM      4  MW  SOL     1      25.799  25.821   4.074  1.00  0.00            
ATOM      5  OW  SOL     2      25.709  25.703  10.073  1.00  0.00           O
ATOM      6  HW1 SOL     2      26.508  25.674   9.547  1.00  0.00           H
ATOM      7  HW2 SOL     2      25.738  24.904  10.599  1.00  0.00           H
ATOM      8  MW  SOL     2      25.799  25.821  10.092  1.00  0.00            
ATOM      9  OW  SOL     3      25.709  28.024   2.471  1.00  0.00           O
ATOM     10  HW1 SOL     3      24.923  28.507   2.727  1.00  0.00           H
ATOM     11  HW2 SOL     3      25.695  28.032   1.514  1.00  0.00           H
ATOM     12  MW  SOL     3      25.799  28.142   2.490  1.00  0.00            
ATOM     13  OW  SOL     4      25.709  28.024  11.657  1.00  0.00           O
ATOM     14  HW1 SOL     4      25.707  27.234  11.117  1.00  0.00           H
ATOM     15  HW2 SOL     4      24.927  28.503  11.384  1.00  0.00           H
ATOM     16  MW  SOL     4      25.799  28.142   3.548  1.00  0.00            
ATOM     17  OW  SOL     5      25.709  35.412   2.471  1.00  0.00           O
ATOM     18  HW1 SOL     5      25.711  36.202   3.011  1.00  0.00           H
ATOM     19  HW2 SOL     5      26.491  34.933   2.744  1.00  0.00           H
ATOM     20  MW  SOL     5      25.799  35.530   2.490  1.00  0.00            
ATOM     21  OW  SOL     6      25.709  35.412  11.657  1.00  0.00           O
ATOM     22  HW1 SOL     6      26.495  34.929  11.401  1.00  0.00           H
ATOM     23  HW2 SOL     6      25.723  35.403  12.614  1.00  0.00           H
ATOM     24  MW  SOL     6      25.799  35.530  11.676  1.00  0.00            
ATOM     25  OW  SOL     7      31.724  28.709   1.049  1.00  0.00           O
ATOM     26  HW1 SOL     7      30.925  29.235   1.020  1.00  0.00           H
ATOM     27  HW2 SOL     7      31.695  28.183   0.250  1.00  0.00           H
ATOM     28  MW  SOL     7      31.814  28.827   1.068  1.00  0.00            
ATOM     29  OW  SOL     8      31.720  34.727   1.049  1.00  0.00           O
ATOM     30  HW1 SOL     8      32.523  34.201   1.078  1.00  0.00           H
ATOM     31  HW2 SOL     8      31.753  35.253   1.848  1.00  0.00           H
ATOM     32  MW  SOL     8      31.810  34.845   1.068  1.00  0.00            
ATOM     33  OW  SOL     9      31.720  27.125   3.370  1.00  0.00           O
ATOM     34  HW1 SOL     9      31.722  27.665   2.580  1.00  0.00           H
ATOM     35  HW2 SOL     9      30.942  27.398   3.849  1.00  0.00           H
ATOM     36  MW  SOL     9      31.810  27.243   3.389  1.00  0.00            
ATOM     37  OW  SOL    10      31.720  36.311   3.370  1.00  0.00           O
ATOM     38  HW1 SOL    10      30.938  36.055   3.853  1.00  0.00           H
ATOM     39  HW2 SOL    10      31.710  37.268   3.378  1.00  0.00           H
ATOM     40  MW  SOL    10      31.810  36.429   3.389  1.00  0.00            
ATOM     41  OW  SOL    11      31.724  27.125  10.758  1.00  0.00           O
ATOM     42  HW1 SOL    11      32.510  27.381  10.275  1.00  0.00           H
ATOM     43  HW2 SOL    11      31.738  26.168  10.749  1.00  0.00           H
ATOM     44  MW  SOL    11      31.814  27.243  10.777  1.00  0.00            
ATOM     45  OW  SOL    12      31.724  36.311  10.758  1.00  0.00           O
ATOM     46  HW1 SOL    12      31.726  35.771  11.548  1.00  0.00           H
ATOM     47  HW2 SOL    12      32.506  36.038  10.279  1.00  0.00           H
ATOM     48  MW  SOL    12      31.814  36.429  10.777  1.00  0.00            
ATOM     49  OW  SOL    13      29.404  30.296   1.049  1.00  0.00           O
ATOM     50  HW1 SOL    13      29.386  31.252   1.077  1.00  0.00           H
ATOM     51  HW2 SOL    13      28.905  30.024   1.819  1.00  0.00           H
ATOM     52  MW  SOL    13      29.494  30.414   1.068  1.00  0.00            
ATOM     53  OW  SOL    14      29.404  33.140   1.049  1.00  0.00           O
ATOM     54  HW1 SOL    14      30.194  33.680   1.051  1.00  0.00           H
ATOM     55  HW2 SOL    14      28.909  33.442   0.287  1.00  0.00           H
ATOM     56  MW  SOL    14      29.494  33.258   1.068  1.00  0.00            
ATOM     57  OW  SOL    15      28.029  25.703   5.642  1.00  0.00           O
ATOM     58  HW1 SOL    15      27.239  25.705   5.102  1.00  0.00           H
ATOM     59  HW2 SOL    15      28.524  24.941   5.340  1.00  0.00           H
ATOM     60  MW  SOL    15      28.119  25.821   5.661  1.00  0.00            
ATOM     61  OW  SOL    16      28.029  25.703   8.486  1.00  0.00           O
ATOM     62  HW1 SOL    16      28.047  25.731   7.530  1.00  0.00           H
ATOM     63  HW2 SOL    16      28.528  26.473   8.758  1.00  0.00           H
ATOM     64  MW  SOL    16      28.119  25.821   8.505  1.00  0.00            
ATOM     65  OW  SOL    17      27.972  29.416   3.259  1.00  0.00           O
ATOM     66  HW1 SOL    17      28.490  28.828   3.808  1.00  0.00           H
ATOM     67  HW2 SOL    17      27.206  28.899   3.010  1.00  0.00           H
ATOM     68  MW  SOL    17      28.062  29.534   3.278  1.00  0.00            
ATOM     69  OW  SOL    18      27.972  29.416  10.869  1.00  0.00           O
ATOM     70  HW1 SOL    18      28.430  29.697  11.662  1.00  0.00           H
ATOM     71  HW2 SOL    18      27.204  28.943  11.191  1.00  0.00           H
ATOM     72  MW  SOL    18      28.062  29.534  10.888  1.00  0.00            
ATOM     73  OW  SOL    19      27.972  34.020   3.259  1.00  0.00           O
ATOM     74  HW1 SOL    19      28.462  33.689   2.505  1.00  0.00           H
ATOM     75  HW2 SOL    19      27.704  33.234   3.735  1.00  0.00           H
ATOM     76  MW  SOL    19      28.062  34.138   3.278  1.00  0.00            
ATOM     77  OW  SOL    20      27.972  34.020  10.869  1.00  0.00           O
ATOM     78  HW1 SOL    20      28.516  34.547  10.284  1.00  0.00           H
ATOM     79  HW2 SOL    20      27.713  33.266  10.341  1.00  0.00           H
ATOM     80  MW  SOL    20      28.062  34.138  10.888  1.00  0.00            
ATOM     81  OW  SOL    21      29.460  27.913   4.762  1.00  0.00           O
ATOM     82  HW1 SOL    21      28.971  27.159   5.093  1.00  0.00           H
ATOM     83  HW2 SOL    21      29.728  28.389   5.548  1.00  0.00           H
ATOM     84  MW  SOL    21      29.550  28.031   4.781  1.00  0.00            
ATOM     85  OW  SOL    22      29.460  35.523   4.762  1.00  0.00           O
ATOM     86  HW1 SOL    22      29.720  34.995   5.516  1.00  0.00           H
ATOM     87  HW2 SOL    22      28.917  34.938   4.235  1.00  0.00           H
ATOM     88  MW  SOL    22      29.550  35.641   4.781  1.00  0.00            
ATOM     89  OW  SOL    23      29.460  27.913   9.366  1.00  0.00           O
ATOM     90  HW1 SOL    23      30.227  27.664   9.883  1.00  0.00           H
ATOM     91  HW2 SOL    23      28.942  28.462   9.954  1.00  0.00           H
ATOM     92  MW  SOL    23      29.550  28.031   9.385  1.00  0.00            
ATOM     93  OW  SOL    24      29.460  35.523   9.366  1.00  0.00           O
ATOM     94  HW1 SOL    24      29.003  36.316   9.085  1.00  0.00           H
ATOM     95  HW2 SOL    24      30.229  35.845   9.839  1.00  0.00           H
ATOM     96  MW  SOL    24      29.550  35.641   9.385  1.00  0.00            
ATOM     97  OW  SOL    25      34.044  30.296   1.049  1.00  0.00           O
ATOM     98  HW1 SOL    25      33.254  29.756   1.047  1.00  0.00           H
ATOM     99  HW2 SOL    25      34.539  29.994   1.811  1.00  0.00           H
ATOM    100  MW  SOL    25      34.134  30.414   1.068  1.00  0.00            
ATOM    101  OW  SOL    26      34.044  33.140   1.049  1.00  0.00           O
ATOM    102  HW1 SOL    26      34.062  32.184   1.021  1.00  0.00           H
ATOM    103  HW2 SOL    26      34.543  33.412   0.279  1.00  0.00           H
ATOM    104  MW  SOL    26      34.134  33.258   1.068  1.00  0.00            
ATOM    105  OW  SOL    27      35.419  25.703   5.642  1.00  0.00           O
ATOM    106  HW1 SOL    27      35.401  25.675   6.598  1.00  0.00           H
ATOM    107  HW2 SOL    27      34.920  24.933   5.370  1.00  0.00           H
ATOM    108  MW  SOL    27      35.509  25.821   5.661  1.00  0.00            
ATOM    109  OW  SOL    28      35.419  25.703   8.486  1.00  0.00           O
ATOM    110  HW1 SOL    28      36.209  25.701   9.026  1.00  0.00           H
ATOM    111  HW2 SOL    28      34.924  26.465   8.788  1.00  0.00           H
ATOM    112  MW  SOL    28      35.509  25.821   8.505  1.00  0.00            
ATOM    113  OW  SOL    29      35.476  29.416   3.259  1.00  0.00           O
ATOM    114  HW1 SOL    29      34.932  28.889   3.844  1.00  0.00           H
ATOM    115  HW2 SOL    29      35.735  30.170   3.787  1.00  0.00           H
ATOM    116  MW  SOL    29      35.566  29.534   3.278  1.00  0.00            
ATOM    117  OW  SOL    30      35.476  29.416  10.869  1.00  0.00           O
ATOM    118  HW1 SOL    30      34.986  29.747  11.623  1.00  0.00           H
ATOM    119  HW2 SOL    30      35.744  30.202  10.393  1.00  0.00           H
ATOM    120  MW  SOL    30      35.566  29.534  10.888  1.00  0.00            
ATOM    121  OW  SOL    31      35.476  34.020   3.259  1.00  0.00           O
ATOM    122  HW1 SOL    31      35.018  33.739   2.466  1.00  0.00           H
ATOM    123  HW2 SOL    31      36.244  34.493   2.937  1.00  0.00           H
ATOM    124  MW  SOL    31      35.566  34.138   3.278  1.00  0.00            
ATOM    125  OW  SOL    32      35.476  34.020  10.869  1.00  0.00           O
ATOM    126  HW1 SOL    32      34.957  34.608  10.320  1.00  0.00           H
ATOM    127  HW2 SOL    32      36.242  34.537  11.118  1.00  0.00           H
ATOM    128  MW  SOL    32      35.566  34.138  10.888  1.00  0.00            
ATOM    129  OW  SOL    33      33.987  27.913   4.762  1.00  0.00           O
ATOM    130  HW1 SOL    33      34.445  27.120   5.043  1.00  0.00           H
ATOM    131  HW2 SOL    33      33.219  27.591   4.289  1.00  0.00           H
ATOM    132  MW  SOL    33      34.077  28.031   4.781  1.00  0.00            
ATOM    133  OW  SOL    34      33.987  35.523   4.762  1.00  0.00           O
ATOM    134  HW1 SOL    34      33.221  35.772   4.245  1.00  0.00           H
ATOM    135  HW2 SOL    34      34.506  34.974   4.174  1.00  0.00           H
ATOM    136  MW  SOL    34      34.077  35.641   4.781  1.00  0.00            
ATOM    137  OW  SOL    35      33.987  27.913   9.366  1.00  0.00           O
ATOM    138  HW1 SOL    35      33.728  28.441   8.612  1.00  0.00           H
ATOM    139  HW2 SOL    35      34.531  28.498   9.893  1.00  0.00           H
ATOM    140  MW  SOL    35      34.077  28.031   9.385  1.00  0.00            
ATOM    141  OW  SOL    36      33.987  35.523   9.366  1.00  0.00           O
ATOM    142  HW1 SOL    36      34.477  36.277   9.035  1.00  0.00           H
ATOM    143  HW2 SOL    36      33.720  35.047   8.580  1.00  0.00           H
ATOM    144  MW  SOL    36      34.077  35.641   9.385  1.00  0.00            
ATOM    145  OW  SOL    37      28.715  31.718   7.064  1.00  0.00           O
ATOM    146  HW1 SOL    37      29.241  32.517   7.035  1.00  0.00           H
ATOM    147  HW2 SOL    37      28.189  31.747   6.265  1.00  0.00           H
ATOM    148  MW  SOL    37      28.805  31.836   7.083  1.00  0.00            
ATOM    149  OW  SOL    38      34.733  31.718   7.064  1.00  0.00           O
ATOM    150  HW1 SOL    38      34.207  30.919   7.093  1.00  0.00           H
ATOM    151  HW2 SOL    38      35.259  31.689   7.863  1.00  0.00           H
ATOM    152  MW  SOL    38      34.823  31.836   7.083  1.00  0.00            
ATOM    153  OW  SOL    39      27.131  31.718   9.385  1.00  0.00           O
ATOM    154  HW1 SOL    39      27.416  30.948   9.877  1.00  0.00           H
ATOM    155  HW2 SOL    39      27.673  31.713   8.596  1.00  0.00           H
ATOM    156  MW  SOL    39      27.221  31.836   9.404  1.00  0.00            
ATOM    157  OW  SOL    40      36.317  31.718   9.385  1.00  0.00           O
ATOM    158  HW1 SOL    40      36.056  32.492   9.884  1.00  0.00           H
ATOM    159  HW2 SOL    40      37.274  31.736   9.396  1.00  0.00           H
ATOM    160  MW  SOL    40      36.407  31.836   9.404  1.00  0.00            
ATOM    161  OW  SOL    41      27.131  31.718   4.743  1.00  0.00           O
ATOM    162  HW1 SOL    41      27.392  30.944   4.244  1.00  0.00           H
ATOM    163  HW2 SOL    41      26.174  31.700   4.732  1.00  0.00           H
ATOM    164  MW  SOL    41      27.221  31.836   4.762  1.00  0.00            
ATOM    165  OW  SOL    42      36.317  31.718   4.743  1.00  0.00           O
ATOM    166  HW1 SOL    42      36.032  32.488   4.251  1.00  0.00           H
ATOM    167  HW2 SOL    42      35.775  31.723   5.532  1.00  0.00           H
ATOM    168  MW  SOL    42      36.407  31.836   4.762  1.00  0.00            
ATOM    169  OW  SOL    43      30.302  29.398   7.064  1.00  0.00           O
ATOM    170  HW1 SOL    43      29.759  30.186   7.069  1.00  0.00           H
ATOM    171  HW2 SOL    43      30.017  28.906   7.834  1.00  0.00           H
ATOM    172  MW  SOL    43      30.392  29.516   7.083  1.00  0.00            
ATOM    173  OW  SOL    44      33.146  29.398   7.064  1.00  0.00           O
ATOM    174  HW1 SOL    44      32.189  29.386   7.046  1.00  0.00           H
ATOM    175  HW2 SOL    44      33.407  28.898   6.290  1.00  0.00           H
ATOM    176  MW  SOL    44      33.236  29.516   7.083  1.00  0.00            
ATOM    177  OW  SOL    45      30.302  34.038   7.064  1.00  0.00           O
ATOM    178  HW1 SOL    45      31.259  34.050   7.082  1.00  0.00           H
ATOM    179  HW2 SOL    45      30.041  34.538   7.838  1.00  0.00           H
ATOM    180  MW  SOL    45      30.392  34.156   7.083  1.00  0.00            
ATOM    181  OW  SOL    46      33.146  34.038   7.064  1.00  0.00           O
ATOM    182  HW1 SOL    46      33.689  33.250   7.059  1.00  0.00           H
ATOM    183  HW2 SOL    46      33.431  34.530   6.294  1.00  0.00           H
ATOM    184  MW  SOL    46      33.236  34.156   7.083  1.00  0.00 
ATOM      1  OW  SOL     1      25.709  13.343   4.055  1.00  0.00           O
ATOM      2  HW1 SOL     1      24.910  13.372   4.581  1.00  0.00           H
ATOM      3  HW2 SOL     1      25.680  14.142   3.529  1.00  0.00           H
ATOM      4  MW  SOL     1      25.799  13.461   4.074  1.00  0.00            
ATOM      5  OW  SOL     2      25.709  13.343  10.073  1.00  0.00           O
ATOM      6  HW1 SOL     2      26.508  13.314   9.547  1.00  0.00           H
ATOM      7  HW2 SOL     2      25.738  12.544  10.599  1.00  0.00           H
ATOM      8  MW  SOL     2      25.799  13.461  10.092  1.00  0.00            
ATOM      9  OW  SOL     3      25.709  15.664   2.471  1.00  0.00           O
ATOM     10  HW1 SOL     3      24.923  16.147   2.727  1.00  0.00           H
ATOM     11  HW2 SOL     3      25.695  15.672   1.514  1.00  0.00           H
ATOM     12  MW  SOL     3      25.799  15.782   2.490  1.00  0.00            
ATOM     13  OW  SOL     4      25.709  15.664  11.657  1.00  0.00           O
ATOM     14  HW1 SOL     4      25.707  14.874  11.117  1.00  0.00           H
ATOM     15  HW2 SOL     4      24.927  16.143  11.384  1.00  0.00           H
ATOM     16  MW  SOL     4      25.799  15.782   3.548  1.00  0.00            
ATOM     17  OW  SOL     5      25.709  23.052   2.471  1.00  0.00           O
ATOM     18  HW1 SOL     5      25.711  23.842   3.011  1.00  0.00           H
ATOM     19  HW2 SOL     5      26.491  22.573   2.744  1.00  0.00           H
ATOM     20  MW  SOL     5      25.799  23.170   2.490  1.00  0.00            
ATOM     21  OW  SOL     6      25.709  23.052  11.657  1.00  0.00           O
ATOM     22  HW1 SOL     6      26.495  22.569  11.401  1.00  0.00           H
ATOM     23  HW2 SOL     6      25.723  23.043  12.614  1.00  0.00           H
ATOM     24  MW  SOL     6      25.799  23.170  11.676  1.00  0.00            
ATOM     25  OW  SOL     7      31.724  16.349   1.049  1.00  0.00           O
ATOM     26  HW1 SOL     7      30.925  16.875   1.020  1.00  0.00           H
ATOM     27  HW2 SOL     7      31.695  15.823   0.250  1.00  0.00           H
ATOM     28  MW  SOL     7      31.814  16.467   1.068  1.00  0.00            
ATOM     29  OW  SOL     8      31.720  22.367   1.049  1.00  0.00           O
ATOM     30  HW1 SOL     8      32.523  21.841   1.078  1.00  0.00           H
ATOM     31  HW2 SOL     8      31.753  22.893   1.848  1.00  0.00           H
ATOM     32  MW  SOL     8      31.810  22.485   1.068  1.00  0.00            
ATOM     33  OW  SOL     9      31.720  14.765   3.370  1.00  0.00           O
ATOM     34  HW1 SOL     9      31.722  15.305   2.580  1.00  0.00           H
ATOM     35  HW2 SOL     9      30.942  15.038   3.849  1.00  0.00           H
ATOM     36  MW  SOL     9      31.810  14.883   3.389  1.00  0.00            
ATOM     37  OW  SOL    10      31.720  23.951   3.370  1.00  0.00           O
ATOM     38  HW1 SOL    10      30.938  23.695   3.853  1.00  0.00           H
ATOM     39  HW2 SOL    10      31.710  24.908   3.378  1.00  0.00           H
ATOM     40  MW  SOL    10      31.810  24.069   3.389  1.00  0.00            
ATOM     41  OW  SOL    11      31.724  14.765  10.758  1.00  0.00           O
ATOM     42  HW1 SOL    11      32.510  15.021  10.275  1.00  0.00           H
ATOM     43  HW2 SOL    11      31.738  13.808  10.749  1.00  0.00           H
ATOM     44  MW  SOL    11      31.814  14.883  10.777  1.00  0.00            
ATOM     45  OW  SOL    12      31.724  23.951  10.758  1.00  0.00           O
ATOM     46  HW1 SOL    12      31.726  23.411  11.548  1.00  0.00           H
ATOM     47  HW2 SOL    12      32.506  23.678  10.279  1.00  0.00           H
ATOM     48  MW  SOL    12      31.814  24.069  10.777  1.00  0.00            
ATOM     49  OW  SOL    13      29.404  17.936   1.049  1.00  0.00           O
ATOM     50  HW1 SOL    13      29.386  18.892   1.077  1.00  0.00           H
ATOM     51  HW2 SOL    13      28.905  17.664   1.819  1.00  0.00           H
ATOM     52  MW  SOL    13      29.494  18.054   1.068  1.00  0.00            
ATOM     53  OW  SOL    14      29.404  20.780   1.049  1.00  0.00           O
ATOM     54  HW1 SOL    14      30.194  21.320   1.051  1.00  0.00           H
ATOM     55  HW2 SOL    14      28.909  21.082   0.287  1.00  0.00           H
ATOM     56  MW  SOL    14      29.494  20.898   1.068  1.00  0.00            
ATOM     57  OW  SOL    15      28.029  13.343   5.642  1.00  0.00           O
ATOM     58  HW1 SOL    15      27.239  13.345   5.102  1.00  0.00           H
ATOM     59  HW2 SOL    15      28.524  12.581   5.340  1.00  0.00           H
ATOM     60  MW  SOL    15      28.119  13.461   5.661  1.00  0.00            
ATOM     61  OW  SOL    16      28.029  13.343   8.486  1.00  0.00           O
ATOM     62  HW1 SOL    16      28.047  13.371   7.530  1.00  0.00           H
ATOM     63  HW2 SOL    16      28.528  14.113   8.758  1.00  0.00           H
ATOM     64  MW  SOL    16      28.119  13.461   8.505  1.00  0.00            
ATOM     65  OW  SOL    17      27.972  17.056   3.259  1.00  0.00           O
ATOM     66  HW1 SOL    17      28.490  16.468   3.808  1.00  0.00           H
ATOM     67  HW2 SOL    17      27.206  16.539   3.010  1.00  0.00           H
ATOM     68  MW  SOL    17      28.062  17.174   3.278  1.00  0.00            
ATOM     69  OW  SOL    18      27.972  17.056  10.869  1.00  0.00           O
ATOM     70  HW1 SOL    18      28.430  17.337  11.662  1.00  0.00           H
ATOM     71  HW2 SOL    18      27.204  16.583  11.191  1.00  0.00           H
ATOM     72  MW  SOL    18      28.062  17.174  10.888  1.00  0.00            
ATOM     73  OW  SOL    19      27.972  21.660   3.259  1.00  0.00           O
ATOM     74  HW1 SOL    19      28.462  21.329   2.505  1.00  0.00           H
ATOM     75  HW2 SOL    19      27.704  20.874   3.735  1.00  0.00           H
ATOM     76  MW  SOL    19      28.062  21.778   3.278  1.00  0.00            
ATOM     77  OW  SOL    20      27.972  21.660  10.869  1.00  0.00           O
ATOM     78  HW1 SOL    20      28.516  22.187  10.284  1.00  0.00           H
ATOM     79  HW2 SOL    20      27.713  20.906  10.341  1.00  0.00           H
ATOM     80  MW  SOL    20      28.062  21.778  10.888  1.00  0.00            
ATOM     81  OW  SOL    21      29.460  15.553   4.762  1.00  0.00           O
ATOM     82  HW1 SOL    21      28.971  14.799   5.093  1.00  0.00           H
ATOM     83  HW2 SOL    21      29.728  16.029   5.548  1.00  0.00           H
ATOM     84  MW  SOL    21      29.550  15.671   4.781  1.00  0.00            
ATOM     85  OW  SOL    22      29.460  23.163   4.762  1.00  0.00           O
ATOM     86  HW1 SOL    22      29.720  22.635   5.516  1.00  0.00           H
ATOM     87  HW2 SOL    22      28.917  22.578   4.235  1.00  0.00           H
ATOM     88  MW  SOL    22      29.550  23.281   4.781  1.00  0.00            
ATOM     89  OW  SOL    23      29.460  15.553   9.366  1.00  0.00           O
ATOM     90  HW1 SOL    23      30.227  15.304   9.883  1.00  0.00           H
ATOM     91  HW2 SOL    23      28.942  16.102   9.954  1.00  0.00           H
ATOM     92  MW  SOL    23      29.550  15.671   9.385  1.00  0.00            
ATOM     93  OW  SOL    24      29.460  23.163   9.366  1.00  0.00           O
ATOM     94  HW1 SOL    24      29.003  23.956   9.085  1.00  0.00           H
ATOM     95  HW2 SOL    24      30.229  23.485   9.839  1.00  0.00           H
ATOM     96  MW  SOL    24      29.550  23.281   9.385  1.00  0.00            
ATOM     97  OW  SOL    25      34.044  17.936   1.049  1.00  0.00           O
ATOM     98  HW1 SOL    25      33.254  17.396   1.047  1.00  0.00           H
ATOM     99  HW2 SOL    25      34.539  17.634   1.811  1.00  0.00           H
ATOM    100  MW  SOL    25      34.134  18.054   1.068  1.00  0.00            
ATOM    101  OW  SOL    26      34.044  20.780   1.049  1.00  0.00           O
ATOM    102  HW1 SOL    26      34.062  19.824   1.021  1.00  0.00           H
ATOM    103  HW2 SOL    26      34.543  21.052   0.279  1.00  0.00           H
ATOM    104  MW  SOL    26      34.134  20.898   1.068  1.00  0.00            
ATOM    105  OW  SOL    27      35.419  13.343   5.642  1.00  0.00           O
ATOM    106  HW1 SOL    27      35.401  13.315   6.598  1.00  0.00           H
ATOM    107  HW2 SOL    27      34.920  12.573   5.370  1.00  0.00           H
ATOM    108  MW  SOL    27      35.509  13.461   5.661  1.00  0.00            
ATOM    109  OW  SOL    28      35.419  13.343   8.486  1.00  0.00           O
ATOM    110  HW1 SOL    28      36.209  13.341   9.026  1.00  0.00           H
ATOM    111  HW2 SOL    28      34.924  14.105   8.788  1.00  0.00           H
ATOM    112  MW  SOL    28      35.509  13.461   8.505  1.00  0.00            
ATOM    113  OW  SOL    29      35.476  17.056   3.259  1.00  0.00           O
ATOM    114  HW1 SOL    29      34.932  16.529   3.844  1.00  0.00           H
ATOM    115  HW2 SOL    29      35.735  17.810   3.787  1.00  0.00           H
ATOM    116  MW  SOL    29      35.566  17.174   3.278  1.00  0.00            
ATOM    117  OW  SOL    30      35.476  17.056  10.869  1.00  0.00           O
ATOM    118  HW1 SOL    30      34.986  17.387  11.623  1.00  0.00           H
ATOM    119  HW2 SOL    30      35.744  17.842  10.393  1.00  0.00           H
ATOM    120  MW  SOL    30      35.566  17.174  10.888  1.00  0.00            
ATOM    121  OW  SOL    31      35.476  21.660   3.259  1.00  0.00           O
ATOM    122  HW1 SOL    31      35.018  21.379   2.466  1.00  0.00           H
ATOM    123  HW2 SOL    31      36.244  22.133   2.937  1.00  0.00           H
ATOM    124  MW  SOL    31      35.566  21.778   3.278  1.00  0.00            
ATOM    125  OW  SOL    32      35.476  21.660  10.869  1.00  0.00           O
ATOM    126  HW1 SOL    32      34.957  22.248  10.320  1.00  0.00           H
ATOM    127  HW2 SOL    32      36.242  22.177  11.118  1.00  0.00           H
ATOM    128  MW  SOL    32      35.566  21.778  10.888  1.00  0.00            
ATOM    129  OW  SOL    33      33.987  15.553   4.762  1.00  0.00           O
ATOM    130  HW1 SOL    33      34.445  14.760   5.043  1.00  0.00           H
ATOM    131  HW2 SOL    33      33.219  15.231   4.289  1.00  0.00           H
ATOM    132  MW  SOL    33      34.077  15.671   4.781  1.00  0.00            
ATOM    133  OW  SOL    34      33.987  23.163   4.762  1.00  0.00           O
ATOM    134  HW1 SOL    34      33.221  23.412   4.245  1.00  0.00           H
ATOM    135  HW2 SOL    34      34.506  22.614   4.174  1.00  0.00           H
ATOM    136  MW  SOL    34      34.077  23.281   4.781  1.00  0.00            
ATOM    137  OW  SOL    35      33.987  15.553   9.366  1.00  0.00           O
ATOM    138  HW1 SOL    35      33.728  16.081   8.612  1.00  0.00           H
ATOM    139  HW2 SOL    35      34.531  16.138   9.893  1.00  0.00           H
ATOM    140  MW  SOL    35      34.077  15.671   9.385  1.00  0.00            
ATOM    141  OW  SOL    36      33.987  23.163   9.366  1.00  0.00           O
ATOM    142  HW1 SOL    36      34.477  23.917   9.035  1.00  0.00           H
ATOM    143  HW2 SOL    36      33.720  22.687   8.580  1.00  0.00           H
ATOM    144  MW  SOL    36      34.077  23.281   9.385  1.00  0.00            
ATOM    145  OW  SOL    37      28.715  19.358   7.064  1.00  0.00           O
ATOM    146  HW1 SOL    37      29.241  20.157   7.035  1.00  0.00           H
ATOM    147  HW2 SOL    37      28.189  19.387   6.265  1.00  0.00           H
ATOM    148  MW  SOL    37      28.805  19.476   7.083  1.00  0.00            
ATOM    149  OW  SOL    38      34.733  19.358   7.064  1.00  0.00           O
ATOM    150  HW1 SOL    38      34.207  18.559   7.093  1.00  0.00           H
ATOM    151  HW2 SOL    38      35.259  19.329   7.863  1.00  0.00           H
ATOM    152  MW  SOL    38      34.823  19.476   7.083  1.00  0.00            
ATOM    153  OW  SOL    39      27.131  19.358   9.385  1.00  0.00           O
ATOM    154  HW1 SOL    39      27.416  18.588   9.877  1.00  0.00           H
ATOM    155  HW2 SOL    39      27.673  19.353   8.596  1.00  0.00           H
ATOM    156  MW  SOL    39      27.221  19.476   9.404  1.00  0.00            
ATOM    157  OW  SOL    40      36.317  19.358   9.385  1.00  0.00           O
ATOM    158  HW1 SOL    40      36.056  20.132   9.884  1.00  0.00           H
ATOM    159  HW2 SOL    40      37.274  19.376   9.396  1.00  0.00           H
ATOM    160  MW  SOL    40      36.407  19.476   9.404  1.00  0.00            
ATOM    161  OW  SOL    41      27.131  19.358   4.743  1.00  0.00           O
ATOM    162  HW1 SOL    41      27.392  18.584   4.244  1.00  0.00           H
ATOM    163  HW2 SOL    41      26.174  19.340   4.732  1.00  0.00           H
ATOM    164  MW  SOL    41      27.221  19.476   4.762  1.00  0.00            
ATOM    165  OW  SOL    42      36.317  19.358   4.743  1.00  0.00           O
ATOM    166  HW1 SOL    42      36.032  20.128   4.251  1.00  0.00           H
ATOM    167  HW2 SOL    42      35.775  19.363   5.532  1.00  0.00           H
ATOM    168  MW  SOL    42      36.407  19.476   4.762  1.00  0.00            
ATOM    169  OW  SOL    43      30.302  17.038   7.064  1.00  0.00           O
ATOM    170  HW1 SOL    43      29.759  17.826   7.069  1.00  0.00           H
ATOM    171  HW2 SOL    43      30.017  16.546   7.834  1.00  0.00           H
ATOM    172  MW  SOL    43      30.392  17.156   7.083  1.00  0.00            
ATOM    173  OW  SOL    44      33.146  17.038   7.064  1.00  0.00           O
ATOM    174  HW1 SOL    44      32.189  17.026   7.046  1.00  0.00           H
ATOM    175  HW2 SOL    44      33.407  16.538   6.290  1.00  0.00           H
ATOM    176  MW  SOL    44      33.236  17.156   7.083  1.00  0.00            
ATOM    177  OW  SOL    45      30.302  21.678   7.064  1.00  0.00           O
ATOM    178  HW1 SOL    45      31.259  21.690   7.082  1.00  0.00           H
ATOM    179  HW2 SOL    45      30.041  22.178   7.838  1.00  0.00           H
ATOM    180  MW  SOL    45      30.392  21.796   7.083  1.00  0.00            
ATOM    181  OW  SOL    46      33.146  21.678   7.064  1.00  0.00           O
ATOM    182  HW1 SOL    46      33.689  20.890   7.059  1.00  0.00           H
ATOM    183  HW2 SOL    46      33.431  22.170   6.294  1.00  0.00           H
ATOM    184  MW  SOL    46      33.236  21.796   7.083  1.00  0.00            
ATOM      1  OW  SOL     1       0.989   0.983  16.415  1.00  0.00           O
ATOM      2  HW1 SOL     1       0.190   1.012  16.941  1.00  0.00           H
ATOM      3  HW2 SOL     1       0.960   1.782  15.889  1.00  0.00           H
ATOM      4  MW  SOL     1       1.079   1.101  16.434  1.00  0.00            
ATOM      5  OW  SOL     2       0.989   0.983  22.433  1.00  0.00           O
ATOM      6  HW1 SOL     2       1.788   0.954  21.907  1.00  0.00           H
ATOM      7  HW2 SOL     2       1.018   0.184  22.959  1.00  0.00           H
ATOM      8  MW  SOL     2       1.079   1.101  22.452  1.00  0.00            
ATOM      9  OW  SOL     3       0.989   3.304  14.831  1.00  0.00           O
ATOM     10  HW1 SOL     3       0.203   3.787  15.087  1.00  0.00           H
ATOM     11  HW2 SOL     3       0.975   3.312  13.874  1.00  0.00           H
ATOM     12  MW  SOL     3       1.079   3.422  14.850  1.00  0.00            
ATOM     13  OW  SOL     4       0.989   3.304  24.017  1.00  0.00           O
ATOM     14  HW1 SOL     4       0.987   2.514  23.477  1.00  0.00           H
ATOM     15  HW2 SOL     4       0.207   3.783  23.744  1.00  0.00           H
ATOM     16  MW  SOL     4       1.079   3.422  15.908  1.00  0.00            
ATOM     17  OW  SOL     5       0.989  10.692  14.831  1.00  0.00           O
ATOM     18  HW1 SOL     5       0.991  11.482  15.371  1.00  0.00           H
ATOM     19  HW2 SOL     5       1.771  10.213  15.104  1.00  0.00           H
ATOM     20  MW  SOL     5       1.079  10.810  14.850  1.00  0.00            
ATOM     21  OW  SOL     6       0.989  10.692  24.017  1.00  0.00           O
ATOM     22  HW1 SOL     6       1.775  10.209  23.761  1.00  0.00           H
ATOM     23  HW2 SOL     6       1.003  10.683  24.974  1.00  0.00           H
ATOM     24  MW  SOL     6       1.079  10.810  24.036  1.00  0.00            
ATOM     25  OW  SOL     7       7.004   3.989  13.409  1.00  0.00           O
ATOM     26  HW1 SOL     7       6.205   4.515  13.380  1.00  0.00           H
ATOM     27  HW2 SOL     7       6.975   3.463  12.610  1.00  0.00           H
ATOM     28  MW  SOL     7       7.094   4.107  13.428  1.00  0.00            
ATOM     29  OW  SOL     8       7.000  10.007  13.409  1.00  0.00           O
ATOM     30  HW1 SOL     8       7.803   9.481  13.438  1.00  0.00           H
ATOM     31  HW2 SOL     8       7.033  10.533  14.208  1.00  0.00           H
ATOM     32  MW  SOL     8       7.090  10.125  13.428  1.00  0.00            
ATOM     33  OW  SOL     9       7.000   2.405  15.730  1.00  0.00           O
ATOM     34  HW1 SOL     9       7.002   2.945  14.940  1.00  0.00           H
ATOM     35  HW2 SOL     9       6.222   2.678  16.209  1.00  0.00           H
ATOM     36  MW  SOL     9       7.090   2.523  15.749  1.00  0.00            
ATOM     37  OW  SOL    10       7.000  11.591  15.730  1.00  0.00           O
ATOM     38  HW1 SOL    10       6.218  11.335  16.213  1.00  0.00           H
ATOM     39  HW2 SOL    10       6.990  12.548  15.738  1.00  0.00           H
ATOM     40  MW  SOL    10       7.090  11.709  15.749  1.00  0.00            
ATOM     41  OW  SOL    11       7.004   2.405  23.118  1.00  0.00           O
ATOM     42  HW1 SOL    11       7.790   2.661  22.635  1.00  0.00           H
ATOM     43  HW2 SOL    11       7.018   1.448  23.109  1.00  0.00           H
ATOM     44  MW  SOL    11       7.094   2.523  23.137  1.00  0.00            
ATOM     45  OW  SOL    12       7.004  11.591  23.118  1.00  0.00           O
ATOM     46  HW1 SOL    12       7.006  11.051  23.908  1.00  0.00           H
ATOM     47  HW2 SOL    12       7.786  11.318  22.639  1.00  0.00           H
ATOM     48  MW  SOL    12       7.094  11.709  23.137  1.00  0.00            
ATOM     49  OW  SOL    13       4.684   5.576  13.409  1.00  0.00           O
ATOM     50  HW1 SOL    13       4.666   6.532  13.437  1.00  0.00           H
ATOM     51  HW2 SOL    13       4.185   5.304  14.179  1.00  0.00           H
ATOM     52  MW  SOL    13       4.774   5.694  13.428  1.00  0.00            
ATOM     53  OW  SOL    14       4.684   8.420  13.409  1.00  0.00           O
ATOM     54  HW1 SOL    14       5.474   8.960  13.411  1.00  0.00           H
ATOM     55  HW2 SOL    14       4.189   8.722  12.647  1.00  0.00           H
ATOM     56  MW  SOL    14       4.774   8.538  13.428  1.00  0.00            
ATOM     57  OW  SOL    15       3.309   0.983  18.002  1.00  0.00           O
ATOM     58  HW1 SOL    15       2.519   0.985  17.462  1.00  0.00           H
ATOM     59  HW2 SOL    15       3.804   0.221  17.700  1.00  0.00           H
ATOM     60  MW  SOL    15       3.399   1.101  18.021  1.00  0.00            
ATOM     61  OW  SOL    16       3.309   0.983  20.846  1.00  0.00           O
ATOM     62  HW1 SOL    16       3.327   1.011  19.890  1.00  0.00           H
ATOM     63  HW2 SOL    16       3.808   1.753  21.118  1.00  0.00           H
ATOM     64  MW  SOL    16       3.399   1.101  20.865  1.00  0.00            
ATOM     65  OW  SOL    17       3.252   4.696  15.619  1.00  0.00           O
ATOM     66  HW1 SOL    17       3.770   4.108  16.168  1.00  0.00           H
ATOM     67  HW2 SOL    17       2.486   4.179  15.370  1.00  0.00           H
ATOM     68  MW  SOL    17       3.342   4.814  15.638  1.00  0.00            
ATOM     69  OW  SOL    18       3.252   4.696  23.229  1.00  0.00           O
ATOM     70  HW1 SOL    18       3.710   4.977  24.022  1.00  0.00           H
ATOM     71  HW2 SOL    18       2.484   4.223  23.551  1.00  0.00           H
ATOM     72  MW  SOL    18       3.342   4.814  23.248  1.00  0.00            
ATOM     73  OW  SOL    19       3.252   9.300  15.619  1.00  0.00           O
ATOM     74  HW1 SOL    19       3.742   8.969  14.865  1.00  0.00           H
ATOM     75  HW2 SOL    19       2.984   8.514  16.095  1.00  0.00           H
ATOM     76  MW  SOL    19       3.342   9.418  15.638  1.00  0.00            
ATOM     77  OW  SOL    20       3.252   9.300  23.229  1.00  0.00           O
ATOM     78  HW1 SOL    20       3.796   9.827  22.644  1.00  0.00           H
ATOM     79  HW2 SOL    20       2.993   8.546  22.701  1.00  0.00           H
ATOM     80  MW  SOL    20       3.342   9.418  23.248  1.00  0.00            
ATOM     81  OW  SOL    21       4.740   3.193  17.122  1.00  0.00           O
ATOM     82  HW1 SOL    21       4.251   2.439  17.453  1.00  0.00           H
ATOM     83  HW2 SOL    21       5.008   3.669  17.908  1.00  0.00           H
ATOM     84  MW  SOL    21       4.830   3.311  17.141  1.00  0.00            
ATOM     85  OW  SOL    22       4.740  10.803  17.122  1.00  0.00           O
ATOM     86  HW1 SOL    22       5.000  10.275  17.876  1.00  0.00           H
ATOM     87  HW2 SOL    22       4.197  10.218  16.595  1.00  0.00           H
ATOM     88  MW  SOL    22       4.830  10.921  17.141  1.00  0.00            
ATOM     89  OW  SOL    23       4.740   3.193  21.726  1.00  0.00           O
ATOM     90  HW1 SOL    23       5.507   2.944  22.243  1.00  0.00           H
ATOM     91  HW2 SOL    23       4.222   3.742  22.314  1.00  0.00           H
ATOM     92  MW  SOL    23       4.830   3.311  21.745  1.00  0.00            
ATOM     93  OW  SOL    24       4.740  10.803  21.726  1.00  0.00           O
ATOM     94  HW1 SOL    24       4.283  11.596  21.445  1.00  0.00           H
ATOM     95  HW2 SOL    24       5.509  11.125  22.199  1.00  0.00           H
ATOM     96  MW  SOL    24       4.830  10.921  21.745  1.00  0.00            
ATOM     97  OW  SOL    25       9.324   5.576  13.409  1.00  0.00           O
ATOM     98  HW1 SOL    25       8.534   5.036  13.407  1.00  0.00           H
ATOM     99  HW2 SOL    25       9.819   5.274  14.171  1.00  0.00           H
ATOM    100  MW  SOL    25       9.414   5.694  13.428  1.00  0.00            
ATOM    101  OW  SOL    26       9.324   8.420  13.409  1.00  0.00           O
ATOM    102  HW1 SOL    26       9.342   7.464  13.381  1.00  0.00           H
ATOM    103  HW2 SOL    26       9.823   8.692  12.639  1.00  0.00           H
ATOM    104  MW  SOL    26       9.414   8.538  13.428  1.00  0.00            
ATOM    105  OW  SOL    27      10.699   0.983  18.002  1.00  0.00           O
ATOM    106  HW1 SOL    27      10.681   0.955  18.958  1.00  0.00           H
ATOM    107  HW2 SOL    27      10.200   0.213  17.730  1.00  0.00           H
ATOM    108  MW  SOL    27      10.789   1.101  18.021  1.00  0.00            
ATOM    109  OW  SOL    28      10.699   0.983  20.846  1.00  0.00           O
ATOM    110  HW1 SOL    28      11.489   0.981  21.386  1.00  0.00           H
ATOM    111  HW2 SOL    28      10.204   1.745  21.148  1.00  0.00           H
ATOM    112  MW  SOL    28      10.789   1.101  20.865  1.00  0.00            
ATOM    113  OW  SOL    29      10.756   4.696  15.619  1.00  0.00           O
ATOM    114  HW1 SOL    29      10.212   4.169  16.204  1.00  0.00           H
ATOM    115  HW2 SOL    29      11.015   5.450  16.147  1.00  0.00           H
ATOM    116  MW  SOL    29      10.846   4.814  15.638  1.00  0.00            
ATOM    117  OW  SOL    30      10.756   4.696  23.229  1.00  0.00           O
ATOM    118  HW1 SOL    30      10.266   5.027  23.983  1.00  0.00           H
ATOM    119  HW2 SOL    30      11.024   5.482  22.753  1.00  0.00           H
ATOM    120  MW  SOL    30      10.846   4.814  23.248  1.00  0.00            
ATOM    121  OW  SOL    31      10.756   9.300  15.619  1.00  0.00           O
ATOM    122  HW1 SOL    31      10.298   9.019  14.826  1.00  0.00           H
ATOM    123  HW2 SOL    31      11.524   9.773  15.297  1.00  0.00           H
ATOM    124  MW  SOL    31      10.846   9.418  15.638  1.00  0.00            
ATOM    125  OW  SOL    32      10.756   9.300  23.229  1.00  0.00           O
ATOM    126  HW1 SOL    32      10.237   9.888  22.680  1.00  0.00           H
ATOM    127  HW2 SOL    32      11.522   9.817  23.478  1.00  0.00           H
ATOM    128  MW  SOL    32      10.846   9.418  23.248  1.00  0.00            
ATOM    129  OW  SOL    33       9.267   3.193  17.122  1.00  0.00           O
ATOM    130  HW1 SOL    33       9.725   2.400  17.403  1.00  0.00           H
ATOM    131  HW2 SOL    33       8.499   2.871  16.649  1.00  0.00           H
ATOM    132  MW  SOL    33       9.357   3.311  17.141  1.00  0.00            
ATOM    133  OW  SOL    34       9.267  10.803  17.122  1.00  0.00           O
ATOM    134  HW1 SOL    34       8.501  11.052  16.605  1.00  0.00           H
ATOM    135  HW2 SOL    34       9.786  10.254  16.534  1.00  0.00           H
ATOM    136  MW  SOL    34       9.357  10.921  17.141  1.00  0.00            
ATOM    137  OW  SOL    35       9.267   3.193  21.726  1.00  0.00           O
ATOM    138  HW1 SOL    35       9.008   3.721  20.972  1.00  0.00           H
ATOM    139  HW2 SOL    35       9.811   3.778  22.253  1.00  0.00           H
ATOM    140  MW  SOL    35       9.357   3.311  21.745  1.00  0.00            
ATOM    141  OW  SOL    36       9.267  10.803  21.726  1.00  0.00           O
ATOM    142  HW1 SOL    36       9.757  11.557  21.395  1.00  0.00           H
ATOM    143  HW2 SOL    36       9.000  10.327  20.940  1.00  0.00           H
ATOM    144  MW  SOL    36       9.357  10.921  21.745  1.00  0.00            
ATOM    145  OW  SOL    37       3.995   6.998  19.424  1.00  0.00           O
ATOM    146  HW1 SOL    37       4.521   7.797  19.395  1.00  0.00           H
ATOM    147  HW2 SOL    37       3.469   7.027  18.625  1.00  0.00           H
ATOM    148  MW  SOL    37       4.085   7.116  19.443  1.00  0.00            
ATOM    149  OW  SOL    38      10.013   6.998  19.424  1.00  0.00           O
ATOM    150  HW1 SOL    38       9.487   6.199  19.453  1.00  0.00           H
ATOM    151  HW2 SOL    38      10.539   6.969  20.223  1.00  0.00           H
ATOM    152  MW  SOL    38      10.103   7.116  19.443  1.00  0.00            
ATOM    153  OW  SOL    39       2.411   6.998  21.745  1.00  0.00           O
ATOM    154  HW1 SOL    39       2.696   6.228  22.237  1.00  0.00           H
ATOM    155  HW2 SOL    39       2.953   6.993  20.956  1.00  0.00           H
ATOM    156  MW  SOL    39       2.501   7.116  21.764  1.00  0.00            
ATOM    157  OW  SOL    40      11.597   6.998  21.745  1.00  0.00           O
ATOM    158  HW1 SOL    40      11.336   7.772  22.244  1.00  0.00           H
ATOM    159  HW2 SOL    40      12.554   7.016  21.756  1.00  0.00           H
ATOM    160  MW  SOL    40      11.687   7.116  21.764  1.00  0.00            
ATOM    161  OW  SOL    41       2.411   6.998  17.103  1.00  0.00           O
ATOM    162  HW1 SOL    41       2.672   6.224  16.604  1.00  0.00           H
ATOM    163  HW2 SOL    41       1.454   6.980  17.092  1.00  0.00           H
ATOM    164  MW  SOL    41       2.501   7.116  17.122  1.00  0.00            
ATOM    165  OW  SOL    42      11.597   6.998  17.103  1.00  0.00           O
ATOM    166  HW1 SOL    42      11.312   7.768  16.611  1.00  0.00           H
ATOM    167  HW2 SOL    42      11.055   7.003  17.892  1.00  0.00           H
ATOM    168  MW  SOL    42      11.687   7.116  17.122  1.00  0.00            
ATOM    169  OW  SOL    43       5.582   4.678  19.424  1.00  0.00           O
ATOM    170  HW1 SOL    43       5.039   5.466  19.429  1.00  0.00           H
ATOM    171  HW2 SOL    43       5.297   4.186  20.194  1.00  0.00           H
ATOM    172  MW  SOL    43       5.672   4.796  19.443  1.00  0.00            
ATOM    173  OW  SOL    44       8.426   4.678  19.424  1.00  0.00           O
ATOM    174  HW1 SOL    44       7.469   4.666  19.406  1.00  0.00           H
ATOM    175  HW2 SOL    44       8.687   4.178  18.650  1.00  0.00           H
ATOM    176  MW  SOL    44       8.516   4.796  19.443  1.00  0.00            
ATOM    177  OW  SOL    45       5.582   9.318  19.424  1.00  0.00           O
ATOM    178  HW1 SOL    45       6.539   9.330  19.442  1.00  0.00           H
ATOM    179  HW2 SOL    45       5.321   9.818  20.198  1.00  0.00           H
ATOM    180  MW  SOL    45       5.672   9.436  19.443  1.00  0.00            
ATOM    181  OW  SOL    46       8.426   9.318  19.424  1.00  0.00           O
ATOM    182  HW1 SOL    46       8.969   8.530  19.419  1.00  0.00           H
ATOM    183  HW2 SOL    46       8.711   9.810  18.654  1.00  0.00           H
ATOM    184  MW  SOL    46       8.516   9.436  19.443  1.00  0.00 
ATOM      1  OW  SOL     1      13.349   0.983  16.415  1.00  0.00           O
ATOM      2  HW1 SOL     1      12.550   1.012  16.941  1.00  0.00           H
ATOM      3  HW2 SOL     1      13.320   1.782  15.889  1.00  0.00           H
ATOM      4  MW  SOL     1      13.439   1.101  16.434  1.00  0.00            
ATOM      5  OW  SOL     2      13.349   0.983  22.433  1.00  0.00           O
ATOM      6  HW1 SOL     2      14.148   0.954  21.907  1.00  0.00           H
ATOM      7  HW2 SOL     2      13.378   0.184  22.959  1.00  0.00           H
ATOM      8  MW  SOL     2      13.439   1.101  22.452  1.00  0.00            
ATOM      9  OW  SOL     3      13.349   3.304  14.831  1.00  0.00           O
ATOM     10  HW1 SOL     3      12.563   3.787  15.087  1.00  0.00           H
ATOM     11  HW2 SOL     3      13.335   3.312  13.874  1.00  0.00           H
ATOM     12  MW  SOL     3      13.439   3.422  14.850  1.00  0.00            
ATOM     13  OW  SOL     4      13.349   3.304  24.017  1.00  0.00           O
ATOM     14  HW1 SOL     4      13.347   2.514  23.477  1.00  0.00           H
ATOM     15  HW2 SOL     4      12.567   3.783  23.744  1.00  0.00           H
ATOM     16  MW  SOL     4      13.439   3.422  15.908  1.00  0.00            
ATOM     17  OW  SOL     5      13.349  10.692  14.831  1.00  0.00           O
ATOM     18  HW1 SOL     5      13.351  11.482  15.371  1.00  0.00           H
ATOM     19  HW2 SOL     5      14.131  10.213  15.104  1.00  0.00           H
ATOM     20  MW  SOL     5      13.439  10.810  14.850  1.00  0.00            
ATOM     21  OW  SOL     6      13.349  10.692  24.017  1.00  0.00           O
ATOM     22  HW1 SOL     6      14.135  10.209  23.761  1.00  0.00           H
ATOM     23  HW2 SOL     6      13.363  10.683  24.974  1.00  0.00           H
ATOM     24  MW  SOL     6      13.439  10.810  24.036  1.00  0.00            
ATOM     25  OW  SOL     7      19.364   3.989  13.409  1.00  0.00           O
ATOM     26  HW1 SOL     7      18.565   4.515  13.380  1.00  0.00           H
ATOM     27  HW2 SOL     7      19.335   3.463  12.610  1.00  0.00           H
ATOM     28  MW  SOL     7      19.454   4.107  13.428  1.00  0.00            
ATOM     29  OW  SOL     8      19.360  10.007  13.409  1.00  0.00           O
ATOM     30  HW1 SOL     8      20.163   9.481  13.438  1.00  0.00           H
ATOM     31  HW2 SOL     8      19.393  10.533  14.208  1.00  0.00           H
ATOM     32  MW  SOL     8      19.450  10.125  13.428  1.00  0.00            
ATOM     33  OW  SOL     9      19.360   2.405  15.730  1.00  0.00           O
ATOM     34  HW1 SOL     9      19.362   2.945  14.940  1.00  0.00           H
ATOM     35  HW2 SOL     9      18.582   2.678  16.209  1.00  0.00           H
ATOM     36  MW  SOL     9      19.450   2.523  15.749  1.00  0.00            
ATOM     37  OW  SOL    10      19.360  11.591  15.730  1.00  0.00           O
ATOM     38  HW1 SOL    10      18.578  11.335  16.213  1.00  0.00           H
ATOM     39  HW2 SOL    10      19.350  12.548  15.738  1.00  0.00           H
ATOM     40  MW  SOL    10      19.450  11.709  15.749  1.00  0.00            
ATOM     41  OW  SOL    11      19.364   2.405  23.118  1.00  0.00           O
ATOM     42  HW1 SOL    11      20.150   2.661  22.635  1.00  0.00           H
ATOM     43  HW2 SOL    11      19.378   1.448  23.109  1.00  0.00           H
ATOM     44  MW  SOL    11      19.454   2.523  23.137  1.00  0.00            
ATOM     45  OW  SOL    12      19.364  11.591  23.118  1.00  0.00           O
ATOM     46  HW1 SOL    12      19.366  11.051  23.908  1.00  0.00           H
ATOM     47  HW2 SOL    12      20.146  11.318  22.639  1.00  0.00           H
ATOM     48  MW  SOL    12      19.454  11.709  23.137  1.00  0.00            
ATOM     49  OW  SOL    13      17.044   5.576  13.409  1.00  0.00           O
ATOM     50  HW1 SOL    13      17.026   6.532  13.437  1.00  0.00           H
ATOM     51  HW2 SOL    13      16.545   5.304  14.179  1.00  0.00           H
ATOM     52  MW  SOL    13      17.134   5.694  13.428  1.00  0.00            
ATOM     53  OW  SOL    14      17.044   8.420  13.409  1.00  0.00           O
ATOM     54  HW1 SOL    14      17.834   8.960  13.411  1.00  0.00           H
ATOM     55  HW2 SOL    14      16.549   8.722  12.647  1.00  0.00           H
ATOM     56  MW  SOL    14      17.134   8.538  13.428  1.00  0.00            
ATOM     57  OW  SOL    15      15.669   0.983  18.002  1.00  0.00           O
ATOM     58  HW1 SOL    15      14.879   0.985  17.462  1.00  0.00           H
ATOM     59  HW2 SOL    15      16.164   0.221  17.700  1.00  0.00           H
ATOM     60  MW  SOL    15      15.759   1.101  18.021  1.00  0.00            
ATOM     61  OW  SOL    16      15.669   0.983  20.846  1.00  0.00           O
ATOM     62  HW1 SOL    16      15.687   1.011  19.890  1.00  0.00           H
ATOM     63  HW2 SOL    16      16.168   1.753  21.118  1.00  0.00           H
ATOM     64  MW  SOL    16      15.759   1.101  20.865  1.00  0.00            
ATOM     65  OW  SOL    17      15.612   4.696  15.619  1.00  0.00           O
ATOM     66  HW1 SOL    17      16.130   4.108  16.168  1.00  0.00           H
ATOM     67  HW2 SOL    17      14.846   4.179  15.370  1.00  0.00           H
ATOM     68  MW  SOL    17      15.702   4.814  15.638  1.00  0.00            
ATOM     69  OW  SOL    18      15.612   4.696  23.229  1.00  0.00           O
ATOM     70  HW1 SOL    18      16.070   4.977  24.022  1.00  0.00           H
ATOM     71  HW2 SOL    18      14.844   4.223  23.551  1.00  0.00           H
ATOM     72  MW  SOL    18      15.702   4.814  23.248  1.00  0.00            
ATOM     73  OW  SOL    19      15.612   9.300  15.619  1.00  0.00           O
ATOM     74  HW1 SOL    19      16.102   8.969  14.865  1.00  0.00           H
ATOM     75  HW2 SOL    19      15.344   8.514  16.095  1.00  0.00           H
ATOM     76  MW  SOL    19      15.702   9.418  15.638  1.00  0.00            
ATOM     77  OW  SOL    20      15.612   9.300  23.229  1.00  0.00           O
ATOM     78  HW1 SOL    20      16.156   9.827  22.644  1.00  0.00           H
ATOM     79  HW2 SOL    20      15.353   8.546  22.701  1.00  0.00           H
ATOM     80  MW  SOL    20      15.702   9.418  23.248  1.00  0.00            
ATOM     81  OW  SOL    21      17.100   3.193  17.122  1.00  0.00           O
ATOM     82  HW1 SOL    21      16.611   2.439  17.453  1.00  0.00           H
ATOM     83  HW2 SOL    21      17.368   3.669  17.908  1.00  0.00           H
ATOM     84  MW  SOL    21      17.190   3.311  17.141  1.00  0.00            
ATOM     85  OW  SOL    22      17.100  10.803  17.122  1.00  0.00           O
ATOM     86  HW1 SOL    22      17.360  10.275  17.876  1.00  0.00           H
ATOM     87  HW2 SOL    22      16.557  10.218  16.595  1.00  0.00           H
ATOM     88  MW  SOL    22      17.190  10.921  17.141  1.00  0.00            
ATOM     89  OW  SOL    23      17.100   3.193  21.726  1.00  0.00           O
ATOM     90  HW1 SOL    23      17.867   2.944  22.243  1.00  0.00           H
ATOM     91  HW2 SOL    23      16.582   3.742  22.314  1.00  0.00           H
ATOM     92  MW  SOL    23      17.190   3.311  21.745  1.00  0.00            
ATOM     93  OW  SOL    24      17.100  10.803  21.726  1.00  0.00           O
ATOM     94  HW1 SOL    24      16.643  11.596  21.445  1.00  0.00           H
ATOM     95  HW2 SOL    24      17.869  11.125  22.199  1.00  0.00           H
ATOM     96  MW  SOL    24      17.190  10.921  21.745  1.00  0.00            
ATOM     97  OW  SOL    25      21.684   5.576  13.409  1.00  0.00           O
ATOM     98  HW1 SOL    25      20.894   5.036  13.407  1.00  0.00           H
ATOM     99  HW2 SOL    25      22.179   5.274  14.171  1.00  0.00           H
ATOM    100  MW  SOL    25      21.774   5.694  13.428  1.00  0.00            
ATOM    101  OW  SOL    26      21.684   8.420  13.409  1.00  0.00           O
ATOM    102  HW1 SOL    26      21.702   7.464  13.381  1.00  0.00           H
ATOM    103  HW2 SOL    26      22.183   8.692  12.639  1.00  0.00           H
ATOM    104  MW  SOL    26      21.774   8.538  13.428  1.00  0.00            
ATOM    105  OW  SOL    27      23.059   0.983  18.002  1.00  0.00           O
ATOM    106  HW1 SOL    27      23.041   0.955  18.958  1.00  0.00           H
ATOM    107  HW2 SOL    27      22.560   0.213  17.730  1.00  0.00           H
ATOM    108  MW  SOL    27      23.149   1.101  18.021  1.00  0.00            
ATOM    109  OW  SOL    28      23.059   0.983  20.846  1.00  0.00           O
ATOM    110  HW1 SOL    28      23.849   0.981  21.386  1.00  0.00           H
ATOM    111  HW2 SOL    28      22.564   1.745  21.148  1.00  0.00           H
ATOM    112  MW  SOL    28      23.149   1.101  20.865  1.00  0.00            
ATOM    113  OW  SOL    29      23.116   4.696  15.619  1.00  0.00           O
ATOM    114  HW1 SOL    29      22.572   4.169  16.204  1.00  0.00           H
ATOM    115  HW2 SOL    29      23.375   5.450  16.147  1.00  0.00           H
ATOM    116  MW  SOL    29      23.206   4.814  15.638  1.00  0.00            
ATOM    117  OW  SOL    30      23.116   4.696  23.229  1.00  0.00           O
ATOM    118  HW1 SOL    30      22.626   5.027  23.983  1.00  0.00           H
ATOM    119  HW2 SOL    30      23.384   5.482  22.753  1.00  0.00           H
ATOM    120  MW  SOL    30      23.206   4.814  23.248  1.00  0.00            
ATOM    121  OW  SOL    31      23.116   9.300  15.619  1.00  0.00           O
ATOM    122  HW1 SOL    31      22.658   9.019  14.826  1.00  0.00           H
ATOM    123  HW2 SOL    31      23.884   9.773  15.297  1.00  0.00           H
ATOM    124  MW  SOL    31      23.206   9.418  15.638  1.00  0.00            
ATOM    125  OW  SOL    32      23.116   9.300  23.229  1.00  0.00           O
ATOM    126  HW1 SOL    32      22.597   9.888  22.680  1.00  0.00           H
ATOM    127  HW2 SOL    32      23.882   9.817  23.478  1.00  0.00           H
ATOM    128  MW  SOL    32      23.206   9.418  23.248  1.00  0.00            
ATOM    129  OW  SOL    33      21.627   3.193  17.122  1.00  0.00           O
ATOM    130  HW1 SOL    33      22.085   2.400  17.403  1.00  0.00           H
ATOM    131  HW2 SOL    33      20.859   2.871  16.649  1.00  0.00           H
ATOM    132  MW  SOL    33      21.717   3.311  17.141  1.00  0.00            
ATOM    133  OW  SOL    34      21.627  10.803  17.122  1.00  0.00           O
ATOM    134  HW1 SOL    34      20.861  11.052  16.605  1.00  0.00           H
ATOM    135  HW2 SOL    34      22.146  10.254  16.534  1.00  0.00           H
ATOM    136  MW  SOL    34      21.717  10.921  17.141  1.00  0.00            
ATOM    137  OW  SOL    35      21.627   3.193  21.726  1.00  0.00           O
ATOM    138  HW1 SOL    35      21.368   3.721  20.972  1.00  0.00           H
ATOM    139  HW2 SOL    35      22.171   3.778  22.253  1.00  0.00           H
ATOM    140  MW  SOL    35      21.717   3.311  21.745  1.00  0.00            
ATOM    141  OW  SOL    36      21.627  10.803  21.726  1.00  0.00           O
ATOM    142  HW1 SOL    36      22.117  11.557  21.395  1.00  0.00           H
ATOM    143  HW2 SOL    36      21.360  10.327  20.940  1.00  0.00           H
ATOM    144  MW  SOL    36      21.717  10.921  21.745  1.00  0.00            
ATOM    145  OW  SOL    37      16.355   6.998  19.424  1.00  0.00           O
ATOM    146  HW1 SOL    37      16.881   7.797  19.395  1.00  0.00           H
ATOM    147  HW2 SOL    37      15.829   7.027  18.625  1.00  0.00           H
ATOM    148  MW  SOL    37      16.445   7.116  19.443  1.00  0.00            
ATOM    149  OW  SOL    38      22.373   6.998  19.424  1.00  0.00           O
ATOM    150  HW1 SOL    38      21.847   6.199  19.453  1.00  0.00           H
ATOM    151  HW2 SOL    38      22.899   6.969  20.223  1.00  0.00           H
ATOM    152  MW  SOL    38      22.463   7.116  19.443  1.00  0.00            
ATOM    153  OW  SOL    39      14.771   6.998  21.745  1.00  0.00           O
ATOM    154  HW1 SOL    39      15.056   6.228  22.237  1.00  0.00           H
ATOM    155  HW2 SOL    39      15.313   6.993  20.956  1.00  0.00           H
ATOM    156  MW  SOL    39      14.861   7.116  21.764  1.00  0.00            
ATOM    157  OW  SOL    40      23.957   6.998  21.745  1.00  0.00           O
ATOM    158  HW1 SOL    40      23.696   7.772  22.244  1.00  0.00           H
ATOM    159  HW2 SOL    40      24.914   7.016  21.756  1.00  0.00           H
ATOM    160  MW  SOL    40      24.047   7.116  21.764  1.00  0.00            
ATOM    161  OW  SOL    41      14.771   6.998  17.103  1.00  0.00           O
ATOM    162  HW1 SOL    41      15.032   6.224  16.604  1.00  0.00           H
ATOM    163  HW2 SOL    41      13.814   6.980  17.092  1.00  0.00           H
ATOM    164  MW  SOL    41      14.861   7.116  17.122  1.00  0.00            
ATOM    165  OW  SOL    42      23.957   6.998  17.103  1.00  0.00           O
ATOM    166  HW1 SOL    42      23.672   7.768  16.611  1.00  0.00           H
ATOM    167  HW2 SOL    42      23.415   7.003  17.892  1.00  0.00           H
ATOM    168  MW  SOL    42      24.047   7.116  17.122  1.00  0.00            
ATOM    169  OW  SOL    43      17.942   4.678  19.424  1.00  0.00           O
ATOM    170  HW1 SOL    43      17.399   5.466  19.429  1.00  0.00           H
ATOM    171  HW2 SOL    43      17.657   4.186  20.194  1.00  0.00           H
ATOM    172  MW  SOL    43      18.032   4.796  19.443  1.00  0.00            
ATOM    173  OW  SOL    44      20.786   4.678  19.424  1.00  0.00           O
ATOM    174  HW1 SOL    44      19.829   4.666  19.406  1.00  0.00           H
ATOM    175  HW2 SOL    44      21.047   4.178  18.650  1.00  0.00           H
ATOM    176  MW  SOL    44      20.876   4.796  19.443  1.00  0.00            
ATOM    177  OW  SOL    45      17.942   9.318  19.424  1.00  0.00           O
ATOM    178  HW1 SOL    45      18.899   9.330  19.442  1.00  0.00           H
ATOM    179  HW2 SOL    45      17.681   9.818  20.198  1.00  0.00           H
ATOM    180  MW  SOL    45      18.032   9.436  19.443  1.00  0.00            
ATOM    181  OW  SOL    46      20.786   9.318  19.424  1.00  0.00           O
ATOM    182  HW1 SOL    46      21.329   8.530  19.419  1.00  0.00           H
ATOM    183  HW2 SOL    46      21.071   9.810  18.654  1.00  0.00           H
ATOM    184  MW  SOL    46      20.876   9.436  19.443  1.00  0.00
ATOM      1  OW  SOL     1       0.989  13.343  16.415  1.00  0.00           O
ATOM      2  HW1 SOL     1       0.190  13.372  16.941  1.00  0.00           H
ATOM      3  HW2 SOL     1       0.960  14.142  15.889  1.00  0.00           H
ATOM      4  MW  SOL     1       1.079  13.461  16.434  1.00  0.00            
ATOM      5  OW  SOL     2       0.989  13.343  22.433  1.00  0.00           O
ATOM      6  HW1 SOL     2       1.788  13.314  21.907  1.00  0.00           H
ATOM      7  HW2 SOL     2       1.018  12.544  22.959  1.00  0.00           H
ATOM      8  MW  SOL     2       1.079  13.461  22.452  1.00  0.00            
ATOM      9  OW  SOL     3       0.989  15.664  14.831  1.00  0.00           O
ATOM     10  HW1 SOL     3       0.203  16.147  15.087  1.00  0.00           H
ATOM     11  HW2 SOL     3       0.975  15.672  13.874  1.00  0.00           H
ATOM     12  MW  SOL     3       1.079  15.782  14.850  1.00  0.00            
ATOM     13  OW  SOL     4       0.989  15.664  24.017  1.00  0.00           O
ATOM     14  HW1 SOL     4       0.987  14.874  23.477  1.00  0.00           H
ATOM     15  HW2 SOL     4       0.207  16.143  23.744  1.00  0.00           H
ATOM     16  MW  SOL     4       1.079  15.782  15.908  1.00  0.00            
ATOM     17  OW  SOL     5       0.989  23.052  14.831  1.00  0.00           O
ATOM     18  HW1 SOL     5       0.991  23.842  15.371  1.00  0.00           H
ATOM     19  HW2 SOL     5       1.771  22.573  15.104  1.00  0.00           H
ATOM     20  MW  SOL     5       1.079  23.170  14.850  1.00  0.00            
ATOM     21  OW  SOL     6       0.989  23.052  24.017  1.00  0.00           O
ATOM     22  HW1 SOL     6       1.775  22.569  23.761  1.00  0.00           H
ATOM     23  HW2 SOL     6       1.003  23.043  24.974  1.00  0.00           H
ATOM     24  MW  SOL     6       1.079  23.170  24.036  1.00  0.00            
ATOM     25  OW  SOL     7       7.004  16.349  13.409  1.00  0.00           O
ATOM     26  HW1 SOL     7       6.205  16.875  13.380  1.00  0.00           H
ATOM     27  HW2 SOL     7       6.975  15.823  12.610  1.00  0.00           H
ATOM     28  MW  SOL     7       7.094  16.467  13.428  1.00  0.00            
ATOM     29  OW  SOL     8       7.000  22.367  13.409  1.00  0.00           O
ATOM     30  HW1 SOL     8       7.803  21.841  13.438  1.00  0.00           H
ATOM     31  HW2 SOL     8       7.033  22.893  14.208  1.00  0.00           H
ATOM     32  MW  SOL     8       7.090  22.485  13.428  1.00  0.00            
ATOM     33  OW  SOL     9       7.000  14.765  15.730  1.00  0.00           O
ATOM     34  HW1 SOL     9       7.002  15.305  14.940  1.00  0.00           H
ATOM     35  HW2 SOL     9       6.222  15.038  16.209  1.00  0.00           H
ATOM     36  MW  SOL     9       7.090  14.883  15.749  1.00  0.00            
ATOM     37  OW  SOL    10       7.000  23.951  15.730  1.00  0.00           O
ATOM     38  HW1 SOL    10       6.218  23.695  16.213  1.00  0.00           H
ATOM     39  HW2 SOL    10       6.990  24.908  15.738  1.00  0.00           H
ATOM     40  MW  SOL    10       7.090  24.069  15.749  1.00  0.00            
ATOM     41  OW  SOL    11       7.004  14.765  23.118  1.00  0.00           O
ATOM     42  HW1 SOL    11       7.790  15.021  22.635  1.00  0.00           H
ATOM     43  HW2 SOL    11       7.018  13.808  23.109  1.00  0.00           H
ATOM     44  MW  SOL    11       7.094  14.883  23.137  1.00  0.00            
ATOM     45  OW  SOL    12       7.004  23.951  23.118  1.00  0.00           O
ATOM     46  HW1 SOL    12       7.006  23.411  23.908  1.00  0.00           H
ATOM     47  HW2 SOL    12       7.786  23.678  22.639  1.00  0.00           H
ATOM     48  MW  SOL    12       7.094  24.069  23.137  1.00  0.00            
ATOM     49  OW  SOL    13       4.684  17.936  13.409  1.00  0.00           O
ATOM     50  HW1 SOL    13       4.666  18.892  13.437  1.00  0.00           H
ATOM     51  HW2 SOL    13       4.185  17.664  14.179  1.00  0.00           H
ATOM     52  MW  SOL    13       4.774  18.054  13.428  1.00  0.00            
ATOM     53  OW  SOL    14       4.684  20.780  13.409  1.00  0.00           O
ATOM     54  HW1 SOL    14       5.474  21.320  13.411  1.00  0.00           H
ATOM     55  HW2 SOL    14       4.189  21.082  12.647  1.00  0.00           H
ATOM     56  MW  SOL    14       4.774  20.898  13.428  1.00  0.00            
ATOM     57  OW  SOL    15       3.309  13.343  18.002  1.00  0.00           O
ATOM     58  HW1 SOL    15       2.519  13.345  17.462  1.00  0.00           H
ATOM     59  HW2 SOL    15       3.804  12.581  17.700  1.00  0.00           H
ATOM     60  MW  SOL    15       3.399  13.461  18.021  1.00  0.00            
ATOM     61  OW  SOL    16       3.309  13.343  20.846  1.00  0.00           O
ATOM     62  HW1 SOL    16       3.327  13.371  19.890  1.00  0.00           H
ATOM     63  HW2 SOL    16       3.808  14.113  21.118  1.00  0.00           H
ATOM     64  MW  SOL    16       3.399  13.461  20.865  1.00  0.00            
ATOM     65  OW  SOL    17       3.252  17.056  15.619  1.00  0.00           O
ATOM     66  HW1 SOL    17       3.770  16.468  16.168  1.00  0.00           H
ATOM     67  HW2 SOL    17       2.486  16.539  15.370  1.00  0.00           H
ATOM     68  MW  SOL    17       3.342  17.174  15.638  1.00  0.00            
ATOM     69  OW  SOL    18       3.252  17.056  23.229  1.00  0.00           O
ATOM     70  HW1 SOL    18       3.710  17.337  24.022  1.00  0.00           H
ATOM     71  HW2 SOL    18       2.484  16.583  23.551  1.00  0.00           H
ATOM     72  MW  SOL    18       3.342  17.174  23.248  1.00  0.00            
ATOM     73  OW  SOL    19       3.252  21.660  15.619  1.00  0.00           O
ATOM     74  HW1 SOL    19       3.742  21.329  14.865  1.00  0.00           H
ATOM     75  HW2 SOL    19       2.984  20.874  16.095  1.00  0.00           H
ATOM     76  MW  SOL    19       3.342  21.778  15.638  1.00  0.00            
ATOM     77  OW  SOL    20       3.252  21.660  23.229  1.00  0.00           O
ATOM     78  HW1 SOL    20       3.796  22.187  22.644  1.00  0.00           H
ATOM     79  HW2 SOL    20       2.993  20.906  22.701  1.00  0.00           H
ATOM     80  MW  SOL    20       3.342  21.778  23.248  1.00  0.00            
ATOM     81  OW  SOL    21       4.740  15.553  17.122  1.00  0.00           O
ATOM     82  HW1 SOL    21       4.251  14.799  17.453  1.00  0.00           H
ATOM     83  HW2 SOL    21       5.008  16.029  17.908  1.00  0.00           H
ATOM     84  MW  SOL    21       4.830  15.671  17.141  1.00  0.00            
ATOM     85  OW  SOL    22       4.740  23.163  17.122  1.00  0.00           O
ATOM     86  HW1 SOL    22       5.000  22.635  17.876  1.00  0.00           H
ATOM     87  HW2 SOL    22       4.197  22.578  16.595  1.00  0.00           H
ATOM     88  MW  SOL    22       4.830  23.281  17.141  1.00  0.00            
ATOM     89  OW  SOL    23       4.740  15.553  21.726  1.00  0.00           O
ATOM     90  HW1 SOL    23       5.507  15.304  22.243  1.00  0.00           H
ATOM     91  HW2 SOL    23       4.222  16.102  22.314  1.00  0.00           H
ATOM     92  MW  SOL    23       4.830  15.671  21.745  1.00  0.00            
ATOM     93  OW  SOL    24       4.740  23.163  21.726  1.00  0.00           O
ATOM     94  HW1 SOL    24       4.283  23.956  21.445  1.00  0.00           H
ATOM     95  HW2 SOL    24       5.509  23.485  22.199  1.00  0.00           H
ATOM     96  MW  SOL    24       4.830  23.281  21.745  1.00  0.00            
ATOM     97  OW  SOL    25       9.324  17.936  13.409  1.00  0.00           O
ATOM     98  HW1 SOL    25       8.534  17.396  13.407  1.00  0.00           H
ATOM     99  HW2 SOL    25       9.819  17.634  14.171  1.00  0.00           H
ATOM    100  MW  SOL    25       9.414  18.054  13.428  1.00  0.00            
ATOM    101  OW  SOL    26       9.324  20.780  13.409  1.00  0.00           O
ATOM    102  HW1 SOL    26       9.342  19.824  13.381  1.00  0.00           H
ATOM    103  HW2 SOL    26       9.823  21.052  12.639  1.00  0.00           H
ATOM    104  MW  SOL    26       9.414  20.898  13.428  1.00  0.00            
ATOM    105  OW  SOL    27      10.699  13.343  18.002  1.00  0.00           O
ATOM    106  HW1 SOL    27      10.681  13.315  18.958  1.00  0.00           H
ATOM    107  HW2 SOL    27      10.200  12.573  17.730  1.00  0.00           H
ATOM    108  MW  SOL    27      10.789  13.461  18.021  1.00  0.00            
ATOM    109  OW  SOL    28      10.699  13.343  20.846  1.00  0.00           O
ATOM    110  HW1 SOL    28      11.489  13.341  21.386  1.00  0.00           H
ATOM    111  HW2 SOL    28      10.204  14.105  21.148  1.00  0.00           H
ATOM    112  MW  SOL    28      10.789  13.461  20.865  1.00  0.00            
ATOM    113  OW  SOL    29      10.756  17.056  15.619  1.00  0.00           O
ATOM    114  HW1 SOL    29      10.212  16.529  16.204  1.00  0.00           H
ATOM    115  HW2 SOL    29      11.015  17.810  16.147  1.00  0.00           H
ATOM    116  MW  SOL    29      10.846  17.174  15.638  1.00  0.00            
ATOM    117  OW  SOL    30      10.756  17.056  23.229  1.00  0.00           O
ATOM    118  HW1 SOL    30      10.266  17.387  23.983  1.00  0.00           H
ATOM    119  HW2 SOL    30      11.024  17.842  22.753  1.00  0.00           H
ATOM    120  MW  SOL    30      10.846  17.174  23.248  1.00  0.00            
ATOM    121  OW  SOL    31      10.756  21.660  15.619  1.00  0.00           O
ATOM    122  HW1 SOL    31      10.298  21.379  14.826  1.00  0.00           H
ATOM    123  HW2 SOL    31      11.524  22.133  15.297  1.00  0.00           H
ATOM    124  MW  SOL    31      10.846  21.778  15.638  1.00  0.00            
ATOM    125  OW  SOL    32      10.756  21.660  23.229  1.00  0.00           O
ATOM    126  HW1 SOL    32      10.237  22.248  22.680  1.00  0.00           H
ATOM    127  HW2 SOL    32      11.522  22.177  23.478  1.00  0.00           H
ATOM    128  MW  SOL    32      10.846  21.778  23.248  1.00  0.00            
ATOM    129  OW  SOL    33       9.267  15.553  17.122  1.00  0.00           O
ATOM    130  HW1 SOL    33       9.725  14.760  17.403  1.00  0.00           H
ATOM    131  HW2 SOL    33       8.499  15.231  16.649  1.00  0.00           H
ATOM    132  MW  SOL    33       9.357  15.671  17.141  1.00  0.00            
ATOM    133  OW  SOL    34       9.267  23.163  17.122  1.00  0.00           O
ATOM    134  HW1 SOL    34       8.501  23.412  16.605  1.00  0.00           H
ATOM    135  HW2 SOL    34       9.786  22.614  16.534  1.00  0.00           H
ATOM    136  MW  SOL    34       9.357  23.281  17.141  1.00  0.00            
ATOM    137  OW  SOL    35       9.267  15.553  21.726  1.00  0.00           O
ATOM    138  HW1 SOL    35       9.008  16.081  20.972  1.00  0.00           H
ATOM    139  HW2 SOL    35       9.811  16.138  22.253  1.00  0.00           H
ATOM    140  MW  SOL    35       9.357  15.671  21.745  1.00  0.00            
ATOM    141  OW  SOL    36       9.267  23.163  21.726  1.00  0.00           O
ATOM    142  HW1 SOL    36       9.757  23.917  21.395  1.00  0.00           H
ATOM    143  HW2 SOL    36       9.000  22.687  20.940  1.00  0.00           H
ATOM    144  MW  SOL    36       9.357  23.281  21.745  1.00  0.00            
ATOM    145  OW  SOL    37       3.995  19.358  19.424  1.00  0.00           O
ATOM    146  HW1 SOL    37       4.521  20.157  19.395  1.00  0.00           H
ATOM    147  HW2 SOL    37       3.469  19.387  18.625  1.00  0.00           H
ATOM    148  MW  SOL    37       4.085  19.476  19.443  1.00  0.00            
ATOM    149  OW  SOL    38      10.013  19.358  19.424  1.00  0.00           O
ATOM    150  HW1 SOL    38       9.487  18.559  19.453  1.00  0.00           H
ATOM    151  HW2 SOL    38      10.539  19.329  20.223  1.00  0.00           H
ATOM    152  MW  SOL    38      10.103  19.476  19.443  1.00  0.00            
ATOM    153  OW  SOL    39       2.411  19.358  21.745  1.00  0.00           O
ATOM    154  HW1 SOL    39       2.696  18.588  22.237  1.00  0.00           H
ATOM    155  HW2 SOL    39       2.953  19.353  20.956  1.00  0.00           H
ATOM    156  MW  SOL    39       2.501  19.476  21.764  1.00  0.00            
ATOM    157  OW  SOL    40      11.597  19.358  21.745  1.00  0.00           O
ATOM    158  HW1 SOL    40      11.336  20.132  22.244  1.00  0.00           H
ATOM    159  HW2 SOL    40      12.554  19.376  21.756  1.00  0.00           H
ATOM    160  MW  SOL    40      11.687  19.476  21.764  1.00  0.00            
ATOM    161  OW  SOL    41       2.411  19.358  17.103  1.00  0.00           O
ATOM    162  HW1 SOL    41       2.672  18.584  16.604  1.00  0.00           H
ATOM    163  HW2 SOL    41       1.454  19.340  17.092  1.00  0.00           H
ATOM    164  MW  SOL    41       2.501  19.476  17.122  1.00  0.00            
ATOM    165  OW  SOL    42      11.597  19.358  17.103  1.00  0.00           O
ATOM    166  HW1 SOL    42      11.312  20.128  16.611  1.00  0.00           H
ATOM    167  HW2 SOL    42      11.055  19.363  17.892  1.00  0.00           H
ATOM    168  MW  SOL    42      11.687  19.476  17.122  1.00  0.00            
ATOM    169  OW  SOL    43       5.582  17.038  19.424  1.00  0.00           O
ATOM    170  HW1 SOL    43       5.039  17.826  19.429  1.00  0.00           H
ATOM    171  HW2 SOL    43       5.297  16.546  20.194  1.00  0.00           H
ATOM    172  MW  SOL    43       5.672  17.156  19.443  1.00  0.00            
ATOM    173  OW  SOL    44       8.426  17.038  19.424  1.00  0.00           O
ATOM    174  HW1 SOL    44       7.469  17.026  19.406  1.00  0.00           H
ATOM    175  HW2 SOL    44       8.687  16.538  18.650  1.00  0.00           H
ATOM    176  MW  SOL    44       8.516  17.156  19.443  1.00  0.00            
ATOM    177  OW  SOL    45       5.582  21.678  19.424  1.00  0.00           O
ATOM    178  HW1 SOL    45       6.539  21.690  19.442  1.00  0.00           H
ATOM    179  HW2 SOL    45       5.321  22.178  20.198  1.00  0.00           H
ATOM    180  MW  SOL    45       5.672  21.796  19.443  1.00  0.00            
ATOM    181  OW  SOL    46       8.426  21.678  19.424  1.00  0.00           O
ATOM    182  HW1 SOL    46       8.969  20.890  19.419  1.00  0.00           H
ATOM    183  HW2 SOL    46       8.711  22.170  18.654  1.00  0.00           H
ATOM    184  MW  SOL    46       8.516  21.796  19.443  1.00  0.00 
ATOM      1  OW  SOL     1      13.349  13.343  16.415  1.00  0.00           O
ATOM      2  HW1 SOL     1      12.550  13.372  16.941  1.00  0.00           H
ATOM      3  HW2 SOL     1      13.320  14.142  15.889  1.00  0.00           H
ATOM      4  MW  SOL     1      13.439  13.461  16.434  1.00  0.00            
ATOM      5  OW  SOL     2      13.349  13.343  22.433  1.00  0.00           O
ATOM      6  HW1 SOL     2      14.148  13.314  21.907  1.00  0.00           H
ATOM      7  HW2 SOL     2      13.378  12.544  22.959  1.00  0.00           H
ATOM      8  MW  SOL     2      13.439  13.461  22.452  1.00  0.00            
ATOM      9  OW  SOL     3      13.349  15.664  14.831  1.00  0.00           O
ATOM     10  HW1 SOL     3      12.563  16.147  15.087  1.00  0.00           H
ATOM     11  HW2 SOL     3      13.335  15.672  13.874  1.00  0.00           H
ATOM     12  MW  SOL     3      13.439  15.782  14.850  1.00  0.00            
ATOM     13  OW  SOL     4      13.349  15.664  24.017  1.00  0.00           O
ATOM     14  HW1 SOL     4      13.347  14.874  23.477  1.00  0.00           H
ATOM     15  HW2 SOL     4      12.567  16.143  23.744  1.00  0.00           H
ATOM     16  MW  SOL     4      13.439  15.782  15.908  1.00  0.00            
ATOM     17  OW  SOL     5      13.349  23.052  14.831  1.00  0.00           O
ATOM     18  HW1 SOL     5      13.351  23.842  15.371  1.00  0.00           H
ATOM     19  HW2 SOL     5      14.131  22.573  15.104  1.00  0.00           H
ATOM     20  MW  SOL     5      13.439  23.170  14.850  1.00  0.00            
ATOM     21  OW  SOL     6      13.349  23.052  24.017  1.00  0.00           O
ATOM     22  HW1 SOL     6      14.135  22.569  23.761  1.00  0.00           H
ATOM     23  HW2 SOL     6      13.363  23.043  24.974  1.00  0.00           H
ATOM     24  MW  SOL     6      13.439  23.170  24.036  1.00  0.00            
ATOM     25  OW  SOL     7      19.364  16.349  13.409  1.00  0.00           O
ATOM     26  HW1 SOL     7      18.565  16.875  13.380  1.00  0.00           H
ATOM     27  HW2 SOL     7      19.335  15.823  12.610  1.00  0.00           H
ATOM     28  MW  SOL     7      19.454  16.467  13.428  1.00  0.00            
ATOM     29  OW  SOL     8      19.360  22.367  13.409  1.00  0.00           O
ATOM     30  HW1 SOL     8      20.163  21.841  13.438  1.00  0.00           H
ATOM     31  HW2 SOL     8      19.393  22.893  14.208  1.00  0.00           H
ATOM     32  MW  SOL     8      19.450  22.485  13.428  1.00  0.00            
ATOM     33  OW  SOL     9      19.360  14.765  15.730  1.00  0.00           O
ATOM     34  HW1 SOL     9      19.362  15.305  14.940  1.00  0.00           H
ATOM     35  HW2 SOL     9      18.582  15.038  16.209  1.00  0.00           H
ATOM     36  MW  SOL     9      19.450  14.883  15.749  1.00  0.00            
ATOM     37  OW  SOL    10      19.360  23.951  15.730  1.00  0.00           O
ATOM     38  HW1 SOL    10      18.578  23.695  16.213  1.00  0.00           H
ATOM     39  HW2 SOL    10      19.350  24.908  15.738  1.00  0.00           H
ATOM     40  MW  SOL    10      19.450  24.069  15.749  1.00  0.00            
ATOM     41  OW  SOL    11      19.364  14.765  23.118  1.00  0.00           O
ATOM     42  HW1 SOL    11      20.150  15.021  22.635  1.00  0.00           H
ATOM     43  HW2 SOL    11      19.378  13.808  23.109  1.00  0.00           H
ATOM     44  MW  SOL    11      19.454  14.883  23.137  1.00  0.00            
ATOM     45  OW  SOL    12      19.364  23.951  23.118  1.00  0.00           O
ATOM     46  HW1 SOL    12      19.366  23.411  23.908  1.00  0.00           H
ATOM     47  HW2 SOL    12      20.146  23.678  22.639  1.00  0.00           H
ATOM     48  MW  SOL    12      19.454  24.069  23.137  1.00  0.00            
ATOM     49  OW  SOL    13      17.044  17.936  13.409  1.00  0.00           O
ATOM     50  HW1 SOL    13      17.026  18.892  13.437  1.00  0.00           H
ATOM     51  HW2 SOL    13      16.545  17.664  14.179  1.00  0.00           H
ATOM     52  MW  SOL    13      17.134  18.054  13.428  1.00  0.00            
ATOM     53  OW  SOL    14      17.044  20.780  13.409  1.00  0.00           O
ATOM     54  HW1 SOL    14      17.834  21.320  13.411  1.00  0.00           H
ATOM     55  HW2 SOL    14      16.549  21.082  12.647  1.00  0.00           H
ATOM     56  MW  SOL    14      17.134  20.898  13.428  1.00  0.00            
ATOM     57  OW  SOL    15      15.669  13.343  18.002  1.00  0.00           O
ATOM     58  HW1 SOL    15      14.879  13.345  17.462  1.00  0.00           H
ATOM     59  HW2 SOL    15      16.164  12.581  17.700  1.00  0.00           H
ATOM     60  MW  SOL    15      15.759  13.461  18.021  1.00  0.00            
ATOM     61  OW  SOL    16      15.669  13.343  20.846  1.00  0.00           O
ATOM     62  HW1 SOL    16      15.687  13.371  19.890  1.00  0.00           H
ATOM     63  HW2 SOL    16      16.168  14.113  21.118  1.00  0.00           H
ATOM     64  MW  SOL    16      15.759  13.461  20.865  1.00  0.00            
ATOM     65  OW  SOL    17      15.612  17.056  15.619  1.00  0.00           O
ATOM     66  HW1 SOL    17      16.130  16.468  16.168  1.00  0.00           H
ATOM     67  HW2 SOL    17      14.846  16.539  15.370  1.00  0.00           H
ATOM     68  MW  SOL    17      15.702  17.174  15.638  1.00  0.00            
ATOM     69  OW  SOL    18      15.612  17.056  23.229  1.00  0.00           O
ATOM     70  HW1 SOL    18      16.070  17.337  24.022  1.00  0.00           H
ATOM     71  HW2 SOL    18      14.844  16.583  23.551  1.00  0.00           H
ATOM     72  MW  SOL    18      15.702  17.174  23.248  1.00  0.00            
ATOM     73  OW  SOL    19      15.612  21.660  15.619  1.00  0.00           O
ATOM     74  HW1 SOL    19      16.102  21.329  14.865  1.00  0.00           H
ATOM     75  HW2 SOL    19      15.344  20.874  16.095  1.00  0.00           H
ATOM     76  MW  SOL    19      15.702  21.778  15.638  1.00  0.00            
ATOM     77  OW  SOL    20      15.612  21.660  23.229  1.00  0.00           O
ATOM     78  HW1 SOL    20      16.156  22.187  22.644  1.00  0.00           H
ATOM     79  HW2 SOL    20      15.353  20.906  22.701  1.00  0.00           H
ATOM     80  MW  SOL    20      15.702  21.778  23.248  1.00  0.00            
ATOM     81  OW  SOL    21      17.100  15.553  17.122  1.00  0.00           O
ATOM     82  HW1 SOL    21      16.611  14.799  17.453  1.00  0.00           H
ATOM     83  HW2 SOL    21      17.368  16.029  17.908  1.00  0.00           H
ATOM     84  MW  SOL    21      17.190  15.671  17.141  1.00  0.00            
ATOM     85  OW  SOL    22      17.100  23.163  17.122  1.00  0.00           O
ATOM     86  HW1 SOL    22      17.360  22.635  17.876  1.00  0.00           H
ATOM     87  HW2 SOL    22      16.557  22.578  16.595  1.00  0.00           H
ATOM     88  MW  SOL    22      17.190  23.281  17.141  1.00  0.00            
ATOM     89  OW  SOL    23      17.100  15.553  21.726  1.00  0.00           O
ATOM     90  HW1 SOL    23      17.867  15.304  22.243  1.00  0.00           H
ATOM     91  HW2 SOL    23      16.582  16.102  22.314  1.00  0.00           H
ATOM     92  MW  SOL    23      17.190  15.671  21.745  1.00  0.00            
ATOM     93  OW  SOL    24      17.100  23.163  21.726  1.00  0.00           O
ATOM     94  HW1 SOL    24      16.643  23.956  21.445  1.00  0.00           H
ATOM     95  HW2 SOL    24      17.869  23.485  22.199  1.00  0.00           H
ATOM     96  MW  SOL    24      17.190  23.281  21.745  1.00  0.00            
ATOM     97  OW  SOL    25      21.684  17.936  13.409  1.00  0.00           O
ATOM     98  HW1 SOL    25      20.894  17.396  13.407  1.00  0.00           H
ATOM     99  HW2 SOL    25      22.179  17.634  14.171  1.00  0.00           H
ATOM    100  MW  SOL    25      21.774  18.054  13.428  1.00  0.00            
ATOM    101  OW  SOL    26      21.684  20.780  13.409  1.00  0.00           O
ATOM    102  HW1 SOL    26      21.702  19.824  13.381  1.00  0.00           H
ATOM    103  HW2 SOL    26      22.183  21.052  12.639  1.00  0.00           H
ATOM    104  MW  SOL    26      21.774  20.898  13.428  1.00  0.00            
ATOM    105  OW  SOL    27      23.059  13.343  18.002  1.00  0.00           O
ATOM    106  HW1 SOL    27      23.041  13.315  18.958  1.00  0.00           H
ATOM    107  HW2 SOL    27      22.560  12.573  17.730  1.00  0.00           H
ATOM    108  MW  SOL    27      23.149  13.461  18.021  1.00  0.00            
ATOM    109  OW  SOL    28      23.059  13.343  20.846  1.00  0.00           O
ATOM    110  HW1 SOL    28      23.849  13.341  21.386  1.00  0.00           H
ATOM    111  HW2 SOL    28      22.564  14.105  21.148  1.00  0.00           H
ATOM    112  MW  SOL    28      23.149  13.461  20.865  1.00  0.00            
ATOM    113  OW  SOL    29      23.116  17.056  15.619  1.00  0.00           O
ATOM    114  HW1 SOL    29      22.572  16.529  16.204  1.00  0.00           H
ATOM    115  HW2 SOL    29      23.375  17.810  16.147  1.00  0.00           H
ATOM    116  MW  SOL    29      23.206  17.174  15.638  1.00  0.00            
ATOM    117  OW  SOL    30      23.116  17.056  23.229  1.00  0.00           O
ATOM    118  HW1 SOL    30      22.626  17.387  23.983  1.00  0.00           H
ATOM    119  HW2 SOL    30      23.384  17.842  22.753  1.00  0.00           H
ATOM    120  MW  SOL    30      23.206  17.174  23.248  1.00  0.00            
ATOM    121  OW  SOL    31      23.116  21.660  15.619  1.00  0.00           O
ATOM    122  HW1 SOL    31      22.658  21.379  14.826  1.00  0.00           H
ATOM    123  HW2 SOL    31      23.884  22.133  15.297  1.00  0.00           H
ATOM    124  MW  SOL    31      23.206  21.778  15.638  1.00  0.00            
ATOM    125  OW  SOL    32      23.116  21.660  23.229  1.00  0.00           O
ATOM    126  HW1 SOL    32      22.597  22.248  22.680  1.00  0.00           H
ATOM    127  HW2 SOL    32      23.882  22.177  23.478  1.00  0.00           H
ATOM    128  MW  SOL    32      23.206  21.778  23.248  1.00  0.00            
ATOM    129  OW  SOL    33      21.627  15.553  17.122  1.00  0.00           O
ATOM    130  HW1 SOL    33      22.085  14.760  17.403  1.00  0.00           H
ATOM    131  HW2 SOL    33      20.859  15.231  16.649  1.00  0.00           H
ATOM    132  MW  SOL    33      21.717  15.671  17.141  1.00  0.00            
ATOM    133  OW  SOL    34      21.627  23.163  17.122  1.00  0.00           O
ATOM    134  HW1 SOL    34      20.861  23.412  16.605  1.00  0.00           H
ATOM    135  HW2 SOL    34      22.146  22.614  16.534  1.00  0.00           H
ATOM    136  MW  SOL    34      21.717  23.281  17.141  1.00  0.00            
ATOM    137  OW  SOL    35      21.627  15.553  21.726  1.00  0.00           O
ATOM    138  HW1 SOL    35      21.368  16.081  20.972  1.00  0.00           H
ATOM    139  HW2 SOL    35      22.171  16.138  22.253  1.00  0.00           H
ATOM    140  MW  SOL    35      21.717  15.671  21.745  1.00  0.00            
ATOM    141  OW  SOL    36      21.627  23.163  21.726  1.00  0.00           O
ATOM    142  HW1 SOL    36      22.117  23.917  21.395  1.00  0.00           H
ATOM    143  HW2 SOL    36      21.360  22.687  20.940  1.00  0.00           H
ATOM    144  MW  SOL    36      21.717  23.281  21.745  1.00  0.00            
ATOM    145  OW  SOL    37      16.355  19.358  19.424  1.00  0.00           O
ATOM    146  HW1 SOL    37      16.881  20.157  19.395  1.00  0.00           H
ATOM    147  HW2 SOL    37      15.829  19.387  18.625  1.00  0.00           H
ATOM    148  MW  SOL    37      16.445  19.476  19.443  1.00  0.00            
ATOM    149  OW  SOL    38      22.373  19.358  19.424  1.00  0.00           O
ATOM    150  HW1 SOL    38      21.847  18.559  19.453  1.00  0.00           H
ATOM    151  HW2 SOL    38      22.899  19.329  20.223  1.00  0.00           H
ATOM    152  MW  SOL    38      22.463  19.476  19.443  1.00  0.00            
ATOM    153  OW  SOL    39      14.771  19.358  21.745  1.00  0.00           O
ATOM    154  HW1 SOL    39      15.056  18.588  22.237  1.00  0.00           H
ATOM    155  HW2 SOL    39      15.313  19.353  20.956  1.00  0.00           H
ATOM    156  MW  SOL    39      14.861  19.476  21.764  1.00  0.00            
ATOM    157  OW  SOL    40      23.957  19.358  21.745  1.00  0.00           O
ATOM    158  HW1 SOL    40      23.696  20.132  22.244  1.00  0.00           H
ATOM    159  HW2 SOL    40      24.914  19.376  21.756  1.00  0.00           H
ATOM    160  MW  SOL    40      24.047  19.476  21.764  1.00  0.00            
ATOM    161  OW  SOL    41      14.771  19.358  17.103  1.00  0.00           O
ATOM    162  HW1 SOL    41      15.032  18.584  16.604  1.00  0.00           H
ATOM    163  HW2 SOL    41      13.814  19.340  17.092  1.00  0.00           H
ATOM    164  MW  SOL    41      14.861  19.476  17.122  1.00  0.00            
ATOM    165  OW  SOL    42      23.957  19.358  17.103  1.00  0.00           O
ATOM    166  HW1 SOL    42      23.672  20.128  16.611  1.00  0.00           H
ATOM    167  HW2 SOL    42      23.415  19.363  17.892  1.00  0.00           H
ATOM    168  MW  SOL    42      24.047  19.476  17.122  1.00  0.00            
ATOM    169  OW  SOL    43      17.942  17.038  19.424  1.00  0.00           O
ATOM    170  HW1 SOL    43      17.399  17.826  19.429  1.00  0.00           H
ATOM    171  HW2 SOL    43      17.657  16.546  20.194  1.00  0.00           H
ATOM    172  MW  SOL    43      18.032  17.156  19.443  1.00  0.00            
ATOM    173  OW  SOL    44      20.786  17.038  19.424  1.00  0.00           O
ATOM    174  HW1 SOL    44      19.829  17.026  19.406  1.00  0.00           H
ATOM    175  HW2 SOL    44      21.047  16.538  18.650  1.00  0.00           H
ATOM    176  MW  SOL    44      20.876  17.156  19.443  1.00  0.00            
ATOM    177  OW  SOL    45      17.942  21.678  19.424  1.00  0.00           O
ATOM    178  HW1 SOL    45      18.899  21.690  19.442  1.00  0.00           H
ATOM    179  HW2 SOL    45      17.681  22.178  20.198  1.00  0.00           H
ATOM    180  MW  SOL    45      18.032  21.796  19.443  1.00  0.00            
ATOM    181  OW  SOL    46      20.786  21.678  19.424  1.00  0.00           O
ATOM    182  HW1 SOL    46      21.329  20.890  19.419  1.00  0.00           H
ATOM    183  HW2 SOL    46      21.071  22.170  18.654  1.00  0.00           H
ATOM    184  MW  SOL    46      20.876  21.796  19.443  1.00  0.00 
ATOM      1  OW  SOL     1      13.349  25.703  16.415  1.00  0.00           O
ATOM      2  HW1 SOL     1      12.550  25.732  16.941  1.00  0.00           H
ATOM      3  HW2 SOL     1      13.320  26.502  15.889  1.00  0.00           H
ATOM      4  MW  SOL     1      13.439  25.821  16.434  1.00  0.00            
ATOM      5  OW  SOL     2      13.349  25.703  22.433  1.00  0.00           O
ATOM      6  HW1 SOL     2      14.148  25.674  21.907  1.00  0.00           H
ATOM      7  HW2 SOL     2      13.378  24.904  22.959  1.00  0.00           H
ATOM      8  MW  SOL     2      13.439  25.821  22.452  1.00  0.00            
ATOM      9  OW  SOL     3      13.349  28.024  14.831  1.00  0.00           O
ATOM     10  HW1 SOL     3      12.563  28.507  15.087  1.00  0.00           H
ATOM     11  HW2 SOL     3      13.335  28.032  13.874  1.00  0.00           H
ATOM     12  MW  SOL     3      13.439  28.142  14.850  1.00  0.00            
ATOM     13  OW  SOL     4      13.349  28.024  24.017  1.00  0.00           O
ATOM     14  HW1 SOL     4      13.347  27.234  23.477  1.00  0.00           H
ATOM     15  HW2 SOL     4      12.567  28.503  23.744  1.00  0.00           H
ATOM     16  MW  SOL     4      13.439  28.142  15.908  1.00  0.00            
ATOM     17  OW  SOL     5      13.349  35.412  14.831  1.00  0.00           O
ATOM     18  HW1 SOL     5      13.351  36.202  15.371  1.00  0.00           H
ATOM     19  HW2 SOL     5      14.131  34.933  15.104  1.00  0.00           H
ATOM     20  MW  SOL     5      13.439  35.530  14.850  1.00  0.00            
ATOM     21  OW  SOL     6      13.349  35.412  24.017  1.00  0.00           O
ATOM     22  HW1 SOL     6      14.135  34.929  23.761  1.00  0.00           H
ATOM     23  HW2 SOL     6      13.363  35.403  24.974  1.00  0.00           H
ATOM     24  MW  SOL     6      13.439  35.530  24.036  1.00  0.00            
ATOM     25  OW  SOL     7      19.364  28.709  13.409  1.00  0.00           O
ATOM     26  HW1 SOL     7      18.565  29.235  13.380  1.00  0.00           H
ATOM     27  HW2 SOL     7      19.335  28.183  12.610  1.00  0.00           H
ATOM     28  MW  SOL     7      19.454  28.827  13.428  1.00  0.00            
ATOM     29  OW  SOL     8      19.360  34.727  13.409  1.00  0.00           O
ATOM     30  HW1 SOL     8      20.163  34.201  13.438  1.00  0.00           H
ATOM     31  HW2 SOL     8      19.393  35.253  14.208  1.00  0.00           H
ATOM     32  MW  SOL     8      19.450  34.845  13.428  1.00  0.00            
ATOM     33  OW  SOL     9      19.360  27.125  15.730  1.00  0.00           O
ATOM     34  HW1 SOL     9      19.362  27.665  14.940  1.00  0.00           H
ATOM     35  HW2 SOL     9      18.582  27.398  16.209  1.00  0.00           H
ATOM     36  MW  SOL     9      19.450  27.243  15.749  1.00  0.00            
ATOM     37  OW  SOL    10      19.360  36.311  15.730  1.00  0.00           O
ATOM     38  HW1 SOL    10      18.578  36.055  16.213  1.00  0.00           H
ATOM     39  HW2 SOL    10      19.350  37.268  15.738  1.00  0.00           H
ATOM     40  MW  SOL    10      19.450  36.429  15.749  1.00  0.00            
ATOM     41  OW  SOL    11      19.364  27.125  23.118  1.00  0.00           O
ATOM     42  HW1 SOL    11      20.150  27.381  22.635  1.00  0.00           H
ATOM     43  HW2 SOL    11      19.378  26.168  23.109  1.00  0.00           H
ATOM     44  MW  SOL    11      19.454  27.243  23.137  1.00  0.00            
ATOM     45  OW  SOL    12      19.364  36.311  23.118  1.00  0.00           O
ATOM     46  HW1 SOL    12      19.366  35.771  23.908  1.00  0.00           H
ATOM     47  HW2 SOL    12      20.146  36.038  22.639  1.00  0.00           H
ATOM     48  MW  SOL    12      19.454  36.429  23.137  1.00  0.00            
ATOM     49  OW  SOL    13      17.044  30.296  13.409  1.00  0.00           O
ATOM     50  HW1 SOL    13      17.026  31.252  13.437  1.00  0.00           H
ATOM     51  HW2 SOL    13      16.545  30.024  14.179  1.00  0.00           H
ATOM     52  MW  SOL    13      17.134  30.414  13.428  1.00  0.00            
ATOM     53  OW  SOL    14      17.044  33.140  13.409  1.00  0.00           O
ATOM     54  HW1 SOL    14      17.834  33.680  13.411  1.00  0.00           H
ATOM     55  HW2 SOL    14      16.549  33.442  12.647  1.00  0.00           H
ATOM     56  MW  SOL    14      17.134  33.258  13.428  1.00  0.00            
ATOM     57  OW  SOL    15      15.669  25.703  18.002  1.00  0.00           O
ATOM     58  HW1 SOL    15      14.879  25.705  17.462  1.00  0.00           H
ATOM     59  HW2 SOL    15      16.164  24.941  17.700  1.00  0.00           H
ATOM     60  MW  SOL    15      15.759  25.821  18.021  1.00  0.00            
ATOM     61  OW  SOL    16      15.669  25.703  20.846  1.00  0.00           O
ATOM     62  HW1 SOL    16      15.687  25.731  19.890  1.00  0.00           H
ATOM     63  HW2 SOL    16      16.168  26.473  21.118  1.00  0.00           H
ATOM     64  MW  SOL    16      15.759  25.821  20.865  1.00  0.00            
ATOM     65  OW  SOL    17      15.612  29.416  15.619  1.00  0.00           O
ATOM     66  HW1 SOL    17      16.130  28.828  16.168  1.00  0.00           H
ATOM     67  HW2 SOL    17      14.846  28.899  15.370  1.00  0.00           H
ATOM     68  MW  SOL    17      15.702  29.534  15.638  1.00  0.00            
ATOM     69  OW  SOL    18      15.612  29.416  23.229  1.00  0.00           O
ATOM     70  HW1 SOL    18      16.070  29.697  24.022  1.00  0.00           H
ATOM     71  HW2 SOL    18      14.844  28.943  23.551  1.00  0.00           H
ATOM     72  MW  SOL    18      15.702  29.534  23.248  1.00  0.00            
ATOM     73  OW  SOL    19      15.612  34.020  15.619  1.00  0.00           O
ATOM     74  HW1 SOL    19      16.102  33.689  14.865  1.00  0.00           H
ATOM     75  HW2 SOL    19      15.344  33.234  16.095  1.00  0.00           H
ATOM     76  MW  SOL    19      15.702  34.138  15.638  1.00  0.00            
ATOM     77  OW  SOL    20      15.612  34.020  23.229  1.00  0.00           O
ATOM     78  HW1 SOL    20      16.156  34.547  22.644  1.00  0.00           H
ATOM     79  HW2 SOL    20      15.353  33.266  22.701  1.00  0.00           H
ATOM     80  MW  SOL    20      15.702  34.138  23.248  1.00  0.00            
ATOM     81  OW  SOL    21      17.100  27.913  17.122  1.00  0.00           O
ATOM     82  HW1 SOL    21      16.611  27.159  17.453  1.00  0.00           H
ATOM     83  HW2 SOL    21      17.368  28.389  17.908  1.00  0.00           H
ATOM     84  MW  SOL    21      17.190  28.031  17.141  1.00  0.00            
ATOM     85  OW  SOL    22      17.100  35.523  17.122  1.00  0.00           O
ATOM     86  HW1 SOL    22      17.360  34.995  17.876  1.00  0.00           H
ATOM     87  HW2 SOL    22      16.557  34.938  16.595  1.00  0.00           H
ATOM     88  MW  SOL    22      17.190  35.641  17.141  1.00  0.00            
ATOM     89  OW  SOL    23      17.100  27.913  21.726  1.00  0.00           O
ATOM     90  HW1 SOL    23      17.867  27.664  22.243  1.00  0.00           H
ATOM     91  HW2 SOL    23      16.582  28.462  22.314  1.00  0.00           H
ATOM     92  MW  SOL    23      17.190  28.031  21.745  1.00  0.00            
ATOM     93  OW  SOL    24      17.100  35.523  21.726  1.00  0.00           O
ATOM     94  HW1 SOL    24      16.643  36.316  21.445  1.00  0.00           H
ATOM     95  HW2 SOL    24      17.869  35.845  22.199  1.00  0.00           H
ATOM     96  MW  SOL    24      17.190  35.641  21.745  1.00  0.00            
ATOM     97  OW  SOL    25      21.684  30.296  13.409  1.00  0.00           O
ATOM     98  HW1 SOL    25      20.894  29.756  13.407  1.00  0.00           H
ATOM     99  HW2 SOL    25      22.179  29.994  14.171  1.00  0.00           H
ATOM    100  MW  SOL    25      21.774  30.414  13.428  1.00  0.00            
ATOM    101  OW  SOL    26      21.684  33.140  13.409  1.00  0.00           O
ATOM    102  HW1 SOL    26      21.702  32.184  13.381  1.00  0.00           H
ATOM    103  HW2 SOL    26      22.183  33.412  12.639  1.00  0.00           H
ATOM    104  MW  SOL    26      21.774  33.258  13.428  1.00  0.00            
ATOM    105  OW  SOL    27      23.059  25.703  18.002  1.00  0.00           O
ATOM    106  HW1 SOL    27      23.041  25.675  18.958  1.00  0.00           H
ATOM    107  HW2 SOL    27      22.560  24.933  17.730  1.00  0.00           H
ATOM    108  MW  SOL    27      23.149  25.821  18.021  1.00  0.00            
ATOM    109  OW  SOL    28      23.059  25.703  20.846  1.00  0.00           O
ATOM    110  HW1 SOL    28      23.849  25.701  21.386  1.00  0.00           H
ATOM    111  HW2 SOL    28      22.564  26.465  21.148  1.00  0.00           H
ATOM    112  MW  SOL    28      23.149  25.821  20.865  1.00  0.00            
ATOM    113  OW  SOL    29      23.116  29.416  15.619  1.00  0.00           O
ATOM    114  HW1 SOL    29      22.572  28.889  16.204  1.00  0.00           H
ATOM    115  HW2 SOL    29      23.375  30.170  16.147  1.00  0.00           H
ATOM    116  MW  SOL    29      23.206  29.534  15.638  1.00  0.00            
ATOM    117  OW  SOL    30      23.116  29.416  23.229  1.00  0.00           O
ATOM    118  HW1 SOL    30      22.626  29.747  23.983  1.00  0.00           H
ATOM    119  HW2 SOL    30      23.384  30.202  22.753  1.00  0.00           H
ATOM    120  MW  SOL    30      23.206  29.534  23.248  1.00  0.00            
ATOM    121  OW  SOL    31      23.116  34.020  15.619  1.00  0.00           O
ATOM    122  HW1 SOL    31      22.658  33.739  14.826  1.00  0.00           H
ATOM    123  HW2 SOL    31      23.884  34.493  15.297  1.00  0.00           H
ATOM    124  MW  SOL    31      23.206  34.138  15.638  1.00  0.00            
ATOM    125  OW  SOL    32      23.116  34.020  23.229  1.00  0.00           O
ATOM    126  HW1 SOL    32      22.597  34.608  22.680  1.00  0.00           H
ATOM    127  HW2 SOL    32      23.882  34.537  23.478  1.00  0.00           H
ATOM    128  MW  SOL    32      23.206  34.138  23.248  1.00  0.00            
ATOM    129  OW  SOL    33      21.627  27.913  17.122  1.00  0.00           O
ATOM    130  HW1 SOL    33      22.085  27.120  17.403  1.00  0.00           H
ATOM    131  HW2 SOL    33      20.859  27.591  16.649  1.00  0.00           H
ATOM    132  MW  SOL    33      21.717  28.031  17.141  1.00  0.00            
ATOM    133  OW  SOL    34      21.627  35.523  17.122  1.00  0.00           O
ATOM    134  HW1 SOL    34      20.861  35.772  16.605  1.00  0.00           H
ATOM    135  HW2 SOL    34      22.146  34.974  16.534  1.00  0.00           H
ATOM    136  MW  SOL    34      21.717  35.641  17.141  1.00  0.00            
ATOM    137  OW  SOL    35      21.627  27.913  21.726  1.00  0.00           O
ATOM    138  HW1 SOL    35      21.368  28.441  20.972  1.00  0.00           H
ATOM    139  HW2 SOL    35      22.171  28.498  22.253  1.00  0.00           H
ATOM    140  MW  SOL    35      21.717  28.031  21.745  1.00  0.00            
ATOM    141  OW  SOL    36      21.627  35.523  21.726  1.00  0.00           O
ATOM    142  HW1 SOL    36      22.117  36.277  21.395  1.00  0.00           H
ATOM    143  HW2 SOL    36      21.360  35.047  20.940  1.00  0.00           H
ATOM    144  MW  SOL    36      21.717  35.641  21.745  1.00  0.00            
ATOM    145  OW  SOL    37      16.355  31.718  19.424  1.00  0.00           O
ATOM    146  HW1 SOL    37      16.881  32.517  19.395  1.00  0.00           H
ATOM    147  HW2 SOL    37      15.829  31.747  18.625  1.00  0.00           H
ATOM    148  MW  SOL    37      16.445  31.836  19.443  1.00  0.00            
ATOM    149  OW  SOL    38      22.373  31.718  19.424  1.00  0.00           O
ATOM    150  HW1 SOL    38      21.847  30.919  19.453  1.00  0.00           H
ATOM    151  HW2 SOL    38      22.899  31.689  20.223  1.00  0.00           H
ATOM    152  MW  SOL    38      22.463  31.836  19.443  1.00  0.00            
ATOM    153  OW  SOL    39      14.771  31.718  21.745  1.00  0.00           O
ATOM    154  HW1 SOL    39      15.056  30.948  22.237  1.00  0.00           H
ATOM    155  HW2 SOL    39      15.313  31.713  20.956  1.00  0.00           H
ATOM    156  MW  SOL    39      14.861  31.836  21.764  1.00  0.00            
ATOM    157  OW  SOL    40      23.957  31.718  21.745  1.00  0.00           O
ATOM    158  HW1 SOL    40      23.696  32.492  22.244  1.00  0.00           H
ATOM    159  HW2 SOL    40      24.914  31.736  21.756  1.00  0.00           H
ATOM    160  MW  SOL    40      24.047  31.836  21.764  1.00  0.00            
ATOM    161  OW  SOL    41      14.771  31.718  17.103  1.00  0.00           O
ATOM    162  HW1 SOL    41      15.032  30.944  16.604  1.00  0.00           H
ATOM    163  HW2 SOL    41      13.814  31.700  17.092  1.00  0.00           H
ATOM    164  MW  SOL    41      14.861  31.836  17.122  1.00  0.00            
ATOM    165  OW  SOL    42      23.957  31.718  17.103  1.00  0.00           O
ATOM    166  HW1 SOL    42      23.672  32.488  16.611  1.00  0.00           H
ATOM    167  HW2 SOL    42      23.415  31.723  17.892  1.00  0.00           H
ATOM    168  MW  SOL    42      24.047  31.836  17.122  1.00  0.00            
ATOM    169  OW  SOL    43      17.942  29.398  19.424  1.00  0.00           O
ATOM    170  HW1 SOL    43      17.399  30.186  19.429  1.00  0.00           H
ATOM    171  HW2 SOL    43      17.657  28.906  20.194  1.00  0.00           H
ATOM    172  MW  SOL    43      18.032  29.516  19.443  1.00  0.00            
ATOM    173  OW  SOL    44      20.786  29.398  19.424  1.00  0.00           O
ATOM    174  HW1 SOL    44      19.829  29.386  19.406  1.00  0.00           H
ATOM    175  HW2 SOL    44      21.047  28.898  18.650  1.00  0.00           H
ATOM    176  MW  SOL    44      20.876  29.516  19.443  1.00  0.00            
ATOM    177  OW  SOL    45      17.942  34.038  19.424  1.00  0.00           O
ATOM    178  HW1 SOL    45      18.899  34.050  19.442  1.00  0.00           H
ATOM    179  HW2 SOL    45      17.681  34.538  20.198  1.00  0.00           H
ATOM    180  MW  SOL    45      18.032  34.156  19.443  1.00  0.00            
ATOM    181  OW  SOL    46      20.786  34.038  19.424  1.00  0.00           O
ATOM    182  HW1 SOL    46      21.329  33.250  19.419  1.00  0.00           H
ATOM    183  HW2 SOL    46      21.071  34.530  18.654  1.00  0.00           H
ATOM    184  MW  SOL    46      20.876  34.156  19.443  1.00  0.00            
ATOM      1  OW  SOL     1       0.989  25.703  16.415  1.00  0.00           O
ATOM      2  HW1 SOL     1       0.190  25.732  16.941  1.00  0.00           H
ATOM      3  HW2 SOL     1       0.960  26.502  15.889  1.00  0.00           H
ATOM      4  MW  SOL     1       1.079  25.821  16.434  1.00  0.00            
ATOM      5  OW  SOL     2       0.989  25.703  22.433  1.00  0.00           O
ATOM      6  HW1 SOL     2       1.788  25.674  21.907  1.00  0.00           H
ATOM      7  HW2 SOL     2       1.018  24.904  22.959  1.00  0.00           H
ATOM      8  MW  SOL     2       1.079  25.821  22.452  1.00  0.00            
ATOM      9  OW  SOL     3       0.989  28.024  14.831  1.00  0.00           O
ATOM     10  HW1 SOL     3       0.203  28.507  15.087  1.00  0.00           H
ATOM     11  HW2 SOL     3       0.975  28.032  13.874  1.00  0.00           H
ATOM     12  MW  SOL     3       1.079  28.142  14.850  1.00  0.00            
ATOM     13  OW  SOL     4       0.989  28.024  24.017  1.00  0.00           O
ATOM     14  HW1 SOL     4       0.987  27.234  23.477  1.00  0.00           H
ATOM     15  HW2 SOL     4       0.207  28.503  23.744  1.00  0.00           H
ATOM     16  MW  SOL     4       1.079  28.142  15.908  1.00  0.00            
ATOM     17  OW  SOL     5       0.989  35.412  14.831  1.00  0.00           O
ATOM     18  HW1 SOL     5       0.991  36.202  15.371  1.00  0.00           H
ATOM     19  HW2 SOL     5       1.771  34.933  15.104  1.00  0.00           H
ATOM     20  MW  SOL     5       1.079  35.530  14.850  1.00  0.00            
ATOM     21  OW  SOL     6       0.989  35.412  24.017  1.00  0.00           O
ATOM     22  HW1 SOL     6       1.775  34.929  23.761  1.00  0.00           H
ATOM     23  HW2 SOL     6       1.003  35.403  24.974  1.00  0.00           H
ATOM     24  MW  SOL     6       1.079  35.530  24.036  1.00  0.00            
ATOM     25  OW  SOL     7       7.004  28.709  13.409  1.00  0.00           O
ATOM     26  HW1 SOL     7       6.205  29.235  13.380  1.00  0.00           H
ATOM     27  HW2 SOL     7       6.975  28.183  12.610  1.00  0.00           H
ATOM     28  MW  SOL     7       7.094  28.827  13.428  1.00  0.00            
ATOM     29  OW  SOL     8       7.000  34.727  13.409  1.00  0.00           O
ATOM     30  HW1 SOL     8       7.803  34.201  13.438  1.00  0.00           H
ATOM     31  HW2 SOL     8       7.033  35.253  14.208  1.00  0.00           H
ATOM     32  MW  SOL     8       7.090  34.845  13.428  1.00  0.00            
ATOM     33  OW  SOL     9       7.000  27.125  15.730  1.00  0.00           O
ATOM     34  HW1 SOL     9       7.002  27.665  14.940  1.00  0.00           H
ATOM     35  HW2 SOL     9       6.222  27.398  16.209  1.00  0.00           H
ATOM     36  MW  SOL     9       7.090  27.243  15.749  1.00  0.00            
ATOM     37  OW  SOL    10       7.000  36.311  15.730  1.00  0.00           O
ATOM     38  HW1 SOL    10       6.218  36.055  16.213  1.00  0.00           H
ATOM     39  HW2 SOL    10       6.990  37.268  15.738  1.00  0.00           H
ATOM     40  MW  SOL    10       7.090  36.429  15.749  1.00  0.00            
ATOM     41  OW  SOL    11       7.004  27.125  23.118  1.00  0.00           O
ATOM     42  HW1 SOL    11       7.790  27.381  22.635  1.00  0.00           H
ATOM     43  HW2 SOL    11       7.018  26.168  23.109  1.00  0.00           H
ATOM     44  MW  SOL    11       7.094  27.243  23.137  1.00  0.00            
ATOM     45  OW  SOL    12       7.004  36.311  23.118  1.00  0.00           O
ATOM     46  HW1 SOL    12       7.006  35.771  23.908  1.00  0.00           H
ATOM     47  HW2 SOL    12       7.786  36.038  22.639  1.00  0.00           H
ATOM     48  MW  SOL    12       7.094  36.429  23.137  1.00  0.00            
ATOM     49  OW  SOL    13       4.684  30.296  13.409  1.00  0.00           O
ATOM     50  HW1 SOL    13       4.666  31.252  13.437  1.00  0.00           H
ATOM     51  HW2 SOL    13       4.185  30.024  14.179  1.00  0.00           H
ATOM     52  MW  SOL    13       4.774  30.414  13.428  1.00  0.00            
ATOM     53  OW  SOL    14       4.684  33.140  13.409  1.00  0.00           O
ATOM     54  HW1 SOL    14       5.474  33.680  13.411  1.00  0.00           H
ATOM     55  HW2 SOL    14       4.189  33.442  12.647  1.00  0.00           H
ATOM     56  MW  SOL    14       4.774  33.258  13.428  1.00  0.00            
ATOM     57  OW  SOL    15       3.309  25.703  18.002  1.00  0.00           O
ATOM     58  HW1 SOL    15       2.519  25.705  17.462  1.00  0.00           H
ATOM     59  HW2 SOL    15       3.804  24.941  17.700  1.00  0.00           H
ATOM     60  MW  SOL    15       3.399  25.821  18.021  1.00  0.00            
ATOM     61  OW  SOL    16       3.309  25.703  20.846  1.00  0.00           O
ATOM     62  HW1 SOL    16       3.327  25.731  19.890  1.00  0.00           H
ATOM     63  HW2 SOL    16       3.808  26.473  21.118  1.00  0.00           H
ATOM     64  MW  SOL    16       3.399  25.821  20.865  1.00  0.00            
ATOM     65  OW  SOL    17       3.252  29.416  15.619  1.00  0.00           O
ATOM     66  HW1 SOL    17       3.770  28.828  16.168  1.00  0.00           H
ATOM     67  HW2 SOL    17       2.486  28.899  15.370  1.00  0.00           H
ATOM     68  MW  SOL    17       3.342  29.534  15.638  1.00  0.00            
ATOM     69  OW  SOL    18       3.252  29.416  23.229  1.00  0.00           O
ATOM     70  HW1 SOL    18       3.710  29.697  24.022  1.00  0.00           H
ATOM     71  HW2 SOL    18       2.484  28.943  23.551  1.00  0.00           H
ATOM     72  MW  SOL    18       3.342  29.534  23.248  1.00  0.00            
ATOM     73  OW  SOL    19       3.252  34.020  15.619  1.00  0.00           O
ATOM     74  HW1 SOL    19       3.742  33.689  14.865  1.00  0.00           H
ATOM     75  HW2 SOL    19       2.984  33.234  16.095  1.00  0.00           H
ATOM     76  MW  SOL    19       3.342  34.138  15.638  1.00  0.00            
ATOM     77  OW  SOL    20       3.252  34.020  23.229  1.00  0.00           O
ATOM     78  HW1 SOL    20       3.796  34.547  22.644  1.00  0.00           H
ATOM     79  HW2 SOL    20       2.993  33.266  22.701  1.00  0.00           H
ATOM     80  MW  SOL    20       3.342  34.138  23.248  1.00  0.00            
ATOM     81  OW  SOL    21       4.740  27.913  17.122  1.00  0.00           O
ATOM     82  HW1 SOL    21       4.251  27.159  17.453  1.00  0.00           H
ATOM     83  HW2 SOL    21       5.008  28.389  17.908  1.00  0.00           H
ATOM     84  MW  SOL    21       4.830  28.031  17.141  1.00  0.00            
ATOM     85  OW  SOL    22       4.740  35.523  17.122  1.00  0.00           O
ATOM     86  HW1 SOL    22       5.000  34.995  17.876  1.00  0.00           H
ATOM     87  HW2 SOL    22       4.197  34.938  16.595  1.00  0.00           H
ATOM     88  MW  SOL    22       4.830  35.641  17.141  1.00  0.00            
ATOM     89  OW  SOL    23       4.740  27.913  21.726  1.00  0.00           O
ATOM     90  HW1 SOL    23       5.507  27.664  22.243  1.00  0.00           H
ATOM     91  HW2 SOL    23       4.222  28.462  22.314  1.00  0.00           H
ATOM     92  MW  SOL    23       4.830  28.031  21.745  1.00  0.00            
ATOM     93  OW  SOL    24       4.740  35.523  21.726  1.00  0.00           O
ATOM     94  HW1 SOL    24       4.283  36.316  21.445  1.00  0.00           H
ATOM     95  HW2 SOL    24       5.509  35.845  22.199  1.00  0.00           H
ATOM     96  MW  SOL    24       4.830  35.641  21.745  1.00  0.00            
ATOM     97  OW  SOL    25       9.324  30.296  13.409  1.00  0.00           O
ATOM     98  HW1 SOL    25       8.534  29.756  13.407  1.00  0.00           H
ATOM     99  HW2 SOL    25       9.819  29.994  14.171  1.00  0.00           H
ATOM    100  MW  SOL    25       9.414  30.414  13.428  1.00  0.00            
ATOM    101  OW  SOL    26       9.324  33.140  13.409  1.00  0.00           O
ATOM    102  HW1 SOL    26       9.342  32.184  13.381  1.00  0.00           H
ATOM    103  HW2 SOL    26       9.823  33.412  12.639  1.00  0.00           H
ATOM    104  MW  SOL    26       9.414  33.258  13.428  1.00  0.00            
ATOM    105  OW  SOL    27      10.699  25.703  18.002  1.00  0.00           O
ATOM    106  HW1 SOL    27      10.681  25.675  18.958  1.00  0.00           H
ATOM    107  HW2 SOL    27      10.200  24.933  17.730  1.00  0.00           H
ATOM    108  MW  SOL    27      10.789  25.821  18.021  1.00  0.00            
ATOM    109  OW  SOL    28      10.699  25.703  20.846  1.00  0.00           O
ATOM    110  HW1 SOL    28      11.489  25.701  21.386  1.00  0.00           H
ATOM    111  HW2 SOL    28      10.204  26.465  21.148  1.00  0.00           H
ATOM    112  MW  SOL    28      10.789  25.821  20.865  1.00  0.00            
ATOM    113  OW  SOL    29      10.756  29.416  15.619  1.00  0.00           O
ATOM    114  HW1 SOL    29      10.212  28.889  16.204  1.00  0.00           H
ATOM    115  HW2 SOL    29      11.015  30.170  16.147  1.00  0.00           H
ATOM    116  MW  SOL    29      10.846  29.534  15.638  1.00  0.00            
ATOM    117  OW  SOL    30      10.756  29.416  23.229  1.00  0.00           O
ATOM    118  HW1 SOL    30      10.266  29.747  23.983  1.00  0.00           H
ATOM    119  HW2 SOL    30      11.024  30.202  22.753  1.00  0.00           H
ATOM    120  MW  SOL    30      10.846  29.534  23.248  1.00  0.00            
ATOM    121  OW  SOL    31      10.756  34.020  15.619  1.00  0.00           O
ATOM    122  HW1 SOL    31      10.298  33.739  14.826  1.00  0.00           H
ATOM    123  HW2 SOL    31      11.524  34.493  15.297  1.00  0.00           H
ATOM    124  MW  SOL    31      10.846  34.138  15.638  1.00  0.00            
ATOM    125  OW  SOL    32      10.756  34.020  23.229  1.00  0.00           O
ATOM    126  HW1 SOL    32      10.237  34.608  22.680  1.00  0.00           H
ATOM    127  HW2 SOL    32      11.522  34.537  23.478  1.00  0.00           H
ATOM    128  MW  SOL    32      10.846  34.138  23.248  1.00  0.00            
ATOM    129  OW  SOL    33       9.267  27.913  17.122  1.00  0.00           O
ATOM    130  HW1 SOL    33       9.725  27.120  17.403  1.00  0.00           H
ATOM    131  HW2 SOL    33       8.499  27.591  16.649  1.00  0.00           H
ATOM    132  MW  SOL    33       9.357  28.031  17.141  1.00  0.00            
ATOM    133  OW  SOL    34       9.267  35.523  17.122  1.00  0.00           O
ATOM    134  HW1 SOL    34       8.501  35.772  16.605  1.00  0.00           H
ATOM    135  HW2 SOL    34       9.786  34.974  16.534  1.00  0.00           H
ATOM    136  MW  SOL    34       9.357  35.641  17.141  1.00  0.00            
ATOM    137  OW  SOL    35       9.267  27.913  21.726  1.00  0.00           O
ATOM    138  HW1 SOL    35       9.008  28.441  20.972  1.00  0.00           H
ATOM    139  HW2 SOL    35       9.811  28.498  22.253  1.00  0.00           H
ATOM    140  MW  SOL    35       9.357  28.031  21.745  1.00  0.00            
ATOM    141  OW  SOL    36       9.267  35.523  21.726  1.00  0.00           O
ATOM    142  HW1 SOL    36       9.757  36.277  21.395  1.00  0.00           H
ATOM    143  HW2 SOL    36       9.000  35.047  20.940  1.00  0.00           H
ATOM    144  MW  SOL    36       9.357  35.641  21.745  1.00  0.00            
ATOM    145  OW  SOL    37       3.995  31.718  19.424  1.00  0.00           O
ATOM    146  HW1 SOL    37       4.521  32.517  19.395  1.00  0.00           H
ATOM    147  HW2 SOL    37       3.469  31.747  18.625  1.00  0.00           H
ATOM    148  MW  SOL    37       4.085  31.836  19.443  1.00  0.00            
ATOM    149  OW  SOL    38      10.013  31.718  19.424  1.00  0.00           O
ATOM    150  HW1 SOL    38       9.487  30.919  19.453  1.00  0.00           H
ATOM    151  HW2 SOL    38      10.539  31.689  20.223  1.00  0.00           H
ATOM    152  MW  SOL    38      10.103  31.836  19.443  1.00  0.00            
ATOM    153  OW  SOL    39       2.411  31.718  21.745  1.00  0.00           O
ATOM    154  HW1 SOL    39       2.696  30.948  22.237  1.00  0.00           H
ATOM    155  HW2 SOL    39       2.953  31.713  20.956  1.00  0.00           H
ATOM    156  MW  SOL    39       2.501  31.836  21.764  1.00  0.00            
ATOM    157  OW  SOL    40      11.597  31.718  21.745  1.00  0.00           O
ATOM    158  HW1 SOL    40      11.336  32.492  22.244  1.00  0.00           H
ATOM    159  HW2 SOL    40      12.554  31.736  21.756  1.00  0.00           H
ATOM    160  MW  SOL    40      11.687  31.836  21.764  1.00  0.00            
ATOM    161  OW  SOL    41       2.411  31.718  17.103  1.00  0.00           O
ATOM    162  HW1 SOL    41       2.672  30.944  16.604  1.00  0.00           H
ATOM    163  HW2 SOL    41       1.454  31.700  17.092  1.00  0.00           H
ATOM    164  MW  SOL    41       2.501  31.836  17.122  1.00  0.00            
ATOM    165  OW  SOL    42      11.597  31.718  17.103  1.00  0.00           O
ATOM    166  HW1 SOL    42      11.312  32.488  16.611  1.00  0.00           H
ATOM    167  HW2 SOL    42      11.055  31.723  17.892  1.00  0.00           H
ATOM    168  MW  SOL    42      11.687  31.836  17.122  1.00  0.00            
ATOM    169  OW  SOL    43       5.582  29.398  19.424  1.00  0.00           O
ATOM    170  HW1 SOL    43       5.039  30.186  19.429  1.00  0.00           H
ATOM    171  HW2 SOL    43       5.297  28.906  20.194  1.00  0.00           H
ATOM    172  MW  SOL    43       5.672  29.516  19.443  1.00  0.00            
ATOM    173  OW  SOL    44       8.426  29.398  19.424  1.00  0.00           O
ATOM    174  HW1 SOL    44       7.469  29.386  19.406  1.00  0.00           H
ATOM    175  HW2 SOL    44       8.687  28.898  18.650  1.00  0.00           H
ATOM    176  MW  SOL    44       8.516  29.516  19.443  1.00  0.00            
ATOM    177  OW  SOL    45       5.582  34.038  19.424  1.00  0.00           O
ATOM    178  HW1 SOL    45       6.539  34.050  19.442  1.00  0.00           H
ATOM    179  HW2 SOL    45       5.321  34.538  20.198  1.00  0.00           H
ATOM    180  MW  SOL    45       5.672  34.156  19.443  1.00  0.00            
ATOM    181  OW  SOL    46       8.426  34.038  19.424  1.00  0.00           O
ATOM    182  HW1 SOL    46       8.969  33.250  19.419  1.00  0.00           H
ATOM    183  HW2 SOL    46       8.711  34.530  18.654  1.00  0.00           H
ATOM    184  MW  SOL    46       8.516  34.156  19.443  1.00  0.00            
ATOM      1  OW  SOL     1      25.709   0.983  16.415  1.00  0.00           O
ATOM      2  HW1 SOL     1      24.910   1.012  16.941  1.00  0.00           H
ATOM      3  HW2 SOL     1      25.680   1.782  15.889  1.00  0.00           H
ATOM      4  MW  SOL     1      25.799   1.101  16.434  1.00  0.00            
ATOM      5  OW  SOL     2      25.709   0.983  22.433  1.00  0.00           O
ATOM      6  HW1 SOL     2      26.508   0.954  21.907  1.00  0.00           H
ATOM      7  HW2 SOL     2      25.738   0.184  22.959  1.00  0.00           H
ATOM      8  MW  SOL     2      25.799   1.101  22.452  1.00  0.00            
ATOM      9  OW  SOL     3      25.709   3.304  14.831  1.00  0.00           O
ATOM     10  HW1 SOL     3      24.923   3.787  15.087  1.00  0.00           H
ATOM     11  HW2 SOL     3      25.695   3.312  13.874  1.00  0.00           H
ATOM     12  MW  SOL     3      25.799   3.422  14.850  1.00  0.00            
ATOM     13  OW  SOL     4      25.709   3.304  24.017  1.00  0.00           O
ATOM     14  HW1 SOL     4      25.707   2.514  23.477  1.00  0.00           H
ATOM     15  HW2 SOL     4      24.927   3.783  23.744  1.00  0.00           H
ATOM     16  MW  SOL     4      25.799   3.422  15.908  1.00  0.00            
ATOM     17  OW  SOL     5      25.709  10.692  14.831  1.00  0.00           O
ATOM     18  HW1 SOL     5      25.711  11.482  15.371  1.00  0.00           H
ATOM     19  HW2 SOL     5      26.491  10.213  15.104  1.00  0.00           H
ATOM     20  MW  SOL     5      25.799  10.810  14.850  1.00  0.00            
ATOM     21  OW  SOL     6      25.709  10.692  24.017  1.00  0.00           O
ATOM     22  HW1 SOL     6      26.495  10.209  23.761  1.00  0.00           H
ATOM     23  HW2 SOL     6      25.723  10.683  24.974  1.00  0.00           H
ATOM     24  MW  SOL     6      25.799  10.810  24.036  1.00  0.00            
ATOM     25  OW  SOL     7      31.724   3.989  13.409  1.00  0.00           O
ATOM     26  HW1 SOL     7      30.925   4.515  13.380  1.00  0.00           H
ATOM     27  HW2 SOL     7      31.695   3.463  12.610  1.00  0.00           H
ATOM     28  MW  SOL     7      31.814   4.107  13.428  1.00  0.00            
ATOM     29  OW  SOL     8      31.720  10.007  13.409  1.00  0.00           O
ATOM     30  HW1 SOL     8      32.523   9.481  13.438  1.00  0.00           H
ATOM     31  HW2 SOL     8      31.753  10.533  14.208  1.00  0.00           H
ATOM     32  MW  SOL     8      31.810  10.125  13.428  1.00  0.00            
ATOM     33  OW  SOL     9      31.720   2.405  15.730  1.00  0.00           O
ATOM     34  HW1 SOL     9      31.722   2.945  14.940  1.00  0.00           H
ATOM     35  HW2 SOL     9      30.942   2.678  16.209  1.00  0.00           H
ATOM     36  MW  SOL     9      31.810   2.523  15.749  1.00  0.00            
ATOM     37  OW  SOL    10      31.720  11.591  15.730  1.00  0.00           O
ATOM     38  HW1 SOL    10      30.938  11.335  16.213  1.00  0.00           H
ATOM     39  HW2 SOL    10      31.710  12.548  15.738  1.00  0.00           H
ATOM     40  MW  SOL    10      31.810  11.709  15.749  1.00  0.00            
ATOM     41  OW  SOL    11      31.724   2.405  23.118  1.00  0.00           O
ATOM     42  HW1 SOL    11      32.510   2.661  22.635  1.00  0.00           H
ATOM     43  HW2 SOL    11      31.738   1.448  23.109  1.00  0.00           H
ATOM     44  MW  SOL    11      31.814   2.523  23.137  1.00  0.00            
ATOM     45  OW  SOL    12      31.724  11.591  23.118  1.00  0.00           O
ATOM     46  HW1 SOL    12      31.726  11.051  23.908  1.00  0.00           H
ATOM     47  HW2 SOL    12      32.506  11.318  22.639  1.00  0.00           H
ATOM     48  MW  SOL    12      31.814  11.709  23.137  1.00  0.00            
ATOM     49  OW  SOL    13      29.404   5.576  13.409  1.00  0.00           O
ATOM     50  HW1 SOL    13      29.386   6.532  13.437  1.00  0.00           H
ATOM     51  HW2 SOL    13      28.905   5.304  14.179  1.00  0.00           H
ATOM     52  MW  SOL    13      29.494   5.694  13.428  1.00  0.00            
ATOM     53  OW  SOL    14      29.404   8.420  13.409  1.00  0.00           O
ATOM     54  HW1 SOL    14      30.194   8.960  13.411  1.00  0.00           H
ATOM     55  HW2 SOL    14      28.909   8.722  12.647  1.00  0.00           H
ATOM     56  MW  SOL    14      29.494   8.538  13.428  1.00  0.00            
ATOM     57  OW  SOL    15      28.029   0.983  18.002  1.00  0.00           O
ATOM     58  HW1 SOL    15      27.239   0.985  17.462  1.00  0.00           H
ATOM     59  HW2 SOL    15      28.524   0.221  17.700  1.00  0.00           H
ATOM     60  MW  SOL    15      28.119   1.101  18.021  1.00  0.00            
ATOM     61  OW  SOL    16      28.029   0.983  20.846  1.00  0.00           O
ATOM     62  HW1 SOL    16      28.047   1.011  19.890  1.00  0.00           H
ATOM     63  HW2 SOL    16      28.528   1.753  21.118  1.00  0.00           H
ATOM     64  MW  SOL    16      28.119   1.101  20.865  1.00  0.00            
ATOM     65  OW  SOL    17      27.972   4.696  15.619  1.00  0.00           O
ATOM     66  HW1 SOL    17      28.490   4.108  16.168  1.00  0.00           H
ATOM     67  HW2 SOL    17      27.206   4.179  15.370  1.00  0.00           H
ATOM     68  MW  SOL    17      28.062   4.814  15.638  1.00  0.00            
ATOM     69  OW  SOL    18      27.972   4.696  23.229  1.00  0.00           O
ATOM     70  HW1 SOL    18      28.430   4.977  24.022  1.00  0.00           H
ATOM     71  HW2 SOL    18      27.204   4.223  23.551  1.00  0.00           H
ATOM     72  MW  SOL    18      28.062   4.814  23.248  1.00  0.00            
ATOM     73  OW  SOL    19      27.972   9.300  15.619  1.00  0.00           O
ATOM     74  HW1 SOL    19      28.462   8.969  14.865  1.00  0.00           H
ATOM     75  HW2 SOL    19      27.704   8.514  16.095  1.00  0.00           H
ATOM     76  MW  SOL    19      28.062   9.418  15.638  1.00  0.00            
ATOM     77  OW  SOL    20      27.972   9.300  23.229  1.00  0.00           O
ATOM     78  HW1 SOL    20      28.516   9.827  22.644  1.00  0.00           H
ATOM     79  HW2 SOL    20      27.713   8.546  22.701  1.00  0.00           H
ATOM     80  MW  SOL    20      28.062   9.418  23.248  1.00  0.00            
ATOM     81  OW  SOL    21      29.460   3.193  17.122  1.00  0.00           O
ATOM     82  HW1 SOL    21      28.971   2.439  17.453  1.00  0.00           H
ATOM     83  HW2 SOL    21      29.728   3.669  17.908  1.00  0.00           H
ATOM     84  MW  SOL    21      29.550   3.311  17.141  1.00  0.00            
ATOM     85  OW  SOL    22      29.460  10.803  17.122  1.00  0.00           O
ATOM     86  HW1 SOL    22      29.720  10.275  17.876  1.00  0.00           H
ATOM     87  HW2 SOL    22      28.917  10.218  16.595  1.00  0.00           H
ATOM     88  MW  SOL    22      29.550  10.921  17.141  1.00  0.00            
ATOM     89  OW  SOL    23      29.460   3.193  21.726  1.00  0.00           O
ATOM     90  HW1 SOL    23      30.227   2.944  22.243  1.00  0.00           H
ATOM     91  HW2 SOL    23      28.942   3.742  22.314  1.00  0.00           H
ATOM     92  MW  SOL    23      29.550   3.311  21.745  1.00  0.00            
ATOM     93  OW  SOL    24      29.460  10.803  21.726  1.00  0.00           O
ATOM     94  HW1 SOL    24      29.003  11.596  21.445  1.00  0.00           H
ATOM     95  HW2 SOL    24      30.229  11.125  22.199  1.00  0.00           H
ATOM     96  MW  SOL    24      29.550  10.921  21.745  1.00  0.00            
ATOM     97  OW  SOL    25      34.044   5.576  13.409  1.00  0.00           O
ATOM     98  HW1 SOL    25      33.254   5.036  13.407  1.00  0.00           H
ATOM     99  HW2 SOL    25      34.539   5.274  14.171  1.00  0.00           H
ATOM    100  MW  SOL    25      34.134   5.694  13.428  1.00  0.00            
ATOM    101  OW  SOL    26      34.044   8.420  13.409  1.00  0.00           O
ATOM    102  HW1 SOL    26      34.062   7.464  13.381  1.00  0.00           H
ATOM    103  HW2 SOL    26      34.543   8.692  12.639  1.00  0.00           H
ATOM    104  MW  SOL    26      34.134   8.538  13.428  1.00  0.00            
ATOM    105  OW  SOL    27      35.419   0.983  18.002  1.00  0.00           O
ATOM    106  HW1 SOL    27      35.401   0.955  18.958  1.00  0.00           H
ATOM    107  HW2 SOL    27      34.920   0.213  17.730  1.00  0.00           H
ATOM    108  MW  SOL    27      35.509   1.101  18.021  1.00  0.00            
ATOM    109  OW  SOL    28      35.419   0.983  20.846  1.00  0.00           O
ATOM    110  HW1 SOL    28      36.209   0.981  21.386  1.00  0.00           H
ATOM    111  HW2 SOL    28      34.924   1.745  21.148  1.00  0.00           H
ATOM    112  MW  SOL    28      35.509   1.101  20.865  1.00  0.00            
ATOM    113  OW  SOL    29      35.476   4.696  15.619  1.00  0.00           O
ATOM    114  HW1 SOL    29      34.932   4.169  16.204  1.00  0.00           H
ATOM    115  HW2 SOL    29      35.735   5.450  16.147  1.00  0.00           H
ATOM    116  MW  SOL    29      35.566   4.814  15.638  1.00  0.00            
ATOM    117  OW  SOL    30      35.476   4.696  23.229  1.00  0.00           O
ATOM    118  HW1 SOL    30      34.986   5.027  23.983  1.00  0.00           H
ATOM    119  HW2 SOL    30      35.744   5.482  22.753  1.00  0.00           H
ATOM    120  MW  SOL    30      35.566   4.814  23.248  1.00  0.00            
ATOM    121  OW  SOL    31      35.476   9.300  15.619  1.00  0.00           O
ATOM    122  HW1 SOL    31      35.018   9.019  14.826  1.00  0.00           H
ATOM    123  HW2 SOL    31      36.244   9.773  15.297  1.00  0.00           H
ATOM    124  MW  SOL    31      35.566   9.418  15.638  1.00  0.00            
ATOM    125  OW  SOL    32      35.476   9.300  23.229  1.00  0.00           O
ATOM    126  HW1 SOL    32      34.957   9.888  22.680  1.00  0.00           H
ATOM    127  HW2 SOL    32      36.242   9.817  23.478  1.00  0.00           H
ATOM    128  MW  SOL    32      35.566   9.418  23.248  1.00  0.00            
ATOM    129  OW  SOL    33      33.987   3.193  17.122  1.00  0.00           O
ATOM    130  HW1 SOL    33      34.445   2.400  17.403  1.00  0.00           H
ATOM    131  HW2 SOL    33      33.219   2.871  16.649  1.00  0.00           H
ATOM    132  MW  SOL    33      34.077   3.311  17.141  1.00  0.00            
ATOM    133  OW  SOL    34      33.987  10.803  17.122  1.00  0.00           O
ATOM    134  HW1 SOL    34      33.221  11.052  16.605  1.00  0.00           H
ATOM    135  HW2 SOL    34      34.506  10.254  16.534  1.00  0.00           H
ATOM    136  MW  SOL    34      34.077  10.921  17.141  1.00  0.00            
ATOM    137  OW  SOL    35      33.987   3.193  21.726  1.00  0.00           O
ATOM    138  HW1 SOL    35      33.728   3.721  20.972  1.00  0.00           H
ATOM    139  HW2 SOL    35      34.531   3.778  22.253  1.00  0.00           H
ATOM    140  MW  SOL    35      34.077   3.311  21.745  1.00  0.00            
ATOM    141  OW  SOL    36      33.987  10.803  21.726  1.00  0.00           O
ATOM    142  HW1 SOL    36      34.477  11.557  21.395  1.00  0.00           H
ATOM    143  HW2 SOL    36      33.720  10.327  20.940  1.00  0.00           H
ATOM    144  MW  SOL    36      34.077  10.921  21.745  1.00  0.00            
ATOM    145  OW  SOL    37      28.715   6.998  19.424  1.00  0.00           O
ATOM    146  HW1 SOL    37      29.241   7.797  19.395  1.00  0.00           H
ATOM    147  HW2 SOL    37      28.189   7.027  18.625  1.00  0.00           H
ATOM    148  MW  SOL    37      28.805   7.116  19.443  1.00  0.00            
ATOM    149  OW  SOL    38      34.733   6.998  19.424  1.00  0.00           O
ATOM    150  HW1 SOL    38      34.207   6.199  19.453  1.00  0.00           H
ATOM    151  HW2 SOL    38      35.259   6.969  20.223  1.00  0.00           H
ATOM    152  MW  SOL    38      34.823   7.116  19.443  1.00  0.00            
ATOM    153  OW  SOL    39      27.131   6.998  21.745  1.00  0.00           O
ATOM    154  HW1 SOL    39      27.416   6.228  22.237  1.00  0.00           H
ATOM    155  HW2 SOL    39      27.673   6.993  20.956  1.00  0.00           H
ATOM    156  MW  SOL    39      27.221   7.116  21.764  1.00  0.00            
ATOM    157  OW  SOL    40      36.317   6.998  21.745  1.00  0.00           O
ATOM    158  HW1 SOL    40      36.056   7.772  22.244  1.00  0.00           H
ATOM    159  HW2 SOL    40      37.274   7.016  21.756  1.00  0.00           H
ATOM    160  MW  SOL    40      36.407   7.116  21.764  1.00  0.00            
ATOM    161  OW  SOL    41      27.131   6.998  17.103  1.00  0.00           O
ATOM    162  HW1 SOL    41      27.392   6.224  16.604  1.00  0.00           H
ATOM    163  HW2 SOL    41      26.174   6.980  17.092  1.00  0.00           H
ATOM    164  MW  SOL    41      27.221   7.116  17.122  1.00  0.00            
ATOM    165  OW  SOL    42      36.317   6.998  17.103  1.00  0.00           O
ATOM    166  HW1 SOL    42      36.032   7.768  16.611  1.00  0.00           H
ATOM    167  HW2 SOL    42      35.775   7.003  17.892  1.00  0.00           H
ATOM    168  MW  SOL    42      36.407   7.116  17.122  1.00  0.00            
ATOM    169  OW  SOL    43      30.302   4.678  19.424  1.00  0.00           O
ATOM    170  HW1 SOL    43      29.759   5.466  19.429  1.00  0.00           H
ATOM    171  HW2 SOL    43      30.017   4.186  20.194  1.00  0.00           H
ATOM    172  MW  SOL    43      30.392   4.796  19.443  1.00  0.00            
ATOM    173  OW  SOL    44      33.146   4.678  19.424  1.00  0.00           O
ATOM    174  HW1 SOL    44      32.189   4.666  19.406  1.00  0.00           H
ATOM    175  HW2 SOL    44      33.407   4.178  18.650  1.00  0.00           H
ATOM    176  MW  SOL    44      33.236   4.796  19.443  1.00  0.00            
ATOM    177  OW  SOL    45      30.302   9.318  19.424  1.00  0.00           O
ATOM    178  HW1 SOL    45      31.259   9.330  19.442  1.00  0.00           H
ATOM    179  HW2 SOL    45      30.041   9.818  20.198  1.00  0.00           H
ATOM    180  MW  SOL    45      30.392   9.436  19.443  1.00  0.00            
ATOM    181  OW  SOL    46      33.146   9.318  19.424  1.00  0.00           O
ATOM    182  HW1 SOL    46      33.689   8.530  19.419  1.00  0.00           H
ATOM    183  HW2 SOL    46      33.431   9.810  18.654  1.00  0.00           H
ATOM    184  MW  SOL    46      33.236   9.436  19.443  1.00  0.00 
ATOM      1  OW  SOL     1      25.709  13.343  16.415  1.00  0.00           O
ATOM      2  HW1 SOL     1      24.910  13.372  16.941  1.00  0.00           H
ATOM      3  HW2 SOL     1      25.680  14.142  15.889  1.00  0.00           H
ATOM      4  MW  SOL     1      25.799  13.461  16.434  1.00  0.00            
ATOM      5  OW  SOL     2      25.709  13.343  22.433  1.00  0.00           O
ATOM      6  HW1 SOL     2      26.508  13.314  21.907  1.00  0.00           H
ATOM      7  HW2 SOL     2      25.738  12.544  22.959  1.00  0.00           H
ATOM      8  MW  SOL     2      25.799  13.461  22.452  1.00  0.00            
ATOM      9  OW  SOL     3      25.709  15.664  14.831  1.00  0.00           O
ATOM     10  HW1 SOL     3      24.923  16.147  15.087  1.00  0.00           H
ATOM     11  HW2 SOL     3      25.695  15.672  13.874  1.00  0.00           H
ATOM     12  MW  SOL     3      25.799  15.782  14.850  1.00  0.00            
ATOM     13  OW  SOL     4      25.709  15.664  24.017  1.00  0.00           O
ATOM     14  HW1 SOL     4      25.707  14.874  23.477  1.00  0.00           H
ATOM     15  HW2 SOL     4      24.927  16.143  23.744  1.00  0.00           H
ATOM     16  MW  SOL     4      25.799  15.782  15.908  1.00  0.00            
ATOM     17  OW  SOL     5      25.709  23.052  14.831  1.00  0.00           O
ATOM     18  HW1 SOL     5      25.711  23.842  15.371  1.00  0.00           H
ATOM     19  HW2 SOL     5      26.491  22.573  15.104  1.00  0.00           H
ATOM     20  MW  SOL     5      25.799  23.170  14.850  1.00  0.00            
ATOM     21  OW  SOL     6      25.709  23.052  24.017  1.00  0.00           O
ATOM     22  HW1 SOL     6      26.495  22.569  23.761  1.00  0.00           H
ATOM     23  HW2 SOL     6      25.723  23.043  24.974  1.00  0.00           H
ATOM     24  MW  SOL     6      25.799  23.170  24.036  1.00  0.00            
ATOM     25  OW  SOL     7      31.724  16.349  13.409  1.00  0.00           O
ATOM     26  HW1 SOL     7      30.925  16.875  13.380  1.00  0.00           H
ATOM     27  HW2 SOL     7      31.695  15.823  12.610  1.00  0.00           H
ATOM     28  MW  SOL     7      31.814  16.467  13.428  1.00  0.00            
ATOM     29  OW  SOL     8      31.720  22.367  13.409  1.00  0.00           O
ATOM     30  HW1 SOL     8      32.523  21.841  13.438  1.00  0.00           H
ATOM     31  HW2 SOL     8      31.753  22.893  14.208  1.00  0.00           H
ATOM     32  MW  SOL     8      31.810  22.485  13.428  1.00  0.00            
ATOM     33  OW  SOL     9      31.720  14.765  15.730  1.00  0.00           O
ATOM     34  HW1 SOL     9      31.722  15.305  14.940  1.00  0.00           H
ATOM     35  HW2 SOL     9      30.942  15.038  16.209  1.00  0.00           H
ATOM     36  MW  SOL     9      31.810  14.883  15.749  1.00  0.00            
ATOM     37  OW  SOL    10      31.720  23.951  15.730  1.00  0.00           O
ATOM     38  HW1 SOL    10      30.938  23.695  16.213  1.00  0.00           H
ATOM     39  HW2 SOL    10      31.710  24.908  15.738  1.00  0.00           H
ATOM     40  MW  SOL    10      31.810  24.069  15.749  1.00  0.00            
ATOM     41  OW  SOL    11      31.724  14.765  23.118  1.00  0.00           O
ATOM     42  HW1 SOL    11      32.510  15.021  22.635  1.00  0.00           H
ATOM     43  HW2 SOL    11      31.738  13.808  23.109  1.00  0.00           H
ATOM     44  MW  SOL    11      31.814  14.883  23.137  1.00  0.00            
ATOM     45  OW  SOL    12      31.724  23.951  23.118  1.00  0.00           O
ATOM     46  HW1 SOL    12      31.726  23.411  23.908  1.00  0.00           H
ATOM     47  HW2 SOL    12      32.506  23.678  22.639  1.00  0.00           H
ATOM     48  MW  SOL    12      31.814  24.069  23.137  1.00  0.00            
ATOM     49  OW  SOL    13      29.404  17.936  13.409  1.00  0.00           O
ATOM     50  HW1 SOL    13      29.386  18.892  13.437  1.00  0.00           H
ATOM     51  HW2 SOL    13      28.905  17.664  14.179  1.00  0.00           H
ATOM     52  MW  SOL    13      29.494  18.054  13.428  1.00  0.00            
ATOM     53  OW  SOL    14      29.404  20.780  13.409  1.00  0.00           O
ATOM     54  HW1 SOL    14      30.194  21.320  13.411  1.00  0.00           H
ATOM     55  HW2 SOL    14      28.909  21.082  12.647  1.00  0.00           H
ATOM     56  MW  SOL    14      29.494  20.898  13.428  1.00  0.00            
ATOM     57  OW  SOL    15      28.029  13.343  18.002  1.00  0.00           O
ATOM     58  HW1 SOL    15      27.239  13.345  17.462  1.00  0.00           H
ATOM     59  HW2 SOL    15      28.524  12.581  17.700  1.00  0.00           H
ATOM     60  MW  SOL    15      28.119  13.461  18.021  1.00  0.00            
ATOM     61  OW  SOL    16      28.029  13.343  20.846  1.00  0.00           O
ATOM     62  HW1 SOL    16      28.047  13.371  19.890  1.00  0.00           H
ATOM     63  HW2 SOL    16      28.528  14.113  21.118  1.00  0.00           H
ATOM     64  MW  SOL    16      28.119  13.461  20.865  1.00  0.00            
ATOM     65  OW  SOL    17      27.972  17.056  15.619  1.00  0.00           O
ATOM     66  HW1 SOL    17      28.490  16.468  16.168  1.00  0.00           H
ATOM     67  HW2 SOL    17      27.206  16.539  15.370  1.00  0.00           H
ATOM     68  MW  SOL    17      28.062  17.174  15.638  1.00  0.00            
ATOM     69  OW  SOL    18      27.972  17.056  23.229  1.00  0.00           O
ATOM     70  HW1 SOL    18      28.430  17.337  24.022  1.00  0.00           H
ATOM     71  HW2 SOL    18      27.204  16.583  23.551  1.00  0.00           H
ATOM     72  MW  SOL    18      28.062  17.174  23.248  1.00  0.00            
ATOM     73  OW  SOL    19      27.972  21.660  15.619  1.00  0.00           O
ATOM     74  HW1 SOL    19      28.462  21.329  14.865  1.00  0.00           H
ATOM     75  HW2 SOL    19      27.704  20.874  16.095  1.00  0.00           H
ATOM     76  MW  SOL    19      28.062  21.778  15.638  1.00  0.00            
ATOM     77  OW  SOL    20      27.972  21.660  23.229  1.00  0.00           O
ATOM     78  HW1 SOL    20      28.516  22.187  22.644  1.00  0.00           H
ATOM     79  HW2 SOL    20      27.713  20.906  22.701  1.00  0.00           H
ATOM     80  MW  SOL    20      28.062  21.778  23.248  1.00  0.00            
ATOM     81  OW  SOL    21      29.460  15.553  17.122  1.00  0.00           O
ATOM     82  HW1 SOL    21      28.971  14.799  17.453  1.00  0.00           H
ATOM     83  HW2 SOL    21      29.728  16.029  17.908  1.00  0.00           H
ATOM     84  MW  SOL    21      29.550  15.671  17.141  1.00  0.00            
ATOM     85  OW  SOL    22      29.460  23.163  17.122  1.00  0.00           O
ATOM     86  HW1 SOL    22      29.720  22.635  17.876  1.00  0.00           H
ATOM     87  HW2 SOL    22      28.917  22.578  16.595  1.00  0.00           H
ATOM     88  MW  SOL    22      29.550  23.281  17.141  1.00  0.00            
ATOM     89  OW  SOL    23      29.460  15.553  21.726  1.00  0.00           O
ATOM     90  HW1 SOL    23      30.227  15.304  22.243  1.00  0.00           H
ATOM     91  HW2 SOL    23      28.942  16.102  22.314  1.00  0.00           H
ATOM     92  MW  SOL    23      29.550  15.671  21.745  1.00  0.00            
ATOM     93  OW  SOL    24      29.460  23.163  21.726  1.00  0.00           O
ATOM     94  HW1 SOL    24      29.003  23.956  21.445  1.00  0.00           H
ATOM     95  HW2 SOL    24      30.229  23.485  22.199  1.00  0.00           H
ATOM     96  MW  SOL    24      29.550  23.281  21.745  1.00  0.00            
ATOM     97  OW  SOL    25      34.044  17.936  13.409  1.00  0.00           O
ATOM     98  HW1 SOL    25      33.254  17.396  13.407  1.00  0.00           H
ATOM     99  HW2 SOL    25      34.539  17.634  14.171  1.00  0.00           H
ATOM    100  MW  SOL    25      34.134  18.054  13.428  1.00  0.00            
ATOM    101  OW  SOL    26      34.044  20.780  13.409  1.00  0.00           O
ATOM    102  HW1 SOL    26      34.062  19.824  13.381  1.00  0.00           H
ATOM    103  HW2 SOL    26      34.543  21.052  12.639  1.00  0.00           H
ATOM    104  MW  SOL    26      34.134  20.898  13.428  1.00  0.00            
ATOM    105  OW  SOL    27      35.419  13.343  18.002  1.00  0.00           O
ATOM    106  HW1 SOL    27      35.401  13.315  18.958  1.00  0.00           H
ATOM    107  HW2 SOL    27      34.920  12.573  17.730  1.00  0.00           H
ATOM    108  MW  SOL    27      35.509  13.461  18.021  1.00  0.00            
ATOM    109  OW  SOL    28      35.419  13.343  20.846  1.00  0.00           O
ATOM    110  HW1 SOL    28      36.209  13.341  21.386  1.00  0.00           H
ATOM    111  HW2 SOL    28      34.924  14.105  21.148  1.00  0.00           H
ATOM    112  MW  SOL    28      35.509  13.461  20.865  1.00  0.00            
ATOM    113  OW  SOL    29      35.476  17.056  15.619  1.00  0.00           O
ATOM    114  HW1 SOL    29      34.932  16.529  16.204  1.00  0.00           H
ATOM    115  HW2 SOL    29      35.735  17.810  16.147  1.00  0.00           H
ATOM    116  MW  SOL    29      35.566  17.174  15.638  1.00  0.00            
ATOM    117  OW  SOL    30      35.476  17.056  23.229  1.00  0.00           O
ATOM    118  HW1 SOL    30      34.986  17.387  23.983  1.00  0.00           H
ATOM    119  HW2 SOL    30      35.744  17.842  22.753  1.00  0.00           H
ATOM    120  MW  SOL    30      35.566  17.174  23.248  1.00  0.00            
ATOM    121  OW  SOL    31      35.476  21.660  15.619  1.00  0.00           O
ATOM    122  HW1 SOL    31      35.018  21.379  14.826  1.00  0.00           H
ATOM    123  HW2 SOL    31      36.244  22.133  15.297  1.00  0.00           H
ATOM    124  MW  SOL    31      35.566  21.778  15.638  1.00  0.00            
ATOM    125  OW  SOL    32      35.476  21.660  23.229  1.00  0.00           O
ATOM    126  HW1 SOL    32      34.957  22.248  22.680  1.00  0.00           H
ATOM    127  HW2 SOL    32      36.242  22.177  23.478  1.00  0.00           H
ATOM    128  MW  SOL    32      35.566  21.778  23.248  1.00  0.00            
ATOM    129  OW  SOL    33      33.987  15.553  17.122  1.00  0.00           O
ATOM    130  HW1 SOL    33      34.445  14.760  17.403  1.00  0.00           H
ATOM    131  HW2 SOL    33      33.219  15.231  16.649  1.00  0.00           H
ATOM    132  MW  SOL    33      34.077  15.671  17.141  1.00  0.00            
ATOM    133  OW  SOL    34      33.987  23.163  17.122  1.00  0.00           O
ATOM    134  HW1 SOL    34      33.221  23.412  16.605  1.00  0.00           H
ATOM    135  HW2 SOL    34      34.506  22.614  16.534  1.00  0.00           H
ATOM    136  MW  SOL    34      34.077  23.281  17.141  1.00  0.00            
ATOM    137  OW  SOL    35      33.987  15.553  21.726  1.00  0.00           O
ATOM    138  HW1 SOL    35      33.728  16.081  20.972  1.00  0.00           H
ATOM    139  HW2 SOL    35      34.531  16.138  22.253  1.00  0.00           H
ATOM    140  MW  SOL    35      34.077  15.671  21.745  1.00  0.00            
ATOM    141  OW  SOL    36      33.987  23.163  21.726  1.00  0.00           O
ATOM    142  HW1 SOL    36      34.477  23.917  21.395  1.00  0.00           H
ATOM    143  HW2 SOL    36      33.720  22.687  20.940  1.00  0.00           H
ATOM    144  MW  SOL    36      34.077  23.281  21.745  1.00  0.00            
ATOM    145  OW  SOL    37      28.715  19.358  19.424  1.00  0.00           O
ATOM    146  HW1 SOL    37      29.241  20.157  19.395  1.00  0.00           H
ATOM    147  HW2 SOL    37      28.189  19.387  18.625  1.00  0.00           H
ATOM    148  MW  SOL    37      28.805  19.476  19.443  1.00  0.00            
ATOM    149  OW  SOL    38      34.733  19.358  19.424  1.00  0.00           O
ATOM    150  HW1 SOL    38      34.207  18.559  19.453  1.00  0.00           H
ATOM    151  HW2 SOL    38      35.259  19.329  20.223  1.00  0.00           H
ATOM    152  MW  SOL    38      34.823  19.476  19.443  1.00  0.00            
ATOM    153  OW  SOL    39      27.131  19.358  21.745  1.00  0.00           O
ATOM    154  HW1 SOL    39      27.416  18.588  22.237  1.00  0.00           H
ATOM    155  HW2 SOL    39      27.673  19.353  20.956  1.00  0.00           H
ATOM    156  MW  SOL    39      27.221  19.476  21.764  1.00  0.00            
ATOM    157  OW  SOL    40      36.317  19.358  21.745  1.00  0.00           O
ATOM    158  HW1 SOL    40      36.056  20.132  22.244  1.00  0.00           H
ATOM    159  HW2 SOL    40      37.274  19.376  21.756  1.00  0.00           H
ATOM    160  MW  SOL    40      36.407  19.476  21.764  1.00  0.00            
ATOM    161  OW  SOL    41      27.131  19.358  17.103  1.00  0.00           O
ATOM    162  HW1 SOL    41      27.392  18.584  16.604  1.00  0.00           H
ATOM    163  HW2 SOL    41      26.174  19.340  17.092  1.00  0.00           H
ATOM    164  MW  SOL    41      27.221  19.476  17.122  1.00  0.00            
ATOM    165  OW  SOL    42      36.317  19.358  17.103  1.00  0.00           O
ATOM    166  HW1 SOL    42      36.032  20.128  16.611  1.00  0.00           H
ATOM    167  HW2 SOL    42      35.775  19.363  17.892  1.00  0.00           H
ATOM    168  MW  SOL    42      36.407  19.476  17.122  1.00  0.00            
ATOM    169  OW  SOL    43      30.302  17.038  19.424  1.00  0.00           O
ATOM    170  HW1 SOL    43      29.759  17.826  19.429  1.00  0.00           H
ATOM    171  HW2 SOL    43      30.017  16.546  20.194  1.00  0.00           H
ATOM    172  MW  SOL    43      30.392  17.156  19.443  1.00  0.00            
ATOM    173  OW  SOL    44      33.146  17.038  19.424  1.00  0.00           O
ATOM    174  HW1 SOL    44      32.189  17.026  19.406  1.00  0.00           H
ATOM    175  HW2 SOL    44      33.407  16.538  18.650  1.00  0.00           H
ATOM    176  MW  SOL    44      33.236  17.156  19.443  1.00  0.00            
ATOM    177  OW  SOL    45      30.302  21.678  19.424  1.00  0.00           O
ATOM    178  HW1 SOL    45      31.259  21.690  19.442  1.00  0.00           H
ATOM    179  HW2 SOL    45      30.041  22.178  20.198  1.00  0.00           H
ATOM    180  MW  SOL    45      30.392  21.796  19.443  1.00  0.00            
ATOM    181  OW  SOL    46      33.146  21.678  19.424  1.00  0.00           O
ATOM    182  HW1 SOL    46      33.689  20.890  19.419  1.00  0.00           H
ATOM    183  HW2 SOL    46      33.431  22.170  18.654  1.00  0.00           H
ATOM    184  MW  SOL    46      33.236  21.796  19.443  1.00  0.00  
ATOM      1  OW  SOL     1      25.709  25.703  16.415  1.00  0.00           O
ATOM      2  HW1 SOL     1      24.910  25.732  16.941  1.00  0.00           H
ATOM      3  HW2 SOL     1      25.680  26.502  15.889  1.00  0.00           H
ATOM      4  MW  SOL     1      25.799  25.821  16.434  1.00  0.00            
ATOM      5  OW  SOL     2      25.709  25.703  22.433  1.00  0.00           O
ATOM      6  HW1 SOL     2      26.508  25.674  21.907  1.00  0.00           H
ATOM      7  HW2 SOL     2      25.738  24.904  22.959  1.00  0.00           H
ATOM      8  MW  SOL     2      25.799  25.821  22.452  1.00  0.00            
ATOM      9  OW  SOL     3      25.709  28.024  14.831  1.00  0.00           O
ATOM     10  HW1 SOL     3      24.923  28.507  15.087  1.00  0.00           H
ATOM     11  HW2 SOL     3      25.695  28.032  13.874  1.00  0.00           H
ATOM     12  MW  SOL     3      25.799  28.142  14.850  1.00  0.00            
ATOM     13  OW  SOL     4      25.709  28.024  24.017  1.00  0.00           O
ATOM     14  HW1 SOL     4      25.707  27.234  23.477  1.00  0.00           H
ATOM     15  HW2 SOL     4      24.927  28.503  23.744  1.00  0.00           H
ATOM     16  MW  SOL     4      25.799  28.142  15.908  1.00  0.00            
ATOM     17  OW  SOL     5      25.709  35.412  14.831  1.00  0.00           O
ATOM     18  HW1 SOL     5      25.711  36.202  15.371  1.00  0.00           H
ATOM     19  HW2 SOL     5      26.491  34.933  15.104  1.00  0.00           H
ATOM     20  MW  SOL     5      25.799  35.530  14.850  1.00  0.00            
ATOM     21  OW  SOL     6      25.709  35.412  24.017  1.00  0.00           O
ATOM     22  HW1 SOL     6      26.495  34.929  23.761  1.00  0.00           H
ATOM     23  HW2 SOL     6      25.723  35.403  24.974  1.00  0.00           H
ATOM     24  MW  SOL     6      25.799  35.530  24.036  1.00  0.00            
ATOM     25  OW  SOL     7      31.724  28.709  13.409  1.00  0.00           O
ATOM     26  HW1 SOL     7      30.925  29.235  13.380  1.00  0.00           H
ATOM     27  HW2 SOL     7      31.695  28.183  12.610  1.00  0.00           H
ATOM     28  MW  SOL     7      31.814  28.827  13.428  1.00  0.00            
ATOM     29  OW  SOL     8      31.720  34.727  13.409  1.00  0.00           O
ATOM     30  HW1 SOL     8      32.523  34.201  13.438  1.00  0.00           H
ATOM     31  HW2 SOL     8      31.753  35.253  14.208  1.00  0.00           H
ATOM     32  MW  SOL     8      31.810  34.845  13.428  1.00  0.00            
ATOM     33  OW  SOL     9      31.720  27.125  15.730  1.00  0.00           O
ATOM     34  HW1 SOL     9      31.722  27.665  14.940  1.00  0.00           H
ATOM     35  HW2 SOL     9      30.942  27.398  16.209  1.00  0.00           H
ATOM     36  MW  SOL     9      31.810  27.243  15.749  1.00  0.00            
ATOM     37  OW  SOL    10      31.720  36.311  15.730  1.00  0.00           O
ATOM     38  HW1 SOL    10      30.938  36.055  16.213  1.00  0.00           H
ATOM     39  HW2 SOL    10      31.710  37.268  15.738  1.00  0.00           H
ATOM     40  MW  SOL    10      31.810  36.429  15.749  1.00  0.00            
ATOM     41  OW  SOL    11      31.724  27.125  23.118  1.00  0.00           O
ATOM     42  HW1 SOL    11      32.510  27.381  22.635  1.00  0.00           H
ATOM     43  HW2 SOL    11      31.738  26.168  23.109  1.00  0.00           H
ATOM     44  MW  SOL    11      31.814  27.243  23.137  1.00  0.00            
ATOM     45  OW  SOL    12      31.724  36.311  23.118  1.00  0.00           O
ATOM     46  HW1 SOL    12      31.726  35.771  23.908  1.00  0.00           H
ATOM     47  HW2 SOL    12      32.506  36.038  22.639  1.00  0.00           H
ATOM     48  MW  SOL    12      31.814  36.429  23.137  1.00  0.00            
ATOM     49  OW  SOL    13      29.404  30.296  13.409  1.00  0.00           O
ATOM     50  HW1 SOL    13      29.386  31.252  13.437  1.00  0.00           H
ATOM     51  HW2 SOL    13      28.905  30.024  14.179  1.00  0.00           H
ATOM     52  MW  SOL    13      29.494  30.414  13.428  1.00  0.00            
ATOM     53  OW  SOL    14      29.404  33.140  13.409  1.00  0.00           O
ATOM     54  HW1 SOL    14      30.194  33.680  13.411  1.00  0.00           H
ATOM     55  HW2 SOL    14      28.909  33.442  12.647  1.00  0.00           H
ATOM     56  MW  SOL    14      29.494  33.258  13.428  1.00  0.00            
ATOM     57  OW  SOL    15      28.029  25.703  18.002  1.00  0.00           O
ATOM     58  HW1 SOL    15      27.239  25.705  17.462  1.00  0.00           H
ATOM     59  HW2 SOL    15      28.524  24.941  17.700  1.00  0.00           H
ATOM     60  MW  SOL    15      28.119  25.821  18.021  1.00  0.00            
ATOM     61  OW  SOL    16      28.029  25.703  20.846  1.00  0.00           O
ATOM     62  HW1 SOL    16      28.047  25.731  19.890  1.00  0.00           H
ATOM     63  HW2 SOL    16      28.528  26.473  21.118  1.00  0.00           H
ATOM     64  MW  SOL    16      28.119  25.821  20.865  1.00  0.00            
ATOM     65  OW  SOL    17      27.972  29.416  15.619  1.00  0.00           O
ATOM     66  HW1 SOL    17      28.490  28.828  16.168  1.00  0.00           H
ATOM     67  HW2 SOL    17      27.206  28.899  15.370  1.00  0.00           H
ATOM     68  MW  SOL    17      28.062  29.534  15.638  1.00  0.00            
ATOM     69  OW  SOL    18      27.972  29.416  23.229  1.00  0.00           O
ATOM     70  HW1 SOL    18      28.430  29.697  24.022  1.00  0.00           H
ATOM     71  HW2 SOL    18      27.204  28.943  23.551  1.00  0.00           H
ATOM     72  MW  SOL    18      28.062  29.534  23.248  1.00  0.00            
ATOM     73  OW  SOL    19      27.972  34.020  15.619  1.00  0.00           O
ATOM     74  HW1 SOL    19      28.462  33.689  14.865  1.00  0.00           H
ATOM     75  HW2 SOL    19      27.704  33.234  16.095  1.00  0.00           H
ATOM     76  MW  SOL    19      28.062  34.138  15.638  1.00  0.00            
ATOM     77  OW  SOL    20      27.972  34.020  23.229  1.00  0.00           O
ATOM     78  HW1 SOL    20      28.516  34.547  22.644  1.00  0.00           H
ATOM     79  HW2 SOL    20      27.713  33.266  22.701  1.00  0.00           H
ATOM     80  MW  SOL    20      28.062  34.138  23.248  1.00  0.00            
ATOM     81  OW  SOL    21      29.460  27.913  17.122  1.00  0.00           O
ATOM     82  HW1 SOL    21      28.971  27.159  17.453  1.00  0.00           H
ATOM     83  HW2 SOL    21      29.728  28.389  17.908  1.00  0.00           H
ATOM     84  MW  SOL    21      29.550  28.031  17.141  1.00  0.00            
ATOM     85  OW  SOL    22      29.460  35.523  17.122  1.00  0.00           O
ATOM     86  HW1 SOL    22      29.720  34.995  17.876  1.00  0.00           H
ATOM     87  HW2 SOL    22      28.917  34.938  16.595  1.00  0.00           H
ATOM     88  MW  SOL    22      29.550  35.641  17.141  1.00  0.00            
ATOM     89  OW  SOL    23      29.460  27.913  21.726  1.00  0.00           O
ATOM     90  HW1 SOL    23      30.227  27.664  22.243  1.00  0.00           H
ATOM     91  HW2 SOL    23      28.942  28.462  22.314  1.00  0.00           H
ATOM     92  MW  SOL    23      29.550  28.031  21.745  1.00  0.00            
ATOM     93  OW  SOL    24      29.460  35.523  21.726  1.00  0.00           O
ATOM     94  HW1 SOL    24      29.003  36.316  21.445  1.00  0.00           H
ATOM     95  HW2 SOL    24      30.229  35.845  22.199  1.00  0.00           H
ATOM     96  MW  SOL    24      29.550  35.641  21.745  1.00  0.00            
ATOM     97  OW  SOL    25      34.044  30.296  13.409  1.00  0.00           O
ATOM     98  HW1 SOL    25      33.254  29.756  13.407  1.00  0.00           H
ATOM     99  HW2 SOL    25      34.539  29.994  14.171  1.00  0.00           H
ATOM    100  MW  SOL    25      34.134  30.414  13.428  1.00  0.00            
ATOM    101  OW  SOL    26      34.044  33.140  13.409  1.00  0.00           O
ATOM    102  HW1 SOL    26      34.062  32.184  13.381  1.00  0.00           H
ATOM    103  HW2 SOL    26      34.543  33.412  12.639  1.00  0.00           H
ATOM    104  MW  SOL    26      34.134  33.258  13.428  1.00  0.00            
ATOM    105  OW  SOL    27      35.419  25.703  18.002  1.00  0.00           O
ATOM    106  HW1 SOL    27      35.401  25.675  18.958  1.00  0.00           H
ATOM    107  HW2 SOL    27      34.920  24.933  17.730  1.00  0.00           H
ATOM    108  MW  SOL    27      35.509  25.821  18.021  1.00  0.00            
ATOM    109  OW  SOL    28      35.419  25.703  20.846  1.00  0.00           O
ATOM    110  HW1 SOL    28      36.209  25.701  21.386  1.00  0.00           H
ATOM    111  HW2 SOL    28      34.924  26.465  21.148  1.00  0.00           H
ATOM    112  MW  SOL    28      35.509  25.821  20.865  1.00  0.00            
ATOM    113  OW  SOL    29      35.476  29.416  15.619  1.00  0.00           O
ATOM    114  HW1 SOL    29      34.932  28.889  16.204  1.00  0.00           H
ATOM    115  HW2 SOL    29      35.735  30.170  16.147  1.00  0.00           H
ATOM    116  MW  SOL    29      35.566  29.534  15.638  1.00  0.00            
ATOM    117  OW  SOL    30      35.476  29.416  23.229  1.00  0.00           O
ATOM    118  HW1 SOL    30      34.986  29.747  23.983  1.00  0.00           H
ATOM    119  HW2 SOL    30      35.744  30.202  22.753  1.00  0.00           H
ATOM    120  MW  SOL    30      35.566  29.534  23.248  1.00  0.00            
ATOM    121  OW  SOL    31      35.476  34.020  15.619  1.00  0.00           O
ATOM    122  HW1 SOL    31      35.018  33.739  14.826  1.00  0.00           H
ATOM    123  HW2 SOL    31      36.244  34.493  15.297  1.00  0.00           H
ATOM    124  MW  SOL    31      35.566  34.138  15.638  1.00  0.00            
ATOM    125  OW  SOL    32      35.476  34.020  23.229  1.00  0.00           O
ATOM    126  HW1 SOL    32      34.957  34.608  22.680  1.00  0.00           H
ATOM    127  HW2 SOL    32      36.242  34.537  23.478  1.00  0.00           H
ATOM    128  MW  SOL    32      35.566  34.138  23.248  1.00  0.00            
ATOM    129  OW  SOL    33      33.987  27.913  17.122  1.00  0.00           O
ATOM    130  HW1 SOL    33      34.445  27.120  17.403  1.00  0.00           H
ATOM    131  HW2 SOL    33      33.219  27.591  16.649  1.00  0.00           H
ATOM    132  MW  SOL    33      34.077  28.031  17.141  1.00  0.00            
ATOM    133  OW  SOL    34      33.987  35.523  17.122  1.00  0.00           O
ATOM    134  HW1 SOL    34      33.221  35.772  16.605  1.00  0.00           H
ATOM    135  HW2 SOL    34      34.506  34.974  16.534  1.00  0.00           H
ATOM    136  MW  SOL    34      34.077  35.641  17.141  1.00  0.00            
ATOM    137  OW  SOL    35      33.987  27.913  21.726  1.00  0.00           O
ATOM    138  HW1 SOL    35      33.728  28.441  20.972  1.00  0.00           H
ATOM    139  HW2 SOL    35      34.531  28.498  22.253  1.00  0.00           H
ATOM    140  MW  SOL    35      34.077  28.031  21.745  1.00  0.00            
ATOM    141  OW  SOL    36      33.987  35.523  21.726  1.00  0.00           O
ATOM    142  HW1 SOL    36      34.477  36.277  21.395  1.00  0.00           H
ATOM    143  HW2 SOL    36      33.720  35.047  20.940  1.00  0.00           H
ATOM    144  MW  SOL    36      34.077  35.641  21.745  1.00  0.00            
ATOM    145  OW  SOL    37      28.715  31.718  19.424  1.00  0.00           O
ATOM    146  HW1 SOL    37      29.241  32.517  19.395  1.00  0.00           H
ATOM    147  HW2 SOL    37      28.189  31.747  18.625  1.00  0.00           H
ATOM    148  MW  SOL    37      28.805  31.836  19.443  1.00  0.00            
ATOM    149  OW  SOL    38      34.733  31.718  19.424  1.00  0.00           O
ATOM    150  HW1 SOL    38      34.207  30.919  19.453  1.00  0.00           H
ATOM    151  HW2 SOL    38      35.259  31.689  20.223  1.00  0.00           H
ATOM    152  MW  SOL    38      34.823  31.836  19.443  1.00  0.00            
ATOM    153  OW  SOL    39      27.131  31.718  21.745  1.00  0.00           O
ATOM    154  HW1 SOL    39      27.416  30.948  22.237  1.00  0.00           H
ATOM    155  HW2 SOL    39      27.673  31.713  20.956  1.00  0.00           H
ATOM    156  MW  SOL    39      27.221  31.836  21.764  1.00  0.00            
ATOM    157  OW  SOL    40      36.317  31.718  21.745  1.00  0.00           O
ATOM    158  HW1 SOL    40      36.056  32.492  22.244  1.00  0.00           H
ATOM    159  HW2 SOL    40      37.274  31.736  21.756  1.00  0.00           H
ATOM    160  MW  SOL    40      36.407  31.836  21.764  1.00  0.00            
ATOM    161  OW  SOL    41      27.131  31.718  17.103  1.00  0.00           O
ATOM    162  HW1 SOL    41      27.392  30.944  16.604  1.00  0.00           H
ATOM    163  HW2 SOL    41      26.174  31.700  17.092  1.00  0.00           H
ATOM    164  MW  SOL    41      27.221  31.836  17.122  1.00  0.00            
ATOM    165  OW  SOL    42      36.317  31.718  17.103  1.00  0.00           O
ATOM    166  HW1 SOL    42      36.032  32.488  16.611  1.00  0.00           H
ATOM    167  HW2 SOL    42      35.775  31.723  17.892  1.00  0.00           H
ATOM    168  MW  SOL    42      36.407  31.836  17.122  1.00  0.00            
ATOM    169  OW  SOL    43      30.302  29.398  19.424  1.00  0.00           O
ATOM    170  HW1 SOL    43      29.759  30.186  19.429  1.00  0.00           H
ATOM    171  HW2 SOL    43      30.017  28.906  20.194  1.00  0.00           H
ATOM    172  MW  SOL    43      30.392  29.516  19.443  1.00  0.00            
ATOM    173  OW  SOL    44      33.146  29.398  19.424  1.00  0.00           O
ATOM    174  HW1 SOL    44      32.189  29.386  19.406  1.00  0.00           H
ATOM    175  HW2 SOL    44      33.407  28.898  18.650  1.00  0.00           H
ATOM    176  MW  SOL    44      33.236  29.516  19.443  1.00  0.00            
ATOM    177  OW  SOL    45      30.302  34.038  19.424  1.00  0.00           O
ATOM    178  HW1 SOL    45      31.259  34.050  19.442  1.00  0.00           H
ATOM    179  HW2 SOL    45      30.041  34.538  20.198  1.00  0.00           H
ATOM    180  MW  SOL    45      30.392  34.156  19.443  1.00  0.00            
ATOM    181  OW  SOL    46      33.146  34.038  19.424  1.00  0.00           O
ATOM    182  HW1 SOL    46      33.689  33.250  19.419  1.00  0.00           H
ATOM    183  HW2 SOL    46      33.431  34.530  18.654  1.00  0.00           H
ATOM    184  MW  SOL    46      33.236  34.156  19.443  1.00  0.00  
ATOM      1  OW  SOL     1       0.989   0.983  28.775  1.00  0.00           O
ATOM      2  HW1 SOL     1       0.190   1.012  29.301  1.00  0.00           H
ATOM      3  HW2 SOL     1       0.960   1.782  28.249  1.00  0.00           H
ATOM      4  MW  SOL     1       1.079   1.101  28.794  1.00  0.00            
ATOM      5  OW  SOL     2       0.989   0.983  34.793  1.00  0.00           O
ATOM      6  HW1 SOL     2       1.788   0.954  34.267  1.00  0.00           H
ATOM      7  HW2 SOL     2       1.018   0.184  35.319  1.00  0.00           H
ATOM      8  MW  SOL     2       1.079   1.101  34.812  1.00  0.00            
ATOM      9  OW  SOL     3       0.989   3.304  27.191  1.00  0.00           O
ATOM     10  HW1 SOL     3       0.203   3.787  27.447  1.00  0.00           H
ATOM     11  HW2 SOL     3       0.975   3.312  26.234  1.00  0.00           H
ATOM     12  MW  SOL     3       1.079   3.422  27.210  1.00  0.00            
ATOM     13  OW  SOL     4       0.989   3.304  36.377  1.00  0.00           O
ATOM     14  HW1 SOL     4       0.987   2.514  35.837  1.00  0.00           H
ATOM     15  HW2 SOL     4       0.207   3.783  36.104  1.00  0.00           H
ATOM     16  MW  SOL     4       1.079   3.422  28.268  1.00  0.00            
ATOM     17  OW  SOL     5       0.989  10.692  27.191  1.00  0.00           O
ATOM     18  HW1 SOL     5       0.991  11.482  27.731  1.00  0.00           H
ATOM     19  HW2 SOL     5       1.771  10.213  27.464  1.00  0.00           H
ATOM     20  MW  SOL     5       1.079  10.810  27.210  1.00  0.00            
ATOM     21  OW  SOL     6       0.989  10.692  36.377  1.00  0.00           O
ATOM     22  HW1 SOL     6       1.775  10.209  36.121  1.00  0.00           H
ATOM     23  HW2 SOL     6       1.003  10.683  37.334  1.00  0.00           H
ATOM     24  MW  SOL     6       1.079  10.810  36.396  1.00  0.00            
ATOM     25  OW  SOL     7       7.004   3.989  25.769  1.00  0.00           O
ATOM     26  HW1 SOL     7       6.205   4.515  25.740  1.00  0.00           H
ATOM     27  HW2 SOL     7       6.975   3.463  24.970  1.00  0.00           H
ATOM     28  MW  SOL     7       7.094   4.107  25.788  1.00  0.00            
ATOM     29  OW  SOL     8       7.000  10.007  25.769  1.00  0.00           O
ATOM     30  HW1 SOL     8       7.803   9.481  25.798  1.00  0.00           H
ATOM     31  HW2 SOL     8       7.033  10.533  26.568  1.00  0.00           H
ATOM     32  MW  SOL     8       7.090  10.125  25.788  1.00  0.00            
ATOM     33  OW  SOL     9       7.000   2.405  28.090  1.00  0.00           O
ATOM     34  HW1 SOL     9       7.002   2.945  27.300  1.00  0.00           H
ATOM     35  HW2 SOL     9       6.222   2.678  28.569  1.00  0.00           H
ATOM     36  MW  SOL     9       7.090   2.523  28.109  1.00  0.00            
ATOM     37  OW  SOL    10       7.000  11.591  28.090  1.00  0.00           O
ATOM     38  HW1 SOL    10       6.218  11.335  28.573  1.00  0.00           H
ATOM     39  HW2 SOL    10       6.990  12.548  28.098  1.00  0.00           H
ATOM     40  MW  SOL    10       7.090  11.709  28.109  1.00  0.00            
ATOM     41  OW  SOL    11       7.004   2.405  35.478  1.00  0.00           O
ATOM     42  HW1 SOL    11       7.790   2.661  34.995  1.00  0.00           H
ATOM     43  HW2 SOL    11       7.018   1.448  35.469  1.00  0.00           H
ATOM     44  MW  SOL    11       7.094   2.523  35.497  1.00  0.00            
ATOM     45  OW  SOL    12       7.004  11.591  35.478  1.00  0.00           O
ATOM     46  HW1 SOL    12       7.006  11.051  36.268  1.00  0.00           H
ATOM     47  HW2 SOL    12       7.786  11.318  34.999  1.00  0.00           H
ATOM     48  MW  SOL    12       7.094  11.709  35.497  1.00  0.00            
ATOM     49  OW  SOL    13       4.684   5.576  25.769  1.00  0.00           O
ATOM     50  HW1 SOL    13       4.666   6.532  25.797  1.00  0.00           H
ATOM     51  HW2 SOL    13       4.185   5.304  26.539  1.00  0.00           H
ATOM     52  MW  SOL    13       4.774   5.694  25.788  1.00  0.00            
ATOM     53  OW  SOL    14       4.684   8.420  25.769  1.00  0.00           O
ATOM     54  HW1 SOL    14       5.474   8.960  25.771  1.00  0.00           H
ATOM     55  HW2 SOL    14       4.189   8.722  25.007  1.00  0.00           H
ATOM     56  MW  SOL    14       4.774   8.538  25.788  1.00  0.00            
ATOM     57  OW  SOL    15       3.309   0.983  30.362  1.00  0.00           O
ATOM     58  HW1 SOL    15       2.519   0.985  29.822  1.00  0.00           H
ATOM     59  HW2 SOL    15       3.804   0.221  30.060  1.00  0.00           H
ATOM     60  MW  SOL    15       3.399   1.101  30.381  1.00  0.00            
ATOM     61  OW  SOL    16       3.309   0.983  33.206  1.00  0.00           O
ATOM     62  HW1 SOL    16       3.327   1.011  32.250  1.00  0.00           H
ATOM     63  HW2 SOL    16       3.808   1.753  33.478  1.00  0.00           H
ATOM     64  MW  SOL    16       3.399   1.101  33.225  1.00  0.00            
ATOM     65  OW  SOL    17       3.252   4.696  27.979  1.00  0.00           O
ATOM     66  HW1 SOL    17       3.770   4.108  28.528  1.00  0.00           H
ATOM     67  HW2 SOL    17       2.486   4.179  27.730  1.00  0.00           H
ATOM     68  MW  SOL    17       3.342   4.814  27.998  1.00  0.00            
ATOM     69  OW  SOL    18       3.252   4.696  35.589  1.00  0.00           O
ATOM     70  HW1 SOL    18       3.710   4.977  36.382  1.00  0.00           H
ATOM     71  HW2 SOL    18       2.484   4.223  35.911  1.00  0.00           H
ATOM     72  MW  SOL    18       3.342   4.814  35.608  1.00  0.00            
ATOM     73  OW  SOL    19       3.252   9.300  27.979  1.00  0.00           O
ATOM     74  HW1 SOL    19       3.742   8.969  27.225  1.00  0.00           H
ATOM     75  HW2 SOL    19       2.984   8.514  28.455  1.00  0.00           H
ATOM     76  MW  SOL    19       3.342   9.418  27.998  1.00  0.00            
ATOM     77  OW  SOL    20       3.252   9.300  35.589  1.00  0.00           O
ATOM     78  HW1 SOL    20       3.796   9.827  35.004  1.00  0.00           H
ATOM     79  HW2 SOL    20       2.993   8.546  35.061  1.00  0.00           H
ATOM     80  MW  SOL    20       3.342   9.418  35.608  1.00  0.00            
ATOM     81  OW  SOL    21       4.740   3.193  29.482  1.00  0.00           O
ATOM     82  HW1 SOL    21       4.251   2.439  29.813  1.00  0.00           H
ATOM     83  HW2 SOL    21       5.008   3.669  30.268  1.00  0.00           H
ATOM     84  MW  SOL    21       4.830   3.311  29.501  1.00  0.00            
ATOM     85  OW  SOL    22       4.740  10.803  29.482  1.00  0.00           O
ATOM     86  HW1 SOL    22       5.000  10.275  30.236  1.00  0.00           H
ATOM     87  HW2 SOL    22       4.197  10.218  28.955  1.00  0.00           H
ATOM     88  MW  SOL    22       4.830  10.921  29.501  1.00  0.00            
ATOM     89  OW  SOL    23       4.740   3.193  34.086  1.00  0.00           O
ATOM     90  HW1 SOL    23       5.507   2.944  34.603  1.00  0.00           H
ATOM     91  HW2 SOL    23       4.222   3.742  34.674  1.00  0.00           H
ATOM     92  MW  SOL    23       4.830   3.311  34.105  1.00  0.00            
ATOM     93  OW  SOL    24       4.740  10.803  34.086  1.00  0.00           O
ATOM     94  HW1 SOL    24       4.283  11.596  33.805  1.00  0.00           H
ATOM     95  HW2 SOL    24       5.509  11.125  34.559  1.00  0.00           H
ATOM     96  MW  SOL    24       4.830  10.921  34.105  1.00  0.00            
ATOM     97  OW  SOL    25       9.324   5.576  25.769  1.00  0.00           O
ATOM     98  HW1 SOL    25       8.534   5.036  25.767  1.00  0.00           H
ATOM     99  HW2 SOL    25       9.819   5.274  26.531  1.00  0.00           H
ATOM    100  MW  SOL    25       9.414   5.694  25.788  1.00  0.00            
ATOM    101  OW  SOL    26       9.324   8.420  25.769  1.00  0.00           O
ATOM    102  HW1 SOL    26       9.342   7.464  25.741  1.00  0.00           H
ATOM    103  HW2 SOL    26       9.823   8.692  24.999  1.00  0.00           H
ATOM    104  MW  SOL    26       9.414   8.538  25.788  1.00  0.00            
ATOM    105  OW  SOL    27      10.699   0.983  30.362  1.00  0.00           O
ATOM    106  HW1 SOL    27      10.681   0.955  31.318  1.00  0.00           H
ATOM    107  HW2 SOL    27      10.200   0.213  30.090  1.00  0.00           H
ATOM    108  MW  SOL    27      10.789   1.101  30.381  1.00  0.00            
ATOM    109  OW  SOL    28      10.699   0.983  33.206  1.00  0.00           O
ATOM    110  HW1 SOL    28      11.489   0.981  33.746  1.00  0.00           H
ATOM    111  HW2 SOL    28      10.204   1.745  33.508  1.00  0.00           H
ATOM    112  MW  SOL    28      10.789   1.101  33.225  1.00  0.00            
ATOM    113  OW  SOL    29      10.756   4.696  27.979  1.00  0.00           O
ATOM    114  HW1 SOL    29      10.212   4.169  28.564  1.00  0.00           H
ATOM    115  HW2 SOL    29      11.015   5.450  28.507  1.00  0.00           H
ATOM    116  MW  SOL    29      10.846   4.814  27.998  1.00  0.00            
ATOM    117  OW  SOL    30      10.756   4.696  35.589  1.00  0.00           O
ATOM    118  HW1 SOL    30      10.266   5.027  36.343  1.00  0.00           H
ATOM    119  HW2 SOL    30      11.024   5.482  35.113  1.00  0.00           H
ATOM    120  MW  SOL    30      10.846   4.814  35.608  1.00  0.00            
ATOM    121  OW  SOL    31      10.756   9.300  27.979  1.00  0.00           O
ATOM    122  HW1 SOL    31      10.298   9.019  27.186  1.00  0.00           H
ATOM    123  HW2 SOL    31      11.524   9.773  27.657  1.00  0.00           H
ATOM    124  MW  SOL    31      10.846   9.418  27.998  1.00  0.00            
ATOM    125  OW  SOL    32      10.756   9.300  35.589  1.00  0.00           O
ATOM    126  HW1 SOL    32      10.237   9.888  35.040  1.00  0.00           H
ATOM    127  HW2 SOL    32      11.522   9.817  35.838  1.00  0.00           H
ATOM    128  MW  SOL    32      10.846   9.418  35.608  1.00  0.00            
ATOM    129  OW  SOL    33       9.267   3.193  29.482  1.00  0.00           O
ATOM    130  HW1 SOL    33       9.725   2.400  29.763  1.00  0.00           H
ATOM    131  HW2 SOL    33       8.499   2.871  29.009  1.00  0.00           H
ATOM    132  MW  SOL    33       9.357   3.311  29.501  1.00  0.00            
ATOM    133  OW  SOL    34       9.267  10.803  29.482  1.00  0.00           O
ATOM    134  HW1 SOL    34       8.501  11.052  28.965  1.00  0.00           H
ATOM    135  HW2 SOL    34       9.786  10.254  28.894  1.00  0.00           H
ATOM    136  MW  SOL    34       9.357  10.921  29.501  1.00  0.00            
ATOM    137  OW  SOL    35       9.267   3.193  34.086  1.00  0.00           O
ATOM    138  HW1 SOL    35       9.008   3.721  33.332  1.00  0.00           H
ATOM    139  HW2 SOL    35       9.811   3.778  34.613  1.00  0.00           H
ATOM    140  MW  SOL    35       9.357   3.311  34.105  1.00  0.00            
ATOM    141  OW  SOL    36       9.267  10.803  34.086  1.00  0.00           O
ATOM    142  HW1 SOL    36       9.757  11.557  33.755  1.00  0.00           H
ATOM    143  HW2 SOL    36       9.000  10.327  33.300  1.00  0.00           H
ATOM    144  MW  SOL    36       9.357  10.921  34.105  1.00  0.00            
ATOM    145  OW  SOL    37       3.995   6.998  31.784  1.00  0.00           O
ATOM    146  HW1 SOL    37       4.521   7.797  31.755  1.00  0.00           H
ATOM    147  HW2 SOL    37       3.469   7.027  30.985  1.00  0.00           H
ATOM    148  MW  SOL    37       4.085   7.116  31.803  1.00  0.00            
ATOM    149  OW  SOL    38      10.013   6.998  31.784  1.00  0.00           O
ATOM    150  HW1 SOL    38       9.487   6.199  31.813  1.00  0.00           H
ATOM    151  HW2 SOL    38      10.539   6.969  32.583  1.00  0.00           H
ATOM    152  MW  SOL    38      10.103   7.116  31.803  1.00  0.00            
ATOM    153  OW  SOL    39       2.411   6.998  34.105  1.00  0.00           O
ATOM    154  HW1 SOL    39       2.696   6.228  34.597  1.00  0.00           H
ATOM    155  HW2 SOL    39       2.953   6.993  33.316  1.00  0.00           H
ATOM    156  MW  SOL    39       2.501   7.116  34.124  1.00  0.00            
ATOM    157  OW  SOL    40      11.597   6.998  34.105  1.00  0.00           O
ATOM    158  HW1 SOL    40      11.336   7.772  34.604  1.00  0.00           H
ATOM    159  HW2 SOL    40      12.554   7.016  34.116  1.00  0.00           H
ATOM    160  MW  SOL    40      11.687   7.116  34.124  1.00  0.00            
ATOM    161  OW  SOL    41       2.411   6.998  29.463  1.00  0.00           O
ATOM    162  HW1 SOL    41       2.672   6.224  28.964  1.00  0.00           H
ATOM    163  HW2 SOL    41       1.454   6.980  29.452  1.00  0.00           H
ATOM    164  MW  SOL    41       2.501   7.116  29.482  1.00  0.00            
ATOM    165  OW  SOL    42      11.597   6.998  29.463  1.00  0.00           O
ATOM    166  HW1 SOL    42      11.312   7.768  28.971  1.00  0.00           H
ATOM    167  HW2 SOL    42      11.055   7.003  30.252  1.00  0.00           H
ATOM    168  MW  SOL    42      11.687   7.116  29.482  1.00  0.00            
ATOM    169  OW  SOL    43       5.582   4.678  31.784  1.00  0.00           O
ATOM    170  HW1 SOL    43       5.039   5.466  31.789  1.00  0.00           H
ATOM    171  HW2 SOL    43       5.297   4.186  32.554  1.00  0.00           H
ATOM    172  MW  SOL    43       5.672   4.796  31.803  1.00  0.00            
ATOM    173  OW  SOL    44       8.426   4.678  31.784  1.00  0.00           O
ATOM    174  HW1 SOL    44       7.469   4.666  31.766  1.00  0.00           H
ATOM    175  HW2 SOL    44       8.687   4.178  31.010  1.00  0.00           H
ATOM    176  MW  SOL    44       8.516   4.796  31.803  1.00  0.00            
ATOM    177  OW  SOL    45       5.582   9.318  31.784  1.00  0.00           O
ATOM    178  HW1 SOL    45       6.539   9.330  31.802  1.00  0.00           H
ATOM    179  HW2 SOL    45       5.321   9.818  32.558  1.00  0.00           H
ATOM    180  MW  SOL    45       5.672   9.436  31.803  1.00  0.00            
ATOM    181  OW  SOL    46       8.426   9.318  31.784  1.00  0.00           O
ATOM    182  HW1 SOL    46       8.969   8.530  31.779  1.00  0.00           H
ATOM    183  HW2 SOL    46       8.711   9.810  31.014  1.00  0.00           H
ATOM    184  MW  SOL    46       8.516   9.436  31.803  1.00  0.00  
ATOM      1  OW  SOL     1       0.989  13.343  28.775  1.00  0.00           O
ATOM      2  HW1 SOL     1       0.190  13.372  29.301  1.00  0.00           H
ATOM      3  HW2 SOL     1       0.960  14.142  28.249  1.00  0.00           H
ATOM      4  MW  SOL     1       1.079  13.461  28.794  1.00  0.00            
ATOM      5  OW  SOL     2       0.989  13.343  34.793  1.00  0.00           O
ATOM      6  HW1 SOL     2       1.788  13.314  34.267  1.00  0.00           H
ATOM      7  HW2 SOL     2       1.018  12.544  35.319  1.00  0.00           H
ATOM      8  MW  SOL     2       1.079  13.461  34.812  1.00  0.00            
ATOM      9  OW  SOL     3       0.989  15.664  27.191  1.00  0.00           O
ATOM     10  HW1 SOL     3       0.203  16.147  27.447  1.00  0.00           H
ATOM     11  HW2 SOL     3       0.975  15.672  26.234  1.00  0.00           H
ATOM     12  MW  SOL     3       1.079  15.782  27.210  1.00  0.00            
ATOM     13  OW  SOL     4       0.989  15.664  36.377  1.00  0.00           O
ATOM     14  HW1 SOL     4       0.987  14.874  35.837  1.00  0.00           H
ATOM     15  HW2 SOL     4       0.207  16.143  36.104  1.00  0.00           H
ATOM     16  MW  SOL     4       1.079  15.782  28.268  1.00  0.00            
ATOM     17  OW  SOL     5       0.989  23.052  27.191  1.00  0.00           O
ATOM     18  HW1 SOL     5       0.991  23.842  27.731  1.00  0.00           H
ATOM     19  HW2 SOL     5       1.771  22.573  27.464  1.00  0.00           H
ATOM     20  MW  SOL     5       1.079  23.170  27.210  1.00  0.00            
ATOM     21  OW  SOL     6       0.989  23.052  36.377  1.00  0.00           O
ATOM     22  HW1 SOL     6       1.775  22.569  36.121  1.00  0.00           H
ATOM     23  HW2 SOL     6       1.003  23.043  37.334  1.00  0.00           H
ATOM     24  MW  SOL     6       1.079  23.170  36.396  1.00  0.00            
ATOM     25  OW  SOL     7       7.004  16.349  25.769  1.00  0.00           O
ATOM     26  HW1 SOL     7       6.205  16.875  25.740  1.00  0.00           H
ATOM     27  HW2 SOL     7       6.975  15.823  24.970  1.00  0.00           H
ATOM     28  MW  SOL     7       7.094  16.467  25.788  1.00  0.00            
ATOM     29  OW  SOL     8       7.000  22.367  25.769  1.00  0.00           O
ATOM     30  HW1 SOL     8       7.803  21.841  25.798  1.00  0.00           H
ATOM     31  HW2 SOL     8       7.033  22.893  26.568  1.00  0.00           H
ATOM     32  MW  SOL     8       7.090  22.485  25.788  1.00  0.00            
ATOM     33  OW  SOL     9       7.000  14.765  28.090  1.00  0.00           O
ATOM     34  HW1 SOL     9       7.002  15.305  27.300  1.00  0.00           H
ATOM     35  HW2 SOL     9       6.222  15.038  28.569  1.00  0.00           H
ATOM     36  MW  SOL     9       7.090  14.883  28.109  1.00  0.00            
ATOM     37  OW  SOL    10       7.000  23.951  28.090  1.00  0.00           O
ATOM     38  HW1 SOL    10       6.218  23.695  28.573  1.00  0.00           H
ATOM     39  HW2 SOL    10       6.990  24.908  28.098  1.00  0.00           H
ATOM     40  MW  SOL    10       7.090  24.069  28.109  1.00  0.00            
ATOM     41  OW  SOL    11       7.004  14.765  35.478  1.00  0.00           O
ATOM     42  HW1 SOL    11       7.790  15.021  34.995  1.00  0.00           H
ATOM     43  HW2 SOL    11       7.018  13.808  35.469  1.00  0.00           H
ATOM     44  MW  SOL    11       7.094  14.883  35.497  1.00  0.00            
ATOM     45  OW  SOL    12       7.004  23.951  35.478  1.00  0.00           O
ATOM     46  HW1 SOL    12       7.006  23.411  36.268  1.00  0.00           H
ATOM     47  HW2 SOL    12       7.786  23.678  34.999  1.00  0.00           H
ATOM     48  MW  SOL    12       7.094  24.069  35.497  1.00  0.00            
ATOM     49  OW  SOL    13       4.684  17.936  25.769  1.00  0.00           O
ATOM     50  HW1 SOL    13       4.666  18.892  25.797  1.00  0.00           H
ATOM     51  HW2 SOL    13       4.185  17.664  26.539  1.00  0.00           H
ATOM     52  MW  SOL    13       4.774  18.054  25.788  1.00  0.00            
ATOM     53  OW  SOL    14       4.684  20.780  25.769  1.00  0.00           O
ATOM     54  HW1 SOL    14       5.474  21.320  25.771  1.00  0.00           H
ATOM     55  HW2 SOL    14       4.189  21.082  25.007  1.00  0.00           H
ATOM     56  MW  SOL    14       4.774  20.898  25.788  1.00  0.00            
ATOM     57  OW  SOL    15       3.309  13.343  30.362  1.00  0.00           O
ATOM     58  HW1 SOL    15       2.519  13.345  29.822  1.00  0.00           H
ATOM     59  HW2 SOL    15       3.804  12.581  30.060  1.00  0.00           H
ATOM     60  MW  SOL    15       3.399  13.461  30.381  1.00  0.00            
ATOM     61  OW  SOL    16       3.309  13.343  33.206  1.00  0.00           O
ATOM     62  HW1 SOL    16       3.327  13.371  32.250  1.00  0.00           H
ATOM     63  HW2 SOL    16       3.808  14.113  33.478  1.00  0.00           H
ATOM     64  MW  SOL    16       3.399  13.461  33.225  1.00  0.00            
ATOM     65  OW  SOL    17       3.252  17.056  27.979  1.00  0.00           O
ATOM     66  HW1 SOL    17       3.770  16.468  28.528  1.00  0.00           H
ATOM     67  HW2 SOL    17       2.486  16.539  27.730  1.00  0.00           H
ATOM     68  MW  SOL    17       3.342  17.174  27.998  1.00  0.00            
ATOM     69  OW  SOL    18       3.252  17.056  35.589  1.00  0.00           O
ATOM     70  HW1 SOL    18       3.710  17.337  36.382  1.00  0.00           H
ATOM     71  HW2 SOL    18       2.484  16.583  35.911  1.00  0.00           H
ATOM     72  MW  SOL    18       3.342  17.174  35.608  1.00  0.00            
ATOM     73  OW  SOL    19       3.252  21.660  27.979  1.00  0.00           O
ATOM     74  HW1 SOL    19       3.742  21.329  27.225  1.00  0.00           H
ATOM     75  HW2 SOL    19       2.984  20.874  28.455  1.00  0.00           H
ATOM     76  MW  SOL    19       3.342  21.778  27.998  1.00  0.00            
ATOM     77  OW  SOL    20       3.252  21.660  35.589  1.00  0.00           O
ATOM     78  HW1 SOL    20       3.796  22.187  35.004  1.00  0.00           H
ATOM     79  HW2 SOL    20       2.993  20.906  35.061  1.00  0.00           H
ATOM     80  MW  SOL    20       3.342  21.778  35.608  1.00  0.00            
ATOM     81  OW  SOL    21       4.740  15.553  29.482  1.00  0.00           O
ATOM     82  HW1 SOL    21       4.251  14.799  29.813  1.00  0.00           H
ATOM     83  HW2 SOL    21       5.008  16.029  30.268  1.00  0.00           H
ATOM     84  MW  SOL    21       4.830  15.671  29.501  1.00  0.00            
ATOM     85  OW  SOL    22       4.740  23.163  29.482  1.00  0.00           O
ATOM     86  HW1 SOL    22       5.000  22.635  30.236  1.00  0.00           H
ATOM     87  HW2 SOL    22       4.197  22.578  28.955  1.00  0.00           H
ATOM     88  MW  SOL    22       4.830  23.281  29.501  1.00  0.00            
ATOM     89  OW  SOL    23       4.740  15.553  34.086  1.00  0.00           O
ATOM     90  HW1 SOL    23       5.507  15.304  34.603  1.00  0.00           H
ATOM     91  HW2 SOL    23       4.222  16.102  34.674  1.00  0.00           H
ATOM     92  MW  SOL    23       4.830  15.671  34.105  1.00  0.00            
ATOM     93  OW  SOL    24       4.740  23.163  34.086  1.00  0.00           O
ATOM     94  HW1 SOL    24       4.283  23.956  33.805  1.00  0.00           H
ATOM     95  HW2 SOL    24       5.509  23.485  34.559  1.00  0.00           H
ATOM     96  MW  SOL    24       4.830  23.281  34.105  1.00  0.00            
ATOM     97  OW  SOL    25       9.324  17.936  25.769  1.00  0.00           O
ATOM     98  HW1 SOL    25       8.534  17.396  25.767  1.00  0.00           H
ATOM     99  HW2 SOL    25       9.819  17.634  26.531  1.00  0.00           H
ATOM    100  MW  SOL    25       9.414  18.054  25.788  1.00  0.00            
ATOM    101  OW  SOL    26       9.324  20.780  25.769  1.00  0.00           O
ATOM    102  HW1 SOL    26       9.342  19.824  25.741  1.00  0.00           H
ATOM    103  HW2 SOL    26       9.823  21.052  24.999  1.00  0.00           H
ATOM    104  MW  SOL    26       9.414  20.898  25.788  1.00  0.00            
ATOM    105  OW  SOL    27      10.699  13.343  30.362  1.00  0.00           O
ATOM    106  HW1 SOL    27      10.681  13.315  31.318  1.00  0.00           H
ATOM    107  HW2 SOL    27      10.200  12.573  30.090  1.00  0.00           H
ATOM    108  MW  SOL    27      10.789  13.461  30.381  1.00  0.00            
ATOM    109  OW  SOL    28      10.699  13.343  33.206  1.00  0.00           O
ATOM    110  HW1 SOL    28      11.489  13.341  33.746  1.00  0.00           H
ATOM    111  HW2 SOL    28      10.204  14.105  33.508  1.00  0.00           H
ATOM    112  MW  SOL    28      10.789  13.461  33.225  1.00  0.00            
ATOM    113  OW  SOL    29      10.756  17.056  27.979  1.00  0.00           O
ATOM    114  HW1 SOL    29      10.212  16.529  28.564  1.00  0.00           H
ATOM    115  HW2 SOL    29      11.015  17.810  28.507  1.00  0.00           H
ATOM    116  MW  SOL    29      10.846  17.174  27.998  1.00  0.00            
ATOM    117  OW  SOL    30      10.756  17.056  35.589  1.00  0.00           O
ATOM    118  HW1 SOL    30      10.266  17.387  36.343  1.00  0.00           H
ATOM    119  HW2 SOL    30      11.024  17.842  35.113  1.00  0.00           H
ATOM    120  MW  SOL    30      10.846  17.174  35.608  1.00  0.00            
ATOM    121  OW  SOL    31      10.756  21.660  27.979  1.00  0.00           O
ATOM    122  HW1 SOL    31      10.298  21.379  27.186  1.00  0.00           H
ATOM    123  HW2 SOL    31      11.524  22.133  27.657  1.00  0.00           H
ATOM    124  MW  SOL    31      10.846  21.778  27.998  1.00  0.00            
ATOM    125  OW  SOL    32      10.756  21.660  35.589  1.00  0.00           O
ATOM    126  HW1 SOL    32      10.237  22.248  35.040  1.00  0.00           H
ATOM    127  HW2 SOL    32      11.522  22.177  35.838  1.00  0.00           H
ATOM    128  MW  SOL    32      10.846  21.778  35.608  1.00  0.00            
ATOM    129  OW  SOL    33       9.267  15.553  29.482  1.00  0.00           O
ATOM    130  HW1 SOL    33       9.725  14.760  29.763  1.00  0.00           H
ATOM    131  HW2 SOL    33       8.499  15.231  29.009  1.00  0.00           H
ATOM    132  MW  SOL    33       9.357  15.671  29.501  1.00  0.00            
ATOM    133  OW  SOL    34       9.267  23.163  29.482  1.00  0.00           O
ATOM    134  HW1 SOL    34       8.501  23.412  28.965  1.00  0.00           H
ATOM    135  HW2 SOL    34       9.786  22.614  28.894  1.00  0.00           H
ATOM    136  MW  SOL    34       9.357  23.281  29.501  1.00  0.00            
ATOM    137  OW  SOL    35       9.267  15.553  34.086  1.00  0.00           O
ATOM    138  HW1 SOL    35       9.008  16.081  33.332  1.00  0.00           H
ATOM    139  HW2 SOL    35       9.811  16.138  34.613  1.00  0.00           H
ATOM    140  MW  SOL    35       9.357  15.671  34.105  1.00  0.00            
ATOM    141  OW  SOL    36       9.267  23.163  34.086  1.00  0.00           O
ATOM    142  HW1 SOL    36       9.757  23.917  33.755  1.00  0.00           H
ATOM    143  HW2 SOL    36       9.000  22.687  33.300  1.00  0.00           H
ATOM    144  MW  SOL    36       9.357  23.281  34.105  1.00  0.00            
ATOM    145  OW  SOL    37       3.995  19.358  31.784  1.00  0.00           O
ATOM    146  HW1 SOL    37       4.521  20.157  31.755  1.00  0.00           H
ATOM    147  HW2 SOL    37       3.469  19.387  30.985  1.00  0.00           H
ATOM    148  MW  SOL    37       4.085  19.476  31.803  1.00  0.00            
ATOM    149  OW  SOL    38      10.013  19.358  31.784  1.00  0.00           O
ATOM    150  HW1 SOL    38       9.487  18.559  31.813  1.00  0.00           H
ATOM    151  HW2 SOL    38      10.539  19.329  32.583  1.00  0.00           H
ATOM    152  MW  SOL    38      10.103  19.476  31.803  1.00  0.00            
ATOM    153  OW  SOL    39       2.411  19.358  34.105  1.00  0.00           O
ATOM    154  HW1 SOL    39       2.696  18.588  34.597  1.00  0.00           H
ATOM    155  HW2 SOL    39       2.953  19.353  33.316  1.00  0.00           H
ATOM    156  MW  SOL    39       2.501  19.476  34.124  1.00  0.00            
ATOM    157  OW  SOL    40      11.597  19.358  34.105  1.00  0.00           O
ATOM    158  HW1 SOL    40      11.336  20.132  34.604  1.00  0.00           H
ATOM    159  HW2 SOL    40      12.554  19.376  34.116  1.00  0.00           H
ATOM    160  MW  SOL    40      11.687  19.476  34.124  1.00  0.00            
ATOM    161  OW  SOL    41       2.411  19.358  29.463  1.00  0.00           O
ATOM    162  HW1 SOL    41       2.672  18.584  28.964  1.00  0.00           H
ATOM    163  HW2 SOL    41       1.454  19.340  29.452  1.00  0.00           H
ATOM    164  MW  SOL    41       2.501  19.476  29.482  1.00  0.00            
ATOM    165  OW  SOL    42      11.597  19.358  29.463  1.00  0.00           O
ATOM    166  HW1 SOL    42      11.312  20.128  28.971  1.00  0.00           H
ATOM    167  HW2 SOL    42      11.055  19.363  30.252  1.00  0.00           H
ATOM    168  MW  SOL    42      11.687  19.476  29.482  1.00  0.00            
ATOM    169  OW  SOL    43       5.582  17.038  31.784  1.00  0.00           O
ATOM    170  HW1 SOL    43       5.039  17.826  31.789  1.00  0.00           H
ATOM    171  HW2 SOL    43       5.297  16.546  32.554  1.00  0.00           H
ATOM    172  MW  SOL    43       5.672  17.156  31.803  1.00  0.00            
ATOM    173  OW  SOL    44       8.426  17.038  31.784  1.00  0.00           O
ATOM    174  HW1 SOL    44       7.469  17.026  31.766  1.00  0.00           H
ATOM    175  HW2 SOL    44       8.687  16.538  31.010  1.00  0.00           H
ATOM    176  MW  SOL    44       8.516  17.156  31.803  1.00  0.00            
ATOM    177  OW  SOL    45       5.582  21.678  31.784  1.00  0.00           O
ATOM    178  HW1 SOL    45       6.539  21.690  31.802  1.00  0.00           H
ATOM    179  HW2 SOL    45       5.321  22.178  32.558  1.00  0.00           H
ATOM    180  MW  SOL    45       5.672  21.796  31.803  1.00  0.00            
ATOM    181  OW  SOL    46       8.426  21.678  31.784  1.00  0.00           O
ATOM    182  HW1 SOL    46       8.969  20.890  31.779  1.00  0.00           H
ATOM    183  HW2 SOL    46       8.711  22.170  31.014  1.00  0.00           H
ATOM    184  MW  SOL    46       8.516  21.796  31.803  1.00  0.00 
ATOM      1  OW  SOL     1       0.989  25.703  28.775  1.00  0.00           O
ATOM      2  HW1 SOL     1       0.190  25.732  29.301  1.00  0.00           H
ATOM      3  HW2 SOL     1       0.960  26.502  28.249  1.00  0.00           H
ATOM      4  MW  SOL     1       1.079  25.821  28.794  1.00  0.00            
ATOM      5  OW  SOL     2       0.989  25.703  34.793  1.00  0.00           O
ATOM      6  HW1 SOL     2       1.788  25.674  34.267  1.00  0.00           H
ATOM      7  HW2 SOL     2       1.018  24.904  35.319  1.00  0.00           H
ATOM      8  MW  SOL     2       1.079  25.821  34.812  1.00  0.00            
ATOM      9  OW  SOL     3       0.989  28.024  27.191  1.00  0.00           O
ATOM     10  HW1 SOL     3       0.203  28.507  27.447  1.00  0.00           H
ATOM     11  HW2 SOL     3       0.975  28.032  26.234  1.00  0.00           H
ATOM     12  MW  SOL     3       1.079  28.142  27.210  1.00  0.00            
ATOM     13  OW  SOL     4       0.989  28.024  36.377  1.00  0.00           O
ATOM     14  HW1 SOL     4       0.987  27.234  35.837  1.00  0.00           H
ATOM     15  HW2 SOL     4       0.207  28.503  36.104  1.00  0.00           H
ATOM     16  MW  SOL     4       1.079  28.142  28.268  1.00  0.00            
ATOM     17  OW  SOL     5       0.989  35.412  27.191  1.00  0.00           O
ATOM     18  HW1 SOL     5       0.991  36.202  27.731  1.00  0.00           H
ATOM     19  HW2 SOL     5       1.771  34.933  27.464  1.00  0.00           H
ATOM     20  MW  SOL     5       1.079  35.530  27.210  1.00  0.00            
ATOM     21  OW  SOL     6       0.989  35.412  36.377  1.00  0.00           O
ATOM     22  HW1 SOL     6       1.775  34.929  36.121  1.00  0.00           H
ATOM     23  HW2 SOL     6       1.003  35.403  37.334  1.00  0.00           H
ATOM     24  MW  SOL     6       1.079  35.530  36.396  1.00  0.00            
ATOM     25  OW  SOL     7       7.004  28.709  25.769  1.00  0.00           O
ATOM     26  HW1 SOL     7       6.205  29.235  25.740  1.00  0.00           H
ATOM     27  HW2 SOL     7       6.975  28.183  24.970  1.00  0.00           H
ATOM     28  MW  SOL     7       7.094  28.827  25.788  1.00  0.00            
ATOM     29  OW  SOL     8       7.000  34.727  25.769  1.00  0.00           O
ATOM     30  HW1 SOL     8       7.803  34.201  25.798  1.00  0.00           H
ATOM     31  HW2 SOL     8       7.033  35.253  26.568  1.00  0.00           H
ATOM     32  MW  SOL     8       7.090  34.845  25.788  1.00  0.00            
ATOM     33  OW  SOL     9       7.000  27.125  28.090  1.00  0.00           O
ATOM     34  HW1 SOL     9       7.002  27.665  27.300  1.00  0.00           H
ATOM     35  HW2 SOL     9       6.222  27.398  28.569  1.00  0.00           H
ATOM     36  MW  SOL     9       7.090  27.243  28.109  1.00  0.00            
ATOM     37  OW  SOL    10       7.000  36.311  28.090  1.00  0.00           O
ATOM     38  HW1 SOL    10       6.218  36.055  28.573  1.00  0.00           H
ATOM     39  HW2 SOL    10       6.990  37.268  28.098  1.00  0.00           H
ATOM     40  MW  SOL    10       7.090  36.429  28.109  1.00  0.00            
ATOM     41  OW  SOL    11       7.004  27.125  35.478  1.00  0.00           O
ATOM     42  HW1 SOL    11       7.790  27.381  34.995  1.00  0.00           H
ATOM     43  HW2 SOL    11       7.018  26.168  35.469  1.00  0.00           H
ATOM     44  MW  SOL    11       7.094  27.243  35.497  1.00  0.00            
ATOM     45  OW  SOL    12       7.004  36.311  35.478  1.00  0.00           O
ATOM     46  HW1 SOL    12       7.006  35.771  36.268  1.00  0.00           H
ATOM     47  HW2 SOL    12       7.786  36.038  34.999  1.00  0.00           H
ATOM     48  MW  SOL    12       7.094  36.429  35.497  1.00  0.00            
ATOM     49  OW  SOL    13       4.684  30.296  25.769  1.00  0.00           O
ATOM     50  HW1 SOL    13       4.666  31.252  25.797  1.00  0.00           H
ATOM     51  HW2 SOL    13       4.185  30.024  26.539  1.00  0.00           H
ATOM     52  MW  SOL    13       4.774  30.414  25.788  1.00  0.00            
ATOM     53  OW  SOL    14       4.684  33.140  25.769  1.00  0.00           O
ATOM     54  HW1 SOL    14       5.474  33.680  25.771  1.00  0.00           H
ATOM     55  HW2 SOL    14       4.189  33.442  25.007  1.00  0.00           H
ATOM     56  MW  SOL    14       4.774  33.258  25.788  1.00  0.00            
ATOM     57  OW  SOL    15       3.309  25.703  30.362  1.00  0.00           O
ATOM     58  HW1 SOL    15       2.519  25.705  29.822  1.00  0.00           H
ATOM     59  HW2 SOL    15       3.804  24.941  30.060  1.00  0.00           H
ATOM     60  MW  SOL    15       3.399  25.821  30.381  1.00  0.00            
ATOM     61  OW  SOL    16       3.309  25.703  33.206  1.00  0.00           O
ATOM     62  HW1 SOL    16       3.327  25.731  32.250  1.00  0.00           H
ATOM     63  HW2 SOL    16       3.808  26.473  33.478  1.00  0.00           H
ATOM     64  MW  SOL    16       3.399  25.821  33.225  1.00  0.00            
ATOM     65  OW  SOL    17       3.252  29.416  27.979  1.00  0.00           O
ATOM     66  HW1 SOL    17       3.770  28.828  28.528  1.00  0.00           H
ATOM     67  HW2 SOL    17       2.486  28.899  27.730  1.00  0.00           H
ATOM     68  MW  SOL    17       3.342  29.534  27.998  1.00  0.00            
ATOM     69  OW  SOL    18       3.252  29.416  35.589  1.00  0.00           O
ATOM     70  HW1 SOL    18       3.710  29.697  36.382  1.00  0.00           H
ATOM     71  HW2 SOL    18       2.484  28.943  35.911  1.00  0.00           H
ATOM     72  MW  SOL    18       3.342  29.534  35.608  1.00  0.00            
ATOM     73  OW  SOL    19       3.252  34.020  27.979  1.00  0.00           O
ATOM     74  HW1 SOL    19       3.742  33.689  27.225  1.00  0.00           H
ATOM     75  HW2 SOL    19       2.984  33.234  28.455  1.00  0.00           H
ATOM     76  MW  SOL    19       3.342  34.138  27.998  1.00  0.00            
ATOM     77  OW  SOL    20       3.252  34.020  35.589  1.00  0.00           O
ATOM     78  HW1 SOL    20       3.796  34.547  35.004  1.00  0.00           H
ATOM     79  HW2 SOL    20       2.993  33.266  35.061  1.00  0.00           H
ATOM     80  MW  SOL    20       3.342  34.138  35.608  1.00  0.00            
ATOM     81  OW  SOL    21       4.740  27.913  29.482  1.00  0.00           O
ATOM     82  HW1 SOL    21       4.251  27.159  29.813  1.00  0.00           H
ATOM     83  HW2 SOL    21       5.008  28.389  30.268  1.00  0.00           H
ATOM     84  MW  SOL    21       4.830  28.031  29.501  1.00  0.00            
ATOM     85  OW  SOL    22       4.740  35.523  29.482  1.00  0.00           O
ATOM     86  HW1 SOL    22       5.000  34.995  30.236  1.00  0.00           H
ATOM     87  HW2 SOL    22       4.197  34.938  28.955  1.00  0.00           H
ATOM     88  MW  SOL    22       4.830  35.641  29.501  1.00  0.00            
ATOM     89  OW  SOL    23       4.740  27.913  34.086  1.00  0.00           O
ATOM     90  HW1 SOL    23       5.507  27.664  34.603  1.00  0.00           H
ATOM     91  HW2 SOL    23       4.222  28.462  34.674  1.00  0.00           H
ATOM     92  MW  SOL    23       4.830  28.031  34.105  1.00  0.00            
ATOM     93  OW  SOL    24       4.740  35.523  34.086  1.00  0.00           O
ATOM     94  HW1 SOL    24       4.283  36.316  33.805  1.00  0.00           H
ATOM     95  HW2 SOL    24       5.509  35.845  34.559  1.00  0.00           H
ATOM     96  MW  SOL    24       4.830  35.641  34.105  1.00  0.00            
ATOM     97  OW  SOL    25       9.324  30.296  25.769  1.00  0.00           O
ATOM     98  HW1 SOL    25       8.534  29.756  25.767  1.00  0.00           H
ATOM     99  HW2 SOL    25       9.819  29.994  26.531  1.00  0.00           H
ATOM    100  MW  SOL    25       9.414  30.414  25.788  1.00  0.00            
ATOM    101  OW  SOL    26       9.324  33.140  25.769  1.00  0.00           O
ATOM    102  HW1 SOL    26       9.342  32.184  25.741  1.00  0.00           H
ATOM    103  HW2 SOL    26       9.823  33.412  24.999  1.00  0.00           H
ATOM    104  MW  SOL    26       9.414  33.258  25.788  1.00  0.00            
ATOM    105  OW  SOL    27      10.699  25.703  30.362  1.00  0.00           O
ATOM    106  HW1 SOL    27      10.681  25.675  31.318  1.00  0.00           H
ATOM    107  HW2 SOL    27      10.200  24.933  30.090  1.00  0.00           H
ATOM    108  MW  SOL    27      10.789  25.821  30.381  1.00  0.00            
ATOM    109  OW  SOL    28      10.699  25.703  33.206  1.00  0.00           O
ATOM    110  HW1 SOL    28      11.489  25.701  33.746  1.00  0.00           H
ATOM    111  HW2 SOL    28      10.204  26.465  33.508  1.00  0.00           H
ATOM    112  MW  SOL    28      10.789  25.821  33.225  1.00  0.00            
ATOM    113  OW  SOL    29      10.756  29.416  27.979  1.00  0.00           O
ATOM    114  HW1 SOL    29      10.212  28.889  28.564  1.00  0.00           H
ATOM    115  HW2 SOL    29      11.015  30.170  28.507  1.00  0.00           H
ATOM    116  MW  SOL    29      10.846  29.534  27.998  1.00  0.00            
ATOM    117  OW  SOL    30      10.756  29.416  35.589  1.00  0.00           O
ATOM    118  HW1 SOL    30      10.266  29.747  36.343  1.00  0.00           H
ATOM    119  HW2 SOL    30      11.024  30.202  35.113  1.00  0.00           H
ATOM    120  MW  SOL    30      10.846  29.534  35.608  1.00  0.00            
ATOM    121  OW  SOL    31      10.756  34.020  27.979  1.00  0.00           O
ATOM    122  HW1 SOL    31      10.298  33.739  27.186  1.00  0.00           H
ATOM    123  HW2 SOL    31      11.524  34.493  27.657  1.00  0.00           H
ATOM    124  MW  SOL    31      10.846  34.138  27.998  1.00  0.00            
ATOM    125  OW  SOL    32      10.756  34.020  35.589  1.00  0.00           O
ATOM    126  HW1 SOL    32      10.237  34.608  35.040  1.00  0.00           H
ATOM    127  HW2 SOL    32      11.522  34.537  35.838  1.00  0.00           H
ATOM    128  MW  SOL    32      10.846  34.138  35.608  1.00  0.00            
ATOM    129  OW  SOL    33       9.267  27.913  29.482  1.00  0.00           O
ATOM    130  HW1 SOL    33       9.725  27.120  29.763  1.00  0.00           H
ATOM    131  HW2 SOL    33       8.499  27.591  29.009  1.00  0.00           H
ATOM    132  MW  SOL    33       9.357  28.031  29.501  1.00  0.00            
ATOM    133  OW  SOL    34       9.267  35.523  29.482  1.00  0.00           O
ATOM    134  HW1 SOL    34       8.501  35.772  28.965  1.00  0.00           H
ATOM    135  HW2 SOL    34       9.786  34.974  28.894  1.00  0.00           H
ATOM    136  MW  SOL    34       9.357  35.641  29.501  1.00  0.00            
ATOM    137  OW  SOL    35       9.267  27.913  34.086  1.00  0.00           O
ATOM    138  HW1 SOL    35       9.008  28.441  33.332  1.00  0.00           H
ATOM    139  HW2 SOL    35       9.811  28.498  34.613  1.00  0.00           H
ATOM    140  MW  SOL    35       9.357  28.031  34.105  1.00  0.00            
ATOM    141  OW  SOL    36       9.267  35.523  34.086  1.00  0.00           O
ATOM    142  HW1 SOL    36       9.757  36.277  33.755  1.00  0.00           H
ATOM    143  HW2 SOL    36       9.000  35.047  33.300  1.00  0.00           H
ATOM    144  MW  SOL    36       9.357  35.641  34.105  1.00  0.00            
ATOM    145  OW  SOL    37       3.995  31.718  31.784  1.00  0.00           O
ATOM    146  HW1 SOL    37       4.521  32.517  31.755  1.00  0.00           H
ATOM    147  HW2 SOL    37       3.469  31.747  30.985  1.00  0.00           H
ATOM    148  MW  SOL    37       4.085  31.836  31.803  1.00  0.00            
ATOM    149  OW  SOL    38      10.013  31.718  31.784  1.00  0.00           O
ATOM    150  HW1 SOL    38       9.487  30.919  31.813  1.00  0.00           H
ATOM    151  HW2 SOL    38      10.539  31.689  32.583  1.00  0.00           H
ATOM    152  MW  SOL    38      10.103  31.836  31.803  1.00  0.00            
ATOM    153  OW  SOL    39       2.411  31.718  34.105  1.00  0.00           O
ATOM    154  HW1 SOL    39       2.696  30.948  34.597  1.00  0.00           H
ATOM    155  HW2 SOL    39       2.953  31.713  33.316  1.00  0.00           H
ATOM    156  MW  SOL    39       2.501  31.836  34.124  1.00  0.00            
ATOM    157  OW  SOL    40      11.597  31.718  34.105  1.00  0.00           O
ATOM    158  HW1 SOL    40      11.336  32.492  34.604  1.00  0.00           H
ATOM    159  HW2 SOL    40      12.554  31.736  34.116  1.00  0.00           H
ATOM    160  MW  SOL    40      11.687  31.836  34.124  1.00  0.00            
ATOM    161  OW  SOL    41       2.411  31.718  29.463  1.00  0.00           O
ATOM    162  HW1 SOL    41       2.672  30.944  28.964  1.00  0.00           H
ATOM    163  HW2 SOL    41       1.454  31.700  29.452  1.00  0.00           H
ATOM    164  MW  SOL    41       2.501  31.836  29.482  1.00  0.00            
ATOM    165  OW  SOL    42      11.597  31.718  29.463  1.00  0.00           O
ATOM    166  HW1 SOL    42      11.312  32.488  28.971  1.00  0.00           H
ATOM    167  HW2 SOL    42      11.055  31.723  30.252  1.00  0.00           H
ATOM    168  MW  SOL    42      11.687  31.836  29.482  1.00  0.00            
ATOM    169  OW  SOL    43       5.582  29.398  31.784  1.00  0.00           O
ATOM    170  HW1 SOL    43       5.039  30.186  31.789  1.00  0.00           H
ATOM    171  HW2 SOL    43       5.297  28.906  32.554  1.00  0.00           H
ATOM    172  MW  SOL    43       5.672  29.516  31.803  1.00  0.00            
ATOM    173  OW  SOL    44       8.426  29.398  31.784  1.00  0.00           O
ATOM    174  HW1 SOL    44       7.469  29.386  31.766  1.00  0.00           H
ATOM    175  HW2 SOL    44       8.687  28.898  31.010  1.00  0.00           H
ATOM    176  MW  SOL    44       8.516  29.516  31.803  1.00  0.00            
ATOM    177  OW  SOL    45       5.582  34.038  31.784  1.00  0.00           O
ATOM    178  HW1 SOL    45       6.539  34.050  31.802  1.00  0.00           H
ATOM    179  HW2 SOL    45       5.321  34.538  32.558  1.00  0.00           H
ATOM    180  MW  SOL    45       5.672  34.156  31.803  1.00  0.00            
ATOM    181  OW  SOL    46       8.426  34.038  31.784  1.00  0.00           O
ATOM    182  HW1 SOL    46       8.969  33.250  31.779  1.00  0.00           H
ATOM    183  HW2 SOL    46       8.711  34.530  31.014  1.00  0.00           H
ATOM    184  MW  SOL    46       8.516  34.156  31.803  1.00  0.00 
ATOM      1  OW  SOL     1      13.349  25.703  28.775  1.00  0.00           O
ATOM      2  HW1 SOL     1      12.550  25.732  29.301  1.00  0.00           H
ATOM      3  HW2 SOL     1      13.320  26.502  28.249  1.00  0.00           H
ATOM      4  MW  SOL     1      13.439  25.821  28.794  1.00  0.00            
ATOM      5  OW  SOL     2      13.349  25.703  34.793  1.00  0.00           O
ATOM      6  HW1 SOL     2      14.148  25.674  34.267  1.00  0.00           H
ATOM      7  HW2 SOL     2      13.378  24.904  35.319  1.00  0.00           H
ATOM      8  MW  SOL     2      13.439  25.821  34.812  1.00  0.00            
ATOM      9  OW  SOL     3      13.349  28.024  27.191  1.00  0.00           O
ATOM     10  HW1 SOL     3      12.563  28.507  27.447  1.00  0.00           H
ATOM     11  HW2 SOL     3      13.335  28.032  26.234  1.00  0.00           H
ATOM     12  MW  SOL     3      13.439  28.142  27.210  1.00  0.00            
ATOM     13  OW  SOL     4      13.349  28.024  36.377  1.00  0.00           O
ATOM     14  HW1 SOL     4      13.347  27.234  35.837  1.00  0.00           H
ATOM     15  HW2 SOL     4      12.567  28.503  36.104  1.00  0.00           H
ATOM     16  MW  SOL     4      13.439  28.142  28.268  1.00  0.00            
ATOM     17  OW  SOL     5      13.349  35.412  27.191  1.00  0.00           O
ATOM     18  HW1 SOL     5      13.351  36.202  27.731  1.00  0.00           H
ATOM     19  HW2 SOL     5      14.131  34.933  27.464  1.00  0.00           H
ATOM     20  MW  SOL     5      13.439  35.530  27.210  1.00  0.00            
ATOM     21  OW  SOL     6      13.349  35.412  36.377  1.00  0.00           O
ATOM     22  HW1 SOL     6      14.135  34.929  36.121  1.00  0.00           H
ATOM     23  HW2 SOL     6      13.363  35.403  37.334  1.00  0.00           H
ATOM     24  MW  SOL     6      13.439  35.530  36.396  1.00  0.00            
ATOM     25  OW  SOL     7      19.364  28.709  25.769  1.00  0.00           O
ATOM     26  HW1 SOL     7      18.565  29.235  25.740  1.00  0.00           H
ATOM     27  HW2 SOL     7      19.335  28.183  24.970  1.00  0.00           H
ATOM     28  MW  SOL     7      19.454  28.827  25.788  1.00  0.00            
ATOM     29  OW  SOL     8      19.360  34.727  25.769  1.00  0.00           O
ATOM     30  HW1 SOL     8      20.163  34.201  25.798  1.00  0.00           H
ATOM     31  HW2 SOL     8      19.393  35.253  26.568  1.00  0.00           H
ATOM     32  MW  SOL     8      19.450  34.845  25.788  1.00  0.00            
ATOM     33  OW  SOL     9      19.360  27.125  28.090  1.00  0.00           O
ATOM     34  HW1 SOL     9      19.362  27.665  27.300  1.00  0.00           H
ATOM     35  HW2 SOL     9      18.582  27.398  28.569  1.00  0.00           H
ATOM     36  MW  SOL     9      19.450  27.243  28.109  1.00  0.00            
ATOM     37  OW  SOL    10      19.360  36.311  28.090  1.00  0.00           O
ATOM     38  HW1 SOL    10      18.578  36.055  28.573  1.00  0.00           H
ATOM     39  HW2 SOL    10      19.350  37.268  28.098  1.00  0.00           H
ATOM     40  MW  SOL    10      19.450  36.429  28.109  1.00  0.00            
ATOM     41  OW  SOL    11      19.364  27.125  35.478  1.00  0.00           O
ATOM     42  HW1 SOL    11      20.150  27.381  34.995  1.00  0.00           H
ATOM     43  HW2 SOL    11      19.378  26.168  35.469  1.00  0.00           H
ATOM     44  MW  SOL    11      19.454  27.243  35.497  1.00  0.00            
ATOM     45  OW  SOL    12      19.364  36.311  35.478  1.00  0.00           O
ATOM     46  HW1 SOL    12      19.366  35.771  36.268  1.00  0.00           H
ATOM     47  HW2 SOL    12      20.146  36.038  34.999  1.00  0.00           H
ATOM     48  MW  SOL    12      19.454  36.429  35.497  1.00  0.00            
ATOM     49  OW  SOL    13      17.044  30.296  25.769  1.00  0.00           O
ATOM     50  HW1 SOL    13      17.026  31.252  25.797  1.00  0.00           H
ATOM     51  HW2 SOL    13      16.545  30.024  26.539  1.00  0.00           H
ATOM     52  MW  SOL    13      17.134  30.414  25.788  1.00  0.00            
ATOM     53  OW  SOL    14      17.044  33.140  25.769  1.00  0.00           O
ATOM     54  HW1 SOL    14      17.834  33.680  25.771  1.00  0.00           H
ATOM     55  HW2 SOL    14      16.549  33.442  25.007  1.00  0.00           H
ATOM     56  MW  SOL    14      17.134  33.258  25.788  1.00  0.00            
ATOM     57  OW  SOL    15      15.669  25.703  30.362  1.00  0.00           O
ATOM     58  HW1 SOL    15      14.879  25.705  29.822  1.00  0.00           H
ATOM     59  HW2 SOL    15      16.164  24.941  30.060  1.00  0.00           H
ATOM     60  MW  SOL    15      15.759  25.821  30.381  1.00  0.00            
ATOM     61  OW  SOL    16      15.669  25.703  33.206  1.00  0.00           O
ATOM     62  HW1 SOL    16      15.687  25.731  32.250  1.00  0.00           H
ATOM     63  HW2 SOL    16      16.168  26.473  33.478  1.00  0.00           H
ATOM     64  MW  SOL    16      15.759  25.821  33.225  1.00  0.00            
ATOM     65  OW  SOL    17      15.612  29.416  27.979  1.00  0.00           O
ATOM     66  HW1 SOL    17      16.130  28.828  28.528  1.00  0.00           H
ATOM     67  HW2 SOL    17      14.846  28.899  27.730  1.00  0.00           H
ATOM     68  MW  SOL    17      15.702  29.534  27.998  1.00  0.00            
ATOM     69  OW  SOL    18      15.612  29.416  35.589  1.00  0.00           O
ATOM     70  HW1 SOL    18      16.070  29.697  36.382  1.00  0.00           H
ATOM     71  HW2 SOL    18      14.844  28.943  35.911  1.00  0.00           H
ATOM     72  MW  SOL    18      15.702  29.534  35.608  1.00  0.00            
ATOM     73  OW  SOL    19      15.612  34.020  27.979  1.00  0.00           O
ATOM     74  HW1 SOL    19      16.102  33.689  27.225  1.00  0.00           H
ATOM     75  HW2 SOL    19      15.344  33.234  28.455  1.00  0.00           H
ATOM     76  MW  SOL    19      15.702  34.138  27.998  1.00  0.00            
ATOM     77  OW  SOL    20      15.612  34.020  35.589  1.00  0.00           O
ATOM     78  HW1 SOL    20      16.156  34.547  35.004  1.00  0.00           H
ATOM     79  HW2 SOL    20      15.353  33.266  35.061  1.00  0.00           H
ATOM     80  MW  SOL    20      15.702  34.138  35.608  1.00  0.00            
ATOM     81  OW  SOL    21      17.100  27.913  29.482  1.00  0.00           O
ATOM     82  HW1 SOL    21      16.611  27.159  29.813  1.00  0.00           H
ATOM     83  HW2 SOL    21      17.368  28.389  30.268  1.00  0.00           H
ATOM     84  MW  SOL    21      17.190  28.031  29.501  1.00  0.00            
ATOM     85  OW  SOL    22      17.100  35.523  29.482  1.00  0.00           O
ATOM     86  HW1 SOL    22      17.360  34.995  30.236  1.00  0.00           H
ATOM     87  HW2 SOL    22      16.557  34.938  28.955  1.00  0.00           H
ATOM     88  MW  SOL    22      17.190  35.641  29.501  1.00  0.00            
ATOM     89  OW  SOL    23      17.100  27.913  34.086  1.00  0.00           O
ATOM     90  HW1 SOL    23      17.867  27.664  34.603  1.00  0.00           H
ATOM     91  HW2 SOL    23      16.582  28.462  34.674  1.00  0.00           H
ATOM     92  MW  SOL    23      17.190  28.031  34.105  1.00  0.00            
ATOM     93  OW  SOL    24      17.100  35.523  34.086  1.00  0.00           O
ATOM     94  HW1 SOL    24      16.643  36.316  33.805  1.00  0.00           H
ATOM     95  HW2 SOL    24      17.869  35.845  34.559  1.00  0.00           H
ATOM     96  MW  SOL    24      17.190  35.641  34.105  1.00  0.00            
ATOM     97  OW  SOL    25      21.684  30.296  25.769  1.00  0.00           O
ATOM     98  HW1 SOL    25      20.894  29.756  25.767  1.00  0.00           H
ATOM     99  HW2 SOL    25      22.179  29.994  26.531  1.00  0.00           H
ATOM    100  MW  SOL    25      21.774  30.414  25.788  1.00  0.00            
ATOM    101  OW  SOL    26      21.684  33.140  25.769  1.00  0.00           O
ATOM    102  HW1 SOL    26      21.702  32.184  25.741  1.00  0.00           H
ATOM    103  HW2 SOL    26      22.183  33.412  24.999  1.00  0.00           H
ATOM    104  MW  SOL    26      21.774  33.258  25.788  1.00  0.00            
ATOM    105  OW  SOL    27      23.059  25.703  30.362  1.00  0.00           O
ATOM    106  HW1 SOL    27      23.041  25.675  31.318  1.00  0.00           H
ATOM    107  HW2 SOL    27      22.560  24.933  30.090  1.00  0.00           H
ATOM    108  MW  SOL    27      23.149  25.821  30.381  1.00  0.00            
ATOM    109  OW  SOL    28      23.059  25.703  33.206  1.00  0.00           O
ATOM    110  HW1 SOL    28      23.849  25.701  33.746  1.00  0.00           H
ATOM    111  HW2 SOL    28      22.564  26.465  33.508  1.00  0.00           H
ATOM    112  MW  SOL    28      23.149  25.821  33.225  1.00  0.00            
ATOM    113  OW  SOL    29      23.116  29.416  27.979  1.00  0.00           O
ATOM    114  HW1 SOL    29      22.572  28.889  28.564  1.00  0.00           H
ATOM    115  HW2 SOL    29      23.375  30.170  28.507  1.00  0.00           H
ATOM    116  MW  SOL    29      23.206  29.534  27.998  1.00  0.00            
ATOM    117  OW  SOL    30      23.116  29.416  35.589  1.00  0.00           O
ATOM    118  HW1 SOL    30      22.626  29.747  36.343  1.00  0.00           H
ATOM    119  HW2 SOL    30      23.384  30.202  35.113  1.00  0.00           H
ATOM    120  MW  SOL    30      23.206  29.534  35.608  1.00  0.00            
ATOM    121  OW  SOL    31      23.116  34.020  27.979  1.00  0.00           O
ATOM    122  HW1 SOL    31      22.658  33.739  27.186  1.00  0.00           H
ATOM    123  HW2 SOL    31      23.884  34.493  27.657  1.00  0.00           H
ATOM    124  MW  SOL    31      23.206  34.138  27.998  1.00  0.00            
ATOM    125  OW  SOL    32      23.116  34.020  35.589  1.00  0.00           O
ATOM    126  HW1 SOL    32      22.597  34.608  35.040  1.00  0.00           H
ATOM    127  HW2 SOL    32      23.882  34.537  35.838  1.00  0.00           H
ATOM    128  MW  SOL    32      23.206  34.138  35.608  1.00  0.00            
ATOM    129  OW  SOL    33      21.627  27.913  29.482  1.00  0.00           O
ATOM    130  HW1 SOL    33      22.085  27.120  29.763  1.00  0.00           H
ATOM    131  HW2 SOL    33      20.859  27.591  29.009  1.00  0.00           H
ATOM    132  MW  SOL    33      21.717  28.031  29.501  1.00  0.00            
ATOM    133  OW  SOL    34      21.627  35.523  29.482  1.00  0.00           O
ATOM    134  HW1 SOL    34      20.861  35.772  28.965  1.00  0.00           H
ATOM    135  HW2 SOL    34      22.146  34.974  28.894  1.00  0.00           H
ATOM    136  MW  SOL    34      21.717  35.641  29.501  1.00  0.00            
ATOM    137  OW  SOL    35      21.627  27.913  34.086  1.00  0.00           O
ATOM    138  HW1 SOL    35      21.368  28.441  33.332  1.00  0.00           H
ATOM    139  HW2 SOL    35      22.171  28.498  34.613  1.00  0.00           H
ATOM    140  MW  SOL    35      21.717  28.031  34.105  1.00  0.00            
ATOM    141  OW  SOL    36      21.627  35.523  34.086  1.00  0.00           O
ATOM    142  HW1 SOL    36      22.117  36.277  33.755  1.00  0.00           H
ATOM    143  HW2 SOL    36      21.360  35.047  33.300  1.00  0.00           H
ATOM    144  MW  SOL    36      21.717  35.641  34.105  1.00  0.00            
ATOM    145  OW  SOL    37      16.355  31.718  31.784  1.00  0.00           O
ATOM    146  HW1 SOL    37      16.881  32.517  31.755  1.00  0.00           H
ATOM    147  HW2 SOL    37      15.829  31.747  30.985  1.00  0.00           H
ATOM    148  MW  SOL    37      16.445  31.836  31.803  1.00  0.00            
ATOM    149  OW  SOL    38      22.373  31.718  31.784  1.00  0.00           O
ATOM    150  HW1 SOL    38      21.847  30.919  31.813  1.00  0.00           H
ATOM    151  HW2 SOL    38      22.899  31.689  32.583  1.00  0.00           H
ATOM    152  MW  SOL    38      22.463  31.836  31.803  1.00  0.00            
ATOM    153  OW  SOL    39      14.771  31.718  34.105  1.00  0.00           O
ATOM    154  HW1 SOL    39      15.056  30.948  34.597  1.00  0.00           H
ATOM    155  HW2 SOL    39      15.313  31.713  33.316  1.00  0.00           H
ATOM    156  MW  SOL    39      14.861  31.836  34.124  1.00  0.00            
ATOM    157  OW  SOL    40      23.957  31.718  34.105  1.00  0.00           O
ATOM    158  HW1 SOL    40      23.696  32.492  34.604  1.00  0.00           H
ATOM    159  HW2 SOL    40      24.914  31.736  34.116  1.00  0.00           H
ATOM    160  MW  SOL    40      24.047  31.836  34.124  1.00  0.00            
ATOM    161  OW  SOL    41      14.771  31.718  29.463  1.00  0.00           O
ATOM    162  HW1 SOL    41      15.032  30.944  28.964  1.00  0.00           H
ATOM    163  HW2 SOL    41      13.814  31.700  29.452  1.00  0.00           H
ATOM    164  MW  SOL    41      14.861  31.836  29.482  1.00  0.00            
ATOM    165  OW  SOL    42      23.957  31.718  29.463  1.00  0.00           O
ATOM    166  HW1 SOL    42      23.672  32.488  28.971  1.00  0.00           H
ATOM    167  HW2 SOL    42      23.415  31.723  30.252  1.00  0.00           H
ATOM    168  MW  SOL    42      24.047  31.836  29.482  1.00  0.00            
ATOM    169  OW  SOL    43      17.942  29.398  31.784  1.00  0.00           O
ATOM    170  HW1 SOL    43      17.399  30.186  31.789  1.00  0.00           H
ATOM    171  HW2 SOL    43      17.657  28.906  32.554  1.00  0.00           H
ATOM    172  MW  SOL    43      18.032  29.516  31.803  1.00  0.00            
ATOM    173  OW  SOL    44      20.786  29.398  31.784  1.00  0.00           O
ATOM    174  HW1 SOL    44      19.829  29.386  31.766  1.00  0.00           H
ATOM    175  HW2 SOL    44      21.047  28.898  31.010  1.00  0.00           H
ATOM    176  MW  SOL    44      20.876  29.516  31.803  1.00  0.00            
ATOM    177  OW  SOL    45      17.942  34.038  31.784  1.00  0.00           O
ATOM    178  HW1 SOL    45      18.899  34.050  31.802  1.00  0.00           H
ATOM    179  HW2 SOL    45      17.681  34.538  32.558  1.00  0.00           H
ATOM    180  MW  SOL    45      18.032  34.156  31.803  1.00  0.00            
ATOM    181  OW  SOL    46      20.786  34.038  31.784  1.00  0.00           O
ATOM    182  HW1 SOL    46      21.329  33.250  31.779  1.00  0.00           H
ATOM    183  HW2 SOL    46      21.071  34.530  31.014  1.00  0.00           H
ATOM    184  MW  SOL    46      20.876  34.156  31.803  1.00  0.00  
ATOM      1  OW  SOL     1      25.709  25.703  28.775  1.00  0.00           O
ATOM      2  HW1 SOL     1      24.910  25.732  29.301  1.00  0.00           H
ATOM      3  HW2 SOL     1      25.680  26.502  28.249  1.00  0.00           H
ATOM      4  MW  SOL     1      25.799  25.821  28.794  1.00  0.00            
ATOM      5  OW  SOL     2      25.709  25.703  34.793  1.00  0.00           O
ATOM      6  HW1 SOL     2      26.508  25.674  34.267  1.00  0.00           H
ATOM      7  HW2 SOL     2      25.738  24.904  35.319  1.00  0.00           H
ATOM      8  MW  SOL     2      25.799  25.821  34.812  1.00  0.00            
ATOM      9  OW  SOL     3      25.709  28.024  27.191  1.00  0.00           O
ATOM     10  HW1 SOL     3      24.923  28.507  27.447  1.00  0.00           H
ATOM     11  HW2 SOL     3      25.695  28.032  26.234  1.00  0.00           H
ATOM     12  MW  SOL     3      25.799  28.142  27.210  1.00  0.00            
ATOM     13  OW  SOL     4      25.709  28.024  36.377  1.00  0.00           O
ATOM     14  HW1 SOL     4      25.707  27.234  35.837  1.00  0.00           H
ATOM     15  HW2 SOL     4      24.927  28.503  36.104  1.00  0.00           H
ATOM     16  MW  SOL     4      25.799  28.142  28.268  1.00  0.00            
ATOM     17  OW  SOL     5      25.709  35.412  27.191  1.00  0.00           O
ATOM     18  HW1 SOL     5      25.711  36.202  27.731  1.00  0.00           H
ATOM     19  HW2 SOL     5      26.491  34.933  27.464  1.00  0.00           H
ATOM     20  MW  SOL     5      25.799  35.530  27.210  1.00  0.00            
ATOM     21  OW  SOL     6      25.709  35.412  36.377  1.00  0.00           O
ATOM     22  HW1 SOL     6      26.495  34.929  36.121  1.00  0.00           H
ATOM     23  HW2 SOL     6      25.723  35.403  37.334  1.00  0.00           H
ATOM     24  MW  SOL     6      25.799  35.530  36.396  1.00  0.00            
ATOM     25  OW  SOL     7      31.724  28.709  25.769  1.00  0.00           O
ATOM     26  HW1 SOL     7      30.925  29.235  25.740  1.00  0.00           H
ATOM     27  HW2 SOL     7      31.695  28.183  24.970  1.00  0.00           H
ATOM     28  MW  SOL     7      31.814  28.827  25.788  1.00  0.00            
ATOM     29  OW  SOL     8      31.720  34.727  25.769  1.00  0.00           O
ATOM     30  HW1 SOL     8      32.523  34.201  25.798  1.00  0.00           H
ATOM     31  HW2 SOL     8      31.753  35.253  26.568  1.00  0.00           H
ATOM     32  MW  SOL     8      31.810  34.845  25.788  1.00  0.00            
ATOM     33  OW  SOL     9      31.720  27.125  28.090  1.00  0.00           O
ATOM     34  HW1 SOL     9      31.722  27.665  27.300  1.00  0.00           H
ATOM     35  HW2 SOL     9      30.942  27.398  28.569  1.00  0.00           H
ATOM     36  MW  SOL     9      31.810  27.243  28.109  1.00  0.00            
ATOM     37  OW  SOL    10      31.720  36.311  28.090  1.00  0.00           O
ATOM     38  HW1 SOL    10      30.938  36.055  28.573  1.00  0.00           H
ATOM     39  HW2 SOL    10      31.710  37.268  28.098  1.00  0.00           H
ATOM     40  MW  SOL    10      31.810  36.429  28.109  1.00  0.00            
ATOM     41  OW  SOL    11      31.724  27.125  35.478  1.00  0.00           O
ATOM     42  HW1 SOL    11      32.510  27.381  34.995  1.00  0.00           H
ATOM     43  HW2 SOL    11      31.738  26.168  35.469  1.00  0.00           H
ATOM     44  MW  SOL    11      31.814  27.243  35.497  1.00  0.00            
ATOM     45  OW  SOL    12      31.724  36.311  35.478  1.00  0.00           O
ATOM     46  HW1 SOL    12      31.726  35.771  36.268  1.00  0.00           H
ATOM     47  HW2 SOL    12      32.506  36.038  34.999  1.00  0.00           H
ATOM     48  MW  SOL    12      31.814  36.429  35.497  1.00  0.00            
ATOM     49  OW  SOL    13      29.404  30.296  25.769  1.00  0.00           O
ATOM     50  HW1 SOL    13      29.386  31.252  25.797  1.00  0.00           H
ATOM     51  HW2 SOL    13      28.905  30.024  26.539  1.00  0.00           H
ATOM     52  MW  SOL    13      29.494  30.414  25.788  1.00  0.00            
ATOM     53  OW  SOL    14      29.404  33.140  25.769  1.00  0.00           O
ATOM     54  HW1 SOL    14      30.194  33.680  25.771  1.00  0.00           H
ATOM     55  HW2 SOL    14      28.909  33.442  25.007  1.00  0.00           H
ATOM     56  MW  SOL    14      29.494  33.258  25.788  1.00  0.00            
ATOM     57  OW  SOL    15      28.029  25.703  30.362  1.00  0.00           O
ATOM     58  HW1 SOL    15      27.239  25.705  29.822  1.00  0.00           H
ATOM     59  HW2 SOL    15      28.524  24.941  30.060  1.00  0.00           H
ATOM     60  MW  SOL    15      28.119  25.821  30.381  1.00  0.00            
ATOM     61  OW  SOL    16      28.029  25.703  33.206  1.00  0.00           O
ATOM     62  HW1 SOL    16      28.047  25.731  32.250  1.00  0.00           H
ATOM     63  HW2 SOL    16      28.528  26.473  33.478  1.00  0.00           H
ATOM     64  MW  SOL    16      28.119  25.821  33.225  1.00  0.00            
ATOM     65  OW  SOL    17      27.972  29.416  27.979  1.00  0.00           O
ATOM     66  HW1 SOL    17      28.490  28.828  28.528  1.00  0.00           H
ATOM     67  HW2 SOL    17      27.206  28.899  27.730  1.00  0.00           H
ATOM     68  MW  SOL    17      28.062  29.534  27.998  1.00  0.00            
ATOM     69  OW  SOL    18      27.972  29.416  35.589  1.00  0.00           O
ATOM     70  HW1 SOL    18      28.430  29.697  36.382  1.00  0.00           H
ATOM     71  HW2 SOL    18      27.204  28.943  35.911  1.00  0.00           H
ATOM     72  MW  SOL    18      28.062  29.534  35.608  1.00  0.00            
ATOM     73  OW  SOL    19      27.972  34.020  27.979  1.00  0.00           O
ATOM     74  HW1 SOL    19      28.462  33.689  27.225  1.00  0.00           H
ATOM     75  HW2 SOL    19      27.704  33.234  28.455  1.00  0.00           H
ATOM     76  MW  SOL    19      28.062  34.138  27.998  1.00  0.00            
ATOM     77  OW  SOL    20      27.972  34.020  35.589  1.00  0.00           O
ATOM     78  HW1 SOL    20      28.516  34.547  35.004  1.00  0.00           H
ATOM     79  HW2 SOL    20      27.713  33.266  35.061  1.00  0.00           H
ATOM     80  MW  SOL    20      28.062  34.138  35.608  1.00  0.00            
ATOM     81  OW  SOL    21      29.460  27.913  29.482  1.00  0.00           O
ATOM     82  HW1 SOL    21      28.971  27.159  29.813  1.00  0.00           H
ATOM     83  HW2 SOL    21      29.728  28.389  30.268  1.00  0.00           H
ATOM     84  MW  SOL    21      29.550  28.031  29.501  1.00  0.00            
ATOM     85  OW  SOL    22      29.460  35.523  29.482  1.00  0.00           O
ATOM     86  HW1 SOL    22      29.720  34.995  30.236  1.00  0.00           H
ATOM     87  HW2 SOL    22      28.917  34.938  28.955  1.00  0.00           H
ATOM     88  MW  SOL    22      29.550  35.641  29.501  1.00  0.00            
ATOM     89  OW  SOL    23      29.460  27.913  34.086  1.00  0.00           O
ATOM     90  HW1 SOL    23      30.227  27.664  34.603  1.00  0.00           H
ATOM     91  HW2 SOL    23      28.942  28.462  34.674  1.00  0.00           H
ATOM     92  MW  SOL    23      29.550  28.031  34.105  1.00  0.00            
ATOM     93  OW  SOL    24      29.460  35.523  34.086  1.00  0.00           O
ATOM     94  HW1 SOL    24      29.003  36.316  33.805  1.00  0.00           H
ATOM     95  HW2 SOL    24      30.229  35.845  34.559  1.00  0.00           H
ATOM     96  MW  SOL    24      29.550  35.641  34.105  1.00  0.00            
ATOM     97  OW  SOL    25      34.044  30.296  25.769  1.00  0.00           O
ATOM     98  HW1 SOL    25      33.254  29.756  25.767  1.00  0.00           H
ATOM     99  HW2 SOL    25      34.539  29.994  26.531  1.00  0.00           H
ATOM    100  MW  SOL    25      34.134  30.414  25.788  1.00  0.00            
ATOM    101  OW  SOL    26      34.044  33.140  25.769  1.00  0.00           O
ATOM    102  HW1 SOL    26      34.062  32.184  25.741  1.00  0.00           H
ATOM    103  HW2 SOL    26      34.543  33.412  24.999  1.00  0.00           H
ATOM    104  MW  SOL    26      34.134  33.258  25.788  1.00  0.00            
ATOM    105  OW  SOL    27      35.419  25.703  30.362  1.00  0.00           O
ATOM    106  HW1 SOL    27      35.401  25.675  31.318  1.00  0.00           H
ATOM    107  HW2 SOL    27      34.920  24.933  30.090  1.00  0.00           H
ATOM    108  MW  SOL    27      35.509  25.821  30.381  1.00  0.00            
ATOM    109  OW  SOL    28      35.419  25.703  33.206  1.00  0.00           O
ATOM    110  HW1 SOL    28      36.209  25.701  33.746  1.00  0.00           H
ATOM    111  HW2 SOL    28      34.924  26.465  33.508  1.00  0.00           H
ATOM    112  MW  SOL    28      35.509  25.821  33.225  1.00  0.00            
ATOM    113  OW  SOL    29      35.476  29.416  27.979  1.00  0.00           O
ATOM    114  HW1 SOL    29      34.932  28.889  28.564  1.00  0.00           H
ATOM    115  HW2 SOL    29      35.735  30.170  28.507  1.00  0.00           H
ATOM    116  MW  SOL    29      35.566  29.534  27.998  1.00  0.00            
ATOM    117  OW  SOL    30      35.476  29.416  35.589  1.00  0.00           O
ATOM    118  HW1 SOL    30      34.986  29.747  36.343  1.00  0.00           H
ATOM    119  HW2 SOL    30      35.744  30.202  35.113  1.00  0.00           H
ATOM    120  MW  SOL    30      35.566  29.534  35.608  1.00  0.00            
ATOM    121  OW  SOL    31      35.476  34.020  27.979  1.00  0.00           O
ATOM    122  HW1 SOL    31      35.018  33.739  27.186  1.00  0.00           H
ATOM    123  HW2 SOL    31      36.244  34.493  27.657  1.00  0.00           H
ATOM    124  MW  SOL    31      35.566  34.138  27.998  1.00  0.00            
ATOM    125  OW  SOL    32      35.476  34.020  35.589  1.00  0.00           O
ATOM    126  HW1 SOL    32      34.957  34.608  35.040  1.00  0.00           H
ATOM    127  HW2 SOL    32      36.242  34.537  35.838  1.00  0.00           H
ATOM    128  MW  SOL    32      35.566  34.138  35.608  1.00  0.00            
ATOM    129  OW  SOL    33      33.987  27.913  29.482  1.00  0.00           O
ATOM    130  HW1 SOL    33      34.445  27.120  29.763  1.00  0.00           H
ATOM    131  HW2 SOL    33      33.219  27.591  29.009  1.00  0.00           H
ATOM    132  MW  SOL    33      34.077  28.031  29.501  1.00  0.00            
ATOM    133  OW  SOL    34      33.987  35.523  29.482  1.00  0.00           O
ATOM    134  HW1 SOL    34      33.221  35.772  28.965  1.00  0.00           H
ATOM    135  HW2 SOL    34      34.506  34.974  28.894  1.00  0.00           H
ATOM    136  MW  SOL    34      34.077  35.641  29.501  1.00  0.00            
ATOM    137  OW  SOL    35      33.987  27.913  34.086  1.00  0.00           O
ATOM    138  HW1 SOL    35      33.728  28.441  33.332  1.00  0.00           H
ATOM    139  HW2 SOL    35      34.531  28.498  34.613  1.00  0.00           H
ATOM    140  MW  SOL    35      34.077  28.031  34.105  1.00  0.00            
ATOM    141  OW  SOL    36      33.987  35.523  34.086  1.00  0.00           O
ATOM    142  HW1 SOL    36      34.477  36.277  33.755  1.00  0.00           H
ATOM    143  HW2 SOL    36      33.720  35.047  33.300  1.00  0.00           H
ATOM    144  MW  SOL    36      34.077  35.641  34.105  1.00  0.00            
ATOM    145  OW  SOL    37      28.715  31.718  31.784  1.00  0.00           O
ATOM    146  HW1 SOL    37      29.241  32.517  31.755  1.00  0.00           H
ATOM    147  HW2 SOL    37      28.189  31.747  30.985  1.00  0.00           H
ATOM    148  MW  SOL    37      28.805  31.836  31.803  1.00  0.00            
ATOM    149  OW  SOL    38      34.733  31.718  31.784  1.00  0.00           O
ATOM    150  HW1 SOL    38      34.207  30.919  31.813  1.00  0.00           H
ATOM    151  HW2 SOL    38      35.259  31.689  32.583  1.00  0.00           H
ATOM    152  MW  SOL    38      34.823  31.836  31.803  1.00  0.00            
ATOM    153  OW  SOL    39      27.131  31.718  34.105  1.00  0.00           O
ATOM    154  HW1 SOL    39      27.416  30.948  34.597  1.00  0.00           H
ATOM    155  HW2 SOL    39      27.673  31.713  33.316  1.00  0.00           H
ATOM    156  MW  SOL    39      27.221  31.836  34.124  1.00  0.00            
ATOM    157  OW  SOL    40      36.317  31.718  34.105  1.00  0.00           O
ATOM    158  HW1 SOL    40      36.056  32.492  34.604  1.00  0.00           H
ATOM    159  HW2 SOL    40      37.274  31.736  34.116  1.00  0.00           H
ATOM    160  MW  SOL    40      36.407  31.836  34.124  1.00  0.00            
ATOM    161  OW  SOL    41      27.131  31.718  29.463  1.00  0.00           O
ATOM    162  HW1 SOL    41      27.392  30.944  28.964  1.00  0.00           H
ATOM    163  HW2 SOL    41      26.174  31.700  29.452  1.00  0.00           H
ATOM    164  MW  SOL    41      27.221  31.836  29.482  1.00  0.00            
ATOM    165  OW  SOL    42      36.317  31.718  29.463  1.00  0.00           O
ATOM    166  HW1 SOL    42      36.032  32.488  28.971  1.00  0.00           H
ATOM    167  HW2 SOL    42      35.775  31.723  30.252  1.00  0.00           H
ATOM    168  MW  SOL    42      36.407  31.836  29.482  1.00  0.00            
ATOM    169  OW  SOL    43      30.302  29.398  31.784  1.00  0.00           O
ATOM    170  HW1 SOL    43      29.759  30.186  31.789  1.00  0.00           H
ATOM    171  HW2 SOL    43      30.017  28.906  32.554  1.00  0.00           H
ATOM    172  MW  SOL    43      30.392  29.516  31.803  1.00  0.00            
ATOM    173  OW  SOL    44      33.146  29.398  31.784  1.00  0.00           O
ATOM    174  HW1 SOL    44      32.189  29.386  31.766  1.00  0.00           H
ATOM    175  HW2 SOL    44      33.407  28.898  31.010  1.00  0.00           H
ATOM    176  MW  SOL    44      33.236  29.516  31.803  1.00  0.00            
ATOM    177  OW  SOL    45      30.302  34.038  31.784  1.00  0.00           O
ATOM    178  HW1 SOL    45      31.259  34.050  31.802  1.00  0.00           H
ATOM    179  HW2 SOL    45      30.041  34.538  32.558  1.00  0.00           H
ATOM    180  MW  SOL    45      30.392  34.156  31.803  1.00  0.00            
ATOM    181  OW  SOL    46      33.146  34.038  31.784  1.00  0.00           O
ATOM    182  HW1 SOL    46      33.689  33.250  31.779  1.00  0.00           H
ATOM    183  HW2 SOL    46      33.431  34.530  31.014  1.00  0.00           H
ATOM    184  MW  SOL    46      33.236  34.156  31.803  1.00  0.00 
ATOM      1  OW  SOL     1      25.709  13.343  28.775  1.00  0.00           O
ATOM      2  HW1 SOL     1      24.910  13.372  29.301  1.00  0.00           H
ATOM      3  HW2 SOL     1      25.680  14.142  28.249  1.00  0.00           H
ATOM      4  MW  SOL     1      25.799  13.461  28.794  1.00  0.00            
ATOM      5  OW  SOL     2      25.709  13.343  34.793  1.00  0.00           O
ATOM      6  HW1 SOL     2      26.508  13.314  34.267  1.00  0.00           H
ATOM      7  HW2 SOL     2      25.738  12.544  35.319  1.00  0.00           H
ATOM      8  MW  SOL     2      25.799  13.461  34.812  1.00  0.00            
ATOM      9  OW  SOL     3      25.709  15.664  27.191  1.00  0.00           O
ATOM     10  HW1 SOL     3      24.923  16.147  27.447  1.00  0.00           H
ATOM     11  HW2 SOL     3      25.695  15.672  26.234  1.00  0.00           H
ATOM     12  MW  SOL     3      25.799  15.782  27.210  1.00  0.00            
ATOM     13  OW  SOL     4      25.709  15.664  36.377  1.00  0.00           O
ATOM     14  HW1 SOL     4      25.707  14.874  35.837  1.00  0.00           H
ATOM     15  HW2 SOL     4      24.927  16.143  36.104  1.00  0.00           H
ATOM     16  MW  SOL     4      25.799  15.782  28.268  1.00  0.00            
ATOM     17  OW  SOL     5      25.709  23.052  27.191  1.00  0.00           O
ATOM     18  HW1 SOL     5      25.711  23.842  27.731  1.00  0.00           H
ATOM     19  HW2 SOL     5      26.491  22.573  27.464  1.00  0.00           H
ATOM     20  MW  SOL     5      25.799  23.170  27.210  1.00  0.00            
ATOM     21  OW  SOL     6      25.709  23.052  36.377  1.00  0.00           O
ATOM     22  HW1 SOL     6      26.495  22.569  36.121  1.00  0.00           H
ATOM     23  HW2 SOL     6      25.723  23.043  37.334  1.00  0.00           H
ATOM     24  MW  SOL     6      25.799  23.170  36.396  1.00  0.00            
ATOM     25  OW  SOL     7      31.724  16.349  25.769  1.00  0.00           O
ATOM     26  HW1 SOL     7      30.925  16.875  25.740  1.00  0.00           H
ATOM     27  HW2 SOL     7      31.695  15.823  24.970  1.00  0.00           H
ATOM     28  MW  SOL     7      31.814  16.467  25.788  1.00  0.00            
ATOM     29  OW  SOL     8      31.720  22.367  25.769  1.00  0.00           O
ATOM     30  HW1 SOL     8      32.523  21.841  25.798  1.00  0.00           H
ATOM     31  HW2 SOL     8      31.753  22.893  26.568  1.00  0.00           H
ATOM     32  MW  SOL     8      31.810  22.485  25.788  1.00  0.00            
ATOM     33  OW  SOL     9      31.720  14.765  28.090  1.00  0.00           O
ATOM     34  HW1 SOL     9      31.722  15.305  27.300  1.00  0.00           H
ATOM     35  HW2 SOL     9      30.942  15.038  28.569  1.00  0.00           H
ATOM     36  MW  SOL     9      31.810  14.883  28.109  1.00  0.00            
ATOM     37  OW  SOL    10      31.720  23.951  28.090  1.00  0.00           O
ATOM     38  HW1 SOL    10      30.938  23.695  28.573  1.00  0.00           H
ATOM     39  HW2 SOL    10      31.710  24.908  28.098  1.00  0.00           H
ATOM     40  MW  SOL    10      31.810  24.069  28.109  1.00  0.00            
ATOM     41  OW  SOL    11      31.724  14.765  35.478  1.00  0.00           O
ATOM     42  HW1 SOL    11      32.510  15.021  34.995  1.00  0.00           H
ATOM     43  HW2 SOL    11      31.738  13.808  35.469  1.00  0.00           H
ATOM     44  MW  SOL    11      31.814  14.883  35.497  1.00  0.00            
ATOM     45  OW  SOL    12      31.724  23.951  35.478  1.00  0.00           O
ATOM     46  HW1 SOL    12      31.726  23.411  36.268  1.00  0.00           H
ATOM     47  HW2 SOL    12      32.506  23.678  34.999  1.00  0.00           H
ATOM     48  MW  SOL    12      31.814  24.069  35.497  1.00  0.00            
ATOM     49  OW  SOL    13      29.404  17.936  25.769  1.00  0.00           O
ATOM     50  HW1 SOL    13      29.386  18.892  25.797  1.00  0.00           H
ATOM     51  HW2 SOL    13      28.905  17.664  26.539  1.00  0.00           H
ATOM     52  MW  SOL    13      29.494  18.054  25.788  1.00  0.00            
ATOM     53  OW  SOL    14      29.404  20.780  25.769  1.00  0.00           O
ATOM     54  HW1 SOL    14      30.194  21.320  25.771  1.00  0.00           H
ATOM     55  HW2 SOL    14      28.909  21.082  25.007  1.00  0.00           H
ATOM     56  MW  SOL    14      29.494  20.898  25.788  1.00  0.00            
ATOM     57  OW  SOL    15      28.029  13.343  30.362  1.00  0.00           O
ATOM     58  HW1 SOL    15      27.239  13.345  29.822  1.00  0.00           H
ATOM     59  HW2 SOL    15      28.524  12.581  30.060  1.00  0.00           H
ATOM     60  MW  SOL    15      28.119  13.461  30.381  1.00  0.00            
ATOM     61  OW  SOL    16      28.029  13.343  33.206  1.00  0.00           O
ATOM     62  HW1 SOL    16      28.047  13.371  32.250  1.00  0.00           H
ATOM     63  HW2 SOL    16      28.528  14.113  33.478  1.00  0.00           H
ATOM     64  MW  SOL    16      28.119  13.461  33.225  1.00  0.00            
ATOM     65  OW  SOL    17      27.972  17.056  27.979  1.00  0.00           O
ATOM     66  HW1 SOL    17      28.490  16.468  28.528  1.00  0.00           H
ATOM     67  HW2 SOL    17      27.206  16.539  27.730  1.00  0.00           H
ATOM     68  MW  SOL    17      28.062  17.174  27.998  1.00  0.00            
ATOM     69  OW  SOL    18      27.972  17.056  35.589  1.00  0.00           O
ATOM     70  HW1 SOL    18      28.430  17.337  36.382  1.00  0.00           H
ATOM     71  HW2 SOL    18      27.204  16.583  35.911  1.00  0.00           H
ATOM     72  MW  SOL    18      28.062  17.174  35.608  1.00  0.00            
ATOM     73  OW  SOL    19      27.972  21.660  27.979  1.00  0.00           O
ATOM     74  HW1 SOL    19      28.462  21.329  27.225  1.00  0.00           H
ATOM     75  HW2 SOL    19      27.704  20.874  28.455  1.00  0.00           H
ATOM     76  MW  SOL    19      28.062  21.778  27.998  1.00  0.00            
ATOM     77  OW  SOL    20      27.972  21.660  35.589  1.00  0.00           O
ATOM     78  HW1 SOL    20      28.516  22.187  35.004  1.00  0.00           H
ATOM     79  HW2 SOL    20      27.713  20.906  35.061  1.00  0.00           H
ATOM     80  MW  SOL    20      28.062  21.778  35.608  1.00  0.00            
ATOM     81  OW  SOL    21      29.460  15.553  29.482  1.00  0.00           O
ATOM     82  HW1 SOL    21      28.971  14.799  29.813  1.00  0.00           H
ATOM     83  HW2 SOL    21      29.728  16.029  30.268  1.00  0.00           H
ATOM     84  MW  SOL    21      29.550  15.671  29.501  1.00  0.00            
ATOM     85  OW  SOL    22      29.460  23.163  29.482  1.00  0.00           O
ATOM     86  HW1 SOL    22      29.720  22.635  30.236  1.00  0.00           H
ATOM     87  HW2 SOL    22      28.917  22.578  28.955  1.00  0.00           H
ATOM     88  MW  SOL    22      29.550  23.281  29.501  1.00  0.00            
ATOM     89  OW  SOL    23      29.460  15.553  34.086  1.00  0.00           O
ATOM     90  HW1 SOL    23      30.227  15.304  34.603  1.00  0.00           H
ATOM     91  HW2 SOL    23      28.942  16.102  34.674  1.00  0.00           H
ATOM     92  MW  SOL    23      29.550  15.671  34.105  1.00  0.00            
ATOM     93  OW  SOL    24      29.460  23.163  34.086  1.00  0.00           O
ATOM     94  HW1 SOL    24      29.003  23.956  33.805  1.00  0.00           H
ATOM     95  HW2 SOL    24      30.229  23.485  34.559  1.00  0.00           H
ATOM     96  MW  SOL    24      29.550  23.281  34.105  1.00  0.00            
ATOM     97  OW  SOL    25      34.044  17.936  25.769  1.00  0.00           O
ATOM     98  HW1 SOL    25      33.254  17.396  25.767  1.00  0.00           H
ATOM     99  HW2 SOL    25      34.539  17.634  26.531  1.00  0.00           H
ATOM    100  MW  SOL    25      34.134  18.054  25.788  1.00  0.00            
ATOM    101  OW  SOL    26      34.044  20.780  25.769  1.00  0.00           O
ATOM    102  HW1 SOL    26      34.062  19.824  25.741  1.00  0.00           H
ATOM    103  HW2 SOL    26      34.543  21.052  24.999  1.00  0.00           H
ATOM    104  MW  SOL    26      34.134  20.898  25.788  1.00  0.00            
ATOM    105  OW  SOL    27      35.419  13.343  30.362  1.00  0.00           O
ATOM    106  HW1 SOL    27      35.401  13.315  31.318  1.00  0.00           H
ATOM    107  HW2 SOL    27      34.920  12.573  30.090  1.00  0.00           H
ATOM    108  MW  SOL    27      35.509  13.461  30.381  1.00  0.00            
ATOM    109  OW  SOL    28      35.419  13.343  33.206  1.00  0.00           O
ATOM    110  HW1 SOL    28      36.209  13.341  33.746  1.00  0.00           H
ATOM    111  HW2 SOL    28      34.924  14.105  33.508  1.00  0.00           H
ATOM    112  MW  SOL    28      35.509  13.461  33.225  1.00  0.00            
ATOM    113  OW  SOL    29      35.476  17.056  27.979  1.00  0.00           O
ATOM    114  HW1 SOL    29      34.932  16.529  28.564  1.00  0.00           H
ATOM    115  HW2 SOL    29      35.735  17.810  28.507  1.00  0.00           H
ATOM    116  MW  SOL    29      35.566  17.174  27.998  1.00  0.00            
ATOM    117  OW  SOL    30      35.476  17.056  35.589  1.00  0.00           O
ATOM    118  HW1 SOL    30      34.986  17.387  36.343  1.00  0.00           H
ATOM    119  HW2 SOL    30      35.744  17.842  35.113  1.00  0.00           H
ATOM    120  MW  SOL    30      35.566  17.174  35.608  1.00  0.00            
ATOM    121  OW  SOL    31      35.476  21.660  27.979  1.00  0.00           O
ATOM    122  HW1 SOL    31      35.018  21.379  27.186  1.00  0.00           H
ATOM    123  HW2 SOL    31      36.244  22.133  27.657  1.00  0.00           H
ATOM    124  MW  SOL    31      35.566  21.778  27.998  1.00  0.00            
ATOM    125  OW  SOL    32      35.476  21.660  35.589  1.00  0.00           O
ATOM    126  HW1 SOL    32      34.957  22.248  35.040  1.00  0.00           H
ATOM    127  HW2 SOL    32      36.242  22.177  35.838  1.00  0.00           H
ATOM    128  MW  SOL    32      35.566  21.778  35.608  1.00  0.00            
ATOM    129  OW  SOL    33      33.987  15.553  29.482  1.00  0.00           O
ATOM    130  HW1 SOL    33      34.445  14.760  29.763  1.00  0.00           H
ATOM    131  HW2 SOL    33      33.219  15.231  29.009  1.00  0.00           H
ATOM    132  MW  SOL    33      34.077  15.671  29.501  1.00  0.00            
ATOM    133  OW  SOL    34      33.987  23.163  29.482  1.00  0.00           O
ATOM    134  HW1 SOL    34      33.221  23.412  28.965  1.00  0.00           H
ATOM    135  HW2 SOL    34      34.506  22.614  28.894  1.00  0.00           H
ATOM    136  MW  SOL    34      34.077  23.281  29.501  1.00  0.00            
ATOM    137  OW  SOL    35      33.987  15.553  34.086  1.00  0.00           O
ATOM    138  HW1 SOL    35      33.728  16.081  33.332  1.00  0.00           H
ATOM    139  HW2 SOL    35      34.531  16.138  34.613  1.00  0.00           H
ATOM    140  MW  SOL    35      34.077  15.671  34.105  1.00  0.00            
ATOM    141  OW  SOL    36      33.987  23.163  34.086  1.00  0.00           O
ATOM    142  HW1 SOL    36      34.477  23.917  33.755  1.00  0.00           H
ATOM    143  HW2 SOL    36      33.720  22.687  33.300  1.00  0.00           H
ATOM    144  MW  SOL    36      34.077  23.281  34.105  1.00  0.00            
ATOM    145  OW  SOL    37      28.715  19.358  31.784  1.00  0.00           O
ATOM    146  HW1 SOL    37      29.241  20.157  31.755  1.00  0.00           H
ATOM    147  HW2 SOL    37      28.189  19.387  30.985  1.00  0.00           H
ATOM    148  MW  SOL    37      28.805  19.476  31.803  1.00  0.00            
ATOM    149  OW  SOL    38      34.733  19.358  31.784  1.00  0.00           O
ATOM    150  HW1 SOL    38      34.207  18.559  31.813  1.00  0.00           H
ATOM    151  HW2 SOL    38      35.259  19.329  32.583  1.00  0.00           H
ATOM    152  MW  SOL    38      34.823  19.476  31.803  1.00  0.00            
ATOM    153  OW  SOL    39      27.131  19.358  34.105  1.00  0.00           O
ATOM    154  HW1 SOL    39      27.416  18.588  34.597  1.00  0.00           H
ATOM    155  HW2 SOL    39      27.673  19.353  33.316  1.00  0.00           H
ATOM    156  MW  SOL    39      27.221  19.476  34.124  1.00  0.00            
ATOM    157  OW  SOL    40      36.317  19.358  34.105  1.00  0.00           O
ATOM    158  HW1 SOL    40      36.056  20.132  34.604  1.00  0.00           H
ATOM    159  HW2 SOL    40      37.274  19.376  34.116  1.00  0.00           H
ATOM    160  MW  SOL    40      36.407  19.476  34.124  1.00  0.00            
ATOM    161  OW  SOL    41      27.131  19.358  29.463  1.00  0.00           O
ATOM    162  HW1 SOL    41      27.392  18.584  28.964  1.00  0.00           H
ATOM    163  HW2 SOL    41      26.174  19.340  29.452  1.00  0.00           H
ATOM    164  MW  SOL    41      27.221  19.476  29.482  1.00  0.00            
ATOM    165  OW  SOL    42      36.317  19.358  29.463  1.00  0.00           O
ATOM    166  HW1 SOL    42      36.032  20.128  28.971  1.00  0.00           H
ATOM    167  HW2 SOL    42      35.775  19.363  30.252  1.00  0.00           H
ATOM    168  MW  SOL    42      36.407  19.476  29.482  1.00  0.00            
ATOM    169  OW  SOL    43      30.302  17.038  31.784  1.00  0.00           O
ATOM    170  HW1 SOL    43      29.759  17.826  31.789  1.00  0.00           H
ATOM    171  HW2 SOL    43      30.017  16.546  32.554  1.00  0.00           H
ATOM    172  MW  SOL    43      30.392  17.156  31.803  1.00  0.00            
ATOM    173  OW  SOL    44      33.146  17.038  31.784  1.00  0.00           O
ATOM    174  HW1 SOL    44      32.189  17.026  31.766  1.00  0.00           H
ATOM    175  HW2 SOL    44      33.407  16.538  31.010  1.00  0.00           H
ATOM    176  MW  SOL    44      33.236  17.156  31.803  1.00  0.00            
ATOM    177  OW  SOL    45      30.302  21.678  31.784  1.00  0.00           O
ATOM    178  HW1 SOL    45      31.259  21.690  31.802  1.00  0.00           H
ATOM    179  HW2 SOL    45      30.041  22.178  32.558  1.00  0.00           H
ATOM    180  MW  SOL    45      30.392  21.796  31.803  1.00  0.00            
ATOM    181  OW  SOL    46      33.146  21.678  31.784  1.00  0.00           O
ATOM    182  HW1 SOL    46      33.689  20.890  31.779  1.00  0.00           H
ATOM    183  HW2 SOL    46      33.431  22.170  31.014  1.00  0.00           H
ATOM    184  MW  SOL    46      33.236  21.796  31.803  1.00  0.00  
ATOM      1  OW  SOL     1      13.349  13.343  28.775  1.00  0.00           O
ATOM      2  HW1 SOL     1      12.550  13.372  29.301  1.00  0.00           H
ATOM      3  HW2 SOL     1      13.320  14.142  28.249  1.00  0.00           H
ATOM      4  MW  SOL     1      13.439  13.461  28.794  1.00  0.00            
ATOM      5  OW  SOL     2      13.349  13.343  34.793  1.00  0.00           O
ATOM      6  HW1 SOL     2      14.148  13.314  34.267  1.00  0.00           H
ATOM      7  HW2 SOL     2      13.378  12.544  35.319  1.00  0.00           H
ATOM      8  MW  SOL     2      13.439  13.461  34.812  1.00  0.00            
ATOM      9  OW  SOL     3      13.349  15.664  27.191  1.00  0.00           O
ATOM     10  HW1 SOL     3      12.563  16.147  27.447  1.00  0.00           H
ATOM     11  HW2 SOL     3      13.335  15.672  26.234  1.00  0.00           H
ATOM     12  MW  SOL     3      13.439  15.782  27.210  1.00  0.00            
ATOM     13  OW  SOL     4      13.349  15.664  36.377  1.00  0.00           O
ATOM     14  HW1 SOL     4      13.347  14.874  35.837  1.00  0.00           H
ATOM     15  HW2 SOL     4      12.567  16.143  36.104  1.00  0.00           H
ATOM     16  MW  SOL     4      13.439  15.782  28.268  1.00  0.00            
ATOM     17  OW  SOL     5      13.349  23.052  27.191  1.00  0.00           O
ATOM     18  HW1 SOL     5      13.351  23.842  27.731  1.00  0.00           H
ATOM     19  HW2 SOL     5      14.131  22.573  27.464  1.00  0.00           H
ATOM     20  MW  SOL     5      13.439  23.170  27.210  1.00  0.00            
ATOM     21  OW  SOL     6      13.349  23.052  36.377  1.00  0.00           O
ATOM     22  HW1 SOL     6      14.135  22.569  36.121  1.00  0.00           H
ATOM     23  HW2 SOL     6      13.363  23.043  37.334  1.00  0.00           H
ATOM     24  MW  SOL     6      13.439  23.170  36.396  1.00  0.00            
ATOM     25  OW  SOL     7      19.364  16.349  25.769  1.00  0.00           O
ATOM     26  HW1 SOL     7      18.565  16.875  25.740  1.00  0.00           H
ATOM     27  HW2 SOL     7      19.335  15.823  24.970  1.00  0.00           H
ATOM     28  MW  SOL     7      19.454  16.467  25.788  1.00  0.00            
ATOM     29  OW  SOL     8      19.360  22.367  25.769  1.00  0.00           O
ATOM     30  HW1 SOL     8      20.163  21.841  25.798  1.00  0.00           H
ATOM     31  HW2 SOL     8      19.393  22.893  26.568  1.00  0.00           H
ATOM     32  MW  SOL     8      19.450  22.485  25.788  1.00  0.00            
ATOM     33  OW  SOL     9      19.360  14.765  28.090  1.00  0.00           O
ATOM     34  HW1 SOL     9      19.362  15.305  27.300  1.00  0.00           H
ATOM     35  HW2 SOL     9      18.582  15.038  28.569  1.00  0.00           H
ATOM     36  MW  SOL     9      19.450  14.883  28.109  1.00  0.00            
ATOM     37  OW  SOL    10      19.360  23.951  28.090  1.00  0.00           O
ATOM     38  HW1 SOL    10      18.578  23.695  28.573  1.00  0.00           H
ATOM     39  HW2 SOL    10      19.350  24.908  28.098  1.00  0.00           H
ATOM     40  MW  SOL    10      19.450  24.069  28.109  1.00  0.00            
ATOM     41  OW  SOL    11      19.364  14.765  35.478  1.00  0.00           O
ATOM     42  HW1 SOL    11      20.150  15.021  34.995  1.00  0.00           H
ATOM     43  HW2 SOL    11      19.378  13.808  35.469  1.00  0.00           H
ATOM     44  MW  SOL    11      19.454  14.883  35.497  1.00  0.00            
ATOM     45  OW  SOL    12      19.364  23.951  35.478  1.00  0.00           O
ATOM     46  HW1 SOL    12      19.366  23.411  36.268  1.00  0.00           H
ATOM     47  HW2 SOL    12      20.146  23.678  34.999  1.00  0.00           H
ATOM     48  MW  SOL    12      19.454  24.069  35.497  1.00  0.00            
ATOM     49  OW  SOL    13      17.044  17.936  25.769  1.00  0.00           O
ATOM     50  HW1 SOL    13      17.026  18.892  25.797  1.00  0.00           H
ATOM     51  HW2 SOL    13      16.545  17.664  26.539  1.00  0.00           H
ATOM     52  MW  SOL    13      17.134  18.054  25.788  1.00  0.00            
ATOM     53  OW  SOL    14      17.044  20.780  25.769  1.00  0.00           O
ATOM     54  HW1 SOL    14      17.834  21.320  25.771  1.00  0.00           H
ATOM     55  HW2 SOL    14      16.549  21.082  25.007  1.00  0.00           H
ATOM     56  MW  SOL    14      17.134  20.898  25.788  1.00  0.00            
ATOM     57  OW  SOL    15      15.669  13.343  30.362  1.00  0.00           O
ATOM     58  HW1 SOL    15      14.879  13.345  29.822  1.00  0.00           H
ATOM     59  HW2 SOL    15      16.164  12.581  30.060  1.00  0.00           H
ATOM     60  MW  SOL    15      15.759  13.461  30.381  1.00  0.00            
ATOM     61  OW  SOL    16      15.669  13.343  33.206  1.00  0.00           O
ATOM     62  HW1 SOL    16      15.687  13.371  32.250  1.00  0.00           H
ATOM     63  HW2 SOL    16      16.168  14.113  33.478  1.00  0.00           H
ATOM     64  MW  SOL    16      15.759  13.461  33.225  1.00  0.00            
ATOM     65  OW  SOL    17      15.612  17.056  27.979  1.00  0.00           O
ATOM     66  HW1 SOL    17      16.130  16.468  28.528  1.00  0.00           H
ATOM     67  HW2 SOL    17      14.846  16.539  27.730  1.00  0.00           H
ATOM     68  MW  SOL    17      15.702  17.174  27.998  1.00  0.00            
ATOM     69  OW  SOL    18      15.612  17.056  35.589  1.00  0.00           O
ATOM     70  HW1 SOL    18      16.070  17.337  36.382  1.00  0.00           H
ATOM     71  HW2 SOL    18      14.844  16.583  35.911  1.00  0.00           H
ATOM     72  MW  SOL    18      15.702  17.174  35.608  1.00  0.00            
ATOM     73  OW  SOL    19      15.612  21.660  27.979  1.00  0.00           O
ATOM     74  HW1 SOL    19      16.102  21.329  27.225  1.00  0.00           H
ATOM     75  HW2 SOL    19      15.344  20.874  28.455  1.00  0.00           H
ATOM     76  MW  SOL    19      15.702  21.778  27.998  1.00  0.00            
ATOM     77  OW  SOL    20      15.612  21.660  35.589  1.00  0.00           O
ATOM     78  HW1 SOL    20      16.156  22.187  35.004  1.00  0.00           H
ATOM     79  HW2 SOL    20      15.353  20.906  35.061  1.00  0.00           H
ATOM     80  MW  SOL    20      15.702  21.778  35.608  1.00  0.00            
ATOM     81  OW  SOL    21      17.100  15.553  29.482  1.00  0.00           O
ATOM     82  HW1 SOL    21      16.611  14.799  29.813  1.00  0.00           H
ATOM     83  HW2 SOL    21      17.368  16.029  30.268  1.00  0.00           H
ATOM     84  MW  SOL    21      17.190  15.671  29.501  1.00  0.00            
ATOM     85  OW  SOL    22      17.100  23.163  29.482  1.00  0.00           O
ATOM     86  HW1 SOL    22      17.360  22.635  30.236  1.00  0.00           H
ATOM     87  HW2 SOL    22      16.557  22.578  28.955  1.00  0.00           H
ATOM     88  MW  SOL    22      17.190  23.281  29.501  1.00  0.00            
ATOM     89  OW  SOL    23      17.100  15.553  34.086  1.00  0.00           O
ATOM     90  HW1 SOL    23      17.867  15.304  34.603  1.00  0.00           H
ATOM     91  HW2 SOL    23      16.582  16.102  34.674  1.00  0.00           H
ATOM     92  MW  SOL    23      17.190  15.671  34.105  1.00  0.00            
ATOM     93  OW  SOL    24      17.100  23.163  34.086  1.00  0.00           O
ATOM     94  HW1 SOL    24      16.643  23.956  33.805  1.00  0.00           H
ATOM     95  HW2 SOL    24      17.869  23.485  34.559  1.00  0.00           H
ATOM     96  MW  SOL    24      17.190  23.281  34.105  1.00  0.00            
ATOM     97  OW  SOL    25      21.684  17.936  25.769  1.00  0.00           O
ATOM     98  HW1 SOL    25      20.894  17.396  25.767  1.00  0.00           H
ATOM     99  HW2 SOL    25      22.179  17.634  26.531  1.00  0.00           H
ATOM    100  MW  SOL    25      21.774  18.054  25.788  1.00  0.00            
ATOM    101  OW  SOL    26      21.684  20.780  25.769  1.00  0.00           O
ATOM    102  HW1 SOL    26      21.702  19.824  25.741  1.00  0.00           H
ATOM    103  HW2 SOL    26      22.183  21.052  24.999  1.00  0.00           H
ATOM    104  MW  SOL    26      21.774  20.898  25.788  1.00  0.00            
ATOM    105  OW  SOL    27      23.059  13.343  30.362  1.00  0.00           O
ATOM    106  HW1 SOL    27      23.041  13.315  31.318  1.00  0.00           H
ATOM    107  HW2 SOL    27      22.560  12.573  30.090  1.00  0.00           H
ATOM    108  MW  SOL    27      23.149  13.461  30.381  1.00  0.00            
ATOM    109  OW  SOL    28      23.059  13.343  33.206  1.00  0.00           O
ATOM    110  HW1 SOL    28      23.849  13.341  33.746  1.00  0.00           H
ATOM    111  HW2 SOL    28      22.564  14.105  33.508  1.00  0.00           H
ATOM    112  MW  SOL    28      23.149  13.461  33.225  1.00  0.00            
ATOM    113  OW  SOL    29      23.116  17.056  27.979  1.00  0.00           O
ATOM    114  HW1 SOL    29      22.572  16.529  28.564  1.00  0.00           H
ATOM    115  HW2 SOL    29      23.375  17.810  28.507  1.00  0.00           H
ATOM    116  MW  SOL    29      23.206  17.174  27.998  1.00  0.00            
ATOM    117  OW  SOL    30      23.116  17.056  35.589  1.00  0.00           O
ATOM    118  HW1 SOL    30      22.626  17.387  36.343  1.00  0.00           H
ATOM    119  HW2 SOL    30      23.384  17.842  35.113  1.00  0.00           H
ATOM    120  MW  SOL    30      23.206  17.174  35.608  1.00  0.00            
ATOM    121  OW  SOL    31      23.116  21.660  27.979  1.00  0.00           O
ATOM    122  HW1 SOL    31      22.658  21.379  27.186  1.00  0.00           H
ATOM    123  HW2 SOL    31      23.884  22.133  27.657  1.00  0.00           H
ATOM    124  MW  SOL    31      23.206  21.778  27.998  1.00  0.00            
ATOM    125  OW  SOL    32      23.116  21.660  35.589  1.00  0.00           O
ATOM    126  HW1 SOL    32      22.597  22.248  35.040  1.00  0.00           H
ATOM    127  HW2 SOL    32      23.882  22.177  35.838  1.00  0.00           H
ATOM    128  MW  SOL    32      23.206  21.778  35.608  1.00  0.00            
ATOM    129  OW  SOL    33      21.627  15.553  29.482  1.00  0.00           O
ATOM    130  HW1 SOL    33      22.085  14.760  29.763  1.00  0.00           H
ATOM    131  HW2 SOL    33      20.859  15.231  29.009  1.00  0.00           H
ATOM    132  MW  SOL    33      21.717  15.671  29.501  1.00  0.00            
ATOM    133  OW  SOL    34      21.627  23.163  29.482  1.00  0.00           O
ATOM    134  HW1 SOL    34      20.861  23.412  28.965  1.00  0.00           H
ATOM    135  HW2 SOL    34      22.146  22.614  28.894  1.00  0.00           H
ATOM    136  MW  SOL    34      21.717  23.281  29.501  1.00  0.00            
ATOM    137  OW  SOL    35      21.627  15.553  34.086  1.00  0.00           O
ATOM    138  HW1 SOL    35      21.368  16.081  33.332  1.00  0.00           H
ATOM    139  HW2 SOL    35      22.171  16.138  34.613  1.00  0.00           H
ATOM    140  MW  SOL    35      21.717  15.671  34.105  1.00  0.00            
ATOM    141  OW  SOL    36      21.627  23.163  34.086  1.00  0.00           O
ATOM    142  HW1 SOL    36      22.117  23.917  33.755  1.00  0.00           H
ATOM    143  HW2 SOL    36      21.360  22.687  33.300  1.00  0.00           H
ATOM    144  MW  SOL    36      21.717  23.281  34.105  1.00  0.00            
ATOM    145  OW  SOL    37      16.355  19.358  31.784  1.00  0.00           O
ATOM    146  HW1 SOL    37      16.881  20.157  31.755  1.00  0.00           H
ATOM    147  HW2 SOL    37      15.829  19.387  30.985  1.00  0.00           H
ATOM    148  MW  SOL    37      16.445  19.476  31.803  1.00  0.00            
ATOM    149  OW  SOL    38      22.373  19.358  31.784  1.00  0.00           O
ATOM    150  HW1 SOL    38      21.847  18.559  31.813  1.00  0.00           H
ATOM    151  HW2 SOL    38      22.899  19.329  32.583  1.00  0.00           H
ATOM    152  MW  SOL    38      22.463  19.476  31.803  1.00  0.00            
ATOM    153  OW  SOL    39      14.771  19.358  34.105  1.00  0.00           O
ATOM    154  HW1 SOL    39      15.056  18.588  34.597  1.00  0.00           H
ATOM    155  HW2 SOL    39      15.313  19.353  33.316  1.00  0.00           H
ATOM    156  MW  SOL    39      14.861  19.476  34.124  1.00  0.00            
ATOM    157  OW  SOL    40      23.957  19.358  34.105  1.00  0.00           O
ATOM    158  HW1 SOL    40      23.696  20.132  34.604  1.00  0.00           H
ATOM    159  HW2 SOL    40      24.914  19.376  34.116  1.00  0.00           H
ATOM    160  MW  SOL    40      24.047  19.476  34.124  1.00  0.00            
ATOM    161  OW  SOL    41      14.771  19.358  29.463  1.00  0.00           O
ATOM    162  HW1 SOL    41      15.032  18.584  28.964  1.00  0.00           H
ATOM    163  HW2 SOL    41      13.814  19.340  29.452  1.00  0.00           H
ATOM    164  MW  SOL    41      14.861  19.476  29.482  1.00  0.00            
ATOM    165  OW  SOL    42      23.957  19.358  29.463  1.00  0.00           O
ATOM    166  HW1 SOL    42      23.672  20.128  28.971  1.00  0.00           H
ATOM    167  HW2 SOL    42      23.415  19.363  30.252  1.00  0.00           H
ATOM    168  MW  SOL    42      24.047  19.476  29.482  1.00  0.00            
ATOM    169  OW  SOL    43      17.942  17.038  31.784  1.00  0.00           O
ATOM    170  HW1 SOL    43      17.399  17.826  31.789  1.00  0.00           H
ATOM    171  HW2 SOL    43      17.657  16.546  32.554  1.00  0.00           H
ATOM    172  MW  SOL    43      18.032  17.156  31.803  1.00  0.00            
ATOM    173  OW  SOL    44      20.786  17.038  31.784  1.00  0.00           O
ATOM    174  HW1 SOL    44      19.829  17.026  31.766  1.00  0.00           H
ATOM    175  HW2 SOL    44      21.047  16.538  31.010  1.00  0.00           H
ATOM    176  MW  SOL    44      20.876  17.156  31.803  1.00  0.00            
ATOM    177  OW  SOL    45      17.942  21.678  31.784  1.00  0.00           O
ATOM    178  HW1 SOL    45      18.899  21.690  31.802  1.00  0.00           H
ATOM    179  HW2 SOL    45      17.681  22.178  32.558  1.00  0.00           H
ATOM    180  MW  SOL    45      18.032  21.796  31.803  1.00  0.00            
ATOM    181  OW  SOL    46      20.786  21.678  31.784  1.00  0.00           O
ATOM    182  HW1 SOL    46      21.329  20.890  31.779  1.00  0.00           H
ATOM    183  HW2 SOL    46      21.071  22.170  31.014  1.00  0.00           H
ATOM    184  MW  SOL    46      20.876  21.796  31.803  1.00  0.00  
ATOM      1  OW  SOL     1      13.349   0.983  28.775  1.00  0.00           O
ATOM      2  HW1 SOL     1      12.550   1.012  29.301  1.00  0.00           H
ATOM      3  HW2 SOL     1      13.320   1.782  28.249  1.00  0.00           H
ATOM      4  MW  SOL     1      13.439   1.101  28.794  1.00  0.00            
ATOM      5  OW  SOL     2      13.349   0.983  34.793  1.00  0.00           O
ATOM      6  HW1 SOL     2      14.148   0.954  34.267  1.00  0.00           H
ATOM      7  HW2 SOL     2      13.378   0.184  35.319  1.00  0.00           H
ATOM      8  MW  SOL     2      13.439   1.101  34.812  1.00  0.00            
ATOM      9  OW  SOL     3      13.349   3.304  27.191  1.00  0.00           O
ATOM     10  HW1 SOL     3      12.563   3.787  27.447  1.00  0.00           H
ATOM     11  HW2 SOL     3      13.335   3.312  26.234  1.00  0.00           H
ATOM     12  MW  SOL     3      13.439   3.422  27.210  1.00  0.00            
ATOM     13  OW  SOL     4      13.349   3.304  36.377  1.00  0.00           O
ATOM     14  HW1 SOL     4      13.347   2.514  35.837  1.00  0.00           H
ATOM     15  HW2 SOL     4      12.567   3.783  36.104  1.00  0.00           H
ATOM     16  MW  SOL     4      13.439   3.422  28.268  1.00  0.00            
ATOM     17  OW  SOL     5      13.349  10.692  27.191  1.00  0.00           O
ATOM     18  HW1 SOL     5      13.351  11.482  27.731  1.00  0.00           H
ATOM     19  HW2 SOL     5      14.131  10.213  27.464  1.00  0.00           H
ATOM     20  MW  SOL     5      13.439  10.810  27.210  1.00  0.00            
ATOM     21  OW  SOL     6      13.349  10.692  36.377  1.00  0.00           O
ATOM     22  HW1 SOL     6      14.135  10.209  36.121  1.00  0.00           H
ATOM     23  HW2 SOL     6      13.363  10.683  37.334  1.00  0.00           H
ATOM     24  MW  SOL     6      13.439  10.810  36.396  1.00  0.00            
ATOM     25  OW  SOL     7      19.364   3.989  25.769  1.00  0.00           O
ATOM     26  HW1 SOL     7      18.565   4.515  25.740  1.00  0.00           H
ATOM     27  HW2 SOL     7      19.335   3.463  24.970  1.00  0.00           H
ATOM     28  MW  SOL     7      19.454   4.107  25.788  1.00  0.00            
ATOM     29  OW  SOL     8      19.360  10.007  25.769  1.00  0.00           O
ATOM     30  HW1 SOL     8      20.163   9.481  25.798  1.00  0.00           H
ATOM     31  HW2 SOL     8      19.393  10.533  26.568  1.00  0.00           H
ATOM     32  MW  SOL     8      19.450  10.125  25.788  1.00  0.00            
ATOM     33  OW  SOL     9      19.360   2.405  28.090  1.00  0.00           O
ATOM     34  HW1 SOL     9      19.362   2.945  27.300  1.00  0.00           H
ATOM     35  HW2 SOL     9      18.582   2.678  28.569  1.00  0.00           H
ATOM     36  MW  SOL     9      19.450   2.523  28.109  1.00  0.00            
ATOM     37  OW  SOL    10      19.360  11.591  28.090  1.00  0.00           O
ATOM     38  HW1 SOL    10      18.578  11.335  28.573  1.00  0.00           H
ATOM     39  HW2 SOL    10      19.350  12.548  28.098  1.00  0.00           H
ATOM     40  MW  SOL    10      19.450  11.709  28.109  1.00  0.00            
ATOM     41  OW  SOL    11      19.364   2.405  35.478  1.00  0.00           O
ATOM     42  HW1 SOL    11      20.150   2.661  34.995  1.00  0.00           H
ATOM     43  HW2 SOL    11      19.378   1.448  35.469  1.00  0.00           H
ATOM     44  MW  SOL    11      19.454   2.523  35.497  1.00  0.00            
ATOM     45  OW  SOL    12      19.364  11.591  35.478  1.00  0.00           O
ATOM     46  HW1 SOL    12      19.366  11.051  36.268  1.00  0.00           H
ATOM     47  HW2 SOL    12      20.146  11.318  34.999  1.00  0.00           H
ATOM     48  MW  SOL    12      19.454  11.709  35.497  1.00  0.00            
ATOM     49  OW  SOL    13      17.044   5.576  25.769  1.00  0.00           O
ATOM     50  HW1 SOL    13      17.026   6.532  25.797  1.00  0.00           H
ATOM     51  HW2 SOL    13      16.545   5.304  26.539  1.00  0.00           H
ATOM     52  MW  SOL    13      17.134   5.694  25.788  1.00  0.00            
ATOM     53  OW  SOL    14      17.044   8.420  25.769  1.00  0.00           O
ATOM     54  HW1 SOL    14      17.834   8.960  25.771  1.00  0.00           H
ATOM     55  HW2 SOL    14      16.549   8.722  25.007  1.00  0.00           H
ATOM     56  MW  SOL    14      17.134   8.538  25.788  1.00  0.00            
ATOM     57  OW  SOL    15      15.669   0.983  30.362  1.00  0.00           O
ATOM     58  HW1 SOL    15      14.879   0.985  29.822  1.00  0.00           H
ATOM     59  HW2 SOL    15      16.164   0.221  30.060  1.00  0.00           H
ATOM     60  MW  SOL    15      15.759   1.101  30.381  1.00  0.00            
ATOM     61  OW  SOL    16      15.669   0.983  33.206  1.00  0.00           O
ATOM     62  HW1 SOL    16      15.687   1.011  32.250  1.00  0.00           H
ATOM     63  HW2 SOL    16      16.168   1.753  33.478  1.00  0.00           H
ATOM     64  MW  SOL    16      15.759   1.101  33.225  1.00  0.00            
ATOM     65  OW  SOL    17      15.612   4.696  27.979  1.00  0.00           O
ATOM     66  HW1 SOL    17      16.130   4.108  28.528  1.00  0.00           H
ATOM     67  HW2 SOL    17      14.846   4.179  27.730  1.00  0.00           H
ATOM     68  MW  SOL    17      15.702   4.814  27.998  1.00  0.00            
ATOM     69  OW  SOL    18      15.612   4.696  35.589  1.00  0.00           O
ATOM     70  HW1 SOL    18      16.070   4.977  36.382  1.00  0.00           H
ATOM     71  HW2 SOL    18      14.844   4.223  35.911  1.00  0.00           H
ATOM     72  MW  SOL    18      15.702   4.814  35.608  1.00  0.00            
ATOM     73  OW  SOL    19      15.612   9.300  27.979  1.00  0.00           O
ATOM     74  HW1 SOL    19      16.102   8.969  27.225  1.00  0.00           H
ATOM     75  HW2 SOL    19      15.344   8.514  28.455  1.00  0.00           H
ATOM     76  MW  SOL    19      15.702   9.418  27.998  1.00  0.00            
ATOM     77  OW  SOL    20      15.612   9.300  35.589  1.00  0.00           O
ATOM     78  HW1 SOL    20      16.156   9.827  35.004  1.00  0.00           H
ATOM     79  HW2 SOL    20      15.353   8.546  35.061  1.00  0.00           H
ATOM     80  MW  SOL    20      15.702   9.418  35.608  1.00  0.00            
ATOM     81  OW  SOL    21      17.100   3.193  29.482  1.00  0.00           O
ATOM     82  HW1 SOL    21      16.611   2.439  29.813  1.00  0.00           H
ATOM     83  HW2 SOL    21      17.368   3.669  30.268  1.00  0.00           H
ATOM     84  MW  SOL    21      17.190   3.311  29.501  1.00  0.00            
ATOM     85  OW  SOL    22      17.100  10.803  29.482  1.00  0.00           O
ATOM     86  HW1 SOL    22      17.360  10.275  30.236  1.00  0.00           H
ATOM     87  HW2 SOL    22      16.557  10.218  28.955  1.00  0.00           H
ATOM     88  MW  SOL    22      17.190  10.921  29.501  1.00  0.00            
ATOM     89  OW  SOL    23      17.100   3.193  34.086  1.00  0.00           O
ATOM     90  HW1 SOL    23      17.867   2.944  34.603  1.00  0.00           H
ATOM     91  HW2 SOL    23      16.582   3.742  34.674  1.00  0.00           H
ATOM     92  MW  SOL    23      17.190   3.311  34.105  1.00  0.00            
ATOM     93  OW  SOL    24      17.100  10.803  34.086  1.00  0.00           O
ATOM     94  HW1 SOL    24      16.643  11.596  33.805  1.00  0.00           H
ATOM     95  HW2 SOL    24      17.869  11.125  34.559  1.00  0.00           H
ATOM     96  MW  SOL    24      17.190  10.921  34.105  1.00  0.00            
ATOM     97  OW  SOL    25      21.684   5.576  25.769  1.00  0.00           O
ATOM     98  HW1 SOL    25      20.894   5.036  25.767  1.00  0.00           H
ATOM     99  HW2 SOL    25      22.179   5.274  26.531  1.00  0.00           H
ATOM    100  MW  SOL    25      21.774   5.694  25.788  1.00  0.00            
ATOM    101  OW  SOL    26      21.684   8.420  25.769  1.00  0.00           O
ATOM    102  HW1 SOL    26      21.702   7.464  25.741  1.00  0.00           H
ATOM    103  HW2 SOL    26      22.183   8.692  24.999  1.00  0.00           H
ATOM    104  MW  SOL    26      21.774   8.538  25.788  1.00  0.00            
ATOM    105  OW  SOL    27      23.059   0.983  30.362  1.00  0.00           O
ATOM    106  HW1 SOL    27      23.041   0.955  31.318  1.00  0.00           H
ATOM    107  HW2 SOL    27      22.560   0.213  30.090  1.00  0.00           H
ATOM    108  MW  SOL    27      23.149   1.101  30.381  1.00  0.00            
ATOM    109  OW  SOL    28      23.059   0.983  33.206  1.00  0.00           O
ATOM    110  HW1 SOL    28      23.849   0.981  33.746  1.00  0.00           H
ATOM    111  HW2 SOL    28      22.564   1.745  33.508  1.00  0.00           H
ATOM    112  MW  SOL    28      23.149   1.101  33.225  1.00  0.00            
ATOM    113  OW  SOL    29      23.116   4.696  27.979  1.00  0.00           O
ATOM    114  HW1 SOL    29      22.572   4.169  28.564  1.00  0.00           H
ATOM    115  HW2 SOL    29      23.375   5.450  28.507  1.00  0.00           H
ATOM    116  MW  SOL    29      23.206   4.814  27.998  1.00  0.00            
ATOM    117  OW  SOL    30      23.116   4.696  35.589  1.00  0.00           O
ATOM    118  HW1 SOL    30      22.626   5.027  36.343  1.00  0.00           H
ATOM    119  HW2 SOL    30      23.384   5.482  35.113  1.00  0.00           H
ATOM    120  MW  SOL    30      23.206   4.814  35.608  1.00  0.00            
ATOM    121  OW  SOL    31      23.116   9.300  27.979  1.00  0.00           O
ATOM    122  HW1 SOL    31      22.658   9.019  27.186  1.00  0.00           H
ATOM    123  HW2 SOL    31      23.884   9.773  27.657  1.00  0.00           H
ATOM    124  MW  SOL    31      23.206   9.418  27.998  1.00  0.00            
ATOM    125  OW  SOL    32      23.116   9.300  35.589  1.00  0.00           O
ATOM    126  HW1 SOL    32      22.597   9.888  35.040  1.00  0.00           H
ATOM    127  HW2 SOL    32      23.882   9.817  35.838  1.00  0.00           H
ATOM    128  MW  SOL    32      23.206   9.418  35.608  1.00  0.00            
ATOM    129  OW  SOL    33      21.627   3.193  29.482  1.00  0.00           O
ATOM    130  HW1 SOL    33      22.085   2.400  29.763  1.00  0.00           H
ATOM    131  HW2 SOL    33      20.859   2.871  29.009  1.00  0.00           H
ATOM    132  MW  SOL    33      21.717   3.311  29.501  1.00  0.00            
ATOM    133  OW  SOL    34      21.627  10.803  29.482  1.00  0.00           O
ATOM    134  HW1 SOL    34      20.861  11.052  28.965  1.00  0.00           H
ATOM    135  HW2 SOL    34      22.146  10.254  28.894  1.00  0.00           H
ATOM    136  MW  SOL    34      21.717  10.921  29.501  1.00  0.00            
ATOM    137  OW  SOL    35      21.627   3.193  34.086  1.00  0.00           O
ATOM    138  HW1 SOL    35      21.368   3.721  33.332  1.00  0.00           H
ATOM    139  HW2 SOL    35      22.171   3.778  34.613  1.00  0.00           H
ATOM    140  MW  SOL    35      21.717   3.311  34.105  1.00  0.00            
ATOM    141  OW  SOL    36      21.627  10.803  34.086  1.00  0.00           O
ATOM    142  HW1 SOL    36      22.117  11.557  33.755  1.00  0.00           H
ATOM    143  HW2 SOL    36      21.360  10.327  33.300  1.00  0.00           H
ATOM    144  MW  SOL    36      21.717  10.921  34.105  1.00  0.00            
ATOM    145  OW  SOL    37      16.355   6.998  31.784  1.00  0.00           O
ATOM    146  HW1 SOL    37      16.881   7.797  31.755  1.00  0.00           H
ATOM    147  HW2 SOL    37      15.829   7.027  30.985  1.00  0.00           H
ATOM    148  MW  SOL    37      16.445   7.116  31.803  1.00  0.00            
ATOM    149  OW  SOL    38      22.373   6.998  31.784  1.00  0.00           O
ATOM    150  HW1 SOL    38      21.847   6.199  31.813  1.00  0.00           H
ATOM    151  HW2 SOL    38      22.899   6.969  32.583  1.00  0.00           H
ATOM    152  MW  SOL    38      22.463   7.116  31.803  1.00  0.00            
ATOM    153  OW  SOL    39      14.771   6.998  34.105  1.00  0.00           O
ATOM    154  HW1 SOL    39      15.056   6.228  34.597  1.00  0.00           H
ATOM    155  HW2 SOL    39      15.313   6.993  33.316  1.00  0.00           H
ATOM    156  MW  SOL    39      14.861   7.116  34.124  1.00  0.00            
ATOM    157  OW  SOL    40      23.957   6.998  34.105  1.00  0.00           O
ATOM    158  HW1 SOL    40      23.696   7.772  34.604  1.00  0.00           H
ATOM    159  HW2 SOL    40      24.914   7.016  34.116  1.00  0.00           H
ATOM    160  MW  SOL    40      24.047   7.116  34.124  1.00  0.00            
ATOM    161  OW  SOL    41      14.771   6.998  29.463  1.00  0.00           O
ATOM    162  HW1 SOL    41      15.032   6.224  28.964  1.00  0.00           H
ATOM    163  HW2 SOL    41      13.814   6.980  29.452  1.00  0.00           H
ATOM    164  MW  SOL    41      14.861   7.116  29.482  1.00  0.00            
ATOM    165  OW  SOL    42      23.957   6.998  29.463  1.00  0.00           O
ATOM    166  HW1 SOL    42      23.672   7.768  28.971  1.00  0.00           H
ATOM    167  HW2 SOL    42      23.415   7.003  30.252  1.00  0.00           H
ATOM    168  MW  SOL    42      24.047   7.116  29.482  1.00  0.00            
ATOM    169  OW  SOL    43      17.942   4.678  31.784  1.00  0.00           O
ATOM    170  HW1 SOL    43      17.399   5.466  31.789  1.00  0.00           H
ATOM    171  HW2 SOL    43      17.657   4.186  32.554  1.00  0.00           H
ATOM    172  MW  SOL    43      18.032   4.796  31.803  1.00  0.00            
ATOM    173  OW  SOL    44      20.786   4.678  31.784  1.00  0.00           O
ATOM    174  HW1 SOL    44      19.829   4.666  31.766  1.00  0.00           H
ATOM    175  HW2 SOL    44      21.047   4.178  31.010  1.00  0.00           H
ATOM    176  MW  SOL    44      20.876   4.796  31.803  1.00  0.00            
ATOM    177  OW  SOL    45      17.942   9.318  31.784  1.00  0.00           O
ATOM    178  HW1 SOL    45      18.899   9.330  31.802  1.00  0.00           H
ATOM    179  HW2 SOL    45      17.681   9.818  32.558  1.00  0.00           H
ATOM    180  MW  SOL    45      18.032   9.436  31.803  1.00  0.00            
ATOM    181  OW  SOL    46      20.786   9.318  31.784  1.00  0.00           O
ATOM    182  HW1 SOL    46      21.329   8.530  31.779  1.00  0.00           H
ATOM    183  HW2 SOL    46      21.071   9.810  31.014  1.00  0.00           H
ATOM    184  MW  SOL    46      20.876   9.436  31.803  1.00  0.00  
ATOM      1  OW  SOL     1      25.709   0.983  28.775  1.00  0.00           O
ATOM      2  HW1 SOL     1      24.910   1.012  29.301  1.00  0.00           H
ATOM      3  HW2 SOL     1      25.680   1.782  28.249  1.00  0.00           H
ATOM      4  MW  SOL     1      25.799   1.101  28.794  1.00  0.00            
ATOM      5  OW  SOL     2      25.709   0.983  34.793  1.00  0.00           O
ATOM      6  HW1 SOL     2      26.508   0.954  34.267  1.00  0.00           H
ATOM      7  HW2 SOL     2      25.738   0.184  35.319  1.00  0.00           H
ATOM      8  MW  SOL     2      25.799   1.101  34.812  1.00  0.00            
ATOM      9  OW  SOL     3      25.709   3.304  27.191  1.00  0.00           O
ATOM     10  HW1 SOL     3      24.923   3.787  27.447  1.00  0.00           H
ATOM     11  HW2 SOL     3      25.695   3.312  26.234  1.00  0.00           H
ATOM     12  MW  SOL     3      25.799   3.422  27.210  1.00  0.00            
ATOM     13  OW  SOL     4      25.709   3.304  36.377  1.00  0.00           O
ATOM     14  HW1 SOL     4      25.707   2.514  35.837  1.00  0.00           H
ATOM     15  HW2 SOL     4      24.927   3.783  36.104  1.00  0.00           H
ATOM     16  MW  SOL     4      25.799   3.422  28.268  1.00  0.00            
ATOM     17  OW  SOL     5      25.709  10.692  27.191  1.00  0.00           O
ATOM     18  HW1 SOL     5      25.711  11.482  27.731  1.00  0.00           H
ATOM     19  HW2 SOL     5      26.491  10.213  27.464  1.00  0.00           H
ATOM     20  MW  SOL     5      25.799  10.810  27.210  1.00  0.00            
ATOM     21  OW  SOL     6      25.709  10.692  36.377  1.00  0.00           O
ATOM     22  HW1 SOL     6      26.495  10.209  36.121  1.00  0.00           H
ATOM     23  HW2 SOL     6      25.723  10.683  37.334  1.00  0.00           H
ATOM     24  MW  SOL     6      25.799  10.810  36.396  1.00  0.00            
ATOM     25  OW  SOL     7      31.724   3.989  25.769  1.00  0.00           O
ATOM     26  HW1 SOL     7      30.925   4.515  25.740  1.00  0.00           H
ATOM     27  HW2 SOL     7      31.695   3.463  24.970  1.00  0.00           H
ATOM     28  MW  SOL     7      31.814   4.107  25.788  1.00  0.00            
ATOM     29  OW  SOL     8      31.720  10.007  25.769  1.00  0.00           O
ATOM     30  HW1 SOL     8      32.523   9.481  25.798  1.00  0.00           H
ATOM     31  HW2 SOL     8      31.753  10.533  26.568  1.00  0.00           H
ATOM     32  MW  SOL     8      31.810  10.125  25.788  1.00  0.00            
ATOM     33  OW  SOL     9      31.720   2.405  28.090  1.00  0.00           O
ATOM     34  HW1 SOL     9      31.722   2.945  27.300  1.00  0.00           H
ATOM     35  HW2 SOL     9      30.942   2.678  28.569  1.00  0.00           H
ATOM     36  MW  SOL     9      31.810   2.523  28.109  1.00  0.00            
ATOM     37  OW  SOL    10      31.720  11.591  28.090  1.00  0.00           O
ATOM     38  HW1 SOL    10      30.938  11.335  28.573  1.00  0.00           H
ATOM     39  HW2 SOL    10      31.710  12.548  28.098  1.00  0.00           H
ATOM     40  MW  SOL    10      31.810  11.709  28.109  1.00  0.00            
ATOM     41  OW  SOL    11      31.724   2.405  35.478  1.00  0.00           O
ATOM     42  HW1 SOL    11      32.510   2.661  34.995  1.00  0.00           H
ATOM     43  HW2 SOL    11      31.738   1.448  35.469  1.00  0.00           H
ATOM     44  MW  SOL    11      31.814   2.523  35.497  1.00  0.00            
ATOM     45  OW  SOL    12      31.724  11.591  35.478  1.00  0.00           O
ATOM     46  HW1 SOL    12      31.726  11.051  36.268  1.00  0.00           H
ATOM     47  HW2 SOL    12      32.506  11.318  34.999  1.00  0.00           H
ATOM     48  MW  SOL    12      31.814  11.709  35.497  1.00  0.00            
ATOM     49  OW  SOL    13      29.404   5.576  25.769  1.00  0.00           O
ATOM     50  HW1 SOL    13      29.386   6.532  25.797  1.00  0.00           H
ATOM     51  HW2 SOL    13      28.905   5.304  26.539  1.00  0.00           H
ATOM     52  MW  SOL    13      29.494   5.694  25.788  1.00  0.00            
ATOM     53  OW  SOL    14      29.404   8.420  25.769  1.00  0.00           O
ATOM     54  HW1 SOL    14      30.194   8.960  25.771  1.00  0.00           H
ATOM     55  HW2 SOL    14      28.909   8.722  25.007  1.00  0.00           H
ATOM     56  MW  SOL    14      29.494   8.538  25.788  1.00  0.00            
ATOM     57  OW  SOL    15      28.029   0.983  30.362  1.00  0.00           O
ATOM     58  HW1 SOL    15      27.239   0.985  29.822  1.00  0.00           H
ATOM     59  HW2 SOL    15      28.524   0.221  30.060  1.00  0.00           H
ATOM     60  MW  SOL    15      28.119   1.101  30.381  1.00  0.00            
ATOM     61  OW  SOL    16      28.029   0.983  33.206  1.00  0.00           O
ATOM     62  HW1 SOL    16      28.047   1.011  32.250  1.00  0.00           H
ATOM     63  HW2 SOL    16      28.528   1.753  33.478  1.00  0.00           H
ATOM     64  MW  SOL    16      28.119   1.101  33.225  1.00  0.00            
ATOM     65  OW  SOL    17      27.972   4.696  27.979  1.00  0.00           O
ATOM     66  HW1 SOL    17      28.490   4.108  28.528  1.00  0.00           H
ATOM     67  HW2 SOL    17      27.206   4.179  27.730  1.00  0.00           H
ATOM     68  MW  SOL    17      28.062   4.814  27.998  1.00  0.00            
ATOM     69  OW  SOL    18      27.972   4.696  35.589  1.00  0.00           O
ATOM     70  HW1 SOL    18      28.430   4.977  36.382  1.00  0.00           H
ATOM     71  HW2 SOL    18      27.204   4.223  35.911  1.00  0.00           H
ATOM     72  MW  SOL    18      28.062   4.814  35.608  1.00  0.00            
ATOM     73  OW  SOL    19      27.972   9.300  27.979  1.00  0.00           O
ATOM     74  HW1 SOL    19      28.462   8.969  27.225  1.00  0.00           H
ATOM     75  HW2 SOL    19      27.704   8.514  28.455  1.00  0.00           H
ATOM     76  MW  SOL    19      28.062   9.418  27.998  1.00  0.00            
ATOM     77  OW  SOL    20      27.972   9.300  35.589  1.00  0.00           O
ATOM     78  HW1 SOL    20      28.516   9.827  35.004  1.00  0.00           H
ATOM     79  HW2 SOL    20      27.713   8.546  35.061  1.00  0.00           H
ATOM     80  MW  SOL    20      28.062   9.418  35.608  1.00  0.00            
ATOM     81  OW  SOL    21      29.460   3.193  29.482  1.00  0.00           O
ATOM     82  HW1 SOL    21      28.971   2.439  29.813  1.00  0.00           H
ATOM     83  HW2 SOL    21      29.728   3.669  30.268  1.00  0.00           H
ATOM     84  MW  SOL    21      29.550   3.311  29.501  1.00  0.00            
ATOM     85  OW  SOL    22      29.460  10.803  29.482  1.00  0.00           O
ATOM     86  HW1 SOL    22      29.720  10.275  30.236  1.00  0.00           H
ATOM     87  HW2 SOL    22      28.917  10.218  28.955  1.00  0.00           H
ATOM     88  MW  SOL    22      29.550  10.921  29.501  1.00  0.00            
ATOM     89  OW  SOL    23      29.460   3.193  34.086  1.00  0.00           O
ATOM     90  HW1 SOL    23      30.227   2.944  34.603  1.00  0.00           H
ATOM     91  HW2 SOL    23      28.942   3.742  34.674  1.00  0.00           H
ATOM     92  MW  SOL    23      29.550   3.311  34.105  1.00  0.00            
ATOM     93  OW  SOL    24      29.460  10.803  34.086  1.00  0.00           O
ATOM     94  HW1 SOL    24      29.003  11.596  33.805  1.00  0.00           H
ATOM     95  HW2 SOL    24      30.229  11.125  34.559  1.00  0.00           H
ATOM     96  MW  SOL    24      29.550  10.921  34.105  1.00  0.00            
ATOM     97  OW  SOL    25      34.044   5.576  25.769  1.00  0.00           O
ATOM     98  HW1 SOL    25      33.254   5.036  25.767  1.00  0.00           H
ATOM     99  HW2 SOL    25      34.539   5.274  26.531  1.00  0.00           H
ATOM    100  MW  SOL    25      34.134   5.694  25.788  1.00  0.00            
ATOM    101  OW  SOL    26      34.044   8.420  25.769  1.00  0.00           O
ATOM    102  HW1 SOL    26      34.062   7.464  25.741  1.00  0.00           H
ATOM    103  HW2 SOL    26      34.543   8.692  24.999  1.00  0.00           H
ATOM    104  MW  SOL    26      34.134   8.538  25.788  1.00  0.00            
ATOM    105  OW  SOL    27      35.419   0.983  30.362  1.00  0.00           O
ATOM    106  HW1 SOL    27      35.401   0.955  31.318  1.00  0.00           H
ATOM    107  HW2 SOL    27      34.920   0.213  30.090  1.00  0.00           H
ATOM    108  MW  SOL    27      35.509   1.101  30.381  1.00  0.00            
ATOM    109  OW  SOL    28      35.419   0.983  33.206  1.00  0.00           O
ATOM    110  HW1 SOL    28      36.209   0.981  33.746  1.00  0.00           H
ATOM    111  HW2 SOL    28      34.924   1.745  33.508  1.00  0.00           H
ATOM    112  MW  SOL    28      35.509   1.101  33.225  1.00  0.00            
ATOM    113  OW  SOL    29      35.476   4.696  27.979  1.00  0.00           O
ATOM    114  HW1 SOL    29      34.932   4.169  28.564  1.00  0.00           H
ATOM    115  HW2 SOL    29      35.735   5.450  28.507  1.00  0.00           H
ATOM    116  MW  SOL    29      35.566   4.814  27.998  1.00  0.00            
ATOM    117  OW  SOL    30      35.476   4.696  35.589  1.00  0.00           O
ATOM    118  HW1 SOL    30      34.986   5.027  36.343  1.00  0.00           H
ATOM    119  HW2 SOL    30      35.744   5.482  35.113  1.00  0.00           H
ATOM    120  MW  SOL    30      35.566   4.814  35.608  1.00  0.00            
ATOM    121  OW  SOL    31      35.476   9.300  27.979  1.00  0.00           O
ATOM    122  HW1 SOL    31      35.018   9.019  27.186  1.00  0.00           H
ATOM    123  HW2 SOL    31      36.244   9.773  27.657  1.00  0.00           H
ATOM    124  MW  SOL    31      35.566   9.418  27.998  1.00  0.00            
ATOM    125  OW  SOL    32      35.476   9.300  35.589  1.00  0.00           O
ATOM    126  HW1 SOL    32      34.957   9.888  35.040  1.00  0.00           H
ATOM    127  HW2 SOL    32      36.242   9.817  35.838  1.00  0.00           H
ATOM    128  MW  SOL    32      35.566   9.418  35.608  1.00  0.00            
ATOM    129  OW  SOL    33      33.987   3.193  29.482  1.00  0.00           O
ATOM    130  HW1 SOL    33      34.445   2.400  29.763  1.00  0.00           H
ATOM    131  HW2 SOL    33      33.219   2.871  29.009  1.00  0.00           H
ATOM    132  MW  SOL    33      34.077   3.311  29.501  1.00  0.00            
ATOM    133  OW  SOL    34      33.987  10.803  29.482  1.00  0.00           O
ATOM    134  HW1 SOL    34      33.221  11.052  28.965  1.00  0.00           H
ATOM    135  HW2 SOL    34      34.506  10.254  28.894  1.00  0.00           H
ATOM    136  MW  SOL    34      34.077  10.921  29.501  1.00  0.00            
ATOM    137  OW  SOL    35      33.987   3.193  34.086  1.00  0.00           O
ATOM    138  HW1 SOL    35      33.728   3.721  33.332  1.00  0.00           H
ATOM    139  HW2 SOL    35      34.531   3.778  34.613  1.00  0.00           H
ATOM    140  MW  SOL    35      34.077   3.311  34.105  1.00  0.00            
ATOM    141  OW  SOL    36      33.987  10.803  34.086  1.00  0.00           O
ATOM    142  HW1 SOL    36      34.477  11.557  33.755  1.00  0.00           H
ATOM    143  HW2 SOL    36      33.720  10.327  33.300  1.00  0.00           H
ATOM    144  MW  SOL    36      34.077  10.921  34.105  1.00  0.00            
ATOM    145  OW  SOL    37      28.715   6.998  31.784  1.00  0.00           O
ATOM    146  HW1 SOL    37      29.241   7.797  31.755  1.00  0.00           H
ATOM    147  HW2 SOL    37      28.189   7.027  30.985  1.00  0.00           H
ATOM    148  MW  SOL    37      28.805   7.116  31.803  1.00  0.00            
ATOM    149  OW  SOL    38      34.733   6.998  31.784  1.00  0.00           O
ATOM    150  HW1 SOL    38      34.207   6.199  31.813  1.00  0.00           H
ATOM    151  HW2 SOL    38      35.259   6.969  32.583  1.00  0.00           H
ATOM    152  MW  SOL    38      34.823   7.116  31.803  1.00  0.00            
ATOM    153  OW  SOL    39      27.131   6.998  34.105  1.00  0.00           O
ATOM    154  HW1 SOL    39      27.416   6.228  34.597  1.00  0.00           H
ATOM    155  HW2 SOL    39      27.673   6.993  33.316  1.00  0.00           H
ATOM    156  MW  SOL    39      27.221   7.116  34.124  1.00  0.00            
ATOM    157  OW  SOL    40      36.317   6.998  34.105  1.00  0.00           O
ATOM    158  HW1 SOL    40      36.056   7.772  34.604  1.00  0.00           H
ATOM    159  HW2 SOL    40      37.274   7.016  34.116  1.00  0.00           H
ATOM    160  MW  SOL    40      36.407   7.116  34.124  1.00  0.00            
ATOM    161  OW  SOL    41      27.131   6.998  29.463  1.00  0.00           O
ATOM    162  HW1 SOL    41      27.392   6.224  28.964  1.00  0.00           H
ATOM    163  HW2 SOL    41      26.174   6.980  29.452  1.00  0.00           H
ATOM    164  MW  SOL    41      27.221   7.116  29.482  1.00  0.00            
ATOM    165  OW  SOL    42      36.317   6.998  29.463  1.00  0.00           O
ATOM    166  HW1 SOL    42      36.032   7.768  28.971  1.00  0.00           H
ATOM    167  HW2 SOL    42      35.775   7.003  30.252  1.00  0.00           H
ATOM    168  MW  SOL    42      36.407   7.116  29.482  1.00  0.00            
ATOM    169  OW  SOL    43      30.302   4.678  31.784  1.00  0.00           O
ATOM    170  HW1 SOL    43      29.759   5.466  31.789  1.00  0.00           H
ATOM    171  HW2 SOL    43      30.017   4.186  32.554  1.00  0.00           H
ATOM    172  MW  SOL    43      30.392   4.796  31.803  1.00  0.00            
ATOM    173  OW  SOL    44      33.146   4.678  31.784  1.00  0.00           O
ATOM    174  HW1 SOL    44      32.189   4.666  31.766  1.00  0.00           H
ATOM    175  HW2 SOL    44      33.407   4.178  31.010  1.00  0.00           H
ATOM    176  MW  SOL    44      33.236   4.796  31.803  1.00  0.00            
ATOM    177  OW  SOL    45      30.302   9.318  31.784  1.00  0.00           O
ATOM    178  HW1 SOL    45      31.259   9.330  31.802  1.00  0.00           H
ATOM    179  HW2 SOL    45      30.041   9.818  32.558  1.00  0.00           H
ATOM    180  MW  SOL    45      30.392   9.436  31.803  1.00  0.00            
ATOM    181  OW  SOL    46      33.146   9.318  31.784  1.00  0.00           O
ATOM    182  HW1 SOL    46      33.689   8.530  31.779  1.00  0.00           H
ATOM    183  HW2 SOL    46      33.431   9.810  31.014  1.00  0.00           H
ATOM    184  MW  SOL    46      33.236   9.436  31.803  1.00  0.00            
ATOM    187  Ch4 met    49      25.709   3.975  31.784  1.00  0.00           C
ATOM    188  Ch4 met    50      28.717   0.983  25.769  1.00  0.00           C
ATOM    189  Ch4 met    51      31.724   6.998  28.761  1.00  0.00           C
ATOM    190  Ch4 met    52      31.724   0.983  31.784  1.00  0.00           C
ATOM    191  Ch4 met    53      31.724   6.998  34.807  1.00  0.00           C
ATOM    192  Ch4 met    54      34.732   0.983  25.769  1.00  0.00           C         
ATOM    187  Ch4 met    49      13.349   3.975  31.784  1.00  0.00           C
ATOM    188  Ch4 met    50      16.357   0.983  25.769  1.00  0.00           C
ATOM    189  Ch4 met    51      19.364   6.998  28.761  1.00  0.00           C
ATOM    190  Ch4 met    52      19.364   0.983  31.784  1.00  0.00           C
ATOM    191  Ch4 met    53      19.364   6.998  34.807  1.00  0.00           C
ATOM    192  Ch4 met    54      22.372   0.983  25.769  1.00  0.00           C         
ATOM    187  Ch4 met    49      13.349  16.335  31.784  1.00  0.00           C
ATOM    188  Ch4 met    50      16.357  13.343  25.769  1.00  0.00           C
ATOM    189  Ch4 met    51      19.364  19.358  28.761  1.00  0.00           C
ATOM    190  Ch4 met    52      19.364  13.343  31.784  1.00  0.00           C
ATOM    191  Ch4 met    53      19.364  19.358  34.807  1.00  0.00           C
ATOM    192  Ch4 met    54      22.372  13.343  25.769  1.00  0.00           C         
ATOM    187  Ch4 met    49      25.709  16.335  31.784  1.00  0.00           C
ATOM    188  Ch4 met    50      28.717  13.343  25.769  1.00  0.00           C
ATOM    189  Ch4 met    51      31.724  19.358  28.761  1.00  0.00           C
ATOM    190  Ch4 met    52      31.724  13.343  31.784  1.00  0.00           C
ATOM    191  Ch4 met    53      31.724  19.358  34.807  1.00  0.00           C
ATOM    192  Ch4 met    54      34.732  13.343  25.769  1.00  0.00           C         
ATOM    187  Ch4 met    49      25.709  28.695  31.784  1.00  0.00           C
ATOM    188  Ch4 met    50      28.717  25.703  25.769  1.00  0.00           C
ATOM    189  Ch4 met    51      31.724  31.718  28.761  1.00  0.00           C
ATOM    190  Ch4 met    52      31.724  25.703  31.784  1.00  0.00           C
ATOM    191  Ch4 met    53      31.724  31.718  34.807  1.00  0.00           C
ATOM    192  Ch4 met    54      34.732  25.703  25.769  1.00  0.00           C         
ATOM    186  Ch4 met    48      13.349  34.741  31.784  1.00  0.00           C
ATOM    187  Ch4 met    49      13.349  28.695  31.784  1.00  0.00           C
ATOM    188  Ch4 met    50      16.357  25.703  25.769  1.00  0.00           C
ATOM    189  Ch4 met    51      19.364  31.718  28.761  1.00  0.00           C
ATOM    190  Ch4 met    52      19.364  25.703  31.784  1.00  0.00           C
ATOM    191  Ch4 met    53      19.364  31.718  34.807  1.00  0.00           C
ATOM    192  Ch4 met    54      22.372  25.703  25.769  1.00  0.00           C         
ATOM    186  Ch4 met    48       0.989  34.741  31.784  1.00  0.00           C
ATOM    187  Ch4 met    49       0.989  28.695  31.784  1.00  0.00           C
ATOM    188  Ch4 met    50       3.997  25.703  25.769  1.00  0.00           C
ATOM    189  Ch4 met    51       7.004  31.718  28.761  1.00  0.00           C
ATOM    190  Ch4 met    52       7.004  25.703  31.784  1.00  0.00           C
ATOM    191  Ch4 met    53       7.004  31.718  34.807  1.00  0.00           C
ATOM    192  Ch4 met    54      10.012  25.703  25.769  1.00  0.00           C          
ATOM    186  Ch4 met    48       0.989  22.381  31.784  1.00  0.00           C
ATOM    187  Ch4 met    49       0.989  16.335  31.784  1.00  0.00           C
ATOM    188  Ch4 met    50       3.997  13.343  25.769  1.00  0.00           C
ATOM    189  Ch4 met    51       7.004  19.358  28.761  1.00  0.00           C
ATOM    190  Ch4 met    52       7.004  13.343  31.784  1.00  0.00           C
ATOM    191  Ch4 met    53       7.004  19.358  34.807  1.00  0.00           C
ATOM    192  Ch4 met    54      10.012  13.343  25.769  1.00  0.00           C        
ATOM    186  Ch4 met    48       0.989  10.021  31.784  1.00  0.00           C
ATOM    187  Ch4 met    49       0.989   3.975  31.784  1.00  0.00           C
ATOM    188  Ch4 met    50       3.997   0.983  25.769  1.00  0.00           C
ATOM    189  Ch4 met    51       7.004   6.998  28.761  1.00  0.00           C
ATOM    190  Ch4 met    52       7.004   0.983  31.784  1.00  0.00           C
ATOM    191  Ch4 met    53       7.004   6.998  34.807  1.00  0.00           C
ATOM    192  Ch4 met    54      10.012   0.983  25.769  1.00  0.00           C      
ATOM    186  Ch4 met    48      25.709  34.741  19.424  1.00  0.00           C
ATOM    187  Ch4 met    49      25.709  28.695  19.424  1.00  0.00           C
ATOM    188  Ch4 met    50      28.717  25.703  13.409  1.00  0.00           C
ATOM    189  Ch4 met    51      31.724  31.718  16.401  1.00  0.00           C
ATOM    190  Ch4 met    52      31.724  25.703  19.424  1.00  0.00           C
ATOM    191  Ch4 met    53      31.724  31.718  22.447  1.00  0.00           C
ATOM    192  Ch4 met    54      34.732  25.703  13.409  1.00  0.00           C         
ATOM    186  Ch4 met    48      25.709  22.381  19.424  1.00  0.00           C
ATOM    187  Ch4 met    49      25.709  16.335  19.424  1.00  0.00           C
ATOM    188  Ch4 met    50      28.717  13.343  13.409  1.00  0.00           C
ATOM    189  Ch4 met    51      31.724  19.358  16.401  1.00  0.00           C
ATOM    190  Ch4 met    52      31.724  13.343  19.424  1.00  0.00           C
ATOM    191  Ch4 met    53      31.724  19.358  22.447  1.00  0.00           C
ATOM    192  Ch4 met    54      34.732  13.343  13.409  1.00  0.00           C           
ATOM    186  Ch4 met    48      25.709  10.021  19.424  1.00  0.00           C
ATOM    187  Ch4 met    49      25.709   3.975  19.424  1.00  0.00           C
ATOM    188  Ch4 met    50      28.717   0.983  13.409  1.00  0.00           C
ATOM    189  Ch4 met    51      31.724   6.998  16.401  1.00  0.00           C
ATOM    190  Ch4 met    52      31.724   0.983  19.424  1.00  0.00           C
ATOM    191  Ch4 met    53      31.724   6.998  22.447  1.00  0.00           C
ATOM    192  Ch4 met    54      34.732   0.983  13.409  1.00  0.00           C   
ATOM    186  Ch4 met    48       0.989  34.741  19.424  1.00  0.00           C
ATOM    187  Ch4 met    49       0.989  28.695  19.424  1.00  0.00           C
ATOM    188  Ch4 met    50       3.997  25.703  13.409  1.00  0.00           C
ATOM    189  Ch4 met    51       7.004  31.718  16.401  1.00  0.00           C
ATOM    190  Ch4 met    52       7.004  25.703  19.424  1.00  0.00           C
ATOM    191  Ch4 met    53       7.004  31.718  22.447  1.00  0.00           C
ATOM    192  Ch4 met    54      10.012  25.703  13.409  1.00  0.00           C         
ATOM    186  Ch4 met    48      13.349  34.741  19.424  1.00  0.00           C
ATOM    187  Ch4 met    49      13.349  28.695  19.424  1.00  0.00           C
ATOM    188  Ch4 met    50      16.357  25.703  13.409  1.00  0.00           C
ATOM    189  Ch4 met    51      19.364  31.718  16.401  1.00  0.00           C
ATOM    190  Ch4 met    52      19.364  25.703  19.424  1.00  0.00           C
ATOM    191  Ch4 met    53      19.364  31.718  22.447  1.00  0.00           C
ATOM    192  Ch4 met    54      22.372  25.703  13.409  1.00  0.00           C        
ATOM    186  Ch4 met    48      13.349  22.381  19.424  1.00  0.00           C
[truncated: 7,182 more chars]
