# Supplementary material for: Data for exploring the effect of parameters on decomposition of gas hydrate structure I
Source: Data Brief. 2018 Apr 11;18:1247–51. doi: 10.1016/j.dib.2018.04.015 (PMC5996948; doi:10.1016/j.dib.2018.04.015)
Supplement: Supplementary file 2 — Supplementary material [file mmc2.zip › data/data/temperature 290 K/cage occupancy 85/msdow.xvg]

# This file was created Tue Jan 24 22:57:57 2017
# Created by:
# GROMACS:      gmx msd, VERSION 5.0.2
# Executable:   /usr/bin/gmx
# Library dir:  /usr/share/gromacs/top
# Command line:
#   g_msd -f run.xtc -n ind.ndx -s run.tpr -o msdow10.xvg -b 9000 -e 10000
# g_msd is part of G R O M A C S:
#
# Guyana Rwanda Oman Macau Angola Cameroon Senegal
#
@    title "Mean Square Displacement"
@    xaxis  label "Time (ps)"
@    yaxis  label "MSD (nm\S2\N)"
@TYPE xy
# MSD gathered over 1000 ps with 101 restarts
# Diffusion constants fitted from time 100 to 900 ps
# D[       OW*] = 0.0001 (+/- 0.0001) (1e-5 cm^2/s)
         0           0
  0.200195  0.00450253
  0.400391  0.00647188
  0.599609  0.00551385
  0.799805  0.00535019
         1  0.00526062
    1.2002  0.00532585
   1.40039  0.00530779
   1.59961   0.0051182
    1.7998  0.00476076
         2  0.00468271
    2.2002  0.00479146
   2.40039  0.00484909
   2.59961  0.00502148
    2.7998  0.00522239
         3  0.00523847
    3.2002  0.00512729
   3.40039  0.00506899
   3.59961  0.00516379
    3.7998  0.00523927
         4  0.00518548
    4.2002  0.00500013
   4.40039  0.00486487
   4.59961  0.00482804
    4.7998  0.00489496
         5  0.00499539
    5.2002  0.00507846
   5.40039  0.00513815
   5.59961  0.00518445
    5.7998  0.00518665
         6  0.00515357
    6.2002  0.00508421
   6.40039   0.0050619
   6.59961  0.00508634
    6.7998  0.00507449
         7  0.00498455
    7.2002  0.00491941
   7.40039  0.00489725
   7.59961  0.00495218
    7.7998  0.00507764
         8  0.00516995
    8.2002  0.00525213
   8.40039  0.00522628
   8.59961  0.00517762
    8.7998  0.00511837
         9  0.00505325
    9.2002   0.0049407
   9.40039  0.00489417
   9.59961  0.00492886
    9.7998  0.00499016
        10   0.0050756
   10.2002  0.00516378
   10.4004  0.00521879
   10.5996  0.00519527
   10.7998  0.00514948
        11  0.00510728
   11.2002  0.00504067
   11.4004  0.00496691
   11.5996  0.00492821
   11.7998  0.00495338
        12  0.00503179
   12.2002  0.00509747
   12.4004  0.00513696
   12.5996  0.00513923
   12.7998  0.00513679
        13  0.00510179
   13.2002  0.00506864
   13.4004  0.00501874
   13.5996  0.00502444
   13.7998  0.00502982
        14  0.00505548
   14.2002   0.0050544
   14.4004  0.00504977
   14.5996  0.00507558
   14.7998  0.00508214
        15  0.00506195
   15.2002  0.00506455
   15.4004  0.00505214
   15.5996  0.00507134
   15.7998  0.00510635
        16  0.00509494
   16.2002  0.00507097
   16.4004  0.00505398
   16.5996  0.00505527
   16.7998  0.00506981
        17  0.00507137
   17.2002  0.00506677
   17.4004  0.00504556
   17.5996  0.00502228
   17.7998  0.00505715
        18  0.00513037
   18.2002  0.00514578
   18.4004  0.00510178
   18.5996  0.00509919
   18.7998  0.00506536
        19  0.00505304
   19.2002  0.00502726
   19.4004   0.0050453
   19.5996  0.00506643
   19.7998  0.00507074
        20  0.00507333
   20.2002  0.00506476
   20.4004  0.00507754
   20.5996  0.00509235
   20.7998  0.00508393
        21  0.00507004
   21.2002   0.0050954
   21.4004   0.0050995
   21.5996  0.00507053
   21.7998   0.0050426
        22    0.005042
   22.2002  0.00507939
   22.4004  0.00506595
   22.5996  0.00505299
   22.7998  0.00507028
        23    0.005076
   23.2002  0.00509635
   23.4004  0.00510328
   23.5996  0.00512277
   23.7998  0.00510267
        24  0.00507482
   24.2002  0.00503781
   24.4004  0.00501524
   24.5996  0.00504381
   24.7998  0.00506771
        25     0.00505
   25.2002  0.00506932
   25.4004   0.0050812
   25.5996  0.00510694
   25.7998  0.00511915
        26  0.00509976
   26.2002   0.0050666
   26.4004   0.0050473
   26.5996  0.00503526
   26.7998  0.00506192
        27  0.00506427
   27.2002  0.00506855
   27.4004  0.00506377
   27.5996  0.00507253
   27.7998  0.00511766
        28  0.00512721
   28.2002   0.0051167
   28.4004   0.0050777
   28.5996  0.00507756
   28.7998  0.00507721
        29  0.00505833
   29.2002  0.00503801
   29.4004  0.00506068
   29.5996  0.00507961
   29.7998  0.00509535
        30  0.00511648
   30.2002  0.00511433
   30.4004  0.00510759
   30.5996  0.00508451
   30.7998  0.00507044
        31  0.00506365
   31.2002  0.00507052
   31.4004  0.00507377
   31.5996  0.00505569
   31.7998  0.00508549
        32   0.0051038
   32.2002  0.00510602
   32.4004  0.00508955
   32.5996  0.00508408
   32.7998  0.00510549
        33   0.0050907
   33.2002  0.00508783
   33.4004  0.00508164
   33.5996  0.00508395
   33.7998  0.00505392
        34  0.00506563
   34.2002  0.00505146
   34.4004  0.00505467
   34.5996  0.00507978
   34.7998  0.00509477
        35  0.00510432
   35.2002  0.00508096
   35.4004  0.00511398
   35.5996  0.00511568
   35.7998  0.00507404
        36  0.00507254
   36.2002   0.0050584
   36.4004  0.00504535
   36.5996  0.00505231
   36.7998  0.00506376
        37  0.00510299
   37.2002  0.00510768
   37.4004  0.00510228
   37.5996  0.00508492
   37.7998  0.00508034
        38  0.00510094
   38.2002  0.00509644
   38.4004  0.00504701
   38.5996  0.00505855
   38.7998  0.00507424
        39  0.00511208
   39.2002  0.00508821
   39.4004  0.00510966
   39.5996  0.00510164
   39.7998  0.00507901
        40  0.00506968
   40.2002  0.00504685
   40.4004  0.00508194
   40.5996  0.00509979
   40.7998  0.00507239
        41  0.00505062
   41.2002  0.00508214
   41.4004  0.00510068
   41.5996   0.0050888
   41.7998  0.00509543
        42  0.00508245
   42.2002  0.00508101
   42.4004  0.00507637
   42.5996  0.00504706
   42.7998  0.00506719
        43  0.00507202
   43.2002  0.00509138
   43.4004  0.00510217
   43.5996   0.0050942
   43.7998  0.00507172
        44  0.00506709
   44.2002  0.00506189
   44.4004  0.00505517
   44.5996  0.00508372
   44.7998  0.00510602
        45  0.00507716
   45.2002   0.0050886
   45.4004  0.00509472
   45.5996  0.00506625
   45.7998  0.00506229
        46  0.00507675
   46.2002  0.00508136
   46.4004   0.0050735
   46.5996  0.00504809
   46.7998  0.00509507
        47  0.00511247
   47.2002  0.00510198
   47.4004  0.00507011
   47.5996  0.00504692
   47.7998  0.00506013
        48  0.00511883
   48.2002  0.00513394
   48.4004  0.00506785
   48.5996  0.00508586
   48.7998  0.00510842
        49  0.00512405
   49.2002  0.00508659
   49.4004  0.00509738
   49.5996  0.00510161
   49.7998  0.00509065
        50    0.005085
   50.2002   0.0050843
   50.4004  0.00509855
   50.5996   0.0050835
   50.7998  0.00506607
        51  0.00507314
   51.2002  0.00510617
   51.4004  0.00511932
   51.5996  0.00509378
   51.7998   0.0050795
        52   0.0050539
   52.2002  0.00509484
   52.4004  0.00511048
   52.5996  0.00509021
   52.7998  0.00510253
        53  0.00509793
   53.2002  0.00508817
   53.4004  0.00506727
   53.5996  0.00507897
   53.7998  0.00506898
        54  0.00508075
   54.2002  0.00507539
   54.4004  0.00506397
   54.5996  0.00507464
   54.7998  0.00508239
        55   0.0050766
   55.2002  0.00507215
   55.4004  0.00508713
   55.5996  0.00509208
   55.7998  0.00511984
        56  0.00512408
   56.2002  0.00509235
   56.4004  0.00506904
   56.5996  0.00506457
   56.7998  0.00509385
        57  0.00508122
   57.2002  0.00507781
   57.4004  0.00509681
   57.5996  0.00508803
   57.7998  0.00509303
        58  0.00513599
   58.2002   0.0051319
   58.4004   0.0050729
   58.5996  0.00505853
   58.7998  0.00506958
        59  0.00510041
   59.2002  0.00510023
   59.4004  0.00511581
   59.5996  0.00512278
   59.7998  0.00509916
        60  0.00508995
   60.2002  0.00507841
   60.4004  0.00508101
   60.5996  0.00508039
   60.7998  0.00506565
        61  0.00505521
   61.2002  0.00510599
   61.4004  0.00511848
   61.5996  0.00507405
   61.7998  0.00511475
        62  0.00511141
   62.2002  0.00509889
   62.4004  0.00512278
   62.5996  0.00511052
   62.7998   0.0051009
        63  0.00505957
   63.2002  0.00505428
   63.4004  0.00508117
   63.5996  0.00508823
   63.7998  0.00506172
        64  0.00508253
   64.2002  0.00510036
   64.4004  0.00509833
   64.5996  0.00511081
   64.7998  0.00512675
        65  0.00507761
   65.2002  0.00505038
   65.4004  0.00505209
   65.5996  0.00508865
   65.7998  0.00509869
        66  0.00512985
   66.2002  0.00508918
   66.4004  0.00506125
   66.5996  0.00505718
   66.7998  0.00508677
        67  0.00509309
   67.2002  0.00509494
   67.4004  0.00510177
   67.5996  0.00510109
   67.7998  0.00509886
        68  0.00512428
   68.2002  0.00510207
   68.4004   0.0050607
   68.5996  0.00504983
   68.7998  0.00503726
        69  0.00509478
   69.2002  0.00511758
   69.4004  0.00515477
   69.5996  0.00514782
   69.7998  0.00509431
        70  0.00510968
   70.2002  0.00507522
   70.4004  0.00504874
   70.5996  0.00503724
   70.7998    0.005065
        71   0.0051195
   71.2002  0.00512679
   71.4004  0.00512522
   71.5996   0.0050856
   71.7998  0.00507457
        72  0.00508582
   72.2002  0.00509732
   72.4004  0.00506808
   72.5996  0.00505265
   72.7998  0.00508458
        73  0.00511057
   73.2002  0.00512874
   73.4004  0.00510751
   73.5996  0.00508429
   73.7998  0.00505329
        74  0.00504671
   74.2002  0.00504415
   74.4004  0.00508509
   74.5996  0.00510511
   74.7998  0.00511641
        75  0.00512091
   75.2002  0.00508949
   75.4004  0.00508012
   75.5996  0.00510432
   75.7998  0.00508648
        76  0.00508895
   76.2002  0.00505642
   76.4004  0.00507683
   76.5996  0.00509255
   76.7998  0.00509721
        77  0.00510875
   77.2002  0.00511574
   77.4004  0.00509958
   77.5996  0.00504871
   77.7998  0.00505091
        78  0.00509492
   78.2002  0.00509768
   78.4004  0.00508679
   78.5996  0.00511394
   78.7998  0.00511946
        79  0.00512797
   79.2002  0.00511508
   79.4004   0.0051168
   79.5996  0.00508015
   79.7998  0.00506368
        80  0.00507832
   80.2002  0.00508765
   80.4004  0.00510042
   80.5996  0.00508413
   80.7998   0.0050875
        81  0.00511973
   81.2002  0.00514869
   81.4004  0.00514244
   81.5996  0.00510044
   81.7998  0.00507919
        82  0.00504762
   82.2002  0.00509792
   82.4004  0.00508766
   82.5996  0.00508707
   82.7998  0.00509496
        83  0.00508454
   83.2002  0.00509993
   83.4004  0.00509326
   83.5996  0.00510798
   83.7998  0.00509147
        84  0.00509756
   84.2002  0.00506931
   84.4004  0.00505819
   84.5996  0.00507242
   84.7998  0.00508213
        85   0.0050828
   85.2002  0.00509757
   85.4004  0.00509426
   85.5996  0.00510046
   85.7998  0.00510491
        86  0.00511162
   86.2002   0.0050693
   86.4004  0.00505478
   86.5996  0.00507962
   86.7998  0.00510374
        87  0.00512298
   87.2002  0.00512815
   87.4004  0.00508912
   87.5996  0.00505384
   87.7998  0.00509082
        88  0.00511831
   88.2002  0.00513831
   88.4004  0.00511086
   88.5996  0.00509053
   88.7998  0.00505627
        89  0.00507106
   89.2002  0.00510949
   89.4004  0.00510715
   89.5996  0.00511204
   89.7998  0.00510612
        90  0.00506867
   90.2002   0.0050637
   90.4004  0.00512255
   90.5996  0.00510446
   90.7998  0.00507213
        91  0.00508431
   91.2002  0.00508608
   91.4004  0.00511198
   91.5996   0.0051224
   91.7998  0.00510972
        92  0.00508811
   92.2002   0.0051035
   92.4004  0.00509134
   92.5996   0.0050795
   92.7998  0.00511281
        93  0.00511972
   93.2002  0.00509212
   93.4004  0.00507688
   93.5996   0.0050983
   93.7998  0.00510036
        94  0.00510197
   94.2002  0.00509714
   94.4004  0.00510147
   94.5996  0.00510021
   94.7998  0.00507386
        95  0.00505924
   95.2002  0.00506474
   95.4004  0.00504717
   95.5996  0.00508217
   95.7998  0.00512029
        96  0.00513716
   96.2002  0.00508465
   96.4004  0.00506773
   96.5996  0.00508709
   96.7998  0.00512203
        97  0.00513254
   97.2002  0.00510951
   97.4004  0.00509038
   97.5996  0.00506333
   97.7998  0.00506488
        98  0.00512289
   98.2002  0.00515395
   98.4004  0.00509505
   98.5996  0.00508007
   98.7998  0.00508491
        99  0.00512106
   99.2002  0.00511848
   99.4004  0.00513827
   99.5996  0.00511613
   99.7998  0.00508733
       100  0.00509087
     100.2  0.00507486
     100.4  0.00508914
     100.6  0.00509205
     100.8  0.00509977
       101  0.00510404
     101.2  0.00510194
     101.4  0.00514825
     101.6  0.00514864
     101.8   0.0051068
       102  0.00505576
     102.2  0.00509833
     102.4  0.00511175
     102.6  0.00509364
     102.8  0.00510126
       103  0.00509782
     103.2  0.00509973
     103.4  0.00511595
     103.6  0.00511941
     103.8  0.00509065
       104  0.00509766
     104.2  0.00506274
     104.4  0.00505535
     104.6  0.00508835
     104.8  0.00509488
       105  0.00505678
     105.2  0.00506325
     105.4  0.00507772
     105.6  0.00510912
     105.8  0.00513197
       106  0.00511844
     106.2  0.00509693
     106.4  0.00506845
     106.6  0.00507352
     106.8  0.00509862
       107  0.00511386
     107.2  0.00509443
     107.4  0.00509286
     107.6   0.0050908
     107.8  0.00509992
       108  0.00512216
     108.2  0.00512598
     108.4  0.00509549
     108.6  0.00508975
     108.8  0.00508918
       109  0.00511242
     109.2  0.00511438
     109.4   0.0051247
     109.6  0.00512774
     109.8  0.00510841
       110  0.00508748
     110.2  0.00507263
     110.4  0.00509476
     110.6  0.00510434
     110.8  0.00511538
       111  0.00512824
     111.2  0.00510049
     111.4  0.00510493
     111.6  0.00510822
     111.8  0.00511659
       112  0.00508431
     112.2  0.00511401
     112.4  0.00510737
     112.6  0.00510895
     112.8  0.00510578
       113  0.00509393
     113.2  0.00508966
     113.4  0.00508138
     113.6  0.00508194
     113.8   0.0050993
       114  0.00512259
     114.2  0.00508827
     114.4  0.00509299
     114.6  0.00510489
     114.8  0.00508861
       115  0.00506746
     115.2  0.00507598
     115.4   0.0050914
     115.6  0.00511653
     115.8  0.00512151
       116   0.0051219
     116.2  0.00507739
     116.4  0.00506996
     116.6  0.00510654
     116.8  0.00509827
       117  0.00509678
     117.2  0.00507965
     117.4  0.00507655
     117.6  0.00508909
     117.8  0.00511493
       118  0.00514776
     118.2  0.00513241
     118.4  0.00505971
     118.6  0.00509357
     118.8  0.00513576
       119  0.00512559
     119.2  0.00510002
     119.4  0.00509039
     119.6   0.0050866
     119.8   0.0051056
       120  0.00508548
     120.2  0.00507265
     120.4   0.0051045
     120.6  0.00510898
     120.8  0.00508251
       121  0.00507842
     121.2  0.00509922
     121.4  0.00512457
     121.6  0.00510725
     121.8  0.00510568
       122  0.00509663
     122.2  0.00513807
     122.4  0.00511295
     122.6  0.00507247
     122.8  0.00508268
       123  0.00509678
     123.2   0.0051054
     123.4  0.00509415
     123.6  0.00509263
     123.8   0.0050891
       124  0.00509345
     124.2  0.00507366
     124.4  0.00509163
     124.6  0.00508899
     124.8  0.00510401
       125  0.00512921
     125.2  0.00510351
     125.4  0.00509022
     125.6  0.00508768
     125.8  0.00509804
       126  0.00512005
     126.2  0.00507907
     126.4  0.00504758
     126.6  0.00506814
     126.8  0.00510569
       127  0.00513162
     127.2  0.00514641
     127.4  0.00511879
     127.6  0.00509349
     127.8  0.00512592
       128  0.00510231
     128.2  0.00508083
     128.4  0.00505005
     128.6   0.0050947
     128.8  0.00509693
       129  0.00513214
     129.2  0.00515556
     129.4  0.00513647
     129.6  0.00507659
     129.8  0.00508453
       130  0.00511935
     130.2  0.00509423
     130.4  0.00507994
     130.6  0.00508265
     130.8  0.00508558
       131  0.00508276
     131.2  0.00508724
     131.4  0.00513188
     131.6  0.00511382
     131.8  0.00510472
       132   0.0051185
     132.2  0.00513473
     132.4  0.00511852
     132.6  0.00509555
     132.8  0.00509385
       133  0.00507384
     133.2  0.00507768
     133.4  0.00506402
     133.6  0.00508914
     133.8  0.00512598
       134  0.00513557
     134.2  0.00510128
     134.4  0.00509621
     134.6  0.00511494
     134.8  0.00510433
       135  0.00508797
     135.2  0.00506477
     135.4  0.00507832
     135.6  0.00508356
     135.8  0.00510179
       136  0.00509923
     136.2  0.00506073
     136.4  0.00510706
     136.6   0.0051255
     136.8  0.00513996
       137  0.00513139
     137.2   0.0051115
     137.4  0.00508524
     137.6  0.00507041
     137.8  0.00507841
       138  0.00510405
     138.2  0.00512745
     138.4  0.00507282
     138.6  0.00507547
     138.8  0.00510514
       139  0.00516107
     139.2  0.00513949
     139.4  0.00512416
     139.6  0.00513499
     139.8  0.00510232
       140  0.00508082
     140.2  0.00505703
     140.4  0.00506571
     140.6   0.0050901
     140.8  0.00510653
       141  0.00513425
     141.2  0.00512492
     141.4  0.00514936
     141.6   0.0051367
     141.8  0.00510825
       142  0.00504484
     142.2  0.00506239
     142.4  0.00509306
     142.6  0.00508856
     142.8  0.00507823
       143  0.00507396
     143.2  0.00511417
     143.4  0.00509874
     143.6   0.0051282
     143.8  0.00511091
       144  0.00511018
     144.2  0.00510127
     144.4  0.00509623
     144.6  0.00507104
     144.8  0.00506834
       145  0.00506309
     145.2  0.00507405
     145.4  0.00509196
     145.6  0.00511237
     145.8  0.00512862
       146  0.00512474
     146.2  0.00511829
     146.4  0.00510175
     146.6  0.00510823
     146.8   0.0051204
       147  0.00509776
     147.2  0.00509155
     147.4  0.00509165
     147.6  0.00508924
     147.8  0.00509829
       148  0.00510619
     148.2  0.00510817
     148.4  0.00508943
     148.6  0.00513134
     148.8  0.00513475
       149  0.00515804
     149.2  0.00513774
     149.4  0.00510452
     149.6  0.00507288
     149.8  0.00505712
       150  0.00507106
     150.2  0.00507123
     150.4   0.0051229
     150.6  0.00514817
     150.8  0.00511226
       151  0.00513194
     151.2  0.00512654
     151.4   0.0050962
     151.6  0.00508006
     151.8  0.00508608
       152  0.00506129
     152.2   0.0050942
     152.4  0.00511809
     152.6   0.0051212
     152.8  0.00511035
       153  0.00507984
     153.2  0.00507461
     153.4  0.00507795
     153.6  0.00510797
     153.8  0.00511267
       154  0.00511625
     154.2  0.00510488
     154.4  0.00510452
     154.6  0.00509887
     154.8  0.00509469
       155  0.00505826
     155.2  0.00505304
     155.4  0.00508897
     155.6   0.0051077
     155.8   0.0051205
       156  0.00515204
     156.2   0.0051181
     156.4  0.00507723
     156.6   0.0050985
     156.8  0.00512837
       157   0.0051012
     157.2  0.00508609
     157.4  0.00505633
     157.6  0.00503872
     157.8   0.0050778
       158  0.00514919
     158.2  0.00516856
     158.4  0.00512678
     158.6  0.00514227
     158.8  0.00510865
       159  0.00509534
     159.2  0.00508893
     159.4  0.00509362
     159.6  0.00509786
     159.8  0.00509196
       160  0.00510784
     160.2  0.00510154
     160.4  0.00509609
     160.6  0.00510776
     160.8  0.00509568
       161  0.00512003
     161.2  0.00510895
     161.4  0.00510483
     161.6  0.00511402
     161.8  0.00511763
       162  0.00508215
     162.2  0.00510035
     162.4  0.00510304
     162.6  0.00510435
     162.8  0.00511489
       163  0.00508963
     163.2   0.0051125
     163.4  0.00513862
     163.6   0.0051385
     163.8  0.00509907
       164  0.00507053
     164.2  0.00506489
     164.4  0.00507434
     164.6  0.00508622
     164.8   0.0050958
       165  0.00511096
     165.2  0.00512142
     165.4  0.00512247
     165.6  0.00512665
     165.8   0.0051147
       166  0.00510289
     166.2  0.00508438
     166.4  0.00510536
     166.6  0.00511809
     166.8  0.00510626
       167  0.00509053
     167.2  0.00508243
     167.4   0.0050614
     167.6  0.00506161
     167.8  0.00510934
       168   0.0051475
     168.2  0.00515918
     168.4  0.00513887
     168.6  0.00515357
     168.8  0.00511095
       169  0.00507338
     169.2  0.00505059
     169.4  0.00507006
     169.6  0.00509259
     169.8  0.00510895
       170   0.0051197
     170.2  0.00511933
     170.4  0.00512635
     170.6  0.00511556
     170.8  0.00509922
       171  0.00510233
     171.2  0.00510412
     171.4   0.0050906
     171.6  0.00506417
     171.8  0.00508626
       172  0.00510083
     172.2  0.00513148
     172.4  0.00513346
     172.6  0.00511292
     172.8  0.00510175
       173  0.00507068
     173.2  0.00510627
     173.4  0.00511979
     173.6  0.00509828
     173.8  0.00506042
       174  0.00507511
     174.2  0.00511532
     174.4  0.00510818
     174.6  0.00510592
     174.8  0.00510724
       175  0.00507468
     175.2  0.00507677
     175.4  0.00510649
     175.6  0.00511384
     175.8  0.00512208
       176  0.00512529
     176.2    0.005079
     176.4  0.00506549
     176.6  0.00508395
     176.8   0.0051089
       177  0.00512133
     177.2  0.00511729
     177.4  0.00510058
     177.6  0.00509067
     177.8  0.00512055
       178   0.0051392
     178.2  0.00510926
     178.4  0.00505155
     178.6  0.00510109
     178.8  0.00510242
       179  0.00511286
     179.2  0.00510125
     179.4  0.00508697
     179.6  0.00510804
     179.8  0.00513157
       180  0.00511296
     180.2  0.00510365
     180.4  0.00511509
     180.6  0.00514283
     180.8   0.0051125
       181  0.00510916
     181.2   0.0050882
     181.4  0.00508098
     181.6  0.00506566
     181.8  0.00509648
       182  0.00510128
     182.2  0.00512986
     182.4  0.00514162
     182.6  0.00511094
     182.8  0.00509186
       183   0.0050919
     183.2  0.00509248
     183.4  0.00510173
     183.6  0.00510207
     183.8  0.00505869
       184  0.00507864
     184.2  0.00505757
     184.4  0.00506699
     184.6  0.00510307
     184.8  0.00511507
       185  0.00509817
     185.2  0.00510544
     185.4  0.00511578
     185.6  0.00511128
     185.8  0.00510195
       186  0.00509556
     186.2  0.00507385
     186.4  0.00508163
     186.6  0.00510336
     186.8  0.00511745
       187  0.00512606
     187.2  0.00513162
     187.4  0.00513037
     187.6  0.00510754
     187.8  0.00508625
       188  0.00508162
     188.2  0.00510106
     188.4  0.00510898
     188.6   0.0051216
     188.8  0.00510832
       189   0.0051349
     189.2  0.00513668
     189.4   0.0051078
     189.6  0.00510235
     189.8  0.00511411
       190  0.00510135
     190.2  0.00506313
     190.4  0.00507819
     190.6  0.00510092
     190.8  0.00510883
       191  0.00511816
     191.2  0.00512325
     191.4  0.00512214
     191.6  0.00510537
     191.8  0.00511626
       192  0.00510912
     192.2  0.00510716
     192.4  0.00510997
     192.6   0.0050696
     192.8   0.0050435
       193   0.0050648
     193.2  0.00512342
     193.4   0.0051245
     193.6  0.00515259
     193.8  0.00512235
       194  0.00510675
     194.2   0.0051026
     194.4  0.00508581
     194.6  0.00508844
     194.8  0.00507671
       195  0.00506438
     195.2  0.00506537
     195.4  0.00506388
     195.6  0.00506918
     195.8  0.00510635
       196  0.00512997
     196.2  0.00512812
     196.4  0.00512434
     196.6  0.00511171
     196.8  0.00511351
       197  0.00510689
     197.2  0.00508045
     197.4  0.00504047
     197.6   0.0050532
     197.8  0.00509586
       198   0.0051391
     198.2  0.00514142
     198.4  0.00511904
     198.6  0.00513046
     198.8  0.00510122
       199  0.00509539
     199.2  0.00510295
     199.4  0.00510993
     199.6  0.00510141
     199.8  0.00509615
       200  0.00510315
     200.2  0.00509683
     200.4  0.00509941
     200.6  0.00513146
     200.8  0.00511467
       201  0.00511166
     201.2   0.0051275
     201.4   0.0051273
     201.6  0.00508533
     201.8  0.00507262
       202   0.0050926
     202.2  0.00512532
     202.4  0.00510822
     202.6  0.00510099
     202.8  0.00510966
       203  0.00511126
     203.2  0.00511196
     203.4  0.00510077
     203.6   0.0050932
     203.8  0.00510046
       204  0.00509195
     204.2  0.00508394
     204.4  0.00509863
     204.6  0.00508622
     204.8  0.00509217
       205   0.0050641
     205.2  0.00507318
     205.4  0.00511168
     205.6  0.00511947
     205.8  0.00514698
       206  0.00513823
     206.2  0.00508557
     206.4  0.00507048
     206.6   0.0050912
     206.8  0.00511181
       207  0.00511698
     207.2  0.00511417
     207.4  0.00509324
     207.6  0.00509472
     207.8  0.00510602
       208  0.00510713
     208.2  0.00513612
     208.4  0.00510427
     208.6  0.00510895
     208.8  0.00510525
       209  0.00512704
     209.2  0.00512585
     209.4  0.00509649
     209.6  0.00508932
     209.8  0.00512717
       210  0.00510896
     210.2  0.00509063
     210.4  0.00508271
     210.6  0.00509847
     210.8  0.00511328
       211  0.00513627
     211.2  0.00512366
     211.4  0.00510527
     211.6   0.0050959
     211.8  0.00513278
       212  0.00512868
     212.2  0.00511688
     212.4  0.00509283
     212.6  0.00511184
     212.8  0.00511716
       213  0.00507904
     213.2  0.00509882
     213.4  0.00511659
     213.6  0.00514072
     213.8  0.00513204
       214  0.00510054
     214.2  0.00509085
     214.4  0.00508889
     214.6  0.00510039
     214.8  0.00510535
       215  0.00506242
     215.2  0.00505366
     215.4  0.00511732
     215.6  0.00512265
     215.8  0.00513137
       216  0.00514132
     216.2  0.00509502
     216.4  0.00507844
     216.6  0.00509596
     216.8   0.0051155
       217  0.00509644
     217.2  0.00508143
     217.4  0.00506383
     217.6  0.00506803
     217.8  0.00511433
       218  0.00515666
     218.2  0.00513137
     218.4  0.00511122
     218.6  0.00516938
     218.8  0.00512273
       219  0.00510713
     219.2  0.00510318
     219.4  0.00508616
     219.6   0.0050793
     219.8  0.00509139
       220  0.00510928
     220.2  0.00509833
     220.4  0.00511062
     220.6  0.00512021
     220.8  0.00511994
       221  0.00514731
     221.2  0.00511673
     221.4  0.00514157
     221.6  0.00509948
     221.8  0.00508323
       222  0.00507927
     222.2  0.00507821
     222.4  0.00507977
     222.6  0.00509883
     222.8  0.00511615
       223  0.00513142
     223.2  0.00516312
     223.4  0.00516878
     223.6  0.00513995
     223.8  0.00508971
       224  0.00507216
     224.2  0.00502596
     224.4  0.00502716
     224.6  0.00507449
     224.8   0.0051053
       225  0.00510736
     225.2  0.00513971
     225.4  0.00513715
     225.6  0.00509587
     225.8  0.00509532
       226   0.0051042
     226.2  0.00507814
     226.4  0.00507649
     226.6  0.00510037
     226.8  0.00514799
       227   0.0051193
     227.2  0.00510597
     227.4  0.00509611
     227.6  0.00509742
     227.8  0.00511866
       228  0.00513759
     228.2  0.00513937
     228.4  0.00512152
     228.6   0.0051527
     228.8  0.00512449
       229  0.00507602
     229.2  0.00507636
     229.4   0.0050775
     229.6  0.00508408
     229.8  0.00510666
       230  0.00511853
     230.2  0.00513852
     230.4  0.00515464
     230.6  0.00512364
     230.8  0.00510235
       231  0.00511524
     231.2  0.00505779
     231.4  0.00507445
     231.6   0.0050893
     231.8  0.00506716
       232  0.00506799
     232.2  0.00515823
     232.4  0.00514099
     232.6  0.00510257
     232.8  0.00513749
       233  0.00514465
     233.2  0.00512587
     233.4  0.00507134
     233.6  0.00504969
     233.8  0.00505322
       234  0.00507881
     234.2  0.00507379
     234.4  0.00510221
     234.6  0.00511497
     234.8  0.00514444
       235  0.00511507
     235.2  0.00506817
     235.4  0.00506764
     235.6  0.00507196
     235.8  0.00508663
       236  0.00508366
     236.2  0.00508273
     236.4  0.00509047
     236.6  0.00507965
     236.8  0.00511034
       237  0.00514236
     237.2  0.00515624
     237.4  0.00510894
     237.6  0.00507939
     237.8  0.00509322
       238  0.00512777
     238.2  0.00511718
     238.4  0.00506856
     238.6  0.00508364
     238.8  0.00508897
       239  0.00512416
     239.2  0.00512357
     239.4   0.0051175
     239.6  0.00511777
     239.8  0.00512544
       240  0.00508698
     240.2  0.00509137
     240.4  0.00510947
     240.6   0.0051287
     240.8  0.00508754
       241  0.00508445
     241.2  0.00510186
     241.4  0.00511945
     241.6  0.00512259
     241.8   0.0051203
       242  0.00510595
     242.2  0.00513438
     242.4  0.00512648
     242.6  0.00510151
     242.8  0.00511846
       243  0.00511377
     243.2  0.00512449
     243.4  0.00511689
     243.6  0.00509548
     243.8  0.00507126
       244  0.00506163
     244.2  0.00509866
     244.4  0.00511183
     244.6  0.00509565
     244.8  0.00511946
       245  0.00511812
     245.2  0.00509921
     245.4  0.00508959
     245.6  0.00507944
     245.8  0.00508387
       246  0.00509749
     246.2  0.00511312
     246.4  0.00511057
     246.6  0.00511219
     246.8  0.00512064
       247  0.00512993
     247.2   0.0051252
     247.4  0.00510848
     247.6  0.00507945
     247.8  0.00509586
       248   0.0050818
     248.2  0.00512179
     248.4  0.00511334
     248.6  0.00509101
     248.8  0.00509388
       249  0.00513819
     249.2  0.00511485
     249.4  0.00511096
     249.6   0.0051123
     249.8  0.00511232
       250  0.00512132
     250.2  0.00511304
     250.4  0.00511079
     250.6  0.00513508
     250.8  0.00508786
       251  0.00509227
     251.2  0.00505982
     251.4  0.00509099
     251.6  0.00512519
     251.8   0.0051438
       252   0.0051342
     252.2  0.00513912
     252.4   0.0051283
     252.6  0.00510365
     252.8  0.00507386
       253  0.00505808
     253.2  0.00506992
     253.4  0.00508854
     253.6  0.00511046
     253.8  0.00512915
       254  0.00514491
     254.2   0.0050993
     254.4   0.0051017
     254.6  0.00510131
     254.8  0.00509577
       255   0.0050523
     255.2  0.00502533
     255.4  0.00507257
     255.6  0.00512042
     255.8  0.00513602
       256  0.00512663
     256.2  0.00511075
     256.4  0.00506876
     256.6  0.00510458
     256.8  0.00511786
       257  0.00511362
     257.2  0.00511442
     257.4   0.0051036
     257.6  0.00506508
     257.8  0.00506433
       258  0.00511098
     258.2  0.00514347
     258.4  0.00510654
     258.6  0.00511987
     258.8   0.0051343
       259  0.00515236
     259.2  0.00514297
     259.4  0.00511903
     259.6  0.00510694
     259.8  0.00512051
       260  0.00509423
     260.2  0.00507317
     260.4  0.00508441
     260.6  0.00512522
     260.8  0.00509914
       261  0.00512865
     261.2   0.0051284
     261.4  0.00514639
     261.6  0.00514452
     261.8  0.00511271
       262  0.00508599
     262.2  0.00509861
     262.4  0.00506424
     262.6  0.00508503
     262.8  0.00511783
       263  0.00513361
     263.2  0.00514834
     263.4  0.00513647
     263.6  0.00515167
     263.8  0.00512045
       264  0.00509355
     264.2   0.0050327
     264.4  0.00503871
     264.6  0.00510254
     264.8  0.00511437
       265  0.00508062
     265.2  0.00506486
     265.4  0.00508966
     265.6  0.00511647
     265.8  0.00514917
       266  0.00512167
     266.2  0.00510303
     266.4  0.00509713
     266.6  0.00509253
     266.8   0.0050997
       267  0.00506438
     267.2  0.00505344
     267.4  0.00507097
     267.6   0.0050998
     267.8  0.00512468
       268  0.00514577
     268.2  0.00516001
     268.4  0.00515263
     268.6  0.00515334
     268.8  0.00509213
       269   0.0050957
     269.2  0.00508176
     269.4  0.00508736
     269.6  0.00510279
     269.8  0.00508469
       270   0.0050933
     270.2  0.00512104
     270.4  0.00511349
     270.6  0.00511724
     270.8  0.00511245
       271  0.00513309
     271.2  0.00513114
     271.4  0.00514772
     271.6  0.00512658
     271.8  0.00508586
       272  0.00506653
     272.2  0.00508762
     272.4  0.00509299
     272.6  0.00510302
     272.8  0.00514116
       273  0.00517279
     273.2  0.00515377
     273.4  0.00512855
     273.6  0.00510037
     273.8  0.00507287
       274  0.00505658
     274.2  0.00505556
     274.4  0.00507587
     274.6  0.00510856
     274.8  0.00513447
       275  0.00509694
     275.2  0.00508843
     275.4  0.00513005
     275.6  0.00514135
     275.8  0.00512057
       276  0.00510679
     276.2  0.00510575
     276.4   0.0050773
     276.6  0.00511162
     276.8  0.00511831
       277  0.00510182
     277.2  0.00510126
     277.4  0.00509734
     277.6  0.00509329
     277.8  0.00508683
       278  0.00512722
     278.2  0.00514178
     278.4   0.0051323
     278.6  0.00516519
     278.8  0.00511717
       279  0.00509051
     279.2  0.00507549
     279.4   0.0050826
     279.6  0.00507856
     279.8  0.00510983
       280  0.00513972
     280.2  0.00513124
     280.4  0.00513774
     280.6  0.00514781
     280.8  0.00511476
       281  0.00510441
     281.2  0.00506845
     281.4  0.00510299
     281.6  0.00510443
     281.8  0.00513527
       282  0.00513752
     282.2  0.00513123
     282.4  0.00511918
     282.6  0.00512228
     282.8  0.00513655
       283   0.0051088
     283.2   0.0050832
     283.4  0.00508025
     283.6  0.00509457
     283.8  0.00510429
       284  0.00512583
     284.2  0.00510296
     284.4  0.00508306
     284.6  0.00510897
     284.8   0.0051284
       285  0.00510602
     285.2  0.00511507
     285.4   0.0050762
     285.6    0.005049
     285.8  0.00511609
       286  0.00512162
     286.2  0.00508084
     286.4  0.00509294
     286.6  0.00509601
     286.8  0.00508958
       287  0.00512279
     287.2   0.0051454
     287.4  0.00511985
     287.6  0.00506598
     287.8  0.00506224
       288  0.00510362
     288.2   0.0051183
     288.4  0.00512566
     288.6  0.00512372
     288.8  0.00507659
       289  0.00510896
     289.2  0.00512103
     289.4  0.00511161
     289.6  0.00510046
     289.8  0.00510085
       290  0.00510187
     290.2  0.00509553
     290.4  0.00508867
     290.6  0.00509476
     290.8  0.00510781
       291  0.00514871
     291.2  0.00510499
     291.4  0.00512713
     291.6  0.00515654
     291.8  0.00512817
       292  0.00512343
     292.2   0.0051292
     292.4  0.00506289
     292.6  0.00505017
     292.8  0.00507503
       293  0.00511767
     293.2  0.00515425
     293.4  0.00514829
     293.6  0.00512808
     293.8  0.00509516
       294  0.00511176
     294.2  0.00508773
     294.4  0.00508494
     294.6  0.00508666
     294.8  0.00510977
       295  0.00507825
     295.2  0.00506699
     295.4  0.00505084
     295.6    0.005096
     295.8  0.00516992
       296  0.00516281
     296.2  0.00512443
     296.4  0.00509266
     296.6  0.00509516
     296.8  0.00513519
       297  0.00509291
     297.2   0.0050763
     297.4  0.00507799
     297.6   0.0050891
     297.8  0.00511982
       298  0.00514304
     298.2  0.00514258
     298.4  0.00511166
     298.6  0.00512059
     298.8  0.00510559
       299  0.00513116
     299.2  0.00511608
     299.4  0.00511244
     299.6  0.00511453
     299.8  0.00508443
       300  0.00507107
     300.2  0.00509546
     300.4  0.00512198
     300.6  0.00513685
     300.8  0.00510702
       301  0.00513443
     301.2   0.0051235
     301.4  0.00513752
     301.6  0.00510348
     301.8  0.00510127
       302  0.00506806
     302.2  0.00510427
     302.4  0.00511141
     302.6  0.00512696
     302.8  0.00512116
       303  0.00509658
     303.2  0.00512815
     303.4  0.00513601
     303.6  0.00513012
     303.8  0.00510577
       304  0.00509804
     304.2  0.00506632
     304.4   0.0050621
     304.6  0.00509091
     304.8  0.00511743
       305  0.00509958
     305.2  0.00510568
     305.4  0.00507746
     305.6  0.00509707
     305.8  0.00514321
       306  0.00515842
     306.2  0.00511826
     306.4  0.00510106
     306.6  0.00505981
     306.8  0.00510559
       307  0.00510942
     307.2  0.00509257
     307.4  0.00507481
     307.6  0.00507645
     307.8  0.00509868
       308  0.00513051
     308.2  0.00515021
     308.4  0.00511649
     308.6     0.00511
     308.8  0.00512004
       309  0.00512258
     309.2  0.00508084
     309.4  0.00510579
     309.6  0.00511107
     309.8  0.00507596
       310  0.00511561
     310.2  0.00510758
     310.4  0.00509267
     310.6  0.00513821
     310.8  0.00511496
       311  0.00513986
     311.2  0.00514456
     311.4  0.00512459
     311.6  0.00510367
     311.8  0.00511218
       312  0.00507428
     312.2  0.00510267
     312.4  0.00509711
     312.6  0.00509513
     312.8  0.00513358
       313  0.00514753
     313.2  0.00515741
     313.4   0.0051613
     313.6  0.00512589
     313.8  0.00511196
       314  0.00509985
     314.2  0.00506017
     314.4  0.00505099
     314.6  0.00506757
     314.8  0.00509071
       315  0.00510314
     315.2  0.00512391
     315.4   0.0051165
     315.6  0.00512196
     315.8  0.00516627
       316  0.00513829
     316.2  0.00510788
     316.4   0.0050659
     316.6  0.00505645
     316.8  0.00510667
       317  0.00510645
     317.2  0.00511694
     317.4  0.00509757
     317.6  0.00507869
     317.8  0.00511154
       318  0.00512897
     318.2  0.00511725
     318.4   0.0050965
     318.6  0.00513549
     318.8  0.00512516
       319  0.00511933
     319.2  0.00510709
     319.4  0.00513494
     319.6  0.00511812
     319.8  0.00508781
       320  0.00508945
     320.2  0.00511204
     320.4  0.00513755
     320.6  0.00514555
     320.8  0.00509652
       321  0.00511391
     321.2  0.00511369
     321.4   0.0051333
     321.6  0.00512869
     321.8  0.00512089
       322  0.00509224
     322.2  0.00514976
     322.4  0.00511038
     322.6  0.00509476
     322.8    0.005135
       323  0.00513613
     323.2  0.00514046
     323.4  0.00513521
     323.6  0.00514653
     323.8  0.00512672
       324  0.00509356
     324.2  0.00507991
     324.4    0.005082
     324.6  0.00510545
     324.8  0.00514083
       325  0.00511148
     325.2  0.00512587
     325.4  0.00514059
     325.6   0.0051338
     325.8  0.00512147
       326  0.00511169
     326.2  0.00511444
     326.4  0.00511838
     326.6  0.00509809
     326.8  0.00511742
       327  0.00509498
     327.2  0.00508685
     327.4   0.0050922
     327.6  0.00511948
     327.8  0.00516703
       328  0.00513996
     328.2  0.00515541
     328.4  0.00512932
     328.6  0.00512947
     328.8  0.00511372
       329  0.00513354
     329.2   0.0051354
     329.4   0.0051244
     329.6  0.00511021
     329.8  0.00508125
       330  0.00510928
     330.2  0.00511982
     330.4  0.00512489
     330.6  0.00517158
     330.8  0.00513978
       331  0.00515451
     331.2  0.00513551
     331.4  0.00511162
     331.6  0.00510073
     331.8  0.00512428
       332  0.00513586
     332.2   0.0051457
     332.4  0.00511902
     332.6  0.00511504
     332.8  0.00512065
       333  0.00513846
     333.2  0.00515104
     333.4  0.00513138
     333.6  0.00513219
     333.8  0.00509545
       334  0.00511466
     334.2  0.00512208
     334.4  0.00509459
     334.6  0.00508173
     334.8  0.00508913
       335  0.00510526
     335.2  0.00512769
     335.4  0.00513328
     335.6  0.00513283
     335.8  0.00515266
       336  0.00512209
     336.2  0.00509178
     336.4  0.00508465
     336.6  0.00512274
     336.8  0.00515869
       337  0.00513443
     337.2  0.00511429
     337.4  0.00508271
     337.6   0.0050572
     337.8  0.00511463
       338  0.00518533
     338.2  0.00518702
     338.4  0.00510389
     338.6  0.00510347
     338.8  0.00513818
       339  0.00516842
     339.2  0.00511634
     339.4  0.00506051
     339.6  0.00508688
     339.8   0.0051195
       340   0.0051497
     340.2  0.00512887
     340.4  0.00514346
     340.6  0.00517259
     340.8  0.00511168
       341  0.00508738
     341.2  0.00507208
     341.4  0.00511434
     341.6  0.00511222
     341.8  0.00512239
       342  0.00512366
     342.2  0.00515831
     342.4  0.00515529
     342.6  0.00511797
     342.8  0.00513569
       343  0.00515069
     343.2  0.00513273
     343.4  0.00507483
     343.6  0.00508802
     343.8  0.00510785
       344  0.00508348
     344.2  0.00504146
     344.4  0.00507716
     344.6   0.0051202
     344.8  0.00514186
       345  0.00512889
     345.2  0.00512928
     345.4  0.00513949
     345.6  0.00511861
     345.8   0.0051283
       346  0.00510775
     346.2  0.00509159
     346.4  0.00509997
     346.6  0.00512005
     346.8  0.00512596
       347  0.00512096
     347.2  0.00515369
     347.4  0.00513469
     347.6  0.00509103
     347.8  0.00511556
       348  0.00513703
     348.2  0.00512456
     348.4  0.00510278
     348.6  0.00512489
     348.8  0.00508966
       349  0.00511391
     349.2  0.00514213
     349.4  0.00513095
     349.6  0.00513445
     349.8  0.00513268
       350  0.00512931
     350.2  0.00512957
     350.4  0.00511665
     350.6  0.00513011
     350.8  0.00510544
       351  0.00511503
     351.2   0.0051369
     351.4  0.00512645
     351.6  0.00511537
     351.8  0.00513306
       352  0.00513993
     352.2   0.0051678
     352.4  0.00513978
     352.6  0.00510846
     352.8  0.00509983
       353  0.00510444
     353.2  0.00513423
     353.4  0.00510419
     353.6  0.00510085
     353.8   0.0051122
       354  0.00513294
     354.2  0.00511309
     354.4  0.00509253
     354.6  0.00509846
     354.8   0.0051409
       355  0.00513509
     355.2  0.00509536
     355.4  0.00510043
     355.6  0.00507497
     355.8  0.00513552
       356  0.00513776
     356.2    0.005094
     356.4  0.00508232
     356.6  0.00511308
     356.8  0.00514801
       357  0.00513506
     357.2  0.00515368
     357.4  0.00511948
     357.6  0.00508467
     357.8  0.00511516
       358  0.00515688
     358.2  0.00511368
     358.4  0.00513223
     358.6  0.00515135
     358.8  0.00508341
       359  0.00511678
     359.2  0.00512708
     359.4  0.00513179
     359.6  0.00513144
     359.8  0.00512205
       360  0.00512993
     360.2  0.00510755
     360.4  0.00512952
     360.6  0.00515519
     360.8  0.00511179
       361  0.00511905
     361.2  0.00511377
     361.4  0.00513484
     361.6  0.00513568
     361.8  0.00510776
       362  0.00511537
     362.2  0.00516669
     362.4  0.00514457
     362.6   0.0051396
     362.8  0.00514022
       363  0.00511887
     363.2  0.00511361
     363.4   0.0051059
     363.6  0.00510669
     363.8  0.00508478
       364  0.00511174
     364.2  0.00511853
     364.4  0.00512535
     364.6  0.00515746
     364.8  0.00515301
       365  0.00512648
     365.2  0.00513869
     365.4  0.00511364
     365.6  0.00508639
     365.8  0.00513009
       366  0.00511984
     366.2  0.00507871
     366.4  0.00508395
     366.6  0.00512009
     366.8  0.00517258
       367  0.00517297
     367.2  0.00516079
     367.4  0.00510862
     367.6  0.00508194
     367.8  0.00508229
       368  0.00511466
     368.2   0.0051084
     368.4  0.00510487
     368.6   0.0051462
     368.8  0.00516793
       369  0.00520296
     369.2  0.00515759
     369.4  0.00514541
     369.6  0.00510784
     369.8  0.00509056
       370  0.00511035
     370.2  0.00507766
     370.4  0.00510176
     370.6  0.00516074
     370.8  0.00514327
       371  0.00514607
     371.2  0.00512196
     371.4  0.00516148
     371.6  0.00514881
     371.8  0.00515311
       372  0.00513862
     372.2  0.00515628
     372.4  0.00512151
     372.6  0.00508738
     372.8  0.00512802
       373  0.00510092
     373.2   0.0051094
     373.4  0.00513177
     373.6  0.00516944
     373.8  0.00513869
       374  0.00513442
     374.2   0.0051134
     374.4   0.0050656
     374.6  0.00506373
     374.8  0.00510822
       375  0.00513908
     375.2  0.00512286
     375.4  0.00510642
     375.6  0.00512155
     375.8  0.00514999
       376  0.00516502
     376.2  0.00514879
     376.4  0.00509745
     376.6  0.00508409
     376.8  0.00510963
       377  0.00509228
     377.2  0.00511835
     377.4  0.00513906
     377.6  0.00513288
     377.8  0.00513448
       378  0.00517431
     378.2  0.00519744
     378.4  0.00511356
     378.6  0.00509344
     378.8  0.00505803
       379  0.00509993
     379.2  0.00514038
     379.4   0.0051403
     379.6  0.00513819
     379.8  0.00515072
       380  0.00516494
     380.2  0.00514665
     380.4  0.00514651
     380.6  0.00515822
     380.8  0.00512794
       381  0.00511578
     381.2   0.0050969
     381.4  0.00512301
     381.6  0.00511239
     381.8  0.00513276
       382  0.00515722
     382.2  0.00517442
     382.4  0.00516645
     382.6  0.00517456
     382.8  0.00515137
       383  0.00511847
     383.2  0.00508707
     383.4  0.00506203
     383.6  0.00510081
     383.8  0.00508725
       384  0.00510815
     384.2  0.00515606
     384.4  0.00517419
     384.6   0.0051889
     384.8  0.00518461
       385  0.00512033
     385.2   0.0050676
     385.4  0.00508823
     385.6  0.00507467
     385.8  0.00510205
       386  0.00513962
     386.2  0.00513119
     386.4  0.00512072
     386.6  0.00512802
     386.8  0.00518487
       387  0.00518599
     387.2  0.00514127
     387.4  0.00511395
     387.6  0.00510342
     387.8  0.00508806
       388  0.00510148
     388.2  0.00508508
     388.4  0.00505808
     388.6  0.00514795
     388.8  0.00516478
       389  0.00517546
     389.2  0.00517203
     389.4  0.00513406
     389.6  0.00515604
     389.8  0.00514277
       390  0.00513862
     390.2  0.00509307
     390.4  0.00508893
     390.6  0.00509655
     390.8  0.00510589
       391  0.00516943
     391.2   0.0051961
     391.4  0.00520766
     391.6  0.00517287
     391.8  0.00512407
       392  0.00509594
     392.2   0.0051384
     392.4  0.00508027
     392.6  0.00508235
     392.8  0.00513898
       393  0.00517771
     393.2  0.00518329
     393.4  0.00512782
     393.6  0.00515715
     393.8  0.00514553
       394  0.00515095
     394.2   0.0050991
     394.4  0.00509629
     394.6  0.00514383
     394.8  0.00512614
       395  0.00510099
     395.2  0.00512838
     395.4  0.00511036
     395.6  0.00513956
     395.8  0.00518562
       396  0.00517215
     396.2  0.00511063
     396.4  0.00508676
     396.6  0.00511134
     396.8  0.00509856
       397   0.0051238
     397.2  0.00513788
     397.4  0.00513577
     397.6  0.00511984
     397.8  0.00513023
       398  0.00517714
     398.2  0.00518733
     398.4  0.00514255
     398.6   0.0051373
     398.8  0.00509508
       399  0.00512681
     399.2  0.00515156
     399.4  0.00515276
     399.6  0.00512288
     399.8  0.00512232
       400  0.00515472
     400.2  0.00515341
     400.4  0.00514272
     400.6  0.00513345
     400.8  0.00512301
       401  0.00514287
     401.2  0.00515486
     401.4  0.00517471
     401.6  0.00512666
     401.8   0.0051362
       402  0.00514944
     402.2  0.00517143
     402.4  0.00512159
     402.6  0.00512023
     402.8  0.00513291
       403  0.00518159
     403.2  0.00516136
     403.4  0.00511793
     403.6  0.00512905
     403.8  0.00510934
       404  0.00512717
     404.2  0.00513495
     404.4  0.00511726
     404.6  0.00513879
     404.8  0.00515021
       405  0.00512592
     405.2  0.00512402
     405.4  0.00515148
     405.6  0.00514546
     405.8  0.00513542
       406  0.00512652
     406.2  0.00508928
     406.4  0.00510669
     406.6  0.00515427
     406.8  0.00517905
       407  0.00518668
     407.2  0.00513472
     407.4  0.00511585
     407.6  0.00509542
     407.8  0.00509719
       408  0.00515808
     408.2  0.00514835
     408.4   0.0050877
     408.6  0.00513222
     408.8  0.00517252
       409  0.00519484
     409.2  0.00516223
     409.4  0.00513985
     409.6   0.0050986
     409.8  0.00507651
       410  0.00508578
     410.2  0.00506537
     410.4  0.00511788
     410.6  0.00517901
     410.8  0.00516768
       411  0.00519132
     411.2  0.00518098
     411.4  0.00518632
     411.6  0.00513984
     411.8  0.00513644
       412  0.00508447
     412.2  0.00511946
     412.4  0.00511314
     412.6   0.0051346
     412.8  0.00515949
       413  0.00516178
     413.2  0.00516368
     413.4  0.00515312
     413.6  0.00515654
     413.8   0.0051544
       414  0.00511159
     414.2  0.00509062
     414.4  0.00508577
     414.6  0.00511941
     414.8   0.0051379
       415  0.00507954
     415.2  0.00510679
     415.4  0.00514882
     415.6  0.00517898
     415.8  0.00516787
       416   0.0051446
     416.2  0.00509219
     416.4  0.00507757
     416.6  0.00510081
     416.8   0.0051322
       417  0.00513861
     417.2  0.00514426
     417.4  0.00514723
     417.6  0.00511067
     417.8  0.00515658
       418  0.00518444
     418.2  0.00516377
     418.4  0.00513893
     418.6  0.00513341
     418.8  0.00511419
       419  0.00517301
     419.2  0.00516265
     419.4    0.005117
     419.6  0.00510643
     419.8  0.00516404
       420    0.005198
     420.2  0.00517762
     420.4  0.00516196
     420.6  0.00516376
     420.8   0.0051315
       421  0.00513224
     421.2  0.00512597
     421.4  0.00512986
     421.6  0.00511863
     421.8  0.00515742
       422  0.00517582
     422.2  0.00518106
     422.4  0.00515134
     422.6  0.00512454
     422.8   0.0051417
       423  0.00517891
     423.2  0.00516042
     423.4  0.00510313
     423.6  0.00511062
     423.8  0.00511533
       424   0.0051938
     424.2  0.00518257
     424.4   0.0051166
     424.6  0.00512438
     424.8  0.00514019
       425  0.00508862
     425.2  0.00507055
     425.4  0.00511496
     425.6  0.00514567
     425.8  0.00514223
       426  0.00518446
     426.2  0.00516327
     426.4  0.00513667
     426.6  0.00514585
     426.8  0.00514937
       427  0.00512166
     427.2  0.00510576
     427.4  0.00511433
     427.6  0.00511644
     427.8  0.00514985
       428  0.00514901
     428.2  0.00511152
     428.4  0.00512319
     428.6  0.00516776
     428.8  0.00515308
       429   0.0051994
     429.2   0.0051341
     429.4  0.00509202
     429.6  0.00514514
     429.8  0.00511801
       430  0.00512943
     430.2  0.00513787
     430.4  0.00513986
     430.6  0.00511876
     430.8  0.00511128
       431   0.0051661
     431.2  0.00518144
     431.4  0.00518776
     431.6  0.00513811
     431.8  0.00515589
       432   0.0051312
     432.2  0.00510865
     432.4   0.0050812
     432.6  0.00510495
     432.8  0.00514588
       433  0.00518494
     433.2  0.00520935
     433.4  0.00517911
     433.6  0.00516739
     433.8  0.00512733
       434  0.00512078
     434.2   0.0051164
     434.4  0.00509812
     434.6  0.00508645
     434.8  0.00511877
       435  0.00513517
     435.2   0.0051404
     435.4   0.0051569
     435.6  0.00515808
     435.8  0.00513635
       436  0.00513065
     436.2  0.00514014
     436.4  0.00513045
     436.6  0.00510964
     436.8   0.0051139
       437  0.00514465
     437.2  0.00515501
     437.4  0.00516041
     437.6  0.00512515
     437.8  0.00512563
       438  0.00517872
     438.2   0.0051446
     438.4  0.00512295
     438.6  0.00516701
     438.8  0.00515376
       439  0.00518105
     439.2  0.00514837
     439.4  0.00510972
     439.6  0.00511182
     439.8  0.00512233
       440  0.00514579
     440.2  0.00515683
     440.4  0.00518396
     440.6  0.00517743
     440.8  0.00514819
       441  0.00519265
     441.2  0.00513392
     441.4  0.00514103
     441.6  0.00511428
     441.8  0.00510568
       442  0.00513013
     442.2  0.00517054
     442.4  0.00513806
     442.6  0.00517504
     442.8  0.00521028
       443  0.00519929
     443.2  0.00518285
     443.4  0.00514979
     443.6  0.00514775
     443.8  0.00505888
       444  0.00505466
     444.2  0.00509729
     444.4   0.0051246
     444.6  0.00515215
     444.8  0.00519295
       445   0.0051628
     445.2  0.00517297
     445.4   0.0051569
     445.6  0.00511762
     445.8  0.00514559
       446  0.00511486
     446.2  0.00510559
     446.4   0.0050926
     446.6  0.00514885
     446.8  0.00518015
       447  0.00517158
     447.2  0.00517395
     447.4  0.00515436
     447.6  0.00511875
     447.8  0.00514272
       448  0.00518512
     448.2  0.00517186
     448.4  0.00509651
     448.6  0.00511391
     448.8  0.00513914
       449  0.00516857
     449.2  0.00515065
     449.4  0.00515178
     449.6  0.00514014
     449.8  0.00512971
       450  0.00515186
     450.2  0.00511898
     450.4  0.00514496
     450.6  0.00514816
     450.8  0.00511065
       451  0.00511143
     451.2  0.00513447
     451.4  0.00514711
     451.6  0.00512146
     451.8  0.00511843
       452   0.0051177
     452.2  0.00517223
     452.4  0.00516958
     452.6  0.00516829
     452.8  0.00515925
       453   0.0051556
     453.2  0.00513552
     453.4  0.00509001
     453.6  0.00512675
     453.8  0.00512217
       454  0.00512989
     454.2  0.00515096
     454.4  0.00514376
     454.6  0.00511632
     454.8  0.00514701
       455   0.0051133
     455.2  0.00509906
     455.4  0.00512372
     455.6  0.00515999
     455.8  0.00517628
       456  0.00517247
     456.2  0.00512558
     456.4    0.005109
     456.6    0.005149
     456.8  0.00514937
       457  0.00514389
     457.2  0.00516349
     457.4  0.00516058
     457.6  0.00513697
     457.8  0.00516314
       458  0.00517431
     458.2   0.0051514
     458.4   0.0051257
     458.6  0.00514241
     458.8  0.00507818
       459   0.0051627
     459.2  0.00519592
     459.4  0.00514377
     459.6  0.00513993
     459.8  0.00514317
       460  0.00515951
     460.2  0.00515137
     460.4  0.00519338
     460.6  0.00515126
     460.8  0.00508921
       461  0.00512039
     461.2  0.00512742
     461.4  0.00512264
     461.6  0.00511078
     461.8  0.00512807
       462  0.00516299
     462.2  0.00520475
     462.4  0.00514523
     462.6  0.00510143
     462.8  0.00515704
       463  0.00518853
     463.2  0.00515242
     463.4  0.00511692
     463.6  0.00513506
     463.8  0.00511287
       464  0.00510034
     464.2  0.00512144
     464.4  0.00513228
     464.6  0.00514209
     464.8  0.00517323
       465  0.00516814
     465.2  0.00514329
     465.4  0.00514035
     465.6   0.0051631
     465.8  0.00513229
       466  0.00512701
     466.2  0.00508981
     466.4  0.00508859
     466.6  0.00512697
     466.8   0.0051582
       467  0.00517817
     467.2  0.00518279
     467.4  0.00517171
     467.6  0.00513662
     467.8  0.00517228
       468  0.00517195
     468.2  0.00511421
     468.4  0.00508688
     468.6  0.00510719
     468.8  0.00511529
       469  0.00522687
     469.2  0.00519604
     469.4  0.00513616
     469.6  0.00515397
     469.8  0.00514776
       470  0.00514485
     470.2  0.00511528
     470.4  0.00514494
     470.6  0.00514591
     470.8  0.00511619
       471  0.00514271
     471.2  0.00516029
     471.4  0.00518088
     471.6  0.00515126
     471.8  0.00515186
       472  0.00512415
     472.2  0.00511709
     472.4  0.00508259
     472.6  0.00510828
     472.8  0.00513993
       473  0.00517587
     473.2  0.00518433
     473.4  0.00515306
     473.6  0.00516222
     473.8  0.00514651
       474  0.00512805
     474.2  0.00512411
     474.4  0.00509768
     474.6  0.00511529
     474.8  0.00513502
       475  0.00511329
     475.2  0.00514316
     475.4  0.00514681
     475.6  0.00513955
     475.8  0.00515136
       476  0.00516784
     476.2  0.00513917
     476.4  0.00510037
     476.6  0.00513041
     476.8  0.00513344
       477  0.00511238
     477.2  0.00515158
     477.4  0.00517614
     477.6  0.00511477
     477.8   0.0051367
       478  0.00518456
     478.2  0.00516493
     478.4  0.00511671
     478.6   0.0050987
     478.8  0.00511625
       479   0.0051888
     479.2  0.00517747
     479.4  0.00513129
     479.6  0.00512156
     479.8  0.00513061
       480  0.00513376
     480.2  0.00512811
     480.4  0.00516278
     480.6  0.00519809
     480.8  0.00516617
       481  0.00516401
     481.2   0.0051369
     481.4  0.00515913
     481.6  0.00513475
     481.8  0.00508259
       482  0.00508742
     482.2  0.00513412
     482.4  0.00514795
     482.6  0.00518199
     482.8  0.00518592
       483  0.00520165
     483.2  0.00518547
     483.4  0.00513701
     483.6  0.00513791
     483.8  0.00513748
       484  0.00514757
     484.2  0.00508845
     484.4  0.00507069
     484.6  0.00510006
     484.8  0.00517325
       485  0.00514576
     485.2  0.00515221
     485.4  0.00517663
     485.6  0.00516582
     485.8  0.00516728
       486  0.00511611
     486.2   0.0050789
     486.4  0.00509783
     486.6  0.00513521
     486.8  0.00512496
       487  0.00514055
     487.2  0.00518019
     487.4  0.00518402
     487.6  0.00512696
     487.8  0.00511184
       488  0.00511048
     488.2  0.00515622
     488.4  0.00515127
     488.6  0.00516281
     488.8    0.005178
       489  0.00519844
     489.2  0.00512703
     489.4   0.0051222
     489.6  0.00514596
     489.8  0.00511784
       490   0.0051129
     490.2  0.00511893
     490.4  0.00516618
     490.6  0.00519108
     490.8  0.00514484
       491    0.005144
     491.2  0.00514151
     491.4  0.00518035
     491.6  0.00515202
     491.8  0.00510898
       492  0.00509568
     492.2  0.00517131
     492.4  0.00515594
     492.6  0.00516369
     492.8  0.00519087
       493  0.00516789
     493.2  0.00512331
     493.4  0.00512568
     493.6  0.00511608
     493.8  0.00510085
       494  0.00512453
     494.2  0.00511941
     494.4  0.00512152
     494.6  0.00513844
     494.8  0.00518178
       495  0.00517656
     495.2  0.00514031
     495.4   0.0051399
     495.6  0.00513496
     495.8  0.00515212
       496   0.0051586
     496.2   0.0051202
     496.4  0.00510597
     496.6  0.00512662
     496.8  0.00512494
       497  0.00513353
     497.2   0.0051765
     497.4  0.00514361
     497.6  0.00511391
     497.8  0.00517682
       498  0.00519576
     498.2  0.00517857
     498.4  0.00510636
     498.6  0.00510422
     498.8  0.00510885
       499  0.00514453
     499.2  0.00514327
     499.4  0.00514372
     499.6  0.00517339
     499.8   0.0051658
       500  0.00514541
     500.2  0.00512894
     500.4  0.00515092
     500.6  0.00513638
     500.8  0.00511696
       501  0.00515729
     501.2  0.00516837
     501.4  0.00517793
     501.6  0.00512278
     501.8  0.00513372
       502  0.00514942
     502.2  0.00516313
     502.4  0.00512716
     502.6  0.00514776
     502.8  0.00516422
       503  0.00518096
     503.2   0.0051705
     503.4  0.00512352
     503.6  0.00513913
     503.8  0.00515233
       504  0.00514969
     504.2  0.00516611
     504.4  0.00517827
     504.6  0.00511765
     504.8  0.00510905
       505  0.00508723
     505.2  0.00513196
     505.4   0.0051776
     505.6  0.00512873
     505.8  0.00513149
       506  0.00518761
     506.2  0.00514807
     506.4  0.00510639
     506.6  0.00511248
     506.8  0.00512295
       507   0.0051123
     507.2  0.00511576
     507.4  0.00513888
     507.6  0.00511504
     507.8  0.00514539
       508  0.00518866
     508.2  0.00519814
     508.4  0.00515984
     508.6  0.00511776
     508.8  0.00512508
       509  0.00517108
     509.2  0.00517003
     509.4  0.00514355
     509.6  0.00519409
     509.8  0.00518319
       510  0.00510973
     510.2  0.00507837
     510.4  0.00514639
     510.6  0.00515053
     510.8  0.00508258
       511  0.00512907
     511.2  0.00516904
     511.4  0.00522049
     511.6  0.00517153
     511.8  0.00512592
       512  0.00509048
     512.2  0.00514838
     512.4  0.00513412
     512.6  0.00511939
     512.8   0.0050994
       513   0.0051422
     513.2  0.00513405
     513.4   0.0051448
     513.6  0.00514818
     513.8  0.00512296
       514  0.00516163
     514.2  0.00517368
     514.4  0.00513636
     514.6  0.00512573
     514.8  0.00516197
       515  0.00511214
     515.2  0.00508699
     515.4  0.00511779
     515.6  0.00512153
     515.8  0.00513537
       516  0.00516945
     516.2  0.00513283
     516.4  0.00506422
     516.6  0.00512452
     516.8  0.00517889
       517  0.00516876
     517.2  0.00516153
     517.4   0.0051658
     517.6  0.00507854
     517.8  0.00512121
       518  0.00518989
     518.2  0.00511498
     518.4  0.00507525
     518.6  0.00511469
     518.8   0.0051397
       519  0.00517779
     519.2  0.00515219
     519.4  0.00516647
     519.6  0.00516445
     519.8  0.00512836
       520  0.00509357
     520.2  0.00509648
     520.4  0.00514726
     520.6  0.00514726
     520.8  0.00517277
       521  0.00517536
     521.2  0.00514172
     521.4  0.00517306
     521.6   0.0051189
     521.8  0.00512589
       522  0.00511609
     522.2  0.00516783
     522.4  0.00516501
     522.6  0.00516939
     522.8  0.00514395
       523  0.00514403
     523.2  0.00518901
     523.4  0.00514824
     523.6  0.00515211
     523.8  0.00514102
       524  0.00514948
     524.2   0.0051513
     524.4  0.00510457
     524.6  0.00514268
     524.8  0.00518198
       525  0.00513172
     525.2  0.00513665
     525.4   0.0051089
     525.6  0.00511848
     525.8  0.00514388
       526  0.00516846
     526.2  0.00515099
     526.4  0.00508708
     526.6   0.0050934
     526.8  0.00510915
       527   0.0051321
     527.2  0.00517988
     527.4  0.00518167
     527.6  0.00512522
     527.8  0.00514109
       528  0.00514198
     528.2  0.00516198
     528.4  0.00514795
     528.6  0.00514097
     528.8  0.00510271
       529  0.00516689
     529.2  0.00518631
     529.4   0.0051482
     529.6  0.00513328
     529.8  0.00516753
       530  0.00514687
     530.2  0.00508109
     530.4   0.0051101
     530.6  0.00515477
     530.8     0.00515
       531  0.00516916
     531.2    0.005152
     531.4  0.00518433
     531.6  0.00517063
     531.8  0.00513703
       532  0.00513494
     532.2  0.00516321
     532.4  0.00514714
     532.6  0.00512718
     532.8  0.00511551
       533   0.0051347
     533.2  0.00517389
     533.4  0.00517305
     533.6  0.00517373
     533.8  0.00515821
       534  0.00515996
     534.2   0.0051705
     534.4  0.00513971
     534.6  0.00515404
     534.8  0.00516164
       535  0.00511252
     535.2  0.00514129
     535.4  0.00511747
     535.6  0.00512059
     535.8  0.00512985
       536  0.00518664
     536.2  0.00515747
     536.4  0.00511225
     536.6  0.00514435
     536.8  0.00517468
       537  0.00516445
     537.2  0.00513053
     537.4  0.00513562
     537.6  0.00507484
     537.8  0.00510793
       538  0.00517286
     538.2  0.00515177
     538.4  0.00511378
     538.6  0.00515682
     538.8  0.00509224
       539  0.00511891
     539.2  0.00516209
     539.4  0.00518146
     539.6  0.00518558
     539.8  0.00516911
       540  0.00511776
     540.2  0.00503967
     540.4  0.00509409
     540.6  0.00512693
     540.8  0.00514703
       541  0.00519506
     541.2  0.00521618
     541.4  0.00520152
     541.6  0.00513743
     541.8  0.00512612
       542  0.00511535
     542.2  0.00518237
     542.4  0.00513286
     542.6  0.00510364
     542.8  0.00507141
       543   0.0051521
     543.2  0.00519489
     543.4  0.00517367
     543.6   0.0051656
     543.8  0.00518985
       544  0.00514358
     544.2  0.00512842
     544.4  0.00512393
     544.6  0.00510888
     544.8  0.00509121
       545  0.00511073
     545.2  0.00517223
     545.4  0.00516944
     545.6  0.00516617
     545.8  0.00518165
       546  0.00518504
     546.2  0.00516056
     546.4  0.00511728
     546.6  0.00511605
     546.8  0.00512465
       547  0.00512869
     547.2  0.00514389
     547.4  0.00515515
     547.6   0.0051215
     547.8  0.00513373
       548  0.00514539
     548.2  0.00514226
     548.4  0.00514644
     548.6   0.0051577
     548.8  0.00512936
       549  0.00519234
     549.2  0.00516701
     549.4  0.00510465
     549.6  0.00512147
     549.8  0.00515756
       550  0.00512662
     550.2   0.0051224
     550.4  0.00516822
     550.6  0.00516814
     550.8  0.00516399
       551  0.00515608
     551.2  0.00519295
     551.4  0.00519009
     551.6  0.00513753
     551.8  0.00511001
       552  0.00509477
     552.2  0.00518617
     552.4  0.00515772
     552.6  0.00515166
     552.8  0.00510974
       553  0.00512227
     553.2  0.00514313
     553.4  0.00518447
     553.6  0.00522583
     553.8  0.00518243
       554  0.00514294
     554.2  0.00512284
     554.4  0.00510949
     554.6  0.00509178
     554.8  0.00513583
       555  0.00514146
     555.2  0.00515236
     555.4  0.00515359
     555.6  0.00516103
     555.8   0.0051697
       556  0.00516584
     556.2  0.00511352
     556.4  0.00508219
     556.6   0.0051097
     556.8  0.00516852
       557  0.00519368
     557.2   0.0051473
     557.4  0.00515145
     557.6  0.00511821
     557.8  0.00508677
       558  0.00514897
     558.2  0.00516994
     558.4  0.00513215
     558.6  0.00515835
     558.8  0.00512091
       559  0.00517207
     559.2  0.00517811
     559.4  0.00514787
     559.6  0.00511411
     559.8  0.00511101
       560   0.0051118
     560.2  0.00512972
     560.4  0.00518509
     560.6  0.00521605
     560.8  0.00517432
       561  0.00520321
     561.2  0.00516917
     561.4  0.00515736
     561.6  0.00509999
     561.8  0.00508236
       562  0.00510276
     562.2  0.00517304
     562.4  0.00517022
     562.6   0.0052001
     562.8  0.00523216
       563  0.00518428
     563.2  0.00514902
     563.4  0.00512959
     563.6  0.00513932
     563.8  0.00515885
       564  0.00515924
     564.2  0.00513271
     564.4  0.00509861
     564.6  0.00512487
     564.8  0.00517911
       565  0.00515724
     565.2   0.0051438
     565.4  0.00511133
     565.6  0.00510314
     565.8  0.00517264
       566  0.00521083
     566.2  0.00513914
     566.4  0.00511019
     566.6  0.00510926
     566.8  0.00507977
       567  0.00514458
     567.2  0.00516641
     567.4  0.00516277
     567.6   0.0051173
     567.8  0.00512643
       568  0.00517773
     568.2  0.00518445
     568.4   0.0051931
     568.6  0.00516517
     568.8  0.00511386
       569  0.00514453
     569.2  0.00512967
     569.4  0.00513257
     569.6   0.0051549
     569.8  0.00513933
       570  0.00515079
     570.2  0.00513399
     570.4  0.00520628
     570.6  0.00522178
     570.8  0.00514412
       571  0.00512762
     571.2  0.00517203
     571.4  0.00521543
     571.6  0.00512913
     571.8  0.00512677
       572  0.00513903
     572.2  0.00519995
     572.4  0.00515558
     572.6  0.00515416
     572.8  0.00515545
       573  0.00518539
     573.2  0.00519666
     573.4  0.00517847
     573.6  0.00517072
     573.8  0.00518633
       574  0.00514466
     574.2  0.00512969
     574.4  0.00512629
     574.6  0.00511193
     574.8  0.00513847
       575  0.00510151
     575.2  0.00511956
     575.4  0.00517351
     575.6  0.00518667
     575.8  0.00522681
       576  0.00526089
     576.2  0.00516831
     576.4  0.00506897
     576.6  0.00506553
     576.8   0.0050672
       577  0.00509142
     577.2  0.00514254
     577.4  0.00516874
     577.6  0.00518095
     577.8  0.00519632
       578   0.0052264
     578.2  0.00517125
     578.4  0.00514718
     578.6  0.00514139
     578.8  0.00508972
       579  0.00513964
     579.2  0.00512362
     579.4    0.005114
     579.6  0.00515621
     579.8  0.00517247
       580  0.00523074
     580.2  0.00518634
     580.4  0.00518135
     580.6  0.00518382
     580.8  0.00511027
       581  0.00512727
     581.2  0.00513024
     581.4  0.00515595
     581.6  0.00511356
     581.8  0.00509737
       582  0.00512635
     582.2  0.00523093
     582.4  0.00521416
     582.6  0.00521498
     582.8  0.00520569
       583  0.00520675
     583.2   0.0051769
     583.4  0.00515109
     583.6  0.00509306
     583.8  0.00507269
       584  0.00506417
     584.2  0.00510591
     584.4  0.00514737
     584.6   0.0051369
     584.8  0.00519355
       585  0.00519896
     585.2  0.00519344
     585.4  0.00515112
     585.6  0.00510894
     585.8   0.0051299
       586  0.00511901
     586.2  0.00505649
     586.4  0.00505577
     586.6  0.00513355
     586.8  0.00517953
       587  0.00522352
     587.2  0.00521059
     587.4  0.00519797
     587.6  0.00516228
     587.8  0.00511352
       588  0.00511847
     588.2  0.00511484
     588.4  0.00510132
     588.6  0.00509461
     588.8  0.00513173
       589  0.00523479
     589.2  0.00520377
     589.4  0.00517679
     589.6  0.00517283
     589.8  0.00517006
       590  0.00513859
     590.2  0.00508248
     590.4  0.00513683
     590.6   0.0051541
     590.8  0.00513459
       591  0.00514383
     591.2  0.00517323
     591.4   0.0051937
     591.6   0.0051616
     591.8  0.00512658
       592  0.00509356
     592.2  0.00520492
     592.4  0.00520603
     592.6  0.00519091
     592.8   0.0051679
       593  0.00514009
     593.2  0.00514987
     593.4  0.00514179
     593.6  0.00515161
     593.8  0.00516982
       594  0.00513524
     594.2  0.00511461
     594.4  0.00512781
     594.6  0.00510851
     594.8  0.00514971
       595  0.00517812
     595.2  0.00517259
     595.4  0.00514036
     595.6  0.00513828
     595.8  0.00515862
       596  0.00517631
     596.2  0.00510831
     596.4  0.00507544
     596.6  0.00513276
     596.8  0.00515113
       597  0.00517268
     597.2  0.00515657
     597.4  0.00518123
     597.6  0.00512376
     597.8  0.00512303
       598  0.00514872
     598.2  0.00512149
     598.4  0.00512842
     598.6  0.00514976
     598.8  0.00515091
       599   0.0052087
     599.2  0.00515835
     599.4  0.00511581
     599.6  0.00513784
     599.8  0.00512602
       600  0.00512598
     600.2  0.00515403
     600.4  0.00520663
     600.6  0.00520981
     600.8  0.00514268
       601  0.00514761
     601.2  0.00517032
     601.4  0.00515915
     601.6  0.00509588
     601.8  0.00509404
       602   0.0051587
     602.2  0.00522401
     602.4  0.00516541
     602.6  0.00519922
     602.8  0.00520766
       603  0.00518264
     603.2   0.0051547
     603.4   0.0051288
     603.6  0.00512946
     603.8  0.00512391
       604  0.00511948
     604.2  0.00511672
     604.4  0.00511847
     604.6  0.00515305
     604.8    0.005202
       605  0.00517382
     605.2  0.00516863
     605.4  0.00516235
     605.6  0.00516195
     605.8  0.00514907
       606  0.00514786
     606.2  0.00511529
     606.4  0.00508035
     606.6  0.00509183
     606.8  0.00517068
       607  0.00517683
     607.2  0.00514498
     607.4   0.0051836
     607.6  0.00511543
     607.8  0.00513043
       608  0.00521254
     608.2  0.00516586
     608.4  0.00511255
     608.6  0.00513986
     608.8  0.00513257
       609  0.00517171
     609.2  0.00517772
     609.4  0.00518547
     609.6  0.00519548
     609.8  0.00516457
       610  0.00513385
     610.2  0.00510721
     610.4  0.00514241
     610.6  0.00517545
     610.8  0.00514792
       611  0.00512104
     611.2  0.00515263
     611.4  0.00520161
     611.6  0.00516274
     611.8  0.00518732
       612  0.00515535
     612.2  0.00518337
     612.4  0.00517399
     612.6  0.00515561
     612.8  0.00514874
       613  0.00516619
     613.2  0.00518307
     613.4   0.0051868
     613.6  0.00514951
     613.8  0.00513075
       614  0.00513346
     614.2  0.00514736
     614.4  0.00515398
     614.6  0.00510989
     614.8  0.00515745
       615  0.00511491
     615.2  0.00511255
     615.4  0.00511537
     615.6  0.00515601
     615.8  0.00521694
       616  0.00524735
     616.2   0.0051602
     616.4  0.00508324
     616.6  0.00514273
     616.8  0.00517364
       617  0.00512962
     617.2  0.00511486
     617.4  0.00516248
     617.6  0.00515987
     617.8  0.00517497
       618   0.0051753
     618.2  0.00515624
     618.4  0.00512782
     618.6  0.00516837
     618.8  0.00514541
       619   0.0051906
     619.2   0.0052098
     619.4  0.00515048
     619.6  0.00514324
     619.8  0.00513624
       620  0.00513319
     620.2  0.00512525
     620.4  0.00518366
     620.6  0.00519082
     620.8  0.00514774
       621  0.00515341
     621.2   0.0051857
     621.4  0.00521538
     621.6  0.00517259
     621.8   0.0051326
       622   0.0051288
     622.2  0.00518819
     622.4  0.00517823
     622.6   0.0052167
     622.8  0.00516751
       623  0.00512789
     623.2  0.00516172
     623.4  0.00517235
     623.6  0.00517322
     623.8  0.00519908
       624  0.00517634
     624.2  0.00514387
     624.4  0.00511853
     624.6   0.0051354
     624.8  0.00513188
       625  0.00507162
     625.2  0.00506765
     625.4   0.0050753
     625.6  0.00518644
     625.8  0.00525807
       626  0.00525944
     626.2  0.00522027
     626.4  0.00517099
     626.6  0.00512334
     626.8  0.00512031
       627  0.00510568
     627.2  0.00510059
     627.4  0.00517575
     627.6  0.00517161
     627.8  0.00512544
       628  0.00519519
     628.2  0.00520921
     628.4  0.00515797
     628.6  0.00515198
     628.8  0.00509458
       629  0.00519143
     629.2  0.00518779
     629.4  0.00517192
     629.6  0.00516515
     629.8  0.00515676
       630  0.00514615
     630.2  0.00509827
     630.4  0.00515076
     630.6  0.00518782
     630.8  0.00520174
       631   0.0051755
     631.2  0.00518252
     631.4  0.00519482
     631.6  0.00511672
     631.8  0.00513055
       632  0.00513843
     632.2  0.00521024
     632.4  0.00519052
     632.6  0.00524588
     632.8  0.00521938
       633  0.00517175
     633.2  0.00516757
     633.4  0.00516611
     633.6  0.00512079
     633.8  0.00514493
       634  0.00521143
     634.2  0.00521696
     634.4  0.00520163
     634.6  0.00514695
     634.8  0.00517625
       635  0.00514844
     635.2  0.00515573
     635.4  0.00515325
     635.6  0.00514357
     635.8  0.00516632
       636  0.00521335
     636.2  0.00514907
     636.4  0.00512162
     636.6  0.00519426
     636.8  0.00520571
       637  0.00518748
     637.2  0.00519152
     637.4  0.00517809
     637.6   0.0051109
     637.8  0.00509334
       638  0.00518979
     638.2  0.00521972
     638.4  0.00516508
     638.6   0.0051879
     638.8  0.00514958
       639  0.00515336
     639.2  0.00517807
     639.4  0.00515768
     639.6  0.00517204
     639.8  0.00517162
       640  0.00514817
     640.2  0.00517457
     640.4   0.0052022
     640.6  0.00519224
     640.8  0.00517441
       641  0.00514878
     641.2  0.00513991
     641.4  0.00518302
     641.6  0.00519011
     641.8  0.00520803
       642  0.00516342
     642.2  0.00522019
     642.4  0.00517125
     642.6  0.00520168
     642.8  0.00520096
       643  0.00519397
     643.2  0.00519632
     643.4  0.00515643
     643.6  0.00514394
     643.8  0.00515362
       644   0.0051715
     644.2  0.00515823
     644.4  0.00522206
     644.6  0.00521727
     644.8  0.00519342
       645  0.00515931
     645.2  0.00517535
     645.4  0.00516621
     645.6  0.00518196
     645.8  0.00516604
       646  0.00519982
     646.2  0.00519842
     646.4  0.00516087
     646.6  0.00516463
     646.8  0.00518794
       647   0.0051731
     647.2  0.00514936
     647.4  0.00519677
     647.6   0.0051376
     647.8  0.00516304
       648  0.00524097
     648.2  0.00526452
     648.4  0.00520157
     648.6  0.00516125
     648.8  0.00511805
       649  0.00520338
     649.2  0.00521962
     649.4   0.0051426
     649.6  0.00512311
     649.8   0.0051656
       650  0.00517861
     650.2  0.00516185
     650.4  0.00521972
     650.6  0.00521263
     650.8   0.0051663
       651  0.00520433
     651.2  0.00522235
     651.4  0.00523011
     651.6  0.00518908
     651.8  0.00518527
       652  0.00514435
     652.2  0.00525864
     652.4  0.00522913
     652.6  0.00518776
     652.8  0.00513791
       653  0.00517303
     653.2  0.00521977
     653.4  0.00522714
     653.6  0.00519306
     653.8  0.00517652
       654  0.00516473
     654.2   0.0051809
     654.4  0.00520769
     654.6  0.00516381
     654.8  0.00514486
       655  0.00510198
     655.2  0.00516903
     655.4  0.00520599
     655.6  0.00518784
     655.8  0.00519996
       656  0.00524331
     656.2  0.00523334
     656.4  0.00514406
     656.6  0.00515583
     656.8  0.00521464
       657  0.00517635
     657.2  0.00516372
     657.4  0.00518809
     657.6  0.00516428
     657.8  0.00520454
       658  0.00523807
     658.2    0.005259
     658.4   0.0052315
     658.6  0.00519248
     658.8  0.00516449
       659  0.00521777
     659.2  0.00521275
     659.4  0.00513843
     659.6  0.00512437
     659.8  0.00517193
       660  0.00517148
     660.2  0.00520797
     660.4  0.00524887
     660.6   0.0052205
     660.8  0.00516258
       661  0.00512776
     661.2  0.00518216
     661.4  0.00522537
     661.6  0.00520091
     661.8  0.00519214
       662  0.00516602
     662.2  0.00523722
     662.4  0.00525329
     662.6  0.00524705
     662.8  0.00518219
       663  0.00520262
     663.2  0.00521311
     663.4  0.00522012
     663.6  0.00520778
     663.8   0.0051737
       664  0.00514313
     664.2  0.00512346
     664.4  0.00515976
     664.6  0.00517501
     664.8  0.00522991
       665  0.00519909
     665.2  0.00519149
     665.4  0.00518782
     665.6  0.00518494
     665.8  0.00514906
       666  0.00518065
     666.2  0.00518422
     666.4  0.00513888
     666.6  0.00518312
     666.8  0.00523854
       667  0.00522582
     667.2  0.00520747
     667.4  0.00518867
     667.6  0.00512672
     667.8  0.00514637
       668  0.00520614
     668.2  0.00524258
     668.4  0.00521933
     668.6  0.00520451
     668.8  0.00518437
       669  0.00521569
     669.2  0.00519458
     669.4  0.00519099
     669.6  0.00520873
     669.8  0.00522207
       670  0.00517318
     670.2  0.00514466
     670.4  0.00518316
     670.6  0.00520644
     670.8  0.00519961
       671   0.0051557
     671.2   0.0051495
     671.4  0.00521844
     671.6  0.00519318
     671.8  0.00520734
       672  0.00516154
     672.2  0.00522597
     672.4  0.00520989
     672.6  0.00522243
     672.8  0.00523718
       673  0.00523146
     673.2   0.0052223
     673.4  0.00520109
     673.6  0.00517986
     673.8  0.00516452
       674  0.00521554
     674.2  0.00517174
     674.4  0.00514358
     674.6  0.00521604
     674.8  0.00522856
       675   0.0051795
     675.2  0.00520866
     675.4  0.00520283
     675.6  0.00519879
     675.8  0.00522862
       676  0.00523192
     676.2  0.00517478
     676.4  0.00515812
     676.6  0.00516127
     676.8  0.00512837
       677  0.00519321
     677.2  0.00525548
     677.4  0.00528021
     677.6   0.0052043
     677.8  0.00513358
       678  0.00522611
     678.2  0.00524373
     678.4  0.00520963
     678.6  0.00520104
     678.8  0.00516827
       679  0.00522851
     679.2  0.00523007
     679.4  0.00516456
     679.6  0.00516087
     679.8  0.00520192
       680  0.00521231
     680.2  0.00522371
     680.4  0.00522139
     680.6  0.00517789
     680.8    0.005139
       681  0.00517742
     681.2  0.00515365
     681.4  0.00521284
     681.6  0.00520424
     681.8  0.00521227
       682  0.00521436
     682.2  0.00524181
     682.4   0.0052228
     682.6  0.00522537
     682.8  0.00520649
       683  0.00523027
     683.2   0.0052348
     683.4  0.00516935
     683.6  0.00517255
     683.8  0.00515515
       684  0.00515232
     684.2  0.00519723
     684.4  0.00523644
     684.6  0.00518386
     684.8  0.00523278
       685  0.00522632
     685.2  0.00521161
     685.4  0.00514805
     685.6  0.00515272
     685.8  0.00516351
       686  0.00520037
     686.2   0.0052258
     686.4  0.00519762
     686.6  0.00525686
     686.8  0.00522593
       687  0.00517977
     687.2  0.00518531
     687.4  0.00523144
     687.6  0.00517282
     687.8  0.00515144
       688  0.00519912
     688.2  0.00524059
     688.4  0.00524192
     688.6  0.00523941
     688.8  0.00516201
       689  0.00520913
     689.2  0.00523454
     689.4  0.00521673
     689.6  0.00520183
     689.8  0.00522174
       690  0.00523256
     690.2  0.00518383
     690.4  0.00518543
     690.6  0.00517266
     690.8   0.0051568
       691  0.00514789
     691.2  0.00517404
     691.4  0.00525777
     691.6  0.00525633
     691.8  0.00525234
       692  0.00517019
     692.2  0.00520581
     692.4   0.0051762
     692.6  0.00520294
     692.8  0.00520341
       693  0.00521143
     693.2  0.00523583
     693.4    0.005221
     693.6  0.00520095
     693.8  0.00523812
       694  0.00523857
     694.2  0.00516843
     694.4  0.00520975
     694.6  0.00520912
     694.8   0.0051923
       695  0.00517341
     695.2  0.00520922
     695.4  0.00514969
     695.6  0.00515381
     695.8  0.00522796
       696  0.00526749
     696.2   0.0052567
     696.4   0.0051925
     696.6  0.00521874
     696.8  0.00518718
       697  0.00516829
     697.2   0.0051836
     697.4  0.00521405
     697.6  0.00517227
     697.8  0.00517048
       698   0.0052643
     698.2  0.00528608
     698.4  0.00521439
     698.6  0.00521545
     698.8  0.00518451
       699  0.00520989
     699.2  0.00522879
     699.4  0.00519224
     699.6  0.00517636
     699.8   0.0051916
       700  0.00519429
     700.2  0.00521854
     700.4  0.00522809
     700.6  0.00520383
     700.8  0.00522953
       701  0.00522482
     701.2  0.00518958
     701.4  0.00523713
     701.6  0.00514339
     701.8  0.00515386
       702  0.00520376
     702.2  0.00526224
     702.4  0.00517578
     702.6  0.00521129
     702.8  0.00525855
       703  0.00529026
     703.2  0.00528513
     703.4  0.00520447
     703.6  0.00522335
     703.8  0.00518993
       704  0.00515119
     704.2  0.00513506
     704.4  0.00519113
     704.6  0.00523942
     704.8  0.00524833
       705   0.0051886
     705.2  0.00521274
     705.4  0.00519196
     705.6  0.00519682
     705.8  0.00519323
       706  0.00519146
     706.2  0.00518518
     706.4  0.00515408
     706.6  0.00518747
     706.8  0.00521912
       707  0.00525651
     707.2  0.00525098
     707.4  0.00527311
     707.6  0.00524984
     707.8  0.00521898
       708  0.00519762
     708.2  0.00518217
     708.4  0.00518408
     708.6  0.00522391
     708.8  0.00522477
       709  0.00529632
     709.2  0.00526182
     709.4  0.00519306
     709.6  0.00519712
     709.8  0.00523925
       710  0.00526402
     710.2  0.00520367
     710.4   0.0052159
     710.6   0.0052116
     710.8  0.00517446
       711  0.00519424
     711.2    0.005285
     711.4  0.00531361
     711.6  0.00520607
     711.8  0.00516968
       712  0.00518494
     712.2  0.00530615
     712.4  0.00524857
     712.6  0.00521433
     712.8  0.00519387
       713  0.00522977
     713.2   0.0052785
     713.4  0.00522108
     713.6  0.00518213
     713.8  0.00518743
       714  0.00521615
     714.2  0.00521117
     714.4  0.00518357
     714.6  0.00517983
     714.8  0.00523438
       715  0.00521174
     715.2   0.0052049
     715.4  0.00521128
     715.6  0.00516174
     715.8  0.00519705
       716  0.00525687
     716.2  0.00521444
     716.4  0.00516463
     716.6  0.00523592
     716.8  0.00520772
       717  0.00521289
     717.2  0.00530959
     717.4  0.00534059
     717.6  0.00521698
     717.8  0.00512491
       718  0.00519379
     718.2  0.00522307
     718.4  0.00517964
     718.6   0.0052634
     718.8  0.00523981
       719  0.00528408
     719.2  0.00530393
     719.4   0.0052144
     719.6  0.00525777
     719.8  0.00519099
       720  0.00510989
     720.2  0.00515424
     720.4  0.00524971
     720.6  0.00529305
     720.8  0.00526462
       721  0.00526514
     721.2   0.0052078
     721.4  0.00525305
     721.6  0.00521611
     721.8  0.00519522
       722  0.00516839
     722.2  0.00524596
     722.4  0.00524143
     722.6  0.00527126
     722.8   0.0052549
       723  0.00525729
     723.2  0.00525859
     723.4  0.00521558
     723.6  0.00516234
     723.8  0.00518117
       724  0.00519506
     724.2  0.00520181
     724.4   0.0052234
     724.6  0.00523121
     724.8  0.00527588
       725  0.00525156
     725.2  0.00523431
     725.4  0.00513778
     725.6  0.00515546
     725.8  0.00524563
       726   0.0052423
     726.2  0.00515418
     726.4  0.00514124
     726.6  0.00524638
     726.8  0.00528458
       727  0.00524995
     727.2  0.00524904
     727.4   0.0052729
     727.6  0.00523781
     727.8  0.00523507
       728  0.00522473
     728.2  0.00519779
     728.4  0.00517001
     728.6  0.00518881
     728.8  0.00522929
       729  0.00527412
     729.2  0.00526789
     729.4   0.0052468
     729.6  0.00526806
     729.8   0.0052478
       730  0.00525194
     730.2  0.00524111
     730.4   0.0052293
     730.6  0.00523066
     730.8  0.00515251
       731  0.00515347
     731.2  0.00515931
     731.4  0.00528687
     731.6   0.0052972
     731.8  0.00524873
       732   0.0052391
     732.2  0.00530349
     732.4  0.00524607
     732.6  0.00524847
     732.8  0.00526222
       733  0.00522219
     733.2  0.00518227
     733.4  0.00516747
     733.6  0.00521938
     733.8  0.00523094
       734  0.00522884
     734.2  0.00518731
     734.4   0.0052261
     734.6  0.00525426
     734.8   0.0052952
       735  0.00526446
     735.2  0.00523522
     735.4  0.00519193
     735.6  0.00520233
     735.8  0.00518471
       736  0.00517019
     736.2  0.00520201
     736.4  0.00519587
     736.6  0.00525499
     736.8  0.00526007
       737  0.00530324
     737.2  0.00531541
     737.4  0.00527765
     737.6  0.00520853
     737.8  0.00518959
       738  0.00521968
     738.2  0.00525495
     738.4  0.00516637
     738.6  0.00517482
     738.8  0.00519397
       739  0.00535042
     739.2   0.0053683
     739.4  0.00527301
     739.6  0.00527198
     739.8   0.0051837
       740  0.00521586
     740.2  0.00524512
     740.4  0.00516995
     740.6  0.00519354
     740.8   0.0052087
       741  0.00521065
     741.2  0.00525488
     741.4  0.00532487
     741.6  0.00520467
     741.8  0.00522641
       742  0.00523876
     742.2  0.00532551
     742.4  0.00532987
     742.6    0.005262
     742.8  0.00524659
       743  0.00518379
     743.2  0.00521782
     743.4  0.00525624
     743.6  0.00520309
     743.8  0.00520697
       744   0.0052402
     744.2  0.00522511
     744.4  0.00523494
     744.6   0.0052553
     744.8  0.00527036
       745   0.0052813
     745.2  0.00526581
     745.4  0.00515607
     745.6   0.0051425
     745.8  0.00521985
       746  0.00525162
     746.2  0.00523943
     746.4  0.00520444
     746.6  0.00525498
     746.8  0.00525921
       747  0.00530934
     747.2  0.00530657
     747.4  0.00527765
     747.6  0.00516862
     747.8  0.00517167
       748  0.00523868
     748.2  0.00524608
     748.4  0.00526007
     748.6  0.00527593
     748.8   0.0052313
       749  0.00532702
     749.2  0.00530824
     749.4    0.005208
     749.6  0.00519228
     749.8   0.0052049
       750  0.00523637
     750.2  0.00524537
     750.4  0.00531968
     750.6  0.00530531
     750.8   0.0052239
       751  0.00525211
     751.2  0.00520891
     751.4  0.00520981
     751.6  0.00520169
     751.8  0.00521113
       752  0.00516149
     752.2  0.00527811
     752.4  0.00530105
     752.6  0.00527044
     752.8  0.00522145
       753  0.00527203
     753.2   0.0052899
     753.4  0.00526681
     753.6  0.00519823
     753.8  0.00521888
       754  0.00523988
     754.2  0.00519851
     754.4  0.00520947
     754.6  0.00522754
     754.8  0.00526946
       755  0.00527697
     755.2  0.00528052
     755.4  0.00523767
     755.6  0.00524864
     755.8  0.00526421
       756   0.0052442
     756.2  0.00522402
     756.4  0.00520817
     756.6  0.00519755
     756.8  0.00518173
       757  0.00519813
     757.2  0.00520984
     757.4  0.00524918
     757.6  0.00524369
     757.8  0.00526335
       758   0.0053196
     758.2   0.0053263
     758.4  0.00526983
     758.6  0.00523127
     758.8  0.00518135
       759  0.00529247
     759.2  0.00526864
     759.4  0.00514751
     759.6  0.00519466
     759.8  0.00527784
       760  0.00529532
     760.2  0.00528144
     760.4  0.00529735
     760.6  0.00526527
     760.8  0.00521759
       761   0.0051745
     761.2  0.00519096
     761.4  0.00527039
     761.6  0.00519697
     761.8  0.00521024
       762  0.00526483
     762.2  0.00532355
     762.4  0.00527816
     762.6  0.00527491
     762.8  0.00519872
       763  0.00523631
     763.2  0.00529699
     763.4  0.00524818
     763.6  0.00522295
     763.8   0.0052108
       764  0.00522805
     764.2  0.00525515
     764.4  0.00526709
     764.6  0.00521189
     764.8  0.00522816
       765  0.00521762
     765.2  0.00528854
     765.4  0.00526469
     765.6  0.00523694
     765.8  0.00526943
       766  0.00526034
     766.2  0.00529548
     766.4  0.00521862
     766.6  0.00518389
     766.8  0.00520016
       767  0.00522181
     767.2   0.0052479
     767.4  0.00527455
     767.6   0.0052217
     767.8  0.00528668
       768   0.0053523
     768.2  0.00533036
     768.4  0.00524036
     768.6    0.005218
     768.8  0.00525746
       769  0.00529874
     769.2  0.00525524
     769.4   0.0051583
     769.6  0.00524913
     769.8  0.00533898
       770  0.00526093
     770.2  0.00520993
     770.4  0.00527288
     770.6  0.00530127
     770.8  0.00523228
       771  0.00517305
     771.2   0.0051575
     771.4  0.00523313
     771.6  0.00523625
     771.8  0.00525454
       772  0.00522369
     772.2  0.00529574
     772.4  0.00527585
     772.6  0.00525605
     772.8  0.00523079
       773  0.00525735
     773.2   0.0052815
     773.4  0.00526563
     773.6  0.00525818
     773.8  0.00523132
       774  0.00523248
     774.2  0.00523458
     774.4  0.00523623
     774.6  0.00523345
     774.8  0.00527858
       775   0.0052163
     775.2  0.00529614
     775.4  0.00523198
     775.6  0.00519913
     775.8  0.00528429
       776  0.00530282
     776.2  0.00518693
     776.4  0.00514925
     776.6  0.00524264
     776.8  0.00526401
       777  0.00528012
     777.2  0.00526116
     777.4  0.00534239
     777.6  0.00534306
     777.8  0.00528198
       778  0.00528033
     778.2   0.0052597
     778.4  0.00520354
     778.6  0.00519337
     778.8  0.00517246
       779  0.00529987
     779.2  0.00531886
     779.4  0.00526313
     779.6  0.00530911
     779.8  0.00529444
       780  0.00523168
     780.2  0.00521975
     780.4  0.00525601
     780.6  0.00524803
     780.8  0.00521765
       781  0.00528304
     781.2  0.00520966
     781.4  0.00524567
     781.6  0.00526355
     781.8  0.00529752
       782  0.00519873
     782.2  0.00521983
     782.4  0.00528017
     782.6  0.00528007
     782.8  0.00521863
       783  0.00524326
     783.2  0.00533486
     783.4  0.00526122
     783.6  0.00520944
     783.8  0.00521569
       784  0.00528355
     784.2  0.00526548
     784.4  0.00522515
     784.6  0.00527316
     784.8  0.00528617
       785  0.00524483
     785.2  0.00523512
     785.4  0.00519902
     785.6  0.00520692
     785.8  0.00527179
       786  0.00533269
     786.2  0.00534382
     786.4  0.00526292
     786.6  0.00523811
     786.8  0.00526852
       787  0.00533225
     787.2  0.00531775
     787.4  0.00527481
     787.6  0.00520224
     787.8  0.00523183
       788  0.00533444
     788.2  0.00536589
     788.4  0.00526946
     788.6  0.00524295
     788.8  0.00524562
       789  0.00533718
     789.2  0.00526023
     789.4  0.00520715
     789.6   0.0052609
     789.8  0.00523449
       790  0.00521809
     790.2  0.00520383
     790.4  0.00524382
     790.6  0.00527664
     790.8  0.00524573
       791  0.00530659
     791.2  0.00531503
     791.4  0.00530595
     791.6  0.00525281
     791.8  0.00524391
       792  0.00516911
     792.2  0.00521852
     792.4  0.00526476
     792.6  0.00528282
     792.8  0.00526332
       793  0.00528404
     793.2  0.00524272
     793.4  0.00521251
     793.6  0.00523383
     793.8   0.0052749
       794  0.00528557
     794.2  0.00524449
     794.4  0.00522854
     794.6  0.00527015
     794.8  0.00529166
       795  0.00519265
     795.2  0.00517945
     795.4  0.00518498
     795.6  0.00522647
     795.8  0.00531711
       796  0.00536722
     796.2  0.00535466
     796.4  0.00533404
     796.6  0.00526468
     796.8  0.00523038
       797  0.00523541
     797.2  0.00521635
     797.4  0.00527391
     797.6  0.00524259
     797.8  0.00520653
       798  0.00523231
     798.2  0.00531846
     798.4  0.00531664
     798.6  0.00533701
     798.8   0.0052861
       799  0.00534056
     799.2  0.00531637
     799.4  0.00519412
     799.6  0.00516976
     799.8   0.0051787
       800  0.00520792
     800.2  0.00523217
     800.4  0.00532979
     800.6  0.00533383
     800.8  0.00528512
       801   0.0052856
     801.2  0.00530377
     801.4   0.0053469
     801.6  0.00524005
     801.8  0.00522064
       802   0.0051845
     802.2  0.00526635
     802.4   0.0052974
     802.6  0.00532594
     802.8  0.00528027
       803  0.00529473
     803.2  0.00526631
     803.4  0.00524839
     803.6  0.00530872
     803.8  0.00527235
       804  0.00528862
     804.2   0.0052202
     804.4  0.00524634
     804.6   0.0052829
     804.8  0.00529423
       805  0.00523386
     805.2   0.0052861
     805.4  0.00530904
     805.6  0.00527891
     805.8  0.00530342
       806  0.00533101
     806.2  0.00521796
     806.4   0.0051728
     806.6   0.0051858
     806.8  0.00518445
       807  0.00524596
     807.2  0.00530723
     807.4  0.00531267
     807.6  0.00530365
     807.8  0.00526693
       808  0.00524151
     808.2  0.00529404
     808.4  0.00527201
     808.6  0.00528258
     808.8  0.00530075
       809  0.00532046
     809.2  0.00523097
     809.4  0.00521499
     809.6  0.00528878
     809.8  0.00531816
       810  0.00531458
     810.2  0.00530853
     810.4  0.00529279
     810.6  0.00529425
     810.8  0.00524078
       811  0.00523095
     811.2  0.00527993
     811.4  0.00534585
     811.6  0.00530218
     811.8  0.00528799
       812   0.0052923
     812.2  0.00531243
     812.4  0.00529476
     812.6  0.00528026
     812.8    0.005213
       813  0.00525681
     813.2  0.00535012
     813.4  0.00528046
     813.6   0.0052565
     813.8  0.00521214
       814   0.0052614
     814.2  0.00534666
     814.4  0.00533582
     814.6  0.00529395
     814.8  0.00528633
       815  0.00524547
     815.2  0.00527841
     815.4  0.00517351
     815.6  0.00520108
     815.8  0.00530606
       816  0.00531928
     816.2  0.00534784
     816.4  0.00528935
     816.6   0.0053166
     816.8  0.00536849
       817  0.00532541
     817.2  0.00528567
     817.4  0.00525139
     817.6  0.00527186
     817.8  0.00533613
       818   0.0053103
     818.2  0.00527891
     818.4  0.00526098
     818.6  0.00528332
     818.8  0.00529721
       819  0.00536322
     819.2  0.00530647
     819.4  0.00524091
     819.6  0.00525162
     819.8  0.00531397
       820  0.00528657
     820.2  0.00525929
     820.4  0.00529462
     820.6   0.0052929
     820.8  0.00526556
       821  0.00527106
     821.2  0.00535286
     821.4   0.0053868
     821.6  0.00525683
     821.8  0.00524099
       822  0.00525321
     822.2  0.00531152
     822.4  0.00533268
     822.6  0.00529769
     822.8  0.00527372
       823  0.00531427
     823.2  0.00536265
     823.4    0.005365
     823.6  0.00529978
     823.8  0.00519733
       824  0.00523157
     824.2  0.00527125
     824.4  0.00532427
     824.6  0.00530331
     824.8  0.00532481
       825  0.00529941
     825.2  0.00526066
     825.4  0.00522112
     825.6  0.00526344
     825.8  0.00527832
       826  0.00529112
     826.2  0.00532878
     826.4  0.00525389
     826.6   0.0052522
     826.8  0.00528443
       827  0.00526155
     827.2  0.00531691
     827.4  0.00531174
     827.6  0.00523685
     827.8  0.00529848
       828   0.0053701
     828.2  0.00537681
     828.4  0.00524599
     828.6  0.00523097
     828.8  0.00525692
       829  0.00531507
     829.2  0.00532196
     829.4  0.00529383
     829.6  0.00532776
     829.8  0.00532486
       830  0.00526266
     830.2   0.0053127
     830.4  0.00534037
     830.6  0.00532738
     830.8  0.00526466
       831  0.00528919
     831.2  0.00525036
     831.4  0.00530682
     831.6  0.00532565
     831.8  0.00533014
       832  0.00531489
     832.2   0.0053939
     832.4  0.00540923
     832.6  0.00539303
     832.8  0.00528722
       833  0.00524756
     833.2  0.00528628
     833.4  0.00525457
     833.6  0.00529003
     833.8  0.00539087
       834  0.00540295
     834.2  0.00537003
     834.4  0.00536432
     834.6  0.00535359
     834.8  0.00534023
       835  0.00533092
     835.2  0.00527347
     835.4  0.00516585
     835.6  0.00530163
     835.8    0.005447
       836   0.0053994
     836.2  0.00539296
     836.4  0.00531999
     836.6  0.00526198
     836.8  0.00526417
       837  0.00528702
     837.2  0.00532257
     837.4  0.00537419
     837.6  0.00531266
     837.8  0.00528441
       838  0.00535147
     838.2  0.00540767
     838.4  0.00537474
     838.6  0.00533447
     838.8  0.00537357
       839  0.00538057
     839.2  0.00533853
     839.4  0.00523756
     839.6  0.00527754
     839.8  0.00533879
       840  0.00536122
     840.2  0.00539372
     840.4  0.00531931
     840.6  0.00535741
     840.8  0.00536299
       841  0.00531064
     841.2  0.00530657
     841.4  0.00530873
     841.6  0.00536517
     841.8  0.00540084
       842  0.00531312
     842.2  0.00539015
     842.4  0.00542822
     842.6  0.00532518
     842.8  0.00531723
       843  0.00533601
     843.2  0.00540607
     843.4  0.00543056
     843.6  0.00535257
     843.8   0.0053021
       844  0.00535489
     844.2  0.00534047
     844.4  0.00530942
     844.6  0.00534338
     844.8  0.00539193
       845  0.00537082
     845.2  0.00538394
     845.4  0.00528838
     845.6  0.00533759
     845.8  0.00543527
       846  0.00540182
     846.2  0.00536122
     846.4  0.00529474
     846.6   0.0053485
     846.8  0.00534358
       847   0.0053064
     847.2  0.00533062
     847.4  0.00539344
     847.6  0.00539981
     847.8  0.00542721
       848  0.00547575
     848.2  0.00545501
     848.4  0.00536801
     848.6  0.00533131
     848.8  0.00530505
       849  0.00531974
     849.2  0.00533415
     849.4  0.00531057
     849.6    0.005373
     849.8  0.00540798
       850  0.00541002
     850.2  0.00542853
     850.4  0.00536477
     850.6  0.00539584
     850.8  0.00536416
       851  0.00531771
     851.2  0.00533299
     851.4  0.00538202
     851.6  0.00527478
     851.8  0.00525594
       852  0.00534651
     852.2  0.00541471
     852.4   0.0053546
     852.6  0.00541371
     852.8  0.00542717
       853   0.0053797
     853.2  0.00535742
     853.4  0.00534019
     853.6  0.00540158
     853.8  0.00537114
       854  0.00531097
     854.2  0.00537857
     854.4  0.00541234
     854.6  0.00537552
     854.8   0.0053232
       855  0.00534626
     855.2  0.00541437
     855.4  0.00534044
     855.6  0.00531583
     855.8  0.00532013
       856  0.00530102
     856.2  0.00539877
     856.4  0.00535658
     856.6  0.00535898
     856.8  0.00536148
       857  0.00531077
     857.2  0.00539069
     857.4  0.00542056
     857.6  0.00535536
     857.8  0.00532665
       858  0.00535794
     858.2  0.00539123
     858.4  0.00535829
     858.6  0.00534055
     858.8  0.00537727
       859  0.00540267
     859.2  0.00537857
     859.4  0.00535095
     859.6  0.00536148
     859.8  0.00532408
       860  0.00527591
     860.2  0.00529441
     860.4  0.00538678
     860.6  0.00546671
     860.8  0.00544498
       861  0.00538267
     861.2  0.00538725
     861.4  0.00548782
     861.6  0.00534029
     861.8  0.00523703
       862  0.00523108
     862.2  0.00531579
     862.4  0.00536303
     862.6  0.00544135
     862.8  0.00541502
       863  0.00537971
     863.2  0.00535859
     863.4  0.00535086
     863.6  0.00534415
     863.8  0.00534859
       864  0.00535681
     864.2  0.00527686
     864.4  0.00526875
     864.6  0.00540762
     864.8  0.00546272
       865  0.00536941
     865.2   0.0053567
     865.4  0.00529774
     865.6  0.00535879
     865.8  0.00546803
       866  0.00540748
     866.2  0.00536915
     866.4  0.00531873
     866.6  0.00528556
     866.8  0.00537036
       867  0.00535955
     867.2  0.00537217
     867.4  0.00542816
     867.6  0.00535991
     867.8  0.00534265
       868   0.0053835
     868.2  0.00540612
     868.4  0.00535122
     868.6  0.00532561
     868.8  0.00528235
       869  0.00535914
     869.2  0.00534819
     869.4  0.00533432
     869.6  0.00538512
     869.8  0.00542078
       870  0.00543134
     870.2  0.00540043
     870.4  0.00541403
     870.6  0.00537268
     870.8  0.00542058
       871  0.00546535
     871.2  0.00537875
     871.4  0.00541254
     871.6  0.00535577
     871.8  0.00533693
       872  0.00526931
     872.2  0.00534757
     872.4  0.00538985
     872.6  0.00553947
     872.8  0.00554703
       873  0.00543271
     873.2  0.00541562
     873.4  0.00537311
     873.6  0.00537746
     873.8  0.00535182
       874  0.00537778
     874.2  0.00531107
     874.4  0.00531683
     874.6  0.00541353
     874.8  0.00551076
       875  0.00543619
     875.2  0.00548487
     875.4  0.00536244
     875.6  0.00533293
     875.8  0.00539821
       876  0.00538622
     876.2  0.00531983
     876.4  0.00530095
     876.6  0.00542381
     876.8  0.00540239
       877  0.00541005
     877.2  0.00539786
     877.4  0.00543506
     877.6  0.00543957
     877.8  0.00537112
       878   0.0054244
     878.2  0.00543231
     878.4  0.00536532
     878.6  0.00540022
     878.8  0.00545953
       879  0.00549874
     879.2  0.00537846
     879.4   0.0052787
     879.6  0.00540593
     879.8  0.00542168
       880  0.00537884
     880.2  0.00538626
     880.4  0.00540324
     880.6  0.00542615
     880.8  0.00544649
       881  0.00542674
     881.2  0.00543944
     881.4  0.00549971
     881.6  0.00535419
     881.8  0.00532792
       882  0.00541408
     882.2  0.00546671
     882.4  0.00542458
     882.6  0.00544141
     882.8  0.00547204
       883  0.00544519
     883.2  0.00543883
     883.4   0.0055144
     883.6  0.00552978
     883.8  0.00537782
       884   0.0052885
     884.2  0.00535935
     884.4  0.00540612
     884.6  0.00547262
     884.8  0.00545753
       885  0.00543683
     885.2  0.00550146
     885.4  0.00541788
     885.6  0.00541901
     885.8  0.00548193
       886  0.00543944
     886.2   0.0053795
     886.4  0.00529604
     886.6  0.00524795
     886.8  0.00536137
       887  0.00543541
     887.2  0.00550948
     887.4   0.0054857
     887.6  0.00539696
     887.8  0.00544863
       888  0.00551831
     888.2  0.00552102
     888.4  0.00542649
     888.6  0.00535783
     888.8  0.00529533
       889  0.00538588
     889.2   0.0054355
     889.4  0.00536483
     889.6   0.0054292
     889.8  0.00546283
       890  0.00539588
     890.2  0.00533652
     890.4  0.00541514
     890.6   0.0055533
     890.8  0.00546906
       891  0.00529321
     891.2  0.00528365
     891.4  0.00543506
     891.6  0.00550267
     891.8  0.00553328
       892  0.00544086
     892.2  0.00542621
     892.4  0.00540129
     892.6   0.0054762
     892.8  0.00547901
       893  0.00545712
     893.2     0.00544
     893.4  0.00542491
     893.6  0.00540888
     893.8  0.00536933
       894  0.00538205
     894.2  0.00544107
     894.4  0.00551938
     894.6  0.00548878
     894.8  0.00554339
       895  0.00553308
     895.2   0.0054689
     895.4  0.00528341
     895.6   0.0053289
     895.8  0.00542043
       896  0.00535556
     896.2  0.00542703
     896.4  0.00534794
     896.6  0.00538691
     896.8  0.00555364
       897  0.00551586
     897.2  0.00552011
     897.4  0.00545183
     897.6  0.00545163
     897.8  0.00545191
       898  0.00540346
     898.2   0.0054773
     898.4  0.00541808
     898.6  0.00538721
     898.8  0.00536813
       899  0.00545497
     899.2  0.00548331
     899.4  0.00550001
     899.6   0.0054826
     899.8  0.00546397
       900  0.00534343
     900.2  0.00538971
     900.4  0.00541734
     900.6  0.00539819
     900.8   0.0054397
       901  0.00546092
     901.2  0.00548277
     901.4  0.00546365
     901.6  0.00534813
     901.8   0.0054344
       902  0.00539932
     902.2  0.00545749
     902.4  0.00541533
     902.6   0.0054614
     902.8  0.00544268
       903  0.00552755
     903.2  0.00552287
     903.4  0.00542018
     903.6  0.00537397
     903.8   0.0054521
       904  0.00546335
     904.2  0.00540494
     904.4  0.00545994
     904.6  0.00545304
     904.8  0.00545284
       905  0.00536777
     905.2  0.00544861
     905.4  0.00546337
     905.6  0.00549076
     905.8  0.00552254
       906  0.00549388
     906.2  0.00546259
     906.4  0.00542491
     906.6  0.00544588
     906.8  0.00544395
       907  0.00542418
     907.2  0.00548537
     907.4  0.00539149
     907.6  0.00538369
     907.8  0.00541763
       908  0.00547886
     908.2  0.00555715
     908.4   0.0055818
     908.6  0.00547127
     908.8    0.005392
       909  0.00543953
     909.2  0.00541384
     909.4  0.00535838
     909.6  0.00545443
     909.8  0.00544854
       910  0.00540489
     910.2  0.00545411
     910.4  0.00555384
     910.6   0.0054553
     910.8  0.00545209
       911  0.00542135
     911.2   0.0054727
     911.4  0.00543878
     911.6   0.0053565
     911.8  0.00548043
       912  0.00538336
     912.2  0.00537674
     912.4  0.00547913
     912.6   0.0055594
     912.8  0.00547214
       913  0.00548892
     913.2  0.00544728
     913.4   0.0054186
     913.6  0.00540461
     913.8  0.00543556
       914  0.00546845
     914.2  0.00551918
     914.4  0.00553241
     914.6  0.00547101
     914.8  0.00544415
       915  0.00541256
     915.2  0.00539218
     915.4  0.00533078
     915.6  0.00538932
     915.8  0.00562384
       916   0.0056332
     916.2  0.00548299
     916.4  0.00544497
     916.6  0.00543169
     916.8  0.00546458
       917  0.00542659
     917.2  0.00548035
     917.4  0.00547507
     917.6  0.00547629
     917.8  0.00552208
       918  0.00562733
     918.2  0.00557923
     918.4  0.00548469
     918.6   0.0053838
     918.8  0.00544725
       919  0.00551695
     919.2  0.00546589
     919.4  0.00544002
     919.6  0.00543575
     919.8  0.00547953
       920  0.00540809
     920.2  0.00529756
     920.4  0.00541039
     920.6   0.0055389
     920.8  0.00564092
       921  0.00552334
     921.2  0.00551028
     921.4  0.00544431
     921.6  0.00544949
     921.8  0.00537062
       922  0.00527365
     922.2  0.00539934
     922.4  0.00563465
     922.6  0.00574848
     922.8  0.00557947
       923  0.00554246
     923.2  0.00557503
     923.4  0.00547443
     923.6  0.00545051
     923.8  0.00539719
       924  0.00543001
     924.2  0.00552423
     924.4  0.00550373
     924.6  0.00547383
     924.8  0.00557215
       925  0.00560025
     925.2  0.00554346
     925.4  0.00545466
     925.6  0.00546209
     925.8  0.00552996
       926  0.00549954
     926.2  0.00550041
     926.4  0.00547998
     926.6  0.00544135
     926.8  0.00544262
       927   0.0055154
     927.2   0.0056128
     927.4  0.00561926
     927.6  0.00557563
     927.8  0.00555036
       928  0.00549528
     928.2  0.00547839
     928.4  0.00552104
     928.6  0.00547279
     928.8  0.00542105
       929  0.00539418
     929.2  0.00542012
     929.4  0.00552233
     929.6  0.00565318
     929.8   0.0055976
       930  0.00546162
     930.2  0.00549033
     930.4  0.00556522
     930.6  0.00552867
     930.8   0.0055097
       931  0.00544915
     931.2  0.00546167
     931.4  0.00549995
     931.6  0.00557243
     931.8  0.00569168
       932  0.00563374
     932.2  0.00557563
     932.4  0.00558077
     932.6   0.0056677
     932.8  0.00554288
       933  0.00536461
     933.2  0.00551752
     933.4  0.00554217
     933.6   0.0055354
     933.8  0.00553799
       934  0.00549977
     934.2  0.00564732
     934.4  0.00567858
     934.6  0.00559433
     934.8  0.00559852
       935  0.00557312
     935.2  0.00556493
     935.4  0.00546211
     935.6  0.00539214
     935.8  0.00557838
       936  0.00555995
     936.2  0.00560321
     936.4  0.00559297
     936.6  0.00560131
     936.8  0.00566557
       937  0.00561756
     937.2  0.00552301
     937.4  0.00547079
     937.6  0.00549868
     937.8  0.00551314
       938  0.00556015
     938.2  0.00561762
     938.4  0.00559019
     938.6  0.00558349
     938.8  0.00554233
       939   0.0054638
     939.2  0.00548395
     939.4  0.00557158
     939.6  0.00556773
     939.8   0.0055354
       940  0.00551175
     940.2  0.00545905
     940.4  0.00543852
     940.6  0.00546771
     940.8  0.00543012
       941  0.00551963
     941.2  0.00562109
     941.4  0.00566907
     941.6  0.00561375
     941.8  0.00556577
       942   0.0055306
     942.2  0.00555612
     942.4  0.00558274
     942.6  0.00548143
     942.8  0.00548244
       943  0.00554005
     943.2  0.00555913
     943.4   0.0055538
     943.6  0.00552656
     943.8  0.00558052
       944  0.00561727
     944.2  0.00567228
     944.4  0.00558626
     944.6  0.00558629
     944.8  0.00565739
       945  0.00557955
     945.2  0.00549313
     945.4  0.00543492
     945.6  0.00550219
     945.8  0.00556716
       946  0.00548362
     946.2  0.00551002
     946.4  0.00561869
     946.6  0.00563625
     946.8  0.00571354
       947  0.00578724
     947.2  0.00560716
     947.4  0.00559446
     947.6  0.00557545
     947.8  0.00548209
       948  0.00544064
     948.2  0.00554801
     948.4  0.00562389
     948.6  0.00566853
     948.8  0.00564987
       949  0.00564835
     949.2   0.0056528
     949.4  0.00562571
     949.6  0.00561466
     949.8  0.00549721
       950  0.00535074
     950.2  0.00532174
     950.4  0.00533857
     950.6  0.00557269
     950.8  0.00582885
       951  0.00588158
     951.2  0.00585453
     951.4  0.00567411
     951.6  0.00555243
     951.8  0.00550054
       952  0.00549277
     952.2  0.00549318
     952.4  0.00549734
     952.6  0.00555985
     952.8  0.00566362
       953  0.00570504
     953.2  0.00577829
     953.4  0.00569005
     953.6  0.00563325
     953.8  0.00557903
       954  0.00554131
     954.2   0.0054584
     954.4  0.00538309
     954.6  0.00552202
     954.8  0.00563845
       955  0.00560819
     955.2  0.00563502
     955.4  0.00560319
     955.6  0.00559162
     955.8  0.00573184
       956   0.0057104
     956.2  0.00572116
     956.4  0.00551376
     956.6  0.00540849
     956.8  0.00561557
       957  0.00571319
     957.2  0.00563239
     957.4  0.00549538
     957.6  0.00561268
     957.8  0.00564539
       958  0.00572628
     958.2  0.00564128
     958.4  0.00565352
     958.6  0.00572668
     958.8  0.00567519
       959  0.00572221
     959.2  0.00564048
     959.4  0.00547328
     959.6  0.00547432
     959.8  0.00552258
       960  0.00560604
     960.2  0.00581138
     960.4  0.00564589
     960.6  0.00563839
     960.8  0.00583909
       961  0.00576245
     961.2  0.00565424
     961.4  0.00563437
     961.6  0.00561913
     961.8  0.00565241
       962  0.00557442
     962.2  0.00569308
     962.4  0.00576089
     962.6  0.00577494
     962.8  0.00578144
       963  0.00568011
     963.2  0.00579145
     963.4  0.00567053
     963.6  0.00566187
     963.8  0.00581766
       964  0.00571962
     964.2  0.00563406
     964.4  0.00548423
     964.6  0.00562456
     964.8  0.00580269
       965  0.00583709
     965.2  0.00584903
     965.4  0.00580176
     965.6  0.00559295
     965.8  0.00586244
       966  0.00574162
     966.2  0.00565138
     966.4   0.0055101
     966.6  0.00567247
     966.8  0.00586839
       967  0.00588254
     967.2  0.00586645
     967.4  0.00580348
     967.6  0.00579046
     967.8  0.00567066
       968  0.00566547
     968.2   0.0056637
     968.4  0.00560182
     968.6   0.0057442
     968.8  0.00591749
       969  0.00571592
     969.2  0.00559109
     969.4    0.005694
     969.6  0.00579285
     969.8  0.00560186
       970  0.00559891
     970.2   0.0055828
     970.4   0.0055176
     970.6  0.00558812
     970.8  0.00577495
       971  0.00569155
     971.2  0.00552561
     971.4  0.00547003
     971.6  0.00561186
     971.8  0.00567568
       972  0.00555211
     972.2  0.00565965
     972.4  0.00566351
     972.6   0.0057383
     972.8  0.00573586
       973  0.00559808
     973.2  0.00574372
     973.4  0.00567287
     973.6  0.00551023
     973.8  0.00549537
       974  0.00546963
     974.2  0.00571156
     974.4  0.00580443
     974.6  0.00565839
     974.8  0.00567815
       975  0.00582041
     975.2  0.00565194
     975.4  0.00553539
     975.6  0.00535633
     975.8  0.00572344
       976  0.00568302
     976.2  0.00581068
     976.4  0.00550492
     976.6  0.00543453
     976.8  0.00557729
       977  0.00568041
     977.2  0.00579938
     977.4  0.00550055
     977.6  0.00563511
     977.8  0.00583849
       978  0.00592871
     978.2  0.00576869
     978.4  0.00564788
     978.6  0.00556479
     978.8  0.00551309
       979  0.00539836
     979.2  0.00549968
     979.4  0.00557235
     979.6  0.00578788
     979.8   0.0056126
       980  0.00559898
     980.2  0.00557644
     980.4   0.0055052
     980.6  0.00556275
     980.8  0.00581721
       981  0.00567479
     981.2   0.0056628
     981.4  0.00552319
     981.6  0.00549421
     981.8  0.00547112
       982  0.00551065
     982.2  0.00597596
     982.4  0.00591383
     982.6   0.0055701
     982.8  0.00547531
       983  0.00556676
     983.2  0.00574534
     983.4  0.00564195
     983.6  0.00561134
     983.8  0.00569269
       984  0.00575473
     984.2   0.0058081
     984.4  0.00581811
     984.6  0.00608786
     984.8  0.00576714
       985   0.0056182
     985.2  0.00548851
     985.4  0.00556802
     985.6  0.00547544
     985.8  0.00579806
       986  0.00566382
     986.2  0.00571598
     986.4  0.00568884
     986.6  0.00577285
     986.8  0.00587554
       987  0.00585039
     987.2  0.00601273
     987.4  0.00585606
     987.6  0.00565926
     987.8  0.00578671
       988  0.00569219
     988.2  0.00561463
     988.4  0.00569594
     988.6  0.00566699
     988.8  0.00566096
       989  0.00566852
     989.2  0.00585085
     989.4  0.00585545
     989.6  0.00587251
     989.8  0.00562296
       990  0.00548503
     990.2  0.00535299
     990.4  0.00541973
     990.6  0.00547798
     990.8  0.00564034
       991  0.00570849
     991.2  0.00575146
     991.4  0.00548233
     991.6  0.00513756
     991.8  0.00552419
       992   0.0057274
     992.2  0.00602829
     992.4   0.0056398
     992.6  0.00560755
     992.8  0.00560755
       993  0.00565417
     993.2  0.00563699
     993.4  0.00556236
     993.6  0.00584736
     993.8  0.00565885
       994  0.00538877
     994.2  0.00578583
     994.4   0.0058843
     994.6   0.0055661
     994.8  0.00541527
       995  0.00560235
     995.2    0.005459
     995.4  0.00563598
     995.6  0.00559878
     995.8  0.00565457
       996  0.00550009
     996.2  0.00569602
     996.4  0.00560425
     996.6  0.00549474
     996.8  0.00591513
       997  0.00637479
     997.2  0.00624584
     997.4  0.00586567
     997.6  0.00523395
     997.8  0.00551802
       998  0.00559742
     998.2  0.00491773
     998.4  0.00529443
     998.6  0.00572612
     998.8  0.00610516
       999   0.0062695
     999.2  0.00618976
     999.4  0.00566948
     999.6   0.0058231
     999.8  0.00543445
      1000  0.00510129
