# Supplementary material for: Data for exploring the effect of parameters on decomposition of gas hydrate structure I
Source: Data Brief. 2018 Apr 11;18:1247–51. doi: 10.1016/j.dib.2018.04.015 (PMC5996948; doi:10.1016/j.dib.2018.04.015)
Supplement: Supplementary file 2 — Supplementary material [file mmc2.zip › data/data/temperature 290 K/cage occupancy 85/rdf.xvg]

# This file was created Wed Jan 25 22:56:52 2017
# Created by:
# GROMACS:      gmx rdf, VERSION 5.0.2
# Executable:   /usr/bin/gmx
# Library dir:  /usr/share/gromacs/top
# Command line:
#   g_rdf -f run.xtc -n ind.ndx -s run.tpr -o rdf10.xvg -b 9000 -e 10000
# g_rdf is part of G R O M A C S:
#
# Good ROcking Metal Altar for Chronical Sinners
#
@    title "Radial distribution"
@    xaxis  label "r"
@    yaxis  label ""
@TYPE xy
@ subtitle "OW* - OW*"
         0          0
     0.002          0
     0.004          0
     0.006          0
     0.008          0
      0.01          0
     0.012          0
     0.014          0
     0.016          0
     0.018          0
      0.02          0
     0.022          0
     0.024          0
     0.026          0
     0.028          0
      0.03          0
     0.032          0
     0.034          0
     0.036          0
     0.038          0
      0.04          0
     0.042          0
     0.044          0
     0.046          0
     0.048          0
      0.05          0
     0.052          0
     0.054          0
     0.056          0
     0.058          0
      0.06          0
     0.062          0
     0.064          0
     0.066          0
     0.068          0
      0.07          0
     0.072          0
     0.074          0
     0.076          0
     0.078          0
      0.08          0
     0.082          0
     0.084          0
     0.086          0
     0.088          0
      0.09          0
     0.092          0
     0.094          0
     0.096          0
     0.098          0
       0.1          0
     0.102          0
     0.104          0
     0.106          0
     0.108          0
      0.11          0
     0.112          0
     0.114          0
     0.116          0
     0.118          0
      0.12          0
     0.122          0
     0.124          0
     0.126          0
     0.128          0
      0.13          0
     0.132          0
     0.134          0
     0.136          0
     0.138          0
      0.14          0
     0.142          0
     0.144          0
     0.146          0
     0.148          0
      0.15          0
     0.152          0
     0.154          0
     0.156          0
     0.158          0
      0.16          0
     0.162          0
     0.164          0
     0.166          0
     0.168          0
      0.17          0
     0.172          0
     0.174          0
     0.176          0
     0.178          0
      0.18          0
     0.182          0
     0.184          0
     0.186          0
     0.188          0
      0.19          0
     0.192          0
     0.194          0
     0.196          0
     0.198          0
       0.2          0
     0.202          0
     0.204          0
     0.206          0
     0.208          0
      0.21          0
     0.212          0
     0.214          0
     0.216          0
     0.218          0
      0.22          0
     0.222          0
     0.224          0
     0.226          0
     0.228          0
      0.23          0
     0.232          0
     0.234 9.09995e-06
     0.236 1.78927e-05
     0.238 6.15769e-05
      0.24 0.000320074
     0.242  0.0017527
     0.244 0.00344819
     0.246 0.00913129
     0.248   0.022749
      0.25  0.0735856
     0.252  0.0875421
     0.254   0.245423
     0.256   0.326611
     0.258   0.539987
      0.26   0.976497
     0.262    1.31567
     0.264    1.90251
     0.266    1.67654
     0.268    2.54933
      0.27    4.11465
     0.272    3.26842
     0.274    4.46201
     0.276    3.64224
     0.278     4.7266
      0.28    4.62657
     0.282     3.6569
     0.284    5.51964
     0.286    3.34595
     0.288    3.39345
      0.29    3.66988
     0.292    3.38113
     0.294    2.70031
     0.296    2.20771
     0.298    1.94369
       0.3    1.87777
     0.302    1.61522
     0.304    1.24228
     0.306    1.11274
     0.308   0.902145
      0.31   0.752215
     0.312   0.710159
     0.314   0.631589
     0.316   0.428506
     0.318   0.354471
      0.32    0.39288
     0.322   0.289171
     0.324   0.241382
     0.326   0.200692
     0.328   0.163308
      0.33   0.131167
     0.332   0.135457
     0.334   0.119107
     0.336  0.0890972
     0.338  0.0662778
      0.34  0.0760263
     0.342  0.0731415
     0.344  0.0601794
     0.346  0.0411768
     0.348   0.052118
      0.35  0.0509098
     0.352  0.0573622
     0.354  0.0496427
     0.356  0.0504819
     0.358  0.0447449
      0.36  0.0650566
     0.362  0.0797903
     0.364  0.0759811
     0.366  0.0645817
     0.368  0.0799201
      0.37  0.0982068
     0.372   0.143798
     0.374   0.127117
     0.376   0.128977
     0.378   0.129065
      0.38   0.200491
     0.382   0.228122
     0.384   0.227155
     0.386   0.225846
     0.388   0.219195
      0.39    0.31766
     0.392    0.39111
     0.394   0.409714
     0.396   0.384143
     0.398   0.408763
       0.4   0.525026
     0.402   0.627508
     0.404   0.626343
     0.406   0.605926
     0.408   0.605628
      0.41   0.892744
     0.412    0.90845
     0.414     1.0222
     0.416   0.774329
     0.418    1.05678
      0.42    1.13338
     0.422    1.40421
     0.424    1.23805
     0.426    1.24529
     0.428    1.22623
      0.43    1.66572
     0.432    1.61645
     0.434    1.82641
     0.436    1.47751
     0.438    1.63989
      0.44    1.72639
     0.442    2.23974
     0.444    1.97295
     0.446    1.90697
     0.448    1.64723
      0.45    2.17458
     0.452    2.25526
     0.454     2.2422
     0.456    1.63417
     0.458    2.12902
      0.46    1.98304
     0.462    2.27034
     0.464     1.9585
     0.466    1.96736
     0.468    1.67566
      0.47    2.05759
     0.472     1.9736
     0.474    1.78185
     0.476    1.73528
     0.478    1.60362
      0.48     1.5977
     0.482    1.58457
     0.484    1.52614
     0.486    1.35803
     0.488     1.2525
      0.49    1.27602
     0.492    1.43418
     0.494    1.10821
     0.496   0.956521
     0.498   0.984973
       0.5   0.952412
     0.502   0.942023
     0.504   0.762655
     0.506   0.751701
     0.508   0.649312
      0.51   0.697678
     0.512   0.616838
     0.514   0.586474
     0.516   0.510214
     0.518   0.416122
      0.52   0.529071
     0.522    0.39326
     0.524   0.449155
     0.526    0.30573
     0.528   0.352935
      0.53   0.322098
     0.532   0.301025
     0.534   0.307972
     0.536   0.223262
     0.538   0.283347
      0.54   0.227706
     0.542   0.267117
     0.544   0.219842
     0.546   0.219911
     0.548    0.21835
      0.55   0.228795
     0.552   0.237635
     0.554   0.219465
     0.556   0.234805
     0.558   0.194928
      0.56   0.284954
     0.562   0.235448
     0.564   0.283346
     0.566   0.282507
     0.568    0.29531
      0.57   0.311112
     0.572   0.324582
     0.574   0.396051
     0.576   0.342073
     0.578   0.383725
      0.58   0.450449
     0.582   0.501009
     0.584   0.473236
     0.586   0.469363
     0.588   0.587317
      0.59   0.601248
     0.592   0.650283
     0.594   0.679034
     0.596   0.728091
     0.598   0.725401
       0.6   0.782248
     0.602   0.909536
     0.604   0.921662
     0.606   0.866152
     0.608    0.96854
      0.61    1.10849
     0.612    1.05523
     0.614    1.11892
     0.616    1.22873
     0.618    1.18829
      0.62    1.22229
     0.622     1.4029
     0.624    1.43859
     0.626    1.35032
     0.628    1.34794
      0.63     1.5652
     0.632    1.50178
     0.634    1.51023
     0.636     1.5151
     0.638     1.7026
      0.64    1.58997
     0.642     1.7361
     0.644    1.63015
     0.646    1.82776
     0.648    1.60311
      0.65     1.7316
     0.652    1.69387
     0.654    1.82777
     0.656    1.58716
     0.658    1.77431
      0.66    1.74551
     0.662    1.71143
     0.664    1.70054
     0.666    1.59563
     0.668    1.77659
      0.67    1.62698
     0.672     1.6241
     0.674    1.63806
     0.676    1.47959
     0.678    1.50806
      0.68    1.55999
     0.682    1.49022
     0.684    1.46585
     0.686    1.37232
     0.688    1.46165
      0.69    1.36297
     0.692    1.29963
     0.694     1.3787
     0.696    1.24455
     0.698    1.23204
       0.7    1.25773
     0.702    1.16545
     0.704    1.15984
     0.706    1.11117
     0.708     1.0553
      0.71    1.10417
     0.712    1.14626
     0.714    0.98125
     0.716   0.983188
     0.718   0.964506
      0.72    1.05001
     0.722    1.01192
     0.724   0.944343
     0.726   0.876558
     0.728   0.891639
      0.73   0.951139
     0.732    0.95162
     0.734   0.894557
     0.736   0.861286
     0.738   0.807507
      0.74   0.955954
     0.742   0.840676
     0.744   0.959349
     0.746   0.776794
     0.748   0.846544
      0.75   0.820747
     0.752    1.03352
     0.754   0.794029
     0.756   0.819319
     0.758   0.726779
      0.76   0.971717
     0.762   0.929011
     0.764   0.868697
     0.766   0.788816
     0.768   0.792797
      0.77   0.952206
     0.772   0.917499
     0.774   0.889759
     0.776   0.818496
     0.778   0.798005
      0.78   0.925422
     0.782   0.939731
     0.784   0.917954
     0.786    0.78868
     0.788    0.89994
      0.79   0.870154
     0.792   0.972704
     0.794    0.91224
     0.796    0.83046
     0.798   0.873589
       0.8   0.928276
     0.802   0.950625
     0.804   0.895808
     0.806   0.923095
     0.808   0.842731
      0.81   0.976584
     0.812    0.91829
     0.814   0.941768
     0.816   0.917587
     0.818   0.893291
      0.82   0.957544
     0.822   0.953906
     0.824   0.953155
     0.826   0.912372
     0.828   0.961962
      0.83   0.988454
     0.832    0.99084
     0.834   0.980052
     0.836   0.935957
     0.838    1.02075
      0.84   0.971091
     0.842    1.09478
     0.844    1.01001
     0.846    1.05386
     0.848   0.993155
      0.85     1.0846
     0.852    1.06643
     0.854    1.15022
     0.856    1.00628
     0.858    1.13147
      0.86    1.13635
     0.862    1.08867
     0.864     1.1892
     0.866    1.05538
     0.868    1.19247
      0.87    1.15831
     0.872    1.13823
     0.874    1.18119
     0.876    1.17382
     0.878    1.12646
      0.88    1.15166
     0.882    1.19766
     0.884    1.13897
     0.886    1.18202
     0.888    1.12637
      0.89    1.12898
     0.892    1.13555
     0.894    1.10494
     0.896     1.1098
     0.898    1.05707
       0.9    1.09812
     0.902    1.07657
     0.904    1.02314
     0.906   0.971037
     0.908   0.981853
      0.91    1.01547
     0.912   0.950361
     0.914   0.939692
     0.916   0.854392
     0.918   0.893706
      0.92   0.877572
     0.922   0.868925
     0.924   0.859366
     0.926   0.752357
     0.928   0.803016
      0.93   0.767208
     0.932   0.746198
     0.934   0.777969
     0.936   0.706828
     0.938   0.670347
      0.94   0.730674
     0.942   0.674133
     0.944   0.680442
     0.946   0.652445
     0.948   0.664065
      0.95   0.656033
     0.952   0.665271
     0.954   0.625808
     0.956   0.627416
     0.958   0.633129
      0.96   0.684037
     0.962   0.639533
     0.964   0.626466
     0.966   0.673185
     0.968   0.653572
      0.97   0.659127
     0.972   0.690471
     0.974   0.675349
     0.976   0.697928
     0.978   0.677928
      0.98   0.714664
     0.982   0.748457
     0.984   0.758882
     0.986   0.713739
     0.988   0.772668
      0.99   0.770922
     0.992   0.758185
     0.994    0.84837
     0.996   0.780431
     0.998   0.837705
         1   0.867873
     1.002   0.847953
     1.004   0.892515
     1.006   0.886105
     1.008   0.879359
      1.01   0.958244
     1.012   0.958775
     1.014   0.930791
     1.016   0.969198
     1.018   0.991745
      1.02    0.98701
     1.022    1.03446
     1.024    1.08125
     1.026    1.01906
     1.028    1.05947
      1.03     1.1381
     1.032    1.05555
     1.034    1.18142
     1.036    1.06899
     1.038    1.17276
      1.04    1.18776
     1.042    1.19474
     1.044     1.1234
     1.046    1.29357
     1.048    1.21676
      1.05    1.19639
     1.052    1.24901
     1.054    1.30351
     1.056    1.23893
     1.058    1.28778
      1.06    1.23802
     1.062    1.31856
     1.064    1.32708
     1.066    1.23904
     1.068    1.30882
      1.07    1.38144
     1.072    1.21659
     1.074    1.31357
     1.076    1.28229
     1.078    1.27344
      1.08     1.3088
     1.082    1.25544
     1.084    1.26977
     1.086     1.2537
     1.088     1.2581
      1.09     1.2147
     1.092     1.2587
     1.094    1.20518
     1.096    1.16316
     1.098    1.22977
       1.1    1.12938
     1.102    1.12098
     1.104    1.18996
     1.106    1.10658
     1.108    1.05457
      1.11    1.13088
     1.112    1.07219
     1.114    1.05554
     1.116    1.03897
     1.118    1.04931
      1.12    1.04334
     1.122   0.995218
     1.124   0.996005
     1.126    1.00502
     1.128   0.968426
      1.13   0.954685
     1.132    1.00051
     1.134   0.962315
     1.136   0.922445
     1.138   0.939961
      1.14   0.965402
     1.142   0.952621
     1.144   0.946103
     1.146   0.886132
     1.148   0.916883
      1.15   0.936809
     1.152    1.00208
     1.154   0.906452
     1.156   0.896277
     1.158   0.891011
      1.16   0.984093
     1.162   0.961469
     1.164   0.940369
     1.166   0.888345
     1.168   0.898864
      1.17   0.997261
     1.172   0.989778
     1.174   0.969806
     1.176   0.884307
     1.178   0.856271
      1.18    1.04316
     1.182    1.04314
     1.184   0.954175
     1.186   0.866401
     1.188    0.89731
      1.19    1.06931
     1.192    1.06146
     1.194   0.952774
     1.196   0.914778
     1.198   0.882496
       1.2    1.08057
     1.202    1.08463
     1.204   0.961283
     1.206   0.896511
     1.208   0.900711
      1.21    1.11865
     1.212    1.08649
     1.214   0.981947
     1.216   0.918125
     1.218   0.906838
      1.22     1.0965
     1.222    1.12661
     1.224   0.977147
     1.226   0.909684
     1.228   0.908847
      1.23    1.10669
     1.232     1.1171
     1.234   0.990911
     1.236   0.921979
     1.238   0.936167
      1.24    1.09154
     1.242    1.10184
     1.244   0.999606
     1.246   0.963224
     1.248   0.910473
      1.25     1.1183
     1.252    1.05999
     1.254    1.03849
     1.256   0.945889
     1.258   0.950741
      1.26    1.10197
     1.262     1.0809
     1.264    1.00348
     1.266   0.985885
     1.268   0.989929
      1.27    1.07915
     1.272    1.07404
     1.274    1.01321
     1.276    1.03233
     1.278    1.00876
      1.28    1.06115
     1.282    1.04175
     1.284    1.05755
     1.286    1.02189
     1.288    1.06139
      1.29    1.06213
     1.292    1.04998
     1.294    1.07875
     1.296    1.03277
     1.298    1.04789
       1.3    1.06917
     1.302     1.0362
     1.304     1.0823
     1.306    1.03316
     1.308    1.04034
      1.31    1.04772
     1.312    1.06171
     1.314    1.03599
     1.316    1.04252
     1.318    1.05026
      1.32    1.05527
     1.322    1.01819
     1.324    1.04436
     1.326     1.0123
     1.328    1.02837
      1.33   0.997329
     1.332    1.01002
     1.334    1.02567
     1.336    0.98632
     1.338   0.981146
      1.34    1.02042
     1.342   0.977767
     1.344   0.988192
     1.346   0.936519
     1.348   0.998454
      1.35   0.933381
     1.352   0.980251
     1.354   0.930102
     1.356   0.964311
     1.358   0.911608
      1.36   0.960317
     1.362   0.890579
     1.364   0.955593
     1.366   0.928585
     1.368   0.910353
      1.37   0.916091
     1.372   0.913789
     1.374   0.939204
     1.376   0.875413
     1.378   0.916881
      1.38    0.90711
     1.382   0.929701
     1.384   0.918567
     1.386   0.887588
     1.388   0.926802
      1.39   0.908584
     1.392   0.913655
     1.394   0.928431
     1.396   0.931369
     1.398   0.932631
       1.4   0.923579
     1.402   0.936114
     1.404   0.954383
     1.406   0.939344
     1.408   0.939395
      1.41   0.979704
     1.412   0.961161
     1.414   0.961925
     1.416   0.984152
     1.418   0.994539
      1.42   0.978503
     1.422    1.00106
     1.424    1.02618
     1.426    0.98911
     1.428    1.00329
      1.43    1.03731
     1.432    1.04288
     1.434    1.00794
     1.436    1.05277
     1.438    1.04855
      1.44    1.03523
     1.442    1.07265
     1.444    1.03755
     1.446    1.08571
     1.448    1.05847
      1.45    1.08528
     1.452    1.06646
     1.454    1.07347
     1.456    1.06545
     1.458    1.07974
      1.46    1.08422
     1.462    1.08971
     1.464    1.07276
     1.466    1.05971
     1.468    1.10383
      1.47     1.0719
     1.472     1.0699
     1.474    1.09137
     1.476    1.06321
     1.478    1.07216
      1.48    1.07985
     1.482    1.05938
     1.484     1.0651
     1.486    1.04338
     1.488     1.0509
      1.49    1.06111
     1.492    1.02862
     1.494    1.05601
     1.496    1.02043
     1.498    1.00694
       1.5    1.01662
     1.502    1.03036
     1.504   0.997775
     1.506   0.980717
     1.508   0.990699
      1.51   0.973434
     1.512   0.989434
     1.514   0.957646
     1.516   0.949933
     1.518   0.937936
      1.52   0.959643
     1.522   0.936746
     1.524   0.940174
     1.526   0.916769
     1.528   0.913486
      1.53   0.905806
     1.532   0.906257
     1.534    0.91046
     1.536   0.880465
     1.538   0.898609
      1.54   0.885296
     1.542    0.87768
     1.544   0.905576
     1.546   0.865754
     1.548   0.892823
      1.55   0.866674
     1.552   0.876054
     1.554   0.881151
     1.556   0.867097
     1.558   0.871232
      1.56   0.897427
     1.562   0.888846
     1.564   0.879437
     1.566   0.878183
     1.568    0.90115
      1.57   0.892797
     1.572   0.905587
     1.574   0.910808
     1.576   0.904889
     1.578   0.915499
      1.58   0.921919
     1.582   0.920839
     1.584   0.942727
     1.586   0.931224
     1.588   0.935593
      1.59   0.949629
     1.592   0.960503
     1.594   0.957963
     1.596   0.965454
     1.598   0.960115
       1.6   0.985663
     1.602   0.984801
     1.604   0.978407
     1.606   0.992846
     1.608   0.968577
      1.61    1.01856
     1.612   0.989569
     1.614    1.03204
     1.616   0.972167
     1.618    1.00042
      1.62    1.02735
     1.622    1.01762
     1.624    1.01343
     1.626    1.00544
     1.628    1.00914
      1.63    1.02526
     1.632    1.01392
     1.634    1.04458
     1.636   0.988278
     1.638    1.02349
      1.64    1.00394
     1.642    1.06826
     1.644    1.01226
     1.646    1.00174
     1.648    1.03322
      1.65    1.05591
     1.652    1.01228
     1.654     1.0429
     1.656    1.02263
     1.658     1.0195
      1.66    1.03062
     1.662    1.07093
     1.664    1.05438
     1.666    1.00143
     1.668    1.02361
      1.67    1.11774
     1.672    1.05619
     1.674    1.01263
     1.676    1.08551
     1.678    1.07823
      1.68    1.03515
     1.682    1.02955
     1.684     1.1639
     1.686    1.05653
     1.688     1.0056
      1.69     1.1437
     1.692    1.12773
     1.694     1.0338
     1.696    1.02841
     1.698     1.1916
       1.7    1.10513
     1.702    1.01853
     1.704    1.16376
     1.706    1.10744
     1.708    1.06078
      1.71    1.03002
     1.712    1.19897
     1.714     1.1153
     1.716     1.0138
     1.718    1.12897
      1.72    1.15581
     1.722    1.05352
     1.724    1.02219
     1.726    1.18485
     1.728    1.09783
      1.73    1.01045
     1.732    1.09396
     1.734    1.14231
     1.736    1.03314
     1.738   0.981904
      1.74    1.16251
     1.742    1.07053
     1.744    1.01232
     1.746    1.02403
     1.748    1.10467
      1.75      1.009
     1.752   0.972061
     1.754    1.07602
     1.756    1.04096
     1.758   0.960875
      1.76   0.993951
     1.762    1.03971
     1.764   0.987005
     1.766   0.951437
     1.768    1.02256
      1.77    0.97475
     1.772    0.95982
     1.774   0.954749
     1.776   0.997409
     1.778   0.946011
      1.78   0.927799
     1.782   0.977242
     1.784   0.958959
     1.786   0.924311
     1.788    0.92293
      1.79   0.973443
     1.792   0.935626
     1.794   0.928709
     1.796   0.945451
     1.798   0.940417
       1.8   0.933668
