# Supplementary material for: Data for exploring the effect of parameters on decomposition of gas hydrate structure I
Source: Data Brief. 2018 Apr 11;18:1247–51. doi: 10.1016/j.dib.2018.04.015 (PMC5996948; doi:10.1016/j.dib.2018.04.015)
Supplement: Supplementary file 2 — Supplementary material [file mmc2.zip › data/data/temperature 290 K/cage occupancy 90/energy.xvg]

# This file was created Tue Jan 24 23:01:51 2017
# Created by:
# GROMACS:      gmx energy, VERSION 5.0.2
# Executable:   /usr/bin/gmx
# Library dir:  /usr/share/gromacs/top
# Command line:
#   g_energy -f run.edr -s run.tpr -o energy.xvg
# g_energy is part of G R O M A C S:
#
# Glycine aRginine prOline Methionine Alanine Cystine Serine
#
@    title "Gromacs Energies"
@    xaxis  label "Time (ps)"
@    yaxis  label "(kJ/mol), (K), (bar), (nm^3), (kg/m^3), (bar nm)"
@TYPE xy
@ view 0.15, 0.15, 0.75, 0.85
@ legend on
@ legend box on
@ legend loctype view
@ legend 0.78, 0.8
@ legend length 2
@ s0 legend "LJ (SR)"
@ s1 legend "Coulomb (SR)"
@ s2 legend "Potential"
@ s3 legend "Kinetic En."
@ s4 legend "Total Energy"
@ s5 legend "Temperature"
@ s6 legend "Pressure"
@ s7 legend "Volume"
@ s8 legend "Density"
@ s9 legend "Enthalpy"
@ s10 legend "#Surf*SurfTen"
    0.000000  8620.318359  -73727.734375  -65072.402344   28.589333  -65043.812500    0.856303  -5296.747070   50.982269  830.150696  -64552.578125  -970.036682
    1.000000  9381.390625  -67939.218750  -58463.769531  10081.060547  -48382.710938  301.946411  555.989990   49.224434  859.795898  -47908.414062  -8203.621094
    2.000000  8512.013672  -67167.296875  -58555.648438  9493.433594  -49062.214844  284.345886  -222.175293   48.946751  864.673645  -48590.593750  1276.369507
    3.000000  8675.591797  -67502.093750  -58731.238281  9652.826172  -49078.414062  289.119995   45.723358   48.567684  871.422363  -48610.445312  561.468201
    4.000000  9092.291016  -68173.218750  -58989.433594  9704.236328  -49285.195312  290.659821  435.567719   48.393513  874.558655  -48818.902344  670.435486
    5.000000  8751.513672  -67843.882812  -58988.246094  9843.812500  -49144.433594  294.840393   87.923126   48.402466  874.396912  -48678.054688  2649.724121
    6.000000  8641.319336  -67661.289062  -58926.824219  9744.162109  -49182.664062  291.855682   15.847478   48.429375  873.911072  -48716.027344  1146.837646
    7.000000  8697.557617  -67859.171875  -59064.664062  9684.284180  -49380.378906  290.062225   48.823883   48.281902  876.580322  -48915.164062  321.830017
    8.000000  8686.912109  -67671.664062  -58889.710938  9580.236328  -49309.476562  286.945801   84.317612   48.311234  876.048157  -48843.976562  1433.570068
    9.000000  8841.216797  -67781.265625  -58848.703125  9554.829102  -49293.875000  286.184814  252.916992   48.250889  877.143799  -48828.957031  1263.261353
   10.000000  8768.369141  -67691.351562  -58838.781250  9503.108398  -49335.671875  284.635681  164.908249   48.497963  872.675110  -48868.375000  -717.514343
   11.000000  8789.735352  -68080.828125  -59196.621094  9777.387695  -49419.234375  292.850861  109.402031   48.231022  877.505066  -48954.507812  -138.360138
   12.000000  8782.570312  -67889.570312  -59017.027344  9765.245117  -49251.781250  292.487152   68.869652   48.495319  872.722717  -48784.507812   55.027370
   13.000000  8844.186523  -67907.757812  -58965.457031  9700.615234  -49264.843750  290.551361  200.013535   48.343620  875.461243  -48799.031250  -1563.942871
   14.000000  8790.201172  -67858.195312  -58983.894531  9707.391602  -49276.503906  290.754333  196.065796   48.246052  877.231689  -48811.632812  1213.848877
   15.000000  8692.676758  -67716.234375  -58927.023438  9716.483398  -49210.539062  291.026642   60.196987   48.374630  874.900085  -48744.429688  1528.545166
   16.000000  8904.704102  -68240.468750  -59234.542969  9921.353516  -49313.187500  297.162903  209.545212   48.322498  875.843933  -48847.578125  1797.986694
   17.000000  8760.050781  -67756.515625  -58899.175781  9616.523438  -49282.652344  288.032654  159.140823   48.330276  875.702942  -48816.968750  1187.729614
   18.000000  8711.164062  -67599.882812  -58802.476562  9573.231445  -49229.246094  286.735992   57.798183   48.480938  872.981567  -48762.113281  -1245.830566
   19.000000  8814.962891  -67752.203125  -58846.339844  9494.054688  -49352.285156  284.364502  287.407440   48.291096  876.413452  -48886.980469  2814.047607
   20.000000  8926.205078  -67876.343750  -58855.183594  9491.625977  -49363.558594  284.291748  375.943024   48.233143  877.466492  -48898.812500  537.993408
   21.000000  8761.439453  -67951.640625  -59103.828125  9863.197266  -49240.632812  295.420990   94.203636   48.271320  876.772522  -48775.519531  2103.554199
   22.000000  8703.935547  -67862.164062  -59068.414062  9658.658203  -49409.757812  289.294678   34.312061   48.393417  874.560425  -48943.468750  1854.541626
   23.000000  8944.231445  -67725.656250  -58680.226562  9385.322266  -49294.906250  281.107758  387.740387   48.332458  875.663452  -48829.203125  1204.445557
   24.000000  8928.269531  -67903.132812  -58869.824219  9480.832031  -49388.992188  283.968445  304.048553   48.323036  875.834167  -48923.378906  -68.629684
   25.000000  8939.578125  -68147.914062  -59117.078125  9811.166016  -49305.914062  293.862549  296.769836   48.376503  874.866211  -48839.785156  3455.271973
   26.000000  8968.805664  -67972.445312  -58912.941406  9493.235352  -49419.707031  284.339966  375.184692   48.347286  875.394897  -48953.859375  997.156067
   27.000000  8661.721680  -67870.304688  -59114.972656  9803.991211  -49310.980469  293.647675    1.329656   48.321621  875.859802  -48845.382812  818.134399
   28.000000  8826.298828  -67992.109375  -59060.492188  9681.880859  -49378.609375  289.990234  162.442398   48.350826  875.330750  -48912.730469  584.398193
   29.000000  8734.332031  -67664.796875  -58829.378906  9539.326172  -49290.054688  285.720459  134.801575   48.409554  874.268860  -48823.609375  117.783257
   30.000000  8751.218750  -67957.539062  -59106.425781  9739.243164  -49367.183594  291.708344   63.491085   48.345699  875.423584  -48901.351562  1135.478882
   31.000000  8821.537109  -67854.382812  -58933.824219  9638.232422  -49295.593750  288.682892  226.387405   48.319366  875.900696  -48830.015625  -372.678528
   32.000000  8812.550781  -67850.687500  -58941.605469  9660.666016  -49280.937500  289.354797  136.515381   48.351093  875.325928  -48815.054688  933.849426
   33.000000  8768.689453  -67855.953125  -58988.261719  9694.068359  -49294.195312  290.355286  164.549301   48.308201  876.103149  -48828.726562  106.529305
   34.000000  8676.166016  -67789.312500  -59021.113281  9761.666992  -49259.445312  292.379974   27.083181   48.294338  876.354614  -48794.109375  -559.034546
   35.000000  8867.218750  -67904.640625  -58940.082031  9676.565430  -49263.515625  289.831024  270.825470   48.367470  875.029602  -48797.476562  124.282455
   36.000000  8867.753906  -67915.984375  -58943.992188  9655.345703  -49288.648438  289.195465  240.817795   48.381039  874.784180  -48822.476562  -262.089508
   37.000000  8624.541992  -67709.062500  -58981.589844  9761.586914  -49220.003906  292.377594  -10.912221   48.357338  875.212891  -48754.062500  -689.256714
   38.000000  8906.863281  -68107.460938  -59100.281250  9734.364258  -49365.917969  291.562225  300.941925   48.223392  877.643921  -48901.265625  1309.306519
   39.000000  8630.927734  -67611.812500  -58885.339844  9457.974609  -49427.367188  283.283844   20.437368   48.357624  875.207703  -48961.421875  -434.958160
   40.000000  8592.981445  -67703.828125  -59012.746094  9696.703125  -49316.042969  290.434204  -61.495380   48.340813  875.512085  -48850.257812  3648.678955
   41.000000  8719.087891  -67816.031250  -59001.363281  9767.472656  -49233.890625  292.553864   61.463516   48.382282  874.761658  -48767.707031  1067.773682
   42.000000  8870.213867  -68101.218750  -59140.109375  9880.662109  -49259.445312  295.944092  139.257462   48.406647  874.321411  -48793.027344  2248.710449
   43.000000  8767.458984  -67829.578125  -58966.687500  9620.977539  -49345.710938  288.166077  131.033279   48.214287  877.809631  -48881.144531  2917.590576
   44.000000  8810.980469  -67766.031250  -58855.925781  9562.191406  -49293.734375  286.405304  195.443192   48.307125  876.122620  -48828.273438  1095.672363
   45.000000  8914.970703  -67882.843750  -58862.527344  9653.206055  -49209.320312  289.131378  374.237701   48.243450  877.278992  -48744.472656   88.752800
   46.000000  8824.006836  -67745.234375  -58825.128906  9602.001953  -49223.125000  287.597717  234.719681   48.363483  875.101685  -48757.121094  1062.425293
   47.000000  8779.961914  -67893.960938  -59009.144531  9792.015625  -49217.128906  293.288971  144.255447   48.437519  873.764099  -48750.414062  -503.474762
   48.000000  8969.229492  -68106.296875  -59042.281250  9754.322266  -49287.960938  292.160004  292.557465   48.360722  875.151672  -48821.984375  1939.104614
   49.000000  8786.871094  -67705.546875  -58822.628906  9589.400391  -49233.226562  287.220276  235.100769   48.381241  874.780518  -48767.054688  -821.318176
   50.000000  8777.774414  -67737.210938  -58869.429688  9605.149414  -49264.281250  287.691986  183.853210   48.288845  876.454285  -48798.996094  -960.960266
   51.000000  8881.667969  -67874.109375  -58893.625000  9611.923828  -49281.703125  287.894897  269.249847   48.257286  877.027466  -48816.722656  -943.526489
   52.000000  8768.003906  -67690.679688  -58830.871094  9526.512695  -49304.359375  285.336670  128.200012   48.404179  874.365967  -48837.964844  742.571411
   53.000000  8802.866211  -67938.375000  -59035.925781  9739.788086  -49296.136719  291.724670  224.587036   48.301739  876.220337  -48830.730469  -546.316406
   54.000000  8881.188477  -68024.250000  -59045.558594  9710.419922  -49335.140625  290.845032  255.645493   48.233768  877.455078  -48870.386719  4051.476807
   55.000000  8798.255859  -67818.421875  -58925.515625  9608.479492  -49317.035156  287.791718  230.619949   48.215649  877.784851  -48852.457031  613.287537
   56.000000  8629.248047  -67745.125000  -59023.195312  9660.157227  -49363.039062  289.339569  -10.966792   48.400425  874.433777  -48896.679688  -1117.755859
   57.000000  8679.274414  -67756.250000  -58987.824219  9758.518555  -49229.304688  292.285675   10.118434   48.484161  872.923584  -48762.140625  830.020691
   58.000000  8846.060547  -68025.468750  -59089.242188  9783.277344  -49305.964844  293.027252  194.054016   48.317219  875.939636  -48840.406250  733.992188
   59.000000  8568.981445  -67410.781250  -58734.343750  9433.359375  -49300.984375  282.546570   46.173298   48.292896  876.380798  -48835.660156  2431.871338
   60.000000  8765.376953  -67703.390625  -58853.781250  9574.707031  -49279.074219  286.780182  178.784729   48.305870  876.145386  -48813.625000  -414.452881
   61.000000  8983.983398  -68058.343750  -58986.960938  9695.176758  -49291.785156  290.388489  357.773468   48.331177  875.686646  -48826.093750  3207.183594
   62.000000  8723.253906  -67796.328125  -58972.402344  9713.193359  -49259.210938  290.928101  102.019928   48.475754  873.074951  -48792.125000  -564.311218
   63.000000  8700.746094  -67651.328125  -58841.550781  9634.152344  -49207.398438  288.560669  220.797684   48.238956  877.360718  -48742.597656  1966.281616
   64.000000  8864.156250  -67742.382812  -58792.546875  9574.693359  -49217.851562  286.779785  310.959290   48.446682  873.598877  -48751.046875  3315.508301
   65.000000  8750.237305  -67842.546875  -58988.785156  9638.210938  -49350.574219  288.682251  149.894531   48.242756  877.291626  -48885.734375  2803.298096
   66.000000  8692.562500  -67907.757812  -59109.175781  9729.387695  -49379.789062  291.413147   40.261456   48.375874  874.877563  -48913.667969  -2220.297607
   67.000000  8666.964844  -67893.257812  -59127.632812  9837.208984  -49290.421875  294.642609   40.000950   48.248974  877.178589  -48825.523438  339.791992
   68.000000  8913.287109  -67997.070312  -58977.851562  9619.759766  -49358.093750  288.129608  340.485687   48.274609  876.712769  -48892.949219  2343.768066
   69.000000  8653.865234  -67722.687500  -58962.839844  9633.888672  -49328.953125  288.552795    2.842834   48.388905  874.641968  -48862.707031  1482.830444
   70.000000  8759.608398  -67751.039062  -58894.984375  9604.625000  -49290.359375  287.676270  114.215981   48.339149  875.542236  -48824.589844  -851.522339
   71.000000  8672.363281  -67811.734375  -59044.656250  9765.632812  -49279.023438  292.498779   12.446411   48.298321  876.282349  -48813.648438  1876.208984
   72.000000  8853.347656  -68000.234375  -59060.816406  9786.555664  -49274.261719  293.125458  162.693909   48.331017  875.689575  -48808.570312  848.026794
   73.000000  8838.129883  -67827.046875  -58886.683594  9604.339844  -49282.343750  287.667755  240.056030   48.320789  875.874878  -48816.753906  567.900574
   74.000000  8696.423828  -67778.234375  -58990.707031  9747.882812  -49242.824219  291.967133   76.526344   48.398861  874.462036  -48776.480469  1569.452637
   75.000000  8687.964844  -67741.687500  -58951.265625  9703.246094  -49248.019531  290.630157   79.299904   48.269150  876.811951  -48782.925781  -451.527954
   76.000000  8733.925781  -68027.203125  -59203.035156  9841.783203  -49361.250000  294.779602  102.198357   48.190697  878.239380  -48896.914062  -1933.845581
   77.000000  8731.285156  -67864.523438  -59036.007812  9713.078125  -49322.929688  290.924652  164.158463   48.205730  877.965454  -48858.445312  1130.055176
   78.000000  8886.575195  -67985.406250  -59009.015625  9670.854492  -49338.160156  289.659973  287.127594   48.248055  877.195312  -48873.269531  1024.926758
   79.000000  8824.521484  -67859.046875  -58932.769531  9719.147461  -49213.621094  291.106445  197.162033   48.425449  873.981934  -48747.023438  2497.413330
   80.000000  8744.410156  -67857.234375  -59011.617188  9787.953125  -49223.664062  293.167297  100.356163   48.272137  876.757690  -48758.542969  1037.640503
   81.000000  8935.250000  -67883.585938  -58849.441406  9575.681641  -49273.757812  286.809387  327.900269   48.310787  876.056213  -48808.261719  3048.695068
   82.000000  8816.634766  -67667.562500  -58760.785156  9595.383789  -49165.402344  287.399506  296.165222   48.303371  876.190735  -48699.980469  2700.236572
   83.000000  8848.309570  -67818.718750  -58874.234375  9607.882812  -49266.351562  287.773865  289.280792   48.169495  878.625916  -48802.218750  -535.751953
   84.000000  8825.425781  -67901.867188  -58980.882812  9756.000977  -49224.882812  292.210266  187.824509   48.483917  872.927979  -48757.718750  679.223328
   85.000000  8959.146484  -67963.820312  -58909.878906  9507.785156  -49402.093750  284.775757  359.875336   48.298435  876.280273  -48936.718750  2599.725342
   86.000000  8596.451172  -67549.179688  -58852.800781  9652.726562  -49200.074219  289.117004  -29.340628   48.483261  872.939758  -48732.917969  -1187.830200
   87.000000  8730.617188  -67913.695312  -59100.917969  9839.851562  -49261.066406  294.721741    4.377329   48.375767  874.879517  -48794.945312  387.702057
   88.000000  8379.685547  -67318.515625  -58842.621094  9593.676758  -49248.945312  287.348358  -179.935349   48.324459  875.808411  -48783.320312  358.222412
   89.000000  8654.898438  -67751.703125  -59003.714844  9822.118164  -49181.597656  294.190613   22.780563   48.344303  875.448914  -48715.781250  -619.135437
   90.000000  8701.089844  -67687.625000  -58885.921875  9652.308594  -49233.613281  289.104492  119.928688   48.324688  875.804260  -48767.984375  2231.333984
   91.000000  8682.496094  -67873.109375  -59098.835938  9686.255859  -49412.578125  290.121277   51.295971   48.235279  877.427612  -48947.812500  2532.449463
   92.000000  8766.731445  -67914.171875  -59053.488281  9786.083984  -49267.406250  293.111328  104.310059   48.388592  874.647644  -48801.160156   79.743896
   93.000000  8629.117188  -67731.968750  -59003.808594  9723.111328  -49280.695312  291.225159    2.481715   48.264446  876.897400  -48815.648438  731.915588
   94.000000  8768.354492  -67973.437500  -59098.433594  9889.612305  -49208.820312  296.212189  115.915443   48.272003  876.760132  -48743.699219  576.750000
   95.000000  8661.065430  -67837.343750  -59083.480469  9762.317383  -49321.164062  292.399475   54.240509   48.243370  877.280457  -48856.320312  -1762.646851
   96.000000  8631.289062  -67345.531250  -58625.640625  9420.088867  -49205.550781  282.149078  191.597290   48.177666  878.476929  -48741.339844  754.367920
   97.000000  8748.807617  -68043.078125  -59191.574219  9922.253906  -49269.320312  297.189850    3.300018   48.405945  874.334045  -48802.910156  1125.410889
   98.000000  8743.408203  -67786.125000  -58941.710938  9646.957031  -49294.753906  288.944214  171.997681   48.361576  875.136230  -48828.769531  1450.753540
   99.000000  8860.299805  -67892.953125  -58938.910156  9696.205078  -49242.703125  290.419281  269.237213   48.316753  875.948059  -48777.152344  -475.597412
  100.000000  8688.649414  -67824.359375  -59037.320312  9671.330078  -49365.992188  289.674225   58.500214   48.324459  875.808411  -48900.367188  1639.959839
  101.000000  8546.238281  -67719.992188  -59081.929688  9812.356445  -49269.574219  293.898224  -108.147888   48.422268  874.039307  -48803.003906  -1092.451050
  102.000000  8819.450195  -67761.375000  -58848.074219  9619.455078  -49228.617188  288.120483  215.183655   48.393188  874.564514  -48762.328125  1285.696777
  103.000000  8588.525391  -67716.046875  -59036.500000  9680.093750  -49356.406250  289.936707  -112.556313   48.397850  874.480286  -48890.074219  1184.868042
  104.000000  8905.956055  -68038.015625  -59031.789062  9693.839844  -49337.949219  290.348419  231.937576   48.372665  874.935608  -48871.859375  -1071.751099
  105.000000  8656.841797  -67833.171875  -59080.886719  9769.702148  -49311.183594  292.620636   -5.002818   48.303059  876.196411  -48845.761719  825.130493
  106.000000  8709.276367  -67693.046875  -58887.128906  9583.489258  -49303.640625  287.043243  148.447266   48.237373  877.389526  -48838.851562   41.737576
  107.000000  8766.148438  -67779.226562  -58909.371094  9646.110352  -49263.261719  288.918854  252.730530   48.155300  878.884888  -48799.265625  -897.439331
  108.000000  8889.306641  -67958.726562  -58970.082031  9755.097656  -49214.984375  292.183228  201.653519   48.486988  872.872681  -48747.792969  506.106110
  109.000000  8878.916016  -67730.687500  -58756.355469  9452.536133  -49303.820312  283.120941  437.574005   48.266335  876.863098  -48838.753906  1987.803345
  110.000000  8637.359375  -67689.570312  -58954.046875  9709.632812  -49244.414062  290.821472  -12.547566   48.364231  875.088196  -48778.406250  2876.849121
  111.000000  8758.228516  -67716.062500  -58862.023438  9550.310547  -49311.710938  286.049469  120.823936   48.450783  873.524902  -48844.867188  134.127548
  112.000000  8793.258789  -67830.765625  -58938.285156  9629.365234  -49308.921875  288.417297  239.644852   48.167679  878.659058  -48844.804688  450.548553
  113.000000  8693.005859  -67816.906250  -59028.957031  9767.291016  -49261.664062  292.548431   68.362549   48.305557  876.151062  -48796.218750  599.354919
  114.000000  8926.773438  -68037.484375  -59018.933594  9818.911133  -49200.023438  294.094543  294.891144   48.373791  874.915222  -48733.921875  1011.462036
  115.000000  8698.822266  -67915.359375  -59124.683594  9796.047852  -49328.636719  293.409760   21.642130   48.264721  876.892395  -48863.585938  1924.039917
  116.000000  8896.841797  -67900.929688  -58908.835938  9655.326172  -49253.507812  289.194855  281.218292   48.265556  876.877197  -48788.449219  1629.595215
  117.000000  8646.057617  -67791.664062  -59050.542969  9696.018555  -49354.523438  290.413696    1.812769   48.308880  876.090820  -48889.046875   15.120137
  118.000000  8866.327148  -67904.250000  -58941.605469  9657.957031  -49283.648438  289.273682  254.420334   48.474350  873.100220  -48816.578125  441.278137
  119.000000  8798.098633  -67646.421875  -58748.800781  9541.041992  -49207.757812  285.771851  283.609833   48.326187  875.777039  -48742.113281  1512.035278
  120.000000  9018.320312  -68251.796875  -59138.781250  9871.884766  -49266.898438  295.681213  332.761871   48.424843  873.992859  -48800.304688  -1210.534424
  121.000000  8790.242188  -67798.953125  -58912.011719  9607.308594  -49304.703125  287.756653  228.244461   48.349213  875.359985  -48838.839844  1519.628906
  122.000000  8670.718750  -67842.757812  -59078.722656  9664.836914  -49413.886719  289.479736   86.493896   48.249474  877.169495  -48948.984375  1004.648499
  123.000000  8829.253906  -67948.578125  -59020.656250  9568.777344  -49451.878906  286.602570  219.621460   48.259506  876.987122  -48986.878906   78.298019
  124.000000  8670.905273  -67741.554688  -58978.363281  9656.782227  -49321.582031  289.238495   32.076992   48.232330  877.481262  -48856.843750  433.139465
  125.000000  8733.511719  -67756.593750  -58926.339844  9621.488281  -49304.851562  288.181366   93.563759   48.352062  875.308411  -48838.960938  596.690063
  126.000000  8655.724609  -67836.226562  -59082.542969  9863.091797  -49219.453125  295.417847  -15.770558   48.318207  875.921692  -48753.886719  839.133423
  127.000000  8846.390625  -67941.312500  -59003.593750  9722.742188  -49280.851562  291.214111  243.822067   48.319252  875.902771  -48815.273438  1224.969849
  128.000000  8954.136719  -68045.140625  -58995.015625  9658.561523  -49336.453125  289.291779  304.780365   48.340225  875.522766  -48870.675781  1275.312500
  129.000000  8933.825195  -67945.234375  -58917.414062  9580.613281  -49336.800781  286.957092  382.728394   48.232700  877.474548  -48872.058594  4286.606934
  130.000000  8785.146484  -67777.015625  -58901.167969  9620.953125  -49280.214844  288.165344  166.174789   48.427437  873.946045  -48813.597656  270.442474
  131.000000  8558.600586  -67751.500000  -59087.957031  9851.216797  -49236.742188  295.062164  -156.761826   48.514431  872.378906  -48769.285156   46.156815
  132.000000  8965.737305  -67965.664062  -58913.050781  9560.154297  -49352.898438  286.344299  363.467773   48.415779  874.156494  -48886.390625  -1461.628784
  133.000000  8732.277344  -67763.812500  -58943.988281  9670.419922  -49273.570312  289.646973  174.587326   48.382652  874.755005  -48807.382812  3201.649658
  134.000000  8838.416016  -67862.296875  -58920.105469  9713.969727  -49206.136719  290.951355  177.694962   48.503937  872.567627  -48738.781250  2475.882812
  135.000000  8769.829102  -67919.875000  -59054.308594  9761.932617  -49292.375000  292.387939   50.227173   48.291008  876.415039  -48827.070312  418.727356
  136.000000  8731.435547  -67904.265625  -59069.328125  9693.873047  -49375.453125  290.349426   15.767761   48.397118  874.493530  -48909.125000  3571.295898
  137.000000  8946.200195  -68075.921875  -59034.667969  9694.572266  -49340.093750  290.370361  263.016693   48.348728  875.368774  -48874.234375  2931.866455
  138.000000  8987.112305  -68028.773438  -58939.171875  9607.033203  -49332.140625  287.748413  340.570831   48.397072  874.494385  -48865.816406  -1535.857056
  139.000000  9075.513672  -68094.312500  -58922.839844  9543.619141  -49379.218750  285.849060  443.173126   48.329983  875.708313  -48913.539062  -1321.186768
  140.000000  8839.569336  -67778.039062  -58839.406250  9471.350586  -49368.054688  283.684479  266.592407   48.437160  873.770569  -48901.343750  321.829010
  141.000000  8794.427734  -67782.796875  -58890.503906  9498.697266  -49391.804688  284.503540  244.955246   48.317364  875.937012  -48926.246094  455.095123
  142.000000  8862.244141  -67987.390625  -59027.675781  9660.767578  -49366.906250  289.357849  180.615234   48.359047  875.182007  -48900.945312  813.007751
  143.000000  8927.394531  -67941.781250  -58914.433594  9604.347656  -49310.085938  287.667969  265.321198   48.440769  873.705505  -48843.339844  2052.796387
  144.000000  8830.428711  -67887.375000  -58964.539062  9705.370117  -49259.167969  290.693787  118.568054   48.531815  872.066406  -48791.542969  115.353752
  145.000000  8772.455078  -67830.289062  -58954.429688  9622.503906  -49331.925781  288.211792  179.099014   48.292507  876.387878  -48866.605469  -849.886353
  146.000000  8744.597656  -67920.554688  -59087.167969  9846.743164  -49240.425781  294.928162   70.447327   48.307037  876.124268  -48774.968750  763.215576
  147.000000  8870.746094  -67944.453125  -58982.652344  9601.472656  -49381.179688  287.581879  234.049026   48.222542  877.659363  -48916.535156  769.046814
  148.000000  8734.349609  -67760.015625  -58931.167969  9645.121094  -49286.046875  288.889221  156.235870   48.337482  875.572449  -48820.296875  1175.850952
  149.000000  8814.595703  -67848.007812  -58936.503906  9707.511719  -49228.992188  290.757935  201.516281   48.417641  874.122864  -48762.468750  1194.495972
  150.000000  8645.138672  -67955.046875  -59213.976562  9838.497070  -49375.480469  294.681183  -59.452026   48.343273  875.467529  -48909.671875  4117.247070
  151.000000  8852.611328  -68087.578125  -59133.257812  9750.433594  -49382.824219  292.043518  172.239792   48.416946  874.135376  -48916.304688  -1077.559204
  152.000000  8800.925781  -67961.304688  -59065.183594  9651.221680  -49413.960938  289.071930   44.176785   48.407761  874.301270  -48947.531250  -1317.601196
  153.000000  8860.309570  -68074.406250  -59118.554688  9688.734375  -49429.820312  290.195526  277.351959   48.138565  879.190430  -48965.984375  1045.795044
  154.000000  8902.057617  -67960.757812  -58963.597656  9649.444336  -49314.152344  289.018707  283.206573   48.422760  874.030457  -48847.578125  1274.137817
  155.000000  8817.621094  -67985.390625  -59075.621094  9721.623047  -49354.000000  291.180603  167.131821   48.412689  874.212280  -48887.523438  1418.480591
  156.000000  8886.244141  -67984.937500  -59020.480469  9666.349609  -49354.132812  289.525055  304.466583   48.225876  877.598694  -48889.457031  1682.657227
  157.000000  8730.312500  -67983.781250  -59161.312500  9824.994141  -49336.320312  294.276733    2.011332   48.436314  873.785889  -48869.617188  2373.630371
  158.000000  9001.587891  -68162.671875  -59061.488281  9700.899414  -49360.589844  290.559875  331.695435   48.406647  874.321411  -48894.171875  1113.662842
  159.000000  8842.736328  -67977.648438  -59032.597656  9704.235352  -49328.363281  290.659790  217.630692   48.362835  875.113403  -48862.367188  1008.416321
  160.000000  8847.953125  -67756.125000  -58812.164062  9534.107422  -49278.054688  285.564148  335.280884   48.307495  876.115967  -48812.589844  135.683395
  161.000000  8694.882812  -67810.906250  -59019.000000  9752.564453  -49266.437500  292.107330   -5.597684   48.472759  873.128906  -48799.382812  626.022461
  162.000000  8754.337891  -68127.351562  -59276.304688  9915.601562  -49360.703125  296.990601   -1.851176   48.333080  875.652161  -48894.992188  -893.021851
  163.000000  8973.693359  -68032.375000  -58964.875000  9614.061523  -49350.812500  287.958923  338.578552   48.364822  875.077454  -48884.796875  1661.173706
  164.000000  8905.950195  -67929.343750  -58933.246094  9577.962891  -49355.281250  286.877716  347.994019   48.327374  875.755554  -48889.625000  493.895142
  165.000000  8758.267578  -67775.703125  -58918.207031  9673.733398  -49244.472656  289.746216  111.860710   48.317146  875.940918  -48778.917969  1904.531738
  166.000000  8843.304688  -67925.062500  -58989.816406  9685.394531  -49304.421875  290.095520  169.970001   48.447945  873.576111  -48837.605469  1982.338745
  167.000000  8813.123047  -67823.437500  -58907.515625  9719.404297  -49188.109375  291.114105  196.185349   48.386318  874.688721  -48721.886719  1471.834473
  168.000000  8774.031250  -67838.281250  -58969.464844  9741.475586  -49227.988281  291.775208   58.728306   48.524124  872.204651  -48760.437500  -1162.675049
  169.000000  8613.523438  -67639.460938  -58929.078125  9726.686523  -49202.390625  291.332245   41.912663   48.283970  876.542786  -48737.156250  803.841187
  170.000000  8843.108398  -67858.312500  -58919.320312  9634.222656  -49285.097656  288.562775  246.148682   48.237862  877.380676  -48820.304688  141.985199
  171.000000  8730.761719  -67806.109375  -58976.511719  9690.669922  -49285.843750  290.253479  209.107956   48.212997  877.833130  -48821.292969  1897.067261
  172.000000  8722.669922  -67697.187500  -58883.511719  9670.636719  -49212.875000  289.653442   70.488808   48.331825  875.674927  -48747.175781  1262.835327
  173.000000  8583.158203  -67535.820312  -58850.742188  9690.978516  -49159.765625  290.262726   85.881866   48.289387  876.444458  -48694.476562  103.222145
  174.000000  8643.198242  -67616.070312  -58869.031250  9702.470703  -49166.562500  290.606934   -6.419565   48.409840  874.263733  -48700.113281   -9.959957
  175.000000  8780.140625  -67782.375000  -58904.101562  9624.339844  -49279.761719  288.266785  205.970413   48.296291  876.319153  -48814.406250  1089.461914
  176.000000  8871.966797  -68044.226562  -59078.535156  9752.027344  -49326.507812  292.091248  213.792480   48.237038  877.395630  -48861.722656  3105.856201
  177.000000  8963.837891  -68060.093750  -59004.359375  9711.708984  -49292.648438  290.883636  323.455536   48.460617  873.347656  -48825.710938  -831.618042
  178.000000  8622.277344  -67801.953125  -59080.992188  9780.416992  -49300.574219  292.941589  -58.275665   48.359695  875.170227  -48834.609375  -536.570557
  179.000000  8740.248047  -67628.976562  -58786.125000  9501.284180  -49284.839844  284.581024  200.318970   48.301804  876.219177  -48819.433594  2009.886475
  180.000000  8892.239258  -68061.742188  -59068.296875  9774.005859  -49294.289062  292.749542  240.850815   48.448154  873.572327  -48827.472656  1844.694824
  181.000000  8789.315430  -67981.375000  -59096.976562  9752.085938  -49344.890625  292.093018   99.907898   48.320408  875.881836  -48879.304688  1216.073730
  182.000000  8633.588867  -67568.765625  -58826.363281  9611.318359  -49215.046875  287.876770   82.573402   48.372311  874.942017  -48748.960938  1197.858765
  183.000000  8996.732422  -68028.421875  -58936.613281  9697.739258  -49238.875000  290.465240  380.070465   48.335232  875.613159  -48773.144531  -404.420410
  184.000000  8783.585938  -67758.257812  -58878.773438  9562.331055  -49316.441406  286.409515  193.483276   48.517326  872.326843  -48848.957031  1364.843872
  185.000000  8966.314453  -68040.781250  -58983.496094  9705.458984  -49278.039062  290.696411  343.867554   48.248398  877.189026  -48813.144531  4101.128418
  186.000000  8648.439453  -67560.351562  -58813.296875  9593.790039  -49219.507812  287.351746   82.358315   48.389065  874.639038  -48753.257812  211.099808
  187.000000  8869.054688  -68000.289062  -59023.593750  9770.381836  -49253.210938  292.641022  198.107895   48.529953  872.099915  -48785.605469  1082.411011
  188.000000  8770.946289  -67925.203125  -59057.195312  9834.708008  -49222.488281  294.567688   48.512451   48.459042  873.376038  -48755.566406  1227.809448
  189.000000  8852.001953  -67869.718750  -58923.613281  9602.758789  -49320.855469  287.620392  252.276062   48.256569  877.040527  -48855.882812  900.520142
  190.000000  8766.419922  -68050.539062  -59193.796875  9927.556641  -49266.242188  297.348694   28.077570   48.404594  874.358459  -48799.843750  -63.577320
  191.000000  8994.017578  -68375.734375  -59289.148438  9898.597656  -49390.550781  296.481323  303.641541   48.233734  877.455750  -48925.796875  537.700500
  192.000000  8650.884766  -67503.164062  -58757.714844  9457.208984  -49300.507812  283.260895   89.351807   48.346775  875.404114  -48834.667969  -409.014618
  193.000000  8940.466797  -67794.929688  -58762.019531  9405.790039  -49356.230469  281.720795  303.250336   48.456215  873.427002  -48889.335938  716.497742
  194.000000  8798.041992  -67958.500000  -59069.437500  9797.559570  -49271.878906  293.455017   62.232616   48.469707  873.183838  -48804.851562  161.537140
  195.000000  8858.693359  -67868.859375  -58920.398438  9571.572266  -49348.828125  286.686279  218.954636   48.342133  875.488220  -48883.031250  1291.685303
  196.000000  8916.400391  -67833.296875  -58824.277344  9553.576172  -49270.703125  286.147278  408.171539   48.253204  877.101685  -48805.761719  1084.732422
  197.000000  8831.610352  -67826.453125  -58890.062500  9624.207031  -49265.855469  288.262787  276.214081   48.300163  876.248901  -48800.464844  761.924011
  198.000000  8809.406250  -67634.187500  -58722.472656  9413.921875  -49308.550781  281.964386  311.188202   48.258892  876.998291  -48843.554688  199.601120
  199.000000  8834.855469  -67865.750000  -58934.640625  9667.346680  -49267.292969  289.554901  250.810745   48.348415  875.374451  -48801.437500  2149.669434
  200.000000  8716.953125  -68056.710938  -59242.433594  9888.830078  -49353.601562  296.188751  -28.356298   48.331589  875.679199  -48887.906250  234.621124
  201.000000  8854.922852  -68138.781250  -59192.554688  9748.144531  -49444.410156  291.974945  109.309059   48.368542  875.010193  -48978.359375  4378.118164
  202.000000  8816.422852  -67772.234375  -58854.769531  9621.259766  -49233.507812  288.174530  242.660446   48.244274  877.264038  -48768.652344  -257.358063
  203.000000  8851.856445  -67992.492188  -59052.699219  9803.113281  -49249.585938  293.621368  164.380630   48.308201  876.103149  -48784.117188  295.528839
  204.000000  8778.340820  -67809.640625  -58929.941406  9629.884766  -49300.054688  288.432861  189.785751   48.411816  874.228027  -48833.585938  2068.388916
  205.000000  8805.712891  -67641.867188  -58734.621094  9444.952148  -49289.667969  282.893799  289.218872   48.260853  876.962646  -48824.656250  1256.516357
  206.000000  8835.416016  -68092.140625  -59145.250000  9829.859375  -49315.390625  294.422455  189.645248   48.264439  876.897522  -48850.343750  374.394867
  207.000000  8807.878906  -67700.046875  -58796.000000  9584.488281  -49211.511719  287.073151  288.057953   48.365475  875.065674  -48745.488281  -2095.561768
  208.000000  8661.921875  -67871.890625  -59117.546875  9792.451172  -49325.093750  293.302002  -31.850037   48.387726  874.663269  -48858.859375  1624.219482
  209.000000  8872.271484  -67987.445312  -59016.582031  9635.865234  -49380.718750  288.612000  256.351471   48.311169  876.049316  -48915.218750  1225.597290
  210.000000  8691.728516  -67705.718750  -58920.316406  9642.458008  -49277.859375  288.809448   79.976540   48.367821  875.023254  -48811.816406  1342.123291
  211.000000  8532.322266  -67495.625000  -58865.632812  9529.559570  -49336.074219  285.427948  -70.392647   48.326702  875.767761  -48870.425781  -599.289795
  212.000000  8732.638672  -67572.281250  -58736.964844  9510.772461  -49226.191406  284.865234  262.238647   48.291340  876.409058  -48760.882812  792.530090
  213.000000  8680.103516  -67915.765625  -59149.390625  9894.749023  -49254.640625  296.366028   45.345066   48.273899  876.725647  -48789.500000  -61.532879
  214.000000  8600.970703  -67680.843750  -58985.593750  9634.393555  -49351.199219  288.567902   61.807117   48.146763  879.040771  -48887.285156  1860.486328
  215.000000  8681.360352  -67533.765625  -58752.601562  9388.144531  -49364.457031  281.192291  161.292770   48.171310  878.592773  -48900.304688  -216.627075
  216.000000  8841.858398  -67993.531250  -59052.875000  9707.428711  -49345.445312  290.755463  202.378769   48.362858  875.113037  -48879.449219  798.558228
  217.000000  8586.869141  -68132.546875  -59440.542969  10104.402344  -49336.140625  302.645538  -169.870010   48.412754  874.211060  -48869.664062  1092.314209
  218.000000  8627.134766  -67564.062500  -58845.222656  9579.438477  -49265.785156  286.921906  107.665718   48.257309  877.027100  -48800.804688  437.031830
  219.000000  8808.815430  -67989.984375  -59087.027344  9709.532227  -49377.496094  290.818451   49.771713   48.383701  874.736023  -48911.296875  -519.731140
  220.000000  8719.570312  -67831.578125  -59013.664062  9769.034180  -49244.628906  292.600647  126.724632   48.288475  876.460999  -48779.347656  135.935410
  221.000000  8667.381836  -67798.109375  -59037.984375  9647.585938  -49390.398438  288.963043   30.038385   48.335175  875.614197  -48924.667969  1072.311401
  222.000000  8817.998047  -67811.812500  -58889.527344  9604.013672  -49285.515625  287.657959  189.350693   48.409744  874.265442  -48819.066406  277.514832
  223.000000  8816.728516  -68060.796875  -59148.367188  9738.970703  -49409.398438  291.700195  135.558640   48.263988  876.905701  -48944.355469  1262.005127
  224.000000  8659.560547  -67676.484375  -58912.097656  9475.306641  -49436.789062  283.802948   53.049103   48.220730  877.692383  -48972.160156  749.879089
  225.000000  8755.052734  -67872.242188  -59026.812500  9679.941406  -49346.871094  289.932159  139.337051   48.224190  877.629395  -48882.210938  -1743.455811
  226.000000  8790.895508  -67748.031250  -58860.742188  9544.615234  -49316.125000  285.878876  283.022247   48.307762  876.111084  -48850.660156  -655.486877
  227.000000  8694.823242  -67726.406250  -58941.671875  9590.826172  -49350.843750  287.262970   15.349296   48.404697  874.356567  -48884.445312  -302.608002
  228.000000  8801.946289  -67966.765625  -59065.492188  9768.724609  -49296.765625  292.591370  136.574768   48.279625  876.621704  -48831.570312  1101.726196
  229.000000  8746.658203  -67756.585938  -58906.667969  9561.835938  -49344.832031  286.394684  133.478287   48.356266  875.232300  -48878.898438  1185.883423
  230.000000  8740.888672  -67622.453125  -58791.371094  9555.810547  -49235.562500  286.214203  210.834579   48.385647  874.700867  -48769.347656  985.437073
  231.000000  8471.411133  -67599.546875  -59036.062500  9827.125977  -49208.937500  294.340607  -161.035858   48.338860  875.547485  -48743.171875  2376.214844
  232.000000  8850.390625  -67719.296875  -58773.359375  9561.325195  -49212.035156  286.379364  399.418945   48.176746  878.493652  -48747.832031  618.843140
  233.000000  8723.059570  -67883.515625  -59070.898438  9784.666992  -49286.230469  293.068878   62.111469   48.326180  875.777222  -48820.585938  2351.708984
  234.000000  9028.172852  -68042.718750  -58916.714844  9620.231445  -49296.484375  288.143738  403.049896   48.401184  874.420044  -48830.117188  1225.851562
  235.000000  8928.260742  -67955.343750  -58935.328125  9622.947266  -49312.382812  288.225067  337.596771   48.357681  875.206726  -48846.437500  2037.700928
  236.000000  8734.865234  -67865.125000  -59032.296875  9759.136719  -49273.160156  292.304199  109.070412   48.326588  875.769836  -48807.511719  -451.929413
  237.000000  8689.317383  -67902.671875  -59128.886719  9799.413086  -49329.472656  293.510559   -1.376354   48.388706  874.645569  -48863.226562  150.463104
  238.000000  8692.425781  -67639.234375  -58858.730469  9528.363281  -49330.367188  285.392059  156.945358   48.321945  875.853943  -48864.765625  -1252.236938
  239.000000  8768.019531  -67862.445312  -58994.390625  9675.174805  -49319.214844  289.789368  174.302933   48.286549  876.495972  -48853.953125  2155.732666
  240.000000  8832.492188  -67782.789062  -58855.925781  9558.452148  -49297.472656  286.293335  292.978180   48.288162  876.466675  -48832.195312  314.617065
  241.000000  8869.994141  -67940.671875  -58974.480469  9659.381836  -49315.097656  289.316345  191.075134   48.417278  874.129395  -48848.578125  864.043457
  242.000000  8771.314453  -67884.937500  -59020.992188  9722.467773  -49298.523438  291.205902  153.769989   48.267406  876.843628  -48833.445312  -753.729492
  243.000000  8859.897461  -67920.437500  -58967.464844  9742.480469  -49224.984375  291.805298  267.439911   48.305210  876.157410  -48759.542969  2656.700928
  244.000000  8920.716797  -68033.734375  -59025.847656  9710.564453  -49315.281250  290.849365  316.968292   48.232159  877.484375  -48850.542969  374.496460
  245.000000  8986.365234  -67973.609375  -58885.515625  9554.958984  -49330.554688  286.188690  409.362457   48.210365  877.881042  -48866.027344  3558.509277
  246.000000  8666.304688  -67439.250000  -58683.218750  9444.306641  -49238.914062  282.874451  163.952896   48.277096  876.667603  -48773.742188  638.190918
  247.000000  8750.875000  -67618.601562  -58774.171875  9436.744141  -49337.429688  282.647949  185.081009   48.278538  876.641418  -48872.246094  776.024048
  248.000000  8777.625000  -67885.039062  -59016.222656  9761.545898  -49254.675781  292.376343  154.807129   48.271595  876.767517  -48789.558594  -358.044464
  249.000000  8812.654297  -67741.679688  -58823.253906  9614.564453  -49208.687500  287.973999  250.064438   48.366756  875.042480  -48742.652344  -2648.663086
  250.000000  8724.439453  -67905.812500  -59085.371094  9803.148438  -49282.222656  293.622437  126.572060   48.173649  878.550171  -48818.050781  948.387329
  251.000000  8821.158203  -67757.921875  -58841.660156  9667.316406  -49174.343750  289.554016  283.294312   48.259346  876.990051  -48709.343750  1047.757690
  252.000000  8827.266602  -67879.859375  -58950.082031  9708.186523  -49241.894531  290.778137  220.221420   48.292080  876.395630  -48776.578125  1298.394653
  253.000000  8868.998047  -67930.953125  -58966.652344  9674.003906  -49292.648438  289.754303  276.418701   48.349991  875.345886  -48826.777344  -770.811157
  254.000000  8625.732422  -67822.460938  -59099.644531  9843.626953  -49256.015625  294.834839  -74.368286   48.354538  875.263611  -48790.097656  4023.780029
  255.000000  8892.388672  -67668.140625  -58671.472656  9469.554688  -49201.917969  283.630676  401.731903   48.269260  876.809937  -48736.824219  1935.505493
  256.000000  8830.602539  -67869.078125  -58946.199219  9673.451172  -49272.750000  289.737762  183.740402   48.387764  874.662598  -48806.511719  2531.812988
  257.000000  8840.458984  -68011.468750  -59076.445312  9766.027344  -49310.417969  292.510590  188.310730   48.250423  877.152222  -48845.503906  847.793884
  258.000000  8796.195312  -67866.101562  -58972.851562  9723.082031  -49249.769531  291.224304  135.145996   48.374077  874.910034  -48783.664062  1793.314453
  259.000000  8682.371094  -67866.312500  -59090.992188  9839.490234  -49251.500000  294.710938  -28.843506   48.424652  873.996277  -48784.906250  2718.339844
  260.000000  8757.904297  -68003.281250  -59145.289062  9841.630859  -49303.656250  294.775055   99.450623   48.271313  876.772644  -48838.542969  809.641357
  261.000000  8560.144531  -67559.468750  -58898.261719  9621.610352  -49276.652344  288.185028  -48.723511   48.289955  876.434143  -48811.359375  3181.221191
  262.000000  8539.691406  -67498.625000  -58868.769531  9602.695312  -49266.074219  287.618500  -71.284203   48.308399  876.099548  -48800.601562  -761.293091
  263.000000  8811.437500  -67778.976562  -58856.750000  9583.267578  -49273.484375  287.036591  184.512741   48.398621  874.466370  -48807.144531  382.252655
  264.000000  8522.746094  -67807.617188  -59187.722656  9983.503906  -49204.218750  299.024414  -213.588623   48.427681  873.941650  -48737.597656  127.839851
  265.000000  8836.763672  -67929.406250  -58989.996094  9684.742188  -49305.253906  290.075928  229.036499   48.389748  874.626709  -48839.000000  1928.349976
  266.000000  8847.978516  -68084.398438  -59146.667969  9796.122070  -49350.546875  293.411987  163.259811   48.220608  877.694580  -48885.921875  2179.977539
  267.000000  8721.214844  -67794.281250  -58980.671875  9703.723633  -49276.949219  290.644470   17.432852   48.389053  874.639282  -48810.699219  911.415771
  268.000000  8874.642578  -67854.523438  -58868.980469  9560.077148  -49308.902344  286.341980  254.528732   48.359219  875.178894  -48842.941406  2909.662354
  269.000000  8314.821289  -67385.703125  -58976.886719  9701.391602  -49275.496094  290.574615  -318.554199   48.343983  875.454712  -48809.679688  131.556702
  270.000000  8740.162109  -67833.109375  -58989.976562  9603.472656  -49386.503906  287.641754   99.100952   48.438122  873.753235  -48919.781250  712.593628
  271.000000  8778.619141  -67899.562500  -59032.406250  9774.619141  -49257.789062  292.767914  133.973038   48.296310  876.318848  -48792.433594  -97.295975
  272.000000  8826.093750  -67930.226562  -59012.820312  9653.597656  -49359.222656  289.143097   97.392632   48.522194  872.239319  -48891.691406  1169.415405
  273.000000  8660.589844  -67844.226562  -59087.964844  9767.896484  -49320.070312  292.566559   11.615319   48.314564  875.987732  -48854.539062  -298.973389
  274.000000  8684.998047  -67827.046875  -59048.691406  9728.679688  -49320.011719  291.391937   27.005463   48.218948  877.724792  -48855.402344  -325.348633
  275.000000  8803.053711  -68053.101562  -59155.332031  9911.126953  -49244.203125  296.856598  101.239601   48.370300  874.978394  -48778.136719  1463.084717
  276.000000  8797.443359  -67872.359375  -58977.765625  9628.431641  -49349.335938  288.389343  149.535263   48.317009  875.943420  -48883.781250  810.656433
  277.000000  9029.374023  -68007.171875  -58882.351562  9592.971680  -49289.378906  287.327240  461.339447   48.312351  876.027893  -48823.867188  1229.375610
  278.000000  8795.601562  -67989.812500  -59099.832031  9590.554688  -49509.277344  287.254852  107.284851   48.302437  876.207703  -49043.863281  1515.055176
  279.000000  8819.986328  -67951.843750  -59036.230469  9717.362305  -49318.867188  291.052979  171.439255   48.275742  876.692200  -48853.710938  1527.666748
  280.000000  8914.898438  -68167.039062  -59150.621094  9847.605469  -49303.015625  294.954010  223.544235   48.359749  875.169250  -48837.050781  1903.843262
  281.000000  8792.789062  -67842.156250  -58952.328125  9604.125977  -49348.203125  287.661346  163.932892   48.363529  875.100891  -48882.199219  -598.973633
  282.000000  8616.657227  -67555.093750  -58838.195312  9476.291016  -49361.906250  283.832458   83.552711   48.247429  877.206665  -48897.023438  2024.540283
  283.000000  8706.112305  -67761.656250  -58960.191406  9648.536133  -49311.656250  288.991516  142.637878   48.231060  877.504395  -48846.929688  523.720032
  284.000000  8547.990234  -67597.000000  -58957.238281  9755.073242  -49202.164062  292.182495  -82.598648   48.367374  875.031311  -48736.125000  1704.078735
  285.000000  8680.101562  -67666.875000  -58894.218750  9623.066406  -49271.152344  288.228638   41.562683   48.340660  875.514893  -48805.371094  1944.747803
  286.000000  8725.394531  -67993.492188  -59179.613281  9849.785156  -49329.828125  295.019287   77.775826   48.218124  877.739807  -48865.226562  2141.387207
  287.000000  8829.541016  -67763.703125  -58831.558594  9544.734375  -49286.824219  285.882446  254.486618   48.404312  874.363525  -48820.429688  241.150986
  288.000000  8635.486328  -67757.234375  -59032.550781  9781.273438  -49251.277344  292.967224   32.739796   48.186569  878.314575  -48786.980469  -1033.939209
  289.000000  8720.073242  -67808.906250  -58999.953125  9722.939453  -49277.015625  291.220032   97.476379   48.208584  877.913513  -48812.503906  1183.212402
  290.000000  8806.682617  -68094.609375  -59192.179688  9851.416016  -49340.765625  295.068146  112.888878   48.358089  875.199280  -48874.816406  1099.353027
  291.000000  9005.443359  -67994.164062  -58892.480469  9545.642578  -49346.835938  285.909637  443.055328   48.267044  876.850159  -48881.761719  -1885.598633
  292.000000  8589.711914  -67728.578125  -59038.410156  9767.790039  -49270.621094  292.563385  -115.155846   48.569958  871.381592  -48802.628906  -310.603638
  293.000000  8810.714844  -67836.882812  -58926.628906  9595.276367  -49331.351562  287.396271  237.516159   48.317020  875.943237  -48865.796875  2233.267090
  294.000000  8738.161133  -67859.687500  -59019.671875  9735.855469  -49283.816406  291.606873   29.021585   48.314156  875.995178  -48818.289062  -434.255066
  295.000000  8599.387695  -67633.531250  -58931.816406  9656.335938  -49275.480469  289.225128  -54.587437   48.372169  874.944580  -48809.394531  -807.568604
  296.000000  8692.478516  -67685.953125  -58904.078125  9591.625000  -49312.453125  287.286896  112.081451   48.380074  874.801636  -48846.289062  -501.615845
  297.000000  8857.254883  -67971.195312  -59023.339844  9763.092773  -49260.246094  292.422699  167.981827   48.333836  875.638489  -48794.531250  1817.271851
  298.000000  8829.957031  -68135.171875  -59206.398438  9754.228516  -49452.171875  292.157196   72.696785   48.352688  875.297058  -48986.273438  1706.875977
  299.000000  8698.853516  -67859.062500  -59061.738281  9739.271484  -49322.468750  291.709198   49.177338   48.304699  876.166626  -48857.031250  -217.696732
  300.000000  8812.756836  -67625.851562  -58714.457031  9535.039062  -49179.417969  285.592041  289.078094   48.352100  875.307739  -48713.523438  2039.777466
  301.000000  9018.632812  -68077.648438  -58961.816406  9688.740234  -49273.078125  290.195679  433.167358   48.305439  876.153259  -48807.636719  1133.412109
  302.000000  8505.076172  -67668.796875  -59066.460938  9789.720703  -49276.742188  293.220245  -141.716751   48.238232  877.373901  -48811.945312  2961.096191
  303.000000  8802.431641  -67862.671875  -58966.234375  9662.619141  -49303.617188  289.413330  242.337158   48.278065  876.650024  -48838.437500  2384.097412
  304.000000  8707.437500  -67563.507812  -58757.527344  9542.431641  -49215.093750  285.813477  162.647278   48.342815  875.475830  -48749.289062  468.976318
  305.000000  8942.031250  -68008.187500  -58967.875000  9787.443359  -49180.429688  293.152039  215.989197   48.495586  872.717896  -48713.156250  -656.625977
  306.000000  8580.252930  -67619.281250  -58938.792969  9627.000977  -49311.792969  288.346497  -25.805029   48.314571  875.987610  -48846.261719  437.624359
  307.000000  8677.419922  -67658.031250  -58887.792969  9632.088867  -49255.703125  288.498871  126.001915   48.268402  876.825500  -48790.617188  1765.155884
  308.000000  8805.382812  -67714.359375  -58819.281250  9641.081055  -49178.199219  288.768219  251.911621   48.405251  874.346619  -48711.792969  -17.653646
  309.000000  8658.404297  -67795.867188  -59037.128906  9750.677734  -49286.453125  292.050842  -31.561319   48.387051  874.675476  -48820.222656  3281.379150
  310.000000  8864.097656  -67988.148438  -59029.742188  9741.625977  -49288.117188  291.779724  235.307251   48.384003  874.730591  -48821.917969  1860.679688
  311.000000  8748.648438  -67811.484375  -58964.148438  9735.138672  -49229.007812  291.585419  141.405624   48.379845  874.805725  -48762.847656  -865.264648
  312.000000  8830.841797  -67812.390625  -58883.023438  9532.992188  -49350.031250  285.530762  189.552841   48.314762  875.984192  -48884.500000  730.894958
  313.000000  8641.605469  -67650.335938  -58914.382812  9570.295898  -49344.085938  286.648071  137.698792   48.094223  880.001038  -48880.679688  3636.193848
  314.000000  8850.171875  -68025.695312  -59075.109375  9755.549805  -49319.558594  292.196747  201.157028   48.294689  876.348267  -48854.218750  1401.734375
  315.000000  8836.113281  -68000.156250  -59075.378906  9783.562500  -49291.816406  293.035797  169.395126   48.512417  872.415100  -48824.378906  192.097824
  316.000000  8870.103516  -67774.882812  -58811.171875  9542.668945  -49268.503906  285.820587  249.170288   48.388599  874.647461  -48802.257812  1655.705078
  317.000000  8696.567383  -67683.054688  -58884.968750  9632.181641  -49252.789062  288.501648  152.472794   48.332489  875.662903  -48787.085938  1296.854858
  318.000000  8832.642578  -67900.718750  -58965.519531  9652.748047  -49312.773438  289.117645  236.392212   48.322269  875.848083  -48847.167969  3857.856445
  319.000000  8953.962891  -67909.281250  -58854.906250  9513.832031  -49341.074219  284.956879  361.914337   48.385254  874.707947  -48874.863281  818.450378
  320.000000  8735.876953  -67867.281250  -59042.660156  9691.094727  -49351.566406  290.266205   58.353710   48.284275  876.537292  -48886.328125  1001.189575
  321.000000  8597.454102  -67775.828125  -59082.996094  9772.328125  -49310.667969  292.699310  -118.810677   48.404041  874.368469  -48844.273438  -683.792725
  322.000000  8767.785156  -68110.500000  -59243.652344  9759.250977  -49484.402344  292.307617   11.599935   48.344173  875.451233  -49018.585938  4264.208008
  323.000000  8922.373047  -67956.265625  -58943.246094  9549.249023  -49393.996094  286.017670  346.048431   48.116325  879.596802  -48930.375000  997.327087
  324.000000  8567.267578  -67537.703125  -58877.589844  9527.469727  -49350.121094  285.365326  -38.158092   48.309669  876.076477  -48884.636719  -1968.638550
  325.000000  8846.905273  -68015.593750  -59068.554688  9716.963867  -49351.589844  291.041046  169.853348   48.226845  877.581055  -48886.902344  404.922119
  326.000000  8765.646484  -67827.796875  -58967.132812  9666.400391  -49300.734375  289.526581  135.539566   48.451321  873.515259  -48833.886719  1461.681396
  327.000000  8557.388672  -67725.687500  -59072.808594  9839.845703  -49232.960938  294.721588  -142.290863   48.455467  873.440491  -48766.070312  -926.472473
  328.000000  9010.824219  -68320.648438  -59209.316406  9811.673828  -49397.640625  293.877777  294.322723   48.433308  873.840088  -48930.964844  -991.798340
  329.000000  8636.839844  -67724.031250  -58995.312500  9675.558594  -49319.753906  289.800873  -42.387882   48.405071  874.349854  -48853.351562  1265.298706
  330.000000  8859.919922  -67896.515625  -58943.492188  9563.260742  -49380.230469  286.437347  357.339386   48.240253  877.337158  -48915.414062  2559.423584
  331.000000  8893.572266  -67969.820312  -58979.460938  9657.818359  -49321.640625  289.269531  310.650909   48.348701  875.369263  -48855.781250  559.972839
  332.000000  8459.293945  -67479.453125  -58927.371094  9647.151367  -49280.218750  288.950012  -202.705246   48.346195  875.414612  -48814.382812  1723.977173
  333.000000  8892.793945  -67886.210938  -58899.238281  9540.040039  -49359.199219  285.741852  182.595154   48.444878  873.631409  -48892.414062  929.785156
  334.000000  8929.248047  -67913.031250  -58883.140625  9544.084961  -49339.054688  285.863007  391.507172   48.178394  878.463623  -48874.835938  1058.414673
  335.000000  8523.496094  -67665.632812  -59050.019531  9745.453125  -49304.566406  291.894348  -34.919563   48.164341  878.719910  -48840.484375  -503.725372
  336.000000  8760.986328  -67925.687500  -59064.671875  9778.609375  -49286.062500  292.887451   34.419994   48.417305  874.128906  -48819.542969  -1294.154785
  337.000000  8695.451172  -67755.953125  -58969.605469  9582.296875  -49387.308594  287.007507  100.775429   48.336758  875.585571  -48921.562500  1289.615845
  338.000000  8784.230469  -67809.250000  -58933.136719  9609.550781  -49323.585938  287.823822  126.785378   48.392532  874.576416  -48857.304688  1569.178223
  339.000000  8771.000000  -67809.882812  -58939.097656  9686.773438  -49252.324219  290.136780  127.282722   48.429138  873.915344  -48785.687500  727.124756
  340.000000  8886.482422  -67958.671875  -58971.156250  9711.314453  -49259.843750  290.871826  260.304443   48.427818  873.939148  -48793.222656   26.158995
  341.000000  8713.318359  -67668.921875  -58861.421875  9534.214844  -49327.207031  285.567383   77.532791   48.342491  875.481689  -48861.406250  -873.549255
  342.000000  8781.185547  -67821.156250  -58944.902344  9757.807617  -49187.093750  292.264374  156.109070   48.348511  875.372681  -48721.234375  -275.575592
  343.000000  8976.755859  -68213.656250  -59131.960938  9882.196289  -49249.765625  295.990051  271.011627   48.368935  875.003052  -48783.710938  719.070129
  344.000000  8869.806641  -67866.890625  -58902.531250  9537.193359  -49365.335938  285.656586  309.970795   48.174759  878.529907  -48901.152344  -1810.747314
  345.000000  8676.398438  -67618.578125  -58842.773438  9607.886719  -49234.886719  287.773987   57.535961   48.439869  873.721741  -48768.148438  497.349121
  346.000000  8539.873047  -67659.593750  -59024.820312  9839.572266  -49185.250000  294.713379  -168.072952   48.434021  873.827209  -48718.566406  1958.948608
  347.000000  8762.325195  -67751.359375  -58890.515625  9623.552734  -49266.960938  288.243195  250.585342   48.221962  877.669922  -48802.320312  -370.041199
  348.000000  8799.365234  -67867.453125  -58977.457031  9718.325195  -49259.132812  291.081818  190.639481   48.337833  875.566040  -48793.378906  -307.013519
  349.000000  8942.470703  -67775.953125  -58741.101562  9479.282227  -49261.820312  283.922028  381.891632   48.455868  873.433228  -48794.925781  1983.553101
  350.000000  8939.960938  -67918.984375  -58886.378906  9669.183594  -49217.195312  289.609924  293.362518   48.403873  874.371460  -48750.804688  114.881744
  351.000000  8605.072266  -67890.890625  -59189.453125  9880.873047  -49308.578125  295.950409  -151.350601   48.389977  874.622559  -48842.320312  1007.821472
  352.000000  8711.545898  -67906.796875  -59103.191406  9842.150391  -49261.039062  294.790619   77.346107   48.295712  876.329712  -48795.691406  1320.170044
  353.000000  8749.863281  -67924.546875  -59085.593750  9770.101562  -49315.492188  292.632599  111.210693   48.312618  876.023010  -48849.980469  374.976715
  354.000000  8868.812500  -67936.062500  -58980.113281  9631.730469  -49348.382812  288.488129  278.862396   48.304562  876.169128  -48882.949219  1868.472290
  355.000000  8934.679688  -68047.906250  -59017.054688  9679.486328  -49337.570312  289.918518  273.265381   48.273590  876.731262  -48872.433594  1531.288574
  356.000000  8977.641602  -68136.921875  -59059.968750  9665.348633  -49394.621094  289.495056  227.992111   48.445618  873.618042  -48927.828125  -1457.540527
  357.000000  8846.930664  -67975.953125  -59029.589844  9697.464844  -49332.125000  290.457001  200.977707   48.210564  877.877441  -48867.597656  1430.098755
  358.000000  8756.660156  -68007.640625  -59152.960938  9878.116211  -49274.843750  295.867859   32.237888   48.433586  873.835083  -48808.164062  -908.033508
  359.000000  8837.951172  -67895.531250  -58959.785156  9637.460938  -49322.324219  288.659790  181.539261   48.399059  874.458435  -48855.980469  1273.437866
  360.000000  8756.333984  -67876.000000  -59026.656250  9732.535156  -49294.121094  291.507416  101.403046   48.413319  874.200867  -48827.636719  421.030701
  361.000000  8840.151367  -68039.187500  -59103.609375  9695.423828  -49408.187500  290.395874  228.480896   48.247200  877.210815  -48943.304688  -245.960434
  362.000000  8667.423828  -67857.453125  -59091.699219  9818.461914  -49273.238281  294.081085    8.684773   48.351139  875.325134  -48807.355469  640.102905
  363.000000  8652.734375  -67592.453125  -58839.679688  9615.358398  -49224.320312  287.997772  105.336578   48.148655  879.006226  -48760.386719   57.867569
  364.000000  8770.020508  -67877.515625  -59004.968750  9729.431641  -49275.539062  291.414459  128.856949   48.285858  876.508545  -48810.285156  203.838181
  365.000000  8725.427734  -67782.382812  -58965.718750  9721.338867  -49244.378906  291.172089   59.336567   48.415154  874.167786  -48777.878906  3416.004639
  366.000000  8840.085938  -67775.734375  -58834.648438  9593.388672  -49241.257812  287.339722  257.466034   48.395962  874.514404  -48774.941406  -545.386475
  367.000000  8825.146484  -68033.765625  -59115.750000  9820.820312  -49294.929688  294.151733  121.745270   48.419510  874.089111  -48828.386719  2551.889404
  368.000000  8616.448242  -67850.437500  -59138.203125  9766.621094  -49371.582031  292.528381  -99.472206   48.347267  875.395203  -48905.734375  399.193909
  369.000000  8948.468750  -67805.250000  -58756.179688  9455.573242  -49300.605469  283.211914  347.610107   48.430725  873.886719  -48833.957031  1019.368591
  370.000000  8771.959961  -67860.750000  -58983.820312  9751.842773  -49231.976562  292.085724    8.922246   48.489754  872.822876  -48764.757812  724.680298
  371.000000  8744.070312  -67909.171875  -59067.917969  9785.814453  -49282.101562  293.103241   79.065384   48.299042  876.269287  -48816.718750  448.996460
  372.000000  8838.805664  -67944.359375  -59010.339844  9686.846680  -49323.492188  290.138947  139.664352   48.321480  875.862366  -48857.894531  791.993591
  373.000000  8763.172852  -67746.140625  -58882.195312  9777.865234  -49104.328125  292.865143  156.857437   48.434101  873.825806  -48637.644531  2922.497559
  374.000000  8794.728516  -67964.000000  -59072.496094  9764.332031  -49308.164062  292.459808  151.503891   48.336700  875.586609  -48842.417969  912.976990
  375.000000  8694.130859  -67705.265625  -58922.710938  9594.267578  -49328.445312  287.366058  127.763237   48.214382  877.807922  -48863.878906  1992.745239
  376.000000  8716.147461  -67778.562500  -58966.078125  9619.974609  -49346.101562  288.136047   70.279785   48.284870  876.526489  -48880.855469  1504.545166
  377.000000  8846.482422  -67979.179688  -59041.792969  9634.422852  -49407.371094  288.568787  203.332993   48.323380  875.827942  -48941.753906  -1011.385437
  378.000000  8723.986328  -68014.492188  -59204.863281  9828.169922  -49376.695312  294.371857    5.260549   48.322971  875.835327  -48911.082031  -618.944214
  379.000000  8662.412109  -67658.281250  -58896.015625  9597.000977  -49299.015625  287.447937   83.359116   48.377476  874.848572  -48832.878906  -1421.453735
  380.000000  9039.721680  -67958.359375  -58820.941406  9620.554688  -49200.386719  288.153412  469.785675   48.393833  874.552856  -48734.093750  -820.929810
  381.000000  8787.348633  -67812.156250  -58928.062500  9692.650391  -49235.414062  290.312805  231.390137   48.420349  874.073975  -48768.863281  -224.914749
  382.000000  8770.673828  -67727.070312  -58858.640625  9690.240234  -49168.398438  290.240631  247.378006   48.269226  876.810547  -48703.304688  2610.122803
  383.000000  8951.382812  -68091.406250  -59034.285156  9681.194336  -49353.089844  289.969666  273.335724   48.338810  875.548401  -48887.324219   23.857555
  384.000000  8591.843750  -67656.656250  -58965.601562  9748.522461  -49217.078125  291.986267  -31.991760   48.297886  876.290222  -48751.707031  1929.208374
  385.000000  8748.062500  -67812.625000  -58963.609375  9744.876953  -49218.734375  291.877075   95.910400   48.327129  875.760010  -48753.082031  1828.242676
  386.000000  8480.319336  -67734.437500  -59165.074219  9925.844727  -49239.230469  297.297394  -217.723953   48.283623  876.549133  -48773.996094  930.819946
  387.000000  8685.138672  -67729.132812  -58944.980469  9693.058594  -49251.921875  290.325043   91.041206   48.286285  876.500793  -48786.664062  1429.114990
  388.000000  8769.795898  -67899.390625  -59040.324219  9717.755859  -49322.570312  291.064758  113.447296   48.405773  874.337158  -48856.160156  1344.159302
  389.000000  8813.607422  -67772.687500  -58861.214844  9644.322266  -49216.890625  288.865295  259.323975   48.443089  873.663696  -48750.121094  590.342468
  390.000000  8817.329102  -67851.937500  -58933.582031  9630.797852  -49302.785156  288.460205  267.310516   48.251789  877.127380  -48837.859375  1990.008301
  391.000000  8624.177734  -67464.375000  -58741.984375  9508.830078  -49233.156250  284.807037  108.766045   48.217491  877.751343  -48768.558594  868.595215
  392.000000  8630.362305  -67712.187500  -58982.339844  9699.966797  -49282.375000  290.531952   13.951233   48.203014  878.014954  -48817.917969  742.336975
  393.000000  8593.591797  -67650.312500  -58958.332031  9622.642578  -49335.687500  288.215942  -77.445335   48.395382  874.524902  -48869.378906   -6.234847
  394.000000  8817.927734  -67967.281250  -59045.718750  9758.369141  -49287.351562  292.281219  175.687622   48.274117  876.721741  -48822.210938  -1083.459961
  395.000000  8750.437500  -67840.023438  -59001.414062  9747.625000  -49253.789062  291.959412  109.201927   48.276585  876.676880  -48788.625000  -487.540161
  396.000000  8916.052734  -68004.750000  -58990.574219  9692.875000  -49297.699219  290.319550  340.721619   48.284027  876.541748  -48832.460938  853.941101
  397.000000  8761.092773  -67819.421875  -58947.308594  9673.354492  -49273.953125  289.734863   74.309044   48.498466  872.666077  -48806.648438  153.570343
  398.000000  8834.406250  -68072.492188  -59138.671875  9911.167969  -49227.503906  296.857819  199.781418   48.205116  877.976624  -48763.027344  531.897400
  399.000000  8900.015625  -67931.296875  -58932.585938  9741.087891  -49191.500000  291.763611  334.390991   48.283913  876.543823  -48726.265625  1717.326538
  400.000000  8946.873047  -67774.437500  -58728.910156  9566.570312  -49162.339844  286.536469  387.034332   48.406555  874.323059  -48695.921875  2917.837891
  401.000000  8650.414062  -67746.359375  -58991.414062  9848.980469  -49142.433594  294.995178    7.478049   48.378010  874.838928  -48676.292969   53.470150
  402.000000  8938.878906  -68058.328125  -59030.476562  9726.937500  -49303.539062  291.339783  220.365967   48.369045  875.001099  -48837.484375  1956.084961
  403.000000  8719.753906  -67850.609375  -59036.933594  9683.501953  -49353.429688  290.038788  125.487740   48.276756  876.673767  -48888.261719  1299.911743
  404.000000  8652.095703  -67552.671875  -58800.750000  9532.144531  -49268.605469  285.505371   93.523621   48.299709  876.257141  -48803.218750  -483.660797
  405.000000  8789.779297  -67784.203125  -58897.914062  9672.147461  -49225.765625  289.698700  200.923080   48.324879  875.800781  -48760.136719  1815.893433
  406.000000  8659.921875  -67755.187500  -59000.042969  9808.230469  -49191.812500  293.774658  -17.562607   48.478134  873.032104  -48724.707031  910.795898
  407.000000  8680.730469  -67560.734375  -58781.148438  9618.376953  -49162.773438  288.088165  161.953720   48.263618  876.912415  -48697.734375  1527.290405
  408.000000  8986.969727  -67913.312500  -58834.898438  9530.565430  -49304.332031  285.458069  374.654419   48.380402  874.795654  -48838.167969  1671.021851
  409.000000  8864.175781  -67831.562500  -58871.519531  9520.369141  -49351.148438  285.152679  296.791168   48.153172  878.923767  -48887.171875  6001.716797
  410.000000  9209.630859  -68350.281250  -59042.664062  9812.369141  -49230.296875  293.898590  551.428223   48.342682  875.478271  -48764.496094   74.488716
  411.000000  8701.982422  -67853.203125  -59054.167969  9792.218750  -49261.949219  293.295074   63.277912   48.329006  875.726013  -48796.277344  1449.565430
  412.000000  8760.218750  -67788.156250  -58925.597656  9714.108398  -49211.488281  290.955505  156.681686   48.315056  875.978821  -48745.953125  -1182.438843
  413.000000  8725.176758  -67765.015625  -58947.503906  9667.408203  -49280.093750  289.556763  119.350258   48.337795  875.566772  -48814.339844  357.037445
  414.000000  8772.385742  -67795.671875  -58928.070312  9698.607422  -49229.460938  290.491241   63.799938   48.430859  873.884277  -48762.808594  937.859863
  415.000000  8825.810547  -67970.578125  -59049.808594  9758.642578  -49291.164062  292.289398  139.606613   48.355431  875.247437  -48825.238281  931.003784
  416.000000  8725.989258  -68004.875000  -59193.750000  9843.827148  -49349.921875  294.840820    1.402751   48.437428  873.765747  -48883.207031  -1926.427124
  417.000000  8777.052734  -68046.937500  -59170.238281  9828.768555  -49341.468750  294.389801   95.550934   48.361004  875.146545  -48875.488281  300.126709
  418.000000  8659.628906  -67539.046875  -58778.863281  9537.671875  -49241.191406  285.670898  127.731598   48.292507  876.387878  -48775.871094  1477.441895
  419.000000  8749.489258  -67583.375000  -58736.757812  9539.273438  -49197.484375  285.718872  246.236893   48.303009  876.197327  -48732.066406  2307.370117
  420.000000  8789.743164  -67827.546875  -58942.492188  9669.200195  -49273.292969  289.610443  192.273483   48.345493  875.427307  -48807.464844  874.868835
  421.000000  8523.149414  -67506.250000  -58888.617188  9651.974609  -49236.640625  289.094482  -28.167398   48.232273  877.482300  -48771.902344  1052.686157
  422.000000  8961.289062  -68269.218750  -59209.078125  9885.839844  -49323.238281  296.099182  301.554596   48.351776  875.313599  -48857.347656  1027.593750
  423.000000  8769.235352  -67704.054688  -58840.058594  9659.332031  -49180.726562  289.314850  161.757034   48.413723  874.193604  -48714.238281  989.829346
  424.000000  8619.062500  -67863.015625  -59150.417969  9904.710938  -49245.707031  296.664398  -94.532417   48.330696  875.695374  -48780.019531  561.867065
  425.000000  8806.861328  -67740.445312  -58842.875000  9464.974609  -49377.898438  283.493500  258.998260   48.281403  876.589417  -48912.687500  2010.093872
  426.000000  8868.929688  -67934.640625  -58961.890625  9788.038086  -49173.851562  293.169830  314.599670   48.383442  874.740723  -48707.656250  -555.589722
  427.000000  8641.786133  -67510.789062  -58775.582031  9682.249023  -49093.332031  290.001282  128.127060   48.312752  876.020630  -48627.820312  752.744751
  428.000000  8609.872070  -67372.859375  -58656.890625  9532.960938  -49123.929688  285.529816   88.643120   48.306805  876.128479  -48658.472656  -2297.489746
  429.000000  8755.523438  -67854.679688  -59005.441406  9652.033203  -49353.406250  289.096252  154.035995   48.359512  875.173584  -48887.441406  -394.410797
  430.000000  8803.493164  -67527.375000  -58624.082031  9488.907227  -49135.175781  284.210327  321.622040   48.389748  874.626709  -48668.921875  806.549011
  431.000000  8747.834961  -67780.578125  -58925.242188  9707.227539  -49218.015625  290.749420  150.860458   48.327782  875.748169  -48752.355469  1986.013672
  432.000000  8755.681641  -67982.750000  -59131.628906  9748.695312  -49382.933594  291.991486   21.857462   48.413071  874.205383  -48916.453125  2106.463623
  433.000000  8936.474609  -67942.687500  -58908.851562  9514.968750  -49393.882812  284.990906  397.853149   48.288868  876.453918  -48928.597656  1360.918091
  434.000000  8889.013672  -67982.984375  -58996.085938  9630.290039  -49365.796875  288.445007  282.338013   48.280880  876.598877  -48900.589844  -297.172302
  435.000000  8926.034180  -68139.234375  -59109.371094  9755.474609  -49353.898438  292.194519  285.537598   48.243504  877.278015  -48889.050781  963.212097
  436.000000  8747.585938  -67947.281250  -59097.410156  9816.903320  -49280.507812  294.034424   63.324558   48.336979  875.581543  -48814.761719   -1.157000
  437.000000  8943.509766  -67835.890625  -58797.816406  9444.976562  -49352.839844  282.894531  375.774567   48.294281  876.355652  -48887.503906  318.412384
  438.000000  8719.101562  -67699.093750  -58890.230469  9686.125000  -49204.105469  290.117371   54.629944   48.473846  873.109314  -48737.039062  118.869873
  439.000000  8550.336914  -67693.578125  -59052.492188  9824.749023  -49227.742188  294.269440  -118.857704   48.326946  875.763306  -48762.089844  1082.489624
  440.000000  8708.808594  -67701.351562  -58888.558594  9655.326172  -49233.234375  289.194855  131.057312   48.354691  875.260803  -48767.316406  1007.411865
  441.000000  8741.042969  -67857.914062  -59021.375000  9700.125977  -49321.250000  290.536713   84.991547   48.332829  875.656738  -48855.542969  3208.695312
  442.000000  8875.595703  -67936.453125  -58964.113281  9664.953125  -49299.160156  289.483215  246.625900   48.421139  874.059692  -48832.601562  796.017761
  443.000000  8637.097656  -67557.859375  -58832.707031  9653.157227  -49179.550781  289.129913  117.028893   48.324127  875.814392  -48713.925781  1549.080200
  444.000000  8844.091797  -67857.921875  -58918.882812  9616.007812  -49302.875000  288.017212  172.167603   48.486504  872.881409  -48835.687500  -174.833267
  445.000000  8782.903320  -67831.500000  -58951.597656  9639.245117  -49312.351562  288.713226  137.681900   48.354691  875.260803  -48846.433594  -427.223846
  446.000000  8958.126953  -68004.304688  -58948.324219  9655.683594  -49292.640625  289.205597  340.013947   48.351444  875.319580  -48826.753906  1916.529175
  447.000000  8803.687500  -67970.890625  -59069.011719  9704.654297  -49364.359375  290.672333  146.741592   48.357578  875.208557  -48898.414062  346.985413
  448.000000  8801.252930  -67765.203125  -58870.378906  9479.371094  -49391.007812  283.924713  278.275787   48.238064  877.376953  -48926.214844  773.279114
  449.000000  8777.884766  -67852.328125  -58974.515625  9630.015625  -49344.500000  288.436768  175.609009   48.194763  878.165283  -48880.125000  1356.565063
  450.000000  8940.621094  -68051.359375  -59015.984375  9689.714844  -49326.269531  290.224884  400.271942   48.277275  876.664368  -48861.097656  1363.567627
  451.000000  8881.460938  -67966.500000  -58985.570312  9677.276367  -49308.292969  289.852325  219.125549   48.337311  875.575500  -48842.542969  1163.398682
  452.000000  8760.778320  -68134.578125  -59281.679688  9991.820312  -49289.859375  299.273499  -36.625774   48.429119  873.915649  -48823.222656  1614.389526
  453.000000  8978.949219  -68088.453125  -59014.800781  9672.201172  -49342.601562  289.700317  255.302734   48.429546  873.907959  -48875.960938  766.637573
  454.000000  8897.794922  -67931.195312  -58940.027344  9550.694336  -49389.332031  286.060974  296.046051   48.341240  875.504333  -48923.542969  1033.510864
  455.000000  8762.168945  -67940.273438  -59081.468750  9800.601562  -49280.867188  293.546143   76.852303   48.435287  873.804382  -48814.171875  -204.965607
  456.000000  8825.002930  -67818.406250  -58897.089844  9560.125000  -49336.964844  286.343414  187.046280   48.306831  876.127991  -48871.507812  -1009.692139
  457.000000  8760.974609  -67706.132812  -58847.191406  9608.478516  -49238.710938  287.791718  155.068039   48.367004  875.037964  -48772.675781   36.210808
  458.000000  8635.058594  -67841.562500  -59102.425781  9829.052734  -49273.375000  294.398315  -77.126434   48.374043  874.910706  -48807.269531  158.252411
  459.000000  8610.193359  -67623.570312  -58910.929688  9706.445312  -49204.484375  290.725983  -44.102863   48.351311  875.322021  -48738.597656  403.214630
  460.000000  8976.470703  -68172.015625  -59103.949219  9779.751953  -49324.195312  292.921661  287.549835   48.413109  874.204712  -48857.714844  1226.277710
  461.000000  8654.425781  -67837.460938  -59081.484375  9746.433594  -49335.050781  291.923706  -55.446625   48.232643  877.475586  -48870.308594  720.923401
  462.000000  8823.767578  -67662.921875  -58742.582031  9479.629883  -49262.953125  283.932434  273.829956   48.284302  876.536804  -48797.714844  2294.985840
  463.000000  8763.837891  -67998.398438  -59143.625000  9831.625000  -49312.000000  294.475342   11.680954   48.324909  875.800232  -48846.371094  1151.283936
  464.000000  8859.681641  -67702.375000  -58754.550781  9337.674805  -49416.875000  279.680634  337.622803   48.323433  875.826965  -48951.257812  847.896240
  465.000000  8914.335938  -68063.515625  -59054.937500  9623.638672  -49431.296875  288.245789  268.332794   48.414410  874.181213  -48964.804688  380.682312
  466.000000  8832.869141  -68151.375000  -59222.339844  9913.110352  -49309.230469  296.915985   43.203564   48.446121  873.608948  -48842.433594  1201.524292
  467.000000  9094.333984  -68201.015625  -59006.996094  9688.437500  -49318.558594  290.186615  413.851715   48.467285  873.227478  -48851.554688  1730.342773
  468.000000  8912.412109  -67859.437500  -58852.179688  9626.150391  -49226.031250  288.321014  326.515045   48.297279  876.301270  -48760.667969  501.860901
  469.000000  8763.609375  -67693.234375  -58830.257812  9513.902344  -49316.355469  284.958984  199.595337   48.349201  875.360229  -48850.492188  2477.565186
  470.000000  8782.923828  -68008.390625  -59134.859375  9765.695312  -49369.164062  292.500641   76.477600   48.382076  874.765381  -48902.984375  1806.331055
  471.000000  8699.820312  -67455.093750  -58656.382812  9427.819336  -49228.562500  282.380615  208.583923   48.353039  875.290710  -48762.660156  1688.975952
  472.000000  9024.472656  -67996.828125  -58877.484375  9574.748047  -49302.734375  286.781403  427.059052   48.425011  873.989807  -48836.140625    2.101889
  473.000000  8838.724609  -67975.031250  -59045.234375  9713.682617  -49331.550781  290.942749  178.533646   48.406876  874.317261  -48865.128906  1964.827026
  474.000000  8881.738281  -67940.687500  -58970.507812  9672.119141  -49298.390625  289.697845  209.190384   48.350239  875.341431  -48832.515625  1219.187134
  475.000000  8746.200195  -68013.531250  -59167.464844  9744.188477  -49423.277344  291.856476   50.864319   48.199650  878.076233  -48958.851562  2034.901733
  476.000000  8754.111328  -67852.171875  -58990.085938  9711.979492  -49278.105469  290.891754  154.306656   48.181408  878.408691  -48813.855469  1460.130615
  477.000000  8577.908203  -67711.171875  -59043.175781  9756.329102  -49286.847656  292.220093  -107.376373   48.362835  875.113403  -48820.851562  275.505035
  478.000000  9086.747070  -68090.757812  -58905.277344  9610.549805  -49294.726562  287.853729  473.931061   48.327072  875.761047  -48829.074219  1158.880737
  479.000000  8834.316406  -67970.250000  -59043.128906  9725.345703  -49317.781250  291.292084  122.103462   48.495319  872.722717  -48850.507812  1287.913818
  480.000000  8833.251953  -67886.945312  -58949.972656  9590.579102  -49359.394531  287.255585  229.035812   48.369007  875.001770  -48893.339844  -857.642334
  481.000000  8917.169922  -68085.046875  -59067.800781  9736.678711  -49331.121094  291.631531  259.169159   48.294716  876.347778  -48865.781250  -1897.597046
  482.000000  8764.250000  -67676.953125  -58820.210938  9481.843750  -49338.367188  283.998749  227.442947   48.212505  877.842102  -48873.820312  3127.198975
  483.000000  8686.989258  -67485.304688  -58704.492188  9446.125000  -49258.367188  282.928925  211.571243   48.192848  878.200134  -48794.007812  1499.118530
  484.000000  8546.858398  -67754.390625  -59110.128906  9816.933594  -49293.195312  294.035309  -47.326202   48.275749  876.692078  -48828.039062  1703.693237
  485.000000  8658.556641  -67834.625000  -59083.183594  9710.757812  -49372.425781  290.855164  -16.046465   48.168736  878.639771  -48908.300781  -386.403931
  486.000000  8502.943359  -67570.875000  -58971.566406  9687.916016  -49283.648438  290.170990  -34.497726   48.253151  877.102661  -48818.710938  1241.539307
  487.000000  8830.755859  -67941.015625  -59010.015625  9702.707031  -49307.308594  290.614014  216.254318   48.277000  876.669373  -48842.140625  -1553.658813
  488.000000  8942.026367  -68002.757812  -58963.589844  9607.583984  -49356.007812  287.764923  345.655182   48.219841  877.708557  -48891.390625  1525.219604
  489.000000  8949.769531  -68028.484375  -58981.199219  9664.958008  -49316.242188  289.483368  301.493317   48.304081  876.177856  -48850.812500  2146.219727
  490.000000  8826.700195  -67948.062500  -59027.464844  9647.467773  -49379.996094  288.959503  218.329056   48.204090  877.995361  -48915.531250  -896.439880
  491.000000  8873.101562  -68145.320312  -59167.609375  9799.542969  -49368.066406  293.514435  185.859421   48.253601  877.094482  -48903.121094  1464.305786
  492.000000  8988.812500  -68021.781250  -58940.804688  9622.619141  -49318.187500  288.215240  338.901703   48.373528  874.919983  -48852.089844  1043.130005
  493.000000  8830.613281  -68008.109375  -59081.460938  9679.973633  -49401.488281  289.933105  191.073532   48.276932  876.670593  -48936.320312  1218.413086
  494.000000  8742.317383  -67744.046875  -58909.925781  9603.172852  -49306.753906  287.632782  172.102600   48.330376  875.701172  -48841.070312  106.722794
  495.000000  8627.785156  -67634.750000  -58918.191406  9560.248047  -49357.945312  286.347107   19.113617   48.385761  874.698792  -48891.726562  2165.806396
  496.000000  8717.818359  -67996.843750  -59183.992188  9812.738281  -49371.253906  293.909668  -62.467304   48.467491  873.223816  -48904.250000  1277.125366
  497.000000  8846.785156  -67732.875000  -58790.390625  9542.882812  -49247.507812  285.826996  236.253860   48.450172  873.535950  -48780.671875  688.010864
  498.000000  8608.852539  -67625.156250  -58926.371094  9707.799805  -49218.570312  290.766571  -28.353952   48.405647  874.339417  -48752.160156   82.943764
  499.000000  8849.592773  -67940.242188  -59001.695312  9657.965820  -49343.730469  289.273926  216.129272   48.312973  876.016602  -48878.214844  1884.225586
  500.000000  8838.870117  -67875.953125  -58936.292969  9752.712891  -49183.578125  292.111786  242.245651   48.284134  876.539856  -48718.339844  2027.992310
  501.000000  8882.500977  -68073.109375  -59094.199219  9771.025391  -49323.171875  292.660278  227.001144   48.288609  876.458618  -48857.890625  -171.467041
  502.000000  8868.912109  -68073.984375  -59112.425781  9826.811523  -49285.613281  294.331177  208.943802   48.326984  875.762634  -48819.960938  -68.592369
  503.000000  8934.187500  -67809.921875  -58774.656250  9592.128906  -49182.527344  287.302002  359.723724   48.368137  875.017517  -48716.480469  -1579.623535
  504.000000  8694.953125  -67722.984375  -58928.687500  9705.737305  -49222.949219  290.704773   81.716362   48.289299  876.446045  -48757.660156  2047.075073
  505.000000  8603.862305  -67707.523438  -59005.644531  9765.025391  -49240.617188  292.480560  -59.639843   48.454762  873.453186  -48773.734375  1751.015015
  506.000000  9017.431641  -68118.218750  -59008.164062  9681.488281  -49326.675781  289.978485  314.321167   48.440048  873.718506  -48859.937500  756.812195
  507.000000  8626.560547  -67588.335938  -58866.617188  9637.507812  -49229.109375  288.661194  -29.402832   48.463783  873.290588  -48762.140625  300.090790
  508.000000  8722.722656  -67723.609375  -58904.742188  9630.904297  -49273.835938  288.463409   81.320274   48.425728  873.976868  -48807.234375  -234.175980
  509.000000  8691.437500  -67902.531250  -59120.824219  9817.013672  -49303.812500  294.037720  -28.193186   48.363018  875.110107  -48837.816406  -1269.845337
  510.000000  8717.363281  -67732.781250  -58911.875000  9644.244141  -49267.632812  288.862946  125.761009   48.331532  875.680237  -48801.937500  258.679260
  511.000000  8752.496094  -67802.351562  -58955.238281  9734.191406  -49221.046875  291.557037  141.382324   48.296680  876.312134  -48755.687500  878.350037
  512.000000  8667.436523  -67580.281250  -58817.203125  9494.664062  -49322.539062  284.382782   52.001343   48.333820  875.638733  -48856.824219  -145.126007
  513.000000  8813.128906  -68062.132812  -59150.304688  9865.599609  -49284.703125  295.492950  125.293159   48.289585  876.440857  -48819.414062  -586.847229
  514.000000  8626.647461  -67668.531250  -58941.867188  9574.848633  -49367.019531  286.784424   38.248615   48.317436  875.935669  -48901.460938  1325.262085
  515.000000  8599.076172  -67617.593750  -58919.187500  9658.625000  -49260.562500  289.293671  -20.979248   48.369133  874.999512  -48794.503906  1807.334473
  516.000000  8986.824219  -67939.140625  -58853.308594  9578.916016  -49274.390625  286.906250  388.067230   48.429386  873.910889  -48807.753906  2467.722168
  517.000000  8763.876953  -67812.171875  -58948.820312  9610.162109  -49338.656250  287.842133   70.431198   48.472702  873.129944  -48871.601562  800.450623
  518.000000  8742.964844  -67835.367188  -58988.820312  9788.704102  -49200.117188  293.189789  100.541809   48.408672  874.284790  -48733.679688  1656.201782
  519.000000  8628.781250  -67687.859375  -58968.136719  9779.062500  -49189.074219  292.901001  -40.675556   48.378654  874.827271  -48722.925781  1463.367188
  520.000000  8861.211914  -67838.328125  -58879.960938  9644.214844  -49235.746094  288.862061  261.387054   48.465431  873.260925  -48768.761719  3370.764404
  521.000000  8892.248047  -67979.765625  -58989.675781  9653.174805  -49336.500000  289.130432  242.943359   48.365421  875.066650  -48870.480469  2163.977051
  522.000000  8865.613281  -68087.578125  -59130.328125  9729.431641  -49400.898438  291.414459  276.785065   48.145920  879.056152  -48936.992188  -930.464844
  523.000000  8740.845703  -67743.218750  -58907.386719  9670.810547  -49236.578125  289.658661  121.497948   48.434059  873.826538  -48769.894531  981.906921
  524.000000  8648.501953  -67758.875000  -59008.972656  9736.032227  -49272.941406  291.612183  -45.909180   48.357975  875.201355  -48806.992188  -2452.668457
  525.000000  8793.084961  -68026.828125  -59132.203125  9764.808594  -49367.394531  292.474091  136.279892   48.269329  876.808655  -48902.300781  2258.597656
  526.000000  8782.283203  -67926.453125  -59049.207031  9755.985352  -49293.222656  292.209808  127.644264   48.392162  874.583069  -48826.945312  -384.285950
  527.000000  8777.252930  -67996.617188  -59122.148438  9817.001953  -49305.148438  294.037354  108.884743   48.380650  874.791199  -48838.980469  -2316.568359
  528.000000  8728.955078  -67849.445312  -59017.566406  9703.841797  -49313.726562  290.648010  113.241760   48.306252  876.138489  -48848.277344  820.724670
  529.000000  8843.046875  -67751.312500  -58820.242188  9460.693359  -49359.546875  283.365265  344.363251   48.201382  878.044678  -48895.105469  1755.907227
  530.000000  8814.933594  -67895.171875  -58984.437500  9623.762695  -49360.675781  288.249481  146.842758   48.313702  876.003418  -48895.152344  -655.034973
  531.000000  8844.398438  -68083.429688  -59144.417969  9831.842773  -49312.574219  294.481873  191.974503   48.266598  876.858276  -48847.503906  1924.087524
  532.000000  9061.848633  -68196.375000  -59036.968750  9689.088867  -49347.878906  290.206146  347.542450   48.415966  874.153076  -48881.371094  817.164185
  533.000000  8955.125977  -68297.468750  -59246.746094  9947.848633  -49298.898438  297.956451  267.062958   48.266247  876.864685  -48833.832031  2779.838623
  534.000000  8549.712891  -67661.546875  -59013.554688  9720.041992  -49293.511719  291.133240  -41.341137   48.294537  876.351013  -48828.171875  2946.837158
  535.000000  8799.228516  -68047.867188  -59156.175781  9821.449219  -49334.726562  294.170563  145.527618   48.234112  877.448853  -48869.968750  1386.125977
  536.000000  8800.516602  -67869.562500  -58969.484375  9632.393555  -49337.089844  288.507996  230.507401   48.409336  874.272827  -48870.644531  -832.262756
  537.000000  8801.661133  -68007.867188  -59109.343750  9800.140625  -49309.203125  293.532349  133.531494   48.383102  874.746826  -48843.011719  3148.683350
  538.000000  8776.516602  -67858.562500  -58984.949219  9605.550781  -49379.398438  287.704010  203.427933   48.251255  877.137085  -48914.476562  -446.190369
  539.000000  8839.129883  -67979.695312  -59043.554688  9677.122070  -49366.433594  289.847717  219.136658   48.236908  877.398010  -48901.652344  1843.607056
  540.000000  8657.921875  -67725.390625  -58964.906250  9724.128906  -49240.777344  291.255646   -0.593801   48.309383  876.081665  -48775.296875  -1682.805176
  541.000000  8785.464844  -67869.500000  -58992.097656  9470.638672  -49521.460938  283.663147  162.846939   48.235592  877.421936  -49056.691406  1412.413452
  542.000000  9072.943359  -68095.757812  -58922.000000  9648.325195  -49273.675781  288.985199  427.541290   48.339977  875.527222  -48807.898438  -1280.803833
  543.000000  8847.070312  -67829.687500  -58884.207031  9665.810547  -49218.398438  289.508911  259.978607   48.376415  874.867798  -48752.269531  1602.402222
  544.000000  8678.706055  -67666.101562  -58888.410156  9678.849609  -49209.562500  289.899445   29.850479   48.372520  874.938232  -48743.472656  252.426697
  545.000000  8592.583008  -67476.312500  -58796.167969  9545.727539  -49250.441406  285.912201   83.675346   48.145779  879.058716  -48786.535156  2148.843018
  546.000000  8714.132812  -67742.671875  -58938.593750  9775.962891  -49162.632812  292.808167  148.954086   48.329185  875.722717  -48696.960938  875.157593
  547.000000  8881.072266  -67914.679688  -58944.660156  9602.685547  -49341.976562  287.618195  325.143402   48.321350  875.864746  -48876.378906  2991.338135
  548.000000  8485.184570  -67611.468750  -59029.261719  9685.943359  -49343.320312  290.111908  -169.110168   48.354691  875.260803  -48877.402344  -282.973236
  549.000000  8618.478516  -67563.132812  -58846.437500  9534.835938  -49311.601562  285.585968   39.579311   48.322601  875.842041  -48845.992188  -1136.144775
  550.000000  8922.791016  -67907.835938  -58884.097656  9535.152344  -49348.945312  285.595459  352.290497   48.236645  877.402771  -48884.164062  -476.875793
  551.000000  8713.838867  -67658.812500  -58855.117188  9669.677734  -49185.437500  289.624725  130.190002   48.224350  877.626465  -48720.777344  -530.479736
  552.000000  8723.591797  -67514.812500  -58684.480469  9417.506836  -49266.972656  282.071747  231.248581   48.433708  873.832886  -48800.292969  1613.369751
  553.000000  8623.853516  -67671.250000  -58949.164062  9802.952148  -49146.210938  293.616547    2.434061   48.283211  876.556580  -48680.980469   69.470650
  554.000000  8923.126953  -67825.242188  -58805.644531  9545.233398  -49260.410156  285.897400  294.163177   48.372719  874.934631  -48794.320312  -1499.440308
  555.000000  8599.377930  -67650.328125  -58953.191406  9679.722656  -49273.468750  289.925598  -47.413029   48.429482  873.909119  -48806.832031  1002.944702
  556.000000  8748.276367  -67775.859375  -58932.617188  9677.575195  -49255.042969  289.861267   89.980202   48.352356  875.303101  -48789.148438  3208.216553
  557.000000  8914.607422  -68018.140625  -59006.945312  9663.314453  -49343.632812  289.434143  245.339218   48.350571  875.335388  -48877.753906  487.495300
  558.000000  8707.060547  -67978.835938  -59170.394531  9860.068359  -49310.328125  295.327271   72.314796   48.222443  877.661194  -48845.683594  892.498352
  559.000000  8809.326172  -67837.750000  -58932.113281  9626.492188  -49305.621094  288.331238  195.038086   48.364880  875.076416  -48839.605469  1361.597778
  560.000000  8820.197266  -67832.031250  -58915.906250  9551.964844  -49363.941406  286.099030  236.580399   48.291103  876.413330  -48898.636719  2902.816406
  561.000000  8832.068359  -68061.359375  -59130.878906  9855.297852  -49275.582031  295.184387  133.841492   48.411987  874.224915  -48809.113281  164.332413
  562.000000  8626.521484  -67660.398438  -58942.757812  9738.017578  -49204.742188  291.671631   44.155140   48.325478  875.789917  -48739.105469  -274.444885
  563.000000  8883.682617  -68064.109375  -59080.824219  9665.999023  -49414.824219  289.514557  169.558640   48.444401  873.640015  -48948.042969  -2383.277344
  564.000000  8706.714844  -67941.750000  -59140.464844  9809.160156  -49331.304688  293.802490   27.227407   48.335014  875.617126  -48865.578125  1366.546875
  565.000000  8905.540039  -67956.968750  -58945.246094  9694.087891  -49251.156250  290.355865  243.919128   48.350193  875.342224  -48785.281250  1418.336060
  566.000000  8859.976562  -67974.906250  -59018.328125  9698.265625  -49320.062500  290.480988  130.729126   48.401264  874.418640  -48853.695312  441.778961
  567.000000  8543.031250  -67697.562500  -59054.808594  9734.896484  -49319.914062  291.578156  -93.694740   48.228878  877.544067  -48855.207031  773.068481
  568.000000  8844.472656  -68036.281250  -59094.734375  9800.095703  -49294.640625  293.531006  246.658081   48.221611  877.676331  -48830.003906  -1108.484131
  569.000000  8762.021484  -68001.187500  -59137.046875  9782.971680  -49354.074219  293.018097   66.966469   48.397739  874.482300  -48887.742188  2554.254395
  570.000000  8762.415039  -67991.382812  -59138.437500  9832.375977  -49306.062500  294.497833   66.473114   48.350368  875.339050  -48840.187500    1.836068
  571.000000  8972.298828  -68159.859375  -59099.816406  9706.324219  -49393.492188  290.722351  298.590057   48.303825  876.182495  -48928.066406  2660.301025
  572.000000  8826.534180  -67994.390625  -59073.750000  9773.840820  -49299.910156  292.744598  197.403519   48.286491  876.497009  -48834.648438  2531.129395
  573.000000  8751.561523  -67795.593750  -58948.371094  9730.628906  -49217.742188  291.450348  102.413452   48.388313  874.652649  -48751.500000  -133.398468
  574.000000  8858.077148  -67996.859375  -59044.605469  9697.287109  -49347.320312  290.451691  218.570908   48.361183  875.143311  -48881.339844  -895.860413
  575.000000  8825.750977  -67928.898438  -59011.085938  9763.179688  -49247.906250  292.425293  188.893188   48.261177  876.956787  -48782.890625  1447.630615
  576.000000  8918.205078  -68203.125000  -59192.636719  9868.246094  -49324.390625  295.572235  211.577866   48.286430  876.498169  -48859.128906  236.945038
  577.000000  8739.468750  -67691.421875  -58852.425781  9494.261719  -49358.164062  284.370697  129.756027   48.333523  875.644165  -48892.449219  425.600281
  578.000000  8841.070312  -67902.328125  -58969.644531  9696.387695  -49273.257812  290.424744  194.297592   48.315464  875.971436  -48807.718750  735.868103
  579.000000  8793.384766  -67817.000000  -58923.707031  9586.433594  -49337.273438  287.131409  205.746155   48.387505  874.667297  -48871.039062  -113.781036
  580.000000  8641.053711  -67779.281250  -59036.617188  9683.600586  -49353.015625  290.041748   -6.753784   48.345570  875.425964  -48887.187500  3030.875000
  581.000000  8768.718750  -67843.367188  -58976.863281  9657.815430  -49319.046875  289.269440  178.714157   48.264000  876.905518  -48854.003906  829.501831
  582.000000  8650.453125  -67904.476562  -59160.718750  9846.743164  -49313.976562  294.928162   89.381447   48.094734  879.991699  -48850.562500  323.936584
  583.000000  8787.519531  -67791.500000  -58911.039062  9613.612305  -49297.425781  287.945465  232.974655   48.314301  875.992554  -48831.898438  678.496033
  584.000000  8575.763672  -67840.484375  -59174.984375  9870.479492  -49304.503906  295.639130  -184.807373   48.428425  873.928223  -48837.875000  958.277222
  585.000000  8905.210938  -68008.531250  -59009.089844  9643.388672  -49365.703125  288.837341  255.165329   48.331902  875.673523  -48900.003906  1647.169189
  586.000000  8758.419922  -67820.945312  -58960.621094  9735.588867  -49225.031250  291.598907  178.947433   48.355602  875.244324  -48759.105469  1863.314575
  587.000000  8784.734375  -67948.914062  -59073.292969  9789.863281  -49283.429688  293.224518  141.563644   48.336132  875.596863  -48817.691406  283.696960
  588.000000  8737.865234  -67932.695312  -59092.308594  9874.285156  -49218.023438  295.753113   16.363943   48.436237  873.787231  -48751.320312  2678.098877
  589.000000  8922.083984  -67957.734375  -58936.656250  9731.178711  -49205.476562  291.466797  263.270844   48.402988  874.387451  -48739.093750  2332.391846
  590.000000  8777.287109  -67936.046875  -59071.925781  9675.037109  -49396.890625  289.785248  121.071983   48.337749  875.567566  -48931.136719  -1766.180542
  591.000000  8952.335938  -68082.835938  -59043.339844  9833.708984  -49209.632812  294.537781  326.784912   48.268646  876.821106  -48744.542969  1670.443237
  592.000000  8764.185547  -67844.445312  -58977.558594  9726.117188  -49251.441406  291.315186   55.562267   48.300751  876.238281  -48786.042969  2239.255859
  593.000000  8879.687500  -68070.531250  -59098.089844  9840.265625  -49257.824219  294.734161  197.686157   48.269054  876.813660  -48792.730469  2528.462646
  594.000000  9055.335938  -67985.046875  -58831.398438  9530.277344  -49301.121094  285.449432  502.529877   48.344048  875.453491  -48835.304688  697.774109
  595.000000  8821.192383  -67834.515625  -58917.855469  9599.586914  -49318.269531  287.525391  192.844788   48.326820  875.765564  -48852.621094  -549.982056
  596.000000  8685.942383  -67784.640625  -59003.234375  9664.466797  -49338.765625  289.468658   60.223301   48.322895  875.836731  -48873.152344  1221.350708
  597.000000  8773.529297  -68041.953125  -59180.140625  9921.113281  -49259.027344  297.155701   36.556610   48.408360  874.290466  -48792.593750  969.072510
  598.000000  8727.194336  -67847.289062  -59025.800781  9715.098633  -49310.703125  290.985168   96.332954   48.364784  875.078186  -48844.687500   86.886765
  599.000000  8693.706055  -67866.351562  -59087.769531  9775.856445  -49311.914062  292.804993   -7.080177   48.434811  873.812988  -48845.222656  -336.179688
  600.000000  8649.561523  -67899.234375  -59161.757812  9911.009766  -49250.750000  296.853088  -42.910614   48.286343  876.499756  -48785.492188  1715.334351
  601.000000  8680.601562  -67833.539062  -59067.632812  9880.487305  -49187.144531  295.938873   39.233021   48.383659  874.736755  -48720.949219  2493.164795
  602.000000  8838.181641  -68037.171875  -59100.074219  9842.602539  -49257.472656  294.804138  182.082260   48.348862  875.366333  -48791.609375   15.668018
  603.000000  8587.949219  -67494.703125  -58810.261719  9534.492188  -49275.769531  285.575684   56.443241   48.274921  876.707092  -48810.621094  747.133667
  604.000000  8773.015625  -67812.546875  -58946.164062  9682.232422  -49263.929688  290.000793  139.296127   48.368847  875.004639  -48797.875000  2155.713135
  605.000000  8811.490234  -68040.359375  -59134.828125  9792.464844  -49342.363281  293.302429  147.023087   48.299202  876.266357  -48876.980469  -740.570740
  606.000000  8639.902344  -67419.421875  -58678.703125  9466.869141  -49211.835938  283.550232   97.538139   48.388821  874.643494  -48745.589844  272.557312
  607.000000  8818.310547  -67736.593750  -58818.351562  9621.921875  -49196.429688  288.194366  223.579330   48.345398  875.429077  -48730.601562  -399.418884
  608.000000  8643.964844  -67874.750000  -59137.792969  9814.753906  -49323.039062  293.970032  -39.189259   48.385410  874.705139  -48856.824219  1218.121826
  609.000000  8777.667969  -67917.468750  -59050.453125  9733.328125  -49317.125000  291.531189  127.438477   48.259182  876.993042  -48852.128906  1616.284668
  610.000000  8782.638672  -67853.156250  -58966.593750  9565.490234  -49401.101562  286.504120  224.833878   48.186832  878.309814  -48936.800781  -1779.439575
  611.000000  8732.267578  -67724.468750  -58898.500000  9596.458984  -49302.039062  287.431702  143.856812   48.223015  877.650757  -48837.390625  -1383.881226
  612.000000  8647.422852  -67604.765625  -58853.667969  9602.062500  -49251.605469  287.599518   72.815056   48.267357  876.844482  -48786.527344  -508.320312
  613.000000  8879.530273  -67983.187500  -59007.277344  9569.393555  -49437.882812  286.621033  200.785706   48.310684  876.058105  -48972.390625  -1368.908813
  614.000000  8576.925781  -67807.367188  -59124.898438  9811.451172  -49313.445312  293.871124  -49.803791   48.250408  877.152527  -48848.531250  2076.990967
  615.000000  8642.768555  -67738.117188  -58995.718750  9821.442383  -49174.277344  294.170380   44.521118   48.314621  875.986694  -48708.746094  364.222504
  616.000000  8840.398438  -68031.632812  -59097.753906  9801.807617  -49295.945312  293.582275  175.192810   48.392750  874.572449  -48829.660156  2165.822021
  617.000000  8915.423828  -68258.718750  -59250.726562  9794.435547  -49456.289062  293.361450  166.833878   48.325237  875.794312  -48990.656250  -2063.716309
  618.000000  8719.467773  -67841.000000  -59030.742188  9702.527344  -49328.214844  290.608643   51.594288   48.276062  876.686401  -48863.054688  2745.744385
  619.000000  8753.134766  -67788.335938  -58950.218750  9620.789062  -49329.429688  288.160431  143.803635   48.343964  875.455017  -48863.617188  1574.174683
  620.000000  8701.267578  -67806.203125  -59002.800781  9802.019531  -49200.781250  293.588623   94.845619   48.373814  874.914795  -48734.679688   -2.132644
  621.000000  8765.916016  -67672.296875  -58805.554688  9596.652344  -49208.902344  287.437500  252.378906   48.294796  876.346313  -48743.562500  734.852722
  622.000000  8705.183594  -67680.281250  -58881.726562  9743.888672  -49137.835938  291.847473  177.924850   48.435707  873.796814  -48671.136719  -244.764771
  623.000000  8782.258789  -67945.609375  -59065.035156  9872.652344  -49192.382812  295.704163   79.418762   48.472229  873.138428  -48725.332031  2269.651611
  624.000000  8705.450195  -67811.578125  -59006.000000  9775.201172  -49230.796875  292.785370   59.055637   48.338459  875.554749  -48765.035156  564.650574
  625.000000  8771.179688  -67860.054688  -59001.648438  9781.665039  -49219.984375  292.978973   76.917473   48.392567  874.575745  -48753.703125  1225.111450
  626.000000  8712.781250  -67816.843750  -59009.945312  9717.353516  -49292.593750  291.052704   86.001282   48.304165  876.176331  -48827.164062  3656.711426
  627.000000  8723.381836  -67704.554688  -58876.800781  9633.803711  -49242.996094  288.550232  183.838638   48.324574  875.806335  -48777.367188  -1659.469971
  628.000000  8764.552734  -67697.312500  -58830.976562  9659.550781  -49171.425781  289.321411  169.151779   48.343052  875.471558  -48705.621094  1071.351074
  629.000000  8714.138672  -67744.062500  -58940.203125  9706.526367  -49233.675781  290.728424  139.608643   48.357037  875.218384  -48767.734375  2024.953613
  630.000000  8662.201172  -67739.343750  -58974.164062  9834.538086  -49139.625000  294.562592   61.745605   48.359001  875.182800  -48673.664062  3788.294434
  631.000000  8711.230469  -67749.398438  -58946.785156  9796.926758  -49149.859375  293.436066   86.263039   48.332016  875.671448  -48684.160156  -155.995865
  632.000000  8639.175781  -67697.953125  -58964.406250  9681.455078  -49282.953125  289.977509   11.108475   48.303997  876.179382  -48817.523438  788.172058
  633.000000  8652.341797  -67845.515625  -59098.339844  9868.413086  -49229.925781  295.577209  -21.804968   48.298931  876.271301  -48764.546875  1431.007812
  634.000000  8931.890625  -68058.179688  -59023.757812  9662.648438  -49361.109375  289.414185  347.354370   48.243713  877.274231  -48896.261719  -412.535522
  635.000000  8751.601562  -67874.453125  -59028.531250  9655.953125  -49372.578125  289.213654   93.297035   48.279892  876.616821  -48907.382812  3558.719482
  636.000000  8843.019531  -67761.406250  -58811.105469  9510.523438  -49300.582031  284.857758  266.078186   48.325222  875.794556  -48834.949219  1646.679565
  637.000000  8717.147461  -67849.718750  -59040.984375  9803.285156  -49237.699219  293.626526  -26.731720   48.442196  873.679749  -48770.937500  2195.543213
  638.000000  8730.722656  -67624.632812  -58799.437500  9502.162109  -49297.273438  284.607330  219.591141   48.296322  876.318604  -48831.917969  233.006348
  639.000000  8548.857422  -67654.015625  -59013.316406  9731.618164  -49281.699219  291.479950  -135.557785   48.349167  875.360840  -48815.835938  -1856.684814
  640.000000  8724.480469  -67669.875000  -58854.707031  9644.819336  -49209.886719  288.880188  144.292175   48.388084  874.656799  -48743.648438  2962.613037
  641.000000  8677.960938  -67761.437500  -58985.574219  9729.121094  -49256.453125  291.405182   18.731232   48.350380  875.338867  -48790.578125  919.386414
  642.000000  8751.729492  -67576.109375  -58726.773438  9604.321289  -49122.453125  287.667175  134.283554   48.451328  873.515076  -48655.605469  2380.223633
  643.000000  8696.744141  -67585.960938  -58791.121094  9596.945312  -49194.175781  287.446259  151.918228   48.337975  875.563477  -48728.417969  -1412.249390
  644.000000  8838.529297  -67823.593750  -58897.691406  9610.632812  -49287.058594  287.856232  238.769150   48.298035  876.287537  -48821.687500  710.800049
  645.000000  8841.520508  -67895.437500  -58957.144531  9754.677734  -49202.468750  292.170654  227.158646   48.244274  877.264038  -48737.613281  231.269608
  646.000000  8879.414062  -67871.390625  -58890.554688  9703.853516  -49186.703125  290.648346  244.824341   48.345558  875.426147  -48720.875000  978.914490
  647.000000  8659.769531  -67893.382812  -59134.511719  9886.860352  -49247.652344  296.129761  -82.466942   48.406544  874.323242  -48781.234375  480.839539
  648.000000  8813.322266  -68020.265625  -59112.242188  9752.727539  -49359.515625  292.112244   73.451508   48.418285  874.111206  -48892.984375  1335.974731
  649.000000  8899.347656  -67909.062500  -58910.570312  9475.410156  -49435.160156  283.806061  321.949402   48.204388  877.989929  -48970.691406  923.752930
  650.000000  8771.304688  -68079.734375  -59215.687500  9863.530273  -49352.156250  295.430969  113.977173   48.287388  876.480774  -48886.886719  3908.718262
  651.000000  8737.096680  -67792.265625  -58956.804688  9675.776367  -49281.027344  289.807404  140.707962   48.357994  875.201050  -48815.078125  -563.474731
  652.000000  8836.683594  -67871.203125  -58941.960938  9712.857422  -49229.101562  290.918030  279.217651   48.201546  878.041687  -48764.660156  262.110168
  653.000000  8655.286133  -67807.632812  -59056.625000  9753.482422  -49303.140625  292.134827   27.778320   48.364082  875.090881  -48837.132812  1350.160034
  654.000000  9016.867188  -68210.585938  -59101.699219  9662.285156  -49439.414062  289.403320  386.539459   48.291378  876.408325  -48974.105469  -269.984131
  655.000000  8773.451172  -67853.765625  -58990.140625  9690.916016  -49299.226562  290.260864  148.584518   48.355576  875.244812  -48833.300781  2360.581299
  656.000000  8900.259766  -67835.257812  -58835.988281  9593.248047  -49242.742188  287.335510  309.277069   48.250244  877.155518  -48777.832031  -1524.733643
  657.000000  8692.519531  -67757.429688  -58972.546875  9675.855469  -49296.691406  289.809753   46.297729   48.310558  876.060364  -48831.199219  535.722595
  658.000000  8751.210938  -67767.015625  -58928.121094  9694.539062  -49233.582031  290.369385  182.807068   48.378368  874.832458  -48767.437500  616.068909
  659.000000  8861.265625  -68080.937500  -59128.707031  9819.937500  -49308.769531  294.125305  198.388428   48.348717  875.368958  -48842.910156  -151.930130
  660.000000  8688.107422  -67719.265625  -58945.222656  9694.331055  -49250.890625  290.363159  111.521828   48.456158  873.428040  -48783.996094   14.548685
  661.000000  8887.697266  -67820.781250  -58838.562500  9551.947266  -49286.617188  286.098480  299.398834   48.475300  873.083130  -48819.539062  814.084961
  662.000000  9008.627930  -68103.429688  -59005.832031  9642.440430  -49363.390625  288.808929  353.671112   48.224560  877.622681  -48898.726562  -781.174255
  663.000000  8869.477539  -67816.343750  -58851.425781  9605.368164  -49246.058594  287.698547  296.539520   48.270260  876.791748  -48780.953125  971.244446
  664.000000  8748.960938  -67886.453125  -59050.738281  9670.421875  -49380.316406  289.647034   46.542316   48.333210  875.649841  -48914.605469  3776.918213
  665.000000  8850.171875  -68046.531250  -59096.359375  9704.501953  -49391.859375  290.667786  223.199570   48.310608  876.059509  -48926.367188  -90.135735
  666.000000  8606.091797  -67764.640625  -59063.187500  9705.664062  -49357.523438  290.702576  -99.000435   48.281269  876.591858  -48892.312500  570.713440
  667.000000  8736.185547  -67951.406250  -59124.703125  9857.525391  -49267.179688  295.251129   38.257095   48.392342  874.579834  -48800.898438  486.603943
  668.000000  8791.217773  -67915.757812  -59029.343750  9715.722656  -49313.621094  291.003906  109.017662   48.376633  874.863831  -48847.492188  3250.488037
  669.000000  8620.413086  -67568.945312  -58851.410156  9550.074219  -49301.335938  286.042389   17.765844   48.456017  873.430603  -48834.441406  1540.670288
  670.000000  8858.498047  -67921.976562  -58972.347656  9694.333984  -49278.015625  290.363220  259.322144   48.272541  876.750305  -48812.890625  -553.001099
  671.000000  8883.339844  -67823.023438  -58840.328125  9446.761719  -49393.566406  282.947998  316.785919   48.275749  876.692078  -48928.410156  -2291.953857
  672.000000  8851.242188  -67980.218750  -59032.351562  9678.859375  -49353.492188  289.899750  197.276352   48.361034  875.145996  -48887.511719  1945.491333
  673.000000  8579.794922  -67598.796875  -58929.796875  9619.137695  -49310.660156  288.110962  -86.984108   48.430458  873.891541  -48844.011719  -1018.437073
  674.000000  8555.865234  -67718.187500  -59065.660156  9687.231445  -49378.429688  290.150513  -109.331352   48.283138  876.557922  -48913.203125  3175.237549
  675.000000  8952.658203  -67978.375000  -58930.242188  9701.528320  -49228.714844  290.578705  435.172089   48.216885  877.762390  -48764.125000  1756.489380
  676.000000  8716.419922  -67824.351562  -59007.089844  9686.214844  -49320.875000  290.120056   67.129494   48.316803  875.947144  -48855.324219  2348.276367
  677.000000  8674.419922  -67839.640625  -59067.179688  9743.013672  -49324.164062  291.821289    0.155843   48.298244  876.283752  -48858.789062  1052.321289
  678.000000  8844.724609  -67766.843750  -58830.195312  9606.512695  -49223.683594  287.732819  316.851654   48.286572  876.495605  -48758.421875  2032.584961
  679.000000  8876.419922  -67800.898438  -58838.414062  9584.041992  -49254.371094  287.059753  366.004486   48.315758  875.966125  -48788.828125  -454.928314
  680.000000  8865.607422  -67942.296875  -58985.257812  9677.773438  -49307.484375  289.867218  190.344803   48.460770  873.344910  -48840.542969  2068.417480
  681.000000  8719.931641  -67926.882812  -59113.984375  9895.257812  -49218.726562  296.381287   -1.552160   48.368484  875.011230  -48752.675781  -137.788498
  682.000000  8760.800781  -67796.828125  -58944.031250  9616.535156  -49327.496094  288.033020  140.700607   48.419163  874.095398  -48860.957031  1907.317871
  683.000000  8800.433594  -67990.820312  -59088.500000  9739.708984  -49348.789062  291.722290  164.440750   48.253693  877.092773  -48883.843750  2047.735107
  684.000000  8984.580078  -67915.359375  -58841.492188  9567.886719  -49273.605469  286.575897  460.074097   48.270714  876.783508  -48808.496094  570.151917
  685.000000  8892.353516  -68040.187500  -59058.593750  9745.507812  -49313.085938  291.895996  326.745483   48.229961  877.524353  -48848.371094  -563.198303
  686.000000  8719.862305  -67621.453125  -58802.671875  9517.775391  -49284.898438  285.074982  173.059494   48.223583  877.640442  -48820.242188  911.388428
  687.000000  8743.634766  -67694.070312  -58854.179688  9642.896484  -49211.281250  288.822571  126.371681   48.394165  874.546875  -48744.984375  1411.467651
  688.000000  8880.330078  -67918.875000  -58943.695312  9603.145508  -49340.550781  287.631958  305.696777   48.250271  877.155029  -48875.640625  3356.863037
  689.000000  8905.816406  -67946.546875  -58944.222656  9710.316406  -49233.906250  290.841949  332.652954   48.294842  876.345459  -48768.566406  199.616104
  690.000000  8846.935547  -68081.968750  -59135.421875  9848.677734  -49286.742188  294.986115  105.655212   48.369045  875.001099  -48820.687500  3924.675293
  691.000000  8952.780273  -67882.343750  -58840.964844  9527.986328  -49312.976562  285.380829  407.427704   48.309498  876.079590  -48847.496094  243.991043
  692.000000  8901.082031  -67889.851562  -58888.878906  9492.624023  -49396.253906  284.321655  345.943512   48.220596  877.694824  -48931.628906  -251.798676
  693.000000  8517.036133  -67779.132812  -59164.054688  9740.683594  -49423.371094  291.751495  -216.158005   48.388012  874.658081  -48957.132812  1220.594727
  694.000000  8607.822266  -67570.007812  -58863.343750  9567.470703  -49295.875000  286.563446   17.817078   48.316662  875.949707  -48830.324219  1525.191406
  695.000000  8601.783203  -67775.835938  -59081.800781  9894.273438  -49187.527344  296.351776  -53.534740   48.377251  874.852661  -48721.390625  2463.161377
  696.000000  8835.518555  -68054.796875  -59124.425781  9898.933594  -49225.492188  296.491364  182.603683   48.257648  877.020874  -48760.507812  1653.059692
  697.000000  8963.927734  -67917.750000  -58856.253906  9636.118164  -49220.136719  288.619568  324.183075   48.397373  874.488892  -48753.808594  1052.081787
  698.000000  8568.052734  -67661.656250  -58995.375000  9759.871094  -49235.503906  292.326202  -80.970268   48.426704  873.959229  -48768.890625  1581.257690
  699.000000  8737.937500  -67820.734375  -58980.546875  9779.656250  -49200.890625  292.918793  151.528809   48.302799  876.201111  -48735.472656  -425.228790
  700.000000  8739.286133  -67989.664062  -59155.492188  9863.134766  -49292.359375  295.419128   46.412060   48.284798  876.527771  -48827.113281  2037.571411
  701.000000  8813.324219  -67989.093750  -59076.406250  9760.620117  -49315.785156  292.348633  148.628845   48.412014  874.224426  -48849.316406  -1124.056885
  702.000000  8760.250000  -67745.015625  -58893.425781  9623.857422  -49269.570312  288.252350  128.341507   48.482288  872.957275  -48802.421875  -10.738816
  703.000000  8857.344727  -67730.828125  -58776.871094  9511.805664  -49265.066406  284.896179  329.232056   48.300457  876.243591  -48799.671875  2414.875244
  704.000000  8732.347656  -67808.687500  -58981.410156  9662.933594  -49318.476562  289.422729   98.074562   48.454479  873.458313  -48851.597656  311.781982
  705.000000  8808.458984  -67748.531250  -58852.406250  9631.003906  -49221.402344  288.466370  237.560318   48.454067  873.465698  -48754.527344  394.565796
  706.000000  8782.290039  -67844.914062  -58966.648438  9701.451172  -49265.195312  290.576416  142.966858   48.306347  876.136780  -48799.742188  2483.016846
  707.000000  8911.552734  -67872.601562  -58865.625000  9495.152344  -49370.472656  284.397369  304.406097   48.337910  875.564697  -48904.714844  349.960297
  708.000000  8765.616211  -67883.140625  -59030.789062  9720.496094  -49310.292969  291.146851  112.297630   48.291180  876.411926  -48844.988281  -1724.864868
  709.000000  8874.708984  -68048.171875  -59076.894531  9648.894531  -49428.000000  289.002228  256.409027   48.184391  878.354309  -48963.722656  2048.990479
  710.000000  8821.391602  -68067.500000  -59160.859375  9889.401367  -49271.457031  296.205872  186.645630   48.314281  875.992859  -48805.929688  919.135071
  711.000000  8825.282227  -67732.296875  -58809.875000  9556.496094  -49253.378906  286.234741  289.318146   48.256016  877.050598  -48788.410156  955.700378
  712.000000  8826.943359  -67988.703125  -59053.703125  9830.273438  -49223.429688  294.434875  151.532883   48.385967  874.695068  -48757.210938  1132.858521
  713.000000  8703.906250  -67811.015625  -59008.152344  9624.039062  -49384.113281  288.257782   60.919613   48.395222  874.527771  -48917.804688  1813.050903
  714.000000  8700.455078  -67796.625000  -58996.328125  9705.195312  -49291.132812  290.688538   28.997103   48.446014  873.610901  -48824.335938  867.950623
  715.000000  8767.669922  -67778.492188  -58917.824219  9593.171875  -49324.652344  287.333252  132.241348   48.524555  872.196899  -48857.097656  1549.892944
  716.000000  8597.017578  -67589.625000  -58893.304688  9553.386719  -49339.917969  286.141602   69.233925   48.343063  875.471313  -48874.113281  1424.073486
  717.000000  8655.064453  -67874.406250  -59120.246094  9833.837891  -49286.406250  294.541626  -37.966522   48.427864  873.938354  -48819.785156  1356.135010
  718.000000  8826.669922  -67974.765625  -59054.832031  9874.519531  -49180.312500  295.760132  158.689865   48.383972  874.731140  -48714.113281  -52.754959
  719.000000  8692.039062  -67671.718750  -58886.167969  9607.105469  -49279.062500  287.750580   93.344299   48.332794  875.657349  -48813.355469  1577.051147
  720.000000  8707.007812  -67904.765625  -59104.070312  9807.228516  -49296.843750  293.744629  -38.025665   48.382019  874.766418  -48830.664062  2338.438721
  721.000000  8760.470703  -68035.062500  -59180.386719  9820.859375  -49359.527344  294.152893   33.861965   48.344589  875.443726  -48893.707031  1129.584473
  722.000000  8708.692383  -67695.210938  -58894.121094  9563.130859  -49330.992188  286.433472  145.905350   48.313889  876.000000  -48865.468750  -2235.965576
  723.000000  9023.884766  -68012.453125  -58899.277344  9636.855469  -49262.421875  288.641632  385.911011   48.426659  873.960083  -48795.812500  2789.351562
  724.000000  8825.221680  -67986.218750  -59070.191406  9748.217773  -49321.972656  291.977142  251.329712   48.087547  880.123230  -48858.628906  1574.320435
  725.000000  8667.533203  -67915.562500  -59145.886719  9830.921875  -49314.964844  294.454285  -46.544598   48.234509  877.441650  -48850.207031  2125.952881
  726.000000  8533.906250  -67650.171875  -59018.714844  9772.313477  -49246.402344  292.698853  -62.477695   48.303539  876.187683  -48780.976562  1487.109619
  727.000000  8889.281250  -67933.468750  -58949.406250  9660.304688  -49289.101562  289.343994  272.973938   48.388771  874.644348  -48822.855469  739.876892
  728.000000  8830.926758  -68023.968750  -59104.199219  9777.254883  -49326.945312  292.846863  113.064270   48.291248  876.410706  -48861.640625  451.624084
  729.000000  8854.597656  -68016.273438  -59069.484375  9696.076172  -49373.406250  290.415405  136.067383   48.322308  875.847351  -48907.800781  462.476288
  730.000000  8894.119141  -67946.500000  -58955.945312  9705.273438  -49250.671875  290.690887  290.505493   48.263817  876.908813  -48785.628906  822.688660
  731.000000  8891.225586  -68001.343750  -59011.585938  9664.579102  -49347.007812  289.472015  224.757370   48.484848  872.911194  -48879.835938  1076.996582
  732.000000  8863.931641  -67725.343750  -58760.300781  9486.594727  -49273.707031  284.141052  339.001373   48.326046  875.779602  -48808.066406  2667.259033
  733.000000  8764.467773  -68141.718750  -59282.917969  9926.857422  -49356.062500  297.327728  -17.634516   48.341286  875.503540  -48890.273438  1152.772583
  734.000000  8782.927734  -67807.453125  -58926.714844  9640.606445  -49286.109375  288.753998  132.348373   48.380814  874.788208  -48819.941406  1435.648071
  735.000000  8861.204102  -67923.812500  -58963.085938  9609.197266  -49353.890625  287.813232  283.106781   48.186798  878.310425  -48889.589844  2281.012451
  736.000000  9008.193359  -68139.781250  -59036.457031  9614.769531  -49421.687500  287.980133  430.950836   48.322460  875.844604  -48956.082031  1549.183594
  737.000000  8598.102539  -67655.453125  -58966.378906  9658.078125  -49308.300781  289.277313  -25.550802   48.319412  875.899841  -48842.722656  -1463.003296
  738.000000  8700.225586  -67675.726562  -58882.933594  9682.519531  -49200.414062  290.009369  136.684219   48.313927  875.999329  -48734.890625  -1073.724976
  739.000000  8826.419922  -68041.718750  -59122.953125  9676.628906  -49446.324219  289.832947  125.416771   48.371098  874.963928  -48980.250000  795.214478
  740.000000  8871.229492  -68112.687500  -59149.519531  9810.625000  -49338.894531  293.846375  152.802994   48.325199  875.794983  -48873.261719  1008.312988
  741.000000  8658.544922  -67985.578125  -59236.910156  9847.402344  -49389.507812  294.947906  -36.506111   48.197235  878.120239  -48925.105469  586.208679
  742.000000  8739.135742  -67931.265625  -59087.964844  9770.326172  -49317.640625  292.639343   34.891937   48.455524  873.439453  -48850.750000  2213.893555
  743.000000  8647.522461  -67694.843750  -58957.886719  9713.345703  -49244.539062  290.932678   25.950003   48.402229  874.401184  -48778.164062  1108.712402
  744.000000  8828.519531  -67963.156250  -59041.203125  9750.802734  -49290.398438  292.054565  157.669861   48.417706  874.121704  -48823.875000  2306.566406
  745.000000  8677.238281  -67906.125000  -59136.609375  9767.093750  -49369.515625  292.542511  -16.416016   48.326237  875.776184  -48903.871094  1770.017700
  746.000000  8844.937500  -67831.914062  -58884.558594  9684.094727  -49200.464844  290.056549  312.660248   48.266266  876.864319  -48735.398438  1874.228271
  747.000000  8857.630859  -67699.125000  -58744.023438  9558.532227  -49185.492188  286.295715  346.740143   48.305000  876.161194  -48720.054688  -1948.421753
  748.000000  8860.155273  -68043.812500  -59095.902344  9706.169922  -49389.734375  290.717743  160.702347   48.328495  875.735229  -48924.070312  1454.057129
  749.000000  8891.539062  -67991.796875  -59008.851562  9632.189453  -49376.664062  288.501892  276.396362   48.221840  877.672180  -48912.027344  -1149.214722
  750.000000  8768.889648  -67780.296875  -58919.062500  9575.655273  -49343.406250  286.808594  195.666748   48.326557  875.770386  -48877.757812  -2018.173584
  751.000000  8717.375000  -67844.195312  -59029.605469  9683.552734  -49346.054688  290.040314  155.297897   48.126949  879.402649  -48882.332031  -1073.381104
  752.000000  8812.068359  -68031.250000  -59118.488281  9807.926758  -49310.562500  293.765533  129.201691   48.290791  876.419006  -48845.261719  1686.355225
  753.000000  8724.781250  -67742.250000  -58921.910156  9633.862305  -49288.046875  288.552002   74.125336   48.232822  877.472290  -48823.304688  269.569244
  754.000000  8874.824219  -68119.250000  -59141.042969  9805.068359  -49335.976562  293.679932  181.835495   48.324543  875.806885  -48870.347656  1958.422974
  755.000000  8921.697266  -67912.351562  -58894.988281  9709.897461  -49185.089844  290.829376  390.301178   48.228699  877.547363  -48720.386719  541.181091
  756.000000  8511.146484  -67551.671875  -58953.050781  9732.948242  -49220.101562  291.519806  -106.376457   48.345444  875.428223  -48754.273438  1448.110352
  757.000000  8841.556641  -67714.515625  -58779.816406  9464.869141  -49314.945312  283.490326  241.727173   48.407463  874.306641  -48848.519531  1208.135254
  758.000000  8773.430664  -67996.257812  -59129.414062  9748.429688  -49380.984375  291.983490   55.293896   48.393082  874.566467  -48914.695312   59.243576
  759.000000  8886.490234  -68046.296875  -59060.617188  9701.968750  -49358.648438  290.591919  187.834518   48.345112  875.434265  -48892.824219  256.197662
  760.000000  8804.324219  -67767.406250  -58866.687500  9669.935547  -49196.750000  289.632446  254.693161   48.337738  875.567810  -48730.996094  892.714233
  761.000000  8516.609375  -67639.593750  -59035.042969  9835.228516  -49199.812500  294.583282  -128.632507   48.348740  875.368530  -48733.953125  592.883728
  762.000000  8579.751953  -67575.453125  -58906.113281  9685.842773  -49220.269531  290.108917  -12.683360   48.401337  874.417297  -48753.902344  2107.157715
  763.000000  8544.824219  -67451.687500  -58812.312500  9563.726562  -49248.585938  286.451294  -42.516819   48.448025  873.574646  -48781.769531  648.365967
  764.000000  8809.281250  -67991.734375  -59089.187500  9745.480469  -49343.707031  291.895203  174.946518   48.320267  875.884399  -48878.121094  -948.812744
  765.000000  8697.688477  -67689.976562  -58884.484375  9594.473633  -49290.011719  287.372223  121.079132   48.317459  875.935242  -48824.453125  -646.537720
  766.000000  8719.355469  -67936.906250  -59119.726562  9722.937500  -49396.789062  291.219971    7.195253   48.400520  874.432068  -48930.429688  -102.182526
  767.000000  8788.257812  -67870.578125  -58993.105469  9691.652344  -49301.453125  290.282928   89.678596   48.418629  874.105042  -48834.917969  1420.813354
  768.000000  8611.944336  -67686.890625  -58973.097656  9703.487305  -49269.609375  290.637390   18.238907   48.335621  875.606140  -48803.875000  1119.376831
  769.000000  8744.875977  -67620.593750  -58775.488281  9553.775391  -49221.710938  286.153229  219.151245   48.280018  876.614563  -48756.511719  554.596375
  770.000000  8835.041016  -68021.406250  -59081.894531  9789.982422  -49291.914062  293.228088  193.308304   48.263260  876.918945  -48826.878906  1662.257446
  771.000000  8836.222656  -67956.562500  -59020.714844  9752.910156  -49267.804688  292.117706  185.039932   48.322163  875.850037  -48802.199219  490.262726
  772.000000  8846.003906  -67780.656250  -58833.019531  9540.699219  -49292.320312  285.761597  331.311157   48.157913  878.837219  -48828.296875  916.416992
  773.000000  8801.128906  -67697.953125  -58798.000000  9485.222656  -49312.777344  284.099976  294.876801   48.269623  876.803345  -48847.679688  247.171906
  774.000000  8857.205078  -67958.125000  -59010.019531  9713.914062  -49296.105469  290.949707  231.843201   48.247143  877.211853  -48831.222656  110.225639
  775.000000  8629.077148  -67749.484375  -59026.992188  9704.931641  -49322.062500  290.680664  -67.229523   48.348072  875.380615  -48856.207031  1035.731689
  776.000000  8794.182617  -67779.937500  -58891.382812  9581.643555  -49309.738281  286.987946  192.253357   48.362675  875.116333  -48843.742188  612.250671
  777.000000  8808.521484  -68113.523438  -59203.625000  9794.728516  -49408.898438  293.370239  120.545380   48.322552  875.842957  -48943.289062  -553.833252
  778.000000  8707.137695  -67610.226562  -58812.546875  9535.692383  -49276.855469  285.611633  147.822952   48.389408  874.632874  -48810.601562  1635.617676
  779.000000  8816.800781  -67910.437500  -58992.484375  9624.664062  -49367.820312  288.276489  183.870972   48.319340  875.901184  -48902.242188  -96.903580
  780.000000  8666.335938  -67934.554688  -59166.691406  9938.150391  -49228.539062  297.665985  -54.042542   48.255104  877.067139  -48763.582031  1863.167725
  781.000000  8803.322266  -67685.367188  -58788.992188  9505.407227  -49283.585938  284.704529  271.658600   48.243484  877.278381  -48818.738281  2237.506592
  782.000000  8848.017578  -67551.382812  -58594.257812  9275.265625  -49318.992188  277.811371  347.740997   48.403267  874.382446  -48852.605469  1501.509155
  783.000000  8637.472656  -67722.640625  -58989.031250  9640.769531  -49348.261719  288.758881  -49.854977   48.398907  874.461182  -48881.917969  -962.048401
  784.000000  8747.878906  -67878.312500  -59032.066406  9629.602539  -49402.464844  288.424408  185.486740   48.223885  877.634949  -48937.808594  3322.135742
  785.000000  8844.464844  -67949.335938  -59013.527344  9654.791016  -49358.734375  289.178864  351.868805   48.233932  877.452148  -48893.980469   75.893959
  786.000000  8829.141602  -68011.484375  -59079.070312  9796.917969  -49282.152344  293.435822  152.052551   48.381569  874.774597  -48815.976562  631.006226
  787.000000  8703.509766  -67765.109375  -58972.308594  9686.691406  -49285.617188  290.134338   51.169270   48.392521  874.576599  -48819.335938  768.169373
  788.000000  8997.071289  -67905.703125  -58814.710938  9528.394531  -49286.316406  285.393036  440.217682   48.429768  873.903992  -48819.675781  2601.193359
  789.000000  8938.429688  -67997.718750  -58957.875000  9658.479492  -49299.394531  289.289337  378.842529   48.249729  877.164856  -48834.488281  -281.241608
  790.000000  8920.966797  -67884.843750  -58865.078125  9659.130859  -49205.945312  289.308838  351.163574   48.455929  873.432129  -48739.050781  595.675110
  791.000000  8634.668945  -67767.000000  -59033.136719  9801.990234  -49231.148438  293.587708  -53.829380   48.357281  875.213928  -48765.207031  283.023865
  792.000000  8629.404297  -67732.109375  -59013.753906  9741.853516  -49271.898438  291.786530   47.996887   48.267639  876.839355  -48806.820312  -181.388885
  793.000000  8729.584961  -67758.531250  -58935.757812  9692.723633  -49243.035156  290.315002   98.332985   48.417572  874.124084  -48776.511719  380.954712
  794.000000  8745.505859  -67748.968750  -58909.976562  9666.709961  -49243.265625  289.535858  151.924850   48.345722  875.423218  -48777.433594  834.407959
  795.000000  8825.630859  -68167.765625  -59250.824219  9926.094727  -49324.730469  297.304901  148.190170   48.170177  878.613464  -48860.589844  1405.106689
  796.000000  8802.144531  -67789.281250  -58896.382812  9606.856445  -49289.527344  287.743134  206.392593   48.321907  875.854614  -48823.925781  1739.374023
  797.000000  8594.026367  -67754.804688  -59067.425781  9788.895508  -49278.531250  293.195526  -103.971008   48.467064  873.231506  -48811.531250  1567.769897
  798.000000  8892.580078  -67908.781250  -58922.507812  9741.264648  -49181.242188  291.768890  264.349640   48.389759  874.626526  -48714.988281  1474.743408
  799.000000  8792.841797  -67991.382812  -59111.464844  9743.207031  -49368.257812  291.827057   65.511078   48.459831  873.361816  -48901.328125  1314.276123
  800.000000  8810.871094  -67847.156250  -58935.210938  9699.493164  -49235.718750  290.517761  185.836258   48.359951  875.165588  -48769.750000  -1264.176147
  801.000000  8834.060547  -67814.007812  -58883.566406  9596.681641  -49286.882812  287.438354  243.341721   48.234425  877.443176  -48822.125000  -108.850784
  802.000000  8843.113281  -67906.437500  -58980.589844  9652.817383  -49327.773438  289.119720  254.321533   48.247856  877.198914  -48862.886719  4105.885742
  803.000000  8549.794922  -67739.273438  -59088.566406  9840.138672  -49248.429688  294.730347  -117.229485   48.480568  872.988281  -48781.300781  818.082520
  804.000000  9043.167969  -67964.343750  -58829.457031  9490.698242  -49338.757812  284.263977  449.162598   48.367630  875.026672  -48872.714844  258.251678
  805.000000  8565.166016  -67754.750000  -59097.097656  9883.926758  -49213.171875  296.041901  -75.646561   48.171806  878.583740  -48749.015625  -279.414154
  806.000000  8665.374023  -67542.437500  -58784.992188  9584.286133  -49200.707031  287.067108  121.984627   48.445324  873.623352  -48733.914062  475.179230
  807.000000  8826.603516  -67891.609375  -58965.003906  9653.510742  -49311.492188  289.140503  195.230270   48.315529  875.970276  -48845.953125  1556.708252
  808.000000  8893.224609  -67964.789062  -58980.941406  9647.482422  -49333.460938  288.959930  268.499298   48.272541  876.750305  -48868.335938  333.757416
  809.000000  8708.970703  -67796.515625  -58990.878906  9777.800781  -49213.078125  292.863220   75.010864   48.391392  874.596985  -48746.808594  3774.757568
  810.000000  8943.947266  -67927.437500  -58895.882812  9663.269531  -49232.613281  289.432800  491.528900   48.117599  879.573547  -48768.980469  128.386246
  811.000000  8697.402344  -68032.015625  -59244.476562  9865.239258  -49379.238281  295.482178  -32.595108   48.438606  873.744507  -48912.511719  -361.877625
  812.000000  8795.600586  -67725.125000  -58835.636719  9497.931641  -49337.703125  284.480621  245.318558   48.279648  876.621277  -48872.507812  944.584717
  813.000000  8692.509766  -67574.109375  -58783.527344  9540.288086  -49243.238281  285.749268  150.891556   48.209370  877.899170  -48778.722656  975.554810
  814.000000  8679.828125  -67809.671875  -59027.898438  9665.829102  -49362.070312  289.509460   58.679035   48.275200  876.702026  -48896.917969  1629.560547
  815.000000  8862.787109  -67996.187500  -59035.003906  9765.274414  -49269.730469  292.488037  201.724686   48.380573  874.792603  -48803.562500  1181.600098
  816.000000  8706.126953  -67906.531250  -59108.097656  9805.435547  -49302.664062  293.690918    5.614385   48.401222  874.419373  -48836.296875  -446.320709
  817.000000  9009.619141  -68345.109375  -59235.664062  9734.256836  -49501.406250  291.558990  364.314178   48.225155  877.611816  -49036.738281  -671.260803
  818.000000  8856.111328  -67878.140625  -58929.765625  9572.714844  -49357.050781  286.720520  244.398148   48.300785  876.237671  -48891.652344  148.739227
  819.000000  8892.308594  -67968.070312  -58974.230469  9681.254883  -49292.976562  289.971497  234.151794   48.398109  874.475586  -48826.640625  -1500.447021
  820.000000  8790.378906  -67838.484375  -58947.406250  9636.133789  -49311.273438  288.620026  203.630295   48.328522  875.734741  -48845.609375   24.755041
  821.000000  8824.583984  -67868.375000  -58948.347656  9618.946289  -49329.402344  288.105225  213.169266   48.375027  874.892883  -48863.289062  -327.953369
  822.000000  8888.884766  -67850.734375  -58865.671875  9647.056641  -49218.617188  288.947205  400.905884   48.256481  877.042114  -48753.644531  -12.308482
  823.000000  8823.458984  -68120.984375  -59203.296875  9901.093750  -49302.203125  296.556061  147.766205   48.273758  876.728210  -48837.066406  1572.461426
  824.000000  8714.712891  -67637.859375  -58818.507812  9521.617188  -49296.890625  285.190033  182.448532   48.228748  877.546448  -48832.187500  1595.735352
  825.000000  8826.717773  -67822.031250  -58903.089844  9591.897461  -49311.191406  287.295074  233.814819   48.336815  875.584534  -48845.445312  216.038483
  826.000000  8733.592773  -67788.085938  -58959.976562  9694.345703  -49265.632812  290.363586   53.103882   48.375389  874.886353  -48799.515625  2489.473633
  827.000000  8797.515625  -68009.000000  -59116.445312  9719.913086  -49396.531250  291.129364  170.324753   48.251495  877.132751  -48931.609375  -693.290955
  828.000000  8796.557617  -67903.164062  -59014.941406  9695.104492  -49319.835938  290.386322  192.996597   48.172165  878.577209  -48855.675781  311.679474
  829.000000  8704.341797  -67844.000000  -59033.890625  9724.468750  -49309.421875  291.265839   96.260246   48.372990  874.929749  -48843.328125  1273.208862
  830.000000  9084.691406  -68187.726562  -59004.218750  9728.369141  -49275.851562  291.382660  499.775635   48.359467  875.174377  -48809.886719  2244.593262
  831.000000  8542.945312  -67624.429688  -58983.117188  9662.772461  -49320.343750  289.417908  -110.645912   48.362175  875.125366  -48854.355469  1078.996826
  832.000000  8644.492188  -67722.343750  -58978.843750  9751.858398  -49226.984375  292.086151  -36.817242   48.460457  873.350525  -48760.046875  -197.020538
  833.000000  8914.939453  -67969.390625  -58953.492188  9630.111328  -49323.382812  288.439636  337.514923   48.389931  874.623413  -48857.125000  4777.772949
  834.000000  8627.042969  -67758.156250  -59033.996094  9705.719727  -49328.277344  290.704254  -61.767853   48.410191  874.257385  -48861.824219  -767.381531
  835.000000  8931.656250  -68083.953125  -59062.679688  9799.582031  -49263.097656  293.515594  316.902069   48.332054  875.670776  -48797.398438  -28.815664
  836.000000  8716.735352  -67720.562500  -58904.867188  9626.606445  -49278.261719  288.334656  121.003395   48.233696  877.456421  -48813.511719  1059.993652
  837.000000  8878.823242  -67911.906250  -58944.656250  9653.484375  -49291.171875  289.139709  369.586639   48.280479  876.606201  -48825.968750  593.302429
  838.000000  8943.980469  -67949.453125  -58905.667969  9540.264648  -49365.402344  285.748566  318.002594   48.291248  876.410706  -48900.097656  -64.569641
  839.000000  8882.972656  -68086.015625  -59112.503906  9699.490234  -49413.015625  290.517670  211.752579   48.388535  874.648621  -48946.773438  -793.354004
  840.000000  8770.950195  -67826.500000  -58962.535156  9666.354492  -49296.179688  289.525208   73.433220   48.367924  875.021362  -48830.132812  -395.677612
  841.000000  8648.964844  -67736.445312  -58984.019531  9675.253906  -49308.765625  289.791748   95.736061   48.293571  876.368530  -48843.437500   15.701690
  842.000000  8795.953125  -67956.671875  -59065.644531  9684.641602  -49381.003906  290.072937  106.726128   48.216049  877.777588  -48916.421875  1827.013428
  843.000000  8646.316406  -67698.500000  -58955.367188  9627.193359  -49328.171875  288.352234   27.716820   48.342075  875.489258  -48862.375000  390.433350
  844.000000  8822.775391  -67964.125000  -59040.589844  9744.966797  -49295.625000  291.879791  213.376480   48.318058  875.924438  -48830.058594  1082.152954
  845.000000  8611.597656  -67599.554688  -58887.273438  9596.637695  -49290.636719  287.437042  -66.072578   48.456940  873.413940  -48823.734375  1716.760498
  846.000000  8909.457031  -68134.906250  -59122.734375  9822.925781  -49299.808594  294.214783  185.924698   48.412357  874.218262  -48833.335938  749.382874
  847.000000  8624.398438  -67640.671875  -58919.023438  9685.873047  -49233.148438  290.109802   -4.370890   48.473072  873.123230  -48766.089844  1566.507812
  848.000000  8643.584961  -67657.156250  -58916.527344  9593.343750  -49323.183594  287.338379   29.221163   48.323158  875.831970  -48857.570312   41.324265
  849.000000  8833.330078  -67806.132812  -58879.984375  9600.224609  -49279.757812  287.544495  152.658432   48.353397  875.284241  -48813.851562  377.345642
  850.000000  8873.931641  -67714.968750  -58739.867188  9544.380859  -49195.484375  285.871857  320.582642   48.313229  876.011963  -48729.964844  -1162.893311
  851.000000  8668.324219  -67527.453125  -58747.652344  9446.572266  -49301.078125  282.942322   47.502178   48.444023  873.646790  -48834.300781  2453.023926
  852.000000  8932.039062  -68004.429688  -58974.500000  9620.100586  -49354.398438  288.139801  254.632492   48.368370  875.013306  -48888.347656   47.767254
  853.000000  8827.565430  -68063.671875  -59146.109375  9788.744141  -49357.367188  293.190979  111.495934   48.349827  875.348877  -48891.496094  105.628098
  854.000000  8864.067383  -68019.171875  -59059.769531  9719.788086  -49339.980469  291.125641  221.614685   48.268276  876.827820  -48874.894531  -13.601746
  855.000000  8717.925781  -68006.609375  -59188.613281  9877.113281  -49311.500000  295.837799  -23.069382   48.421024  874.061768  -48844.941406  360.930695
  856.000000  8631.125977  -67685.914062  -58953.234375  9683.662109  -49269.570312  290.043579  -10.282750   48.277332  876.663330  -48804.398438  1170.011230
  857.000000  8751.342773  -67886.914062  -59040.042969  9685.291016  -49354.750000  290.092407   48.554523   48.409924  874.262207  -48888.300781  1217.534790
  858.000000  8624.644531  -67809.625000  -59090.429688  9829.602539  -49260.828125  294.414764  -46.861378   48.382065  874.765625  -48794.648438  820.480042
  859.000000  8700.992188  -67914.250000  -59111.746094  9795.354492  -49316.390625  293.388947   84.797508   48.288952  876.452393  -48851.105469  1205.018799
  860.000000  8636.917969  -67582.445312  -58850.019531  9537.802734  -49312.218750  285.674835   91.275116   48.335499  875.608337  -48846.484375  1351.942871
  861.000000  8911.318359  -68200.562500  -59200.222656  9824.589844  -49375.632812  294.264648  201.757889   48.288971  876.452026  -48910.347656  937.193420
  862.000000  8872.218750  -67980.226562  -59016.878906  9661.113281  -49355.765625  289.368225  229.784012   48.255318  877.063293  -48890.804688  595.440735
  863.000000  8833.748047  -67718.953125  -58792.207031  9512.079102  -49280.128906  284.904358  299.012299   48.312389  876.027161  -48814.617188  3082.650635
  864.000000  8639.955078  -67727.796875  -58997.382812  9752.164062  -49245.218750  292.095337   49.738281   48.293690  876.366394  -48779.890625  2218.270264
  865.000000  8823.455078  -67910.968750  -58984.300781  9591.013672  -49393.289062  287.268585  221.664795   48.309334  876.082581  -48927.808594  353.580933
  866.000000  8596.119141  -67802.734375  -59106.863281  9911.316406  -49195.546875  296.862244  -112.382011   48.385578  874.702087  -48729.332031  466.282715
  867.000000  8861.341797  -67945.890625  -58998.843750  9639.199219  -49359.644531  288.711853  288.686371   48.364243  875.087952  -48893.632812  1282.017090
  868.000000  8518.312500  -67418.390625  -58794.917969  9571.388672  -49223.531250  286.680786  -82.917770   48.334675  875.623291  -48757.804688  1631.134155
  869.000000  8751.180664  -67865.812500  -59006.746094  9664.068359  -49342.679688  289.456726  107.004860   48.355373  875.248474  -48876.753906  2101.653809
  870.000000  8579.547852  -67403.875000  -58723.847656  9525.342773  -49198.503906  285.301636   34.740490   48.333324  875.647766  -48732.792969  965.987610
  871.000000  8966.287109  -68107.750000  -59045.574219  9739.961914  -49305.613281  291.729889  347.828949   48.316154  875.958923  -48840.066406  -370.416534
  872.000000  8736.236328  -67695.335938  -58856.281250  9613.607422  -49242.671875  287.945312   98.441589   48.295410  876.335144  -48777.324219  966.979980
  873.000000  8757.412109  -67892.742188  -59027.542969  9677.556641  -49349.984375  289.860718  111.840881   48.409878  874.263000  -48883.535156  3052.792969
  874.000000  8682.398438  -67875.140625  -59089.011719  9803.765625  -49285.246094  293.640900   38.713554   48.283726  876.547241  -48820.011719   69.284576
  875.000000  8811.972656  -67896.632812  -58989.105469  9647.168945  -49341.937500  288.950562  144.139450   48.316612  875.950623  -48876.386719  1871.025146
  876.000000  8734.794922  -67771.078125  -58947.871094  9598.712891  -49349.156250  287.499207  115.024078   48.279980  876.615234  -48883.957031  1470.773560
  877.000000  8814.957031  -67763.968750  -58856.234375  9672.156250  -49184.078125  289.698975  212.149979   48.341114  875.506653  -48718.292969  2081.730469
  878.000000  8880.333008  -68097.898438  -59121.582031  9743.012695  -49378.570312  291.821259  215.647339   48.345341  875.430115  -48912.742188  302.708374
  879.000000  8787.234375  -67663.421875  -58790.328125  9534.346680  -49255.980469  285.571320  159.966171   48.408432  874.289124  -48789.542969  814.130066
  880.000000  8866.970703  -67874.085938  -58916.371094  9600.215820  -49316.156250  287.544220  304.291656   48.331116  875.687744  -48850.464844  1943.866943
  881.000000  8906.765625  -67774.414062  -58776.265625  9408.428711  -49367.835938  281.799835  427.845612   48.339344  875.538696  -48902.066406  -427.045105
  882.000000  8807.671875  -67784.015625  -58870.492188  9548.723633  -49321.769531  286.001923  218.752914   48.303047  876.196594  -48856.347656  838.223022
  883.000000  8593.335938  -67708.656250  -59023.601562  9693.009766  -49330.593750  290.323578  -60.839375   48.231110  877.503479  -48865.867188  2924.183594
  884.000000  8848.575195  -68049.234375  -59107.796875  9857.211914  -49250.585938  295.241730  184.400986   48.333023  875.653198  -48784.878906  1202.715332
  885.000000  8892.021484  -67916.843750  -58922.726562  9629.816406  -49292.910156  288.430817  277.246735   48.436989  873.773682  -48826.199219  1733.979370
  886.000000  8891.132812  -67998.984375  -59021.171875  9609.317383  -49411.855469  287.816833  244.440781   48.296822  876.309570  -48946.496094  2196.249268
  887.000000  8806.279297  -67981.515625  -59071.046875  9698.805664  -49372.242188  290.497162  130.112991   48.399578  874.449097  -48905.890625  1637.030640
  888.000000  8807.056641  -67801.125000  -58901.851562  9727.193359  -49174.656250  291.347443  191.702805   48.277500  876.660278  -48709.480469  673.867615
  889.000000  8732.796875  -67704.492188  -58865.230469  9610.904297  -49254.328125  287.864349  147.495010   48.349487  875.355042  -48788.460938  1299.205078
  890.000000  8784.352539  -67783.312500  -58910.558594  9577.800781  -49332.757812  286.872864  208.058365   48.250359  877.153381  -48867.843750  -383.181427
  891.000000  8634.493164  -67663.382812  -58935.824219  9677.106445  -49258.718750  289.847229  102.803406   48.208450  877.915955  -48794.210938  -2523.958252
  892.000000  9004.111328  -68224.015625  -59130.222656  9771.413086  -49358.808594  292.671906  381.818848   48.241486  877.314758  -48893.980469  4472.011230
  893.000000  8782.314453  -67977.671875  -59098.535156  9803.947266  -49294.585938  293.646362  188.149475   48.249012  877.177917  -48829.687500  2109.473877
  894.000000  8969.155273  -68321.546875  -59263.039062  9881.564453  -49381.476562  295.971130  209.964584   48.387772  874.662415  -48915.238281  2350.030029
  895.000000  8604.945312  -67683.093750  -58986.035156  9671.707031  -49314.328125  289.685516  -17.470060   48.289860  876.435913  -48849.035156  486.024323
  896.000000  8637.705078  -67596.070312  -58854.468750  9649.919922  -49204.546875  289.032959   59.233791   48.237835  877.381165  -48739.753906  733.880005
  897.000000  8942.763672  -68158.351562  -59119.328125  9843.537109  -49275.789062  294.832153  281.740234   48.274410  876.716370  -48810.644531  -1258.358765
  898.000000  8849.152344  -67864.781250  -58917.031250  9561.814453  -49355.218750  286.394043  310.751373   48.243580  877.276672  -48890.371094  1618.923462
  899.000000  8607.044922  -67752.968750  -59046.019531  9886.757812  -49159.261719  296.126678  -20.170206   48.318512  875.916199  -48693.691406  1662.816284
  900.000000  8552.574219  -67666.460938  -59019.417969  9639.250000  -49380.167969  288.713379  -32.968689   48.223297  877.645630  -48915.515625  -898.639282
  901.000000  8763.362305  -67971.726562  -59113.820312  9766.719727  -49347.101562  292.531311  130.043167   48.215595  877.785828  -48882.523438  930.938843
  902.000000  8805.666016  -68017.687500  -59124.222656  9736.894531  -49387.328125  291.638000  164.620468   48.391754  874.590454  -48921.054688  842.443726
  903.000000  8755.758789  -68060.507812  -59213.816406  9871.998047  -49341.820312  295.684601   91.735191   48.246727  877.219421  -48876.941406  2746.076172
  904.000000  8718.565430  -67666.445312  -58849.925781  9699.900391  -49150.023438  290.529968  172.670166   48.240170  877.338684  -48685.210938  554.819092
  905.000000  8852.476562  -67902.062500  -58954.039062  9670.306641  -49283.734375  289.643585  273.226105   48.370728  874.970642  -48817.664062  -846.117920
  906.000000  8800.781250  -67664.929688  -58767.082031  9570.290039  -49196.792969  286.647888  346.482666   48.195557  878.150818  -48732.410156  2351.187500
  907.000000  8848.574219  -67747.828125  -58803.238281  9597.876953  -49205.359375  287.474182  263.112122   48.335846  875.602051  -48739.625000  -172.942261
  908.000000  8753.578125  -67917.296875  -59069.464844  9749.838867  -49319.625000  292.025696   81.664970   48.348244  875.377563  -48853.769531  565.869568
  909.000000  8681.363281  -67968.468750  -59193.875000  9864.900391  -49328.976562  295.472015  -49.285995   48.404881  874.353271  -48862.574219  1279.422241
  910.000000  8708.703125  -67823.031250  -59014.750000  9831.240234  -49183.507812  294.463837   66.264709   48.323330  875.828857  -48717.890625  157.435120
  911.000000  8660.332031  -67706.937500  -58956.699219  9595.989258  -49360.710938  287.417633    4.821492   48.321365  875.864441  -48895.113281  -135.010178
  912.000000  8880.926758  -67719.835938  -58741.824219  9448.070312  -49293.753906  282.987183  362.748627   48.335564  875.607178  -48828.019531  883.807983
  913.000000  8584.765625  -67706.812500  -59027.847656  9682.941406  -49344.906250  290.022003  -51.862049   48.293228  876.374756  -48879.582031  1063.307129
  914.000000  8773.746094  -67831.039062  -58973.066406  9617.218750  -49355.847656  288.053497  169.655167   48.340729  875.513611  -48890.062500  -324.373688
  915.000000  8449.409180  -67535.984375  -58980.257812  9776.634766  -49203.625000  292.828308  -117.092255   48.195038  878.160278  -48739.246094  435.379578
  916.000000  8748.730469  -67914.078125  -59069.199219  9716.504883  -49352.695312  291.027283   82.177704   48.228859  877.544434  -48887.988281  1761.310913
  917.000000  9103.779297  -68066.312500  -58865.546875  9518.761719  -49346.785156  285.104523  547.358765   48.330364  875.701355  -48881.101562  -1174.111816
  918.000000  8788.095703  -67882.765625  -58993.128906  9692.477539  -49300.652344  290.307617  169.880508   48.270542  876.786621  -48835.546875  1393.197144
  919.000000  8652.707031  -67681.078125  -58933.843750  9749.600586  -49184.242188  292.018585   53.481186   48.358337  875.194824  -48718.289062  -1232.588135
  920.000000  8702.710938  -67637.843750  -58849.917969  9606.941406  -49242.976562  287.745667  118.801689   48.284103  876.540405  -48777.738281  709.741882
  921.000000  8895.828125  -67933.375000  -58944.371094  9654.011719  -49290.359375  289.155518  324.898895   48.274117  876.721741  -48825.218750  1338.507202
  922.000000  8571.480469  -67699.093750  -59026.273438  9737.869141  -49288.406250  291.667206  -103.502586   48.439175  873.734253  -48821.675781  403.395691
  923.000000  8803.270508  -68030.000000  -59136.105469  9796.555664  -49339.550781  293.424957  155.738205   48.330647  875.696289  -48873.863281  1384.278198
  924.000000  8881.817383  -67974.187500  -59005.929688  9736.454102  -49269.476562  291.624817  244.129440   48.377289  874.851990  -48803.339844  -891.228882
  925.000000  8597.003906  -67469.218750  -58770.800781  9529.146484  -49241.656250  285.415558   13.954579   48.358765  875.187073  -48775.699219  2401.145752
  926.000000  8909.541016  -68075.156250  -59072.125000  9899.030273  -49173.093750  296.494263  236.355728   48.466713  873.237793  -48706.097656  639.612549
  927.000000  8609.322266  -67589.203125  -58872.867188  9573.109375  -49299.757812  286.732330   42.147907   48.350182  875.342468  -48833.882812  -829.904175
  928.000000  8719.500000  -67977.187500  -59163.035156  9903.549805  -49259.484375  296.629639  -51.561035   48.370625  874.972473  -48793.414062  2172.713379
  929.000000  8771.736328  -67959.890625  -59094.003906  9685.497070  -49408.507812  290.098541  134.599106   48.217888  877.744080  -48943.906250  -162.313324
  930.000000  8768.322266  -68029.468750  -59171.546875  9841.244141  -49330.304688  294.763458  101.118805   48.301262  876.229004  -48864.902344  -1134.500732
  931.000000  8666.730469  -67691.664062  -58932.355469  9707.451172  -49224.906250  290.756104   85.909790   48.310558  876.060364  -48759.414062  2913.375488
  932.000000  8799.821289  -67915.289062  -59019.710938  9781.944336  -49237.765625  292.987335  187.787231   48.330990  875.690063  -48772.078125  128.398895
  933.000000  8688.159180  -67534.984375  -58753.480469  9644.522461  -49108.957031  288.871277  217.334213   48.251751  877.128113  -48644.031250  -1359.675659
  934.000000  8670.870117  -67839.242188  -59081.480469  9848.977539  -49232.503906  294.995087   42.614094   48.314213  875.994141  -48766.976562  2352.922119
  935.000000  8665.746094  -67809.515625  -59053.933594  9875.591797  -49178.343750  295.792236   -2.445433   48.388096  874.656555  -48712.105469  -99.937401
  936.000000  8926.863281  -67989.156250  -58971.847656  9810.382812  -49161.464844  293.839111  384.667267   48.296528  876.314880  -48696.109375  1093.499878
  937.000000  8763.841797  -67920.859375  -59060.023438  9726.050781  -49333.972656  291.313202  211.338120   48.194706  878.166321  -48869.597656  3298.311768
  938.000000  8815.304688  -67835.062500  -58921.917969  9573.285156  -49348.632812  286.737610  276.053009   48.227318  877.572449  -48883.941406  421.111633
  939.000000  8664.781250  -67829.203125  -59065.984375  9868.339844  -49197.644531  295.575043  -76.495270   48.359447  875.174744  -48731.679688  2847.784424
  940.000000  8788.202148  -67863.406250  -58979.375000  9698.248047  -49281.125000  290.480469  144.052124   48.395340  874.525635  -48814.816406  157.723099
  941.000000  8552.470703  -67687.976562  -59037.371094  9724.974609  -49312.398438  291.280975  -89.394051   48.234158  877.447998  -48847.640625  1689.752808
  942.000000  8806.279297  -68045.679688  -59145.566406  9788.604492  -49356.960938  293.186798  129.857162   48.361851  875.131226  -48890.972656  779.038452
  943.000000  8999.091797  -67926.156250  -58822.945312  9585.844727  -49237.101562  287.113770  447.083832   48.266911  876.852600  -48772.031250  789.036255
  944.000000  8880.648438  -68076.742188  -59100.761719  9664.351562  -49436.410156  289.465210  211.755493   48.341194  875.505188  -48970.621094  -21.665777
  945.000000  8731.263672  -67831.937500  -59007.210938  9730.919922  -49276.289062  291.459045  160.679489   48.236877  877.398560  -48811.507812  -2536.766602
  946.000000  8638.500977  -67795.093750  -59057.417969  9749.301758  -49308.117188  292.009613   -4.246811   48.384155  874.727844  -48841.914062  803.427673
  947.000000  8594.476562  -67678.781250  -58990.957031  9785.841797  -49205.117188  293.104065  -78.083626   48.433994  873.827698  -48738.433594  205.828796
  948.000000  8531.775391  -67749.296875  -59120.878906  9944.856445  -49176.023438  297.866852  -176.301773   48.336712  875.586365  -48710.277344  -74.567078
  949.000000  8668.976562  -67932.953125  -59165.277344  9801.423828  -49363.851562  293.570770  -94.933601   48.513603  872.393799  -48896.402344  356.732666
  950.000000  9015.207031  -67843.265625  -58724.359375  9427.831055  -49296.527344  282.380981  413.349945   48.387100  874.674561  -48830.296875  -370.039581
  951.000000  8870.832031  -67855.093750  -58881.882812  9646.512695  -49235.371094  288.930878  234.687790   48.496243  872.706116  -48768.089844  652.670227
  952.000000  8678.642578  -67733.437500  -58955.609375  9697.804688  -49257.804688  290.467194   57.696636   48.446854  873.595764  -48791.000000  -1173.091919
  953.000000  8900.615234  -67846.828125  -58849.898438  9529.812500  -49320.085938  285.435516  302.816254   48.387955  874.659119  -48853.847656  1318.348877
  954.000000  8647.679688  -67642.820312  -58902.707031  9590.335938  -49312.371094  287.248291   71.780296   48.323940  875.817810  -48846.750000  2141.044922
  955.000000  8804.305664  -67685.164062  -58789.324219  9608.668945  -49180.656250  287.797394  248.676407   48.398270  874.472717  -48714.320312  -1020.416809
  956.000000  8869.743164  -67878.875000  -58914.644531  9599.543945  -49315.101562  287.524109  277.460114   48.348633  875.370483  -48849.242188  1777.984253
  957.000000  8865.529297  -67820.210938  -58863.382812  9678.727539  -49184.656250  289.895782  359.985352   48.228691  877.547485  -48719.953125  1256.766602
  958.000000  8747.304688  -67737.328125  -58891.335938  9608.867188  -49282.468750  287.803345  189.074142   48.222637  877.657654  -48817.824219  727.823669
  959.000000  8691.273438  -67793.078125  -59008.765625  9679.435547  -49329.328125  289.916992   58.739761   48.326340  875.774292  -48863.683594  -1414.410278
  960.000000  8976.848633  -68002.109375  -58931.519531  9580.998047  -49350.523438  286.968597  412.119965   48.260872  876.962341  -48885.507812  2755.940918
  961.000000  8701.494141  -67786.125000  -58988.777344  9723.941406  -49264.835938  291.250031   24.795736   48.407738  874.301697  -48798.406250  -1178.681885
  962.000000  8779.185547  -67897.695312  -59014.191406  9700.768555  -49313.421875  290.555969  163.761200   48.315872  875.964050  -48847.878906  345.462952
  963.000000  9062.023438  -68321.359375  -59172.355469  9925.134766  -49247.218750  297.276154  361.891266   48.338989  875.545105  -48781.453125  1369.967651
  964.000000  8842.609375  -67975.875000  -59041.722656  9780.947266  -49260.773438  292.957458  187.958679   48.392796  874.571655  -48794.488281  -691.279785
  965.000000  8682.906250  -67791.453125  -59012.230469  9723.550781  -49288.679688  291.238373    8.020615   48.431606  873.870789  -48822.019531  802.085083
  966.000000  9015.664062  -68150.312500  -59038.890625  9723.021484  -49315.867188  291.222473  298.232086   48.389576  874.629822  -48849.613281  -1056.349609
  967.000000  8798.590820  -67820.234375  -58924.281250  9612.792969  -49311.488281  287.920929  127.703728   48.311470  876.043884  -48845.988281  -46.539703
  968.000000  8777.505859  -67718.304688  -58845.640625  9625.758789  -49219.882812  288.309265  170.382004   48.350048  875.344849  -48754.011719  -1732.443848
  969.000000  8838.895508  -67918.718750  -58972.902344  9685.388672  -49287.515625  290.095306  178.403030   48.373558  874.919434  -48821.417969  -1780.310913
  970.000000  8672.042969  -67793.742188  -59032.980469  9790.757812  -49242.222656  293.251312  -13.336044   48.483295  872.939148  -48775.066406  -481.429840
  971.000000  8887.855469  -68008.953125  -59027.824219  9689.868164  -49337.957031  290.229462  249.897537   48.294254  876.356140  -48872.621094  -42.566925
  972.000000  8609.182617  -67905.859375  -59203.113281  9880.954102  -49322.160156  295.952850  -36.912403   48.124577  879.445984  -48858.460938  2191.720459
  973.000000  8860.261719  -67739.718750  -58789.429688  9625.070312  -49164.359375  288.288666  315.912781   48.257782  877.018494  -48699.375000  -1996.723145
  974.000000  8971.866211  -67929.828125  -58858.738281  9439.535156  -49419.203125  282.731537  406.962280   48.220928  877.688782  -48954.574219  642.495605
  975.000000  8555.772461  -67584.046875  -58937.867188  9732.828125  -49205.039062  291.516205  -116.732567   48.440437  873.711487  -48738.296875  1333.523193
  976.000000  8966.597656  -68128.562500  -59064.500000  9668.092773  -49396.406250  289.577271  303.934845   48.392609  874.575012  -48930.125000  2374.763916
  977.000000  8524.031250  -67712.109375  -59094.500000  9811.005859  -49283.492188  293.857758  -179.152023   48.414574  874.178223  -48816.996094  1652.997070
  978.000000  8831.181641  -67982.304688  -59057.527344  9786.028320  -49271.500000  293.109650  112.285088   48.417763  874.120667  -48804.972656  1400.019653
  979.000000  8884.400391  -68040.914062  -59065.042969  9806.829102  -49258.214844  293.732666  201.234985   48.337528  875.571594  -48792.460938  1822.906128
  980.000000  9064.923828  -68237.562500  -59076.277344  9672.468750  -49403.808594  289.708344  375.800934   48.444012  873.647034  -48937.031250  320.709198
  981.000000  8770.534180  -67989.828125  -59127.097656  9794.384766  -49332.710938  293.359924   71.773430   48.348747  875.368408  -48866.851562  845.877869
  982.000000  8662.594727  -67659.125000  -58903.746094  9745.442383  -49158.304688  291.894012   46.550171   48.380962  874.785522  -48692.132812  -43.759300
  983.000000  8676.066406  -67699.218750  -58932.351562  9708.727539  -49223.625000  290.794342  119.488441   48.249001  877.178101  -48758.726562  1085.578613
  984.000000  8931.333984  -67990.328125  -58964.281250  9672.393555  -49291.886719  289.706085  244.506607   48.483318  872.938721  -48824.730469  4903.250488
  985.000000  8920.574219  -67931.968750  -58918.062500  9710.747070  -49207.316406  290.854797  234.852539   48.504745  872.553101  -48739.953125  239.655731
  986.000000  8770.982422  -67622.039062  -58755.570312  9634.778320  -49120.792969  288.579437  151.101303   48.423180  874.022888  -48654.214844  1538.756348
  987.000000  8919.646484  -67924.640625  -58914.042969  9706.865234  -49207.179688  290.738556  304.597015   48.315273  875.974915  -48741.640625  313.113373
  988.000000  8859.058594  -67979.703125  -59030.195312  9750.630859  -49279.562500  292.049438  153.902756   48.396416  874.506226  -48813.242188  1340.730469
  989.000000  8923.568359  -68068.757812  -59047.222656  9771.364258  -49275.859375  292.670441  260.244293   48.273350  876.735657  -48810.726562  1649.897095
  990.000000  8740.963867  -67702.390625  -58872.125000  9663.968750  -49208.156250  289.453735  185.449570   48.307884  876.108887  -48742.691406  1186.666870
  991.000000  8800.154297  -67837.773438  -58944.386719  9636.428711  -49307.957031  288.628876  148.123795   48.365849  875.058899  -48841.933594  -470.764740
  992.000000  8754.078125  -67772.015625  -58919.023438  9529.999023  -49389.023438  285.441101  139.692734   48.229019  877.541504  -48924.316406  615.834656
  993.000000  8653.296875  -67589.671875  -58844.343750  9502.419922  -49341.921875  284.615051  168.701782   48.179825  878.437561  -48877.687500  1080.335571
  994.000000  8702.689453  -67969.906250  -59187.917969  9891.028320  -49296.890625  296.254578  -28.751892   48.216599  877.767578  -48832.304688  116.871643
  995.000000  8760.885742  -67795.296875  -58948.167969  9615.976562  -49332.191406  288.016327  227.942749   48.240170  877.338684  -48867.378906  418.161865
  996.000000  8857.912109  -68155.906250  -59207.218750  9889.007812  -49318.210938  296.194061  165.778305   48.277958  876.651978  -48853.031250  3539.845703
  997.000000  8887.209961  -67891.015625  -58909.960938  9639.382812  -49270.578125  288.717346  322.420929   48.288712  876.456726  -48805.296875   35.437073
  998.000000  8941.966797  -67928.671875  -58890.628906  9565.681641  -49324.945312  286.509857  337.827759   48.339428  875.537170  -48859.175781  256.322479
  999.000000  8643.871094  -67666.562500  -58931.429688  9643.466797  -49287.960938  288.839661   -5.950511   48.403389  874.380249  -48821.574219  1971.303711
 1000.000000  8757.904297  -67808.429688  -58951.832031  9637.744141  -49314.085938  288.668274   85.021606   48.346680  875.405884  -48848.246094  807.863403
 1001.000000  8718.320312  -67720.304688  -58909.972656  9600.746094  -49309.226562  287.560089  145.706650   48.348888  875.365845  -48843.363281  2069.226807
 1002.000000  8629.601562  -67657.507812  -58933.398438  9625.915039  -49307.484375  288.313965  -38.400372   48.382683  874.754456  -48841.296875  517.103760
 1003.000000  8783.334961  -67750.296875  -58872.843750  9632.620117  -49240.222656  288.514801  165.589035   48.360870  875.148987  -48774.246094  -956.968872
 1004.000000  8764.767578  -67707.531250  -58847.191406  9545.118164  -49302.074219  285.893951  251.959549   48.345142  875.433716  -48836.250000  2329.752930
 1005.000000  8824.451172  -68100.703125  -59176.656250  9826.123047  -49350.531250  294.310547  125.928162   48.195671  878.148682  -48886.144531  198.171265
 1006.000000  8722.988281  -67796.703125  -58971.535156  9747.018555  -49224.515625  291.941223   42.086681   48.367287  875.032898  -48758.476562  824.508606
 1007.000000  8797.292969  -67960.156250  -59068.257812  9764.436523  -49303.820312  292.462921  169.735855   48.174107  878.541809  -48839.640625  478.548950
 1008.000000  8643.705078  -67864.125000  -59119.328125  9812.289062  -49307.039062  293.896210  -44.418095   48.259468  876.987854  -48842.039062  229.133682
 1009.000000  8837.371094  -67976.281250  -59048.867188  9667.278320  -49381.589844  289.552856  221.024368   48.246933  877.215698  -48916.710938  -182.308929
 1010.000000  8782.886719  -67501.085938  -58619.878906  9471.037109  -49148.843750  283.675079  290.333527   48.419834  874.083252  -48682.296875   40.004551
 1011.000000  8776.390625  -67757.984375  -58883.144531  9781.793945  -49101.351562  292.982819  188.672684   48.445114  873.627136  -48634.562500  -126.321938
 1012.000000  8791.296875  -67755.531250  -58870.222656  9634.615234  -49235.609375  288.574554  240.760757   48.338394  875.555908  -48769.847656  794.400269
 1013.000000  8878.636719  -67764.359375  -58786.585938  9458.134766  -49328.453125  283.288635  318.581879   48.280434  876.606995  -48863.250000  172.336365
 1014.000000  8690.074219  -67835.203125  -59048.453125  9599.190430  -49449.261719  287.513519  105.616966   48.103977  879.822632  -48985.757812  779.958130
 1015.000000  8669.496094  -67708.796875  -58941.953125  9564.712891  -49377.242188  286.480835   80.019554   48.266769  876.855164  -48912.171875  1287.285889
 1016.000000  8944.031250  -68023.671875  -58984.859375  9718.422852  -49266.437500  291.084747  295.063080   48.356865  875.221497  -48800.500000  448.190948
 1017.000000  8825.945312  -67966.687500  -59049.242188  9695.912109  -49353.328125  290.410492  181.102219   48.386692  874.681946  -48887.101562  1271.514282
 1018.000000  8383.344727  -67441.257812  -58959.011719  9777.975586  -49181.035156  292.868469  -233.611633   48.434044  873.826843  -48714.351562  353.347900
 1019.000000  8972.884766  -68104.375000  -59041.644531  9730.490234  -49311.156250  291.446167  336.638336   48.290592  876.422607  -48845.855469  -869.113586
 1020.000000  8792.719727  -67920.640625  -59039.503906  9788.230469  -49251.273438  293.175598  167.391174   48.223507  877.641846  -48786.621094   26.728819
 1021.000000  8908.896484  -67907.406250  -58902.804688  9601.546875  -49301.257812  287.584076  305.168610   48.280678  876.602600  -48836.054688  2788.347168
 1022.000000  8948.738281  -67945.210938  -58908.605469  9618.460938  -49290.144531  288.090698  400.862427   48.304874  876.163452  -48824.707031  1502.055054
 1023.000000  8797.572266  -68009.414062  -59132.125000  9852.610352  -49279.515625  295.103912  131.735992   48.307514  876.115601  -48814.050781  632.036316
 1024.000000  8617.539062  -67745.687500  -59035.085938  9775.035156  -49260.050781  292.780396  -65.652634   48.334305  875.630005  -48794.328125  1381.506104
 1025.000000  8780.976562  -67962.390625  -59087.054688  9832.306641  -49254.750000  294.495758   56.701862   48.488403  872.847168  -48787.542969   95.661102
 1026.000000  8755.354492  -67893.875000  -59051.519531  9738.440430  -49313.078125  291.684296   90.028969   48.319897  875.891052  -48847.496094  1113.658447
 1027.000000  8915.498047  -68091.546875  -59078.890625  9629.108398  -49449.781250  288.409607  263.565308   48.335632  875.605957  -48984.046875  -1063.797241
 1028.000000  8618.816406  -67675.960938  -58964.976562  9676.484375  -49288.492188  289.828613  -33.236340   48.466877  873.234863  -48821.492188  1548.594727
 1029.000000  8744.130859  -67615.843750  -58771.406250  9550.148438  -49221.257812  286.044617  191.882614   48.369396  874.994751  -48755.199219  2233.192139
 1030.000000  8747.230469  -67932.093750  -59098.761719  9834.117188  -49264.644531  294.549988   63.652172   48.385494  874.703613  -48798.429688  -60.665741
 1031.000000  8748.890625  -67821.796875  -58989.511719  9647.508789  -49342.003906  288.960724  122.050987   48.296394  876.317322  -48876.648438  1597.584473
 1032.000000  8845.365234  -67836.171875  -58893.683594  9546.244141  -49347.437500  285.927673  178.000320   48.473045  873.123718  -48880.378906  521.269348
 1033.000000  8704.777344  -67709.062500  -58901.335938  9580.947266  -49320.390625  286.967102   88.553581   48.339874  875.529114  -48854.617188  -430.138947
 1034.000000  8719.718750  -67666.625000  -58857.500000  9606.732422  -49250.765625  287.739410   87.230247   48.368313  875.014343  -48784.714844  3151.367920
 1035.000000  8858.892578  -67975.445312  -59017.335938  9743.283203  -49274.054688  291.829346  167.590866   48.319553  875.897278  -48808.476562  950.934937
 1036.000000  8674.742188  -67793.718750  -59019.089844  9699.966797  -49319.125000  290.531952   44.178101   48.292461  876.388672  -48853.808594  1685.021362
 1037.000000  8570.652344  -67520.031250  -58848.324219  9637.264648  -49211.058594  288.653900   17.339895   48.239315  877.354187  -48746.253906  2004.364868
 1038.000000  8754.642578  -67799.273438  -58951.542969  9714.931641  -49236.609375  290.980164  127.555672   48.347858  875.384521  -48770.757812  770.408203
 1039.000000  8909.705078  -68070.179688  -59066.519531  9738.591797  -49327.929688  291.688843  285.931549   48.300484  876.243103  -48862.535156  774.752808
 1040.000000  8811.000977  -67939.531250  -59025.820312  9709.207031  -49316.613281  290.808716  166.418976   48.423405  874.018799  -48850.035156  959.888733
 1041.000000  8672.251953  -67775.187500  -59012.601562  9639.846680  -49372.753906  288.731232   18.777786   48.386509  874.685242  -48906.531250  -1386.423706
 1042.000000  8804.039062  -68108.882812  -59209.625000  9923.753906  -49285.871094  297.234772   81.173096   48.456760  873.417175  -48818.968750  -679.570312
 1043.000000  8940.630859  -68108.882812  -59075.902344  9715.169922  -49360.734375  290.987305  276.238495   48.262531  876.932190  -48895.703125  -281.895599
 1044.000000  8780.426758  -67878.031250  -59005.273438  9758.764648  -49246.507812  292.293060   72.410133   48.491554  872.790466  -48779.269531  308.542694
 1045.000000  8719.954102  -67690.507812  -58874.000000  9661.324219  -49212.675781  289.374542  188.839233   48.367710  875.025208  -48746.632812  1011.925415
 1046.000000  8598.281250  -67754.843750  -59060.765625  9800.106445  -49260.660156  293.531311  -71.100983   48.362827  875.113586  -48794.664062  -1434.176025
 1047.000000  8656.926758  -67615.078125  -58860.156250  9708.477539  -49151.679688  290.786865   81.875511   48.256634  877.039368  -48686.707031  1245.009033
 1048.000000  8775.866211  -67869.804688  -59002.648438  9743.805664  -49258.843750  291.845001  124.159851   48.342636  875.479065  -48793.042969  -1040.524048
 1049.000000  8676.949219  -67655.078125  -58884.011719  9669.497070  -49214.515625  289.619324  115.512299   48.385448  874.704407  -48748.300781  1120.092773
 1050.000000  8890.900391  -67900.812500  -58909.074219  9696.269531  -49212.804688  290.421204  317.434052   48.323685  875.822449  -48747.187500  1609.785767
 1051.000000  8815.559570  -67828.843750  -58922.597656  9587.935547  -49334.664062  287.176392  235.789993   48.327457  875.754028  -48869.007812  812.200195
 1052.000000  8930.543945  -68012.656250  -58981.699219  9710.629883  -49271.070312  290.851318  241.707352   48.434925  873.810913  -48804.378906  942.470581
 1053.000000  8743.662109  -67812.921875  -58970.816406  9810.509766  -49160.304688  293.842926   79.314964   48.556618  871.620972  -48692.441406  -1113.999390
 1054.000000  8646.831055  -67837.445312  -59093.253906  9791.819336  -49301.433594  293.283112  -49.590740   48.296112  876.322449  -48836.082031  1474.366577
 1055.000000  8649.303711  -67763.515625  -59016.738281  9733.750000  -49282.988281  291.543823  -26.083275   48.462757  873.309082  -48816.027344  283.361206
 1056.000000  8911.990234  -67955.656250  -58948.082031  9607.493164  -49340.589844  287.762177  265.323273   48.310455  876.062256  -48875.097656   89.471428
 1057.000000  8739.333984  -67958.468750  -59124.726562  9772.292969  -49352.433594  292.698242   26.578119   48.439743  873.723999  -48885.695312  970.387756
 1058.000000  8666.613281  -67709.937500  -58949.070312  9598.240234  -49350.828125  287.485046   37.751354   48.313995  875.998047  -48885.300781  1248.395508
 1059.000000  8949.926758  -68084.453125  -59035.234375  9690.184570  -49345.050781  290.238953  315.722076   48.271965  876.760803  -48879.929688  1031.360474
 1060.000000  8800.744141  -67638.664062  -58746.628906  9473.995117  -49272.632812  283.763672  279.932953   48.242207  877.301636  -48807.800781  -1432.989624
 1061.000000  8793.625977  -67766.828125  -58872.980469  9637.543945  -49235.437500  288.662292  199.187729   48.392483  874.577271  -48769.156250  1996.186157
 1062.000000  8836.470703  -67980.609375  -59052.695312  9732.322266  -49320.375000  291.501068  182.770798   48.352497  875.300537  -48854.476562  179.100815
 1063.000000  8867.148438  -67834.875000  -58875.937500  9629.283203  -49246.656250  288.414856  302.036255   48.264530  876.895874  -48781.605469  1131.272339
 1064.000000  8628.168945  -67699.601562  -58969.484375  9681.362305  -49288.121094  289.974701  -25.091843   48.359940  875.165833  -48822.152344  758.571045
 1065.000000  8746.219727  -67779.531250  -58946.601562  9597.296875  -49349.304688  287.456787  151.081406   48.297836  876.291138  -48883.933594  962.126709
 1066.000000  8953.554688  -68249.812500  -59207.417969  9776.449219  -49430.968750  292.822723  294.914185   48.325447  875.790466  -48965.332031  350.360504
 1067.000000  8637.308594  -67714.125000  -58981.339844  9708.194336  -49273.144531  290.778381   94.205284   48.249817  877.163269  -48808.238281  -341.954651
 1068.000000  8966.745117  -67940.953125  -58888.699219  9547.809570  -49340.890625  285.974548  363.873138   48.517494  872.323853  -48873.402344  6209.235352
 1069.000000  8568.828125  -67575.406250  -58913.726562  9614.514648  -49299.210938  287.972504  -48.320160   48.510433  872.450806  -48831.792969  900.467163
 1070.000000  8908.683594  -68096.093750  -59090.175781  9754.314453  -49335.859375  292.159760  264.408051   48.235752  877.419006  -48871.085938  702.718323
 1071.000000  8736.811523  -67802.757812  -58969.402344  9658.814453  -49310.585938  289.299347  115.236938   48.282501  876.569458  -48845.363281  402.698761
 1072.000000  8762.948242  -67854.726562  -58997.003906  9782.113281  -49214.890625  292.992401   63.962574   48.486404  872.883179  -48747.703125  1568.972412
 1073.000000  8675.232422  -67872.531250  -59097.031250  9821.571289  -49275.460938  294.174225   28.021484   48.311565  876.042114  -48809.957031  -1824.344727
 1074.000000  8469.330078  -67505.359375  -58938.894531  9672.040039  -49266.855469  289.695496  -172.576797   48.362316  875.122803  -48800.863281  1269.650391
 1075.000000  8610.218750  -67635.593750  -58927.906250  9707.937500  -49219.968750  290.770691  -66.709419   48.336800  875.584778  -48754.222656  2093.628906
 1076.000000  8818.298828  -68100.664062  -59185.296875  9848.119141  -49337.179688  294.969391   87.376884   48.335384  875.610413  -48871.449219   51.884819
 1077.000000  8918.574219  -67990.031250  -58984.226562  9715.895508  -49268.332031  291.009033  209.101700   48.508724  872.481567  -48800.929688  -147.685669
 1078.000000  8897.528320  -68047.140625  -59059.074219  9791.830078  -49267.242188  293.283417  267.543671   48.272194  876.756653  -48802.121094  918.808044
 1079.000000  8673.788086  -68052.656250  -59276.972656  9990.976562  -49285.996094  299.248230  -72.177338   48.398724  874.464539  -48819.652344  2092.213135
 1080.000000  8802.422852  -67927.242188  -59032.125000  9738.943359  -49293.179688  291.699371  139.566116   48.319771  875.893372  -48827.597656  718.969177
 1081.000000  8741.728516  -67731.062500  -58902.636719  9647.689453  -49254.945312  288.966156  161.774551   48.353077  875.290039  -48789.042969  680.557983
 1082.000000  8885.109375  -68086.921875  -59112.949219  9716.439453  -49396.507812  291.025330  259.790039   48.182949  878.380554  -48932.246094  631.230591
 1083.000000  8871.690430  -67776.843750  -58804.367188  9517.756836  -49286.609375  285.074432  313.173065   48.300133  876.249512  -48821.218750  1004.747070
 1084.000000  8635.589844  -67853.859375  -59127.250000  9793.181641  -49334.070312  293.323914    3.331897   48.345142  875.433716  -48868.246094  477.015259
 1085.000000  8723.319336  -67651.546875  -58839.296875  9610.197266  -49229.101562  287.843170  151.460098   48.305382  876.154297  -48763.660156  -488.098236
 1086.000000  8756.553711  -68007.742188  -59158.656250  9869.420898  -49289.234375  295.607422   53.575146   48.207996  877.924194  -48824.730469  -909.549194
 1087.000000  8662.943359  -67727.125000  -58963.695312  9635.453125  -49328.242188  288.599640   62.224445   48.299725  876.256897  -48862.855469  -1816.714233
 1088.000000  8692.125000  -67859.156250  -59072.406250  9896.899414  -49175.507812  296.430450  -21.618834   48.466599  873.239868  -48708.511719  -543.197327
 1089.000000  8722.143555  -67794.484375  -58978.843750  9690.644531  -49288.199219  290.252716  118.624123   48.274403  876.716553  -48823.054688  669.188843
 1090.000000  8830.458984  -67899.734375  -58968.710938  9741.214844  -49227.496094  291.767395  168.281693   48.394260  874.545166  -48761.195312  1239.270874
 1091.000000  8736.216797  -67916.562500  -59084.527344  9900.567383  -49183.960938  296.540314   -7.924866   48.439743  873.723999  -48717.222656  1684.410400
 1092.000000  8860.160156  -68178.625000  -59219.093750  9895.757812  -49323.335938  296.396240  154.635818   48.370899  874.967529  -48857.261719  1060.018433
 1093.000000  8839.753906  -67795.773438  -58860.476562  9624.617188  -49235.859375  288.275085  234.655640   48.396046  874.512878  -48769.542969  850.869446
 1094.000000  8732.577148  -67787.765625  -58953.984375  9606.993164  -49346.992188  287.747223  130.653809   48.286636  876.494385  -48881.730469  -372.545807
 1095.000000  8689.720703  -67649.445312  -58866.289062  9594.556641  -49271.734375  287.374725   82.110809   48.312515  876.024902  -48806.222656  220.572357
 1096.000000  8817.958984  -68043.968750  -59134.968750  9868.597656  -49266.371094  295.582764   19.926233   48.464413  873.279236  -48799.394531  1104.776245
 1097.000000  8754.773438  -67818.781250  -58966.121094  9734.183594  -49231.937500  291.556793  129.291031   48.302494  876.206665  -48766.523438  712.538635
 1098.000000  8967.518555  -68210.296875  -59145.882812  9787.972656  -49357.910156  293.167877  249.531357   48.390392  874.615051  -48891.648438  -311.027435
 1099.000000  8906.400391  -68038.851562  -59039.273438  9744.171875  -49295.101562  291.855957  280.989563   48.225380  877.607727  -48830.429688  632.059143
 1100.000000  8871.478516  -67937.851562  -58976.632812  9633.070312  -49343.562500  288.528259  301.776703   48.178860  878.455139  -48879.339844  -629.404419
 1101.000000  8783.367188  -67876.109375  -59000.070312  9731.521484  -49268.546875  291.477081  208.653915   48.232937  877.470215  -48803.800781  2052.836182
 1102.000000  8925.029297  -67975.968750  -58956.800781  9532.107422  -49424.695312  285.504242  295.772064   48.385380  874.705688  -48958.480469  3084.403320
 1103.000000  8660.550781  -67708.906250  -58953.964844  9753.958008  -49200.007812  292.149078   43.021618   48.399864  874.443909  -48733.656250  -2339.063477
 1104.000000  8526.103516  -67712.171875  -59094.671875  9894.428711  -49200.242188  296.356445  -171.732727   48.381325  874.778992  -48734.066406  207.496857
 1105.000000  8687.421875  -67673.359375  -58888.566406  9706.000000  -49182.566406  290.712646   84.172630   48.376019  874.874939  -48716.441406  454.649109
 1106.000000  8789.802734  -67825.687500  -58937.734375  9639.171875  -49298.562500  288.711029  182.215225   48.204472  877.988403  -48834.093750  1013.722046
 1107.000000  8777.859375  -67758.468750  -58879.796875  9635.007812  -49244.789062  288.586304  198.239990   48.291588  876.404541  -48779.480469  2337.438232
 1108.000000  8680.201172  -67817.312500  -59045.914062  9761.121094  -49284.792969  292.363617  -12.432130   48.393986  874.550110  -48818.496094  145.098511
 1109.000000  8844.490234  -67970.523438  -59030.976562  9759.435547  -49271.539062  292.313141  203.826859   48.356552  875.227112  -48805.601562  -380.799896
 1110.000000  9105.453125  -68121.984375  -58918.859375  9590.765625  -49328.093750  287.261169  509.910980   48.367641  875.026489  -48862.050781  1770.292114
 1111.000000  8682.367188  -67830.875000  -59058.582031  9745.745117  -49312.835938  291.903107   99.284912   48.270031  876.795898  -48847.734375  -581.856079
 1112.000000  8708.058594  -67670.257812  -58864.925781  9534.819336  -49330.105469  285.585480   92.372063   48.307476  876.116272  -48864.644531  -2370.685059
 1113.000000  8872.898438  -68034.375000  -59061.261719  9632.554688  -49428.707031  288.512817  299.071930   48.146988  879.036621  -48964.789062  1358.996948
 1114.000000  8733.686523  -68032.140625  -59207.000000  9897.235352  -49309.765625  296.440491   -2.848801   48.348587  875.371338  -48843.906250  -525.342468
 1115.000000  8672.802734  -67747.210938  -58977.757812  9710.642578  -49267.117188  290.851685  -13.457814   48.391014  874.603821  -48800.847656  -1861.626831
 1116.000000  8786.477539  -67900.335938  -59017.632812  9755.303711  -49262.328125  292.189392  157.806625   48.342796  875.476196  -48796.523438  1915.953491
 1117.000000  8700.974609  -67892.757812  -59100.203125  9818.307617  -49281.894531  294.076477    7.767130   48.415684  874.158203  -48815.390625  2226.355713
 1118.000000  8801.152344  -67877.617188  -58986.386719  9660.527344  -49325.859375  289.350647  231.468430   48.301964  876.216248  -48860.449219  586.736145
 1119.000000  8875.244141  -67885.140625  -58910.152344  9494.762695  -49415.390625  284.385712  270.228363   48.410740  874.247437  -48948.933594  -335.471619
 1120.000000  8659.022461  -67920.523438  -59165.457031  9927.443359  -49238.015625  297.345276  -46.844574   48.430935  873.882935  -48771.363281  2147.598145
 1121.000000  8883.291016  -68041.265625  -59069.593750  9823.584961  -49246.007812  294.234528  246.085938   48.297108  876.304382  -48780.644531  2057.771973
 1122.000000  8801.005859  -67714.125000  -58807.343750  9540.289062  -49267.054688  285.749298  214.842346   48.438896  873.739258  -48800.324219  1674.353271
 1123.000000  8776.625000  -67860.796875  -58993.695312  9691.941406  -49301.753906  290.291565   98.610229   48.420135  874.077820  -48835.207031  -820.699768
 1124.000000  8963.343750  -67970.007812  -58907.789062  9647.153320  -49260.636719  288.950073  320.161407   48.422211  874.040344  -48794.070312  1013.192566
 1125.000000  8766.165039  -67722.078125  -58857.097656  9530.183594  -49326.914062  285.446625  203.413284   48.285412  876.516602  -48861.664062  3539.689697
 1126.000000  8688.041016  -67878.718750  -59100.488281  9693.119141  -49407.367188  290.326843   54.592731   48.270298  876.791077  -48942.261719  1413.970337
 1127.000000  8715.942383  -67875.203125  -59063.847656  9720.791992  -49343.054688  291.155701   50.086849   48.391819  874.589294  -48876.777344  835.744995
 1128.000000  8771.464844  -67708.179688  -58840.667969  9654.488281  -49186.179688  289.169769  186.250488   48.334747  875.621948  -48720.453125  253.978561
 1129.000000  8930.740234  -67861.265625  -58829.101562  9548.356445  -49280.746094  285.990936  352.173828   48.185120  878.341003  -48816.460938  -902.479187
 1130.000000  8649.910156  -67832.109375  -59090.082031  9675.732422  -49414.351562  289.806091   -7.416341   48.176235  878.502991  -48950.152344  3764.278320
 1131.000000  8741.706055  -67903.609375  -59060.699219  9720.878906  -49339.820312  291.158295   18.414713   48.447727  873.580017  -48873.007812  120.218536
 1132.000000  8626.513672  -67966.617188  -59246.246094  9824.492188  -49421.753906  294.261719  -91.323219   48.203438  878.007202  -48957.292969  1289.981079
 1133.000000  8884.909180  -67971.765625  -58987.296875  9609.838867  -49377.457031  287.832458  266.210754   48.387699  874.663757  -48911.222656  1604.835938
 1134.000000  8771.316406  -67779.812500  -58914.597656  9713.282227  -49201.316406  290.930756  177.254318   48.386520  874.685059  -48735.093750  1435.330933
 1135.000000  8677.393555  -67887.359375  -59122.988281  9810.610352  -49312.378906  293.845917  -44.665997   48.398258  874.472900  -48846.042969  406.094727
 1136.000000  8964.113281  -68066.546875  -59003.023438  9687.539062  -49315.484375  290.159698  310.375000   48.380814  874.788208  -48849.316406  -214.384186
 1137.000000  8726.896484  -67951.296875  -59135.546875  9913.644531  -49221.902344  296.931976   49.985493   48.263119  876.921509  -48756.867188  883.437866
 1138.000000  8678.384766  -67852.132812  -59069.917969  9754.653320  -49315.265625  292.169922  -23.502024   48.246651  877.220825  -48850.390625  952.854614
 1139.000000  8530.881836  -67777.656250  -59159.523438  9915.220703  -49244.304688  296.979187  -192.256180   48.280849  876.599487  -48779.097656  -1572.914673
 1140.000000  8924.992188  -67997.265625  -58975.398438  9617.426758  -49357.972656  288.059723  394.863739   48.230034  877.523071  -48893.257812  408.032135
 1141.000000  8696.271484  -67685.835938  -58885.703125  9638.640625  -49247.062500  288.695129  116.389854   48.273018  876.741699  -48781.933594  832.339172
 1142.000000  8708.886719  -67873.914062  -59072.589844  9806.921875  -49265.667969  293.735443   63.309307   48.233665  877.456970  -48800.917969  1351.569702
 1143.000000  8873.566406  -67861.671875  -58903.687500  9709.765625  -49193.921875  290.825439  329.879822   48.231003  877.505432  -48729.195312  1405.050049
 1144.000000  8619.527344  -67536.703125  -58807.050781  9622.539062  -49184.511719  288.212830   33.115734   48.342892  875.474426  -48718.707031  204.924835
 1145.000000  8645.918945  -67729.937500  -58985.312500  9816.712891  -49168.601562  294.028748   18.765116   48.331173  875.686707  -48702.910156  914.642944
 1146.000000  8809.478516  -67704.484375  -58795.562500  9496.362305  -49299.199219  284.433624  223.877945   48.387970  874.658875  -48832.960938  818.252747
 1147.000000  8739.871094  -67766.875000  -58944.875000  9611.269531  -49333.605469  287.875305  124.615509   48.214039  877.814148  -48869.042969  465.179413
 1148.000000  8542.056641  -67692.609375  -59048.578125  9810.791016  -49237.789062  293.851349  -60.211773   48.287842  876.472534  -48772.515625  205.171402
 1149.000000  8866.341797  -67816.078125  -58852.785156  9559.233398  -49293.550781  286.316711  392.665039   48.282471  876.570007  -48828.328125  2974.635742
 1150.000000  8669.806641  -67806.656250  -59028.886719  9761.695312  -49267.191406  292.380829   28.125875   48.413319  874.200867  -48800.707031  2351.928467
 1151.000000  8661.881836  -67844.695312  -59092.656250  9804.519531  -49288.136719  293.663483   37.093494   48.313187  876.012756  -48822.617188  -826.846802
 1152.000000  8543.246094  -67782.140625  -59143.566406  9828.810547  -49314.757812  294.391052  -66.180519   48.251751  877.128113  -48849.832031  1058.427734
 1153.000000  9033.406250  -68153.281250  -59028.578125  9704.291016  -49324.289062  290.661469  433.701324   48.257381  877.025757  -48859.308594  666.482971
 1154.000000  8653.688477  -67550.359375  -58802.296875  9533.103516  -49269.195312  285.534088  145.604782   48.240005  877.341675  -48804.382812  190.334320
 1155.000000  8871.984375  -67853.500000  -58889.320312  9584.445312  -49304.875000  287.071869  301.345062   48.203098  878.013428  -48840.417969  327.082581
 1156.000000  8620.368164  -67558.281250  -58839.335938  9499.618164  -49339.718750  284.531128  -27.642618   48.384628  874.719238  -48873.511719  1974.242065
 1157.000000  8818.446289  -67897.937500  -58984.132812  9728.912109  -49255.218750  291.398926  133.612854   48.442360  873.676819  -48788.457031  1224.846191
 1158.000000  8561.183594  -67673.578125  -59018.890625  9697.697266  -49321.195312  290.463959  -60.556499   48.327557  875.752258  -48855.539062  629.893127
 1159.000000  8681.242188  -67828.265625  -59056.207031  9853.164062  -49203.042969  295.120483   68.709564   48.095539  879.976990  -48739.621094  2257.849365
 1160.000000  8574.748047  -67623.070312  -58958.390625  9753.097656  -49205.292969  292.123322   13.871968   48.287300  876.482361  -48740.023438  1829.520874
 1161.000000  8752.234375  -67881.640625  -59029.214844  9806.182617  -49223.031250  293.713318  158.159988   48.265907  876.870850  -48757.968750  1680.838135
 1162.000000  8719.523438  -67790.226562  -58971.093750  9656.343750  -49314.750000  289.225342  186.458130   48.176048  878.506409  -48850.554688  1185.904663
 1163.000000  8801.427734  -67860.218750  -58956.921875  9770.272461  -49186.648438  292.637726  109.473900   48.332870  875.655945  -48720.941406  648.042542
 1164.000000  8544.746094  -67633.562500  -58991.027344  9797.485352  -49193.542969  293.452820  -55.546383   48.152386  878.938110  -48729.574219  1003.962219
 1165.000000  8594.283203  -67431.554688  -58738.031250  9578.409180  -49159.621094  286.891083   94.112701   48.173309  878.556335  -48695.449219  -752.913940
 1166.000000  8904.964844  -67794.000000  -58786.683594  9622.693359  -49163.992188  288.217468  473.324310   48.057823  880.667542  -48700.933594  2423.544434
 1167.000000  8801.219727  -67928.171875  -59032.242188  9692.894531  -49339.347656  290.320129  156.987595   48.328369  875.737549  -48873.683594  -808.058350
 1168.000000  8735.962891  -67833.601562  -58991.441406  9759.938477  -49231.503906  292.328217   59.522106   48.469501  873.187561  -48764.480469  -388.022003
 1169.000000  8547.156250  -67526.406250  -58885.054688  9796.894531  -49088.160156  293.435120  -52.032017   48.334103  875.633667  -48622.441406  800.510437
 1170.000000  8745.576172  -67895.367188  -59049.769531  9745.201172  -49304.570312  291.886810   93.674446   48.233562  877.458862  -48839.820312  1770.335693
 1171.000000  8874.950195  -67794.015625  -58815.925781  9599.582031  -49216.343750  287.525238  345.803467   48.386845  874.679199  -48750.117188  -368.789764
 1172.000000  8683.132812  -67590.515625  -58804.351562  9642.109375  -49162.242188  288.799011  128.992981   48.385143  874.709961  -48696.031250  1391.955811
 1173.000000  8626.896484  -67668.281250  -58955.195312  9698.152344  -49257.042969  290.477600    9.044230   48.370983  874.966003  -48790.968750  1607.579102
 1174.000000  8649.586914  -67484.078125  -58745.312500  9536.960938  -49208.351562  285.649628  129.454254   48.332821  875.656860  -48742.644531  1696.752441
 1175.000000  8967.447266  -67940.890625  -58874.914062  9647.998047  -49226.914062  288.975372  423.841461   48.265823  876.872375  -48761.851562  1632.968628
 1176.000000  8948.203125  -67998.187500  -58951.226562  9658.220703  -49293.007812  289.281586  363.077362   48.222187  877.665833  -48828.367188  -1490.097290
 1177.000000  8898.736328  -67925.343750  -58935.824219  9729.523438  -49206.300781  291.417236  347.325836   48.307232  876.120728  -48740.839844  2001.331543
 1178.000000  8638.416016  -67510.000000  -58769.277344  9523.690430  -49245.585938  285.252136  137.472946   48.350769  875.331787  -48779.707031  589.707825
 1179.000000  8708.495117  -67974.750000  -59170.421875  9814.636719  -49355.785156  293.966522  -24.302017   48.450531  873.529480  -48888.945312  -292.992004
 1180.000000  8863.685547  -67945.171875  -58989.484375  9684.628906  -49304.855469  290.072540  291.077179   48.385464  874.704163  -48838.640625  -327.426300
 1181.000000  8898.785156  -68002.531250  -59000.718750  9727.909180  -49272.808594  291.368866  372.274994   48.258854  876.999023  -48807.812500  1042.468384
 1182.000000  8963.335938  -68086.476562  -59020.164062  9650.545898  -49369.617188  289.051697  382.709869   48.298714  876.275208  -48904.238281  -996.803528
 1183.000000  8864.223633  -67631.625000  -58674.656250  9374.832031  -49299.824219  280.793549  331.104767   48.329708  875.713257  -48834.148438  1844.081665
 1184.000000  8530.667969  -67549.250000  -58918.156250  9556.275391  -49361.882812  286.228119  -15.416911   48.255573  877.058594  -48896.921875  1231.780884
 1185.000000  8798.617188  -67622.734375  -58719.527344  9412.930664  -49306.597656  281.934692  326.480103   48.266796  876.854675  -48841.527344  1015.761169
 1186.000000  8807.451172  -67751.671875  -58854.812500  9530.857422  -49323.953125  285.466797  247.648682   48.301785  876.219543  -48858.546875  1771.367065
 1187.000000  8838.836914  -67844.953125  -58903.664062  9547.746094  -49355.917969  285.972656  270.020050   48.199974  878.070312  -48891.492188  716.292175
 1188.000000  8889.183594  -67960.437500  -58982.191406  9743.773438  -49238.417969  291.844025  285.566864   48.318966  875.907959  -48772.843750  370.100464
 1189.000000  9018.293945  -68172.351562  -59058.667969  9623.430664  -49435.238281  288.239563  333.858307   48.356190  875.233704  -48969.304688  -412.051239
 1190.000000  8590.912109  -67849.890625  -59165.214844  9834.882812  -49330.332031  294.572937  -92.051994   48.221905  877.670959  -48865.695312  1335.427734
 1191.000000  8715.907227  -67847.625000  -59041.718750  9724.402344  -49317.316406  291.263824   54.367512   48.322163  875.850037  -48851.710938  2233.138672
 1192.000000  8984.058594  -68197.960938  -59120.785156  9808.896484  -49311.890625  293.794586  267.841156   48.295753  876.328918  -48846.539062  979.851990
 1193.000000  8849.400391  -67711.343750  -58759.464844  9497.687500  -49261.777344  284.473297  279.326172   48.282055  876.577576  -48796.558594  -11.975836
 1194.000000  8625.539062  -67787.015625  -59069.683594  9678.331055  -49391.351562  289.883911  -73.133553   48.330818  875.693176  -48925.664062  -517.354248
 1195.000000  8620.630859  -67699.546875  -58981.699219  9710.315430  -49271.382812  290.841919   36.589367   48.444431  873.639465  -48804.601562  2712.214111
 1196.000000  8790.293945  -67789.937500  -58901.378906  9604.080078  -49297.296875  287.659973  190.788773   48.284302  876.536804  -48832.058594  965.418030
 1197.000000  8780.009766  -67908.179688  -59036.968750  9724.613281  -49312.355469  291.270142  197.257919   48.270100  876.794678  -48847.253906  1219.756592
 1198.000000  8843.919922  -67791.750000  -58846.218750  9658.017578  -49188.203125  289.275482  229.770248   48.400120  874.439270  -48721.847656  -2052.035645
 1199.000000  8858.791992  -67942.929688  -58987.109375  9710.087891  -49277.023438  290.835083  168.741119   48.359032  875.182251  -48811.062500  1133.957886
 1200.000000  8743.595703  -67970.812500  -59133.414062  9800.583984  -49332.828125  293.545624   58.646999   48.314941  875.980896  -48867.292969  -1586.594360
 1201.000000  8862.205078  -67771.390625  -58800.542969  9460.706055  -49339.835938  283.365631  379.634064   48.295116  876.340515  -48874.492188  -1133.451172
 1202.000000  8719.753906  -67711.343750  -58897.976562  9643.171875  -49254.804688  288.830841  170.566483   48.207390  877.935242  -48790.304688  -430.907623
 1203.000000  8772.396484  -67552.687500  -58679.714844  9302.531250  -49377.183594  278.628021  266.983856   48.327248  875.757874  -48911.531250  3926.708252
 1204.000000  8744.656250  -67936.406250  -59099.750000  9770.705078  -49329.046875  292.650696   96.488091   48.263298  876.918213  -48864.007812  -544.396545
 1205.000000  8802.594727  -68044.984375  -59142.074219  9797.751953  -49344.320312  293.460785  108.848045   48.224266  877.627991  -48879.660156  472.960785
 1206.000000  8650.870117  -67786.906250  -59036.937500  9755.283203  -49281.656250  292.188782   51.896679   48.315521  875.970398  -48816.117188  2181.649902
 1207.000000  8874.294922  -67966.031250  -58999.957031  9782.708008  -49217.250000  293.010193  227.534744   48.430496  873.890808  -48750.601562  -2112.968018
 1208.000000  8795.000000  -67662.117188  -58765.417969  9579.155273  -49186.261719  286.913422  276.505920   48.299423  876.262329  -48720.875000  2138.866699
 1209.000000  8842.011719  -67949.171875  -59010.144531  9816.003906  -49194.140625  294.007477  217.025940   48.344563  875.444214  -48728.320312  2534.634277
 1210.000000  8902.453125  -67958.492188  -58957.847656  9691.421875  -49266.425781  290.276001  268.819885   48.251781  877.127563  -48801.500000  2960.006104
 1211.000000  8854.795898  -67880.734375  -58933.277344  9784.951172  -49148.328125  293.077393  185.044235   48.418968  874.098877  -48681.789062  470.539703
 1212.000000  8857.740234  -68019.625000  -59061.992188  9775.653320  -49286.339844  292.798889  183.842651   48.278915  876.634583  -48821.152344  2464.607422
 1213.000000  8899.699219  -67945.218750  -58953.343750  9627.629883  -49325.714844  288.365326  274.350800   48.276829  876.672485  -48860.546875  1373.376831
 1214.000000  8686.958984  -67668.078125  -58893.625000  9610.705078  -49282.921875  287.858398  103.100983   48.256348  877.044556  -48817.953125  425.494019
 1215.000000  8634.757812  -67655.203125  -58922.730469  9690.479492  -49232.250000  290.247772  100.940346   48.169399  878.627686  -48768.117188  -1765.687500
 1216.000000  8730.695312  -67732.281250  -58902.554688  9601.193359  -49301.359375  287.573486  107.641907   48.279125  876.630737  -48836.167969  1092.872803
 1217.000000  8705.014648  -67865.015625  -59063.183594  9744.572266  -49318.609375  291.867950   23.425035   48.293663  876.366882  -48853.281250  842.123779
 1218.000000  8757.126953  -67918.695312  -59055.957031  9825.049805  -49230.906250  294.278412   34.263248   48.370461  874.975464  -48764.835938  214.924118
 1219.000000  8769.439453  -67726.140625  -58862.750000  9619.241211  -49243.507812  288.114075  208.423401   48.372463  874.939270  -48777.417969  450.698486
 1220.000000  8819.794922  -67988.437500  -59068.257812  9839.738281  -49228.519531  294.718353   44.143475   48.510597  872.447876  -48761.097656  2046.694946
 1221.000000  8868.179688  -67890.757812  -58927.316406  9633.422852  -49293.894531  288.538818  216.279007   48.409763  874.265076  -48827.445312  627.390442
 1222.000000  8711.835938  -67669.945312  -58868.871094  9504.445312  -49364.425781  284.675720  212.626755   48.267754  876.837280  -48899.343750  -797.134460
 1223.000000  8757.972656  -67830.226562  -58973.023438  9677.382812  -49295.640625  289.855530  179.752441   48.302589  876.204895  -48830.226562  2265.920654
 1224.000000  8675.056641  -67859.921875  -59090.367188  9661.926758  -49428.441406  289.392578  -16.602280   48.382141  874.764221  -48962.257812  -103.266037
 1225.000000  8727.761719  -67809.429688  -58984.027344  9759.417969  -49224.609375  292.312622  129.406677   48.325676  875.786316  -48758.972656  -104.582756
 1226.000000  8436.824219  -67407.250000  -58875.687500  9660.223633  -49215.464844  289.341553  -199.894409   48.438908  873.739075  -48748.734375  -478.067657
 1227.000000  8725.464844  -67725.242188  -58906.117188  9601.682617  -49304.433594  287.588165  123.185890   48.317951  875.926331  -48838.871094  -1614.034058
 1228.000000  8733.630859  -67664.765625  -58838.609375  9613.934570  -49224.675781  287.955109  164.775208   48.264465  876.897034  -48759.628906  1355.851440
 1229.000000  8719.837891  -67888.265625  -59076.167969  9752.868164  -49323.300781  292.116455   51.016144   48.315956  875.962524  -48857.757812  2218.736328
 1230.000000  8741.142578  -67672.593750  -58832.847656  9482.121094  -49350.726562  284.007080  163.170731   48.320675  875.876953  -48885.136719  2460.316895
 1231.000000  9076.833984  -68077.125000  -58903.242188  9514.187500  -49389.054688  284.967499  493.864227   48.202404  878.026062  -48924.605469  -1029.325806
 1232.000000  8839.091797  -68185.414062  -59253.410156  9875.037109  -49378.375000  295.775604  181.873245   48.140995  879.146057  -48914.515625  722.825378
 1233.000000  8765.001953  -67595.429688  -58738.031250  9419.860352  -49318.171875  282.142242  188.998703   48.338421  875.555420  -48852.410156  1892.630371
 1234.000000  8882.154297  -67844.664062  -58870.226562  9621.118164  -49249.109375  288.170288  338.820679   48.192478  878.206909  -48784.753906  -407.210083
 1235.000000  8762.364258  -68152.671875  -59298.695312  9963.009766  -49335.687500  298.410583  -70.783882   48.358829  875.185913  -48869.730469  766.503601
 1236.000000  8891.437500  -68072.140625  -59087.675781  9704.160156  -49383.515625  290.657532  178.701462   48.414627  874.177246  -48917.019531  -157.708633
 1237.000000  8787.904297  -67756.265625  -58865.851562  9646.877930  -49218.972656  288.941833  187.288025   48.383984  874.730896  -48752.773438  1752.026245
 1238.000000  8767.488281  -67760.812500  -58889.402344  9571.968750  -49317.433594  286.698181  219.681107   48.400291  874.436218  -48851.078125  2297.188232
 1239.000000  8853.301758  -68057.617188  -59104.910156  9764.055664  -49340.855469  292.451538  177.002563   48.279694  876.620422  -48875.660156  2024.370728
 1240.000000  8924.469727  -67959.015625  -58939.417969  9603.238281  -49336.179688  287.634735  288.322418   48.366501  875.047119  -48870.148438  -952.687988
 1241.000000  8817.871094  -67870.656250  -58954.988281  9564.537109  -49390.453125  286.475586  185.613724   48.321766  875.857178  -48924.851562  1509.298950
 1242.000000  8861.546875  -67987.062500  -59029.566406  9710.188477  -49319.378906  290.838104  205.988159   48.284313  876.536560  -48854.140625  162.148483
 1243.000000  8592.654297  -67826.640625  -59143.378906  9795.377930  -49348.000000  293.389679  -115.938965   48.401726  874.410278  -48881.628906  -1902.412842
 1244.000000  8885.396484  -67927.265625  -58943.511719  9664.724609  -49278.789062  289.476379  306.801788   48.279713  876.620117  -48813.593750  2319.742920
 1245.000000  8695.181641  -67749.171875  -58960.964844  9638.802734  -49322.164062  288.699982  108.780678   48.258755  877.000793  -48857.171875  -962.535461
 1246.000000  8752.316406  -67735.312500  -58887.011719  9544.553711  -49342.457031  285.877045  136.902603   48.248405  877.188904  -48877.562500  -643.070496
 1247.000000  8847.961914  -67798.265625  -58849.105469  9631.128906  -49217.976562  288.470123  268.219696   48.370594  874.973083  -48751.906250  2767.647217
 1248.000000  8842.341797  -67909.601562  -58980.738281  9577.340820  -49403.398438  286.859070  232.189453   48.364830  875.077332  -48937.382812  1324.685181
 1249.000000  8762.931641  -67764.898438  -58907.746094  9693.541992  -49214.203125  290.339508  125.989799   48.320393  875.882080  -48748.617188  1868.183594
 1250.000000  8622.604492  -67672.328125  -58945.734375  9742.209961  -49203.523438  291.797211   16.878021   48.342590  875.479919  -48737.722656  2680.483154
 1251.000000  8625.652344  -67694.546875  -58976.820312  9705.740234  -49271.078125  290.704865  -63.537476   48.449875  873.541321  -48804.242188  1948.524536
 1252.000000  8761.046875  -67830.328125  -58973.687500  9666.889648  -49306.796875  289.541229  144.256165   48.370167  874.980774  -48840.730469  2632.375488
 1253.000000  8711.355469  -67623.820312  -58820.726562  9508.074219  -49312.652344  284.784424  140.443954   48.300011  876.251709  -48847.261719  3841.041260
 1254.000000  8770.952148  -67847.453125  -58978.136719  9610.625977  -49367.511719  287.856018  171.645370   48.212734  877.837952  -48902.960938  188.516861
 1255.000000  8875.957031  -68215.843750  -59249.687500  9927.326172  -49322.359375  297.341766  125.385216   48.391224  874.600037  -48856.089844  1771.724121
 1256.000000  8664.140625  -67540.265625  -58779.484375  9551.537109  -49227.945312  286.086212   77.841103   48.494408  872.739136  -48760.679688  -38.128372
 1257.000000  8838.771484  -67843.453125  -58900.710938  9622.109375  -49278.601562  288.199982  302.390900   48.341770  875.494751  -48812.808594  -1151.974365
 1258.000000  8894.685547  -67878.484375  -58889.097656  9573.098633  -49316.000000  286.732025  307.139557   48.531940  872.064148  -48848.375000  5116.052246
 1259.000000  8764.720703  -67913.250000  -59049.164062  9754.320312  -49294.843750  292.159943   45.111897   48.461285  873.335632  -48827.898438  105.388870
 1260.000000  8894.470703  -67807.351562  -58820.113281  9621.934570  -49198.179688  288.194733  284.928497   48.401043  874.422607  -48731.816406  1711.612549
 1261.000000  8795.007812  -67738.687500  -58846.914062  9570.723633  -49276.191406  286.660889  159.928375   48.480267  872.993652  -48809.062500  -2368.306641
 1262.000000  8667.890625  -67634.101562  -58870.023438  9641.743164  -49228.281250  288.788025  105.753784   48.273975  876.724304  -48763.140625  259.883545
 1263.000000  8949.234375  -67876.507812  -58828.664062  9537.655273  -49291.007812  285.670410  434.632660   48.280052  876.613953  -48825.808594  2329.138916
 1264.000000  8965.849609  -68061.703125  -58986.648438  9657.451172  -49329.195312  289.258514  303.998871   48.440331  873.713440  -48862.453125  1009.392151
 1265.000000  8766.972656  -67848.484375  -58976.156250  9706.895508  -49269.261719  290.739471  149.652649   48.377888  874.841125  -48803.121094  469.072235
 1266.000000  8926.451172  -67892.718750  -58878.136719  9569.275391  -49308.859375  286.617493  338.050659   48.284397  876.535034  -48843.617188  554.203613
 1267.000000  8567.687500  -67787.867188  -59124.535156  9884.157227  -49240.378906  296.048798  -143.827499   48.342056  875.489563  -48774.582031  170.808472
 1268.000000  8702.047852  -67928.289062  -59134.851562  9940.345703  -49194.507812  297.731750   33.059711   48.400043  874.440674  -48728.152344  -508.651367
 1269.000000  8769.894531  -67896.437500  -59035.605469  9744.486328  -49291.117188  291.865387  202.881638   48.201305  878.046082  -48826.675781  1829.539429
 1270.000000  8549.205078  -67591.296875  -58944.667969  9690.418945  -49254.250000  290.245972  -89.931480   48.270370  876.789734  -48789.144531  -192.332672
 1271.000000  8867.898438  -68054.695312  -59086.062500  9722.043945  -49364.019531  291.193207  178.818359   48.431133  873.879333  -48897.367188  188.598740
 1272.000000  8740.501953  -67760.726562  -58929.351562  9594.575195  -49334.777344  287.375275  192.763916   48.291142  876.412659  -48869.472656  -368.824463
 1273.000000  8619.398438  -67701.453125  -58988.667969  9836.039062  -49152.628906  294.607574  -49.201405   48.494255  872.741882  -48685.367188  2432.782471
 1274.000000  8667.325195  -67997.328125  -59243.015625  9787.790039  -49455.226562  293.162415  -32.472195   48.185982  878.325317  -48990.933594  922.067566
 1275.000000  8748.548828  -67780.953125  -58937.433594  9623.971680  -49313.460938  288.255737  122.151390   48.390186  874.618774  -48847.203125  -173.670029
 1276.000000  8759.956055  -67666.859375  -58815.421875  9585.064453  -49230.359375  287.090424  165.981339   48.355419  875.247620  -48764.433594  691.631409
 1277.000000  8832.148438  -67911.031250  -58994.796875  9530.078125  -49464.718750  285.443481  257.415039   48.296726  876.311279  -48999.359375  612.509583
 1278.000000  8918.560547  -67955.898438  -58950.921875  9573.437500  -49377.484375  286.742157  374.285309   48.350704  875.333008  -48911.605469  2379.364014
 1279.000000  9047.990234  -68089.132812  -58947.398438  9613.433594  -49333.964844  287.940125  417.883057   48.445675  873.617004  -48867.171875  861.019470
 1280.000000  8815.849609  -67821.828125  -58908.796875  9615.167969  -49293.628906  287.992065  164.072815   48.414314  874.182922  -48827.136719  725.415771
 1281.000000  8837.390625  -67990.890625  -59056.523438  9722.578125  -49333.945312  291.209198  161.291885   48.313435  876.008240  -48868.425781  -694.717468
 1282.000000  8770.779297  -67907.492188  -59045.097656  9771.958984  -49273.140625  292.688232  130.992752   48.322979  875.835205  -48807.527344  929.868469
 1283.000000  8827.718750  -67858.562500  -58939.000000  9684.336914  -49254.664062  290.063812  282.852448   48.302773  876.201599  -48789.246094  4347.713379
 1284.000000  8938.384766  -67865.296875  -58835.535156  9514.763672  -49320.773438  284.984772  423.396118   48.314934  875.981079  -48855.238281  259.236664
 1285.000000  8715.134766  -67975.578125  -59156.867188  9809.843750  -49347.023438  293.822968  -85.487785   48.501305  872.614990  -48879.691406  166.660004
 1286.000000  8522.429688  -67530.593750  -58914.042969  9637.984375  -49276.058594  288.675446  -51.571857   48.303406  876.190125  -48810.636719  -213.986557
 1287.000000  8800.606445  -67816.578125  -58916.207031  9569.995117  -49346.210938  286.639069  221.060715   48.278122  876.648987  -48881.031250  -628.106567
 1288.000000  8639.040039  -67790.539062  -59056.800781  9704.554688  -49352.246094  290.669373   -1.481293   48.299622  876.258789  -48886.859375  1460.447754
 1289.000000  8708.800781  -67823.968750  -59031.277344  9791.958984  -49239.320312  293.287292   26.363089   48.474918  873.090027  -48772.242188  2182.916504
 1290.000000  8779.892578  -67939.148438  -59053.261719  9701.130859  -49352.132812  290.566803  203.918686   48.270950  876.779236  -48887.023438  366.510315
 1291.000000  8780.367188  -67761.476562  -58888.113281  9620.394531  -49267.718750  288.148621  191.499557   48.331142  875.687256  -48802.027344  -252.329712
 1292.000000  8761.263672  -67708.875000  -58850.531250  9622.593750  -49227.937500  288.214478  218.667419   48.405544  874.341309  -48761.531250  1736.790894
 1293.000000  8774.180664  -67686.765625  -58813.988281  9504.895508  -49309.093750  284.689209  171.202271   48.418468  874.107910  -48842.562500  908.520081
 1294.000000  8783.427734  -67636.234375  -58747.753906  9503.279297  -49244.476562  284.640778  250.983719   48.427467  873.945496  -48777.859375   90.326988
 1295.000000  8721.392578  -67706.523438  -58882.617188  9613.200195  -49269.417969  287.933136  108.098640   48.471523  873.151123  -48802.375000  -750.589844
 1296.000000  8841.756836  -67849.953125  -58911.375000  9629.330078  -49282.046875  288.416260  255.147583   48.362694  875.115967  -48816.050781  -3405.095703
 1297.000000  8958.511719  -68040.656250  -58994.378906  9628.777344  -49365.601562  288.399689  296.543091   48.330067  875.706787  -48899.921875  -391.452667
 1298.000000  8788.996094  -67929.187500  -59049.992188  9745.010742  -49304.980469  291.881104  128.071167   48.366882  875.040222  -48838.945312  794.065857
 1299.000000  8659.481445  -67715.875000  -58964.058594  9712.641602  -49251.417969  290.911591  -22.312895   48.422344  874.037964  -48784.847656  -209.473053
 1300.000000  8968.767578  -67815.000000  -58743.335938  9550.980469  -49192.355469  286.069519  429.559723   48.316792  875.947388  -48726.804688  1662.047241
 1301.000000  8673.342773  -67787.359375  -59022.589844  9782.596680  -49239.992188  293.006866   40.223907   48.282955  876.561218  -48774.765625  2455.599121
 1302.000000  8734.019531  -67647.445312  -58818.167969  9626.546875  -49191.621094  288.332886  175.403336   48.347134  875.397644  -48725.777344  1156.858276
 1303.000000  8729.389648  -67608.320312  -58788.085938  9550.998047  -49237.085938  286.070068  157.284683   48.323463  875.826416  -48771.468750  3739.894531
 1304.000000  8794.238281  -67801.875000  -58911.261719  9644.975586  -49266.285156  288.884857  158.507080   48.261448  876.951843  -48801.265625  828.186707
 1305.000000  8817.984375  -67788.203125  -58862.312500  9517.617188  -49344.695312  285.070251  243.830734   48.472523  873.133179  -48877.640625  1545.839478
 1306.000000  8612.084961  -67639.437500  -58923.175781  9572.465820  -49350.710938  286.713043  -27.841736   48.389709  874.627441  -48884.457031  -1782.829956
 1307.000000  8946.341797  -67928.757812  -58888.312500  9645.302734  -49243.007812  288.894653  367.224762   48.491287  872.795288  -48775.773438  174.404388
 1308.000000  8897.234375  -67676.398438  -58688.996094  9495.536133  -49193.460938  284.408875  319.845856   48.517239  872.328430  -48725.976562  989.895264
 1309.000000  8862.773438  -67988.312500  -59033.609375  9787.941406  -49245.667969  293.166962  252.236633   48.278973  876.633545  -48780.480469  -841.071594
 1310.000000  8873.515625  -67841.375000  -58880.375000  9596.881836  -49283.492188  287.444366  284.554108   48.315342  875.973633  -48817.953125  -1153.872192
 1311.000000  8845.093750  -67917.453125  -58973.285156  9709.322266  -49263.960938  290.812164  198.338058   48.380459  874.794678  -48797.792969  -638.676636
 1312.000000  8952.228516  -67993.148438  -58937.695312  9621.347656  -49316.347656  288.177155  290.680939   48.379150  874.818298  -48850.195312  -367.443878
 1313.000000  8900.636719  -67967.859375  -58974.652344  9588.826172  -49385.828125  287.203094  220.630249   48.426086  873.970398  -48919.222656  879.606201
 1314.000000  8717.937500  -67696.937500  -58891.144531  9589.419922  -49301.726562  287.220856  104.654778   48.358128  875.198608  -48835.777344  -267.544495
 1315.000000  8638.134766  -67730.046875  -58993.164062  9677.707031  -49315.457031  289.865234   40.092129   48.263355  876.917175  -48850.417969  637.126587
 1316.000000  8745.207031  -67765.023438  -58927.175781  9636.528320  -49290.648438  288.631836  160.195328   48.293407  876.371521  -48825.320312  959.406982
 1317.000000  8724.171875  -67773.671875  -58960.269531  9715.535156  -49244.734375  290.998260  165.622818   48.202133  878.031006  -48780.285156  -2242.674561
 1318.000000  8732.369141  -67763.054688  -58932.730469  9619.739258  -49312.992188  288.128998   72.797661   48.385456  874.704285  -48846.777344  -2287.810547
 1319.000000  8961.484375  -68089.460938  -59031.105469  9673.824219  -49357.281250  289.748932  367.560699   48.348656  875.370056  -48891.421875  1050.684814
 1320.000000  8738.217773  -67837.437500  -59011.148438  9810.183594  -49200.964844  293.833130   74.709366   48.426704  873.959229  -48734.351562  931.171082
 1321.000000  8881.779297  -67890.890625  -58911.019531  9687.470703  -49223.546875  290.157654  274.991119   48.372494  874.938721  -48757.457031  2478.175781
 1322.000000  8824.238281  -68026.460938  -59110.656250  9891.253906  -49219.402344  296.261353  141.019470   48.352478  875.300903  -48753.507812  -1143.254639
 1323.000000  8668.267578  -67635.937500  -58870.929688  9628.748047  -49242.179688  288.398804  111.702271   48.310410  876.063110  -48776.687500  1817.919800
 1324.000000  8769.583008  -67986.046875  -59122.687500  9819.481445  -49303.207031  294.111633   60.947422   48.342361  875.484070  -48837.406250  440.933533
 1325.000000  8714.569336  -67663.406250  -58855.507812  9513.565430  -49341.941406  284.948883  199.143555   48.111481  879.685364  -48878.367188  309.939026
 1326.000000  8911.139648  -67839.906250  -58828.832031  9659.159180  -49169.671875  289.309692  289.911865   48.240604  877.330750  -48704.851562  -636.032410
 1327.000000  8844.730469  -67984.179688  -59047.789062  9844.785156  -49203.003906  294.869537   98.043526   48.503731  872.571350  -48735.648438  630.952148
 1328.000000  8779.320312  -67846.421875  -58973.101562  9621.901367  -49351.199219  288.193756   92.904564   48.394753  874.536255  -48884.894531  -82.945557
 1329.000000  8827.164062  -67750.343750  -58829.511719  9610.294922  -49219.218750  287.846100  301.801147   48.331436  875.681946  -48753.523438  -1473.563599
 1330.000000  8817.251953  -67911.265625  -58991.792969  9704.447266  -49287.343750  290.666138  244.677078   48.344276  875.449402  -48821.527344  263.858215
 1331.000000  8898.105469  -68001.812500  -59002.480469  9719.023438  -49283.457031  291.102722  286.550140   48.357643  875.207397  -48817.511719  -351.917542
 1332.000000  8660.291992  -67699.921875  -58940.984375  9679.662109  -49261.320312  289.923798  110.718636   48.270332  876.790466  -48796.214844  935.799622
 1333.000000  8591.059570  -67600.945312  -58914.875000  9675.549805  -49239.324219  289.800598  -68.478363   48.497841  872.677307  -48772.027344  -1423.444214
 1334.000000  8803.205078  -67768.000000  -58875.679688  9556.534180  -49319.144531  286.235870  198.288010   48.236851  877.399048  -48854.363281  -1439.182617
 1335.000000  8605.744141  -67651.007812  -58958.812500  9736.781250  -49222.031250  291.634613   -2.750895   48.230881  877.507629  -48757.304688  -1193.903076
 1336.000000  8584.851562  -67702.148438  -59018.132812  9711.000977  -49307.132812  290.862427  -67.142540   48.227352  877.571838  -48842.441406  -4653.414551
 1337.000000  8720.080078  -67832.125000  -59019.136719  9727.888672  -49291.250000  291.368256  112.708519   48.296654  876.312622  -48825.890625  881.455261
 1338.000000  8749.291992  -68084.656250  -59235.378906  9930.336914  -49305.042969  297.431946    6.848547   48.304943  876.162231  -48839.605469  -1072.677124
 1339.000000  8854.329102  -68253.562500  -59302.882812  10011.233398  -49291.648438  299.854950  107.745522   48.309334  876.082581  -48826.167969  -213.936646
 1340.000000  8734.007812  -67803.718750  -58969.636719  9732.551758  -49237.085938  291.507935   29.644501   48.345482  875.427551  -48771.257812  2041.866943
 1341.000000  8602.836914  -67778.843750  -59085.851562  9800.182617  -49285.667969  293.533600  -65.525642   48.327877  875.746460  -48820.007812   27.055141
 1342.000000  9017.015625  -67977.914062  -58867.144531  9657.493164  -49209.652344  289.259796  412.464325   48.432644  873.852051  -48742.984375  -1180.036621
 1343.000000  8541.564453  -67623.390625  -58984.636719  9705.685547  -49278.953125  290.703247  -156.503891   48.486771  872.876587  -48811.761719  163.413055
 1344.000000  8788.283203  -67903.804688  -59024.937500  9741.949219  -49282.988281  291.789398  115.856102   48.410248  874.256348  -48816.535156  1358.353271
 1345.000000  8825.060547  -67740.218750  -58817.863281  9521.892578  -49295.968750  285.198303  263.548737   48.357498  875.210022  -48830.023438  -1250.557129
 1346.000000  8897.468750  -68101.859375  -59114.390625  9824.067383  -49290.324219  294.248993  231.981934   48.439785  873.723267  -48823.585938  1844.679443
 1347.000000  8994.837891  -68074.343750  -58987.132812  9620.957031  -49366.175781  288.165466  374.149658   48.270382  876.789551  -48901.070312   73.838089
 1348.000000  8632.164062  -67831.515625  -59115.406250  9754.253906  -49361.152344  292.157959  -69.198479   48.290962  876.415894  -48895.847656  824.941467
 1349.000000  8864.824219  -67921.343750  -58963.632812  9630.541016  -49333.093750  288.452515  238.304977   48.186615  878.313721  -48868.796875  425.126434
 1350.000000  8692.818359  -67899.546875  -59114.875000  9857.794922  -49257.078125  295.259186   -0.190506   48.221004  877.687378  -48792.449219  -391.740265
 1351.000000  8687.380859  -67616.921875  -58826.738281  9567.032227  -49259.707031  286.550323   69.050415   48.425392  873.982910  -48793.109375  1217.342529
 1352.000000  8779.341797  -67915.804688  -59036.625000  9738.284180  -49298.339844  291.679626   97.186714   48.319458  875.899048  -48832.761719  1252.640869
 1353.000000  8829.457031  -67750.070312  -58828.800781  9536.772461  -49292.027344  285.643982  263.085693   48.231030  877.504944  -48827.300781  2051.439941
 1354.000000  8784.011719  -67895.328125  -59008.015625  9711.272461  -49296.742188  290.870575  146.204422   48.423149  874.023438  -48830.164062  -2591.226562
 1355.000000  8369.185547  -67549.437500  -59087.730469  9760.537109  -49327.195312  292.346130  -246.494339   48.118187  879.562805  -48863.554688  -1962.315918
 1356.000000  8545.027344  -67385.531250  -58737.414062  9390.508789  -49346.906250  281.263092   25.134573   48.301811  876.219055  -48881.496094  2092.900879
 1357.000000  8913.062500  -68233.445312  -59222.054688  9805.056641  -49417.000000  293.679596  192.893600   48.301407  876.226379  -48951.593750    7.032488
 1358.000000  8705.909180  -67978.867188  -59180.761719  9833.528320  -49347.234375  294.532349   -6.372650   48.323074  875.833496  -48881.621094  1814.807983
 1359.000000  8653.910156  -67760.359375  -59016.804688  9699.097656  -49317.707031  290.505920   71.285744   48.259434  876.988464  -48852.707031  627.585754
 1360.000000  8639.436523  -67605.968750  -58869.042969  9594.653320  -49274.390625  287.377625  111.342316   48.281834  876.581604  -48809.175781  -2104.750488
 1361.000000  8704.183594  -67844.429688  -59038.785156  9825.213867  -49213.570312  294.283325   97.129295   48.325790  875.784241  -48747.929688  1715.748535
 1362.000000  8731.690430  -67475.515625  -58646.050781  9391.712891  -49254.335938  281.299164  282.949493   48.423115  874.024048  -48787.757812  1424.099731
 1363.000000  8607.537109  -67612.687500  -58919.019531  9616.623047  -49302.398438  288.035645   66.296043   48.355648  875.243469  -48836.472656  -411.287750
 1364.000000  8683.281250  -67789.171875  -59014.980469  9689.044922  -49325.937500  290.204803   94.609291   48.117943  879.567261  -48862.300781  4076.497314
 1365.000000  8724.937500  -67866.203125  -59044.843750  9704.133789  -49340.710938  290.656769  128.977036   48.256226  877.046753  -48875.742188  1412.041138
 1366.000000  8792.234375  -67780.859375  -58900.769531  9622.658203  -49278.109375  288.216400  261.656769   48.300674  876.239685  -48812.710938  1069.878540
 1367.000000  8734.869141  -67917.875000  -59085.277344  9708.828125  -49376.449219  290.797333   83.148621   48.242065  877.304199  -48911.617188  2038.611328
 1368.000000  8942.314453  -67994.875000  -58958.375000  9698.675781  -49259.699219  290.493286  379.191040   48.345757  875.422546  -48793.867188  1420.896240
 1369.000000  8971.630859  -68127.476562  -59060.234375  9745.767578  -49314.468750  291.903778  296.753082   48.317505  875.934448  -48848.910156  422.459900
 1370.000000  8717.408203  -67749.703125  -58940.910156  9662.449219  -49278.460938  289.408234   70.005524   48.458557  873.384766  -48811.542969  141.302780
 1371.000000  8754.034180  -67643.937500  -58792.394531  9580.396484  -49212.000000  286.950592  182.200806   48.349365  875.357239  -48746.132812  1864.594727
 1372.000000  8933.144531  -67956.414062  -58931.632812  9664.498047  -49267.132812  289.469604  358.136261   48.326321  875.774658  -48801.488281  -1821.797974
 1373.000000  8608.462891  -67654.195312  -58950.109375  9674.585938  -49275.523438  289.771729   27.041260   48.286343  876.499756  -48810.265625  3094.036377
 1374.000000  8641.967773  -67784.640625  -59039.664062  9812.225586  -49227.437500  293.894318  -43.549007   48.474918  873.090027  -48760.359375  1120.903687
 1375.000000  8593.689453  -67808.718750  -59131.437500  9815.031250  -49316.406250  293.978333  -136.472031   48.342510  875.481384  -48850.605469  281.200623
 1376.000000  8749.597656  -67999.117188  -59157.828125  9903.452148  -49254.375000  296.626709   58.930817   48.319908  875.890869  -48788.792969  -1370.990234
 1377.000000  8639.953125  -67887.406250  -59156.292969  9845.402344  -49310.890625  294.888000  -81.733055   48.315578  875.969360  -48845.351562  2911.831299
 1378.000000  8882.259766  -68066.921875  -59088.078125  9719.289062  -49368.789062  291.110687  314.504242   48.162537  878.752869  -48904.722656  284.536652
 1379.000000  8830.230469  -68026.968750  -59104.667969  9763.583008  -49341.085938  292.437378  205.590210   48.294376  876.353943  -48875.750000  980.036987
 1380.000000  8613.126953  -67569.718750  -58867.726562  9509.904297  -49357.820312  284.839233   -5.439142   48.371086  874.964172  -48891.746094  -23.624352
 1381.000000  8922.744141  -68078.585938  -59063.480469  9806.487305  -49256.992188  293.722443  339.571503   48.316109  875.959778  -48791.445312  907.266785
 1382.000000  8700.824219  -67807.328125  -59012.636719  9720.111328  -49292.523438  291.135315  149.153885   48.146175  879.051453  -48828.613281  1098.333374
 1383.000000  8756.859375  -68160.640625  -59313.824219  9937.639648  -49376.183594  297.650696   38.284779   48.162296  878.757263  -48912.121094  792.316711
 1384.000000  8733.149414  -67805.546875  -58978.449219  9687.268555  -49291.179688  290.151611   87.058044   48.339405  875.537598  -48825.410156  -1822.858765
 1385.000000  8804.989258  -67797.265625  -58891.445312  9594.684570  -49296.761719  287.378540  221.741043   48.349186  875.360474  -48830.898438  606.243591
 1386.000000  8738.535156  -67826.250000  -58996.902344  9776.144531  -49220.757812  292.813599  153.183365   48.383480  874.740051  -48754.562500  2964.495117
 1387.000000  8708.045898  -67680.453125  -58875.613281  9524.783203  -49350.828125  285.284882  116.985229   48.236225  877.410400  -48886.050781  199.393753
 1388.000000  8797.809570  -67895.562500  -58999.257812  9692.894531  -49306.363281  290.320129  115.829193   48.257042  877.031921  -48841.386719  683.558411
 1389.000000  8737.029297  -67867.015625  -59034.316406  9704.392578  -49329.921875  290.664520   44.580090   48.411732  874.229553  -48863.453125  2498.372070
 1390.000000  8518.662109  -67585.335938  -58967.472656  9601.761719  -49365.710938  287.590515  -126.801392   48.334690  875.622986  -48899.984375  -755.532471
 1391.000000  8672.097656  -67628.273438  -58867.582031  9590.439453  -49277.140625  287.251404  113.075645   48.349346  875.357605  -48811.273438  2238.953613
 1392.000000  8670.188477  -67787.703125  -59028.234375  9650.039062  -49378.195312  289.036530  -12.458140   48.421581  874.051697  -48911.632812  1640.339844
 1393.000000  8895.411133  -68102.578125  -59110.878906  9718.997070  -49391.882812  291.101929  136.589096   48.441406  873.694031  -48925.128906  1359.265015
 1394.000000  8710.884766  -67928.421875  -59123.816406  9763.757812  -49360.058594  292.442596   66.197281   48.331806  875.675232  -48894.363281  700.108582
 1395.000000  8976.125000  -67980.250000  -58912.464844  9607.422852  -49305.042969  287.760071  384.728516   48.367710  875.025208  -48839.000000  983.075684
 1396.000000  8916.878906  -68059.562500  -59057.085938  9737.753906  -49319.332031  291.663727  302.568481   48.343185  875.469116  -48853.523438  503.023102
 1397.000000  8831.763672  -67958.656250  -59032.070312  9770.892578  -49261.179688  292.656311  207.359299   48.423969  874.008606  -48794.593750  -1470.045288
 1398.000000  8603.945312  -67811.257812  -59108.648438  9847.792969  -49260.855469  294.959625  -71.810081   48.423199  874.022522  -48794.277344  1521.046631
 1399.000000  8520.342773  -67620.312500  -59007.214844  9692.587891  -49314.625000  290.310944  -91.445435   48.225647  877.602905  -48849.949219  3865.644043
 1400.000000  8738.618164  -67967.421875  -59134.761719  9875.565430  -49259.195312  295.791443   97.872841   48.244434  877.261108  -48794.339844  239.938278
 1401.000000  8703.337891  -67837.539062  -59035.011719  9707.601562  -49327.410156  290.760620   52.936970   48.318073  875.924133  -48861.843750  878.446716
 1402.000000  8694.135742  -67771.804688  -58976.210938  9672.728516  -49303.484375  289.716095   80.064171   48.313900  875.999817  -48837.960938  -392.250732
 1403.000000  8877.310547  -67960.625000  -58998.046875  9605.927734  -49392.117188  287.715302  275.863739   48.348785  875.367737  -48926.257812  2688.849365
 1404.000000  8673.599609  -67684.890625  -58922.988281  9641.230469  -49281.757812  288.772675  124.642609   48.291027  876.414734  -48816.453125   -4.523598
 1405.000000  8722.750977  -67717.179688  -58897.800781  9661.079102  -49236.722656  289.367188  129.939697   48.207047  877.941467  -48772.226562  764.149963
 1406.000000  8610.741211  -67680.406250  -58971.179688  9782.512695  -49188.667969  293.004364  -64.970276   48.402840  874.390137  -48722.285156  4441.330078
 1407.000000  8960.408203  -67980.484375  -58922.125000  9668.417969  -49253.707031  289.587006  332.734528   48.429745  873.904419  -48787.066406  712.797546
 1408.000000  8902.031250  -68128.312500  -59142.757812  9884.979492  -49257.777344  296.073425  233.416626   48.312580  876.023743  -48792.265625  835.997009
 1409.000000  8665.789062  -67833.250000  -59071.800781  9737.826172  -49333.976562  291.665894   94.167381   48.198875  878.090332  -48869.558594  571.749573
 1410.000000  8801.693359  -68000.320312  -59107.804688  9733.806641  -49374.000000  291.545502  241.672806   48.149326  878.993958  -48910.062500  1545.014648
 1411.000000  8875.707031  -68005.640625  -59046.769531  9677.927734  -49368.843750  289.871826  217.898209   48.349857  875.348328  -48902.972656  2261.770508
 1412.000000  8966.328125  -68338.984375  -59285.015625  9847.023438  -49437.992188  294.936554  251.199448   48.316982  875.943909  -48972.437500  411.253815
 1413.000000  8895.057617  -67860.187500  -58862.144531  9636.625977  -49225.519531  288.634766  326.726196   48.375675  874.881165  -48759.398438  1178.510376
 1414.000000  8877.841797  -68268.531250  -59304.769531  10004.093750  -49300.675781  299.641113  199.205276   48.218201  877.738403  -48836.074219  793.957642
 1415.000000  8653.918945  -67898.531250  -59150.898438  9853.643555  -49297.253906  295.134857   -2.707015   48.192146  878.212952  -48832.902344  -277.862427
 1416.000000  8788.126953  -68051.750000  -59171.343750  9825.434570  -49345.910156  294.289948  196.318787   48.236423  877.406799  -48881.132812  824.455933
 1417.000000  8844.724609  -68032.765625  -59096.312500  9835.758789  -49260.554688  294.599182  130.283249   48.303349  876.191162  -48795.132812  411.900970
 1418.000000  8735.892578  -67926.117188  -59097.785156  9765.275391  -49332.507812  292.488068   65.409706   48.236404  877.407166  -48867.730469  1469.325317
 1419.000000  8708.009766  -67924.312500  -59121.164062  9749.769531  -49371.394531  292.023621    5.675832   48.359600  875.171997  -48905.429688  419.310791
 1420.000000  8645.801758  -67703.562500  -58966.632812  9678.486328  -49288.148438  289.888580   26.136427   48.309383  876.081665  -48822.667969  -215.799332
 1421.000000  8921.021484  -67950.570312  -58938.472656  9705.578125  -49232.894531  290.700012  291.439911   48.380432  874.795105  -48766.730469  1192.685791
 1422.000000  8817.058594  -67572.093750  -58652.460938  9383.830078  -49268.632812  281.063080  356.451630   48.415756  874.156860  -48802.125000  3109.450439
 1423.000000  9088.168945  -68008.445312  -58813.148438  9502.699219  -49310.449219  284.623413  514.776794   48.331436  875.681946  -48844.753906  463.350861
 1424.000000  8833.640625  -68016.843750  -59085.328125  9731.700195  -49353.628906  291.482422   88.798950   48.380726  874.789795  -48887.460938  1751.924683
 1425.000000  8891.455078  -67894.078125  -58902.917969  9571.799805  -49331.117188  286.693115  321.221008   48.323406  875.827454  -48865.500000  -173.467590
 1426.000000  8595.974609  -67651.953125  -58959.007812  9608.937500  -49350.070312  287.805450  -39.963806   48.338005  875.562927  -48884.312500  3138.645752
 1427.000000  8657.980469  -67821.281250  -59065.597656  9756.972656  -49308.625000  292.239380   85.098228   48.251694  877.129150  -48843.699219  814.722717
 1428.000000  8819.837891  -67897.148438  -58983.890625  9640.655273  -49343.234375  288.755463  193.703979   48.289387  876.444458  -48877.945312  -1184.415527
 1429.000000  8851.933594  -67853.515625  -58903.019531  9651.958008  -49251.062500  289.093994  197.409775   48.465012  873.268494  -48784.082031  656.707825
 1430.000000  8832.019531  -67856.015625  -58926.113281  9607.402344  -49318.710938  287.759460  214.871277   48.263828  876.908630  -48853.667969  2267.197021
 1431.000000  8834.720703  -67858.953125  -58927.335938  9654.622070  -49272.714844  289.173798  260.944946   48.321121  875.868896  -48807.121094  -807.520874
 1432.000000  8802.203125  -67771.867188  -58868.937500  9573.919922  -49295.015625  286.756622  232.984451   48.346165  875.415161  -48829.179688  1579.544922
 1433.000000  8989.917969  -68166.375000  -59085.636719  9777.952148  -49307.683594  292.867767  329.641693   48.333458  875.645325  -48841.968750  2171.855713
 1434.000000  8890.371094  -67853.921875  -58860.523438  9626.575195  -49233.949219  288.333740  317.400360   48.269928  876.797791  -48768.847656  850.571350
 1435.000000  8691.986328  -67733.531250  -58947.085938  9692.861328  -49254.226562  290.319122   10.383189   48.356956  875.219788  -48788.285156  2472.362061
 1436.000000  8838.727539  -67846.765625  -58912.628906  9495.837891  -49416.789062  284.417908  275.573151   48.302723  876.202515  -48951.371094  303.691803
 1437.000000  8662.394531  -67823.515625  -59068.218750  9660.880859  -49407.335938  289.361237  -23.110617   48.221195  877.683899  -48942.703125  1548.228638
 1438.000000  8672.304688  -67560.750000  -58787.707031  9579.629883  -49208.078125  286.927643  165.608078   48.316139  875.959167  -48742.531250  1914.123047
 1439.000000  8847.141602  -67777.906250  -58830.058594  9525.840820  -49304.218750  285.316559  353.972992   48.180565  878.424011  -48839.980469  1096.844971
 1440.000000  8768.015625  -67860.890625  -58999.316406  9594.297852  -49405.019531  287.366974  123.614563   48.294567  876.350464  -48939.679688  522.946228
 1441.000000  8647.023438  -67710.429688  -58971.160156  9715.305664  -49255.855469  290.991364   65.413673   48.329578  875.715637  -48790.179688  771.279358
 1442.000000  8710.442383  -67813.539062  -59003.656250  9791.820312  -49211.835938  293.283142  109.857513   48.235779  877.418518  -48747.062500  2824.152100
 1443.000000  9044.286133  -68118.414062  -58975.539062  9678.250000  -49297.289062  289.881500  496.536530   48.213650  877.821228  -48832.730469  888.893616
 1444.000000  8868.302734  -67966.312500  -59003.402344  9738.953125  -49264.449219  291.699646  212.463364   48.368172  875.016846  -48798.402344  -1177.419189
 1445.000000  8842.791016  -67906.710938  -58970.781250  9603.794922  -49366.984375  287.651428  253.486755   48.240585  877.331116  -48902.167969  524.509705
 1446.000000  8853.851562  -68037.656250  -59091.011719  9769.724609  -49321.289062  292.621307  235.953751   48.300068  876.250671  -48855.898438  -367.087738
 1447.000000  8839.250977  -67823.265625  -58890.187500  9605.245117  -49284.941406  287.694855  268.108673   48.322098  875.851196  -48819.335938  2517.370117
 1448.000000  8561.527344  -67523.539062  -58861.070312  9619.911133  -49241.160156  288.134125  -52.084126   48.377232  874.853027  -48775.023438  -80.592377
 1449.000000  8769.904297  -67924.687500  -59066.433594  9716.190430  -49350.242188  291.017883  124.285011   48.229782  877.527649  -48885.527344  282.799408
 1450.000000  8869.169922  -67775.351562  -58811.773438  9592.224609  -49219.546875  287.304871  321.062988   48.315170  875.976746  -48754.011719  2248.962402
 1451.000000  8862.138672  -67846.468750  -58887.796875  9480.027344  -49407.769531  283.944366  283.065887   48.273190  876.738525  -48942.636719  969.852539
 1452.000000  8839.580078  -67761.890625  -58829.796875  9603.095703  -49226.703125  287.630493  250.856384   48.341164  875.505737  -48760.914062  -311.389679
 1453.000000  8982.589844  -68116.671875  -59039.511719  9683.185547  -49356.328125  290.029327  377.087067   48.245941  877.233704  -48891.457031  1229.007812
 1454.000000  8748.542969  -67787.593750  -58941.062500  9539.427734  -49401.632812  285.723511  153.182343   48.390327  874.616272  -48935.371094  2723.885742
 1455.000000  8652.715820  -67393.546875  -58651.238281  9445.328125  -49205.910156  282.905060  136.267654   48.374214  874.907593  -48739.804688  -339.100830
 1456.000000  8680.369141  -67604.156250  -58834.835938  9665.953125  -49168.882812  289.513214   98.754150   48.353096  875.289673  -48702.980469  -356.466675
 1457.000000  8843.803711  -67856.859375  -58912.003906  9637.475586  -49274.527344  288.660217  183.423325   48.448715  873.562195  -48807.703125  751.536499
 1458.000000  8807.924805  -67749.195312  -58842.746094  9486.868164  -49355.878906  284.149261  224.600113   48.507904  872.496277  -48888.484375  2716.891602
 1459.000000  8887.730469  -67950.570312  -58968.484375  9622.641602  -49345.843750  288.215912  205.933853   48.442444  873.675293  -48879.082031  2209.365479
 1460.000000  8760.601562  -67835.171875  -58973.406250  9719.305664  -49254.101562  291.111176  137.051865   48.428997  873.917908  -48787.468750  2791.041504
 1461.000000  8975.187500  -67853.703125  -58771.328125  9521.713867  -49249.613281  285.192932  405.758820   48.387688  874.663940  -48783.378906  1179.091553
 1462.000000  8670.230469  -67864.296875  -59091.761719  9795.085938  -49296.675781  293.380951    2.219421   48.408958  874.279663  -48830.234375  1746.915771
 1463.000000  8827.820312  -68083.531250  -59163.398438  9733.087891  -49430.312500  291.523987  146.175781   48.241455  877.315308  -48965.484375  -1316.647949
 1464.000000  8724.440430  -67874.765625  -59056.332031  9670.207031  -49386.125000  289.640594   39.330437   48.354736  875.260010  -48920.207031  -55.557018
 1465.000000  9000.690430  -67859.273438  -58760.425781  9500.126953  -49260.296875  284.546387  457.109528   48.294945  876.343628  -48794.953125  -841.073669
 1466.000000  8955.597656  -68020.195312  -58965.355469  9616.208984  -49349.148438  288.023254  320.062897   48.352222  875.305481  -48883.253906  2552.112549
 1467.000000  8620.406250  -67695.429688  -58980.617188  9706.580078  -49274.039062  290.730042  -67.946526   48.398495  874.468628  -48807.699219  2486.817139
 1468.000000  8727.101562  -67693.359375  -58869.167969  9590.197266  -49278.968750  287.244141  113.757622   48.400898  874.425232  -48812.605469  -712.913757
 1469.000000  8748.394531  -67794.296875  -58939.054688  9601.557617  -49337.496094  287.584412  146.007370   48.351891  875.311523  -48871.605469  162.050262
 1470.000000  8582.476562  -67728.859375  -59045.566406  9805.980469  -49239.585938  293.707245  -70.739891   48.298389  876.281128  -48774.210938  2247.516357
 1471.000000  8683.263672  -67706.343750  -58920.441406  9607.800781  -49312.640625  287.771393   83.702087   48.370697  874.971191  -48846.570312  -814.956787
 1472.000000  8636.474609  -67785.843750  -59046.773438  9690.444336  -49356.328125  290.246735   11.636828   48.203949  877.997925  -48891.863281  404.812164
 1473.000000  8551.048828  -67667.593750  -59025.121094  9761.768555  -49263.351562  292.383026  -142.074387   48.504814  872.551880  -48795.988281  2662.778564
 1474.000000  8649.732422  -67565.781250  -58826.867188  9556.319336  -49270.546875  286.229431  159.547714   48.264172  876.902344  -48805.500000  -702.649780
 1475.000000  8549.982422  -67804.843750  -59152.878906  9883.950195  -49268.929688  296.042603  -108.144783   48.347305  875.394531  -48803.082031  2586.468750
 1476.000000  8653.059570  -67750.968750  -58997.683594  9643.888672  -49353.796875  288.852295   52.666058   48.190727  878.238770  -48889.460938  2583.363770
 1477.000000  8702.483398  -67861.015625  -59063.273438  9714.738281  -49348.535156  290.974396   62.009266   48.249447  877.169983  -48883.632812  1756.054443
 1478.000000  8861.830078  -67577.835938  -58619.839844  9380.437500  -49239.402344  280.961456  364.059418   48.347317  875.394348  -48773.554688  2375.148438
 1479.000000  8972.497070  -67803.250000  -58732.628906  9506.507812  -49226.121094  284.737488  523.195740   48.148277  879.013123  -48762.191406  -1123.985840
 1480.000000  8656.357422  -67746.421875  -58993.812500  9757.333984  -49236.476562  292.250214   13.397807   48.226322  877.590576  -48771.796875  1730.940186
 1481.000000  8848.321289  -67911.585938  -58966.878906  9770.746094  -49196.132812  292.651917  244.044678   48.312618  876.023010  -48730.621094  142.717392
 1482.000000  8913.281250  -67975.937500  -58962.546875  9606.976562  -49355.570312  287.746704  330.554535   48.273533  876.732300  -48890.433594  -277.438690
 1483.000000  8928.570312  -67955.773438  -58933.824219  9609.612305  -49324.210938  287.825653  338.342682   48.424225  874.004028  -48857.625000  656.438904
 1484.000000  8789.581055  -67832.023438  -58929.718750  9686.685547  -49243.031250  290.134155  153.780869   48.286259  876.501282  -48777.773438  -1284.827026
 1485.000000  8741.673828  -67833.328125  -58996.660156  9688.273438  -49308.386719  290.181702   79.942848   48.426098  873.970215  -48841.781250  2643.627930
 1486.000000  8660.607422  -67868.914062  -59102.957031  9756.595703  -49346.359375  292.228088  -15.107517   48.335148  875.614685  -48880.628906  -280.970947
 1487.000000  8584.423828  -67793.390625  -59117.656250  9805.126953  -49312.531250  293.681702  -145.462021   48.387203  874.672729  -48846.300781  -1287.576538
 1488.000000  8824.182617  -68051.750000  -59132.320312  9864.570312  -49267.750000  295.462128   75.022522   48.418381  874.109497  -48801.218750  3693.055420
 1489.000000  8637.378906  -67802.421875  -59069.679688  9736.887695  -49332.792969  291.637787  -120.661926   48.380791  874.788635  -48866.625000  2464.481445
 1490.000000  8414.867188  -67489.937500  -58981.078125  9651.890625  -49329.187500  289.091980  -214.858627   48.348568  875.371643  -48863.328125  2015.457031
 1491.000000  8832.115234  -67880.000000  -58950.554688  9649.954102  -49300.601562  289.033966  251.954117   48.246479  877.223938  -48835.726562   50.739620
 1492.000000  8805.634766  -67846.312500  -58948.683594  9600.589844  -49348.093750  287.555420  226.429428   48.216999  877.760254  -48883.503906  174.978577
 1493.000000  8894.929688  -67776.750000  -58797.820312  9528.753906  -49269.066406  285.403809  269.743286   48.495872  872.712769  -48801.789062  663.111206
 1494.000000  8670.167969  -67661.820312  -58893.917969  9666.436523  -49227.480469  289.527649   14.316361   48.445587  873.618591  -48760.687500  -205.879211
 1495.000000  8872.993164  -67761.921875  -58792.773438  9599.936523  -49192.835938  287.535858  212.743896   48.417072  874.133118  -48726.316406  871.244751
 1496.000000  8848.345703  -67731.945312  -58784.621094  9500.106445  -49284.515625  284.545746  270.471222   48.392124  874.583801  -48818.238281  1725.386597
 1497.000000  8885.302734  -67882.078125  -58900.664062  9635.564453  -49265.101562  288.602966  291.519867   48.410667  874.248779  -48798.644531  714.470215
 1498.000000  8707.970703  -67809.093750  -58999.160156  9641.835938  -49357.324219  288.790833  101.436951   48.304840  876.164124  -48891.886719  1589.018066
 1499.000000  8840.210938  -67819.546875  -58885.027344  9626.367188  -49258.660156  288.327515  335.648560   48.235626  877.421326  -48793.890625  930.109680
 1500.000000  8641.477539  -67651.773438  -58912.050781  9704.221680  -49207.828125  290.659393   54.921249   48.422192  874.040710  -48741.261719  1193.961426
 1501.000000  8499.990234  -67591.851562  -59000.253906  9652.119141  -49348.132812  289.098816  -125.524910   48.265347  876.881042  -48883.074219  212.065033
 1502.000000  8812.049805  -67954.242188  -59048.796875  9675.386719  -49373.410156  289.795715  172.661499   48.319080  875.905884  -48907.835938  2015.329224
 1503.000000  8806.452148  -67852.265625  -58947.777344  9638.287109  -49309.492188  288.684540  213.165939   48.294319  876.354980  -48844.156250  839.940857
 1504.000000  8678.525391  -67825.234375  -59047.457031  9806.492188  -49240.964844  293.722565  -40.295582   48.460926  873.342102  -48774.023438  2193.960938
 1505.000000  8815.079102  -67799.625000  -58885.968750  9480.935547  -49405.031250  283.971558  281.357269   48.302448  876.207458  -48939.617188  -106.789536
 1506.000000  8922.853516  -68001.882812  -58989.644531  9687.632812  -49302.011719  290.162506  263.207642   48.384819  874.715820  -48835.804688  -1036.298950
 1507.000000  8915.232422  -67956.750000  -58945.343750  9672.871094  -49272.472656  289.720367  319.099792   48.382038  874.766113  -48806.292969  4088.638672
 1508.000000  8879.650391  -67785.640625  -58799.226562  9473.104492  -49326.121094  283.737000  302.734985   48.464985  873.268921  -48859.140625  -1448.649658
 1509.000000  8955.667969  -67768.648438  -58721.425781  9529.467773  -49191.957031  285.425171  446.167572   48.426903  873.955688  -48725.343750  1540.127075
 1510.000000  9038.632812  -68164.820312  -59023.402344  9689.040039  -49334.363281  290.204681  409.465668   48.222115  877.667175  -48869.722656  3629.236084
 1511.000000  8663.894531  -67897.984375  -59146.308594  9764.986328  -49381.320312  292.479401   -2.847468   48.220070  877.704407  -48916.699219  1044.609131
 1512.000000  8853.447266  -67895.367188  -58946.355469  9558.937500  -49387.417969  286.307861  295.003204   48.257969  877.015076  -48922.433594  1162.433228
 1513.000000  8800.760742  -67982.468750  -59088.113281  9715.412109  -49372.703125  290.994537  175.189774   48.239902  877.343506  -48907.890625  -315.610046
 1514.000000  8700.455078  -67417.984375  -58617.851562  9328.923828  -49288.929688  279.418518  290.175293   48.194508  878.169922  -48824.554688  408.615082
 1515.000000  8606.229492  -67535.125000  -58830.914062  9687.264648  -49143.648438  290.151489  153.933395   48.237133  877.393921  -48678.863281  1597.798096
 1516.000000  8640.927734  -67751.054688  -59013.683594  9872.530273  -49141.152344  295.700531  -11.088974   48.376263  874.870544  -48675.027344  1119.957764
 1517.000000  8745.578125  -67812.906250  -58965.078125  9707.145508  -49257.933594  290.746948  171.785812   48.324070  875.815430  -48792.312500  1931.426636
 1518.000000  8770.367188  -67770.234375  -58901.277344  9712.130859  -49189.148438  290.896271  197.176743   48.303844  876.182129  -48723.718750  330.328552
 1519.000000  8625.771484  -67812.500000  -59095.281250  9836.162109  -49259.117188  294.611237   21.839193   48.232510  877.478027  -48794.375000  2865.412354
 1520.000000  8765.215820  -67675.078125  -58809.207031  9591.261719  -49217.945312  287.276031  153.255814   48.485142  872.905884  -48750.769531  2077.396973
 1521.000000  8678.270508  -67521.398438  -58750.531250  9542.176758  -49208.355469  285.805847  166.340103   48.436161  873.788635  -48741.652344  2670.314697
 1522.000000  8739.300781  -67831.500000  -58992.785156  9577.585938  -49415.199219  286.866425  127.300011   48.334076  875.634155  -48949.480469  1833.986938
 1523.000000  8739.742188  -67761.234375  -58922.218750  9555.785156  -49366.433594  286.213440  174.793808   48.271255  876.773682  -48901.320312  -533.370605
 1524.000000  9040.279297  -68209.734375  -59074.460938  9687.070312  -49387.390625  290.145660  392.210052   48.231354  877.499023  -48922.660156   38.171085
 1525.000000  8764.963867  -67727.789062  -58864.121094  9671.335938  -49192.785156  289.674408  176.237686   48.364857  875.076843  -48726.769531  1185.902954
 1526.000000  8818.509766  -68043.703125  -59136.328125  9699.599609  -49436.726562  290.520935  134.252792   48.347542  875.390259  -48970.878906  1471.059448
 1527.000000  8795.669922  -67894.343750  -59001.781250  9731.863281  -49269.917969  291.487305   98.855644   48.453545  873.475159  -48803.046875   10.761977
 1528.000000  8766.646484  -68083.718750  -59214.359375  9921.938477  -49292.421875  297.180420   35.275047   48.352829  875.294495  -48826.523438  -199.186111
 1529.000000  8819.187500  -67819.898438  -58911.960938  9620.546875  -49291.414062  288.153168  266.090698   48.317123  875.941345  -48825.859375  -339.029358
 1530.000000  8931.244141  -67964.718750  -58938.679688  9663.511719  -49275.167969  289.440063  319.963776   48.405888  874.335083  -48808.757812  1080.561523
 1531.000000  8634.388672  -67575.085938  -58841.863281  9588.962891  -49252.898438  287.207184   70.585754   48.476536  873.060852  -48785.808594  646.255371
 1532.000000  8706.865234  -67835.453125  -59031.605469  9820.916016  -49210.687500  294.154602   49.342987   48.270145  876.793823  -48745.585938  2430.656982
 1533.000000  8629.736328  -67528.101562  -58800.804688  9520.715820  -49280.089844  285.163055   -6.774007   48.319813  875.892578  -48814.507812  1509.852051
 1534.000000  8954.685547  -67997.929688  -58951.234375  9634.048828  -49317.187500  288.557587  329.952240   48.377186  874.853821  -48851.054688  -1702.771484
 1535.000000  8670.636719  -67695.015625  -58919.335938  9637.752930  -49281.582031  288.668518  100.030998   48.277615  876.658203  -48816.406250  587.377747
 1536.000000  8655.173828  -67772.093750  -59027.828125  9743.191406  -49284.636719  291.826599   11.925079   48.337566  875.570923  -48818.882812  307.798981
 1537.000000  8858.943359  -67984.093750  -59028.964844  9660.259766  -49368.703125  289.342651  221.696365   48.414494  874.179688  -48902.210938  656.741394
 1538.000000  8732.149414  -67792.929688  -58965.906250  9649.067383  -49316.839844  289.007416  165.150925   48.384457  874.722351  -48850.636719  3175.992188
 1539.000000  8829.220703  -67941.515625  -59020.074219  9712.115234  -49307.960938  290.895813  195.518600   48.377357  874.850708  -48841.824219   89.304100
 1540.000000  8667.937500  -67711.984375  -58949.566406  9656.692383  -49292.875000  289.235809   28.752333   48.228176  877.556824  -48828.175781  -206.107666
 1541.000000  8846.861328  -67847.843750  -58907.742188  9654.405273  -49253.335938  289.167297  217.700439   48.306934  876.126099  -48787.878906  1438.729492
 1542.000000  8840.513672  -68145.718750  -59208.960938  9856.879883  -49352.082031  295.231781  137.656815   48.253098  877.103638  -48887.144531  1935.788086
 1543.000000  8790.095703  -67809.664062  -58924.882812  9625.420898  -49299.460938  288.299164  127.980675   48.302608  876.204590  -48834.046875  284.949982
 1544.000000  8738.324219  -67825.929688  -58992.996094  9582.958008  -49410.039062  287.027313  114.908211   48.260246  876.973694  -48945.031250  -26.749550
 1545.000000  8644.425781  -67643.281250  -58902.671875  9619.530273  -49283.140625  288.122711   -5.264414   48.387478  874.667725  -48816.906250  1662.186646
 1546.000000  8792.710938  -67765.148438  -58872.828125  9520.919922  -49351.906250  285.169159  262.232147   48.229248  877.537354  -48887.195312  -513.043396
 1547.000000  8825.416016  -67832.187500  -58913.511719  9635.701172  -49277.812500  288.607086  212.700882   48.344761  875.440613  -48811.992188  354.921143
 1548.000000  8601.025391  -67605.585938  -58910.457031  9523.486328  -49386.968750  285.246033  -27.942108   48.351788  875.313354  -48921.078125  2863.854248
 1549.000000  8767.849609  -67692.687500  -58830.269531  9474.864258  -49355.406250  283.789703  158.916061   48.366074  875.054810  -48889.378906  697.061157
 1550.000000  8578.016602  -67721.906250  -59044.890625  9830.418945  -49214.472656  294.439240  -94.701744   48.393768  874.554077  -48748.179688  1235.558472
 1551.000000  8754.171875  -67826.671875  -58980.617188  9770.967773  -49209.648438  292.658569  133.239273   48.343090  875.470886  -48743.843750  3228.864990
 1552.000000  8819.904297  -67852.562500  -58937.691406  9474.684570  -49463.007812  283.784332  257.615753   48.389946  874.623169  -48996.750000  3580.872559
 1553.000000  8715.623047  -67816.671875  -59004.308594  9688.593750  -49315.714844  290.191315   39.708889   48.471535  873.150940  -48848.671875  -947.329834
 1554.000000  8786.943359  -67680.078125  -58798.714844  9540.871094  -49257.843750  285.766724  259.793152   48.252937  877.106506  -48792.906250  1069.673218
 1555.000000  8985.990234  -68064.343750  -58980.871094  9720.888672  -49259.984375  291.158600  341.222382   48.370052  874.982849  -48793.917969  1014.823486
 1556.000000  8770.367188  -67739.804688  -58873.328125  9742.339844  -49130.988281  291.801086  168.625610   48.391884  874.588135  -48664.710938  121.410088
 1557.000000  8708.330078  -67606.414062  -58797.378906  9648.232422  -49149.148438  288.982391   83.150429   48.458954  873.377625  -48682.226562  -264.692993
 1558.000000  8870.170898  -68052.296875  -59097.996094  9697.990234  -49400.007812  290.472748  160.461670   48.327686  875.749878  -48934.351562  2699.471191
 1559.000000  8963.589844  -68085.343750  -59032.503906  9791.915039  -49240.589844  293.285980  334.540253   48.336010  875.599121  -48774.851562  -521.434631
 1560.000000  8855.790039  -67837.359375  -58883.152344  9580.564453  -49302.585938  286.955627  335.441620   48.362400  875.121277  -48836.593750  3874.416748
 1561.000000  8913.885742  -67824.250000  -58820.273438  9523.141602  -49297.132812  285.235718  318.630096   48.324112  875.814697  -48831.507812  1220.076538
 1562.000000  8745.273438  -67822.156250  -58989.503906  9698.724609  -49290.781250  290.494751   51.081501   48.448269  873.570251  -48823.960938   85.309555
 1563.000000  8714.720703  -67980.765625  -59159.761719  9873.419922  -49286.343750  295.727203   12.930931   48.331615  875.678711  -48820.648438  433.766998
 1564.000000  8659.281250  -67796.843750  -59043.324219  9724.072266  -49319.250000  291.253937   -4.516182   48.282917  876.561890  -48854.023438  228.945511
 1565.000000  8580.074219  -67716.593750  -59044.636719  9800.269531  -49244.367188  293.536194  -87.497437   48.317913  875.927063  -48778.804688  604.017700
 1566.000000  8702.656250  -67590.031250  -58783.917969  9576.066406  -49207.851562  286.820892  136.468643   48.456409  873.423523  -48740.953125  2960.346680
 1567.000000  8794.953125  -67962.609375  -59080.402344  9803.763672  -49276.640625  293.640869   71.518372   48.307514  876.115601  -48811.175781  2981.165771
 1568.000000  8905.341797  -68026.328125  -59025.468750  9727.823242  -49297.644531  291.366302  270.738525   48.304733  876.166016  -48832.207031  558.680481
 1569.000000  8582.728516  -67702.242188  -59024.019531  9692.652344  -49331.367188  290.312866  -86.771545   48.250015  877.159668  -48866.457031  1206.852173
 1570.000000  8788.212891  -67914.656250  -59032.015625  9716.443359  -49315.570312  291.025452  136.176071   48.340954  875.509521  -48849.785156  1853.338379
 1571.000000  8869.503906  -67813.679688  -58849.398438  9541.554688  -49307.843750  285.787201  314.693634   48.245884  877.234741  -48842.972656  -2559.177246
 1572.000000  8890.185547  -67953.546875  -58967.453125  9747.738281  -49219.714844  291.962799  203.782288   48.367317  875.032349  -48753.675781  918.466370
 1573.000000  8845.997070  -68068.687500  -59125.992188  9909.572266  -49216.421875  296.810028  161.420578   48.371742  874.952271  -48750.339844  1514.051392
 1574.000000  8686.669922  -67618.296875  -58826.660156  9645.968750  -49180.691406  288.914612   70.004372   48.380592  874.792236  -48714.523438  2107.786133
 1575.000000  8580.146484  -67487.484375  -58800.507812  9644.413086  -49156.093750  288.868011  -25.315451   48.381104  874.783020  -48689.921875  1810.118896
 1576.000000  9009.472656  -67889.078125  -58776.257812  9649.720703  -49126.539062  289.026978  468.170410   48.406391  874.325989  -48660.125000  1077.543335
 1577.000000  8848.150391  -68024.523438  -59072.019531  9794.574219  -49277.445312  293.365601  156.955841   48.463402  873.297485  -48810.480469  1278.731934
 1578.000000  8871.861328  -68008.046875  -59028.957031  9800.900391  -49228.054688  293.555084  287.416229   48.357384  875.212097  -48762.109375  2432.718750
 1579.000000  8719.362305  -67652.812500  -58834.328125  9527.792969  -49306.535156  285.375031  189.624512   48.384270  874.725769  -48840.332031   19.042418
 1580.000000  8806.177734  -68279.140625  -59380.429688  9970.455078  -49409.976562  298.633575   40.472492   48.280956  876.597534  -48944.769531  2113.942627
 1581.000000  8839.549805  -67988.656250  -59056.355469  9695.775391  -49360.578125  290.406403  148.962936   48.446339  873.605042  -48893.777344  938.205505
 1582.000000  8708.329102  -67846.171875  -59033.992188  9798.800781  -49235.191406  293.492218   -8.659973   48.386303  874.688965  -48768.968750  1617.710083
 1583.000000  8787.063477  -67786.515625  -58911.328125  9636.160156  -49275.167969  288.620819  147.140472   48.399124  874.457275  -48808.820312  -397.090851
 1584.000000  8859.652344  -67977.328125  -59031.750000  9709.327148  -49322.421875  290.812317  261.387787   48.271824  876.763367  -48857.300781  1738.845093
 1585.000000  8778.792969  -67888.078125  -59013.867188  9706.087891  -49307.781250  290.715271  160.601974   48.289368  876.444824  -48842.492188  1354.062012
 1586.000000  8718.824219  -67717.109375  -58895.078125  9692.742188  -49202.335938  290.315552  151.007462   48.310482  876.061768  -48736.843750  -278.524048
 1587.000000  8905.612305  -67658.703125  -58652.445312  9353.212891  -49299.234375  280.146027  397.155670   48.432854  873.848267  -48832.562500  158.300751
 1588.000000  8610.930664  -67834.750000  -59135.246094  9765.455078  -49369.789062  292.493439  -52.291759   48.310883  876.054504  -48904.292969  981.342163
 1589.000000  9038.925781  -67997.039062  -58862.128906  9518.105469  -49344.023438  285.084869  438.988739   48.333336  875.647522  -48878.312500  133.044754
 1590.000000  8783.402344  -67791.953125  -58914.464844  9640.125977  -49274.339844  288.739594  146.301132   48.340187  875.523438  -48808.562500  -671.496948
 1591.000000  8749.657227  -67773.515625  -58937.859375  9636.894531  -49300.964844  288.642822  187.962479   48.303379  876.190613  -48835.542969  2070.486572
 1592.000000  8784.257812  -67647.492188  -58768.996094  9526.450195  -49242.546875  285.334808  228.405457   48.384724  874.717529  -48776.339844  2699.008789
 1593.000000  8829.878906  -67975.062500  -59045.464844  9731.599609  -49313.867188  291.479401  181.048264   48.251564  877.131470  -48848.941406  1009.497498
 1594.000000  8662.132812  -67634.273438  -58880.097656  9650.100586  -49229.996094  289.038361  103.735229   48.225410  877.607178  -48765.324219  1007.754578
 1595.000000  8975.707031  -68039.250000  -58961.488281  9723.195312  -49238.292969  291.227692  334.913605   48.428947  873.918762  -48771.660156  1573.124390
 1596.000000  8601.240234  -67667.140625  -58970.421875  9790.780273  -49179.640625  293.251984  -12.775055   48.418041  874.115601  -48713.113281  2376.264160
 1597.000000  8765.382812  -67920.718750  -59051.796875  9708.331055  -49343.464844  290.782471  117.009308   48.342361  875.484070  -48877.664062  222.861664
 1598.000000  8761.455078  -67952.390625  -59089.703125  9673.227539  -49416.476562  289.731049  116.175720   48.251678  877.129395  -48951.550781  448.620972
 1599.000000  8881.216797  -67900.734375  -58921.710938  9618.317383  -49303.394531  288.086395  299.819580   48.269840  876.799377  -48838.292969  -209.435501
 1600.000000  8889.240234  -68044.562500  -59061.078125  9721.886719  -49339.191406  291.188477  216.339401   48.368050  875.019104  -48873.144531  1502.996216
 1601.000000  8953.133789  -67998.312500  -58951.937500  9576.977539  -49374.960938  286.848206  297.723663   48.372761  874.933838  -48908.867188  -1111.128052
 1602.000000  8680.652344  -67812.984375  -59035.550781  9760.856445  -49274.695312  292.355713   24.800192   48.359135  875.180420  -48808.734375  3386.164795
 1603.000000  8534.287109  -67690.625000  -59057.429688  9734.291016  -49323.140625  291.560028  -133.020721   48.275028  876.705139  -48857.992188  743.684265
 1604.000000  8785.163086  -67817.898438  -58932.292969  9664.616211  -49267.675781  289.473145  157.641174   48.382664  874.754761  -48801.488281  1157.653564
 1605.000000  8562.591797  -67831.171875  -59175.707031  9843.966797  -49331.742188  294.845001  -141.698898   48.390263  874.617432  -48865.480469  -1603.697876
 1606.000000  8846.647461  -68036.023438  -59097.761719  9736.293945  -49361.468750  291.620026  190.947739   48.324100  875.814880  -48895.847656  -772.782959
 1607.000000  8742.953125  -67480.554688  -58641.703125  9392.777344  -49248.925781  281.331055  242.793823   48.404434  874.361328  -48782.527344  3019.270020
 1608.000000  8659.472656  -67793.281250  -59044.742188  9835.153320  -49209.589844  294.581024   -4.731974   48.339405  875.537598  -48743.820312  2681.715820
 1609.000000  8697.394531  -67760.343750  -58963.968750  9611.536133  -49352.433594  287.883270   66.699829   48.321472  875.862549  -48886.835938  1526.988159
 1610.000000  8886.496094  -67946.531250  -58956.867188  9662.230469  -49294.636719  289.401672  312.209534   48.238232  877.373901  -48829.839844  -217.332489
 1611.000000  8760.732422  -67809.132812  -58949.578125  9691.642578  -49257.937500  290.282623  108.467888   48.457970  873.395386  -48791.023438  768.748169
 1612.000000  8404.730469  -67476.359375  -58974.664062  9756.709961  -49217.953125  292.231506  -277.859314   48.373035  874.928894  -48751.859375  337.899292
 1613.000000  8720.964844  -67694.906250  -58884.988281  9645.324219  -49239.664062  288.895294   68.254707   48.478741  873.021179  -48772.550781  1002.511597
 1614.000000  9009.679688  -68221.406250  -59106.453125  9797.250977  -49309.203125  293.445801  357.741913   48.271690  876.765808  -48844.085938  -335.430634
 1615.000000  8643.139648  -67943.054688  -59206.292969  9928.410156  -49277.882812  297.374237  -119.011314   48.412415  874.217224  -48811.410156  885.188782
 1616.000000  8908.401367  -68035.921875  -59031.183594  9762.099609  -49269.085938  292.392944  258.351288   48.368057  875.018921  -48803.039062  396.283661
 1617.000000  8936.430664  -68054.593750  -59021.316406  9615.414062  -49405.902344  287.999451  322.026459   48.336769  875.585327  -48940.156250  2043.686768
 1618.000000  8660.668945  -67575.343750  -58820.753906  9510.836914  -49309.917969  284.867157  106.382202   48.281658  876.584778  -48844.703125  2097.495117
 1619.000000  8693.173828  -67769.531250  -58971.832031  9721.710938  -49250.121094  291.183228  151.775528   48.245079  877.249390  -48785.257812  563.971863
 1620.000000  8649.070312  -67776.468750  -59025.812500  9726.734375  -49299.078125  291.333679  -21.401651   48.346725  875.405029  -48833.238281  1851.044556
 1621.000000  8996.479492  -68126.007812  -59026.640625  9665.988281  -49360.652344  289.514221  356.371826   48.304344  876.173096  -48895.218750  178.112640
 1622.000000  9054.612305  -67879.031250  -58733.316406  9449.638672  -49283.679688  283.034149  589.776611   48.367310  875.032471  -48817.640625  2769.333984
 1623.000000  8854.544922  -67801.281250  -58853.875000  9586.930664  -49266.945312  287.146301  312.001709   48.262177  876.938599  -48801.917969  -2115.971680
 1624.000000  8773.903320  -67725.851562  -58853.882812  9537.204102  -49316.679688  285.656891  180.545471   48.346508  875.408936  -48850.839844  708.874023
 1625.000000  8824.146484  -67932.992188  -59020.640625  9759.828125  -49260.812500  292.324890  202.205704   48.223167  877.648010  -48796.160156  935.797607
 1626.000000  8945.409180  -68023.484375  -58988.847656  9614.904297  -49373.945312  287.984161  325.267944   48.253468  877.096863  -48909.003906  1290.644531
 1627.000000  8944.804688  -68009.234375  -58967.132812  9643.199219  -49323.933594  288.831665  362.492035   48.353134  875.289001  -48858.031250  1187.060425
 1628.000000  8409.777344  -67322.601562  -58816.929688  9551.853516  -49265.078125  286.095673  -160.999634   48.333935  875.636658  -48799.359375  1770.709229
 1629.000000  8825.873047  -67774.859375  -58863.527344  9605.555664  -49257.972656  287.704163  260.573639   48.226681  877.584045  -48793.289062  -449.910614
 1630.000000  8667.361328  -67517.421875  -58760.324219  9455.884766  -49304.437500  283.221252  148.452377   48.206196  877.956970  -48839.949219  143.226395
 1631.000000  8830.542969  -67765.367188  -58838.878906  9586.378906  -49252.500000  287.129791  277.116333   48.377998  874.839111  -48786.359375  -29.178738
 1632.000000  8718.003906  -67741.500000  -58922.718750  9542.458984  -49380.257812  285.814301   61.945354   48.350750  875.332153  -48914.378906  1785.459839
 1633.000000  8757.263672  -67766.656250  -58909.972656  9687.117188  -49222.855469  290.147064   93.694725   48.423206  874.022400  -48756.277344  1571.549683
 1634.000000  8840.591797  -67889.226562  -58948.128906  9633.539062  -49314.589844  288.542328  271.450836   48.356285  875.231995  -48848.656250  -2281.863281
 1635.000000  8736.995117  -68029.578125  -59195.730469  9880.804688  -49314.925781  295.948364   -0.881821   48.385368  874.705872  -48848.710938  624.742310
 1636.000000  8908.537109  -68063.703125  -59057.753906  9703.741211  -49354.011719  290.644989  289.197388   48.391769  874.590210  -48887.738281  -691.331116
 1637.000000  8887.111328  -67857.656250  -58882.390625  9538.765625  -49343.625000  285.703674  383.296783   48.255531  877.059387  -48878.664062  -162.238647
 1638.000000  8750.775391  -67841.109375  -58995.894531  9669.605469  -49326.289062  289.622559  123.711067   48.383366  874.742065  -48860.093750  -306.298553
 1639.000000  8782.054688  -67688.328125  -58815.289062  9549.345703  -49265.945312  286.020569  179.138504   48.377468  874.848755  -48799.808594  187.009918
 1640.000000  8692.408203  -67854.968750  -59066.707031  9766.806641  -49299.898438  292.533936  105.269142   48.103241  879.836060  -48836.402344  2269.189941
 1641.000000  8853.188477  -67838.632812  -58889.609375  9643.144531  -49246.464844  288.830017  311.097565   48.314884  875.981934  -48780.929688  478.155853
 1642.000000  8963.866211  -67835.671875  -58775.941406  9481.952148  -49293.988281  284.002014  458.677887   48.251732  877.128418  -48829.062500  387.990875
 1643.000000  8918.869141  -68166.250000  -59154.644531  9879.571289  -49275.074219  295.911438  299.536530   48.254890  877.071045  -48810.117188   43.310974
 1644.000000  8715.658203  -67708.617188  -58897.062500  9601.978516  -49295.085938  287.597015  234.657974   48.188461  878.280090  -48830.769531  2012.809937
 1645.000000  8759.761719  -67811.421875  -58961.878906  9603.435547  -49358.445312  287.640656   97.205650   48.349743  875.350403  -48892.574219  1378.051147
 1646.000000  8840.452148  -67943.281250  -59013.316406  9786.956055  -49226.359375  293.137451  160.035721   48.342503  875.481506  -48760.558594  970.389893
 1647.000000  8770.601562  -67934.968750  -59071.800781  9791.851562  -49279.949219  293.284058  101.775856   48.303455  876.189209  -48814.523438  -2451.398438
 1648.000000  8600.896484  -67585.484375  -58888.097656  9551.325195  -49336.773438  286.079865  -49.829906   48.410511  874.251587  -48870.316406  448.245941
 1649.000000  8674.450195  -67791.187500  -59023.167969  9768.861328  -49254.304688  292.595459   24.439898   48.390614  874.611084  -48788.039062  -742.189697
 1650.000000  8763.009766  -67847.812500  -58984.234375  9691.269531  -49292.964844  290.271454  102.223274   48.390270  874.617249  -48826.703125  -650.632385
 1651.000000  8823.898438  -68065.250000  -59146.160156  9736.246094  -49409.914062  291.618591  104.531151   48.308823  876.091858  -48944.437500  -1249.633667
 1652.000000  8885.197266  -67729.390625  -58747.363281  9396.023438  -49351.339844  281.428284  317.650421   48.416492  874.143616  -48884.828125  939.942322
 1653.000000  8734.742188  -68104.195312  -59272.632812  9964.014648  -49308.617188  298.440674  -10.181600   48.440296  873.714050  -48841.875000  1993.460693
 1654.000000  8607.359375  -67768.804688  -59060.300781  9779.298828  -49281.000000  292.908081  -97.330513   48.338005  875.562927  -48815.242188  2388.888916
 1655.000000  8844.302734  -67985.468750  -59051.445312  9759.414062  -49292.031250  292.312500  272.475128   48.199127  878.085754  -48827.613281  2166.421143
 1656.000000  8901.587891  -67883.132812  -58893.820312  9545.381836  -49348.437500  285.901855  359.218109   48.171066  878.597229  -48884.289062  1035.378418
 1657.000000  8544.513672  -67677.750000  -59041.257812  9810.894531  -49230.363281  293.854431  -68.006912   48.370071  874.982483  -48764.296875  1193.510498
 1658.000000  9014.714844  -67845.375000  -58729.140625  9433.412109  -49295.726562  282.548126  501.736664   48.360359  875.158203  -48829.753906  -2019.350708
 1659.000000  8583.022461  -67642.140625  -58952.644531  9857.227539  -49095.417969  295.242188  -54.287598   48.472008  873.142456  -48628.371094  -566.284912
 1660.000000  8984.857422  -68333.453125  -59253.753906  9851.968750  -49401.785156  295.084686  171.801376   48.534946  872.010132  -48934.128906  4173.948242
 1661.000000  8614.828125  -67540.359375  -58834.304688  9720.777344  -49113.527344  291.155273   53.848572   48.339046  875.544067  -48647.761719  -266.866425
 1662.000000  8809.557617  -67666.015625  -58758.640625  9529.856445  -49228.785156  285.436829  324.007172   48.310181  876.067261  -48763.296875  2153.756104
 1663.000000  8835.556641  -68033.062500  -59100.960938  9923.585938  -49177.375000  297.229767  201.774338   48.293076  876.377563  -48712.050781  2542.588623
 1664.000000  8626.654297  -67547.921875  -58826.617188  9662.222656  -49164.394531  289.401428   35.135937   48.484562  872.916321  -48697.226562  390.651703
 1665.000000  8735.121094  -67812.781250  -58980.636719  9664.164062  -49316.472656  289.459595  118.965179   48.320599  875.878357  -48850.882812  -426.330200
 1666.000000  8824.408203  -67912.742188  -59002.359375  9727.761719  -49274.597656  291.364441  173.124573   48.372959  874.930298  -48808.503906  2342.561768
 1667.000000  8817.998047  -67696.554688  -58776.085938  9548.031250  -49228.054688  285.981201  219.260635   48.354824  875.258423  -48762.136719  -2440.136963
 1668.000000  8918.537109  -67931.359375  -58912.191406  9657.848633  -49254.343750  289.270416  305.355530   48.405933  874.334290  -48787.933594  1446.165649
 1669.000000  8653.894531  -67840.023438  -59092.562500  9752.388672  -49340.171875  292.102081  -16.325815   48.339577  875.534485  -48874.398438  2796.338867
 1670.000000  8628.681641  -67637.804688  -58908.148438  9632.348633  -49275.800781  288.506653   74.873466   48.135860  879.239868  -48811.992188  1616.983276
 1671.000000  8854.937500  -68030.046875  -59086.019531  9775.775391  -49310.242188  292.802551  232.472549   48.273323  876.736145  -48845.109375  -1009.681274
 1672.000000  8691.710938  -67705.625000  -58911.398438  9732.094727  -49179.304688  291.494232   98.653870   48.326302  875.774963  -48713.660156  -1720.893433
 1673.000000  8847.353516  -67951.203125  -59003.019531  9690.996094  -49312.023438  290.263245  190.863815   48.372112  874.945618  -48845.937500  2559.994385
 1674.000000  8831.692383  -67890.898438  -58963.054688  9624.570312  -49338.484375  288.273682  208.855911   48.332878  875.655823  -48872.777344  1155.255859
 1675.000000  8998.960938  -68224.031250  -59127.000000  9812.848633  -49314.152344  293.912964  278.829376   48.385788  874.698303  -48847.933594  -508.151001
 1676.000000  8671.688477  -67717.046875  -58953.425781  9708.098633  -49245.328125  290.775513   36.902897   48.265434  876.879456  -48780.269531  -232.347595
 1677.000000  8855.339844  -67723.554688  -58771.722656  9530.189453  -49241.531250  285.446808  285.557251   48.330715  875.695007  -48775.843750  -1108.687866
 1678.000000  8781.880859  -67868.859375  -58986.324219  9631.929688  -49354.394531  288.494110  177.862839   48.296162  876.321533  -48889.039062   95.220161
 1679.000000  8775.627930  -67970.750000  -59097.648438  9832.167969  -49265.480469  294.491608   65.845810   48.387146  874.673767  -48799.250000  272.983093
 1680.000000  8712.762695  -67634.890625  -58829.664062  9668.242188  -49161.421875  289.581726  172.221695   48.323086  875.833252  -48695.808594  2730.952148
 1681.000000  8723.853516  -67883.414062  -59068.386719  9721.992188  -49346.394531  291.191650   48.236774   48.329155  875.723267  -48880.722656  1689.972778
 1682.000000  8667.681641  -67598.078125  -58831.167969  9446.605469  -49384.562500  282.943298  111.662560   48.265308  876.881714  -48919.507812  1003.144226
 1683.000000  8621.078125  -67593.750000  -58872.214844  9608.421875  -49263.792969  287.790009   59.144150   48.386662  874.682495  -48797.566406  -809.852234
 1684.000000  8775.331055  -67901.812500  -59029.066406  9684.196289  -49344.871094  290.059601  125.622887   48.415894  874.154419  -48878.363281  -2128.648193
 1685.000000  8812.067383  -68067.210938  -59147.914062  9842.095703  -49305.820312  294.788971  119.070946   48.229099  877.540039  -48841.113281  4157.011230
 1686.000000  8744.938477  -67738.562500  -58896.261719  9676.770508  -49219.492188  289.837189  175.667221   48.409286  874.273682  -48753.046875  139.918396
 1687.000000  8578.198242  -67692.203125  -59019.933594  9835.833008  -49184.101562  294.601379  -59.289078   48.325191  875.795105  -48718.468750  -406.253693
 1688.000000  8975.138672  -67922.031250  -58845.203125  9594.880859  -49250.320312  287.384430  428.225372   48.246918  877.215942  -48785.441406  957.258240
 1689.000000  8934.541016  -67945.062500  -58915.769531  9550.757812  -49365.011719  286.062866  379.972382   48.226208  877.592651  -48900.332031  1189.486572
 1690.000000  8705.449219  -67508.796875  -58707.585938  9561.052734  -49146.531250  286.371216  191.509781   48.374630  874.900085  -48680.421875  -26.254772
 1691.000000  8975.607422  -68069.640625  -58999.554688  9718.349609  -49281.203125  291.082550  368.790283   48.304874  876.163452  -48815.765625  445.559296
 1692.000000  8617.234375  -67827.359375  -59117.531250  9789.173828  -49328.359375  293.203857  -80.066238   48.316975  875.944031  -48862.804688  594.912109
 1693.000000  8812.361328  -67990.921875  -59089.523438  9747.936523  -49341.585938  291.968719  170.418701   48.324764  875.802856  -48875.957031  -436.129181
 1694.000000  8761.150391  -67829.093750  -58979.402344  9592.566406  -49386.835938  287.315094   68.550072   48.395191  874.528320  -48920.527344  2395.851562
 1695.000000  8646.324219  -67704.718750  -58964.843750  9594.648438  -49370.195312  287.377472   55.609348   48.346024  875.417725  -48904.359375  472.744354
 1696.000000  8835.932617  -67866.851562  -58934.570312  9501.772461  -49432.796875  284.595673  299.440674   48.158199  878.831970  -48968.773438  615.260620
 1697.000000  8864.932617  -67806.093750  -58849.531250  9542.583984  -49306.945312  285.818054  304.960541   48.426846  873.956726  -48840.332031  2165.997070
 1698.000000  8562.017578  -67624.000000  -58964.648438  9608.101562  -49356.546875  287.780426  -75.292824   48.328266  875.739380  -48890.882812  945.370422
 1699.000000  8825.728516  -67973.171875  -59054.121094  9747.198242  -49306.921875  291.946625  183.233948   48.327450  875.754211  -48841.265625  -234.805328
 1700.000000  8732.695312  -67956.046875  -59127.453125  9856.129883  -49271.324219  295.209320   50.717590   48.414921  874.171936  -48804.824219  -2061.351562
 1701.000000  8989.609375  -67902.648438  -58821.363281  9493.470703  -49327.890625  284.347015  493.353516   48.256767  877.036926  -48862.917969  3368.672363
 1702.000000  8609.296875  -67674.476562  -58974.070312  9777.587891  -49196.484375  292.856842   19.502138   48.448441  873.567139  -48729.664062  -76.278694
 1703.000000  8840.667969  -67777.843750  -58837.644531  9592.730469  -49244.914062  287.320007  272.206451   48.478867  873.018921  -48777.800781  -295.570557
 1704.000000  8696.015625  -67587.750000  -58791.597656  9582.074219  -49209.523438  287.000854  107.172852   48.467262  873.227905  -48742.519531  1857.076294
 1705.000000  8707.826172  -67739.109375  -58935.910156  9617.238281  -49318.671875  288.054077  189.408463   48.167477  878.662720  -48854.558594  -785.701477
 1706.000000  8713.227539  -67819.421875  -59007.203125  9699.032227  -49308.171875  290.503967   84.213875   48.311337  876.046265  -48842.671875  2241.645996
 1707.000000  8858.883789  -67816.218750  -58853.039062  9496.705078  -49356.335938  284.443878  210.534302   48.371712  874.952820  -48890.253906  925.866028
 1708.000000  8877.403320  -67917.085938  -58945.945312  9617.800781  -49328.144531  288.070923  278.567474   48.495491  872.719604  -48860.871094  2563.296631
 1709.000000  8902.720703  -68203.750000  -59209.843750  9856.982422  -49352.859375  295.234863  268.866547   48.291019  876.414856  -48887.554688  1188.717773
 1710.000000  8716.509766  -67722.523438  -58908.242188  9723.847656  -49184.394531  291.247223   95.886864   48.372990  874.929749  -48718.300781  521.711182
 1711.000000  8912.310547  -67939.656250  -58927.394531  9537.832031  -49389.562500  285.675720  341.168335   48.292820  876.382202  -48924.242188  1694.356445
 1712.000000  8691.665039  -67633.929688  -58857.398438  9532.433594  -49324.964844  285.514008   84.895653   48.322857  875.837402  -48859.355469  4170.408691
 1713.000000  8724.517578  -67651.500000  -58831.085938  9693.642578  -49137.445312  290.342529  111.879921   48.393738  874.554626  -48671.152344  704.938171
 1714.000000  8710.575195  -67789.796875  -58974.992188  9688.931641  -49286.062500  290.201416  116.614006   48.333637  875.642090  -48820.347656  2637.015869
 1715.000000  8998.999023  -68015.820312  -58912.679688  9643.911133  -49268.769531  288.852966  418.226715   48.190765  878.238098  -48804.429688  -67.263107
 1716.000000  8729.339844  -67800.078125  -58964.968750  9720.120117  -49244.847656  291.135590  124.357094   48.305626  876.149841  -48779.402344  2973.593750
 1717.000000  8870.044922  -68098.671875  -59132.539062  9809.021484  -49323.515625  293.798340  143.578079   48.356895  875.220947  -48857.578125  1946.513550
 1718.000000  8895.675781  -67772.687500  -58782.746094  9432.313477  -49350.433594  282.515228  384.984467   48.298161  876.285278  -48885.062500  882.883545
 1719.000000  8660.162109  -68119.750000  -59362.011719  9968.525391  -49393.484375  298.575775  -163.262985   48.366455  875.047913  -48927.453125  -394.492767
 1720.000000  8729.906250  -67974.125000  -59154.867188  9770.662109  -49384.203125  292.649414    5.009908   48.366856  875.040710  -48918.167969  1028.065063
 1721.000000  8795.768555  -67802.960938  -58910.515625  9686.144531  -49224.371094  290.117950  236.365891   48.226646  877.584717  -48759.687500  2510.398438
 1722.000000  8890.634766  -67914.343750  -58934.015625  9638.527344  -49295.488281  288.691711  307.117096   48.301025  876.233276  -48830.085938  3009.146973
 1723.000000  8816.339844  -67991.132812  -59069.375000  9753.597656  -49315.777344  292.138275  129.676300   48.226055  877.595459  -48851.097656  1320.283081
 1724.000000  9158.496094  -68114.640625  -58862.332031  9536.220703  -49326.109375  285.627441  583.438660   48.398865  874.461975  -48859.765625   42.534470
 1725.000000  8927.541992  -67814.945312  -58790.125000  9546.802734  -49243.320312  285.944397  379.277252   48.259838  876.981140  -48778.316406  893.425476
 1726.000000  8786.947266  -67938.070312  -59041.285156  9735.720703  -49305.562500  291.602844  107.820595   48.440212  873.715515  -48838.820312  -1404.023438
 1727.000000  8893.677734  -67832.593750  -58849.660156  9629.711914  -49219.949219  288.427673  395.451874   48.248177  877.193054  -48755.058594  1705.586182
 1728.000000  8935.478516  -67905.617188  -58877.687500  9612.398438  -49265.289062  287.909119  342.953613   48.379692  874.808533  -48799.128906  1352.614868
 1729.000000  8801.736328  -67824.734375  -58911.535156  9554.994141  -49356.539062  286.189758  154.612015   48.449894  873.540955  -48889.703125  2104.702148
 1730.000000  8829.216797  -68072.953125  -59146.882812  9789.810547  -49357.070312  293.222931   67.137489   48.489468  872.828003  -48889.855469  -244.154221
 1731.000000  8877.202148  -68136.453125  -59165.562500  9770.816406  -49394.746094  292.654022  178.095764   48.408318  874.291199  -48928.312500  -1481.390137
 1732.000000  8740.994141  -67747.273438  -58903.207031  9620.611328  -49282.593750  288.155090  188.877975   48.291180  876.411926  -48817.289062  -79.095406
 1733.000000  8839.961914  -67753.062500  -58815.023438  9492.298828  -49322.726562  284.311920  307.203003   48.223125  877.648743  -48858.078125  218.959000
 1734.000000  8686.062500  -67706.781250  -58925.703125  9552.097656  -49373.605469  286.102997   85.926277   48.200890  878.053650  -48909.167969  1020.596863
 1735.000000  8688.531250  -67788.140625  -58999.066406  9714.615234  -49284.453125  290.970703  107.738365   48.217262  877.755493  -48819.859375  1510.587891
 1736.000000  9027.568359  -68252.296875  -59123.988281  9733.339844  -49390.648438  291.531525  428.569916   48.285736  876.510742  -48925.394531  2636.330566
 1737.000000  8803.482422  -67995.390625  -59098.125000  9804.465820  -49293.660156  293.661896  170.231522   48.413364  874.200073  -48827.175781  781.335388
 1738.000000  8884.654297  -67942.125000  -58960.203125  9626.547852  -49333.656250  288.332916  335.178741   48.355259  875.250549  -48867.734375  2413.539795
 1739.000000  8785.102539  -67881.796875  -58994.265625  9698.074219  -49296.191406  290.475250  167.130020   48.315987  875.961975  -48830.648438  2933.020508
 1740.000000  8669.609375  -67536.312500  -58774.097656  9529.320312  -49244.777344  285.420776  168.142654   48.274715  876.710815  -48779.628906  -544.020630
 1741.000000  8920.617188  -67917.093750  -58906.597656  9525.244141  -49381.351562  285.298676  377.253082   48.292046  876.396240  -48916.039062  863.477844
 1742.000000  8815.010742  -67977.039062  -59066.578125  9777.205078  -49289.375000  292.845367  144.302170   48.520416  872.271301  -48821.859375  616.434753
 1743.000000  9060.766602  -68119.718750  -58962.105469  9562.627930  -49399.476562  286.418396  487.942139   48.211311  877.863831  -48934.941406  1610.852661
 1744.000000  8858.675781  -67966.070312  -59014.148438  9698.443359  -49315.703125  290.486328  168.826279   48.331787  875.675598  -48850.007812  1478.850342
 1745.000000  8843.449219  -67858.828125  -58924.433594  9734.683594  -49189.750000  291.571777  183.508072   48.440445  873.711365  -48723.007812  746.758118
 1746.000000  8893.090820  -67880.242188  -58893.589844  9650.950195  -49242.640625  289.063812  334.595673   48.235912  877.416138  -48777.867188  752.992554
 1747.000000  8850.658203  -67928.281250  -58983.523438  9646.867188  -49336.656250  288.941528  193.681564   48.354168  875.270264  -48870.742188  959.444580
 1748.000000  8816.495117  -67911.773438  -58995.957031  9739.677734  -49256.281250  291.721375  132.294144   48.372093  874.945923  -48790.195312  -2753.955078
 1749.000000  8789.067383  -67760.984375  -58878.699219  9622.632812  -49256.066406  288.215637  162.129532   48.487244  872.868042  -48788.871094  270.932770
 1750.000000  9031.619141  -68082.390625  -58959.402344  9606.515625  -49352.886719  287.732910  388.745697   48.393627  874.556580  -48886.593750  -226.667740
 1751.000000  8923.922852  -68073.515625  -59050.320312  9847.052734  -49203.265625  294.937439  231.620468   48.364754  875.078735  -48737.250000  -1766.058838
 1752.000000  8894.962891  -67970.710938  -58981.878906  9618.670898  -49363.207031  288.096985  334.518555   48.336430  875.591492  -48897.464844  589.579407
 1753.000000  8855.957031  -68008.515625  -59067.035156  9713.399414  -49353.636719  290.934265  167.040680   48.299934  876.253113  -48888.246094  989.582581
 1754.000000  8913.576172  -68182.843750  -59174.796875  9872.158203  -49302.640625  295.689392  213.948486   48.324383  875.809753  -48837.015625  -897.799622
 1755.000000  8747.345703  -67757.187500  -58908.828125  9593.782227  -49315.046875  287.351532  200.149536   48.234909  877.434387  -48850.285156  -61.705257
 1756.000000  8738.638672  -67907.500000  -59073.664062  9872.675781  -49200.988281  295.704895   79.069206   48.427391  873.946838  -48734.371094  -1498.331421
 1757.000000  8838.451172  -67913.468750  -58976.261719  9751.058594  -49225.203125  292.062225  188.216141   48.333057  875.652588  -48759.492188  649.530884
 1758.000000  8612.966797  -67525.562500  -58820.714844  9593.208984  -49227.507812  287.334351  -27.940744   48.444775  873.633240  -48760.722656  1353.187866
 1759.000000  8697.640625  -67931.406250  -59139.843750  9690.248047  -49449.593750  290.240845  -23.633553   48.325912  875.782043  -48983.953125  -273.788116
 1760.000000  8592.291992  -67741.921875  -59055.019531  9755.736328  -49299.281250  292.202362  -97.736137   48.385307  874.706970  -48833.070312  289.547485
 1761.000000  8741.987305  -67857.960938  -59015.847656  9689.783203  -49326.062500  290.226929  101.532257   48.295593  876.331848  -48860.714844  -739.619263
 1762.000000  8742.894531  -67842.843750  -59010.359375  9684.687500  -49325.671875  290.074310   85.469276   48.372124  874.945374  -48859.585938  3680.362793
 1763.000000  8831.715820  -67910.140625  -58977.449219  9709.726562  -49267.722656  290.824280  231.416992   48.310215  876.066589  -48802.234375  275.404907
 1764.000000  8706.326172  -67741.468750  -58939.140625  9613.125977  -49326.015625  287.930878  115.646019   48.334362  875.628967  -48860.292969  460.615143
 1765.000000  8782.878906  -67878.234375  -59000.777344  9747.087891  -49253.687500  291.943298  157.524857   48.432186  873.860352  -48787.023438  -242.873886
 1766.000000  8847.515625  -68124.718750  -59188.574219  9901.568359  -49287.007812  296.570282  128.670761   48.336864  875.583618  -48821.261719  1640.511719
 1767.000000  8811.445312  -67727.375000  -58821.992188  9622.629883  -49199.363281  288.215576  248.863358   48.468357  873.208191  -48732.351562  698.843445
 1768.000000  8939.084961  -68028.148438  -58994.250000  9762.211914  -49232.039062  292.396301  275.523315   48.357265  875.214233  -48766.097656  167.911484
 1769.000000  8817.732422  -67900.484375  -58983.644531  9638.542969  -49345.101562  288.692200  199.944199   48.285488  876.515259  -48879.851562  884.242188
 1770.000000  8879.179688  -67902.234375  -58942.156250  9680.759766  -49261.398438  289.956665  301.028717   48.389561  874.630127  -48795.144531  1888.088623
 1771.000000  8770.463867  -67818.273438  -58951.398438  9576.943359  -49374.453125  286.847168  204.556564   48.208500  877.915039  -48909.945312  2440.001953
 1772.000000  8678.841797  -67875.562500  -59097.015625  9775.416016  -49321.601562  292.791779    9.444386   48.349281  875.358765  -48855.734375  2723.664062
 1773.000000  8975.558594  -67940.265625  -58863.949219  9662.277344  -49201.671875  289.403076  317.555756   48.458710  873.382019  -48734.750000  1463.706055
 1774.000000  8795.649414  -67855.570312  -58972.839844  9675.488281  -49297.351562  289.798767  174.141296   48.319229  875.903198  -48831.777344  1779.372803
 1775.000000  8801.486328  -67830.218750  -58933.359375  9634.097656  -49299.261719  288.559052  246.367188   48.293797  876.364441  -48833.929688  2559.515869
 1776.000000  8732.818359  -67899.648438  -59071.273438  9817.861328  -49253.414062  294.063110   71.151611   48.365913  875.057739  -48787.386719  323.848724
 1777.000000  9018.138672  -67891.796875  -58777.277344  9511.666992  -49265.609375  284.892029  434.756592   48.384212  874.726807  -48799.406250  2329.922852
 1778.000000  8908.550781  -67939.835938  -58931.898438  9636.443359  -49295.453125  288.629303  298.520172   48.331570  875.679565  -48829.757812  520.611938
 1779.000000  8934.687500  -68046.171875  -59018.050781  9697.558594  -49320.492188  290.459808  347.957642   48.242653  877.293518  -48855.652344    0.481485
 1780.000000  8604.134766  -67895.171875  -59194.378906  9762.938477  -49431.441406  292.418060  -51.997303   48.267139  876.848450  -48966.367188  -1330.226440
 1781.000000  8775.222656  -67753.875000  -58870.941406  9620.458984  -49250.484375  288.150543  281.214417   48.249325  877.172180  -48785.582031  482.008514
 1782.000000  8894.318359  -67842.601562  -58843.863281  9518.954102  -49324.910156  285.110291  307.538177   48.300587  876.241272  -48859.515625  3637.786865
 1783.000000  8839.094727  -67847.609375  -58915.140625  9668.839844  -49246.300781  289.599640  268.244720   48.306812  876.128296  -48780.843750  1289.575439
 1784.000000  9062.099609  -67968.804688  -58809.746094  9519.470703  -49290.273438  285.125763  477.103149   48.293743  876.365417  -48824.941406  3402.994629
 1785.000000  8940.773438  -68111.609375  -59077.753906  9791.319336  -49286.433594  293.268127  243.118530   48.336388  875.592224  -48820.691406  246.250854
 1786.000000  8843.138672  -67805.976562  -58873.921875  9540.744141  -49333.179688  285.762939  345.362091   48.211021  877.869080  -48868.644531  -703.730469
 1787.000000  8724.212891  -67762.445312  -58938.820312  9683.112305  -49255.707031  290.027130   89.247948   48.381542  874.775085  -48789.531250  408.254364
 1788.000000  8909.016602  -68151.140625  -59156.820312  9810.275391  -49346.546875  293.835907  249.858292   48.279087  876.631470  -48881.359375  391.504822
 1789.000000  8464.085938  -67435.937500  -58868.921875  9639.579102  -49229.343750  288.723236  -112.355492   48.341267  875.503906  -48763.554688  3012.802246
 1790.000000  8916.766602  -67821.007812  -58821.929688  9631.024414  -49190.906250  288.466980  397.090973   48.289368  876.444824  -48725.617188  907.665588
 1791.000000  8600.058594  -67699.281250  -59005.621094  9872.328125  -49133.292969  295.694489   12.447728   48.360264  875.159973  -48667.320312  888.366455
 1792.000000  8934.134766  -67753.093750  -58726.757812  9514.909180  -49211.847656  284.989136  402.480377   48.335300  875.611938  -48746.117188  -422.249054
 1793.000000  8656.644531  -67814.054688  -59066.628906  9715.108398  -49351.519531  290.985474   35.074596   48.340672  875.514648  -48885.738281  3051.225586
 1794.000000  8790.019531  -67762.367188  -58874.261719  9510.994141  -49363.265625  284.871857  222.220047   48.225460  877.606262  -48898.593750  145.533020
 1795.000000  8682.478516  -67659.437500  -58883.636719  9597.192383  -49286.445312  287.453674  108.781258   48.279068  876.631775  -48821.257812    7.542541
 1796.000000  8903.000000  -68108.968750  -59110.769531  9783.871094  -49326.898438  293.045044  260.587006   48.273643  876.730286  -48861.761719  753.228882
 1797.000000  8916.500977  -68046.062500  -59030.480469  9742.103516  -49288.375000  291.794006  242.362793   48.322014  875.852722  -48822.773438  -543.606812
 1798.000000  8688.248047  -67897.265625  -59113.894531  9791.906250  -49321.988281  293.285706  -38.567585   48.412426  874.217041  -48855.515625  3524.428711
 1799.000000  8844.251953  -67798.343750  -58853.363281  9569.654297  -49283.710938  286.628845  267.896088   48.236603  877.403564  -48818.929688  1547.922852
 1800.000000  8847.822266  -67959.226562  -59008.449219  9750.044922  -49258.406250  292.031891  134.247055   48.398792  874.463257  -48792.062500  1249.026245
 1801.000000  8635.889648  -67690.406250  -58956.203125  9715.920898  -49240.281250  291.009796  -22.071630   48.412754  874.211060  -48773.804688  680.078247
 1802.000000  8803.910156  -67839.187500  -58945.828125  9655.468750  -49290.359375  289.199158  186.226212   48.276272  876.682556  -48825.195312  2375.962158
 1803.000000  8837.308594  -68155.742188  -59222.628906  9919.443359  -49303.187500  297.105682  116.195824   48.230148  877.520996  -48838.468750  593.070435
 1804.000000  8765.175781  -67768.984375  -58909.628906  9617.152344  -49292.476562  288.051514  173.723038   48.288200  876.466003  -48827.199219  1132.217651
 1805.000000  8846.316406  -67870.609375  -58924.933594  9606.407227  -49318.527344  287.729675  230.978256   48.260197  876.974609  -48853.519531  2375.861328
 1806.000000  8831.951172  -67857.890625  -58936.570312  9710.313477  -49226.257812  290.841858  168.440536   48.441875  873.685547  -48759.500000  1706.967896
 1807.000000  8746.702148  -67705.632812  -58859.910156  9737.959961  -49121.949219  291.669922  157.883469   48.301025  876.233276  -48656.546875  2233.173096
 1808.000000  8860.582031  -67916.046875  -58961.671875  9608.080078  -49353.593750  287.779755  232.844711   48.458138  873.392334  -48886.679688  1281.435669
 1809.000000  8656.197266  -67667.640625  -58915.511719  9593.159180  -49322.351562  287.332855   74.868858   48.279465  876.624573  -48857.160156  -1362.447754
 1810.000000  8778.070312  -67639.031250  -58768.164062  9483.884766  -49284.281250  284.059875  242.893356   48.347294  875.394714  -48818.433594  1592.134277
 1811.000000  8885.445312  -67854.953125  -58878.062500  9559.820312  -49318.242188  286.334290  262.931305   48.316128  875.959412  -48852.695312  -197.489090
 1812.000000  8705.982422  -67844.414062  -59042.820312  9698.400391  -49344.421875  290.485016  -35.151165   48.458355  873.388428  -48877.503906  3351.882080
 1813.000000  8878.511719  -67905.000000  -58934.750000  9612.935547  -49321.812500  287.925201  246.218201   48.430801  873.885315  -48855.160156  -177.570953
 1814.000000  8742.281250  -68006.687500  -59169.730469  9773.795898  -49395.933594  292.743256   25.976553   48.410778  874.246765  -48929.476562   -3.753397
 1815.000000  8844.789062  -67962.515625  -59017.593750  9559.777344  -49457.816406  286.333008  262.102386   48.253517  877.096008  -48992.875000  1572.988892
 1816.000000  8853.804688  -67933.453125  -58976.355469  9602.615234  -49373.742188  287.616089  263.587677   48.272514  876.750793  -48908.617188  -1140.749878
 1817.000000  8762.831055  -68042.867188  -59179.765625  9871.746094  -49308.019531  295.677063   61.977966   48.446636  873.599670  -48841.214844  2764.842773
 1818.000000  8656.341797  -67996.062500  -59237.250000  9886.564453  -49350.687500  296.120880  -136.235672   48.332287  875.666565  -48884.984375  2755.990234
 1819.000000  8800.198242  -68020.718750  -59123.613281  9758.168945  -49365.445312  292.275208   69.609009   48.481670  872.968384  -48898.304688  2252.120605
 1820.000000  8653.539062  -67657.593750  -58911.960938  9612.468750  -49299.492188  287.911224   53.660603   48.431606  873.870789  -48832.832031  189.670288
 1821.000000  8395.153320  -67230.390625  -58742.121094  9546.671875  -49195.449219  285.940491  -135.593750   48.397972  874.478088  -48729.113281  507.965240
 1822.000000  8764.257812  -67700.164062  -58841.320312  9560.230469  -49281.089844  286.346588  225.818619   48.316376  875.954895  -48815.542969  1109.727783
 1823.000000  8584.238281  -67816.859375  -59129.101562  9717.796875  -49411.304688  291.066010  -111.935783   48.356113  875.235046  -48945.375000  1872.328613
 1824.000000  8742.699219  -67764.078125  -58924.156250  9580.338867  -49343.816406  286.948883  114.725677   48.436207  873.787781  -48877.113281  -61.037167
 1825.000000  9059.189453  -68071.312500  -58918.097656  9584.712891  -49333.382812  287.079865  518.261475   48.137638  879.207397  -48869.554688  598.229675
 1826.000000  8686.865234  -67757.218750  -58979.703125  9678.268555  -49301.433594  289.882050   78.802269   48.278606  876.640198  -48836.250000  3478.482666
 1827.000000  8860.117188  -67873.750000  -58923.394531  9639.666016  -49283.726562  288.725830  293.710205   48.258907  876.998047  -48818.730469  539.685364
 1828.000000  8954.816406  -67875.835938  -58817.031250  9553.346680  -49263.683594  286.140411  437.804565   48.325493  875.789673  -48798.046875  -1465.907227
 1829.000000  8680.939453  -67903.078125  -59127.210938  9758.571289  -49368.640625  292.287262   20.241287   48.275547  876.695740  -48903.484375    2.106795
 1830.000000  8652.593750  -67794.921875  -59055.492188  9713.480469  -49342.011719  290.936707   63.704346   48.271580  876.767822  -48876.894531  -605.365479
 1831.000000  8842.386719  -67910.015625  -58967.457031  9636.715820  -49330.742188  288.637451  219.034531   48.170040  878.615967  -48866.605469  1280.420166
 1832.000000  8921.847656  -68282.226562  -59269.976562  9846.197266  -49423.781250  294.911835  200.398575   48.188370  878.281738  -48959.464844  2593.212402
 1833.000000  8777.915039  -67960.484375  -59089.203125  9771.607422  -49317.593750  292.677704  109.165222   48.386051  874.693542  -48851.375000  -858.330322
 1834.000000  8963.009766  -67986.039062  -58930.746094  9732.539062  -49198.207031  291.507538  398.827789   48.368069  875.018738  -48732.160156  3363.499023
 1835.000000  8860.284180  -67968.546875  -59013.460938  9760.939453  -49252.523438  292.358185  180.161057   48.337624  875.569885  -48786.769531  2005.068970
 1836.000000  8760.481445  -67891.031250  -59031.050781  9778.322266  -49252.726562  292.878845   49.002697   48.445087  873.627625  -48785.937500  1763.043945
 1837.000000  8602.921875  -67690.140625  -58993.875000  9810.601562  -49183.273438  293.845673  -93.834351   48.489258  872.831787  -48716.058594  1729.219971
 1838.000000  8999.841797  -68019.812500  -58929.304688  9689.498047  -49239.804688  290.218384  361.919098   48.285980  876.506287  -48774.550781  566.798279
 1839.000000  8885.253906  -67814.867188  -58834.246094  9552.822266  -49281.421875  286.124695  274.805573   48.313976  875.998413  -48815.894531  -1184.670654
 1840.000000  8758.388672  -67770.734375  -58913.453125  9606.710938  -49306.742188  287.738770  108.375488   48.333420  875.645996  -48841.031250  3174.664551
 1841.000000  8799.814453  -67981.531250  -59092.781250  9815.006836  -49277.773438  293.977600  142.007980   48.344372  875.447632  -48811.957031  220.302277
 1842.000000  8638.299805  -67758.406250  -59013.113281  9656.068359  -49357.046875  289.217102   -6.990533   48.311981  876.034607  -48891.539062  267.145416
 1843.000000  8968.162109  -68075.210938  -59015.421875  9679.194336  -49336.226562  289.909760  416.047028   48.130226  879.342773  -48872.472656  968.009460
 1844.000000  8854.821289  -67904.062500  -58948.742188  9640.280273  -49308.460938  288.744232  295.193237   48.272854  876.744629  -48843.332031  2490.887939
 1845.000000  8902.637695  -67985.343750  -58984.265625  9618.701172  -49365.562500  288.097900  279.580231   48.271626  876.766968  -48900.445312  2273.481201
 1846.000000  8719.795898  -67727.742188  -58914.898438  9654.599609  -49260.296875  289.173157   86.873848   48.320904  875.872803  -48794.703125  211.061462
 1847.000000  8828.576172  -67928.671875  -59005.390625  9675.055664  -49330.335938  289.785797  232.222488   48.262985  876.923950  -48865.300781  1818.781494
 1848.000000  8582.236328  -67563.500000  -58880.441406  9705.803711  -49174.636719  290.706787   -9.803925   48.447189  873.589722  -48707.828125  1419.093140
 1849.000000  8822.632812  -68024.664062  -59102.816406  9801.816406  -49301.000000  293.582520  189.267532   48.222301  877.663757  -48836.359375  2040.963135
 1850.000000  8800.614258  -68009.296875  -59117.316406  9819.111328  -49298.203125  294.100555   77.443573   48.392113  874.583984  -48831.925781  -106.039131
 1851.000000  8865.942383  -67803.843750  -58840.105469  9621.558594  -49218.546875  288.183472  288.842896   48.406372  874.326355  -48752.132812  706.516174
 1852.000000  8865.488281  -67846.156250  -58892.398438  9709.710938  -49182.687500  290.823792  260.793488   48.378410  874.831665  -48716.542969  -1440.141968
 1853.000000  8939.152344  -68226.125000  -59188.027344  9872.673828  -49315.351562  295.704834  268.445221   48.333408  875.646240  -48849.640625  -133.655289
 1854.000000  8817.974609  -68009.234375  -59089.042969  9797.650391  -49291.390625  293.457764  228.261093   48.257679  877.020325  -48826.406250  1015.990234
 1855.000000  8833.454102  -67880.906250  -58951.714844  9632.333984  -49319.382812  288.506226  218.938187   48.371639  874.954163  -48853.300781   41.176041
 1856.000000  8699.482422  -67765.781250  -58969.437500  9728.208984  -49241.226562  291.377838  118.878792   48.180622  878.422974  -48776.984375  -1222.528687
 1857.000000  8904.814453  -67892.875000  -58895.011719  9556.072266  -49338.937500  286.222046  327.234497   48.202873  878.017517  -48874.484375  2120.572510
 1858.000000  8929.832031  -68033.546875  -59011.394531  9726.068359  -49285.328125  291.313751  272.684265   48.398182  874.474304  -48818.992188  -125.387421
 1859.000000  8661.421875  -67807.718750  -59056.824219  9740.281250  -49316.542969  291.739441   32.772243   48.173328  878.555969  -48852.371094  411.181122
 1860.000000  8906.314453  -68095.515625  -59092.128906  9816.714844  -49275.414062  294.028778  201.675980   48.381580  874.774353  -48809.238281  888.444763
 1861.000000  8997.490234  -68117.531250  -59018.148438  9697.707031  -49320.441406  290.464264  435.289429   48.329937  875.709106  -48854.761719  929.080139
 1862.000000  8807.892578  -67894.281250  -58989.031250  9731.648438  -49257.382812  291.480865  160.656601   48.320892  875.873047  -48791.789062  533.301392
 1863.000000  8828.154297  -67882.140625  -58966.492188  9634.730469  -49331.761719  288.578003  293.953094   48.268692  876.820251  -48866.671875  276.225281
 1864.000000  8653.114258  -67722.835938  -58981.988281  9755.724609  -49226.265625  292.201996   27.242846   48.296616  876.313293  -48760.906250  811.768005
 1865.000000  8707.003906  -67643.789062  -58847.562500  9643.468750  -49204.093750  288.839722   82.845238   48.471706  873.147827  -48737.046875  1243.187134
 1866.000000  8815.791016  -67701.359375  -58792.761719  9653.529297  -49139.234375  289.141052  234.750183   48.357464  875.210632  -48673.289062  1775.674805
 1867.000000  8804.966797  -67993.210938  -59090.035156  9729.102539  -49360.933594  291.404602  199.250473   48.278168  876.648132  -48895.753906   90.506096
 1868.000000  8993.274414  -68103.789062  -59021.109375  9648.621094  -49372.488281  288.994049  345.296356   48.400681  874.429138  -48906.128906  1230.577026
 1869.000000  8912.162109  -67846.984375  -58841.468750  9591.810547  -49249.656250  287.292480  335.557587   48.343128  875.470154  -48783.851562  831.646423
 1870.000000  8919.418945  -68170.210938  -59149.218750  9850.203125  -49299.015625  295.031799  167.085144   48.460629  873.347473  -48832.078125  1461.250122
 1871.000000  8860.263672  -67892.531250  -58931.625000  9696.968750  -49234.656250  290.442139  227.835526   48.356274  875.232178  -48768.722656  1000.263428
 1872.000000  8831.096680  -67837.804688  -58894.097656  9591.096680  -49303.000000  287.271088  234.320816   48.454376  873.460144  -48836.121094  -946.612793
 1873.000000  8847.083984  -68071.343750  -59139.601562  9875.738281  -49263.863281  295.796631  200.792648   48.381458  874.776550  -48797.687500  -427.891022
 1874.000000  8954.533203  -68071.187500  -59022.500000  9704.499023  -49318.000000  290.667694  296.460815   48.381241  874.780518  -48851.828125  1304.553345
 1875.000000  8714.761719  -67763.984375  -58962.132812  9647.615234  -49314.515625  288.963928   45.348164   48.489792  872.822205  -48847.296875  2192.404785
 1876.000000  8771.680664  -67807.421875  -58949.593750  9687.525391  -49262.070312  290.159302  144.510696   48.350021  875.345337  -48796.199219  -119.864525
 1877.000000  9017.791992  -68062.765625  -58955.753906  9619.730469  -49336.023438  288.128723  417.750488   48.279305  876.627502  -48870.832031  1493.451904
 1878.000000  9019.146484  -68340.843750  -59223.820312  9932.667969  -49291.152344  297.501770  282.102936   48.302914  876.199036  -48825.734375  2284.888428
 1879.000000  8832.812500  -67839.375000  -58907.195312  9578.779297  -49328.414062  286.902161  189.216843   48.312550  876.024292  -48862.902344  735.123474
 1880.000000  8781.772461  -68010.390625  -59127.531250  9826.042969  -49301.488281  294.308167   56.041515   48.454411  873.459534  -48834.609375  1472.753296
 1881.000000  9005.927734  -68048.851562  -58949.917969  9690.873047  -49259.046875  290.259583  373.195648   48.375336  874.887268  -48792.929688  1424.092041
 1882.000000  8902.339844  -67875.429688  -58875.882812  9514.541992  -49361.339844  284.978119  343.568756   48.282711  876.565674  -48896.117188  -301.474976
 1883.000000  8937.480469  -68247.718750  -59216.023438  9856.296875  -49359.726562  295.214325  218.325073   48.326393  875.773315  -48894.082031  198.540085
 1884.000000  8723.750000  -67595.265625  -58776.750000  9444.339844  -49332.410156  282.875458  200.283997   48.343216  875.468567  -48866.601562  1331.136963
 1885.000000  8831.121094  -68007.171875  -59081.164062  9727.208984  -49353.953125  291.347900  135.654343   48.381992  874.766907  -48887.773438  314.883484
 1886.000000  8960.342773  -68021.312500  -58967.234375  9675.885742  -49291.347656  289.810669  396.513580   48.285080  876.522644  -48826.101562  104.712769
 1887.000000  8672.189453  -67795.203125  -59029.339844  9802.833008  -49226.507812  293.612976   22.214279   48.396778  874.499695  -48760.183594  943.817993
 1888.000000  8942.209961  -68034.062500  -58990.195312  9619.236328  -49370.960938  288.113922  322.918945   48.344154  875.451599  -48905.144531  -1189.710571
 1889.000000  8904.128906  -67937.390625  -58932.355469  9653.674805  -49278.679688  289.145416  323.351074   48.397442  874.487671  -48812.351562  1468.108765
 1890.000000  9084.525391  -68100.570312  -58923.179688  9577.925781  -49345.253906  286.876587  583.364319   48.306179  876.139832  -48879.804688  897.820007
 1891.000000  8696.559570  -67729.515625  -58931.675781  9650.578125  -49281.097656  289.052673   74.293617   48.404015  874.368958  -48814.703125  1112.138428
 1892.000000  8730.594727  -67775.109375  -58952.738281  9658.855469  -49293.882812  289.300598  178.818726   48.211124  877.867249  -48829.347656  3639.596436
 1893.000000  8736.201172  -67799.250000  -58957.164062  9697.250977  -49259.914062  290.450592   55.409363   48.518417  872.307251  -48792.417969  2567.617188
 1894.000000  8715.053711  -67477.445312  -58666.375000  9486.031250  -49180.343750  284.124176  146.172607   48.377888  874.841125  -48714.203125  -99.366753
 1895.000000  8836.523438  -67869.007812  -58943.695312  9682.511719  -49261.183594  290.009125  181.041519   48.350624  875.334412  -48795.304688  163.440125
 1896.000000  8910.959961  -68035.390625  -59027.960938  9721.266602  -49306.695312  291.169922  212.737289   48.402840  874.390137  -48840.312500  -19.523756
 1897.000000  8761.527344  -67757.984375  -58902.390625  9567.578125  -49334.812500  286.566650  161.070862   48.173679  878.549622  -48870.640625  -1729.571045
 1898.000000  8946.614258  -67971.125000  -58939.832031  9605.429688  -49334.402344  287.700378  349.665924   48.362560  875.118408  -48868.410156  974.323792
 1899.000000  8898.181641  -68021.648438  -59033.503906  9655.843750  -49377.660156  289.210388  313.744171   48.259434  876.988464  -48912.660156  -1730.051025
 1900.000000  8809.171875  -68049.875000  -59157.003906  9820.148438  -49336.855469  294.131622  150.256760   48.256264  877.046082  -48871.886719  557.719177
 1901.000000  8665.425781  -67836.687500  -59074.937500  9755.776367  -49319.160156  292.203552  -109.232262   48.462177  873.319519  -48852.207031  1042.856689
 1902.000000  9078.593750  -68006.929688  -58844.289062  9569.980469  -49274.308594  286.638611  581.509155   48.260567  876.967896  -48809.296875  206.488602
 1903.000000  8791.376953  -67968.562500  -59081.468750  9730.137695  -49351.332031  291.435608   86.693787   48.344952  875.437134  -48885.507812  2512.146484
 1904.000000  8575.991211  -67541.250000  -58865.496094  9729.944336  -49135.550781  291.429840   12.112183   48.429451  873.909668  -48668.914062  1722.835571
 1905.000000  8823.785156  -67805.500000  -58881.613281  9660.504883  -49221.109375  289.349976  206.404785   48.377789  874.842957  -48754.968750  -307.883057
 1906.000000  8786.224609  -67772.593750  -58887.984375  9704.411133  -49183.574219  290.665070  277.884674   48.239212  877.356079  -48718.769531  -521.693848
 1907.000000  8842.652344  -67800.859375  -58861.882812  9696.181641  -49165.703125  290.418579  275.866608   48.230274  877.518677  -48700.984375  795.885925
 1908.000000  8666.074219  -67803.765625  -59044.675781  9663.119141  -49381.554688  289.428284   10.710376   48.254787  877.072876  -48916.597656  -700.725830
 1909.000000  8863.801758  -67859.484375  -58887.042969  9671.946289  -49215.097656  289.692688  225.680862   48.436844  873.776306  -48748.386719  405.012146
 1910.000000  8626.466797  -67685.062500  -58958.714844  9624.391602  -49334.324219  288.268341  -27.833633   48.420887  874.064270  -48867.769531  -1291.714355
 1911.000000  8783.638672  -67839.453125  -58966.574219  9615.501953  -49351.070312  288.002075  103.443916   48.391552  874.594116  -48884.796875  2617.527588
 1912.000000  8963.718750  -67846.039062  -58793.085938  9417.652344  -49375.433594  282.076111  387.224213   48.445297  873.623840  -48908.644531  -1565.882324
 1913.000000  8779.796875  -67728.531250  -58848.468750  9625.065430  -49223.402344  288.288513  202.268188   48.300884  876.235840  -48758.003906  -1223.818237
 1914.000000  8697.207031  -67820.148438  -59026.320312  9719.849609  -49306.468750  291.127472  -11.760793   48.507507  872.503418  -48839.078125  -1822.607910
 1915.000000  8438.034180  -67591.187500  -59055.542969  9812.397461  -49243.144531  293.899445  -191.643433   48.280140  876.612366  -48777.945312  1764.805298
 1916.000000  8734.761719  -67936.406250  -59104.710938  9817.271484  -49287.437500  294.045441   64.551208   48.335373  875.610657  -48821.707031  1972.409912
 1917.000000  8640.401367  -67561.992188  -58831.175781  9611.583984  -49219.593750  287.884705   41.372814   48.479988  872.998718  -48752.468750  582.880981
 1918.000000  8888.745117  -67915.914062  -58934.175781  9643.476562  -49290.699219  288.839966  286.638397   48.313660  876.004150  -48825.175781  -673.503967
 1919.000000  8461.427734  -67474.226562  -58919.800781  9670.073242  -49249.726562  289.636566  -183.908035   48.576729  871.260132  -48781.667969  224.576416
 1920.000000  8825.971680  -67921.007812  -58998.648438  9748.597656  -49250.050781  291.988525  172.745010   48.400036  874.440796  -48783.695312  343.014435
 1921.000000  8772.353516  -67924.546875  -59050.152344  9754.458984  -49295.695312  292.164093   36.903736   48.409687  874.266479  -48829.246094  2809.731689
 1922.000000  8875.517578  -67944.640625  -58973.468750  9677.539062  -49295.929688  289.860199  237.715622   48.373592  874.918823  -48829.828125  4574.526855
 1923.000000  8759.113281  -67691.523438  -58835.304688  9558.532227  -49276.773438  286.295715  124.637657   48.318474  875.916870  -48811.203125  1006.228333
 1924.000000  8749.001953  -67831.445312  -58980.246094  9763.803711  -49216.441406  292.443970  103.117790   48.413498  874.197632  -48749.957031  -261.012238
 1925.000000  8810.132812  -67819.359375  -58913.621094  9660.737305  -49252.882812  289.356964  177.062317   48.297977  876.288574  -48787.511719  267.405884
 1926.000000  8805.813477  -67898.703125  -58998.816406  9668.873047  -49329.945312  289.600616  150.989639   48.331512  875.680542  -48864.250000  1535.842407
 1927.000000  8951.636719  -68072.656250  -59017.125000  9735.789062  -49281.335938  291.604889  352.284332   48.303967  876.179932  -48815.906250  1389.847900
 1928.000000  8966.052734  -67971.781250  -58916.929688  9550.563477  -49366.367188  286.057037  333.763763   48.383499  874.739685  -48900.171875  -42.452904
 1929.000000  8753.392578  -67900.109375  -59047.007812  9813.183594  -49233.824219  293.923004   92.461151   48.313919  875.999451  -48768.300781  113.518227
 1930.000000  8725.695312  -67631.640625  -58808.917969  9532.201172  -49276.718750  285.507050  295.340363   48.117802  879.569824  -48813.082031  350.710663
 1931.000000  8562.400391  -67633.578125  -58978.558594  9741.670898  -49236.886719  291.781067   17.273964   48.189362  878.263672  -48772.562500  584.239502
 1932.000000  8797.076172  -67716.500000  -58830.871094  9542.858398  -49288.011719  285.826263  239.980881   48.363976  875.092773  -48822.003906  -1365.082642
 1933.000000  8821.789062  -67733.992188  -58815.414062  9717.500000  -49097.914062  291.057098  274.162811   48.234718  877.437805  -48633.152344  924.852173
 1934.000000  8727.162109  -68002.656250  -59182.492188  9893.200195  -49289.292969  296.319641    9.582112   48.328209  875.740417  -48823.628906  2106.855957
 1935.000000  8782.314453  -68030.429688  -59150.812500  9861.378906  -49289.433594  295.366547   90.562927   48.433441  873.837708  -48822.757812  1176.060059
 1936.000000  8768.906250  -67938.390625  -59071.730469  9735.696289  -49336.035156  291.602112   97.121254   48.332851  875.656311  -48870.328125  2088.874023
 1937.000000  9017.628906  -67774.523438  -58658.820312  9410.446289  -49248.375000  281.860260  444.760010   48.335632  875.605957  -48782.640625  -364.202515
 1938.000000  8777.687500  -67783.062500  -58922.382812  9643.218750  -49279.164062  288.832245  141.393570   48.511654  872.428833  -48811.734375  1530.235474
 1939.000000  8777.591797  -67943.609375  -59064.746094  9695.800781  -49368.945312  290.407166  122.239311   48.356628  875.225769  -48903.007812  -901.016785
 1940.000000  8795.420898  -67860.953125  -58973.390625  9706.087891  -49267.304688  290.715271  121.924904   48.354446  875.265259  -48801.390625  592.591492
 1941.000000  8835.015625  -68018.468750  -59096.589844  9816.498047  -49280.093750  294.022278  115.506111   48.444126  873.644958  -48813.312500  -1226.489746
 1942.000000  8887.365234  -68172.359375  -59190.828125  9865.511719  -49325.316406  295.490326  163.071808   48.310966  876.052979  -48859.820312  -1231.590576
 1943.000000  8906.181641  -67995.046875  -58999.746094  9732.289062  -49267.457031  291.500061  214.878494   48.384926  874.713867  -48801.246094  3127.769775
 1944.000000  8887.274414  -67682.812500  -58701.871094  9482.951172  -49218.921875  284.031921  369.098877   48.351425  875.319946  -48753.035156  -1001.443298
 1945.000000  8892.930664  -68074.875000  -59089.203125  9778.246094  -49310.957031  292.876526  193.678726   48.506432  872.522766  -48843.578125  2435.172119
 1946.000000  8592.515625  -67761.156250  -59079.382812  9786.859375  -49292.523438  293.134552  -56.426525   48.323872  875.819031  -48826.902344  1370.595581
 1947.000000  8680.044922  -67805.375000  -59025.195312  9786.614258  -49238.582031  293.127197   35.977173   48.290211  876.429504  -48773.285156  -886.326599
 1948.000000  8727.914062  -67841.976562  -59017.238281  9722.402344  -49294.835938  291.203918   66.123955   48.289680  876.439148  -48829.542969  -120.293922
 1949.000000  8874.468750  -67939.390625  -58975.574219  9695.191406  -49280.382812  290.388916  263.172607   48.246132  877.230225  -48815.511719  -566.835388
 1950.000000  8712.820312  -67660.171875  -58855.656250  9536.968750  -49318.687500  285.649872  154.203751   48.376728  874.862122  -48852.558594  1793.133911
 1951.000000  8774.480469  -67926.062500  -59059.429688  9729.380859  -49330.046875  291.412964  122.155602   48.307137  876.122437  -48864.585938  -62.977245
 1952.000000  8948.958984  -67926.312500  -58869.941406  9593.022461  -49276.917969  287.328766  370.443268   48.300560  876.241760  -48811.523438  1553.876587
 1953.000000  8961.163086  -68221.179688  -59162.015625  9939.471680  -49222.542969  297.705566  274.164795   48.245304  877.245300  -48757.679688  -454.111145
 1954.000000  8766.440430  -67718.476562  -58839.378906  9574.308594  -49265.070312  286.768250  144.507492   48.230888  877.507507  -48800.343750  1812.858276
 1955.000000  8591.185547  -67742.210938  -59057.105469  9727.740234  -49329.367188  291.363800  -58.288555   48.325165  875.795593  -48863.734375  3668.181396
 1956.000000  8759.678711  -67952.718750  -59091.140625  9791.770508  -49299.371094  293.281647   83.195946   48.358536  875.191223  -48833.417969  185.792374
 1957.000000  8725.869141  -67660.265625  -58845.738281  9518.457031  -49327.281250  285.095398  111.138794   48.385036  874.711914  -48861.070312  1193.245483
 1958.000000  8885.759766  -67947.062500  -58972.835938  9614.162109  -49358.671875  287.961975  337.110077   48.179909  878.435974  -48894.437500  -260.806122
 1959.000000  8921.964844  -67776.515625  -58757.835938  9566.652344  -49191.183594  286.538940  374.167511   48.414410  874.181213  -48724.691406  2403.043457
 1960.000000  8738.940430  -67844.179688  -59001.660156  9783.310547  -49218.351562  293.028259  120.098793   48.333725  875.640503  -48752.636719  -722.145508
 1961.000000  8666.217773  -67667.335938  -58903.339844  9572.635742  -49330.703125  286.718140  118.812622   48.217377  877.753418  -48866.109375  -1265.098145
 1962.000000  8632.239258  -67757.320312  -59026.187500  9827.666992  -49198.519531  294.356812   12.545848   48.168385  878.646179  -48734.398438  177.500214
 1963.000000  8726.207031  -67816.289062  -58993.992188  9778.865234  -49215.125000  292.895111   65.025238   48.352764  875.295715  -48749.226562  1696.038940
 1964.000000  8743.000000  -67861.656250  -59014.453125  9833.592773  -49180.859375  294.534302  139.853928   48.262463  876.933411  -48715.832031  -844.572510
 1965.000000  8871.003906  -67868.531250  -58904.324219  9626.365234  -49277.960938  288.327454  293.457916   48.325676  875.786316  -48812.324219  604.556824
 1966.000000  8812.766602  -67972.437500  -59070.617188  9815.424805  -49255.191406  293.990143  138.508484   48.368980  875.002258  -48789.136719  -114.511856
 1967.000000  8899.812500  -68042.125000  -59040.648438  9703.499023  -49337.148438  290.637756  209.600754   48.352230  875.305359  -48871.253906  2390.192871
 1968.000000  9082.435547  -68019.210938  -58841.304688  9458.047852  -49383.257812  283.286041  494.874847   48.330437  875.700073  -48917.574219  -312.099762
 1969.000000  8904.942383  -67741.218750  -58736.289062  9447.154297  -49289.132812  282.959747  351.810883   48.314270  875.993103  -48823.605469  4118.150391
 1970.000000  8963.721680  -67879.226562  -58807.519531  9599.791016  -49207.726562  287.531494  388.404907   48.354881  875.257385  -48741.808594   42.557266
 1971.000000  8771.244141  -67842.437500  -58976.167969  9855.994141  -49120.171875  295.205261  126.390953   48.465755  873.255066  -48653.183594  1460.038818
 1972.000000  8835.869141  -67929.250000  -58995.562500  9782.722656  -49212.839844  293.010651  137.138077   48.424683  873.995728  -48746.246094  -2055.384033
 1973.000000  8899.200195  -68041.187500  -59047.414062  9725.189453  -49322.226562  291.287415  250.007401   48.401405  874.416077  -48855.859375  2806.105225
 1974.000000  9079.888672  -68261.906250  -59090.949219  9703.220703  -49387.726562  290.629395  458.966644   48.365562  875.064087  -48921.703125  -627.343567
 1975.000000  9006.414062  -68125.875000  -59032.414062  9684.218750  -49348.195312  290.060272  418.032318   48.246662  877.220581  -48883.320312  152.675949
 1976.000000  8910.533203  -67981.617188  -58979.882812  9712.144531  -49267.738281  290.896698  255.181763   48.382263  874.762024  -48801.554688  685.244324
 1977.000000  8727.189453  -67794.515625  -58973.531250  9776.623047  -49196.906250  292.827942   68.457191   48.520111  872.276794  -48729.394531  -636.157593
 1978.000000  8623.947266  -67883.539062  -59170.527344  9895.885742  -49274.640625  296.400085  -93.800049   48.282940  876.561523  -48809.414062  1465.033447
 1979.000000  8903.482422  -67869.484375  -58862.257812  9616.358398  -49245.898438  288.027710  327.504242   48.411884  874.226807  -48779.429688  2101.723389
 1980.000000  8725.099609  -67866.156250  -59050.261719  9704.522461  -49345.738281  290.668396   46.362537   48.269848  876.799255  -48880.636719  1785.649780
 1981.000000  8628.503906  -67671.765625  -58949.753906  9755.767578  -49193.984375  292.203278    6.165242   48.359142  875.180237  -48728.023438  106.890282
 1982.000000  8810.533203  -67781.328125  -58870.671875  9615.634766  -49255.039062  288.006042  168.607529   48.434772  873.813660  -48788.351562  1168.234497
 1983.000000  8533.111328  -67597.859375  -58968.710938  9713.577148  -49255.132812  290.939606  -119.278267   48.383842  874.733459  -48788.933594  -878.528259
 1984.000000  8784.961914  -67948.218750  -59070.007812  9748.916016  -49321.093750  291.998077  106.417084   48.386520  874.685059  -48854.871094  806.759583
 1985.000000  8730.010742  -67950.984375  -59128.968750  9695.736328  -49433.234375  290.405243   45.547211   48.276772  876.673523  -48968.066406  -843.847534
 1986.000000  8741.763672  -67735.312500  -58890.179688  9670.001953  -49220.179688  289.634430  150.950333   48.309307  876.083069  -48754.699219  121.760452
 1987.000000  8660.812500  -67743.265625  -58987.574219  9844.642578  -49142.929688  294.865265  -89.869179   48.517113  872.330688  -48675.445312  2837.765869
 1988.000000  8813.062500  -67897.218750  -58993.414062  9695.607422  -49297.804688  290.401367  160.668365   48.348034  875.381348  -48831.949219  636.909424
 1989.000000  8822.248047  -67922.375000  -59001.273438  9671.246094  -49330.027344  289.671722  229.761475   48.275597  876.694824  -48864.871094  3950.432617
 1990.000000  8591.224609  -67779.515625  -59086.210938  9791.548828  -49294.664062  293.274994  -120.399895   48.299141  876.267456  -48829.281250  668.079346
 1991.000000  8715.683594  -67928.070312  -59116.433594  9713.113281  -49403.320312  290.925720   31.746897   48.330391  875.700867  -48937.636719  348.656097
 1992.000000  8662.658203  -67841.515625  -59075.457031  9895.247070  -49180.210938  296.380951  -137.851639   48.603355  870.782837  -48711.898438  862.546021
 1993.000000  8651.907227  -67782.351562  -59035.964844  9788.229492  -49247.734375  293.175568  -25.355524   48.273918  876.725342  -48782.593750  -613.248962
 1994.000000  8703.123047  -67858.421875  -59063.222656  9853.857422  -49209.367188  295.141266  -56.484272   48.577671  871.243225  -48741.300781  1187.643311
 1995.000000  8870.607422  -68044.265625  -59075.687500  9799.613281  -49276.074219  293.516541  175.920700   48.413155  874.203857  -48809.593750  1220.354370
 1996.000000  8732.227539  -67756.078125  -58924.515625  9696.103516  -49228.414062  290.416229  118.638237   48.398876  874.461731  -48762.070312  1890.741211
 1997.000000  8891.742188  -68059.156250  -59073.503906  9816.332031  -49257.171875  294.017303  178.014465   48.385391  874.705444  -48790.957031  -1047.217407
 1998.000000  8746.738281  -67733.625000  -58884.621094  9646.219727  -49238.402344  288.922119  174.038589   48.319508  875.898132  -48772.824219   55.297058
 1999.000000  8736.427734  -67676.429688  -58849.171875  9615.314453  -49233.859375  287.996460  230.185501   48.225307  877.609070  -48769.187500  -1098.062622
 2000.000000  8710.751953  -67960.687500  -59158.093750  9819.685547  -49338.406250  294.117737   -6.681488   48.316669  875.949585  -48872.855469  160.696045
 2001.000000  8821.960938  -67810.367188  -58886.097656  9515.527344  -49370.570312  285.007629  249.831970   48.288086  876.468079  -48905.292969  -960.625854
 2002.000000  8598.147461  -67826.242188  -59129.441406  9725.105469  -49404.335938  291.284882  -81.964233   48.285736  876.510742  -48939.082031  2782.493652
 2003.000000  8896.529297  -67988.453125  -59004.500000  9592.145508  -49412.355469  287.302490  289.615845   48.205078  877.977356  -48947.878906  357.516449
 2004.000000  8770.923828  -68033.781250  -59160.621094  9843.521484  -49317.101562  294.831665  101.332458   48.338032  875.562439  -48851.343750  2275.215576
 2005.000000  8615.673828  -67640.117188  -58933.371094  9662.951172  -49270.421875  289.423248   32.014668   48.350029  875.345215  -48804.550781  -1795.199951
 2006.000000  8777.372070  -68048.148438  -59180.285156  9829.010742  -49351.273438  294.397064   49.665741   48.382454  874.758545  -48885.089844  2340.527100
 2007.000000  8902.267578  -67964.562500  -58971.078125  9541.672852  -49429.406250  285.790741  291.215240   48.437283  873.768372  -48962.691406  1460.499146
 2008.000000  8721.835938  -68008.968750  -59194.675781  9809.414062  -49385.261719  293.810089    3.762243   48.397652  874.483887  -48918.929688  200.898941
 2009.000000  8653.241211  -67703.984375  -58955.773438  9673.405273  -49282.367188  289.736389    6.537852   48.361156  875.143799  -48816.386719  -884.025330
 2010.000000  8610.164062  -67650.375000  -58946.582031  9654.972656  -49291.609375  289.184296  -16.410482   48.403160  874.384338  -48825.222656  1821.920654
 2011.000000  8949.097656  -67857.890625  -58802.519531  9643.976562  -49158.542969  288.854950  399.780182   48.389225  874.636169  -48692.292969  1158.467041
 2012.000000  8618.445312  -67768.171875  -59061.246094  9738.054688  -49323.191406  291.672760  -82.470634   48.303604  876.186523  -48857.765625  2145.397949
 2013.000000  8934.910156  -68091.546875  -59063.285156  9752.899414  -49310.386719  292.117371  369.534760   48.184372  878.354614  -48846.109375  2687.292480
 2014.000000  8601.630859  -67679.023438  -58987.335938  9627.529297  -49359.804688  288.362305  -50.942158   48.397110  874.493652  -48893.476562  -188.526505
 2015.000000  9004.083984  -67893.851562  -58796.898438  9549.601562  -49247.296875  286.028229  503.535919   48.306252  876.138489  -48781.847656  1135.144043
 2016.000000  8683.013672  -67654.929688  -58875.078125  9594.292969  -49280.785156  287.366821  159.640762   48.246841  877.217346  -48815.906250  -1487.300415
 2017.000000  8988.571289  -68006.812500  -58913.785156  9561.847656  -49351.937500  286.395020  480.227905   48.188007  878.288391  -48887.625000   90.994263
 2018.000000  9040.583984  -68006.250000  -58867.992188  9652.792969  -49215.199219  289.119019  591.523682   48.151535  878.953613  -48751.238281  4206.018066
 2019.000000  8817.472656  -68002.390625  -59082.156250  9726.371094  -49355.785156  291.322815  118.020821   48.390045  874.621338  -48889.527344  1837.269287
 2020.000000  8686.012695  -67960.640625  -59180.476562  9822.035156  -49358.441406  294.188110   25.276901   48.245930  877.233948  -48893.570312  1623.611694
 2021.000000  8734.050781  -67913.335938  -59075.296875  9790.029297  -49285.265625  293.229492   75.169403   48.251392  877.134644  -48820.343750  3201.568604
 2022.000000  8739.620117  -67782.226562  -58937.085938  9677.232422  -49259.851562  289.851013  133.306992   48.234898  877.434570  -48795.089844  -760.654297
 2023.000000  8771.662109  -67683.796875  -58804.953125  9613.183594  -49191.769531  287.932617  206.409683   48.157894  878.837585  -48727.746094  -134.274460
 2024.000000  8715.642578  -67801.171875  -58993.449219  9605.160156  -49388.289062  287.692322   75.968552   48.243069  877.285950  -48923.445312  1817.192627
 2025.000000  8797.201172  -67825.515625  -58943.156250  9600.211914  -49342.945312  287.544098  192.349533   48.285564  876.513855  -48877.695312  -407.715363
 2026.000000  8986.556641  -67919.703125  -58837.839844  9469.271484  -49368.570312  283.622192  451.127930   48.309792  876.074280  -48903.085938  1557.093872
 2027.000000  8797.812500  -67872.750000  -58983.074219  9604.617188  -49378.457031  287.676056  197.631973   48.278297  876.645813  -48913.273438  2261.037598
 2028.000000  8750.047852  -67989.523438  -59150.199219  9866.992188  -49283.207031  295.534668   68.241241   48.302353  876.209229  -48817.792969  1362.182007
 2029.000000  8890.237305  -67983.007812  -58996.656250  9715.677734  -49280.976562  291.002533  280.154816   48.282368  876.571899  -48815.753906  1755.051392
 2030.000000  8632.238281  -67784.476562  -59062.535156  9742.390625  -49320.144531  291.802612  -63.656250   48.267689  876.838501  -48855.066406  1708.532593
 2031.000000  8647.500000  -67762.687500  -59015.273438  9818.518555  -49196.753906  294.082794   29.946909   48.297153  876.303528  -48731.390625  1839.474609
 2032.000000  8880.914062  -67939.640625  -58969.500000  9567.840820  -49401.660156  286.574524  334.028351   48.248840  877.181030  -48936.761719  -473.931030
 2033.000000  8766.111328  -67994.148438  -59137.449219  9762.280273  -49375.167969  292.398346   85.532043   48.401035  874.422729  -48908.804688  -998.640503
 2034.000000  8711.302734  -67836.125000  -59026.527344  9644.007812  -49382.519531  288.855865  -13.707364   48.380943  874.785889  -48916.347656  -257.375549
 2035.000000  8923.541016  -68133.085938  -59115.945312  9814.362305  -49301.582031  293.958313  206.015244   48.374115  874.909363  -48835.476562  218.383118
 2036.000000  8766.391602  -67958.507812  -59099.199219  9783.561523  -49315.636719  293.035767  108.795837   48.328045  875.743408  -48849.976562  1377.731445
 2037.000000  8814.912109  -67879.156250  -58965.941406  9688.587891  -49277.351562  290.191132  173.821167   48.223278  877.645996  -48812.699219  -91.367249
 2038.000000  8725.853516  -67748.789062  -58920.812500  9606.891602  -49313.921875  287.744171  140.442566   48.413830  874.191650  -48847.433594  -936.734070
 2039.000000  8824.260742  -67929.328125  -59009.488281  9692.308594  -49317.179688  290.302582  197.467850   48.414902  874.172302  -48850.683594  2116.253906
 2040.000000  8709.121094  -67735.937500  -58934.554688  9728.371094  -49206.183594  291.382721   78.696686   48.448479  873.566467  -48739.363281  3619.260986
 2041.000000  8587.398438  -67463.031250  -58781.945312  9519.634766  -49262.312500  285.130676   93.076691   48.340214  875.522949  -48796.535156  -525.747742
 2042.000000  9073.330078  -68047.726562  -58877.414062  9450.871094  -49426.542969  283.071075  574.269714   48.308228  876.102661  -48961.074219  -19.710478
 2043.000000  8914.416016  -67969.796875  -58958.523438  9566.887695  -49391.636719  286.545990  326.817963   48.209541  877.896057  -48927.117188  1788.909302
 2044.000000  8594.751953  -67777.125000  -59092.621094  9788.032227  -49304.589844  293.169678  -50.232788   48.311481  876.043640  -48839.089844  2231.674316
 2045.000000  8623.864258  -67687.828125  -58973.824219  9626.035156  -49347.789062  288.317566   29.110504   48.350418  875.338196  -48881.914062  1689.552002
 2046.000000  8789.977539  -67943.359375  -59064.148438  9756.783203  -49307.367188  292.233673  137.415192   48.279648  876.621277  -48842.171875  541.117554
 2047.000000  8729.214844  -67843.078125  -59014.246094  9686.419922  -49327.828125  290.126190  166.134354   48.186348  878.318604  -48863.531250  2068.568115
 2048.000000  8630.859375  -67804.562500  -59069.531250  9857.302734  -49212.226562  295.244446   17.910238   48.301044  876.232971  -48746.824219  1995.246704
 2049.000000  8542.890625  -67625.828125  -58994.128906  9709.515625  -49284.613281  290.817963  -93.910316   48.385250  874.708008  -48818.402344  -1771.458984
 2050.000000  8729.076172  -67694.906250  -58871.394531  9683.960938  -49187.433594  290.052551  106.158752   48.294842  876.345459  -48722.093750  1438.509033
 2051.000000  8803.677734  -67883.140625  -58988.007812  9691.019531  -49296.988281  290.263947  219.349854   48.347580  875.389526  -48831.140625  2304.646973
 2052.000000  8881.470703  -67794.468750  -58811.875000  9519.742188  -49292.132812  285.133881  314.753906   48.379292  874.815735  -48825.976562  1390.265747
 2053.000000  8836.191406  -67952.796875  -59023.261719  9647.060547  -49376.203125  288.947296  199.772705   48.375153  874.890625  -48910.089844  1389.478027
 2054.000000  8977.933594  -68096.046875  -59024.441406  9653.181641  -49371.257812  289.130646  288.988098   48.329868  875.710388  -48905.578125  430.529510
 2055.000000  8669.357422  -67754.390625  -58983.734375  9603.704102  -49380.031250  287.648712   45.460377   48.320770  875.875244  -48914.441406  1898.554688
 2056.000000  8780.868164  -67648.968750  -58774.355469  9570.898438  -49203.457031  286.666107  280.252563   48.302277  876.210571  -48738.042969  2389.565186
 2057.000000  8899.182617  -68017.093750  -59020.062500  9714.837891  -49305.226562  290.977356  248.902328   48.260662  876.966125  -48840.214844  170.401657
 2058.000000  8881.789062  -67939.976562  -58963.550781  9649.936523  -49313.613281  289.033447  186.054260   48.315254  875.975220  -48848.074219  -309.193451
 2059.000000  8865.402344  -67977.062500  -59013.996094  9633.423828  -49380.570312  288.538849  245.279709   48.320240  875.884827  -48914.984375  3222.767334
 2060.000000  8774.627930  -67936.062500  -59066.542969  9681.430664  -49385.113281  289.976746   72.717461   48.450672  873.526917  -48918.269531  780.628906
 2061.000000  8843.611328  -67776.937500  -58842.535156  9563.343750  -49279.191406  286.439819  265.354218   48.247032  877.213867  -48814.312500  -1817.911865
 2062.000000  8624.023438  -67375.492188  -58654.800781  9454.316406  -49200.484375  283.174255  196.086411   48.332870  875.655945  -48734.777344  1538.719482
 2063.000000  8856.807617  -67907.046875  -58959.535156  9671.228516  -49288.304688  289.671173  292.745850   48.162838  878.747375  -48824.234375  -33.328373
 2064.000000  8758.930664  -67849.507812  -58991.468750  9674.568359  -49316.898438  289.771210  143.045258   48.193581  878.186829  -48852.531250  2375.972656
 2065.000000  9085.843750  -68195.257812  -59005.316406  9639.518555  -49365.796875  288.721405  431.978668   48.322716  875.839966  -48900.187500  1802.982056
 2066.000000  8896.525391  -67964.921875  -58971.898438  9651.757812  -49320.140625  289.088013  273.058990   48.395988  874.513916  -48853.824219  -254.103363
 2067.000000  8925.078125  -67982.593750  -58958.195312  9626.427734  -49331.765625  288.329315  320.517853   48.369732  874.988647  -48865.703125  1931.038330
 2068.000000  8778.785156  -68028.078125  -59152.640625  9929.389648  -49223.250000  297.403595   40.763519   48.428814  873.921204  -48756.617188  892.161438
 2069.000000  8835.772461  -67777.687500  -58842.062500  9524.010742  -49318.050781  285.261749  224.269943   48.359608  875.171814  -48852.085938  -1148.994751
 2070.000000  8658.528320  -67880.093750  -59125.652344  9702.002930  -49423.648438  290.592926  -10.049332   48.283951  876.543152  -48958.414062  767.960571
 2071.000000  8745.642578  -67963.250000  -59127.007812  9788.812500  -49338.195312  293.193054   26.055298   48.406525  874.323608  -48871.777344  587.182312
 2072.000000  8740.192383  -68002.375000  -59182.171875  9899.013672  -49283.156250  296.493774   25.600088   48.301537  876.223999  -48817.750000  2283.077881
 2073.000000  8688.853516  -67793.093750  -59016.582031  9827.401367  -49189.179688  294.348846   13.241760   48.353951  875.274231  -48723.269531  -3035.704590
 2074.000000  8762.794922  -67854.156250  -59002.277344  9727.288086  -49274.988281  291.350281  180.661514   48.245304  877.245300  -48810.125000  139.845490
 2075.000000  8660.922852  -67600.062500  -58838.687500  9621.855469  -49216.832031  288.192383   27.467621   48.439220  873.733459  -48750.101562  -688.947083
 2076.000000  8852.914062  -67870.328125  -58929.734375  9637.547852  -49292.187500  288.662384  223.457825   48.401535  874.413696  -48825.820312  657.750793
 2077.000000  8603.376953  -67826.000000  -59130.933594  9812.443359  -49318.492188  293.900818  -104.017845   48.379681  874.808716  -48852.332031  -959.826172
 2078.000000  8775.251953  -68008.093750  -59125.816406  9868.439453  -49257.375000  295.578003   75.226280   48.397213  874.491821  -48791.046875  594.478455
 2079.000000  8788.263672  -67874.320312  -58990.437500  9618.521484  -49371.914062  288.092499  230.039566   48.315502  875.970764  -48906.375000  662.750671
 2080.000000  8767.035156  -67634.421875  -58766.636719  9444.208008  -49322.429688  282.871490  237.802856   48.339771  875.530945  -48856.656250  -771.961487
 2081.000000  9002.325195  -67926.171875  -58831.464844  9598.821289  -49232.644531  287.502441  462.627167   48.319710  875.894470  -48767.062500  -2219.229248
 2082.000000  8720.021484  -67651.835938  -58838.867188  9602.685547  -49236.179688  287.618195   82.569580   48.371181  874.962402  -48770.101562  589.793274
 2083.000000  8878.501953  -68165.156250  -59178.003906  9798.677734  -49379.328125  293.488525  145.899918   48.362904  875.112183  -48913.332031  600.593140
 2084.000000  8868.153320  -67908.734375  -58943.195312  9730.240234  -49212.953125  291.438690  267.508789   48.343281  875.467407  -48747.144531  540.969238
 2085.000000  8891.095703  -68015.281250  -59026.054688  9779.367188  -49246.687500  292.910126  353.881561   48.234234  877.446655  -48781.929688  -276.504242
 2086.000000  8791.203125  -67854.390625  -58971.742188  9716.269531  -49255.472656  291.020233  229.545334   48.206585  877.949890  -48790.980469  1577.885742
 2087.000000  8690.041016  -67695.218750  -58906.582031  9542.162109  -49364.421875  285.805389   77.258629   48.334652  875.623718  -48898.695312  1247.149902
 2088.000000  8701.296875  -67906.328125  -59105.687500  9809.911133  -49295.777344  293.824982   -4.991109   48.413128  874.204346  -48829.296875  918.373962
 2089.000000  8721.937500  -67857.046875  -59049.421875  9712.616211  -49336.804688  290.910828  213.913773   48.151997  878.945190  -48872.839844  -835.591675
 2090.000000  8771.894531  -67910.625000  -59055.199219  9813.583984  -49241.617188  293.934998  105.533699   48.297325  876.300415  -48776.253906  979.891663
 2091.000000  8687.256836  -67840.218750  -59053.539062  9662.147461  -49391.390625  289.399200  -13.859416   48.386463  874.686096  -48925.167969  1574.421387
 2092.000000  9003.205078  -68332.929688  -59230.285156  9853.169922  -49377.117188  295.120667  290.696503   48.327175  875.759155  -48911.464844  -1430.507568
 2093.000000  8641.587891  -67713.718750  -58977.757812  9674.619141  -49303.140625  289.772736   37.464569   48.411198  874.239197  -48836.679688  3176.084229
 2094.000000  8748.839844  -67579.632812  -58733.527344  9482.317383  -49251.210938  284.012939  201.415329   48.368256  875.015381  -48785.164062  127.009758
 2095.000000  8978.169922  -68007.312500  -58920.601562  9677.011719  -49243.589844  289.844391  285.938538   48.393528  874.558411  -48777.296875  -562.880737
 2096.000000  8815.505859  -67953.328125  -59037.531250  9744.080078  -49293.453125  291.853210  230.587723   48.222027  877.668762  -48828.812500  1523.423462
 2097.000000  8863.290039  -67760.460938  -58796.511719  9416.496094  -49380.015625  282.041473  340.642120   48.371513  874.956421  -48913.937500  1988.337891
 2098.000000  9013.976562  -68121.695312  -58995.839844  9587.843750  -49407.996094  287.173645  370.869904   48.315273  875.974915  -48942.457031  1231.451538
 2099.000000  8677.950195  -67578.546875  -58799.917969  9631.152344  -49168.765625  288.470825  115.157715   48.392532  874.576416  -48702.484375  1003.504883
 2100.000000  8764.882812  -67737.687500  -58879.722656  9631.980469  -49247.742188  288.495636  208.332443   48.355003  875.255188  -48781.820312  270.105255
 2101.000000  8657.141602  -67581.171875  -58826.445312  9592.087891  -49234.359375  287.300781  177.311035   48.229809  877.527161  -48769.644531  111.181602
 2102.000000  8536.093750  -67376.796875  -58740.933594  9576.258789  -49164.675781  286.826660    1.814077   48.277077  876.667969  -48699.507812  1856.441162
 2103.000000  8755.983398  -67499.765625  -58646.363281  9429.149414  -49217.214844  282.420471  249.353210   48.296482  876.315735  -48751.859375  3470.072510
 2104.000000  8696.463867  -67781.312500  -58992.664062  9712.572266  -49280.093750  290.909515   87.977295   48.343136  875.470032  -48814.289062  1084.103271
 2105.000000  8911.079102  -68097.234375  -59091.496094  9755.253906  -49336.242188  292.187897  286.652832   48.244820  877.254089  -48871.382812  -245.323639
 2106.000000  9025.880859  -68006.031250  -58890.382812  9556.994141  -49333.390625  286.249664  453.687256   48.429146  873.915222  -48866.753906  -2509.609375
 2107.000000  8801.978516  -67891.476562  -58998.589844  9696.888672  -49301.703125  290.439758  254.328003   48.248489  877.187378  -48836.808594  2763.644531
 2108.000000  8746.503906  -67689.671875  -58848.156250  9672.277344  -49175.878906  289.702606  162.421021   48.445686  873.616821  -48709.085938  -683.210205
 2109.000000  8766.054688  -67774.132812  -58911.457031  9660.060547  -49251.398438  289.336670  152.632263   48.338779  875.548950  -48785.632812  -1696.753174
 2110.000000  8919.185547  -67979.296875  -58961.750000  9707.998047  -49253.750000  290.772491  337.741760   48.236538  877.404724  -48788.968750  562.325073
 2111.000000  8861.746094  -67887.843750  -58928.929688  9695.720703  -49233.210938  290.404755  261.992432   48.355080  875.253784  -48767.289062  -720.112976
 2112.000000  8675.045898  -68077.218750  -59311.316406  9949.199219  -49362.117188  297.996918  -105.481468   48.364033  875.091736  -48896.109375  348.801971
 2113.000000  8755.126953  -67886.187500  -59035.605469  9765.784180  -49269.820312  292.503296  134.168732   48.391594  874.593384  -48803.546875  -507.338867
 2114.000000  8688.458984  -67872.250000  -59097.667969  9824.504883  -49273.164062  294.262085   -3.498383   48.267036  876.850342  -48808.089844  512.610107
 2115.000000  8725.312500  -68095.992188  -59273.769531  9884.524414  -49389.246094  296.059753  -14.709229   48.327774  875.748291  -48923.585938  1224.543335
 2116.000000  8821.568359  -67856.312500  -58938.539062  9639.552734  -49298.984375  288.722443  227.265564   48.385796  874.698181  -48832.765625  2212.098145
 2117.000000  8715.822266  -67848.859375  -59035.582031  9795.280273  -49240.300781  293.386749  -26.168274   48.477695  873.039978  -48773.199219  1591.357056
 2118.000000  8848.645508  -67829.703125  -58892.476562  9621.919922  -49270.554688  288.194305  187.077591   48.419277  874.093323  -48804.015625  973.960144
 2119.000000  8964.822266  -67967.429688  -58906.796875  9537.730469  -49369.066406  285.672668  360.201691   48.241081  877.322083  -48904.242188  2335.247559
 2120.000000  8965.984375  -68026.328125  -58961.105469  9663.576172  -49297.531250  289.441986  344.352081   48.266125  876.866882  -48832.468750  2432.575928
 2121.000000  8730.627930  -67796.234375  -58976.753906  9674.682617  -49302.070312  289.774628  109.171608   48.311424  876.044678  -48836.570312  1570.729004
 2122.000000  8980.715820  -68157.281250  -59076.824219  9776.212891  -49300.609375  292.815643  328.325165   48.292736  876.383667  -48835.289062  -219.720322
 2123.000000  8738.478516  -67643.632812  -58812.757812  9604.683594  -49208.074219  287.678040  249.095505   48.322220  875.848999  -48742.468750  594.690002
 2124.000000  8799.232422  -67782.875000  -58888.027344  9697.421875  -49190.605469  290.455719  246.950394   48.186199  878.321350  -48726.312500  401.477203
 2125.000000  8744.492188  -67793.609375  -58954.656250  9673.214844  -49281.441406  289.730682   49.045467   48.473541  873.114807  -48814.378906  1326.528809
 2126.000000  9054.449219  -68030.859375  -58880.679688  9609.023438  -49271.656250  287.808014  454.372894   48.330906  875.691589  -48805.968750  1690.663330
 2127.000000  8665.470703  -67839.828125  -59081.242188  9793.595703  -49287.648438  293.336304  -10.698231   48.358051  875.200012  -48821.699219  152.426132
 2128.000000  8820.021484  -67850.500000  -58940.597656  9601.591797  -49339.007812  287.585419  224.750488   48.290051  876.432434  -48873.710938  1264.639648
 2129.000000  8781.756836  -67692.937500  -58815.980469  9458.234375  -49357.746094  283.291626  263.172974   48.289188  876.448059  -48892.460938  -140.479202
 2130.000000  8621.740234  -67611.812500  -58887.867188  9660.777344  -49227.089844  289.358154  108.433205   48.216789  877.764099  -48762.500000  249.364944
 2131.000000  9022.774414  -67993.421875  -58870.476562  9520.193359  -49350.281250  285.147400  428.950439   48.353836  875.276306  -48884.371094  -379.869354
 2132.000000  8932.775391  -68058.093750  -59032.265625  9667.208008  -49365.058594  289.550751  307.210205   48.255325  877.063110  -48900.097656  1835.518555
 2133.000000  8855.171875  -67909.687500  -58965.453125  9719.289062  -49246.164062  291.110687  250.288681   48.428062  873.934753  -48779.539062  665.154785
 2134.000000  8804.128906  -67819.625000  -58923.996094  9617.462891  -49306.531250  288.060791  153.787643   48.355202  875.251587  -48840.609375  1013.800964
 2135.000000  8589.058594  -67599.335938  -58907.828125  9797.207031  -49110.621094  293.444458  -93.713005   48.441559  873.691284  -48643.867188  1640.646484
 2136.000000  8909.407227  -67874.078125  -58865.296875  9578.191406  -49287.105469  286.884552  295.029327   48.314423  875.990295  -48821.574219  2711.662354
 2137.000000  8809.990234  -67875.460938  -58968.238281  9687.380859  -49280.859375  290.154968  149.382278   48.396587  874.503113  -48814.539062  585.006958
 2138.000000  8520.453125  -67525.703125  -58905.441406  9647.635742  -49257.804688  288.964539  -10.026647   48.216637  877.766846  -48793.218750  1011.311707
 2139.000000  8930.478516  -67983.718750  -58956.386719  9595.292969  -49361.093750  287.396759  297.011932   48.280586  876.604248  -48895.890625  -2602.027344
 2140.000000  8760.544922  -67993.445312  -59133.898438  9806.340820  -49327.558594  293.718048   90.806374   48.245316  877.245117  -48862.695312  503.973236
 2141.000000  8677.383789  -67539.210938  -58764.832031  9561.722656  -49203.109375  286.391266  104.944550   48.376804  874.860718  -48736.980469  1178.240967
 2142.000000  8861.318359  -67854.820312  -58898.253906  9564.228516  -49334.023438  286.466339  284.693726   48.353664  875.279419  -48868.117188  -552.071777
 2143.000000  8772.472656  -67906.140625  -59036.691406  9762.739258  -49273.953125  292.412109  170.140869   48.300343  876.245667  -48808.558594  819.613281
 2144.000000  8910.562500  -67840.882812  -58834.312500  9565.841797  -49268.468750  286.514648  299.130768   48.250198  877.156311  -48803.558594  1178.814331
 2145.000000  8612.500000  -67636.656250  -58930.843750  9659.226562  -49271.617188  289.311707    2.663940   48.293419  876.371277  -48806.289062  2914.516846
 2146.000000  8754.556641  -67751.570312  -58903.945312  9630.730469  -49273.214844  288.458191  189.946640   48.204018  877.996643  -48808.750000   68.763153
 2147.000000  9015.310547  -68074.328125  -58964.429688  9580.455078  -49383.976562  286.952362  456.662628   48.183964  878.362061  -48919.703125  2763.521729
 2148.000000  8697.043945  -68017.562500  -59232.105469  9934.023438  -49298.082031  297.542389   14.559094   48.363541  875.100647  -48832.078125  -706.960449
 2149.000000  8854.958984  -67927.921875  -58976.687500  9731.347656  -49245.339844  291.471863  259.083405   48.379787  874.806763  -48779.179688  2193.873779
 2150.000000  8816.496094  -67974.703125  -59056.558594  9632.998047  -49423.562500  288.526123  147.943741   48.332745  875.658264  -48957.855469  -2412.166504
 2151.000000  8823.080078  -67871.796875  -58949.722656  9639.113281  -49310.609375  288.709259  212.143921   48.363888  875.094360  -48844.601562  1308.271484
 2152.000000  8644.382812  -67698.953125  -58956.285156  9642.871094  -49313.414062  288.821838   26.341629   48.270611  876.785400  -48848.304688  -1307.267334
 2153.000000  8736.146484  -67796.437500  -58959.929688  9623.798828  -49336.132812  288.250580  146.690292   48.353649  875.279663  -48870.226562  1208.071045
 2154.000000  8897.373047  -68051.187500  -59051.078125  9756.636719  -49294.441406  292.229309  189.388504   48.439934  873.720581  -48827.703125  981.524414
 2155.000000  8610.033203  -67500.390625  -58793.593750  9578.515625  -49215.078125  286.894257  152.268509   48.306850  876.127625  -48749.621094  2018.782593
 2156.000000  8754.089844  -67796.562500  -58946.984375  9651.179688  -49295.804688  289.070679  115.029076   48.441227  873.697266  -48829.054688  1314.612549
 2157.000000  8823.945312  -67981.992188  -59054.390625  9740.408203  -49313.984375  291.743256  254.323257   48.243778  877.273071  -48849.136719  -914.042725
 2158.000000  8766.625000  -67720.078125  -58853.242188  9594.714844  -49258.527344  287.379456  201.399109   48.413925  874.189941  -48792.039062  815.434753
 2159.000000  8886.298828  -68029.906250  -59044.281250  9705.466797  -49338.812500  290.696686  244.084229   48.341713  875.495789  -48873.019531  558.598938
 2160.000000  8842.853516  -67979.609375  -59035.824219  9708.646484  -49327.179688  290.791931  219.130661   48.205864  877.963013  -48862.695312  1174.223755
 2161.000000  8812.910156  -67722.195312  -58813.476562  9563.219727  -49250.257812  286.436127  178.954178   48.385193  874.709045  -48784.046875  538.096497
 2162.000000  8590.300781  -67983.109375  -59293.363281  9969.985352  -49323.378906  298.619507  -224.934570   48.434536  873.817932  -48856.691406  352.019958
 2163.000000  8893.791016  -67980.054688  -58988.089844  9664.247070  -49323.843750  289.462067  280.136688   48.320675  875.876953  -48858.253906  392.389435
 2164.000000  8864.683594  -68098.593750  -59131.878906  9771.809570  -49360.070312  292.683777  190.670944   48.337368  875.574463  -48894.320312  1853.827637
 2165.000000  8818.710938  -67792.125000  -58868.835938  9652.550781  -49216.285156  289.111755  251.092819   48.289139  876.448975  -48751.000000  1176.919678
 2166.000000  8803.116211  -67870.031250  -58974.125000  9714.456055  -49259.667969  290.965912  197.840775   48.297165  876.303345  -48794.304688  2153.135986
 2167.000000  8795.447266  -67936.265625  -59045.621094  9776.791992  -49268.828125  292.833008  157.887711   48.302715  876.202637  -48803.410156  -309.121948
 2168.000000  8990.505859  -67746.679688  -58653.058594  9383.487305  -49269.570312  281.052795  428.730347   48.418610  874.105347  -48803.035156  3115.010498
 2169.000000  8601.065430  -67731.453125  -59034.792969  9782.672852  -49252.121094  293.009155  -99.300621   48.353153  875.288635  -48786.218750  -493.800171
 2170.000000  8938.363281  -68056.937500  -59021.824219  9714.244141  -49307.578125  290.959595  360.855377   48.286331  876.499939  -48842.320312  811.885376
 2171.000000  8668.076172  -67785.078125  -59014.156250  9764.746094  -49249.410156  292.472198   53.942089   48.368279  875.014954  -48783.363281  1058.978149
 2172.000000  8591.865234  -67655.875000  -58974.585938  9656.720703  -49317.867188  289.236633   48.086773   48.205692  877.966187  -48853.386719  758.269958
 2173.000000  8662.530273  -67716.429688  -58957.632812  9750.428711  -49207.203125  292.043365   77.792320   48.335045  875.616577  -48741.476562  -120.229568
 2174.000000  8883.456055  -67947.562500  -58976.734375  9815.708008  -49161.027344  293.998596  264.988464   48.400623  874.430176  -48694.667969  2975.950195
 2175.000000  8583.273438  -67532.093750  -58859.378906  9602.225586  -49257.152344  287.604431  -45.897980   48.389561  874.630127  -48790.898438  1364.435913
 2176.000000  8798.328125  -67990.656250  -59095.269531  9766.040039  -49329.230469  292.510956  108.449623   48.416157  874.149658  -48862.718750  1390.686279
 2177.000000  8777.208984  -67697.109375  -58831.328125  9542.884766  -49288.445312  285.827057  215.801346   48.311508  876.043152  -48822.945312  1090.097534
 2178.000000  8695.156250  -67464.296875  -58675.023438  9570.655273  -49104.367188  286.658813  188.738693   48.465965  873.251282  -48637.378906  493.417816
 2179.000000  9010.009766  -68144.421875  -59038.000000  9701.116211  -49336.882812  290.566376  337.128174   48.460220  873.354797  -48869.949219  -319.641022
 2180.000000  8772.250000  -67761.000000  -58883.851562  9556.310547  -49327.539062  286.229187  110.968506   48.355335  875.249146  -48861.613281  1870.411133
 2181.000000  8772.832031  -67848.437500  -58986.847656  9804.260742  -49182.585938  293.655731  164.989639   48.341022  875.508301  -48716.800781  -134.268784
 2182.000000  8511.300781  -67544.203125  -58931.644531  9651.163086  -49280.480469  289.070190  -179.039566   48.392910  874.569580  -48814.195312  256.347931
 2183.000000  8837.451172  -67866.773438  -58922.562500  9732.231445  -49190.332031  291.498322  186.248230   48.463203  873.301025  -48723.367188  2219.857178
 2184.000000  8450.940430  -67700.078125  -59152.671875  9702.175781  -49450.496094  290.598114  -214.780762   48.297619  876.295105  -48985.128906   95.981575
 2185.000000  8748.328125  -68079.406250  -59238.406250  9775.979492  -49462.425781  292.808655   42.027973   48.311489  876.043518  -48996.925781  1604.276001
 2186.000000  8726.562500  -67629.578125  -58801.226562  9586.806641  -49214.421875  287.142578  192.936768   48.291409  876.407776  -48749.113281  3102.156738
 2187.000000  8678.201172  -67658.703125  -58881.578125  9576.371094  -49305.207031  286.830017  182.274185   48.168594  878.642334  -48841.082031  159.294418
 2188.000000  8873.992188  -67897.359375  -58927.058594  9698.183594  -49228.875000  290.478546  200.330643   48.405243  874.346741  -48762.468750  1874.489014
 2189.000000  8929.943359  -67855.007812  -58816.214844  9597.135742  -49219.078125  287.451965  352.141205   48.437519  873.764099  -48752.363281  3437.025391
 2190.000000  8645.309570  -67842.093750  -59099.804688  9833.953125  -49265.851562  294.545074  -70.811958   48.451836  873.505920  -48798.996094  -622.985474
 2191.000000  8873.970703  -67955.562500  -58987.222656  9651.609375  -49335.613281  289.083557  281.794403   48.359207  875.179077  -48869.652344  1095.987671
 2192.000000  8800.370117  -67856.000000  -58956.765625  9610.455078  -49346.312500  287.850891  207.342575   48.163841  878.729065  -48882.234375  1316.684570
 2193.000000  8816.296875  -67858.562500  -58939.945312  9781.890625  -49158.054688  292.985718  176.408249   48.280331  876.608887  -48692.851562  -278.863190
 2194.000000  8871.416992  -67956.968750  -58984.355469  9647.275391  -49337.078125  288.953735  213.049072   48.424026  874.007568  -48870.492188  2656.096191
 2195.000000  8999.611328  -68156.664062  -59066.281250  9787.167969  -49279.113281  293.143768  353.658569   48.274433  876.715942  -48813.968750  1568.035767
 2196.000000  8884.093750  -67927.007812  -58947.863281  9623.047852  -49324.816406  288.228088  283.002411   48.262123  876.939575  -48859.789062  1650.126709
 2197.000000  8750.663086  -67728.437500  -58875.808594  9679.798828  -49196.007812  289.927887  118.949059   48.386974  874.676880  -48729.777344  -1664.606812
 2198.000000  8850.294922  -67987.296875  -59032.613281  9717.692383  -49314.921875  291.062866  233.355545   48.327248  875.757874  -48849.269531  779.868042
 2199.000000  8782.366211  -67953.500000  -59078.296875  9799.199219  -49279.097656  293.504150   32.263763   48.343235  875.468262  -48813.289062  1851.082031
 2200.000000  8940.496094  -68020.867188  -58974.433594  9583.488281  -49390.945312  287.043213  307.721924   48.240654  877.329895  -48926.125000  2333.835205
 2201.000000  9053.318359  -68073.812500  -58929.976562  9542.755859  -49387.218750  285.823181  361.879791   48.430695  873.887268  -48920.570312  878.208679
 2202.000000  8821.765625  -67942.343750  -59024.953125  9607.282227  -49417.671875  287.755859  142.426712   48.482613  872.951416  -48950.523438  2858.564941
 2203.000000  8679.828125  -67665.664062  -58891.316406  9619.431641  -49271.882812  288.119781   75.184532   48.236763  877.400635  -48807.101562  1863.314941
 2204.000000  8885.748047  -67982.796875  -58991.855469  9635.813477  -49356.042969  288.610443  203.829758   48.486713  872.877625  -48888.851562  1220.305176
 2205.000000  8811.884766  -67847.789062  -58937.085938  9604.845703  -49332.242188  287.682892  159.000992   48.394058  874.548828  -48865.945312  1978.882202
 2206.000000  8909.322266  -68122.031250  -59121.085938  9767.578125  -49353.507812  292.557037  286.674774   48.209209  877.902100  -48888.992188  2117.283203
 2207.000000  8903.896484  -68096.828125  -59100.390625  9747.917969  -49352.472656  291.968140  268.399536   48.268181  876.829529  -48887.386719  1508.722412
 2208.000000  8676.515625  -67675.703125  -58911.011719  9588.134766  -49322.875000  287.182373   56.936783   48.335148  875.614685  -48857.144531  2001.313721
 2209.000000  8622.796875  -67793.906250  -59080.320312  9744.708008  -49335.613281  291.872040  -100.932030   48.344753  875.440735  -48869.792969  1529.954834
 2210.000000  9013.902344  -68080.968750  -58950.996094  9633.235352  -49317.761719  288.533203  437.009521   48.384132  874.728210  -48851.558594  -450.461700
 2211.000000  8920.018555  -67942.515625  -58923.117188  9647.413086  -49275.703125  288.957855  329.408356   48.335194  875.613892  -48809.972656  1534.243286
 2212.000000  9056.185547  -68101.656250  -58945.339844  9627.046875  -49318.292969  288.347870  433.165863   48.256092  877.049194  -48853.324219  -533.754578
 2213.000000  8611.568359  -67883.718750  -59170.437500  9817.449219  -49352.988281  294.050751  -105.167595   48.250641  877.148254  -48888.074219  441.925873
 2214.000000  8733.791016  -67637.234375  -58806.628906  9621.303711  -49185.324219  288.175842  160.542419   48.299301  876.264587  -48719.941406  2054.131104
 2215.000000  8700.853516  -67666.031250  -58875.839844  9673.144531  -49202.695312  289.728577  121.920433   48.370945  874.966736  -48736.621094  126.445274
 2216.000000  8846.794922  -67701.968750  -58758.476562  9494.502930  -49263.972656  284.377930  245.902466   48.362259  875.123840  -48797.980469  1618.212891
 2217.000000  8829.021484  -68113.781250  -59191.601562  9841.874023  -49349.726562  294.782318   66.121346   48.251770  877.127747  -48884.800781   -8.868647
 2218.000000  8927.564453  -68066.921875  -59049.332031  9734.565430  -49314.765625  291.568237  255.192123   48.279655  876.621155  -48849.570312  -378.516449
 2219.000000  8818.663086  -67724.023438  -58815.992188  9426.142578  -49389.851562  282.330414  261.507904   48.329422  875.718445  -48924.175781  212.384720
 2220.000000  8800.802734  -67825.796875  -58923.394531  9683.834961  -49239.558594  290.048767  121.483315   48.527611  872.141968  -48771.976562  562.849609
 2221.000000  8918.114258  -67944.000000  -58934.687500  9580.277344  -49354.410156  286.947021  316.257355   48.321167  875.868042  -48888.816406  975.187500
 2222.000000  8819.341797  -67857.890625  -58946.437500  9571.973633  -49374.464844  286.698303  139.335739   48.361725  875.133545  -48908.480469  778.285767
 2223.000000  8875.496094  -68075.937500  -59109.519531  9815.080078  -49294.437500  293.979797  219.777176   48.343479  875.463806  -48828.628906  -1449.079590
 2224.000000  8803.699219  -67798.875000  -58895.503906  9632.138672  -49263.367188  288.500366  209.892380   48.348660  875.369995  -48797.507812  1525.823486
 2225.000000  8850.052734  -67750.164062  -58798.226562  9574.998047  -49223.226562  286.788910  329.721252   48.275314  876.699951  -48758.074219  -962.276672
 2226.000000  8828.107422  -67649.273438  -58729.410156  9513.134766  -49216.273438  284.935974  306.613373   48.351475  875.319031  -48750.386719  1395.777832
 2227.000000  8941.640625  -68188.039062  -59152.050781  9816.306641  -49335.742188  294.016541  213.375443   48.285496  876.515137  -48870.492188  -584.816284
 2228.000000  8935.130859  -67857.632812  -58819.300781  9529.037109  -49290.265625  285.412292  384.389160   48.261887  876.943909  -48825.242188  726.481323
 2229.000000  9031.921875  -68098.437500  -58971.160156  9616.209961  -49354.949219  288.023285  381.078278   48.356274  875.232178  -48889.015625  -1765.649292
 2230.000000  8654.640625  -67833.515625  -59088.101562  9836.244141  -49251.859375  294.613708  -36.330788   48.435337  873.803467  -48785.164062  199.016251
 2231.000000  8778.864258  -67876.281250  -58990.148438  9672.579102  -49317.570312  289.711639  189.846252   48.332081  875.670288  -48851.871094  -1086.433228
 2232.000000  9008.483398  -67814.593750  -58714.789062  9418.208984  -49296.578125  282.092773  580.598450   48.225155  877.611816  -48831.910156  1729.841797
 2233.000000  8685.785156  -67764.171875  -58975.445312  9715.892578  -49259.554688  291.008942   -3.553317   48.449619  873.545898  -48792.722656  486.074829
 2234.000000  8681.801758  -67738.804688  -58955.925781  9568.342773  -49387.582031  286.589569   31.739264   48.354446  875.265259  -48921.667969  -1005.173523
 2235.000000  8874.019531  -67893.328125  -58924.648438  9635.143555  -49289.503906  288.590363  341.364838   48.242111  877.303345  -48824.671875  1174.301880
 2236.000000  8791.000000  -67776.531250  -58888.289062  9576.049805  -49312.238281  286.820404  146.819641   48.371811  874.951050  -48846.156250  2006.443970
 2237.000000  8934.373047  -67880.867188  -58854.796875  9469.200195  -49385.597656  283.620056  350.093506   48.308662  876.094788  -48920.125000  2382.314697
 2238.000000  8718.664062  -67822.976562  -59013.910156  9737.015625  -49276.894531  291.641632   89.559731   48.270203  876.792786  -48811.789062  1399.316528
 2239.000000  8823.525391  -68077.000000  -59162.027344  9759.294922  -49402.734375  292.308929   68.965065   48.289539  876.441711  -48937.445312  1898.732910
 2240.000000  8645.925781  -67884.125000  -59143.328125  9818.042969  -49325.285156  294.068542  -91.743622   48.288696  876.457031  -48860.003906  833.334290
 2241.000000  8994.958984  -67958.968750  -58866.722656  9545.494141  -49321.226562  285.905212  396.322479   48.215508  877.787415  -48856.648438  756.083801
 2242.000000  8737.197266  -67816.000000  -58986.460938  9596.349609  -49390.109375  287.428406   99.299561   48.341335  875.502625  -48924.320312  783.076172
 2243.000000  8844.257812  -67837.687500  -58910.027344  9632.699219  -49277.328125  288.517151  172.806641   48.324345  875.810486  -48811.703125  -14.523782
 2244.000000  8979.968750  -68071.914062  -58994.933594  9666.512695  -49328.421875  289.529938  359.486176   48.263031  876.923096  -48863.386719  1656.266479
 2245.000000  8703.258789  -67898.953125  -59105.335938  9790.487305  -49314.847656  293.243195  -22.577393   48.318699  875.912781  -48849.277344  2913.729004
 2246.000000  8752.878906  -68031.656250  -59189.609375  9854.408203  -49335.203125  295.157745  -32.725067   48.400864  874.425842  -48868.839844  -1314.535400
 2247.000000  8770.257812  -67816.562500  -58951.160156  9576.627930  -49374.531250  286.837708  171.882584   48.243313  877.281494  -48909.687500  -833.400940
 2248.000000  8818.253906  -68030.031250  -59122.605469  9794.099609  -49328.507812  293.351410  154.068848   48.210968  877.870056  -48863.976562  -1599.171143
 2249.000000  8842.764648  -67910.968750  -58967.148438  9702.533203  -49264.617188  290.608826  225.532043   48.237846  877.380920  -48799.824219  496.336029
 2250.000000  8630.328125  -67661.609375  -58938.070312  9655.492188  -49282.578125  289.199860    4.038300   48.256027  877.050354  -48817.609375  854.789612
 2251.000000  8925.179688  -67975.945312  -58954.933594  9635.553711  -49319.378906  288.602661  341.605377   48.336552  875.589294  -48853.636719  190.957626
 2252.000000  8755.964844  -67716.335938  -58855.160156  9532.333008  -49322.828125  285.511017  135.863495   48.372311  874.942017  -48856.742188  2356.559570
 2253.000000  8543.068359  -67552.046875  -58911.617188  9589.221680  -49322.394531  287.214935  -95.173912   48.349941  875.346802  -48856.523438  980.986877
 2254.000000  8845.761719  -67879.351562  -58937.597656  9666.976562  -49270.621094  289.543823  224.448593   48.267620  876.839722  -48805.542969  -298.346985
 2255.000000  8776.019531  -68113.203125  -59244.902344  9873.273438  -49371.628906  295.722809    7.596242   48.370983  874.966003  -48905.554688  1272.052856
 2256.000000  8790.429688  -67865.375000  -58977.042969  9678.536133  -49298.507812  289.890045  199.983398   48.301868  876.218018  -48833.097656  -23.819578
 2257.000000  8713.014648  -67795.187500  -58996.546875  9803.557617  -49192.988281  293.634674  125.156410   48.223942  877.633911  -48728.332031  1090.284180
 2258.000000  8609.466797  -67701.765625  -58990.269531  9742.421875  -49247.847656  291.803589    5.783201   48.349232  875.359619  -48781.984375  618.171448
 2259.000000  8639.843750  -67679.679688  -58936.289062  9708.865234  -49227.421875  290.798462   13.155106   48.264465  876.897034  -48762.375000  535.032959
 2260.000000  8916.318359  -68028.585938  -59012.054688  9705.908203  -49306.148438  290.709900  281.199890   48.368694  875.007446  -48840.097656  1731.472534
 2261.000000  8702.557617  -67654.820312  -58857.113281  9641.806641  -49215.304688  288.789948  102.087196   48.265423  876.879639  -48750.246094  -282.550995
 2262.000000  8501.515625  -67533.140625  -58939.617188  9734.494141  -49205.125000  291.566101  -68.214561   48.262093  876.940125  -48740.097656  1284.114624
 2263.000000  8745.378906  -67849.937500  -59010.781250  9611.408203  -49399.375000  287.879456  100.579750   48.238186  877.374756  -48934.578125  289.464386
 2264.000000  8728.223633  -67793.218750  -58968.164062  9707.711914  -49260.453125  290.763916  134.802322   48.380791  874.788635  -48794.285156  207.043518
 2265.000000  8700.585938  -67885.007812  -59089.109375  9727.655273  -49361.453125  291.361267   40.541729   48.205845  877.963379  -48896.968750  2096.686768
 2266.000000  8751.879883  -67751.015625  -58907.277344  9699.218750  -49208.058594  290.509552  182.579208   48.266457  876.860840  -48742.992188  1095.356445
 2267.000000  8788.309570  -67917.328125  -59031.156250  9631.088867  -49400.066406  288.468933  115.595680   48.324528  875.807129  -48934.437500  2236.853271
 2268.000000  8701.171875  -67627.921875  -58834.214844  9533.173828  -49301.039062  285.536194   96.599541   48.430611  873.888733  -48834.390625  -460.242065
 2269.000000  8827.825195  -67977.765625  -59050.269531  9762.615234  -49287.656250  292.408386  181.672974   48.330631  875.696533  -48821.968750  654.360107
 2270.000000  8762.117188  -67886.039062  -59037.996094  9786.815430  -49251.179688  293.133209  119.457268   48.311367  876.045715  -48785.679688  727.382690
 2271.000000  8844.618164  -67946.101562  -59007.679688  9770.056641  -49237.625000  292.631256  244.415161   48.281933  876.579773  -48772.410156  -2550.871094
 2272.000000  8873.787109  -68012.414062  -59039.425781  9781.636719  -49257.789062  292.978119  208.736649   48.398136  874.475159  -48791.453125  2305.162354
 2273.000000  8801.765625  -67965.281250  -59075.011719  9718.974609  -49356.039062  291.101257  136.818863   48.173859  878.546326  -48891.863281  -776.270264
 2274.000000  8731.163086  -67701.984375  -58875.410156  9619.574219  -49255.835938  288.124054  118.772469   48.322582  875.842407  -48790.226562   62.867241
 2275.000000  8882.076172  -67705.640625  -58724.730469  9449.344727  -49275.386719  283.025360  380.196289   48.329178  875.722900  -48809.714844  -473.373047
 2276.000000  8813.527344  -67988.093750  -59081.628906  9850.685547  -49230.945312  295.046265  159.035965   48.372875  874.931824  -48764.851562  952.295654
 2277.000000  8752.914062  -67944.781250  -59099.250000  9668.181641  -49431.070312  289.579926  129.693512   48.132610  879.299194  -48967.292969  -463.194305
 2278.000000  8811.955078  -67877.265625  -58973.039062  9636.909180  -49336.128906  288.643250  138.991806   48.368771  875.006042  -48870.074219  1286.804077
 2279.000000  8941.601562  -67967.765625  -58931.261719  9617.275391  -49313.984375  288.055176  314.108490   48.287537  876.478088  -48848.714844  359.721069
 2280.000000  8996.179688  -68174.140625  -59090.218750  9852.246094  -49237.972656  295.092987  336.771393   48.356258  875.232422  -48772.039062  187.288437
 2281.000000  8956.271484  -68024.234375  -58971.289062  9607.880859  -49363.406250  287.773804  358.993011   48.203636  878.003601  -48898.945312  602.473328
 2282.000000  9016.554688  -67830.156250  -58706.585938  9373.374023  -49333.210938  280.749878  525.424744   48.444031  873.646667  -48866.433594  -453.893097
 2283.000000  8957.234375  -67960.515625  -58904.429688  9656.823242  -49247.605469  289.239716  400.004395   48.218018  877.741760  -48783.003906  -85.803360
 2284.000000  9003.976562  -68023.921875  -58923.554688  9552.613281  -49370.941406  286.118439  406.883148   48.416611  874.141479  -48904.425781  1522.071289
 2285.000000  8862.507812  -68067.750000  -59102.734375  9771.142578  -49331.593750  292.663788  119.729439   48.385540  874.702759  -48865.378906  450.036285
 2286.000000  8611.394531  -67588.710938  -58868.562500  9544.032227  -49324.531250  285.861420  -23.521219   48.340374  875.520020  -48858.750000  1195.164307
 2287.000000  8751.189453  -67900.812500  -59056.511719  9757.080078  -49299.429688  292.242584  111.729454   48.294033  876.360168  -48834.097656  -815.190796
 2288.000000  8752.126953  -67892.578125  -59045.187500  9852.394531  -49192.792969  295.097443   70.439064   48.376320  874.869507  -48726.667969  -68.151520
 2289.000000  8701.726562  -67755.718750  -58958.070312  9719.261719  -49238.808594  291.109863   90.758911   48.430820  873.884949  -48772.156250  296.763153
 2290.000000  8684.957031  -67765.421875  -58981.585938  9668.245117  -49313.339844  289.581818   63.656750   48.386650  874.682739  -48847.113281  -206.859680
 2291.000000  8687.208984  -67661.195312  -58875.675781  9540.813477  -49334.863281  285.765015  134.052185   48.229950  877.524597  -48870.148438  1581.213257
 2292.000000  8841.478516  -67821.468750  -58886.644531  9668.237305  -49218.406250  289.581604  207.283615   48.415215  874.166687  -48751.906250  -586.323853
 2293.000000  8590.535156  -67804.437500  -59113.773438  9864.394531  -49249.378906  295.456848  -101.742256   48.346794  875.403809  -48783.539062  -664.269958
 2294.000000  8737.383789  -67759.812500  -58926.234375  9707.156250  -49219.078125  290.747284  128.348999   48.443111  873.663269  -48752.308594  1939.853882
 2295.000000  8815.989258  -67924.171875  -59007.406250  9746.539062  -49260.867188  291.926880  173.045532   48.353722  875.278381  -48794.957031  1970.400146
 2296.000000  8604.505859  -67760.820312  -59072.121094  9748.988281  -49323.132812  292.000244  -64.177582   48.302532  876.205933  -48857.718750  -800.103943
 2297.000000  8715.642578  -68009.781250  -59193.031250  9859.056641  -49333.976562  295.296997   24.908127   48.383518  874.739319  -48867.781250  1387.355469
 2298.000000  8812.488281  -67947.750000  -59039.113281  9694.785156  -49344.328125  290.376740  213.026779   48.268948  876.815613  -48879.238281  2455.390381
 2299.000000  8883.214844  -68214.171875  -59232.023438  9907.685547  -49324.335938  296.753510  184.311707   48.284332  876.536255  -48859.097656  -18.156397
 2300.000000  8859.628906  -67788.617188  -58824.054688  9505.337891  -49318.718750  284.702454  272.980499   48.330677  875.695679  -48853.031250  -1263.640869
 2301.000000  8629.437500  -67601.609375  -58869.531250  9605.071289  -49264.460938  287.689636   54.354004   48.315723  875.966736  -48798.917969  656.400146
 2302.000000  8739.260742  -67935.359375  -59104.941406  9771.877930  -49333.062500  292.685822   50.762253   48.383877  874.732849  -48866.863281  1876.543457
 2303.000000  9103.044922  -68141.539062  -58939.937500  9627.204102  -49312.734375  288.352570  518.311401   48.271774  876.764282  -48847.617188  1213.763428
 2304.000000  9051.029297  -67986.671875  -58847.203125  9426.281250  -49420.921875  282.334564  497.887360   48.334805  875.620911  -48955.195312  1027.419800
 2305.000000  8828.521484  -67813.375000  -58884.320312  9694.527344  -49189.792969  290.369019  258.599518   48.302429  876.207825  -48724.378906  187.237152
 2306.000000  8651.588867  -67846.984375  -59104.640625  9870.393555  -49234.246094  295.636536   -7.215101   48.395439  874.523865  -48767.937500   -8.121174
 2307.000000  8577.996094  -67554.070312  -58876.476562  9638.825195  -49237.652344  288.700653  -49.070129   48.240925  877.324951  -48772.832031  1577.669800
 2308.000000  8852.910156  -67789.273438  -58838.953125  9519.355469  -49319.597656  285.122314  252.276291   48.369949  874.984741  -48853.531250  914.119446
 2309.000000  8867.796875  -67798.156250  -58839.710938  9571.759766  -49267.953125  286.691895  314.019531   48.263317  876.917908  -48802.914062  1200.419312
 2310.000000  9006.678711  -68127.125000  -59026.519531  9654.244141  -49372.273438  289.162476  342.686615   48.338177  875.559814  -48906.515625  1188.837402
 2311.000000  8608.667969  -67768.015625  -59072.289062  9861.421875  -49210.867188  295.367828  -40.407215   48.345512  875.427002  -48745.039062  1482.020996
 2312.000000  8743.796875  -67944.812500  -59105.980469  9836.480469  -49269.500000  294.620789   11.090037   48.432777  873.849670  -48802.828125  1300.651855
 2313.000000  8718.732422  -67639.421875  -58817.597656  9621.264648  -49196.332031  288.174713  207.021255   48.229698  877.529175  -48731.617188  2805.160400
 2314.000000  8759.190430  -67683.671875  -58814.222656  9471.671875  -49342.550781  283.694092  189.235916   48.261562  876.949768  -48877.531250  210.051743
 2315.000000  8806.771484  -67538.273438  -58629.335938  9461.011719  -49168.324219  283.374786  244.123703   48.445530  873.619629  -48701.531250   64.599174
 2316.000000  8699.897461  -67839.406250  -59043.550781  9682.784180  -49360.765625  290.017303  -14.143295   48.300411  876.244446  -48895.371094  957.286682
 2317.000000  8856.001953  -67728.898438  -58778.335938  9441.557617  -49336.777344  282.792114  288.847870   48.202644  878.021667  -48872.324219  1940.583618
 2318.000000  8839.050781  -67805.000000  -58878.492188  9615.442383  -49263.050781  288.000275  236.540161   48.234100  877.449097  -48798.296875  -607.825012
 2319.000000  8550.434570  -67602.484375  -58967.445312  9625.391602  -49342.054688  288.298279  -71.887199   48.285355  876.517639  -48876.804688  -56.805031
 2320.000000  8711.343750  -67602.046875  -58791.441406  9518.761719  -49272.679688  285.104523  131.727295   48.282246  876.574097  -48807.460938  951.575134
 2321.000000  8713.950195  -67741.015625  -58927.558594  9613.857422  -49313.703125  287.952820   92.651299   48.368496  875.010986  -48847.652344  3559.721191
 2322.000000  8800.292969  -67881.078125  -58985.425781  9589.960938  -49395.464844  287.237061  247.360397   48.270313  876.790771  -48930.359375  1087.964111
 2323.000000  8737.083984  -67806.062500  -58969.496094  9625.538086  -49343.957031  288.302673  103.939552   48.399086  874.457947  -48877.613281  -921.999146
 2324.000000  8827.552734  -67874.843750  -58945.597656  9588.416016  -49357.179688  287.190796  178.033035   48.374451  874.903320  -48891.070312  3065.457520
 2325.000000  8878.907227  -67952.437500  -58976.765625  9583.141602  -49393.625000  287.032806  298.639008   48.332443  875.663696  -48927.921875  -1345.795044
 2326.000000  8792.706055  -67872.375000  -58987.906250  9726.518555  -49261.386719  291.327209  165.986343   48.319099  875.905518  -48795.812500  -1806.674927
 2327.000000  8616.180664  -67578.593750  -58860.781250  9579.911133  -49280.871094  286.936066   20.231844   48.375019  874.893005  -48814.757812  346.607666
 2328.000000  8800.023438  -68063.234375  -59174.011719  9981.605469  -49192.406250  298.967560   81.954483   48.352528  875.299988  -48726.507812  1418.716064
 2329.000000  8831.123047  -67862.039062  -58936.292969  9598.385742  -49337.906250  287.489410  245.626709   48.324829  875.801697  -48872.277344  -760.099304
 2330.000000  8728.432617  -67530.640625  -58709.640625  9452.412109  -49257.226562  283.117218  270.589935   48.276344  876.681274  -48792.062500  2575.597900
 2331.000000  8896.716797  -68030.062500  -59034.585938  9585.491211  -49449.093750  287.103180  335.329865   48.302391  876.208496  -48983.679688  2355.367676
 2332.000000  8941.244141  -68036.429688  -58995.195312  9657.031250  -49338.164062  289.245941  346.944977   48.316833  875.946594  -48872.609375  1766.624268
 2333.000000  9005.059570  -68003.265625  -58899.421875  9592.620117  -49306.800781  287.316711  438.454193   48.370289  874.978577  -48840.734375   91.919899
 2334.000000  8958.896484  -67985.734375  -58926.648438  9512.607422  -49414.039062  284.920197  362.392700   48.293350  876.372559  -48948.710938  2265.331543
 2335.000000  8735.363281  -67843.078125  -59011.304688  9629.839844  -49381.464844  288.431519   90.773949   48.239334  877.353882  -48916.660156  2544.876953
 2336.000000  8956.366211  -67969.140625  -58919.460938  9663.613281  -49255.847656  289.443085  332.340729   48.359093  875.181152  -48789.886719  -759.358765
 2337.000000  8752.679688  -67842.984375  -58980.875000  9764.871094  -49216.003906  292.475952   88.178558   48.413147  874.203979  -48749.523438  1982.903564
 2338.000000  8856.062500  -67801.046875  -58843.996094  9537.031250  -49306.964844  285.651733  268.814453   48.287518  876.478394  -48841.695312  -462.053070
 2339.000000  8705.600586  -67831.929688  -59037.253906  9690.927734  -49346.328125  290.261200   73.135307   48.271641  876.766663  -48881.210938  1026.101196
 2340.000000  8827.368164  -67928.125000  -59003.000000  9724.010742  -49278.988281  291.252106  174.396179   48.356895  875.220947  -48813.050781  1847.253784
 2341.000000  8927.136719  -67998.125000  -58967.582031  9737.372070  -49230.210938  291.652313  265.753571   48.430420  873.892212  -48763.562500  -319.608551
 2342.000000  8691.744141  -67907.718750  -59124.328125  9846.512695  -49277.816406  294.921265  -38.022381   48.426933  873.955139  -48811.203125  829.788330
 2343.000000  8706.395508  -67716.750000  -58915.617188  9574.242188  -49341.375000  286.766266  134.012512   48.341053  875.507751  -48875.589844  2572.320068
 2344.000000  8883.918945  -67767.460938  -58792.476562  9487.147461  -49305.328125  284.157593  306.545319   48.356239  875.232788  -48839.394531  694.768677
 2345.000000  8824.147461  -67923.578125  -59004.191406  9718.265625  -49285.925781  291.080017  184.699844   48.227154  877.575439  -48821.238281  188.595306
 2346.000000  8683.429688  -67879.734375  -59104.367188  9778.235352  -49326.132812  292.876221  -13.306462   48.296162  876.321533  -48860.777344  1132.636108
 2347.000000  8583.966797  -67586.921875  -58906.093750  9625.083008  -49281.011719  288.289032  -22.177084   48.309498  876.079590  -48815.531250  3095.673096
 2348.000000  8771.751953  -67766.718750  -58905.171875  9530.824219  -49374.347656  285.465820  190.685410   48.378551  874.829163  -48908.199219  -408.294403
 2349.000000  8587.519531  -67694.500000  -59015.953125  9723.759766  -49292.195312  291.244598  -55.959942   48.361622  875.135376  -48826.210938  693.429871
 2350.000000  8953.148438  -67905.546875  -58862.644531  9541.534180  -49321.109375  285.786591  411.524902   48.273521  876.732544  -48855.972656  284.275146
 2351.000000  8731.307617  -67880.523438  -59045.816406  9729.527344  -49316.289062  291.417328   49.579205   48.315266  875.975037  -48850.750000  3152.555664
 2352.000000  8886.166016  -68051.406250  -59079.753906  9815.595703  -49264.156250  293.995239  211.716537   48.289349  876.445190  -48798.867188  1847.771973
 2353.000000  8678.257812  -67889.273438  -59120.816406  9779.657227  -49341.160156  292.918823  -23.001120   48.301632  876.222290  -48875.753906  1782.027100
 2354.000000  8513.681641  -67570.007812  -58957.464844  9606.986328  -49350.476562  287.747009  -94.180237   48.330318  875.702209  -48884.792969  814.196716
 2355.000000  8584.519531  -67735.765625  -59055.304688  9788.347656  -49266.957031  293.179108  -57.220886   48.357056  875.218018  -48801.015625  776.096069
 2356.000000  8717.855469  -67920.390625  -59099.714844  9846.263672  -49253.453125  294.913849   64.318146   48.296806  876.309814  -48788.093750  379.995361
 2357.000000  9058.213867  -68042.234375  -58892.890625  9578.076172  -49314.812500  286.881104  474.596588   48.332546  875.661865  -48849.109375  598.472412
 2358.000000  8612.991211  -67779.750000  -59064.382812  9712.905273  -49351.476562  290.919464  -80.149498   48.387600  874.665527  -48885.242188    5.136131
 2359.000000  8754.470703  -67616.406250  -58757.066406  9523.136719  -49233.929688  285.235565  215.897293   48.331474  875.681274  -48768.234375  1158.310791
 2360.000000  8817.031250  -67813.687500  -58902.078125  9614.031250  -49288.046875  287.958008  289.174286   48.245136  877.248352  -48823.183594  426.101868
 2361.000000  8728.922852  -67935.679688  -59100.730469  9782.310547  -49318.421875  292.998291   25.724037   48.383587  874.738098  -48852.226562  -807.639099
 2362.000000  8607.020508  -67712.609375  -59008.203125  9720.775391  -49287.429688  291.155212   42.421017   48.255135  877.066589  -48822.472656  -1377.833008
 2363.000000  8699.018555  -67713.515625  -58919.828125  9714.681641  -49205.148438  290.972687   58.437878   48.336697  875.586670  -48739.402344  1565.720825
 2364.000000  8771.447266  -67758.984375  -58898.605469  9606.875000  -49291.730469  287.743683  157.599976   48.313938  875.999084  -48826.207031  2773.982178
 2365.000000  8849.326172  -67788.937500  -58837.015625  9504.271484  -49332.742188  284.670502  316.985657   48.377155  874.854370  -48866.609375  309.824341
 2366.000000  8860.031250  -68027.382812  -59069.644531  9755.332031  -49314.312500  292.190247  224.954590   48.269764  876.800781  -48849.214844  -333.805603
 2367.000000  8708.791016  -67827.765625  -59024.707031  9761.212891  -49263.492188  292.366394   17.644964   48.337044  875.580383  -48797.746094  851.428833
 2368.000000  8794.037109  -67833.976562  -58946.398438  9629.723633  -49316.675781  288.428040  232.654434   48.352070  875.308289  -48850.785156  1328.076782
 2369.000000  8752.775391  -67894.734375  -59049.015625  9674.575195  -49374.441406  289.771423   19.508993   48.453594  873.474243  -48907.570312  933.565063
 2370.000000  8946.939453  -68061.703125  -59023.574219  9844.656250  -49178.917969  294.865662  280.187164   48.510319  872.452881  -48711.500000  1641.057739
 2371.000000  8907.175781  -68110.984375  -59111.644531  9907.978516  -49203.664062  296.762268  284.734406   48.299282  876.264893  -48738.281250  -194.564713
 2372.000000  8720.238281  -67791.578125  -58977.652344  9717.998047  -49259.656250  291.072021  118.123314   48.271481  876.769592  -48794.539062  1586.139404
 2373.000000  8715.369141  -67909.726562  -59111.875000  9798.002930  -49313.871094  293.468323  -71.132523   48.539345  871.931152  -48846.175781  1771.377319
 2374.000000  8858.820312  -68021.984375  -59067.398438  9731.518555  -49335.878906  291.476990  203.796143   48.502228  872.598389  -48868.539062  1044.130005
 2375.000000  8822.406250  -67827.875000  -58914.917969  9623.141602  -49291.777344  288.230896  211.670029   48.432892  873.847595  -48825.105469  494.007721
 2376.000000  8620.349609  -67525.953125  -58814.453125  9546.750977  -49267.703125  285.942841   26.083044   48.371372  874.958984  -48801.625000  1244.904053
 2377.000000  8880.320312  -67860.703125  -58886.074219  9669.771484  -49216.304688  289.627533  198.105774   48.501701  872.607849  -48748.968750  2008.785645
 2378.000000  8569.910156  -67663.156250  -59001.792969  9687.783203  -49314.007812  290.167023  -88.981834   48.388306  874.652771  -48847.765625  1620.633179
 2379.000000  8770.529297  -67732.500000  -58864.351562  9515.996094  -49348.355469  285.021698  214.417160   48.251484  877.132935  -48883.433594  -413.149231
 2380.000000  8771.544922  -67826.000000  -58955.277344  9784.260742  -49171.015625  293.056702  146.799561   48.389206  874.636536  -48704.765625  -1977.820190
 2381.000000  8888.091797  -67904.656250  -58922.269531  9564.656250  -49357.613281  286.479156  292.449493   48.304886  876.163269  -48892.175781  492.480103
 2382.000000  8831.453125  -67938.804688  -59017.414062  9685.069336  -49332.343750  290.085754  216.605164   48.229401  877.534546  -48867.632812  1259.914185
 2383.000000  8758.082031  -67868.828125  -59020.457031  9801.635742  -49218.820312  293.577118  145.920425   48.393860  874.552429  -48752.523438  4331.187012
 2384.000000  8871.083984  -67996.468750  -59029.265625  9739.416016  -49289.851562  291.713531  239.771561   48.305096  876.159485  -48824.410156  3373.977539
 2385.000000  8691.721680  -67737.703125  -58947.992188  9743.822266  -49204.171875  291.845520   86.116417   48.388821  874.643494  -48737.925781  -1298.889526
 2386.000000  8884.715820  -68074.218750  -59094.496094  9743.341797  -49351.156250  291.831116  175.300278   48.391392  874.596985  -48884.886719  -645.984070
 2387.000000  8988.415039  -68106.187500  -59024.054688  9738.936523  -49285.117188  291.699158  336.420288   48.347153  875.397278  -48819.273438  -1491.466064
 2388.000000  8786.412109  -67999.796875  -59119.664062  9786.161133  -49333.503906  293.113617   85.128334   48.400455  874.433228  -48867.144531  -220.000488
 2389.000000  8731.880859  -67789.328125  -58968.851562  9623.808594  -49345.042969  288.250854   24.157846   48.469719  873.183655  -48878.015625  1143.889648
 2390.000000  8826.808594  -68014.500000  -59095.351562  9758.980469  -49336.371094  292.299530  169.716019   48.202446  878.025269  -48871.921875  -508.243408
 2391.000000  8487.783203  -67654.015625  -59073.730469  9950.968750  -49122.761719  298.049927  -210.282059   48.441936  873.684448  -48656.003906  229.152878
 2392.000000  8809.234375  -67609.296875  -58703.742188  9437.285156  -49266.457031  282.664154  242.152649   48.340546  875.516907  -48800.675781  1028.660522
 2393.000000  8850.644531  -67945.460938  -58998.785156  9660.672852  -49338.113281  289.355011  241.317017   48.251835  877.126587  -48873.187500  1328.223022
 2394.000000  8637.296875  -67855.585938  -59128.125000  9873.571289  -49254.554688  295.731720  -37.798435   48.390022  874.621765  -48788.296875  1084.344482
 2395.000000  8929.093750  -67847.328125  -58823.007812  9488.779297  -49334.226562  284.206482  364.346466   48.406788  874.318848  -48867.808594  232.154572
 2396.000000  8666.736328  -67752.492188  -58979.937500  9792.972656  -49186.964844  293.317657   24.901505   48.498402  872.667236  -48719.664062  -534.808105
 2397.000000  8773.015625  -67936.765625  -59062.000000  9710.306641  -49351.695312  290.841644  123.425568   48.325905  875.782166  -48886.054688  405.982666
 2398.000000  8657.761719  -67714.875000  -58963.843750  9678.074219  -49285.769531  289.876221   11.329738   48.392616  874.574890  -48819.488281  686.487854
 2399.000000  8893.800781  -67923.273438  -58934.480469  9714.358398  -49220.121094  290.963013  219.672440   48.354965  875.255859  -48754.199219  -1798.043335
 2400.000000  8696.488281  -67763.343750  -58971.898438  9718.556641  -49253.343750  291.088745  125.212059   48.266426  876.861389  -48788.277344  805.726868
 2401.000000  8834.117188  -67958.890625  -59028.507812  9752.744141  -49275.765625  292.112732  189.508743   48.460106  873.356873  -48808.832031  -2629.354980
 2402.000000  9077.238281  -67866.062500  -58694.714844  9508.761719  -49185.953125  284.804993  618.507996   48.301376  876.226929  -48720.550781  3234.132080
 2403.000000  8749.303711  -67655.343750  -58811.949219  9650.708984  -49161.242188  289.056580  245.640869   48.278320  876.645386  -48696.058594  -477.638824
 2404.000000  8854.525391  -67853.328125  -58898.277344  9614.533203  -49283.742188  287.973053  354.826416   48.198826  878.091248  -48819.328125  195.438889
 2405.000000  8882.494141  -67899.875000  -58925.648438  9653.352539  -49272.296875  289.135773  256.149292   48.465343  873.262512  -48805.312500  860.443054
 2406.000000  8697.146484  -67801.078125  -59009.519531  9647.557617  -49361.960938  288.962189   91.440521   48.403030  874.386719  -48895.578125  -1298.418579
 2407.000000  8745.341797  -68037.093750  -59207.199219  9846.542969  -49360.656250  294.922180   55.990540   48.348598  875.371094  -48894.796875  1657.698853
 2408.000000  8718.166992  -67618.156250  -58794.828125  9576.237305  -49218.589844  286.826019  248.340530   48.224049  877.631958  -48753.929688  -535.579773
 2409.000000  8729.630859  -67908.796875  -59081.753906  9664.621094  -49417.132812  289.473267   21.784399   48.407692  874.302490  -48950.703125  -1295.837036
 2410.000000  8810.564453  -67952.390625  -59052.875000  9703.886719  -49348.988281  290.649353  161.099319   48.416298  874.147095  -48882.476562  3237.225098
 2411.000000  8489.781250  -67649.656250  -59068.007812  9918.595703  -49149.414062  297.080292  -184.487381   48.460812  873.344177  -48682.472656  -999.521912
 2412.000000  8561.977539  -67585.500000  -58927.742188  9740.287109  -49187.453125  291.739624  -31.114206   48.431759  873.868042  -48720.792969  960.042908
 2413.000000  8760.317383  -67773.476562  -58919.296875  9752.310547  -49166.984375  292.099731  137.057617   48.386974  874.676880  -48700.753906  -53.847672
 2414.000000  8848.708984  -67779.562500  -58838.792969  9607.224609  -49231.570312  287.754150  276.128571   48.389748  874.626709  -48765.316406  607.415955
 2415.000000  8821.060547  -68030.859375  -59114.406250  9785.564453  -49328.843750  293.095764  124.517082   48.370251  874.979248  -48862.777344  2506.473877
 2416.000000  8797.223633  -67778.687500  -58881.765625  9669.074219  -49212.691406  289.606659  208.913010   48.377022  874.856812  -48746.558594  -12.718144
 2417.000000  8774.802734  -67885.109375  -59013.558594  9646.597656  -49366.960938  288.933441  145.873978   48.326168  875.777405  -48901.316406  812.451782
 2418.000000  8746.567383  -67772.296875  -58935.175781  9584.245117  -49350.929688  287.065857  145.848465   48.343460  875.464172  -48885.121094  2721.918213
 2419.000000  8856.935547  -67696.718750  -58735.507812  9501.289062  -49234.218750  284.581177  316.108673   48.397915  874.479126  -48767.882812  -2239.617920
 2420.000000  8644.908203  -67812.671875  -59069.468750  9727.724609  -49341.742188  291.363342   23.336710   48.184002  878.361389  -48877.468750  2229.564941
 2421.000000  8622.931641  -67912.640625  -59201.023438  9799.500000  -49401.523438  293.513153  -78.245735   48.303596  876.186646  -48936.097656  2769.104980
 2422.000000  8913.919922  -67821.890625  -58814.171875  9595.080078  -49219.093750  287.390381  321.650665   48.410011  874.260620  -48752.644531  2540.304932
 2423.000000  8949.529297  -68114.343750  -59075.871094  9672.834961  -49403.035156  289.719299  224.156967   48.442417  873.675781  -48936.273438  659.749573
 2424.000000  8828.595703  -67883.687500  -58957.128906  9667.766602  -49289.363281  289.567505  223.709518   48.312096  876.032532  -48823.855469  853.387817
 2425.000000  8882.534180  -68183.875000  -59206.265625  9843.470703  -49362.796875  294.830139  174.158890   48.213337  877.826965  -48898.242188  817.727478
 2426.000000  8859.617188  -67981.937500  -59029.988281  9604.349609  -49425.640625  287.668030  213.419373   48.319515  875.898010  -48960.062500  1917.961426
 2427.000000  8978.074219  -68013.984375  -58938.750000  9690.197266  -49248.554688  290.239319  316.714691   48.529377  872.110229  -48780.953125  -528.423218
 2428.000000  8847.666992  -68154.703125  -59219.144531  9864.216797  -49354.929688  295.451538   94.868828   48.349422  875.356201  -48889.062500  1376.092163
 2429.000000  8657.587891  -67581.984375  -58822.734375  9469.787109  -49352.945312  283.637634  117.425079   48.341381  875.501831  -48887.156250  796.262573
 2430.000000  8840.558594  -67983.343750  -59045.402344  9698.878906  -49346.523438  290.499359  162.800186   48.328503  875.735107  -48880.859375  2993.250244
 2431.000000  8740.539062  -67685.960938  -58846.804688  9624.077148  -49222.726562  288.258911  125.639656   48.350807  875.331116  -48756.847656  1697.401245
 2432.000000  8887.564453  -67819.062500  -58835.433594  9647.390625  -49188.042969  288.957184  265.968628   48.406601  874.322205  -48721.625000  1705.450073
 2433.000000  8867.686523  -67714.054688  -58744.867188  9389.986328  -49354.882812  281.247467  358.649506   48.208885  877.908020  -48890.371094  1031.218628
 2434.000000  8997.199219  -68003.781250  -58917.468750  9701.292969  -49216.175781  290.571655  493.606476   48.195423  878.153259  -48751.792969  -2684.225586
 2435.000000  8810.261719  -67805.906250  -58893.582031  9622.170898  -49271.410156  288.201813  297.520996   48.175262  878.520752  -48807.222656  762.689514
 2436.000000  8751.156250  -67662.625000  -58813.640625  9625.331055  -49188.308594  288.296478  120.485260   48.503395  872.577393  -48720.957031  -1067.865723
 2437.000000  8910.795898  -68100.507812  -59090.601562  9690.064453  -49400.539062  290.235352  332.826782   48.229107  877.539917  -48935.832031  -287.772949
 2438.000000  8837.958008  -67887.765625  -58944.500000  9653.087891  -49291.414062  289.127838  192.305740   48.336220  875.595276  -48825.675781  1167.613159
 2439.000000  8901.031250  -67996.968750  -58991.964844  9660.113281  -49331.851562  289.338257  277.229858   48.263176  876.920471  -48866.816406  764.896667
 2440.000000  8870.476562  -67995.593750  -59024.550781  9713.170898  -49311.378906  290.927429  222.406265   48.409515  874.269592  -48844.933594  2551.935547
 2441.000000  8749.681641  -67963.953125  -59119.050781  9705.586914  -49413.464844  290.700287   96.728294   48.192402  878.208252  -48949.109375  1035.340698
 2442.000000  8818.771484  -68083.468750  -59173.644531  9847.803711  -49325.839844  294.959930   73.670799   48.432388  873.856689  -48859.171875  241.229233
 2443.000000  8657.498047  -67770.343750  -59027.046875  9727.960938  -49299.085938  291.370422  -37.975552   48.385521  874.703125  -48832.871094  972.687988
 2444.000000  8690.669922  -68185.250000  -59401.335938  10063.577148  -49337.757812  301.422760  -59.175213   48.270145  876.793823  -48872.656250  1704.563965
 2445.000000  8895.169922  -67816.992188  -58830.546875  9524.837891  -49305.710938  285.286469  398.481689   48.262684  876.929382  -48840.679688  373.832458
 2446.000000  8846.076172  -67887.625000  -58947.585938  9621.083984  -49326.500000  288.169250  248.274536   48.359104  875.180969  -48860.539062  1291.615234
 2447.000000  8835.519531  -68080.359375  -59150.007812  9798.361328  -49351.648438  293.479065  164.473511   48.320454  875.880981  -48886.062500  -271.720917
 2448.000000  8826.809570  -67788.367188  -58871.000000  9537.830078  -49333.171875  285.675659  268.761932   48.324982  875.798889  -48867.539062  848.161499
 2449.000000  8805.868164  -67733.343750  -58829.734375  9477.041992  -49352.691406  283.854950  321.681976   48.176464  878.498840  -48888.492188  1854.434204
 2450.000000  8788.595703  -67817.796875  -58934.671875  9748.929688  -49185.742188  291.998474  154.496506   48.358467  875.192444  -48719.789062  -1050.910889
 2451.000000  8795.142578  -67922.609375  -59035.007812  9737.990234  -49297.015625  291.670807  105.061951   48.407795  874.300659  -48830.585938  1620.218384
 2452.000000  8723.599609  -67785.625000  -58963.738281  9702.599609  -49261.140625  290.610809  107.511780   48.411976  874.225159  -48794.671875  886.723755
 2453.000000  8950.052734  -67904.679688  -58857.328125  9536.640625  -49320.687500  285.640015  420.598389   48.275303  876.700195  -48855.535156  1598.103027
 2454.000000  8745.451172  -67819.437500  -58975.800781  9590.944336  -49384.855469  287.266510  126.728294   48.312176  876.031067  -48919.347656  1423.630981
 2455.000000  8780.427734  -67649.265625  -58764.558594  9456.476562  -49308.082031  283.238953  262.633026   48.263260  876.918945  -48843.046875  770.564209
 2456.000000  8600.837891  -67618.359375  -58921.703125  9580.179688  -49341.523438  286.944092  -13.211457   48.383862  874.733154  -48875.324219  -131.093872
 2457.000000  8595.321289  -67740.273438  -59040.917969  9840.437500  -49200.480469  294.739319  -19.128412   48.314003  875.997925  -48734.953125  1464.727539
 2458.000000  8952.575195  -68040.320312  -58997.476562  9677.693359  -49319.781250  289.864807  387.847748   48.185242  878.338806  -48855.496094  -2038.088989
 2459.000000  8583.451172  -67777.781250  -59101.554688  9775.435547  -49326.117188  292.792389  -115.709129   48.366768  875.042297  -48860.082031  2016.912109
 2460.000000  8767.890625  -67872.265625  -59016.273438  9704.071289  -49312.203125  290.654877  153.819733   48.304527  876.169739  -48846.769531  912.611328
 2461.000000  8828.078125  -67901.953125  -58970.355469  9742.839844  -49227.515625  291.816071  180.860657   48.419624  874.087036  -48760.972656  -46.925034
 2462.000000  8686.996094  -67694.484375  -58913.101562  9591.150391  -49321.953125  287.272705   77.726830   48.391392  874.596985  -48855.683594  -445.056793
 2463.000000  8615.926758  -67799.390625  -59087.625000  9799.482422  -49288.140625  293.512634  -48.247120   48.322315  875.847229  -48822.535156  382.956512
 2464.000000  8722.169922  -67940.703125  -59119.628906  9875.917969  -49243.710938  295.802002  -18.151365   48.320511  875.879944  -48778.121094  -446.530975
 2465.000000  8817.387695  -68050.773438  -59147.460938  9768.155273  -49379.304688  292.574310  105.132538   48.328297  875.738831  -48913.640625  -1841.804565
 2466.000000  8703.059570  -67746.796875  -58943.582031  9671.889648  -49271.691406  289.690979   55.085159   48.398563  874.467407  -48805.351562  1326.145508
 2467.000000  8723.886719  -67722.117188  -58899.968750  9588.723633  -49311.246094  287.200012  122.546227   48.363400  875.103210  -48845.246094  -317.302582
 2468.000000  8835.068359  -67791.796875  -58865.433594  9584.842773  -49280.589844  287.083771  176.280930   48.376148  874.872620  -48814.464844  -1299.635254
 2469.000000  8743.288086  -67929.132812  -59088.308594  9756.625000  -49331.683594  292.228973   80.620865   48.272110  876.758179  -48866.562500  1839.779663
 2470.000000  8822.585938  -67824.062500  -58894.445312  9628.666016  -49265.781250  288.396362  272.275482   48.247242  877.210083  -48800.898438  -567.842285
 2471.000000  8737.156250  -67867.046875  -59038.074219  9869.719727  -49168.355469  295.616364  103.913055   48.325523  875.789124  -48702.718750  -790.101440
 2472.000000  8916.022461  -67915.992188  -58906.445312  9612.975586  -49293.468750  287.926392  288.728302   48.399902  874.443237  -48827.117188  -450.617004
 2473.000000  8821.772461  -68112.593750  -59203.574219  9835.429688  -49368.144531  294.589325  119.618187   48.347874  875.384216  -48902.292969  160.936310
 2474.000000  8684.250000  -67776.296875  -58995.339844  9745.550781  -49249.789062  291.897278   92.033600   48.245495  877.241821  -48784.921875  1517.766479
 2475.000000  8634.886719  -67836.796875  -59110.175781  9814.037109  -49296.140625  293.948578  -48.953949   48.219650  877.712036  -48831.523438  1368.362061
 2476.000000  8732.757812  -67705.187500  -58877.644531  9527.041992  -49350.601562  285.352539  140.911713   48.196789  878.128357  -48886.207031  -709.921692
 2477.000000  8559.973633  -67655.593750  -59002.250000  9680.186523  -49322.062500  289.939484  -64.415436   48.246773  877.218628  -48857.183594  1076.261963
 2478.000000  8645.558594  -67885.984375  -59145.878906  9822.463867  -49323.414062  294.200958  -34.832611   48.338490  875.554199  -48857.652344  -1317.097534
 2479.000000  8671.693359  -67616.312500  -58850.757812  9600.499023  -49250.257812  287.552704   75.005699   48.325695  875.786011  -48784.621094  3420.730469
 2480.000000  8845.322266  -67715.609375  -58783.593750  9443.879883  -49339.714844  282.861664  344.045441   48.221111  877.685425  -48875.085938  2759.687012
 2481.000000  8936.993164  -67958.835938  -58928.156250  9544.937500  -49383.218750  285.888519  292.675690   48.363567  875.100159  -48917.214844  -3578.170898
 2482.000000  8909.716797  -68059.171875  -59051.550781  9699.005859  -49352.546875  290.503174  258.760712   48.337349  875.574829  -48886.796875  1449.719360
 2483.000000  8682.792969  -67977.664062  -59197.714844  9843.841797  -49353.875000  294.841278  -87.194336   48.411942  874.225769  -48887.406250  -800.395325
 2484.000000  8747.712891  -67923.281250  -59083.542969  9732.022461  -49351.519531  291.492065   81.958725   48.284672  876.530090  -48886.277344   36.580082
 2485.000000  8752.435547  -67862.320312  -59008.363281  9817.191406  -49191.171875  294.043030  110.516808   48.295570  876.332275  -48725.824219  2977.270752
 2486.000000  8808.439453  -67710.523438  -58813.335938  9565.775391  -49247.562500  286.512665  252.094254   48.430439  873.891846  -48780.914062  -580.778625
 2487.000000  8831.637695  -67917.359375  -58996.058594  9713.458984  -49282.601562  290.936066  172.749680   48.396076  874.512329  -48816.285156  3019.013184
 2488.000000  8860.308594  -68064.203125  -59111.445312  9815.705078  -49295.742188  293.998535  150.749390   48.375977  874.875732  -48829.621094   71.510445
 2489.000000  8999.765625  -67878.921875  -58780.875000  9455.460938  -49325.414062  283.208557  432.339020   48.494949  872.729370  -48858.144531  2103.530762
 2490.000000  8763.208008  -67775.835938  -58914.527344  9530.804688  -49383.722656  285.465240  218.673782   48.260132  876.975769  -48918.714844  1317.979004
 2491.000000  8915.358398  -68016.132812  -59015.167969  9630.267578  -49384.898438  288.444336  307.603485   48.266197  876.865540  -48919.832031  2675.253906
 2492.000000  8720.957031  -67824.531250  -59007.820312  9833.931641  -49173.890625  294.544434   86.257996   48.284046  876.541443  -48708.652344  410.228546
 2493.000000  8914.590820  -67807.460938  -58798.203125  9562.873047  -49235.328125  286.425720  375.257965   48.365192  875.070801  -48769.308594  1473.720947
 2494.000000  8766.820312  -67677.898438  -58807.804688  9513.088867  -49294.714844  284.934601  176.984085   48.398838  874.462463  -48828.371094  1864.289307
 2495.000000  8884.701172  -67716.109375  -58733.566406  9495.134766  -49238.429688  284.396851  328.750641   48.501198  872.616943  -48771.101562  -336.208801
 2496.000000  8592.664062  -67608.750000  -58914.796875  9677.914062  -49236.882812  289.871429  -69.006920   48.468369  873.208008  -48769.871094  2123.196533
[truncated: 1,199,166 more chars]
