# Supplementary material for: Data for exploring the effect of parameters on decomposition of gas hydrate structure I
Source: Data Brief. 2018 Apr 11;18:1247–51. doi: 10.1016/j.dib.2018.04.015 (PMC5996948; doi:10.1016/j.dib.2018.04.015)
Supplement: Supplementary file 2 — Supplementary material [file mmc2.zip › data/data/temperature 290 K/cage occupancy 90/msdow.xvg]

# This file was created Tue Jan 24 23:46:20 2017
# Created by:
# GROMACS:      gmx msd, VERSION 5.0.2
# Executable:   /usr/bin/gmx
# Library dir:  /usr/share/gromacs/top
# Command line:
#   g_msd -f run.xtc -n ind.ndx -s run.tpr -o msdow10.xvg -b 9000 -e 10000
# g_msd is part of G R O M A C S:
#
# GROningen MAchine for Chemical Simulation
#
@    title "Mean Square Displacement"
@    xaxis  label "Time (ps)"
@    yaxis  label "MSD (nm\S2\N)"
@TYPE xy
# MSD gathered over 1000 ps with 101 restarts
# Diffusion constants fitted from time 100 to 900 ps
# D[       OW*] = 0.0002 (+/- 0.0001) (1e-5 cm^2/s)
         0           0
  0.200195  0.00451181
  0.400391  0.00643564
  0.599609  0.00536353
  0.799805  0.00518985
         1  0.00515427
    1.2002  0.00522049
   1.40039  0.00518656
   1.59961  0.00501836
    1.7998  0.00470325
         2  0.00464966
    2.2002  0.00471814
   2.40039  0.00479178
   2.59961  0.00498762
    2.7998  0.00515186
         3  0.00518841
    3.2002  0.00504933
   3.40039  0.00499072
   3.59961  0.00507259
    3.7998  0.00511693
         4  0.00505677
    4.2002  0.00493617
   4.40039  0.00481343
   4.59961  0.00479041
    4.7998  0.00484108
         5  0.00496826
    5.2002  0.00502159
   5.40039  0.00510328
   5.59961  0.00511637
    5.7998  0.00505199
         6  0.00498699
    6.2002  0.00499211
   6.40039  0.00502207
   6.59961   0.0050199
    6.7998  0.00498738
         7  0.00490464
    7.2002   0.0048701
   7.40039  0.00487284
   7.59961  0.00495746
    7.7998  0.00503132
         8  0.00508874
    8.2002  0.00511019
   8.40039  0.00511763
   8.59961  0.00508261
    8.7998  0.00501165
         9  0.00494412
    9.2002  0.00487348
   9.40039  0.00485349
   9.59961  0.00491176
    9.7998  0.00496471
        10   0.0050056
   10.2002  0.00508301
   10.4004  0.00515449
   10.5996   0.0051061
   10.7998  0.00505874
        11  0.00498661
   11.2002  0.00494544
   11.4004   0.0049227
   11.5996  0.00492685
   11.7998  0.00492965
        12  0.00495816
   12.2002  0.00500824
   12.4004  0.00507446
   12.5996  0.00509051
   12.7998  0.00503717
        13  0.00499971
   13.2002   0.0049668
   13.4004  0.00498941
   13.5996  0.00497187
   13.7998  0.00499622
        14  0.00499589
   14.2002  0.00502167
   14.4004  0.00501162
   14.5996  0.00501992
   14.7998  0.00498265
        15   0.0050145
   15.2002  0.00499969
   15.4004  0.00501162
   15.5996  0.00499484
   15.7998  0.00500066
        16  0.00501722
   16.2002  0.00504373
   16.4004  0.00503857
   16.5996  0.00499298
   16.7998  0.00500162
        17  0.00496446
   17.2002  0.00494998
   17.4004  0.00495039
   17.5996  0.00501956
   17.7998  0.00506219
        18  0.00503123
   18.2002  0.00504236
   18.4004  0.00506437
   18.5996  0.00504809
   18.7998  0.00500287
        19  0.00497283
   19.2002  0.00496343
   19.4004  0.00498505
   19.5996  0.00501118
   19.7998  0.00503859
        20  0.00502594
   20.2002  0.00501233
   20.4004  0.00505638
   20.5996  0.00501295
   20.7998  0.00501749
        21  0.00504416
   21.2002  0.00499674
   21.4004   0.0049493
   21.5996  0.00499579
   21.7998  0.00502478
        22  0.00497837
   22.2002  0.00498876
   22.4004  0.00503105
   22.5996   0.0050439
   22.7998  0.00504885
        23  0.00504899
   23.2002  0.00502872
   23.4004   0.0050156
   23.5996  0.00501672
   23.7998  0.00499764
        24   0.0049797
   24.2002  0.00500935
   24.4004  0.00502383
   24.5996  0.00504763
   24.7998  0.00503013
        25  0.00504318
   25.2002   0.0050113
   25.4004  0.00501535
   25.5996  0.00502058
   25.7998  0.00502118
        26  0.00500866
   26.2002   0.0050248
   26.4004  0.00500841
   26.5996  0.00498116
   26.7998  0.00502322
        27   0.0049985
   27.2002  0.00501557
   27.4004  0.00504911
   27.5996  0.00504157
   27.7998   0.0050093
        28   0.0050043
   28.2002  0.00499833
   28.4004  0.00501064
   28.5996  0.00501691
   28.7998  0.00501317
        29  0.00502493
   29.2002  0.00502865
   29.4004  0.00501155
   29.5996  0.00501416
   29.7998  0.00504627
        30  0.00502428
   30.2002  0.00500415
   30.4004  0.00503252
   30.5996  0.00499296
   30.7998  0.00501567
        31  0.00500089
   31.2002  0.00501114
   31.4004  0.00501776
   31.5996   0.0050327
   31.7998  0.00505549
        32  0.00505175
   32.2002  0.00499317
   32.4004  0.00501196
   32.5996  0.00503038
   32.7998  0.00502814
        33  0.00502135
   33.2002  0.00501539
   33.4004  0.00502874
   33.5996  0.00501309
   33.7998  0.00501963
        34  0.00503823
   34.2002   0.0050405
   34.4004  0.00499313
   34.5996  0.00503945
   34.7998  0.00503038
        35  0.00504066
   35.2002   0.0050006
   35.4004   0.0050056
   35.5996  0.00500821
   35.7998  0.00501723
        36  0.00503999
   36.2002  0.00507377
   36.4004  0.00506779
   36.5996  0.00503357
   36.7998  0.00501361
        37  0.00498532
   37.2002  0.00498341
   37.4004  0.00498924
   37.5996  0.00501838
   37.7998  0.00503461
        38   0.0050377
   38.2002   0.0050447
   38.4004  0.00506933
   38.5996  0.00505891
   38.7998  0.00502422
        39  0.00502057
   39.2002  0.00498654
   39.4004  0.00498891
   39.5996  0.00503888
   39.7998  0.00507002
        40   0.0050181
   40.2002  0.00500284
   40.4004  0.00504935
   40.5996  0.00501455
   40.7998  0.00503066
        41  0.00501914
   41.2002  0.00500073
   41.4004  0.00500446
   41.5996  0.00501261
   41.7998   0.0050479
        42  0.00505537
   42.2002  0.00502205
   42.4004  0.00502826
   42.5996  0.00503239
   42.7998  0.00501742
        43  0.00504236
   43.2002  0.00503267
   43.4004   0.0050356
   43.5996  0.00505507
   43.7998  0.00503051
        44  0.00501542
   44.2002  0.00504694
   44.4004  0.00505601
   44.5996   0.0050534
   44.7998  0.00501911
        45  0.00503206
   45.2002  0.00500452
   45.4004  0.00503492
   45.5996  0.00505019
   45.7998  0.00504227
        46  0.00500786
   46.2002  0.00504566
   46.4004  0.00504233
   46.5996  0.00504927
   46.7998  0.00503258
        47  0.00500632
   47.2002  0.00503921
   47.4004  0.00503255
   47.5996   0.0050539
   47.7998    0.005063
        48  0.00502904
   48.2002  0.00500272
   48.4004  0.00503184
   48.5996  0.00505781
   48.7998   0.0050426
        49  0.00505819
   49.2002   0.0050413
   49.4004  0.00503732
   49.5996  0.00501646
   49.7998  0.00506211
        50  0.00502631
   50.2002  0.00500221
   50.4004  0.00505199
   50.5996  0.00505345
   50.7998  0.00504796
        51  0.00503057
   51.2002  0.00505493
   51.4004  0.00506306
   51.5996  0.00506947
   51.7998  0.00506736
        52  0.00504039
   52.2002  0.00502222
   52.4004  0.00505151
   52.5996  0.00504303
   52.7998  0.00500931
        53  0.00504021
   53.2002  0.00507426
   53.4004  0.00508347
   53.5996  0.00507079
   53.7998  0.00505664
        54  0.00506128
   54.2002  0.00505701
   54.4004  0.00502149
   54.5996   0.0050332
   54.7998  0.00501695
        55  0.00503961
   55.2002  0.00503195
   55.4004  0.00505905
   55.5996  0.00506871
   55.7998  0.00504939
        56  0.00501946
   56.2002  0.00508149
   56.4004  0.00509693
   56.5996  0.00503357
   56.7998  0.00502673
        57  0.00502716
   57.2002  0.00502513
   57.4004   0.0050041
   57.5996   0.0050483
   57.7998  0.00508793
        58  0.00505021
   58.2002  0.00503984
   58.4004  0.00504643
   58.5996  0.00505432
   58.7998  0.00504796
        59  0.00504779
   59.2002   0.0050509
   59.4004  0.00505426
   59.5996  0.00503149
   59.7998  0.00503516
        60  0.00503302
   60.2002  0.00504053
   60.4004  0.00509305
   60.5996  0.00504859
   60.7998  0.00506403
        61  0.00504722
   61.2002  0.00504916
   61.4004  0.00504993
   61.5996  0.00506027
   61.7998  0.00506517
        62  0.00506735
   62.2002  0.00502472
   62.4004  0.00503624
   62.5996  0.00503838
   62.7998  0.00504051
        63   0.0050728
   63.2002  0.00506055
   63.4004  0.00506122
   63.5996  0.00506664
   63.7998  0.00505374
        64  0.00505223
   64.2002  0.00506388
   64.4004  0.00503715
   64.5996  0.00505136
   64.7998  0.00504119
        65  0.00507246
   65.2002  0.00502784
   65.4004  0.00502427
   65.5996  0.00503541
   65.7998  0.00506146
        66  0.00508535
   66.2002  0.00510725
   66.4004  0.00506243
   66.5996  0.00504894
   66.7998  0.00504448
        67  0.00501064
   67.2002  0.00502247
   67.4004  0.00501973
   67.5996  0.00505661
   67.7998  0.00507324
        68  0.00506234
   68.2002   0.0050506
   68.4004  0.00508253
   68.5996  0.00506256
   68.7998  0.00503348
        69  0.00506816
   69.2002  0.00506268
   69.4004  0.00505133
   69.5996  0.00505124
   69.7998  0.00509277
        70  0.00505022
   70.2002    0.005015
   70.4004  0.00508217
   70.5996  0.00504752
   70.7998   0.0050659
        71  0.00504519
   71.2002  0.00506969
   71.4004  0.00508041
   71.5996  0.00503932
   71.7998  0.00506164
        72  0.00507814
   72.2002  0.00504037
   72.4004  0.00503501
   72.5996  0.00504529
   72.7998  0.00503835
        73  0.00507052
   73.2002  0.00505167
   73.4004   0.0050675
   73.5996  0.00507643
   73.7998  0.00507854
        74   0.0050782
   74.2002  0.00505727
   74.4004  0.00504219
   74.5996  0.00504954
   74.7998  0.00505138
        75  0.00508415
   75.2002  0.00505795
   75.4004  0.00506595
   75.5996  0.00506052
   75.7998  0.00504333
        76  0.00503614
   76.2002   0.0050949
   76.4004  0.00509466
   76.5996  0.00502786
   76.7998   0.0050422
        77  0.00503207
   77.2002  0.00505457
   77.4004  0.00506476
   77.5996  0.00506123
   77.7998  0.00504202
        78  0.00501856
   78.2002  0.00506986
   78.4004  0.00511432
   78.5996  0.00509866
   78.7998  0.00504242
        79  0.00506205
   79.2002  0.00505498
   79.4004  0.00506997
   79.5996  0.00507722
   79.7998  0.00506404
        80  0.00505942
   80.2002  0.00506625
   80.4004  0.00507983
   80.5996  0.00505737
   80.7998  0.00507323
        81  0.00507333
   81.2002  0.00509302
   81.4004  0.00509134
   81.5996  0.00504626
   81.7998  0.00505097
        82  0.00508521
   82.2002  0.00504945
   82.4004  0.00505813
   82.5996   0.0050551
   82.7998  0.00506525
        83  0.00509625
   83.2002  0.00508999
   83.4004  0.00509531
   83.5996  0.00508933
   83.7998  0.00507874
        84  0.00505093
   84.2002  0.00507566
   84.4004  0.00506738
   84.5996  0.00505835
   84.7998  0.00506048
        85   0.0050973
   85.2002  0.00505864
   85.4004  0.00505758
   85.5996  0.00506158
   85.7998   0.0050868
        86  0.00510039
   86.2002  0.00511593
   86.4004  0.00508961
   86.5996  0.00506341
   86.7998  0.00507273
        87  0.00502826
   87.2002  0.00504197
   87.4004  0.00502781
   87.5996  0.00508011
   87.7998  0.00509239
        88  0.00506726
   88.2002  0.00509345
   88.4004  0.00513311
   88.5996  0.00509905
   88.7998  0.00507718
        89   0.0050811
   89.2002  0.00506374
   89.4004  0.00505515
   89.5996  0.00506892
   89.7998  0.00509288
        90  0.00507949
   90.2002  0.00508084
   90.4004  0.00509593
   90.5996  0.00504818
   90.7998  0.00507075
        91  0.00505848
   91.2002  0.00510465
   91.4004   0.0051114
   91.5996  0.00505883
   91.7998  0.00507151
        92  0.00509924
   92.2002  0.00509296
   92.4004  0.00509413
   92.5996  0.00507742
   92.7998  0.00505626
        93  0.00506837
   93.2002  0.00505827
   93.4004  0.00509873
   93.5996    0.005106
   93.7998   0.0051155
        94  0.00511429
   94.2002  0.00507693
   94.4004  0.00506841
   94.5996   0.0050848
   94.7998  0.00506798
        95  0.00507549
   95.2002  0.00505423
   95.4004  0.00507631
   95.5996  0.00507389
   95.7998  0.00510353
        96  0.00511869
   96.2002  0.00512654
   96.4004  0.00509089
   96.5996  0.00506991
   96.7998   0.0051141
        97  0.00508816
   97.2002  0.00507268
   97.4004  0.00503709
   97.5996   0.0050585
   97.7998  0.00508196
        98  0.00509922
   98.2002   0.0051145
   98.4004  0.00512855
   98.5996  0.00509918
   98.7998  0.00504594
        99  0.00505785
   99.2002  0.00508543
   99.4004   0.0050914
   99.5996  0.00506775
   99.7998  0.00508526
       100  0.00506848
     100.2  0.00507439
     100.4  0.00513651
     100.6  0.00510662
     100.8  0.00508082
       101  0.00506993
     101.2  0.00509681
     101.4  0.00511024
     101.6  0.00508699
     101.8  0.00508521
       102  0.00508763
     102.2  0.00506158
     102.4  0.00506507
     102.6  0.00511038
     102.8  0.00511481
       103  0.00512083
     103.2  0.00510482
     103.4  0.00510605
     103.6  0.00511101
     103.8  0.00509747
       104  0.00508207
     104.2  0.00506734
     104.4  0.00504298
     104.6  0.00508312
     104.8  0.00510016
       105  0.00512986
     105.2  0.00508062
     105.4  0.00508948
     105.6  0.00508688
     105.8  0.00508946
       106  0.00509699
     106.2  0.00511157
     106.4  0.00510917
     106.6  0.00506271
     106.8  0.00507615
       107  0.00507817
     107.2  0.00508223
     107.4   0.0050802
     107.6  0.00509296
     107.8  0.00513902
       108    0.005135
     108.2  0.00511687
     108.4  0.00511366
     108.6  0.00507025
     108.8  0.00504479
       109  0.00506419
     109.2   0.0050878
     109.4  0.00511695
     109.6  0.00513507
     109.8  0.00515161
       110  0.00512025
     110.2  0.00510033
     110.4  0.00510193
     110.6  0.00506121
     110.8  0.00508861
       111  0.00509094
     111.2  0.00511089
     111.4  0.00509924
     111.6  0.00508261
     111.8   0.0051119
       112  0.00511905
     112.2  0.00507966
     112.4  0.00510703
     112.6  0.00509575
     112.8  0.00510704
       113  0.00510514
     113.2  0.00508624
     113.4   0.0050873
     113.6  0.00509076
     113.8  0.00510271
       114  0.00508545
     114.2   0.0050941
     114.4  0.00510805
     114.6   0.0051325
     114.8  0.00511148
       115  0.00511782
     115.2  0.00508654
     115.4  0.00508884
     115.6  0.00508342
     115.8   0.0050813
       116  0.00509295
     116.2  0.00512242
     116.4  0.00510497
     116.6  0.00509627
     116.8  0.00514353
       117  0.00513371
     117.2  0.00511306
     117.4  0.00508152
     117.6  0.00507549
     117.8  0.00509796
       118  0.00509293
     118.2  0.00511541
     118.4  0.00512642
     118.6  0.00510887
     118.8  0.00509413
       119  0.00511211
     119.2  0.00510319
     119.4  0.00510844
     119.6  0.00509384
     119.8  0.00514256
       120  0.00511357
     120.2  0.00508832
     120.4  0.00510871
     120.6  0.00509139
     120.8  0.00510215
       121  0.00509589
     121.2  0.00509768
     121.4  0.00511746
     121.6  0.00513609
     121.8  0.00513643
       122  0.00512417
     122.2  0.00507784
     122.4  0.00510348
     122.6  0.00512292
     122.8  0.00510381
       123   0.0051076
     123.2  0.00506656
     123.4  0.00510145
     123.6  0.00511998
     123.8  0.00512105
       124  0.00513293
     124.2  0.00513898
     124.4  0.00511261
     124.6  0.00512827
     124.8  0.00509142
       125   0.0051055
     125.2  0.00510059
     125.4  0.00513669
     125.6  0.00509919
     125.8  0.00505772
       126  0.00509135
     126.2  0.00513304
     126.4  0.00513748
     126.6  0.00513523
     126.8  0.00514959
       127  0.00511199
     127.2  0.00509951
     127.4  0.00509416
     127.6  0.00509376
     127.8  0.00509249
       128  0.00509735
     128.2  0.00510844
     128.4   0.0051386
     128.6  0.00512406
     128.8  0.00511937
       129  0.00513759
     129.2  0.00512158
     129.4  0.00513186
     129.6  0.00511943
     129.8  0.00513085
       130  0.00509702
     130.2  0.00508922
     130.4  0.00513125
     130.6  0.00509179
     130.8  0.00508429
       131  0.00511839
     131.2  0.00513781
     131.4  0.00512492
     131.6  0.00513226
     131.8   0.0051344
       132  0.00512096
     132.2  0.00510416
     132.4  0.00509768
     132.6  0.00508689
     132.8  0.00509024
       133  0.00513235
     133.2  0.00513714
     133.4  0.00513417
     133.6  0.00512125
     133.8  0.00510616
       134  0.00512211
     134.2  0.00516246
     134.4  0.00512624
     134.6  0.00511754
     134.8  0.00509798
       135  0.00513328
     135.2  0.00510599
     135.4  0.00512178
     135.6  0.00510512
     135.8  0.00511557
       136  0.00512505
     136.2  0.00515748
     136.4  0.00514483
     136.6  0.00510334
     136.8  0.00509899
       137  0.00506837
     137.2  0.00509967
     137.4  0.00511849
     137.6   0.0051186
     137.8  0.00512153
       138  0.00512921
     138.2  0.00512203
     138.4  0.00514615
     138.6   0.0051112
     138.8    0.005099
       139  0.00510711
     139.2  0.00508562
     139.4  0.00510158
     139.6  0.00512576
     139.8  0.00516901
       140  0.00513343
     140.2  0.00509704
     140.4  0.00515801
     140.6  0.00512915
     140.8  0.00510129
       141  0.00507386
     141.2  0.00507704
     141.4  0.00510526
     141.6   0.0051327
     141.8  0.00516856
       142  0.00515159
     142.2  0.00511121
     142.4  0.00513214
     142.6  0.00514948
     142.8  0.00512886
       143  0.00511609
     143.2  0.00508314
     143.4  0.00512472
     143.6  0.00512702
     143.8  0.00513703
       144  0.00514152
     144.2  0.00516119
     144.4  0.00512835
     144.6  0.00513439
     144.8  0.00508772
       145  0.00512483
     145.2  0.00511928
     145.4  0.00511878
     145.6  0.00514724
     145.8  0.00513919
       146  0.00511226
     146.2  0.00514436
     146.4    0.005164
     146.6  0.00511214
     146.8  0.00511767
       147  0.00510133
     147.2  0.00511608
     147.4  0.00513861
     147.6  0.00513702
     147.8  0.00514783
       148  0.00514806
     148.2  0.00513555
     148.4  0.00514749
     148.6  0.00512009
     148.8  0.00511084
       149  0.00511025
     149.2  0.00510827
     149.4  0.00513158
     149.6  0.00515253
     149.8  0.00517419
       150  0.00514521
     150.2  0.00512987
     150.4  0.00510702
     150.6  0.00508661
     150.8  0.00511361
       151   0.0051224
     151.2   0.0051603
     151.4  0.00516779
     151.6  0.00514952
     151.8  0.00516592
       152  0.00514782
     152.2  0.00511849
     152.4  0.00509443
     152.6  0.00507603
     152.8   0.0050794
       153  0.00511541
     153.2  0.00513591
     153.4  0.00517679
     153.6  0.00518097
     153.8  0.00514804
       154  0.00513737
     154.2  0.00513746
     154.4  0.00511422
     154.6  0.00510946
     154.8  0.00510671
       155  0.00511873
     155.2  0.00510144
     155.4  0.00512679
     155.6   0.0051472
     155.8   0.0051427
       156  0.00513436
     156.2  0.00520529
     156.4  0.00518789
     156.6  0.00511125
     156.8  0.00511918
       157   0.0051337
     157.2   0.0051245
     157.4  0.00509469
     157.6  0.00511782
     157.8  0.00514627
       158  0.00515635
     158.2  0.00516479
     158.4  0.00514192
     158.6  0.00510543
     158.8  0.00510675
       159  0.00515254
     159.2   0.0051277
     159.4  0.00511871
     159.6  0.00513586
     159.8  0.00516111
       160  0.00513828
     160.2  0.00515031
     160.4  0.00517624
     160.6  0.00513963
     160.8   0.0051356
       161  0.00511767
     161.2  0.00515708
     161.4  0.00516598
     161.6  0.00512785
     161.8  0.00513071
       162  0.00514148
     162.2  0.00512441
     162.4  0.00516254
     162.6  0.00515265
     162.8  0.00515015
       163  0.00516945
     163.2  0.00512968
     163.4  0.00518394
     163.6  0.00517746
     163.8  0.00513061
       164  0.00512246
     164.2  0.00511988
     164.4   0.0051415
     164.6  0.00515853
     164.8  0.00514118
       165  0.00515674
     165.2  0.00515698
     165.4  0.00517317
     165.6  0.00517311
     165.8  0.00513321
       166  0.00511403
     166.2  0.00514897
     166.4  0.00514696
     166.6  0.00513332
     166.8  0.00514068
       167  0.00511982
     167.2  0.00514289
     167.4  0.00516373
     167.6  0.00518553
     167.8  0.00516936
       168  0.00515664
     168.2  0.00514302
     168.4  0.00512986
     168.6  0.00512148
     168.8  0.00513951
       169  0.00513866
     169.2  0.00510902
     169.4  0.00515919
     169.6   0.0052049
     169.8  0.00520692
       170  0.00517674
     170.2  0.00515293
     170.4  0.00517013
     170.6  0.00513439
     170.8  0.00514525
       171  0.00513498
     171.2  0.00512318
     171.4  0.00513408
     171.6  0.00513949
     171.8  0.00519588
       172  0.00521025
     172.2  0.00516394
     172.4  0.00515773
     172.6  0.00515884
     172.8  0.00517757
       173  0.00520039
     173.2  0.00514351
     173.4  0.00513302
     173.6  0.00513361
     173.8  0.00514678
       174  0.00515774
     174.2   0.0051807
     174.4  0.00517011
     174.6  0.00515951
     174.8  0.00514747
       175  0.00517862
     175.2  0.00516407
     175.4  0.00519064
     175.6  0.00514831
     175.8  0.00512072
       176  0.00512047
     176.2  0.00514398
     176.4  0.00515235
     176.6  0.00515296
     176.8  0.00517562
       177  0.00514251
     177.2  0.00516202
     177.4  0.00518862
     177.6  0.00519677
     177.8  0.00519597
       178  0.00514373
     178.2  0.00514632
     178.4  0.00516321
     178.6  0.00515697
     178.8  0.00511505
       179  0.00513867
     179.2  0.00515529
     179.4  0.00520617
     179.6  0.00522717
     179.8  0.00520594
       180  0.00513981
     180.2  0.00510719
     180.4  0.00518974
     180.6  0.00513681
     180.8  0.00511737
       181  0.00513749
     181.2  0.00520449
     181.4  0.00521592
     181.6  0.00519215
     181.8  0.00520896
       182  0.00521126
     182.2  0.00514899
     182.4  0.00512699
     182.6  0.00514065
     182.8  0.00516932
       183  0.00517662
     183.2  0.00515221
     183.4  0.00517703
     183.6  0.00518038
     183.8  0.00519443
       184  0.00516169
     184.2  0.00516763
     184.4  0.00514743
     184.6  0.00519724
     184.8  0.00519828
       185  0.00519032
     185.2  0.00514237
     185.4  0.00514773
     185.6  0.00513375
     185.8  0.00514192
       186  0.00515871
     186.2  0.00518583
     186.4  0.00519272
     186.6  0.00516137
     186.8  0.00516264
       187  0.00515259
     187.2  0.00517914
     187.4  0.00518298
     187.6  0.00518026
     187.8  0.00516345
       188  0.00514786
     188.2  0.00514945
     188.4  0.00520254
     188.6  0.00519189
     188.8  0.00515854
       189  0.00517744
     189.2  0.00518351
     189.4  0.00516616
     189.6  0.00516499
     189.8    0.005206
       190  0.00516305
     190.2  0.00514309
     190.4  0.00517347
     190.6  0.00516767
     190.8  0.00519411
       191  0.00519119
     191.2  0.00518511
     191.4  0.00516848
     191.6  0.00516491
     191.8  0.00515549
       192   0.0051557
     192.2  0.00517004
     192.4  0.00519127
     192.6  0.00522111
     192.8  0.00519307
       193  0.00519058
     193.2  0.00517075
     193.4  0.00518529
     193.6   0.0051704
     193.8   0.0051686
       194  0.00517899
     194.2  0.00520358
     194.4  0.00521023
     194.6  0.00519301
     194.8  0.00515994
       195  0.00518347
     195.2  0.00520711
     195.4  0.00518658
     195.6  0.00516558
     195.8  0.00515446
       196  0.00517078
     196.2   0.0052071
     196.4  0.00520208
     196.6  0.00517621
     196.8  0.00518266
       197  0.00519241
     197.2  0.00519136
     197.4  0.00516285
     197.6  0.00518025
     197.8  0.00518632
       198  0.00516409
     198.2  0.00517461
     198.4  0.00519484
     198.6  0.00518407
     198.8  0.00517092
       199  0.00520141
     199.2  0.00519283
     199.4  0.00519387
     199.6  0.00518719
     199.8  0.00518318
       200  0.00514548
     200.2  0.00516191
     200.4  0.00522911
     200.6  0.00519666
     200.8  0.00518178
       201  0.00517037
     201.2  0.00515895
     201.4  0.00518937
     201.6  0.00516843
     201.8   0.0051689
       202  0.00519126
     202.2  0.00519746
     202.4  0.00522657
     202.6  0.00520346
     202.8  0.00518037
       203  0.00521137
     203.2   0.0051883
     203.4   0.0051847
     203.6  0.00521272
     203.8  0.00520299
       204  0.00520326
     204.2   0.0051946
     204.4  0.00517208
     204.6  0.00517515
     204.8  0.00518377
       205  0.00519226
     205.2  0.00516753
     205.4  0.00519219
     205.6  0.00518626
     205.8  0.00519522
       206  0.00520934
     206.2  0.00522118
     206.4   0.0052133
     206.6   0.0051892
     206.8   0.0051891
       207  0.00520701
     207.2  0.00521271
     207.4  0.00517492
     207.6  0.00518761
     207.8  0.00521882
       208  0.00517227
     208.2  0.00518389
     208.4  0.00521812
     208.6  0.00520851
     208.8   0.0052069
       209  0.00524231
     209.2  0.00517932
     209.4   0.0051581
     209.6   0.0051885
     209.8  0.00521039
       210  0.00517441
     210.2  0.00516786
     210.4  0.00521723
     210.6  0.00521157
     210.8  0.00520773
       211   0.0051819
     211.2  0.00520753
     211.4  0.00522452
     211.6  0.00518527
     211.8  0.00519601
       212  0.00520171
     212.2  0.00519312
     212.4  0.00520527
     212.6  0.00518752
     212.8  0.00517065
       213  0.00519567
     213.2  0.00522158
     213.4  0.00524613
     213.6  0.00521888
     213.8  0.00521441
       214   0.0051863
     214.2  0.00520317
     214.4  0.00519585
     214.6  0.00518713
     214.8   0.0051599
       215  0.00518176
     215.2  0.00519591
     215.4   0.0052054
     215.6  0.00521479
     215.8  0.00522101
       216  0.00525116
     216.2  0.00526992
     216.4  0.00522197
     216.6  0.00517607
     216.8   0.0051707
       217  0.00516034
     217.2  0.00517362
     217.4   0.0052059
     217.6  0.00524069
     217.8  0.00525262
       218  0.00522257
     218.2  0.00520801
     218.4  0.00519865
     218.6  0.00519188
     218.8   0.0051887
       219  0.00520772
     219.2  0.00518988
     219.4  0.00520884
     219.6  0.00521943
     219.8  0.00523084
       220  0.00519641
     220.2  0.00519509
     220.4  0.00524476
     220.6  0.00523005
     220.8  0.00521065
       221  0.00520185
     221.2  0.00519922
     221.4  0.00522894
     221.6  0.00520611
     221.8  0.00520127
       222  0.00520739
     222.2  0.00519835
     222.4  0.00523496
     222.6  0.00525718
     222.8  0.00523172
       223  0.00523158
     223.2  0.00519718
     223.4  0.00519582
     223.6  0.00520098
     223.8  0.00520939
       224  0.00520628
     224.2  0.00521172
     224.4  0.00521026
     224.6  0.00521369
     224.8  0.00519804
       225  0.00520106
     225.2  0.00519715
     225.4  0.00524231
     225.6  0.00523656
     225.8  0.00520121
       226  0.00519463
     226.2  0.00523196
     226.4  0.00522067
     226.6  0.00519083
     226.8   0.0052072
       227  0.00521348
     227.2  0.00524006
     227.4  0.00522336
     227.6  0.00520744
     227.8  0.00520488
       228  0.00521096
     228.2  0.00521706
     228.4  0.00521704
     228.6  0.00521248
     228.8  0.00522129
       229  0.00524298
     229.2   0.0052188
     229.4   0.0051837
     229.6  0.00518897
     229.8  0.00523112
       230   0.0052095
     230.2  0.00519368
     230.4  0.00525201
     230.6  0.00524136
     230.8  0.00523592
       231   0.0052315
     231.2    0.005201
     231.4  0.00520805
     231.6  0.00524702
     231.8  0.00522838
       232  0.00520971
     232.2  0.00517419
     232.4  0.00521155
     232.6  0.00525173
     232.8  0.00526229
       233  0.00525891
     233.2  0.00520712
     233.4  0.00520215
     233.6  0.00521047
     233.8  0.00519885
       234  0.00522242
     234.2  0.00525976
     234.4  0.00522141
     234.6  0.00519312
     234.8   0.0052089
       235   0.0052635
     235.2  0.00522735
     235.4  0.00523768
     235.6  0.00521652
     235.8  0.00520076
       236  0.00521012
     236.2  0.00521193
     236.4  0.00521227
     236.6  0.00520648
     236.8  0.00518273
       237   0.0052084
     237.2    0.005269
     237.4  0.00527892
     237.6  0.00524539
     237.8  0.00522424
       238  0.00519052
     238.2  0.00518336
     238.4  0.00523185
     238.6  0.00520361
     238.8  0.00520613
       239   0.0052415
     239.2  0.00524468
     239.4  0.00523667
     239.6  0.00524428
     239.8  0.00529527
       240  0.00525174
     240.2  0.00522321
     240.4  0.00525116
     240.6  0.00521027
     240.8  0.00519646
       241  0.00520125
     241.2  0.00523164
     241.4  0.00523192
     241.6  0.00524248
     241.8  0.00527147
       242  0.00525016
     242.2  0.00523188
     242.4  0.00523619
     242.6  0.00524609
     242.8  0.00522461
       243  0.00520851
     243.2  0.00520664
     243.4  0.00523783
     243.6  0.00524527
     243.8  0.00525838
       244  0.00524607
     244.2   0.0052487
     244.4  0.00522768
     244.6  0.00522542
     244.8  0.00520184
       245  0.00523391
     245.2  0.00524366
     245.4  0.00521868
     245.6  0.00519537
     245.8  0.00523921
       246  0.00528656
     246.2  0.00527889
     246.4  0.00524249
     246.6  0.00524842
     246.8  0.00525831
       247  0.00520553
     247.2  0.00520653
     247.4  0.00523567
     247.6  0.00523254
     247.8  0.00521331
       248  0.00519591
     248.2  0.00525219
     248.4  0.00530376
     248.6  0.00528828
     248.8    0.005269
       249  0.00525743
     249.2  0.00521041
     249.4  0.00522532
     249.6  0.00524807
     249.8  0.00526513
       250  0.00521512
     250.2  0.00519252
     250.4  0.00524453
     250.6  0.00524096
     250.8  0.00524806
       251  0.00525938
     251.2  0.00528038
     251.4  0.00525246
     251.6  0.00526401
     251.8  0.00527061
       252  0.00522894
     252.2  0.00517361
     252.4  0.00520207
     252.6  0.00523964
     252.8  0.00529331
       253  0.00531158
     253.2  0.00528193
     253.4  0.00524681
     253.6  0.00524069
     253.8  0.00520442
       254  0.00521806
     254.2  0.00525531
     254.4  0.00525314
     254.6  0.00525285
     254.8  0.00526469
       255  0.00529268
     255.2  0.00524303
     255.4  0.00522889
     255.6  0.00520704
     255.8  0.00521229
       256  0.00528483
     256.2  0.00531011
     256.4   0.0052661
     256.6  0.00524321
     256.8  0.00525481
       257  0.00521464
     257.2  0.00521131
     257.4  0.00526264
     257.6  0.00526678
     257.8  0.00524912
       258  0.00523707
     258.2  0.00522948
     258.4  0.00524343
     258.6   0.0052425
     258.8   0.0052705
       259  0.00528103
     259.2  0.00522563
     259.4  0.00524146
     259.6   0.0052754
     259.8  0.00529801
       260   0.0052479
     260.2  0.00524289
     260.4  0.00526729
     260.6  0.00521736
     260.8   0.0052396
       261  0.00523795
     261.2  0.00526499
     261.4  0.00524521
     261.6  0.00523861
     261.8  0.00526059
       262  0.00527288
     262.2  0.00525418
     262.4  0.00524766
     262.6  0.00522164
     262.8  0.00521086
       263  0.00525447
     263.2  0.00525172
     263.4  0.00526715
     263.6  0.00528419
     263.8  0.00525839
       264  0.00519601
     264.2  0.00524573
     264.4  0.00526781
     264.6  0.00527242
     264.8  0.00524275
       265  0.00523311
     265.2  0.00521846
     265.4  0.00527691
     265.6  0.00526528
     265.8  0.00523255
       266  0.00524785
     266.2  0.00528442
     266.4  0.00528434
     266.6  0.00526532
     266.8  0.00528695
       267  0.00526299
     267.2   0.0052369
     267.4  0.00520344
     267.6  0.00523408
     267.8  0.00527686
       268  0.00529151
     268.2  0.00527702
     268.4  0.00529337
     268.6  0.00528318
     268.8   0.0052676
       269  0.00529077
     269.2  0.00524951
     269.4  0.00523977
     269.6  0.00524385
     269.8  0.00526361
       270  0.00524545
     270.2  0.00524485
     270.4  0.00531741
     270.6  0.00530692
     270.8  0.00526969
       271  0.00526206
     271.2  0.00527325
     271.4  0.00523593
     271.6  0.00525455
     271.8  0.00529657
       272   0.0052443
     272.2  0.00521572
     272.4   0.0052638
     272.6   0.0052817
     272.8  0.00527564
       273  0.00530735
     273.2  0.00528017
     273.4  0.00528986
     273.6  0.00525372
     273.8  0.00522457
       274   0.0052187
     274.2  0.00525085
     274.4  0.00528027
     274.6  0.00528455
     274.8    0.005291
       275  0.00531305
     275.2   0.0052568
     275.4  0.00523115
     275.6  0.00521669
     275.8  0.00523322
       276  0.00526836
     276.2  0.00529449
     276.4   0.0052863
     276.6  0.00526951
     276.8  0.00525597
       277  0.00524729
     277.2  0.00526056
     277.4  0.00524301
     277.6  0.00524208
     277.8  0.00526985
       278  0.00527635
     278.2  0.00527237
     278.4  0.00529692
     278.6  0.00526595
     278.8  0.00522333
       279   0.0052548
     279.2  0.00525583
     279.4   0.0052792
     279.6  0.00531836
     279.8  0.00533104
       280  0.00526682
     280.2  0.00523869
     280.4  0.00524132
     280.6  0.00522562
     280.8  0.00523535
       281   0.0052327
     281.2   0.0052695
     281.4  0.00531068
     281.6  0.00530294
     281.8   0.0053061
       282  0.00528529
     282.2  0.00524283
     282.4  0.00530326
     282.6  0.00528689
     282.8  0.00525224
       283  0.00523485
     283.2  0.00522499
     283.4  0.00526771
     283.6  0.00531932
     283.8  0.00531852
       284  0.00528129
     284.2  0.00526941
     284.4  0.00527239
     284.6  0.00527636
     284.8   0.0052577
       285  0.00525957
     285.2  0.00523271
     285.4  0.00526459
     285.6  0.00525351
     285.8  0.00529109
       286  0.00530026
     286.2  0.00530429
     286.4  0.00527314
     286.6  0.00523395
     286.8  0.00526595
       287  0.00529081
     287.2  0.00531443
     287.4  0.00526143
     287.6  0.00524172
     287.8  0.00524002
       288  0.00523562
     288.2    0.005253
     288.4  0.00528279
     288.6  0.00528549
     288.8  0.00528233
       289  0.00534483
     289.2  0.00530579
     289.4  0.00524711
     289.6  0.00527276
     289.8  0.00530297
       290  0.00524993
     290.2   0.0052444
     290.4  0.00531547
     290.6  0.00529082
     290.8  0.00527823
       291  0.00527879
     291.2  0.00527252
     291.4  0.00526755
     291.6  0.00527795
     291.8  0.00528121
       292  0.00525648
     292.2  0.00527207
     292.4   0.0053089
     292.6  0.00531886
     292.8  0.00531281
       293   0.0052989
     293.2   0.0052593
     293.4  0.00529177
     293.6  0.00528667
     293.8  0.00523063
       294   0.0052462
     294.2  0.00528871
     294.4   0.0053158
     294.6  0.00531773
     294.8  0.00527882
       295  0.00529359
     295.2  0.00526484
     295.4  0.00528038
     295.6  0.00526198
     295.8  0.00525643
       296  0.00528041
     296.2  0.00532092
     296.4   0.0053002
     296.6  0.00528076
     296.8  0.00533649
       297  0.00529538
     297.2  0.00528158
     297.4  0.00527609
     297.6  0.00526363
     297.8  0.00530864
       298  0.00527891
     298.2  0.00528149
     298.4  0.00530942
     298.6  0.00530559
     298.8  0.00531287
       299  0.00533052
     299.2  0.00525461
     299.4  0.00524858
     299.6  0.00529098
     299.8   0.0053183
       300   0.0052973
     300.2  0.00530234
     300.4  0.00534516
     300.6    0.005316
     300.8  0.00527517
       301  0.00526504
     301.2  0.00529836
     301.4  0.00529937
     301.6  0.00526639
     301.8  0.00531803
       302  0.00531719
     302.2  0.00528914
     302.4  0.00531554
     302.6  0.00528626
     302.8  0.00525873
       303  0.00529495
     303.2  0.00528836
     303.4  0.00530073
     303.6  0.00530178
     303.8  0.00530322
       304  0.00531298
     304.2  0.00530754
     304.4   0.0053063
     304.6  0.00530659
     304.8  0.00526304
       305  0.00528202
     305.2  0.00525685
     305.4  0.00529371
     305.6  0.00531789
     305.8  0.00531208
       306  0.00531416
     306.2   0.0053152
     306.4  0.00532575
     306.6  0.00531716
     306.8  0.00528776
       307  0.00526889
     307.2  0.00529028
     307.4    0.005324
     307.6  0.00533079
     307.8   0.0052932
       308  0.00528223
     308.2  0.00526278
     308.4  0.00531301
     308.6   0.0053317
     308.8  0.00531056
       309  0.00530526
     309.2  0.00529556
     309.4    0.005304
     309.6   0.0053259
     309.8  0.00534512
       310  0.00529701
     310.2  0.00527179
     310.4  0.00530859
     310.6  0.00527974
     310.8  0.00528813
       311  0.00529874
     311.2  0.00530581
     311.4  0.00530857
     311.6  0.00529594
     311.8  0.00532866
       312   0.0053102
     312.2  0.00527961
     312.4  0.00531343
     312.6  0.00531382
     312.8  0.00530909
       313  0.00532757
     313.2  0.00529607
     313.4  0.00530117
     313.6  0.00531465
     313.8  0.00531705
       314  0.00531891
     314.2  0.00530792
     314.4  0.00529284
     314.6  0.00529201
     314.8  0.00528174
       315  0.00531414
     315.2  0.00529682
     315.4  0.00531082
     315.6  0.00530699
     315.8   0.0053187
       316  0.00531915
     316.2  0.00534292
     316.4  0.00532563
     316.6  0.00529635
     316.8  0.00530708
       317  0.00531444
     317.2  0.00532714
     317.4  0.00529807
     317.6  0.00529051
     317.8  0.00532107
       318  0.00529115
     318.2  0.00529411
     318.4  0.00534239
     318.6  0.00536172
     318.8  0.00533853
       319  0.00532534
     319.2  0.00528072
     319.4  0.00526495
     319.6  0.00530448
     319.8  0.00533325
       320  0.00534168
     320.2  0.00534017
     320.4  0.00536149
     320.6  0.00534301
     320.8  0.00531243
       321  0.00528379
     321.2  0.00526248
     321.4   0.0052989
     321.6  0.00530918
     321.8  0.00532849
       322  0.00534599
     322.2  0.00532353
     322.4  0.00532623
     322.6  0.00533851
     322.8  0.00532466
       323  0.00535152
     323.2  0.00534236
     323.4   0.0053098
     323.6  0.00529152
     323.8  0.00528114
       324  0.00528725
     324.2  0.00535021
     324.4  0.00535475
     324.6  0.00532668
     324.8  0.00533358
       325  0.00535131
     325.2  0.00530572
     325.4  0.00533667
     325.6  0.00532895
     325.8  0.00532288
       326  0.00530265
     326.2  0.00531914
     326.4  0.00534352
     326.6  0.00533566
     326.8  0.00534298
       327  0.00531605
     327.2  0.00534996
     327.4  0.00536374
     327.6  0.00533351
     327.8  0.00535007
       328  0.00531789
     328.2  0.00530225
     328.4  0.00531866
     328.6  0.00529145
     328.8  0.00531949
       329   0.0053877
     329.2  0.00536454
     329.4  0.00535582
     329.6  0.00535462
     329.8  0.00537096
       330  0.00532012
     330.2  0.00528359
     330.4  0.00532576
     330.6  0.00531203
     330.8  0.00532001
       331  0.00531173
     331.2  0.00533745
     331.4  0.00534348
     331.6  0.00534974
     331.8  0.00537155
       332  0.00534882
     332.2  0.00530642
     332.4   0.0053302
     332.6  0.00534924
     332.8  0.00535261
       333  0.00531952
     333.2   0.0052869
     333.4  0.00533045
     333.6  0.00533052
     333.8   0.0053728
       334  0.00539564
     334.2  0.00537187
     334.4  0.00534398
     334.6  0.00533531
     334.8  0.00529159
       335  0.00527992
     335.2  0.00530553
     335.4  0.00533666
     335.6  0.00530739
     335.8  0.00536334
       336  0.00538702
     336.2  0.00541807
     336.4  0.00538272
     336.6  0.00533157
     336.8  0.00532064
       337  0.00527134
     337.2  0.00528826
     337.4  0.00533873
     337.6  0.00534226
     337.8  0.00533494
       338  0.00533329
     338.2  0.00537577
     338.4   0.0053901
     338.6  0.00533985
     338.8  0.00532881
       339  0.00534589
     339.2  0.00529527
     339.4  0.00529903
     339.6  0.00533565
     339.8   0.0053479
       340  0.00536214
     340.2  0.00534534
     340.4  0.00540128
     340.6  0.00535584
     340.8  0.00531587
       341  0.00532038
     341.2  0.00534979
     341.4  0.00535302
     341.6   0.0053323
     341.8  0.00535067
       342  0.00534748
     342.2  0.00532642
     342.4  0.00534638
     342.6  0.00535371
     342.8  0.00532963
       343  0.00536965
     343.2  0.00538188
     343.4  0.00537272
     343.6  0.00534507
     343.8   0.0053656
       344  0.00536118
     344.2  0.00533542
     344.4  0.00530854
     344.6  0.00535537
     344.8  0.00534681
       345  0.00537203
     345.2  0.00530382
     345.4  0.00533652
     345.6  0.00536554
     345.8  0.00538981
       346  0.00537956
     346.2  0.00537117
     346.4  0.00539037
     346.6  0.00536554
     346.8  0.00537824
       347  0.00530192
     347.2  0.00533723
     347.4  0.00536195
     347.6  0.00536706
     347.8  0.00534756
       348  0.00533442
     348.2  0.00536575
     348.4  0.00538451
     348.6  0.00537151
     348.8  0.00535086
       349  0.00535453
     349.2  0.00533811
     349.4  0.00534265
     349.6  0.00536087
     349.8  0.00536828
       350  0.00534448
     350.2   0.0053505
     350.4  0.00537695
     350.6  0.00536505
     350.8  0.00540175
       351  0.00539984
     351.2  0.00538202
     351.4  0.00537114
     351.6  0.00531489
     351.8  0.00535063
       352  0.00537178
     352.2  0.00533049
     352.4   0.0053504
     352.6  0.00537657
     352.8  0.00539828
       353   0.0054133
     353.2  0.00536422
     353.4   0.0053615
     353.6  0.00538826
     353.8  0.00536827
       354  0.00533596
     354.2  0.00534481
     354.4  0.00534532
     354.6  0.00537092
     354.8  0.00535423
       355  0.00539464
     355.2  0.00535736
     355.4  0.00531744
     355.6   0.0053331
     355.8  0.00540302
       356  0.00539524
     356.2  0.00536673
     356.4  0.00537411
     356.6  0.00538163
     356.8  0.00537882
       357  0.00533816
     357.2  0.00533852
     357.4   0.0053225
     357.6  0.00533229
     357.8  0.00541493
       358  0.00544214
     358.2  0.00537168
     358.4  0.00538767
     358.6  0.00536707
     358.8   0.0053382
       359  0.00539105
     359.2  0.00534492
     359.4  0.00534842
     359.6  0.00536611
     359.8  0.00537574
       360  0.00535325
     360.2  0.00535388
     360.4  0.00538951
     360.6  0.00535897
     360.8  0.00535348
       361  0.00540227
     361.2  0.00541273
     361.4  0.00538133
     361.6  0.00535587
     361.8  0.00539681
       362  0.00538414
     362.2  0.00532547
     362.4  0.00534416
     362.6  0.00536537
     362.8  0.00540042
       363  0.00541433
     363.2  0.00537691
     363.4  0.00537554
     363.6  0.00535726
     363.8  0.00538497
       364  0.00539313
     364.2   0.0053597
     364.4  0.00534313
     364.6  0.00539519
     364.8  0.00537078
       365  0.00537012
     365.2  0.00534671
     365.4  0.00539441
     365.6  0.00537113
     365.8  0.00538648
       366  0.00538811
     366.2  0.00542203
     366.4   0.0054148
     366.6  0.00538188
     366.8  0.00535703
       367  0.00531538
     367.2  0.00534807
     367.4  0.00537412
     367.6  0.00539383
     367.8  0.00541296
       368  0.00538437
     368.2  0.00534417
     368.4  0.00539573
     368.6   0.0053844
     368.8  0.00538134
       369  0.00541347
     369.2    0.005362
     369.4  0.00534505
     369.6  0.00535169
     369.8  0.00539017
       370  0.00534634
     370.2  0.00532584
     370.4  0.00537979
     370.6  0.00540563
     370.8  0.00542203
       371   0.0053999
     371.2  0.00535432
     371.4  0.00535939
     371.6  0.00538235
     371.8  0.00542235
       372  0.00539161
     372.2  0.00533251
     372.4  0.00536127
     372.6  0.00539947
     372.8  0.00540543
       373   0.0054076
     373.2  0.00536686
     373.4  0.00533397
     373.6  0.00538592
     373.8  0.00542495
       374  0.00540018
     374.2  0.00541161
     374.4  0.00538956
     374.6  0.00538416
     374.8  0.00534236
       375   0.0053791
     375.2  0.00535196
     375.4  0.00534301
     375.6   0.0053425
     375.8  0.00540916
       376   0.0054192
     376.2   0.0054365
     376.4  0.00541047
     376.6   0.0053717
     376.8  0.00539509
       377  0.00535496
     377.2  0.00536632
     377.4  0.00538505
     377.6  0.00536955
     377.8  0.00535439
       378  0.00539539
     378.2  0.00540581
     378.4  0.00540701
     378.6  0.00541149
     378.8  0.00541449
       379  0.00540675
     379.2  0.00537356
     379.4  0.00534955
     379.6  0.00536839
     379.8  0.00541567
       380  0.00538947
     380.2  0.00535607
     380.4  0.00540052
     380.6  0.00542009
     380.8  0.00541262
       381  0.00538807
     381.2  0.00538916
     381.4  0.00537085
     381.6  0.00535404
     381.8  0.00539924
       382  0.00543215
     382.2  0.00539911
     382.4  0.00540845
     382.6  0.00541206
     382.8  0.00538116
       383  0.00540023
     383.2  0.00538993
     383.4  0.00537366
     383.6  0.00537273
     383.8  0.00542565
       384  0.00545568
     384.2  0.00542812
     384.4  0.00539902
     384.6  0.00538937
     384.8  0.00534468
       385  0.00539122
     385.2  0.00537836
     385.4  0.00537602
     385.6  0.00535841
     385.8  0.00539729
       386  0.00542901
     386.2  0.00542964
     386.4  0.00543479
     386.6  0.00540631
     386.8  0.00540216
       387  0.00541637
     387.2  0.00539064
     387.4   0.0054125
     387.6  0.00539814
     387.8  0.00538469
       388  0.00536736
     388.2  0.00536869
     388.4  0.00541084
     388.6  0.00544508
     388.8  0.00544369
       389  0.00544497
     389.2   0.0054134
     389.4  0.00540681
     389.6  0.00543587
     389.8  0.00544246
       390  0.00539134
     390.2  0.00534036
     390.4  0.00540203
     390.6  0.00538588
     390.8  0.00537242
       391  0.00537031
     391.2  0.00540141
     391.4  0.00541663
     391.6  0.00540947
     391.8  0.00544929
       392  0.00544352
     392.2  0.00537563
     392.4  0.00538679
     392.6  0.00537605
     392.8  0.00535858
       393  0.00536831
     393.2  0.00541358
     393.4  0.00546612
     393.6  0.00543582
     393.8  0.00539318
       394   0.0054033
     394.2  0.00542183
     394.4  0.00539945
     394.6  0.00538641
     394.8   0.0053747
       395  0.00539791
     395.2  0.00537829
     395.4  0.00539165
     395.6  0.00538214
     395.8   0.0054093
       396  0.00541602
     396.2  0.00543363
     396.4  0.00541036
     396.6  0.00538637
     396.8  0.00540616
       397   0.0053936
     397.2  0.00541991
     397.4  0.00539106
     397.6  0.00541358
     397.8   0.0053939
       398  0.00539146
     398.2  0.00541903
     398.4   0.0054517
     398.6  0.00541738
     398.8  0.00539935
       399  0.00540193
     399.2  0.00538073
     399.4  0.00540956
     399.6  0.00540423
     399.8  0.00543818
       400  0.00539767
     400.2  0.00539033
     400.4  0.00543779
     400.6  0.00541664
     400.8  0.00541365
       401  0.00542946
     401.2  0.00540682
     401.4  0.00540461
     401.6   0.0054005
     401.8  0.00540844
       402  0.00542079
     402.2  0.00539369
     402.4  0.00542024
     402.6  0.00544332
     402.8  0.00543728
       403  0.00541657
     403.2  0.00538393
     403.4  0.00542376
     403.6  0.00541093
     403.8  0.00539014
       404  0.00541422
     404.2  0.00545917
     404.4  0.00545501
     404.6  0.00543124
     404.8  0.00539036
       405  0.00543024
     405.2  0.00542188
     405.4  0.00539401
     405.6  0.00538986
     405.8  0.00541624
       406  0.00542181
     406.2  0.00546255
     406.4  0.00548693
     406.6  0.00544225
     406.8  0.00542306
       407   0.0053724
     407.2  0.00537681
     407.4  0.00537948
     407.6  0.00540765
     407.8  0.00542993
       408  0.00541983
     408.2  0.00545799
     408.4  0.00551572
     408.6  0.00546202
     408.8  0.00541916
       409  0.00542285
     409.2  0.00536867
     409.4   0.0053862
     409.6   0.0054447
     409.8  0.00548188
       410  0.00545533
     410.2  0.00540624
     410.4  0.00541562
     410.6  0.00540674
     410.8  0.00541002
       411  0.00541407
     411.2   0.0054212
     411.4  0.00544555
     411.6  0.00544292
     411.8  0.00543485
       412  0.00537999
     412.2  0.00537071
     412.4  0.00543152
     412.6  0.00542396
     412.8  0.00542606
       413  0.00545655
     413.2  0.00542591
     413.4  0.00544166
     413.6   0.0054255
     413.8  0.00540331
       414  0.00539021
     414.2   0.0054258
     414.4  0.00539566
     414.6  0.00540148
     414.8  0.00544352
       415  0.00548937
     415.2    0.005403
     415.4  0.00541396
     415.6  0.00543301
     415.8  0.00546495
       416  0.00544978
     416.2  0.00545095
     416.4  0.00541905
     416.6  0.00537603
     416.8  0.00537588
       417  0.00537482
     417.2  0.00543851
     417.4  0.00544475
     417.6    0.005445
     417.8  0.00539579
       418  0.00539478
     418.2   0.0054161
     418.4  0.00544635
     418.6  0.00542193
     418.8  0.00541611
       419  0.00542897
     419.2  0.00540476
     419.4  0.00541289
     419.6  0.00543748
     419.8  0.00545677
       420  0.00542405
     420.2  0.00539307
     420.4  0.00544058
     420.6  0.00542286
     420.8  0.00541232
       421  0.00545142
     421.2  0.00546931
     421.4  0.00545346
     421.6   0.0054537
     421.8   0.0054867
       422  0.00546955
     422.2  0.00537995
     422.4  0.00540189
     422.6  0.00541332
     422.8  0.00539108
       423  0.00544802
     423.2  0.00546106
     423.4  0.00550887
     423.6  0.00549293
     423.8  0.00545956
       424  0.00543738
     424.2  0.00543678
     424.4  0.00536202
     424.6  0.00536479
     424.8  0.00540122
       425  0.00544567
     425.2  0.00544395
     425.4  0.00546969
     425.6  0.00549018
     425.8  0.00547376
       426  0.00545315
     426.2  0.00544353
     426.4  0.00541155
     426.6  0.00538037
     426.8  0.00541544
       427  0.00541749
     427.2  0.00545782
     427.4   0.0054397
     427.6  0.00546047
     427.8  0.00545751
       428  0.00544401
     428.2  0.00542421
     428.4  0.00542159
     428.6  0.00545452
     428.8  0.00544164
       429  0.00542046
     429.2  0.00539528
     429.4  0.00541526
     429.6  0.00545284
     429.8  0.00549795
       430  0.00543898
     430.2  0.00543489
     430.4  0.00546935
     430.6  0.00544682
     430.8  0.00542266
       431  0.00543238
     431.2  0.00540498
     431.4  0.00538181
     431.6  0.00541484
     431.8  0.00547128
       432  0.00545383
     432.2  0.00543957
     432.4  0.00546918
     432.6   0.0054734
     432.8  0.00547841
       433  0.00543896
     433.2  0.00538151
     433.4  0.00544639
     433.6  0.00544038
     433.8  0.00543111
       434  0.00538666
     434.2  0.00541315
     434.4  0.00546142
     434.6  0.00547774
     434.8  0.00544913
       435  0.00545274
     435.2  0.00543717
     435.4  0.00545692
     435.6  0.00542926
     435.8  0.00545614
       436  0.00541982
     436.2  0.00542315
     436.4  0.00544139
     436.6  0.00543404
     436.8  0.00547504
       437  0.00542561
     437.2  0.00546036
     437.4  0.00547577
     437.6    0.005482
     437.8  0.00547831
       438  0.00542114
     438.2  0.00541394
     438.4  0.00542665
     438.6  0.00544766
     438.8  0.00547346
       439  0.00548756
     439.2  0.00545895
     439.4  0.00545893
     439.6  0.00547745
     439.8  0.00550196
       440  0.00545207
     440.2   0.0053896
     440.4  0.00541792
     440.6  0.00542892
     440.8  0.00548287
       441  0.00545611
     441.2  0.00542528
     441.4  0.00546344
     441.6  0.00546929
     441.8  0.00550589
       442  0.00545153
     442.2  0.00541192
     442.4  0.00542198
     442.6   0.0054613
     442.8  0.00546383
       443  0.00543857
     443.2  0.00544177
     443.4  0.00549341
     443.6  0.00547789
     443.8  0.00543651
       444  0.00543981
     444.2  0.00547162
     444.4  0.00548036
     444.6  0.00547594
     444.8  0.00545198
       445  0.00547429
     445.2  0.00544787
     445.4  0.00543293
     445.6  0.00543862
     445.8  0.00544933
       446  0.00545793
     446.2  0.00548273
     446.4  0.00548933
     446.6  0.00547999
     446.8  0.00544788
       447  0.00545464
     447.2   0.0055051
     447.4  0.00546788
     447.6  0.00541398
     447.8  0.00540679
       448  0.00542965
     448.2  0.00545462
     448.4  0.00548184
     448.6  0.00551858
     448.8  0.00549165
       449  0.00550846
     449.2  0.00541047
     449.4  0.00542595
     449.6  0.00546901
     449.8  0.00544111
       450   0.0054315
     450.2  0.00544342
     450.4  0.00546961
     450.6  0.00545107
     450.8  0.00544922
       451  0.00543942
     451.2  0.00543349
     451.4  0.00549721
     451.6  0.00549574
     451.8   0.0055155
       452    0.005497
     452.2  0.00545632
     452.4  0.00543329
     452.6  0.00540655
     452.8  0.00541219
       453  0.00546354
     453.2   0.0054341
     453.4  0.00546901
     453.6  0.00546846
     453.8  0.00546405
       454   0.0054762
     454.2  0.00550951
     454.4  0.00549179
     454.6  0.00547258
     454.8  0.00542566
       455  0.00541878
     455.2  0.00542307
     455.4  0.00545092
     455.6  0.00545457
     455.8  0.00546795
       456  0.00550649
     456.2  0.00551897
     456.4  0.00553496
     456.6  0.00548636
     456.8  0.00546549
       457  0.00538348
     457.2  0.00540134
     457.4  0.00542242
     457.6  0.00545944
     457.8  0.00548893
       458  0.00546845
     458.2  0.00548069
     458.4  0.00553389
     458.6  0.00552367
     458.8  0.00547834
       459  0.00548694
     459.2  0.00542158
     459.4  0.00540991
     459.6  0.00542808
     459.8  0.00545085
       460   0.0054576
     460.2  0.00547158
     460.4  0.00549758
     460.6  0.00549189
     460.8  0.00549279
       461  0.00548596
     461.2    0.005476
     461.4  0.00544489
     461.6  0.00541633
     461.8  0.00548222
       462  0.00547882
     462.2  0.00543421
     462.4  0.00544531
     462.6  0.00547892
     462.8  0.00553442
       463  0.00552957
     463.2  0.00549264
     463.4  0.00548988
     463.6  0.00547067
     463.8  0.00548541
       464  0.00546106
     464.2  0.00546279
     464.4  0.00546734
     464.6  0.00549279
     464.8  0.00550223
       465  0.00549985
     465.2  0.00547024
     465.4   0.0054569
     465.6   0.0054682
     465.8  0.00546193
       466  0.00545097
     466.2  0.00548758
     466.4  0.00548793
     466.6   0.0054536
     466.8  0.00546276
       467  0.00544205
     467.2  0.00547979
     467.4  0.00547584
     467.6  0.00544572
     467.8  0.00547335
       468  0.00549443
     468.2  0.00549102
     468.4  0.00548345
     468.6  0.00547198
     468.8  0.00546663
       469  0.00549098
     469.2  0.00543556
     469.4  0.00545507
     469.6  0.00551831
     469.8   0.0055578
       470  0.00549168
     470.2  0.00546274
     470.4  0.00549095
     470.6  0.00544204
     470.8  0.00547299
       471  0.00548239
     471.2  0.00544422
     471.4  0.00547071
     471.6  0.00547152
     471.8  0.00553793
       472  0.00550743
     472.2  0.00547748
     472.4   0.0054835
     472.6  0.00546346
     472.8  0.00545293
       473  0.00547222
     473.2  0.00546364
     473.4   0.0054461
     473.6  0.00548426
     473.8  0.00554154
       474  0.00552793
     474.2  0.00550747
     474.4  0.00547818
     474.6  0.00548864
     474.8  0.00549661
       475  0.00548961
     475.2  0.00545713
     475.4  0.00544893
     475.6  0.00545754
     475.8   0.0054943
       476  0.00553061
     476.2  0.00553411
     476.4  0.00550715
     476.6  0.00546987
     476.8  0.00546639
       477  0.00543855
     477.2  0.00547749
     477.4  0.00548744
     477.6  0.00547279
     477.8  0.00548762
       478  0.00549416
     478.2  0.00546595
     478.4  0.00549116
     478.6  0.00548036
     478.8  0.00548374
       479  0.00555562
     479.2  0.00547483
     479.4  0.00544971
     479.6  0.00549895
     479.8  0.00550667
       480  0.00546295
     480.2  0.00546948
     480.4  0.00552179
     480.6  0.00550492
     480.8  0.00549536
       481  0.00550348
     481.2  0.00550734
     481.4  0.00548753
     481.6  0.00542895
     481.8  0.00548259
       482  0.00550649
     482.2  0.00549351
     482.4  0.00552713
     482.6  0.00551005
     482.8  0.00550548
       483  0.00551437
     483.2   0.0055261
     483.4  0.00551181
     483.6  0.00547299
     483.8  0.00544642
       484  0.00544866
     484.2  0.00549527
     484.4  0.00552745
     484.6  0.00551029
     484.8  0.00549077
       485  0.00553199
     485.2  0.00554497
     485.4  0.00555839
     485.6  0.00549966
     485.8   0.0054636
       486   0.0054685
     486.2   0.0054932
     486.4  0.00551884
     486.6  0.00551467
     486.8  0.00551956
       487  0.00545579
     487.2  0.00552228
     487.4  0.00554597
     487.6  0.00549212
     487.8  0.00549748
       488  0.00550323
     488.2  0.00548149
     488.4    0.005518
     488.6  0.00556124
     488.8  0.00550889
       489  0.00548277
     489.2  0.00545007
     489.4  0.00548722
     489.6   0.0055632
     489.8  0.00557128
       490   0.0054992
     490.2  0.00550908
     490.4  0.00552198
     490.6  0.00548614
     490.8  0.00547622
       491  0.00551401
     491.2  0.00551063
     491.4  0.00551928
     491.6  0.00551812
     491.8  0.00555809
       492  0.00555791
     492.2  0.00550664
     492.4  0.00552009
     492.6  0.00553333
     492.8  0.00548682
       493  0.00549299
     493.2  0.00547042
     493.4  0.00548764
     493.6  0.00550224
     493.8  0.00554059
       494   0.0055401
     494.2  0.00559065
     494.4    0.005549
     494.6  0.00550775
     494.8  0.00551789
       495  0.00552147
     495.2  0.00545709
     495.4  0.00550993
     495.6  0.00550789
     495.8  0.00555589
       496  0.00556367
     496.2  0.00555173
     496.4  0.00555796
     496.6  0.00554507
     496.8  0.00547885
       497  0.00542138
     497.2  0.00548705
     497.4  0.00549233
     497.6  0.00548175
     497.8    0.005533
       498  0.00555742
     498.2  0.00553651
     498.4  0.00553802
     498.6  0.00552675
     498.8  0.00545543
       499  0.00549006
     499.2  0.00549452
     499.4  0.00549901
     499.6  0.00554659
     499.8  0.00555888
       500  0.00551812
     500.2  0.00552119
     500.4  0.00554486
     500.6  0.00553783
     500.8  0.00551992
       501  0.00547862
     501.2  0.00544629
     501.4  0.00549094
     501.6  0.00552873
     501.8  0.00553637
       502  0.00551591
     502.2  0.00553855
     502.4  0.00555558
     502.6  0.00554344
     502.8  0.00552483
       503  0.00550171
     503.2   0.0054793
     503.4  0.00549181
     503.6   0.0054794
     503.8  0.00551041
       504  0.00552763
     504.2  0.00552005
     504.4  0.00553569
     504.6  0.00551497
     504.8  0.00553372
       505  0.00558941
     505.2  0.00554142
     505.4  0.00550593
     505.6  0.00548096
     505.8  0.00551567
       506  0.00551214
     506.2  0.00550406
     506.4  0.00552168
     506.6  0.00553424
     506.8  0.00553067
       507  0.00548778
     507.2  0.00552033
     507.4  0.00551743
     507.6  0.00551126
     507.8  0.00551403
       508  0.00549627
     508.2  0.00548953
     508.4  0.00550834
     508.6  0.00552951
     508.8  0.00557471
       509  0.00558197
     509.2  0.00549355
     509.4  0.00549712
     509.6  0.00553118
     509.8  0.00557051
       510  0.00551381
     510.2  0.00548996
     510.4  0.00549018
     510.6  0.00551939
     510.8  0.00555092
       511  0.00553947
     511.2  0.00548583
     511.4  0.00547542
     511.6  0.00550524
     511.8  0.00555574
       512  0.00556079
     512.2  0.00553015
     512.4  0.00550653
     512.6  0.00549066
     512.8  0.00553922
       513  0.00557281
     513.2  0.00551116
     513.4  0.00554376
     513.6  0.00553851
     513.8   0.0055215
       514  0.00552611
     514.2  0.00555411
     514.4  0.00552358
     514.6  0.00551876
     514.8  0.00549922
       515  0.00552875
     515.2  0.00550769
     515.4  0.00552369
     515.6   0.0055457
     515.8  0.00551093
       516  0.00555709
     516.2  0.00557647
     516.4  0.00554992
     516.6  0.00552157
     516.8  0.00551834
       517  0.00546357
     517.2    0.005506
     517.4  0.00551399
     517.6  0.00551167
     517.8  0.00553572
       518  0.00552173
     518.2  0.00553542
     518.4  0.00556755
     518.6  0.00556208
     518.8  0.00554785
       519  0.00554169
     519.2  0.00548545
     519.4  0.00552563
     519.6  0.00554824
     519.8  0.00557576
       520  0.00552052
     520.2  0.00547423
     520.4  0.00550003
     520.6  0.00552604
     520.8  0.00555009
       521  0.00552865
     521.2   0.0055061
     521.4  0.00554493
     521.6  0.00553977
     521.8  0.00557596
       522  0.00557257
     522.2  0.00553562
     522.4    0.005553
     522.6  0.00553533
     522.8  0.00550365
       523  0.00547142
     523.2  0.00549885
     523.4  0.00553789
     523.6  0.00553108
     523.8  0.00555546
       524  0.00556661
     524.2  0.00561614
     524.4  0.00559193
     524.6  0.00558039
     524.8   0.0055556
       525  0.00552756
     525.2  0.00548741
     525.4   0.0054729
     525.6  0.00545241
     525.8  0.00549735
       526  0.00556488
     526.2  0.00563241
     526.4  0.00558962
     526.6   0.0055614
     526.8  0.00556184
       527  0.00551335
     527.2  0.00553416
     527.4  0.00550363
     527.6  0.00547125
     527.8  0.00550868
       528  0.00554058
     528.2  0.00555331
     528.4  0.00556862
     528.6  0.00557084
     528.8   0.0055367
       529   0.0055722
     529.2  0.00552725
     529.4   0.0055196
     529.6   0.0055618
     529.8  0.00558501
       530  0.00550532
     530.2  0.00547469
     530.4  0.00551969
     530.6  0.00551968
     530.8  0.00554565
       531  0.00552829
     531.2  0.00552494
     531.4  0.00557581
     531.6  0.00553319
     531.8  0.00556803
       532  0.00555774
     532.2  0.00547204
     532.4  0.00548417
     532.6  0.00553151
     532.8  0.00553067
       533  0.00556042
     533.2  0.00556327
     533.4  0.00557335
     533.6  0.00554572
     533.8  0.00557147
       534  0.00555244
     534.2  0.00555329
     534.4  0.00553634
     534.6  0.00550966
     534.8  0.00549746
       535  0.00559335
     535.2  0.00555822
     535.4   0.0055532
     535.6  0.00554766
     535.8  0.00556228
       536  0.00554868
     536.2  0.00557271
     536.4  0.00558009
     536.6  0.00547002
     536.8  0.00552333
       537  0.00553125
     537.2  0.00552944
     537.4  0.00551531
     537.6  0.00553731
     537.8  0.00553477
       538  0.00552873
     538.2  0.00554724
     538.4  0.00555307
     538.6  0.00555267
     538.8  0.00551963
       539  0.00558932
     539.2   0.0055288
     539.4  0.00551633
     539.6  0.00556099
     539.8  0.00557086
       540  0.00550787
     540.2  0.00554668
     540.4  0.00558163
     540.6  0.00554044
     540.8  0.00552036
       541   0.0055072
     541.2  0.00550045
     541.4  0.00555953
     541.6  0.00555573
     541.8  0.00559054
       542  0.00560893
     542.2  0.00554809
     542.4  0.00555215
     542.6  0.00556218
     542.8  0.00551674
       543  0.00550919
     543.2  0.00550166
     543.4  0.00557384
     543.6  0.00554676
     543.8  0.00557074
       544  0.00558382
     544.2  0.00562454
     544.4  0.00559066
     544.6  0.00558165
     544.8  0.00556604
       545  0.00553637
     545.2     0.00551
     545.4  0.00552105
     545.6  0.00551911
     545.8  0.00555611
       546  0.00554993
     546.2  0.00563342
     546.4   0.0056581
     546.6  0.00555652
     546.8  0.00556081
       547   0.0054905
     547.2  0.00550783
     547.4  0.00549828
     547.6  0.00547999
     547.8  0.00549341
       548  0.00555165
     548.2  0.00555381
     548.4  0.00560417
     548.6  0.00560193
     548.8  0.00556486
       549  0.00556407
     549.2  0.00549671
     549.4  0.00552718
     549.6  0.00552459
     549.8  0.00555542
       550  0.00555217
     550.2  0.00554284
     550.4  0.00559848
     550.6  0.00561417
     550.8   0.0055916
       551  0.00556614
     551.2  0.00552591
     551.4  0.00557456
     551.6  0.00553787
     551.8  0.00554742
       552  0.00556229
     552.2  0.00555248
     552.4  0.00555923
     552.6  0.00555243
     552.8  0.00554326
       553  0.00559333
     553.2  0.00561691
     553.4  0.00561514
     553.6  0.00557393
     553.8   0.0055544
       554  0.00549244
     554.2  0.00550621
     554.4  0.00552959
     554.6  0.00554745
     554.8   0.0055731
       555  0.00564269
     555.2  0.00561516
     555.4  0.00559746
     555.6   0.0055398
     555.8   0.0055278
       556  0.00553136
     556.2  0.00552221
     556.4   0.0055509
     556.6  0.00555683
     556.8  0.00555751
       557   0.0055496
     557.2  0.00560452
     557.4  0.00561711
     557.6  0.00558765
     557.8  0.00557591
       558  0.00554354
     558.2   0.0054965
     558.4  0.00556657
     558.6  0.00558675
     558.8  0.00553899
       559   0.0056019
     559.2  0.00553816
     559.4  0.00553158
     559.6  0.00555033
     559.8  0.00557582
       560  0.00554802
     560.2  0.00552763
     560.4  0.00557522
     560.6  0.00557286
     560.8  0.00557571
       561  0.00555966
     561.2  0.00555546
     561.4  0.00560287
     561.6   0.0055272
     561.8  0.00555986
       562  0.00556481
     562.2  0.00555482
     562.4  0.00560567
     562.6  0.00561292
     562.8  0.00555112
       563  0.00556728
     563.2  0.00559442
     563.4  0.00558257
     563.6   0.0055726
     563.8  0.00554912
       564  0.00551404
     564.2   0.0056176
     564.4  0.00562753
     564.6  0.00559973
     564.8   0.0055408
       565  0.00553826
     565.2   0.0055796
     565.4   0.0056232
     565.6  0.00554919
     565.8  0.00554253
       566  0.00553928
     566.2  0.00555872
     566.4  0.00558852
     566.6    0.005597
     566.8  0.00559455
       567  0.00550421
     567.2  0.00552551
     567.4  0.00552923
     567.6  0.00555562
     567.8  0.00560078
       568  0.00556469
     568.2  0.00557913
     568.4  0.00563068
     568.6   0.0056331
     568.8  0.00559838
       569  0.00560981
     569.2  0.00551087
     569.4  0.00549748
     569.6  0.00551276
     569.8  0.00556452
       570  0.00556201
     570.2   0.0055705
     570.4  0.00558632
     570.6  0.00558971
     570.8  0.00557695
       571  0.00559235
     571.2   0.0055742
     571.4   0.0055494
     571.6  0.00550124
     571.8  0.00555373
       572  0.00555697
     572.2  0.00555829
     572.4  0.00566442
     572.6  0.00565775
     572.8  0.00559531
       573  0.00559535
     573.2  0.00558089
     573.4  0.00554215
     573.6   0.0055292
     573.8  0.00555386
       574  0.00554349
     574.2  0.00560467
     574.4   0.0056135
     574.6  0.00564667
     574.8  0.00561192
       575  0.00561601
     575.2  0.00560066
     575.4  0.00558873
     575.6  0.00554971
     575.8   0.0055346
       576  0.00554754
     576.2  0.00558567
     576.4  0.00560794
     576.6  0.00559102
     576.8  0.00560431
       577   0.0055854
     577.2   0.0056176
     577.4  0.00557679
     577.6  0.00554255
     577.8  0.00556701
       578  0.00556629
     578.2  0.00555728
     578.4  0.00560003
     578.6  0.00563253
     578.8  0.00560332
       579  0.00558847
     579.2  0.00551965
     579.4  0.00554558
     579.6  0.00557465
     579.8  0.00560303
       580   0.0055592
     580.2  0.00556718
     580.4   0.0055539
     580.6  0.00556714
     580.8  0.00558868
       581  0.00557867
     581.2  0.00554019
     581.4   0.0055914
     581.6   0.0055558
     581.8  0.00558967
       582  0.00562751
     582.2  0.00559619
     582.4    0.005608
     582.6  0.00559261
     582.8   0.0055821
       583  0.00558988
     583.2  0.00554912
     583.4  0.00555194
     583.6  0.00554229
     583.8  0.00561428
       584  0.00565565
     584.2  0.00565967
     584.4  0.00557083
     584.6  0.00556005
     584.8  0.00558839
       585  0.00566422
     585.2  0.00556817
     585.4  0.00556093
     585.6  0.00556305
     585.8  0.00560297
       586  0.00563488
     586.2  0.00562446
     586.4  0.00558857
     586.6  0.00556973
     586.8  0.00559702
       587  0.00556101
     587.2  0.00559919
     587.4  0.00557321
     587.6  0.00556115
     587.8  0.00562567
       588  0.00562675
     588.2  0.00556428
     588.4  0.00560813
     588.6  0.00560443
     588.8  0.00558587
       589   0.0055935
     589.2  0.00553618
     589.4  0.00553688
     589.6  0.00557964
     589.8  0.00566976
       590  0.00564159
     590.2  0.00556329
     590.4  0.00553964
     590.6   0.0055865
     590.8  0.00557455
       591  0.00556309
     591.2  0.00553068
     591.4  0.00556216
     591.6  0.00557827
     591.8  0.00561476
       592  0.00559767
     592.2  0.00555171
     592.4  0.00565433
     592.6  0.00567301
     592.8  0.00558383
       593   0.0056031
     593.2  0.00556617
     593.4  0.00557969
     593.6  0.00558729
     593.8  0.00557514
       594  0.00558662
     594.2  0.00566059
     594.4  0.00565299
     594.6   0.0056397
     594.8  0.00561148
       595  0.00560801
     595.2  0.00556632
     595.4  0.00558955
     595.6  0.00559521
     595.8  0.00560618
       596   0.0055804
     596.2  0.00561021
     596.4  0.00565353
     596.6  0.00559679
     596.8  0.00557303
       597  0.00556229
     597.2  0.00558361
     597.4  0.00562366
     597.6   0.0056141
     597.8  0.00560005
       598  0.00559456
     598.2  0.00556132
     598.4  0.00559104
     598.6  0.00556138
     598.8  0.00555763
       599  0.00561662
     599.2  0.00560471
     599.4  0.00562934
     599.6  0.00564225
     599.8  0.00561749
       600  0.00557144
     600.2  0.00559207
     600.4   0.0055789
     600.6  0.00554326
     600.8  0.00557844
       601  0.00560436
     601.2  0.00557881
     601.4  0.00560066
     601.6  0.00559685
     601.8  0.00564752
       602  0.00558475
     602.2   0.0055643
     602.4  0.00561509
     602.6  0.00562595
     602.8  0.00562052
       603  0.00561882
     603.2  0.00555122
     603.4  0.00555838
     603.6  0.00558045
     603.8  0.00567509
       604  0.00569453
     604.2  0.00568605
     604.4   0.0056083
     604.6  0.00559155
     604.8  0.00557769
       605  0.00559705
     605.2  0.00557284
     605.4  0.00560407
     605.6  0.00562501
     605.8  0.00562796
       606  0.00567251
     606.2  0.00563199
     606.4  0.00561618
     606.6  0.00553686
     606.8  0.00556038
       607  0.00557353
     607.2  0.00563379
     607.4  0.00565705
     607.6  0.00561682
     607.8  0.00559205
       608  0.00558155
     608.2  0.00554054
     608.4  0.00556201
     608.6  0.00561151
     608.8  0.00568132
       609  0.00565609
     609.2  0.00560752
     609.4  0.00560307
     609.6  0.00558537
     609.8  0.00562515
       610  0.00559978
     610.2   0.0055942
     610.4  0.00559779
     610.6  0.00561391
     610.8  0.00563676
       611  0.00559351
     611.2  0.00557019
     611.4  0.00560911
     611.6  0.00561238
     611.8  0.00565075
       612  0.00567012
     612.2   0.0056355
     612.4  0.00558897
     612.6  0.00557326
     612.8  0.00559641
       613  0.00562199
     613.2   0.0056391
     613.4  0.00563203
     613.6  0.00562009
     613.8  0.00562024
       614  0.00558399
     614.2  0.00561701
     614.4  0.00561667
     614.6  0.00564355
     614.8  0.00560699
       615  0.00565711
     615.2  0.00565202
     615.4  0.00561965
     615.6  0.00556147
     615.8  0.00558004
       616  0.00564896
     616.2  0.00565001
     616.4  0.00565744
     616.6   0.0056132
     616.8  0.00567206
       617  0.00561735
     617.2  0.00561417
     617.4  0.00557765
     617.6  0.00561914
     617.8  0.00564138
       618  0.00560529
     618.2  0.00560033
     618.4  0.00565837
     618.6   0.0056254
     618.8  0.00562447
       619  0.00563951
     619.2  0.00558285
     619.4  0.00564774
     619.6  0.00565474
     619.8  0.00563164
       620  0.00559571
     620.2  0.00560979
     620.4  0.00560983
     620.6  0.00560301
     620.8  0.00560539
       621  0.00561587
     621.2  0.00564443
     621.4  0.00566826
     621.6  0.00565443
     621.8  0.00567098
       622  0.00567397
     622.2  0.00561106
     622.4  0.00560741
     622.6  0.00561743
     622.8  0.00562659
       623   0.0056912
     623.2  0.00570067
     623.4  0.00566663
     623.6  0.00562755
     623.8  0.00566172
       624  0.00565743
     624.2  0.00567313
     624.4   0.0056286
     624.6  0.00559274
     624.8  0.00558975
       625  0.00562276
     625.2  0.00568093
     625.4  0.00572263
     625.6  0.00566464
     625.8  0.00566398
       626  0.00567408
     626.2  0.00565223
     626.4   0.0056468
     626.6    0.005613
     626.8  0.00564535
       627  0.00557138
     627.2  0.00562091
     627.4  0.00565289
     627.6  0.00567907
     627.8  0.00568231
       628  0.00563128
     628.2  0.00562854
     628.4  0.00574369
     628.6  0.00566639
     628.8  0.00560385
       629   0.0056535
     629.2  0.00561567
     629.4   0.0056268
     629.6  0.00565745
     629.8  0.00569087
       630  0.00564584
     630.2  0.00562359
     630.4  0.00564525
     630.6  0.00566491
     630.8  0.00565623
       631  0.00562928
     631.2  0.00560829
     631.4  0.00564571
     631.6  0.00562861
     631.8  0.00563608
       632  0.00563954
     632.2   0.0056137
     632.4  0.00566148
     632.6  0.00569389
     632.8  0.00564314
       633  0.00570381
     633.2   0.0056475
     633.4  0.00558168
     633.6  0.00555937
     633.8  0.00563742
       634  0.00566129
     634.2  0.00568376
     634.4  0.00565969
     634.6  0.00564821
     634.8  0.00566763
       635  0.00568489
     635.2  0.00566779
     635.4  0.00566576
     635.6  0.00564015
     635.8  0.00561267
       636  0.00562956
     636.2  0.00564522
     636.4   0.0056699
     636.6  0.00564285
     636.8  0.00567292
       637  0.00567715
     637.2  0.00569714
     637.4  0.00563105
     637.6   0.0055972
     637.8   0.0056394
       638  0.00565016
     638.2  0.00561562
     638.4  0.00568828
     638.6  0.00571543
     638.8  0.00570842
       639  0.00566682
     639.2  0.00560875
     639.4  0.00562647
     639.6  0.00561159
     639.8  0.00563304
       640  0.00563808
     640.2  0.00561451
     640.4  0.00562255
     640.6  0.00565742
     640.8  0.00562052
       641  0.00560739
     641.2  0.00559873
     641.4  0.00566167
     641.6  0.00563672
     641.8  0.00562668
       642  0.00567942
     642.2   0.0056516
     642.4  0.00567428
     642.6  0.00567057
     642.8  0.00562561
       643  0.00564739
     643.2  0.00563624
     643.4  0.00563783
     643.6   0.0056118
     643.8  0.00560963
       644  0.00563303
     644.2  0.00569047
     644.4  0.00568336
     644.6  0.00569973
     644.8  0.00570967
       645  0.00572374
     645.2  0.00565176
     645.4  0.00560488
     645.6  0.00554972
     645.8  0.00555913
       646  0.00560542
     646.2  0.00568394
     646.4  0.00572081
     646.6  0.00568228
     646.8  0.00573028
       647  0.00566667
     647.2  0.00572425
     647.4  0.00566996
     647.6  0.00555739
     647.8  0.00562068
       648  0.00567368
     648.2  0.00563554
     648.4  0.00570745
     648.6  0.00564995
     648.8  0.00560671
       649  0.00569247
     649.2  0.00567802
     649.4    0.005672
     649.6  0.00568711
     649.8  0.00571171
       650   0.0056547
     650.2  0.00559343
     650.4  0.00558285
     650.6  0.00563193
     650.8  0.00562541
       651  0.00565475
     651.2  0.00563844
     651.4   0.0056526
     651.6  0.00569876
     651.8  0.00567353
       652  0.00565946
     652.2  0.00563813
     652.4  0.00569498
     652.6  0.00569819
     652.8  0.00562639
       653  0.00562805
     653.2  0.00563341
     653.4  0.00559719
     653.6  0.00563379
     653.8  0.00568112
       654  0.00567766
     654.2  0.00572517
     654.4  0.00572541
     654.6  0.00566059
     654.8  0.00564735
       655  0.00567163
     655.2  0.00562639
     655.4  0.00563374
     655.6  0.00566005
     655.8  0.00566054
       656  0.00569366
     656.2  0.00570135
     656.4  0.00568641
     656.6  0.00563919
     656.8  0.00569131
       657  0.00567017
     657.2  0.00573224
     657.4  0.00566011
     657.6  0.00562661
     657.8  0.00563838
       658  0.00561657
     658.2  0.00562293
     658.4  0.00569738
     658.6  0.00570865
     658.8  0.00567381
       659  0.00568919
     659.2  0.00567352
     659.4  0.00567183
     659.6  0.00567588
     659.8  0.00571089
       660  0.00566279
     660.2  0.00557893
     660.4  0.00557801
     660.6  0.00563334
     660.8  0.00567308
       661  0.00566123
     661.2  0.00564601
     661.4  0.00567153
     661.6  0.00567289
     661.8  0.00568396
       662  0.00564411
     662.2  0.00559827
     662.4    0.005667
     662.6  0.00569085
     662.8  0.00566281
       663  0.00569732
     663.2  0.00571709
     663.4  0.00568155
     663.6  0.00565078
     663.8  0.00567473
       664  0.00566498
     664.2  0.00570083
     664.4  0.00566534
     664.6  0.00564167
     664.8  0.00565742
       665  0.00570968
     665.2  0.00570604
     665.4  0.00571546
     665.6  0.00565979
     665.8  0.00567133
       666  0.00570321
     666.2  0.00570781
     666.4  0.00567333
     666.6  0.00566253
     666.8  0.00564904
       667  0.00562005
     667.2  0.00569827
     667.4  0.00569608
     667.6   0.0056418
     667.8  0.00562325
       668  0.00565583
     668.2  0.00563774
     668.4  0.00563265
     668.6  0.00566633
     668.8  0.00571875
       669  0.00571444
     669.2  0.00560247
     669.4  0.00564357
     669.6  0.00572831
     669.8  0.00575293
       670  0.00563294
     670.2  0.00557273
     670.4   0.0056417
     670.6  0.00563687
     670.8  0.00563734
       671  0.00560952
     671.2  0.00560153
     671.4  0.00565777
     671.6  0.00569919
     671.8  0.00572941
       672  0.00567183
     672.2  0.00561052
     672.4  0.00565814
     672.6  0.00566704
     672.8  0.00565242
       673  0.00571334
     673.2  0.00567611
     673.4  0.00564093
     673.6  0.00562651
     673.8  0.00565625
       674  0.00567753
     674.2  0.00571644
     674.4  0.00568366
     674.6  0.00567162
     674.8  0.00563248
       675  0.00565362
     675.2  0.00565593
     675.4  0.00563738
     675.6  0.00559437
     675.8  0.00566249
       676  0.00567461
     676.2   0.0057339
     676.4  0.00573703
     676.6  0.00569188
     676.8  0.00568899
       677  0.00560188
     677.2  0.00562353
     677.4  0.00566531
     677.6  0.00565979
     677.8  0.00564714
       678  0.00565287
     678.2    0.005644
     678.4  0.00568733
     678.6  0.00569044
     678.8   0.0056895
       679  0.00571047
     679.2  0.00565508
     679.4  0.00563877
     679.6   0.0056547
     679.8   0.0056933
       680  0.00562408
     680.2  0.00559675
     680.4  0.00561426
     680.6  0.00563668
     680.8  0.00569615
       681  0.00574145
     681.2  0.00568134
     681.4  0.00563704
     681.6  0.00560633
     681.8  0.00563894
       682  0.00568241
     682.2   0.0056765
     682.4  0.00568432
     682.6  0.00568621
     682.8  0.00561453
       683  0.00568693
     683.2  0.00571557
     683.4   0.0057024
     683.6  0.00566359
     683.8  0.00565263
       684  0.00564534
     684.2  0.00570077
     684.4  0.00569722
     684.6  0.00563702
     684.8  0.00557021
       685  0.00562799
     685.2  0.00569149
     685.4  0.00571833
     685.6  0.00569083
     685.8  0.00569737
       686  0.00568465
     686.2  0.00568645
     686.4  0.00568935
     686.6  0.00563273
     686.8  0.00564402
       687  0.00566264
     687.2  0.00571166
     687.4  0.00570112
     687.6  0.00563833
     687.8  0.00566659
       688  0.00570543
     688.2  0.00569235
     688.4  0.00567916
     688.6  0.00566639
     688.8  0.00568864
       689  0.00568258
     689.2  0.00558558
     689.4  0.00566911
     689.6  0.00565693
     689.8  0.00567471
       690  0.00568814
     690.2  0.00569128
     690.4  0.00568451
     690.6  0.00567537
     690.8  0.00563738
       691  0.00565634
     691.2  0.00561249
     691.4  0.00561999
     691.6  0.00560673
     691.8  0.00566771
       692  0.00570928
     692.2  0.00568156
     692.4  0.00572528
     692.6  0.00574299
     692.8  0.00570204
       693   0.0057222
     693.2  0.00566201
     693.4  0.00562695
     693.6  0.00561392
     693.8  0.00566501
       694  0.00570669
     694.2  0.00575055
     694.4  0.00573412
     694.6  0.00570699
     694.8  0.00569521
       695  0.00569658
     695.2  0.00565878
     695.4    0.005676
     695.6  0.00562192
     695.8  0.00568163
       696  0.00570352
     696.2  0.00574305
     696.4  0.00573383
     696.6  0.00571605
     696.8  0.00569436
       697  0.00561565
     697.2  0.00570525
     697.4  0.00570676
     697.6  0.00565721
     697.8  0.00568267
       698  0.00569746
     698.2  0.00566107
     698.4   0.0057056
     698.6  0.00571369
     698.8  0.00567624
       699  0.00571036
     699.2   0.0056684
     699.4  0.00568877
     699.6  0.00570109
     699.8   0.0057313
       700  0.00567804
     700.2  0.00566909
     700.4   0.0056863
     700.6   0.0056419
     700.8  0.00562059
       701  0.00564523
     701.2    0.005649
     701.4  0.00562572
     701.6  0.00564005
     701.8  0.00568547
       702  0.00572456
     702.2  0.00571659
     702.4   0.0057509
     702.6  0.00573761
     702.8  0.00563746
       703  0.00568899
     703.2  0.00567775
     703.4  0.00566311
     703.6  0.00562305
     703.8   0.0056951
       704  0.00573061
     704.2  0.00570933
     704.4  0.00569147
     704.6  0.00570191
     704.8  0.00569322
       705  0.00568155
     705.2  0.00567653
     705.4  0.00566901
     705.6  0.00568043
     705.8  0.00572725
       706  0.00569523
     706.2  0.00566542
     706.4  0.00566503
     706.6  0.00564649
     706.8  0.00569782
       707  0.00567701
     707.2  0.00573161
     707.4  0.00570224
     707.6  0.00566089
     707.8  0.00567486
       708  0.00565942
     708.2  0.00568553
     708.4  0.00571004
     708.6  0.00569068
     708.8  0.00569212
       709  0.00567464
     709.2   0.0056341
     709.4  0.00569955
     709.6  0.00571521
     709.8  0.00574906
       710  0.00572336
     710.2  0.00571128
     710.4  0.00568489
     710.6  0.00563769
     710.8  0.00562994
       711  0.00562174
     711.2  0.00563322
     711.4  0.00563963
     711.6  0.00569338
     711.8  0.00576615
       712  0.00574523
     712.2  0.00565914
     712.4  0.00564473
     712.6  0.00568171
     712.8  0.00567168
       713  0.00569917
     713.2  0.00571892
     713.4  0.00570456
     713.6  0.00566814
     713.8  0.00571834
       714   0.0057053
     714.2  0.00567579
     714.4  0.00566503
     714.6  0.00567432
     714.8   0.0056671
       715  0.00568397
     715.2  0.00563732
     715.4  0.00569042
     715.6  0.00572204
     715.8   0.0057145
       716  0.00566083
     716.2  0.00569728
     716.4  0.00573854
     716.6  0.00569137
     716.8  0.00565175
       717  0.00561539
     717.2  0.00570641
     717.4  0.00570595
     717.6  0.00569094
     717.8  0.00571196
       718  0.00569987
     718.2  0.00567549
     718.4  0.00572901
     718.6  0.00566569
     718.8  0.00570304
       719  0.00572019
     719.2  0.00564091
     719.4  0.00569617
     719.6  0.00572037
     719.8  0.00576084
       720  0.00568464
     720.2  0.00568011
     720.4  0.00567131
     720.6  0.00562465
     720.8  0.00571543
       721  0.00571088
     721.2  0.00559945
     721.4   0.0056553
     721.6   0.0056777
     721.8  0.00573541
       722  0.00574318
     722.2  0.00564754
     722.4  0.00571414
     722.6  0.00576374
     722.8  0.00568829
       723  0.00570754
     723.2  0.00567558
     723.4  0.00563716
     723.6  0.00563322
     723.8  0.00566617
       724  0.00572146
     724.2  0.00574402
     724.4  0.00568567
     724.6  0.00565711
     724.8  0.00570602
       725  0.00571953
     725.2  0.00566551
     725.4  0.00567985
     725.6  0.00573353
     725.8  0.00572855
       726  0.00569592
     726.2  0.00574253
     726.4  0.00573367
     726.6  0.00567219
     726.8  0.00566255
       727  0.00560179
     727.2  0.00569063
     727.4  0.00571824
     727.6  0.00569676
     727.8   0.0057265
       728  0.00575681
     728.2  0.00568762
     728.4  0.00569306
     728.6  0.00565631
     728.8  0.00570177
       729  0.00576677
     729.2   0.0056822
     729.4  0.00570416
     729.6  0.00573766
     729.8   0.0057595
       730    0.005651
     730.2  0.00566608
     730.4  0.00567494
     730.6  0.00561472
     730.8  0.00565967
       731  0.00571656
     731.2  0.00569406
     731.4  0.00571414
     731.6  0.00567809
     731.8   0.0056809
       732  0.00566613
     732.2  0.00564517
     732.4  0.00572355
     732.6  0.00575721
     732.8  0.00566785
       733  0.00576112
     733.2  0.00574791
     733.4  0.00566008
     733.6  0.00562456
     733.8  0.00568685
       734  0.00567292
     734.2  0.00571457
     734.4  0.00571497
     734.6  0.00566979
     734.8  0.00564396
       735  0.00573729
     735.2  0.00572352
     735.4  0.00571805
     735.6  0.00568067
     735.8  0.00570139
       736  0.00571819
     736.2  0.00574082
     736.4  0.00569596
     736.6  0.00569504
     736.8  0.00569906
       737  0.00565861
     737.2  0.00573056
     737.4  0.00574508
     737.6  0.00570281
     737.8  0.00573239
       738  0.00570033
     738.2   0.0056434
     738.4  0.00566288
     738.6  0.00572092
     738.8  0.00578846
       739  0.00580035
     739.2  0.00569087
     739.4  0.00571155
     739.6  0.00565269
     739.8  0.00569489
       740  0.00568008
     740.2  0.00563362
     740.4  0.00569447
     740.6  0.00567238
     740.8  0.00569908
       741  0.00572612
     741.2  0.00566139
     741.4  0.00565007
     741.6  0.00563894
     741.8  0.00567478
       742  0.00566805
     742.2  0.00571002
     742.4  0.00575717
     742.6   0.0057553
     742.8  0.00567993
       743  0.00573051
     743.2  0.00570061
     743.4  0.00565226
     743.6   0.0056794
     743.8  0.00573713
       744  0.00572278
     744.2  0.00573351
     744.4  0.00575941
     744.6  0.00571178
     744.8  0.00569361
       745  0.00570793
     745.2  0.00571107
     745.4  0.00568315
     745.6  0.00567014
     745.8  0.00573429
       746  0.00571162
     746.2  0.00570666
     746.4  0.00568446
     746.6  0.00569421
     746.8  0.00570553
       747  0.00566137
     747.2  0.00569338
     747.4  0.00574765
     747.6  0.00572451
     747.8  0.00571419
       748  0.00571196
     748.2   0.0057255
     748.4  0.00577227
     748.6  0.00573263
     748.8  0.00577398
       749  0.00580293
     749.2  0.00571533
     749.4  0.00572372
     749.6  0.00570496
     749.8  0.00574275
       750  0.00568494
     750.2  0.00561959
     750.4   0.0056967
     750.6  0.00574874
     750.8  0.00573787
       751  0.00573509
     751.2  0.00566112
     751.4  0.00571455
     751.6  0.00572075
     751.8  0.00569412
       752  0.00570548
     752.2   0.0056582
     752.4  0.00568557
     752.6  0.00570594
     752.8  0.00567358
       753  0.00577417
     753.2  0.00576259
     753.4  0.00573954
     753.6   0.0056825
     753.8  0.00571605
       754  0.00571103
     754.2  0.00573872
     754.4    0.005676
     754.6  0.00563048
     754.8  0.00568651
       755  0.00573628
     755.2  0.00571094
     755.4  0.00571769
     755.6  0.00572276
     755.8  0.00575239
       756  0.00573334
     756.2  0.00579366
     756.4  0.00577374
     756.6  0.00571145
     756.8  0.00571983
       757  0.00564638
     757.2   0.0056883
     757.4  0.00570938
     757.6  0.00570723
     757.8  0.00572853
       758  0.00574675
     758.2  0.00573591
     758.4  0.00581085
     758.6  0.00574078
     758.8  0.00572302
       759  0.00570705
     759.2  0.00561439
     759.4  0.00570315
     759.6  0.00572533
     759.8  0.00573224
       760  0.00567351
     760.2  0.00565791
     760.4  0.00573221
     760.6   0.0057115
     760.8  0.00567554
       761  0.00567765
     761.2  0.00565439
     761.4  0.00573317
     761.6  0.00574814
     761.8  0.00576588
       762  0.00570454
     762.2  0.00564232
     762.4  0.00568656
     762.6  0.00575092
     762.8  0.00569828
       763   0.0057628
     763.2  0.00576334
     763.4  0.00573224
     763.6  0.00568663
     763.8  0.00570732
       764  0.00571784
     764.2  0.00573213
     764.4  0.00571729
     764.6  0.00566927
     764.8  0.00562564
       765  0.00570777
     765.2  0.00574121
     765.4  0.00571081
     765.6  0.00569292
     765.8  0.00577458
       766  0.00579482
     766.2  0.00575896
     766.4  0.00571906
     766.6   0.0057335
     766.8  0.00568731
       767  0.00562881
     767.2   0.0057232
     767.4   0.0057773
     767.6  0.00577135
     767.8  0.00576547
       768   0.0057637
     768.2  0.00571289
     768.4  0.00574045
     768.6  0.00572794
     768.8  0.00575244
       769  0.00575509
     769.2  0.00574524
     769.4  0.00574588
     769.6  0.00571361
     769.8  0.00577217
       770  0.00572987
     770.2  0.00565024
     770.4  0.00572851
     770.6  0.00572865
     770.8  0.00570458
       771  0.00569352
     771.2  0.00567128
     771.4  0.00569412
     771.6  0.00572074
     771.8  0.00574076
       772   0.0057327
     772.2  0.00567151
     772.4  0.00567576
     772.6  0.00575252
     772.8  0.00569674
       773  0.00579825
     773.2  0.00578004
     773.4  0.00570467
     773.6  0.00569345
     773.8  0.00572771
       774  0.00572027
     774.2  0.00570105
     774.4  0.00569577
     774.6  0.00571414
     774.8  0.00570747
       775  0.00572527
     775.2  0.00574477
     775.4  0.00578705
     775.6  0.00576962
     775.8  0.00573617
       776  0.00570911
     776.2   0.0057435
     776.4  0.00570342
     776.6  0.00570179
     776.8  0.00572854
       777  0.00567008
     777.2  0.00578387
     777.4  0.00581274
     777.6  0.00573102
     777.8    0.005733
       778  0.00575697
     778.2  0.00572594
     778.4  0.00575335
     778.6  0.00573281
     778.8  0.00572868
       779  0.00581185
     779.2  0.00573824
     779.4  0.00567952
     779.6  0.00574459
     779.8  0.00578447
       780  0.00574844
     780.2  0.00570774
     780.4  0.00573759
     780.6  0.00569997
     780.8  0.00572549
       781   0.0056877
     781.2  0.00564093
     781.4  0.00572876
     781.6  0.00574275
     781.8  0.00573736
       782  0.00573989
     782.2  0.00568222
     782.4   0.0057028
     782.6  0.00576609
     782.8  0.00570639
       783  0.00576216
     783.2  0.00579859
     783.4   0.0057504
     783.6  0.00568042
     783.8   0.0056909
       784  0.00573962
     784.2  0.00577082
     784.4  0.00569816
     784.6  0.00565285
     784.8  0.00567944
       785   0.0057723
     785.2  0.00581526
     785.4  0.00576932
     785.6  0.00575438
     785.8  0.00574752
       786  0.00567573
     786.2  0.00575791
     786.4  0.00577937
     786.6  0.00570384
     786.8  0.00567872
       787   0.0056432
     787.2  0.00574152
     787.4  0.00578805
     787.6  0.00580634
     787.8  0.00580268
       788  0.00581282
     788.2  0.00570834
     788.4  0.00573271
     788.6  0.00573743
     788.8  0.00574598
       789  0.00577681
     789.2  0.00567543
     789.4  0.00573474
     789.6  0.00579852
     789.8  0.00579302
       790  0.00576213
     790.2  0.00573778
     790.4  0.00572527
     790.6  0.00562441
     790.8  0.00561719
       791  0.00567882
     791.2  0.00572874
     791.4  0.00576556
     791.6  0.00583425
     791.8  0.00577819
       792  0.00573402
     792.2  0.00570066
     792.4  0.00573745
     792.6   0.0057754
     792.8  0.00568899
       793  0.00574578
     793.2  0.00579834
     793.4  0.00578441
     793.6  0.00574205
     793.8  0.00579653
       794  0.00575286
     794.2    0.005729
     794.4  0.00570286
     794.6  0.00575363
     794.8  0.00577194
       795  0.00582061
     795.2  0.00581498
     795.4  0.00575442
     795.6  0.00575072
     795.8  0.00577697
       796  0.00572513
     796.2   0.0057192
     796.4  0.00575038
     796.6  0.00571213
     796.8  0.00569593
       797  0.00569959
     797.2  0.00573814
     797.4  0.00579874
     797.6   0.0058306
     797.8  0.00576604
       798  0.00569273
     798.2  0.00572259
     798.4  0.00573848
     798.6  0.00574272
     798.8  0.00579845
       799  0.00580009
     799.2  0.00573495
     799.4  0.00578156
     799.6  0.00579778
     799.8  0.00577478
       800  0.00571063
     800.2  0.00562852
     800.4  0.00569585
     800.6  0.00565971
     800.8  0.00567653
       801  0.00571703
     801.2  0.00575037
     801.4  0.00578585
     801.6   0.0057872
     801.8  0.00578866
       802  0.00572953
     802.2  0.00570076
     802.4  0.00570259
     802.6   0.0057537
     802.8  0.00569578
       803  0.00578766
     803.2  0.00579959
     803.4  0.00575768
     803.6  0.00575854
     803.8  0.00578213
       804  0.00574765
     804.2  0.00573164
     804.4  0.00568975
     804.6  0.00566872
     804.8  0.00573796
       805  0.00575273
     805.2  0.00572487
     805.4  0.00573083
     805.6   0.0058082
     805.8  0.00579743
       806  0.00573996
     806.2  0.00582667
     806.4   0.0058035
     806.6  0.00578152
     806.8  0.00575291
       807  0.00562196
     807.2  0.00566699
     807.4  0.00577792
     807.6  0.00580371
     807.8  0.00583433
       808  0.00585189
     808.2  0.00581381
     808.4  0.00583463
     808.6  0.00576844
     808.8  0.00576484
       809  0.00577377
     809.2  0.00568523
     809.4  0.00568576
     809.6  0.00574075
     809.8  0.00573279
       810  0.00568849
     810.2  0.00570402
     810.4   0.0057869
     810.6  0.00571918
     810.8  0.00575926
       811  0.00581469
     811.2  0.00580401
     811.4  0.00577143
     811.6  0.00570685
     811.8  0.00565526
       812  0.00568431
     812.2  0.00574753
     812.4  0.00577675
     812.6  0.00583357
     812.8  0.00573738
       813  0.00580597
     813.2  0.00584096
     813.4  0.00577273
     813.6  0.00572621
     813.8  0.00568104
       814  0.00571527
     814.2  0.00572691
     814.4  0.00575337
     814.6  0.00573114
     814.8  0.00571319
       815  0.00579727
     815.2  0.00576683
     815.4  0.00578532
     815.6  0.00575545
     815.8  0.00572175
       816  0.00576107
     816.2  0.00578366
     816.4  0.00573575
     816.6  0.00568975
     816.8  0.00576871
       817  0.00572098
     817.2  0.00574453
     817.4  0.00574594
     817.6  0.00575643
     817.8   0.0057778
       818  0.00572771
     818.2  0.00571268
     818.4  0.00582258
     818.6  0.00573964
     818.8  0.00567987
       819  0.00578552
     819.2  0.00580854
     819.4   0.0057696
     819.6  0.00576092
     819.8  0.00580374
       820  0.00572638
     820.2  0.00568169
     820.4  0.00576384
     820.6  0.00576542
     820.8  0.00568907
       821  0.00570232
     821.2  0.00575549
     821.4  0.00576531
     821.6  0.00572927
     821.8   0.0057988
       822  0.00575963
     822.2  0.00573261
     822.4  0.00571865
     822.6  0.00577625
     822.8  0.00574568
       823  0.00586969
     823.2  0.00581465
     823.4  0.00567385
     823.6  0.00574062
     823.8  0.00579935
       824  0.00578182
     824.2  0.00579765
     824.4  0.00578978
     824.6  0.00572033
     824.8  0.00567784
       825  0.00572635
     825.2  0.00576609
     825.4  0.00576855
     825.6  0.00577847
     825.8  0.00576657
       826  0.00579346
     826.2  0.00583879
     826.4    0.005781
     826.6  0.00574429
     826.8  0.00572698
       827  0.00568609
     827.2  0.00569926
     827.4  0.00570838
     827.6  0.00575964
     827.8  0.00578854
       828  0.00576426
     828.2  0.00578403
     828.4  0.00587529
     828.6  0.00581546
     828.8  0.00575944
       829  0.00583409
     829.2  0.00575148
     829.4  0.00567546
     829.6   0.0057086
     829.8  0.00577389
       830  0.00569924
     830.2  0.00573059
     830.4  0.00581411
     830.6  0.00578385
     830.8  0.00584196
       831  0.00587921
     831.2  0.00578033
     831.4  0.00578342
     831.6  0.00574101
     831.8  0.00569886
       832  0.00566398
     832.2  0.00572405
     832.4  0.00578918
     832.6  0.00585384
     832.8  0.00577912
       833  0.00588534
     833.2  0.00586973
     833.4  0.00574859
     833.6  0.00572199
     833.8  0.00576856
       834  0.00573072
     834.2   0.0057961
     834.4  0.00576696
     834.6  0.00573333
     834.8  0.00573784
       835  0.00573291
     835.2  0.00580033
     835.4   0.0058238
     835.6  0.00579552
     835.8  0.00577465
       836  0.00572184
     836.2  0.00574659
     836.4  0.00570228
     836.6  0.00572052
     836.8  0.00577733
       837   0.0057406
     837.2   0.0058228
     837.4  0.00584838
     837.6   0.0057959
     837.8  0.00575069
       838  0.00571671
     838.2  0.00574178
     838.4  0.00581746
     838.6   0.0057891
     838.8  0.00576106
       839  0.00582666
     839.2  0.00574677
     839.4  0.00574334
     839.6  0.00582781
     839.8   0.0059121
       840  0.00590129
     840.2  0.00578813
     840.4  0.00574765
     840.6  0.00566465
     840.8  0.00566552
       841  0.00566825
     841.2  0.00570168
     841.4  0.00577761
     841.6  0.00584438
     841.8  0.00589277
       842   0.0058544
     842.2  0.00574864
     842.4  0.00577217
     842.6  0.00580415
     842.8  0.00579177
       843  0.00588702
     843.2  0.00585246
     843.4    0.005728
     843.6  0.00569231
     843.8  0.00574731
       844  0.00580618
     844.2  0.00583244
     844.4  0.00582818
     844.6  0.00582568
     844.8  0.00583306
       845  0.00579686
     845.2  0.00575525
     845.4  0.00582385
     845.6  0.00577889
     845.8  0.00574915
       846  0.00573767
     846.2  0.00582586
     846.4  0.00575734
     846.6  0.00573011
     846.8  0.00575352
       847  0.00574702
     847.2  0.00580413
     847.4  0.00578939
     847.6  0.00586728
     847.8  0.00584525
       848  0.00579984
     848.2  0.00573279
     848.4  0.00578274
     848.6  0.00582727
     848.8  0.00581604
       849  0.00585339
     849.2  0.00580438
     849.4  0.00575764
     849.6  0.00578146
     849.8  0.00581099
       850  0.00575743
     850.2  0.00580714
     850.4   0.0058783
     850.6  0.00578006
     850.8  0.00575172
       851  0.00576037
     851.2  0.00573205
     851.4  0.00578444
     851.6  0.00581735
     851.8  0.00581547
       852  0.00576544
     852.2  0.00580886
     852.4  0.00587882
     852.6  0.00591085
     852.8   0.0058049
       853  0.00581024
     853.2  0.00579322
     853.4  0.00572092
     853.6   0.0056929
     853.8  0.00573762
       854  0.00575676
     854.2   0.0058469
     854.4  0.00579176
     854.6  0.00580086
     854.8  0.00582871
       855  0.00583904
     855.2   0.0058205
     855.4  0.00576925
     855.6  0.00571146
     855.8  0.00576622
       856   0.0057328
     856.2  0.00577355
     856.4  0.00578963
     856.6   0.0057902
     856.8  0.00581291
       857   0.0057387
     857.2  0.00577108
     857.4  0.00586469
     857.6  0.00576794
     857.8  0.00571595
       858  0.00574398
     858.2  0.00580191
     858.4  0.00587967
     858.6  0.00588554
     858.8  0.00582541
       859  0.00582513
     859.2  0.00573442
     859.4  0.00577537
     859.6  0.00583786
     859.8  0.00584745
       860  0.00580396
     860.2  0.00576341
     860.4  0.00582358
     860.6  0.00580218
     860.8  0.00582218
       861  0.00575172
     861.2  0.00577793
     861.4  0.00576964
     861.6  0.00574677
     861.8  0.00579897
       862  0.00579698
     862.2    0.005762
     862.4  0.00577132
     862.6  0.00585635
     862.8   0.0058184
       863  0.00587686
     863.2  0.00591876
     863.4  0.00577717
     863.6  0.00575799
     863.8  0.00581903
       864  0.00583526
     864.2  0.00579312
     864.4  0.00576874
     864.6  0.00577642
     864.8  0.00575188
       865  0.00578729
     865.2  0.00582004
     865.4  0.00591529
     865.6  0.00579996
     865.8  0.00582201
       866  0.00583916
     866.2  0.00575729
     866.4  0.00571998
     866.6  0.00574163
     866.8  0.00581014
       867  0.00569584
     867.2  0.00571894
     867.4  0.00581111
     867.6  0.00586175
     867.8  0.00588851
       868  0.00586457
     868.2  0.00582615
     868.4  0.00583294
     868.6  0.00582699
     868.8  0.00579558
       869  0.00583105
     869.2  0.00571148
     869.4  0.00573491
     869.6   0.0058697
     869.8  0.00589165
       870  0.00589308
     870.2  0.00580467
     870.4   0.0059084
     870.6  0.00581761
     870.8  0.00578824
       871  0.00581925
     871.2  0.00574745
     871.4  0.00579349
     871.6  0.00583794
     871.8  0.00586197
       872  0.00584858
     872.2  0.00576023
     872.4  0.00583666
     872.6  0.00591513
     872.8  0.00589066
       873  0.00594713
     873.2  0.00593778
     873.4  0.00577833
     873.6  0.00574125
     873.8  0.00581052
       874  0.00580239
     874.2  0.00586721
     874.4  0.00583547
     874.6  0.00582126
     874.8  0.00581099
       875  0.00582551
     875.2  0.00582498
     875.4  0.00583993
     875.6  0.00579759
     875.8  0.00578266
       876  0.00580061
     876.2  0.00582153
     876.4   0.0058442
     876.6  0.00581274
     876.8  0.00580506
       877  0.00573137
     877.2  0.00574427
     877.4  0.00588028
     877.6  0.00586763
     877.8  0.00581912
       878  0.00582115
     878.2  0.00583815
     878.4  0.00588155
     878.6  0.00583811
     878.8  0.00584629
       879   0.0059151
     879.2   0.0057792
     879.4  0.00577544
     879.6  0.00585441
     879.8  0.00584412
       880  0.00583604
     880.2  0.00580363
     880.4  0.00589762
     880.6  0.00584637
     880.8  0.00575531
       881  0.00581512
     881.2  0.00581059
     881.4  0.00588797
     881.6  0.00583708
     881.8  0.00585044
       882  0.00584205
     882.2  0.00581454
     882.4   0.0057976
     882.6  0.00579749
     882.8  0.00574574
       883   0.0058623
     883.2  0.00589795
     883.4  0.00583246
     883.6  0.00582498
     883.8  0.00586503
       884  0.00587289
     884.2  0.00593095
     884.4  0.00586451
     884.6  0.00572852
     884.8  0.00570117
       885  0.00578624
     885.2  0.00584618
     885.4  0.00586584
     885.6  0.00580131
     885.8  0.00587951
       886  0.00578088
     886.2   0.0057792
     886.4  0.00588064
     886.6  0.00587579
     886.8  0.00581436
       887  0.00579166
     887.2  0.00575854
     887.4  0.00588022
     887.6  0.00587674
     887.8  0.00581696
       888  0.00583956
     888.2  0.00585109
     888.4  0.00587212
     888.6  0.00594032
     888.8  0.00584372
       889  0.00584791
     889.2  0.00575667
     889.4  0.00578741
     889.6  0.00588272
     889.8  0.00589436
       890  0.00588505
     890.2   0.0058427
     890.4  0.00586015
     890.6  0.00576735
     890.8  0.00575378
       891  0.00586704
     891.2   0.0058657
     891.4  0.00589601
     891.6  0.00577991
     891.8  0.00576909
       892  0.00582524
     892.2  0.00584456
     892.4  0.00582844
     892.6  0.00588088
     892.8  0.00582352
       893  0.00594795
     893.2  0.00597413
     893.4  0.00583217
     893.6  0.00582729
     893.8  0.00584794
       894  0.00579165
     894.2  0.00583975
     894.4  0.00581263
     894.6  0.00578602
     894.8  0.00581504
       895  0.00588513
     895.2   0.0058538
     895.4  0.00585384
     895.6  0.00580517
     895.8  0.00580895
       896  0.00585182
     896.2  0.00591988
     896.4  0.00586417
     896.6  0.00580146
     896.8  0.00582328
       897  0.00571921
     897.2  0.00574904
     897.4  0.00586708
     897.6   0.0059051
     897.8  0.00583391
       898  0.00587897
     898.2  0.00585458
     898.4  0.00591043
     898.6  0.00589777
     898.8  0.00586451
       899  0.00591808
     899.2  0.00585287
     899.4  0.00581579
     899.6  0.00583738
     899.8  0.00583205
       900  0.00585137
     900.2  0.00590389
     900.4  0.00597291
     900.6  0.00585566
     900.8  0.00580722
       901  0.00584482
     901.2  0.00580493
     901.4  0.00586696
     901.6  0.00584032
     901.8  0.00584073
       902  0.00585064
     902.2  0.00581884
     902.4  0.00590209
     902.6  0.00591369
     902.8  0.00580915
       903  0.00593129
     903.2  0.00592409
     903.4  0.00579088
     903.6   0.0057173
     903.8  0.00581636
       904  0.00588212
     904.2  0.00588002
     904.4  0.00583969
     904.6  0.00580208
     904.8  0.00583647
       905  0.00580326
     905.2  0.00576307
     905.4  0.00579468
     905.6  0.00574664
     905.8  0.00575565
       906  0.00577797
     906.2  0.00590137
     906.4  0.00600531
     906.6  0.00590155
     906.8  0.00585017
       907  0.00585119
     907.2  0.00576435
     907.4   0.0057314
     907.6  0.00578494
     907.8   0.0057789
       908  0.00585402
     908.2  0.00593691
     908.4  0.00601568
     908.6  0.00600468
     908.8  0.00598914
       909  0.00598707
     909.2  0.00578304
     909.4  0.00565971
     909.6  0.00576592
     909.8  0.00580932
       910   0.0058169
     910.2  0.00584582
     910.4  0.00603381
     910.6  0.00597583
     910.8  0.00583788
       911  0.00583277
     911.2  0.00586193
     911.4  0.00587416
     911.6   0.0057594
     911.8  0.00585318
       912  0.00579539
     912.2  0.00582664
     912.4  0.00596552
     912.6   0.0060436
     912.8  0.00584743
       913  0.00587454
     913.2  0.00592164
     913.4  0.00577743
     913.6  0.00579731
     913.8  0.00586054
       914  0.00584434
     914.2  0.00593827
     914.4  0.00586462
     914.6  0.00577785
     914.8  0.00575745
       915  0.00582058
     915.2  0.00589335
     915.4  0.00584616
     915.6  0.00580538
     915.8  0.00587995
       916  0.00591552
     916.2  0.00594928
     916.4  0.00582082
     916.6  0.00575525
     916.8  0.00571766
       917  0.00573798
     917.2  0.00575243
     917.4  0.00587895
     917.6  0.00597052
     917.8  0.00585131
       918  0.00591547
     918.2  0.00591217
     918.4  0.00591926
     918.6  0.00587411
     918.8  0.00582689
       919   0.0058171
     919.2  0.00576333
     919.4  0.00586293
     919.6  0.00600306
     919.8  0.00599589
       920  0.00591726
     920.2  0.00582382
     920.4   0.0059421
     920.6  0.00585461
     920.8  0.00579304
       921   0.0058219
     921.2  0.00576908
     921.4  0.00571406
     921.6  0.00581779
     921.8   0.0059968
       922  0.00590591
     922.2   0.0057777
     922.4  0.00576328
     922.6  0.00590219
     922.8  0.00588045
       923  0.00590319
     923.2  0.00587151
     923.4  0.00568969
     923.6   0.0056559
     923.8  0.00566884
       924  0.00571725
     924.2  0.00592458
     924.4  0.00592816
     924.6  0.00583657
     924.8  0.00586341
       925  0.00591929
     925.2  0.00584569
     925.4  0.00574124
     925.6  0.00568549
     925.8  0.00584897
       926    0.005741
     926.2  0.00575964
     926.4  0.00578801
     926.6  0.00594351
     926.8  0.00598205
       927  0.00576638
     927.2  0.00574403
     927.4  0.00589102
     927.6   0.0058847
     927.8  0.00581423
       928   0.0058577
     928.2  0.00586593
     928.4  0.00582485
     928.6  0.00595429
     928.8  0.00606289
       929  0.00591652
     929.2  0.00573531
     929.4  0.00575921
     929.6  0.00582919
     929.8  0.00596955
       930  0.00608832
     930.2  0.00582407
     930.4  0.00580369
     930.6  0.00588826
     930.8  0.00588554
       931  0.00593347
     931.2  0.00578091
     931.4  0.00573669
     931.6  0.00571406
     931.8  0.00581425
       932  0.00582665
     932.2  0.00574173
     932.4  0.00580704
     932.6   0.0059536
     932.8  0.00592604
       933  0.00591637
     933.2  0.00591917
     933.4  0.00584317
     933.6  0.00574911
     933.8  0.00569018
       934  0.00578401
     934.2  0.00584869
     934.4  0.00582064
     934.6  0.00575538
     934.8  0.00577181
       935  0.00590415
     935.2  0.00599739
     935.4  0.00597843
     935.6  0.00567397
     935.8  0.00578011
       936  0.00585859
     936.2  0.00578166
     936.4  0.00571953
     936.6  0.00569197
     936.8  0.00571219
       937  0.00588977
     937.2  0.00601536
     937.4  0.00598759
     937.6  0.00584269
     937.8  0.00572302
       938  0.00582444
     938.2  0.00590568
     938.4  0.00589855
     938.6  0.00583194
     938.8  0.00584248
       939  0.00587452
     939.2  0.00583239
     939.4  0.00585739
     939.6  0.00597687
     939.8  0.00604817
       940  0.00601849
     940.2   0.0058558
     940.4  0.00581374
     940.6  0.00576161
     940.8  0.00563975
       941  0.00569679
     941.2  0.00568266
     941.4  0.00565514
     941.6  0.00576506
     941.8  0.00589475
       942  0.00595785
     942.2  0.00590884
     942.4  0.00581306
     942.6  0.00579067
     942.8  0.00572677
       943  0.00589278
     943.2  0.00580666
     943.4  0.00570608
     943.6  0.00580422
     943.8  0.00582508
       944  0.00580193
     944.2  0.00588698
     944.4  0.00588685
     944.6  0.00580709
     944.8   0.0057667
       945  0.00572918
     945.2  0.00579468
     945.4  0.00577042
     945.6  0.00570103
     945.8  0.00576447
       946  0.00586209
     946.2  0.00591811
     946.4  0.00594499
     946.6  0.00581843
     946.8  0.00575525
       947  0.00567142
     947.2   0.0056837
     947.4  0.00585297
     947.6  0.00576376
     947.8  0.00580137
       948  0.00597433
     948.2  0.00594174
     948.4  0.00594332
     948.6  0.00597237
     948.8  0.00594243
       949  0.00589631
     949.2  0.00562491
     949.4  0.00566688
     949.6  0.00573478
     949.8  0.00581675
       950  0.00598006
     950.2  0.00579037
     950.4  0.00589436
     950.6  0.00597247
     950.8  0.00594301
       951  0.00586908
     951.2  0.00574659
     951.4  0.00573836
     951.6  0.00568419
     951.8  0.00575531
       952  0.00574041
     952.2  0.00578705
     952.4  0.00577389
     952.6  0.00583792
     952.8  0.00575661
       953  0.00585341
     953.2  0.00576005
     953.4  0.00573481
     953.6  0.00576938
     953.8  0.00577444
       954  0.00576556
     954.2  0.00575301
     954.4  0.00568459
     954.6   0.0056613
     954.8  0.00572408
       955  0.00574896
     955.2  0.00584268
     955.4  0.00588445
     955.6  0.00571027
     955.8  0.00574957
       956  0.00580124
     956.2    0.005838
     956.4  0.00587476
     956.6  0.00572783
     956.8  0.00576408
       957  0.00577217
     957.2  0.00568446
     957.4  0.00579133
     957.6    0.005848
     957.8  0.00589793
       958   0.0058496
     958.2  0.00570495
     958.4  0.00573054
     958.6  0.00585497
     958.8  0.00589268
       959  0.00586606
     959.2  0.00576982
     959.4  0.00584378
     959.6  0.00590711
     959.8  0.00578389
       960  0.00574969
     960.2  0.00574015
     960.4  0.00579214
     960.6  0.00582781
     960.8  0.00580264
       961  0.00574877
     961.2  0.00559294
     961.4  0.00573922
     961.6  0.00573734
     961.8  0.00576672
       962  0.00599965
     962.2  0.00582758
     962.4   0.0056727
     962.6   0.0058213
     962.8  0.00563375
       963  0.00574546
     963.2  0.00583952
     963.4  0.00581049
     963.6  0.00587075
     963.8   0.0058719
       964   0.0058657
     964.2  0.00584094
     964.4  0.00570842
     964.6   0.0057171
     964.8  0.00576858
       965   0.0056788
     965.2  0.00570419
     965.4  0.00589794
     965.6  0.00575177
     965.8  0.00576023
       966  0.00583856
     966.2  0.00574919
     966.4  0.00583047
     966.6  0.00585959
     966.8  0.00576178
       967  0.00567299
     967.2  0.00564994
     967.4  0.00569487
     967.6  0.00574279
     967.8  0.00586257
       968  0.00598242
     968.2  0.00592807
     968.4  0.00602115
     968.6  0.00601094
     968.8  0.00603658
       969  0.00586443
     969.2  0.00565475
     969.4  0.00567139
     969.6  0.00588962
     969.8  0.00576716
       970  0.00570326
     970.2   0.0059321
     970.4  0.00600925
     970.6  0.00584052
     970.8  0.00571571
       971  0.00596161
     971.2  0.00574956
     971.4  0.00574583
     971.6  0.00579168
     971.8  0.00579806
       972  0.00574697
     972.2  0.00568333
     972.4  0.00580678
     972.6   0.0060158
     972.8  0.00593063
       973  0.00598192
     973.2  0.00580093
     973.4  0.00568486
     973.6  0.00568756
     973.8  0.00568899
       974  0.00569762
     974.2  0.00581887
     974.4  0.00583513
     974.6  0.00573854
     974.8  0.00584816
       975  0.00588706
     975.2   0.0057746
     975.4  0.00583245
     975.6  0.00572507
     975.8  0.00566117
       976  0.00576876
     976.2  0.00570493
     976.4  0.00571867
     976.6  0.00571958
     976.8  0.00571059
       977  0.00573032
     977.2  0.00577217
     977.4  0.00589819
     977.6  0.00585274
     977.8  0.00584096
       978  0.00592959
     978.2  0.00589568
     978.4  0.00588361
     978.6  0.00569115
     978.8  0.00573426
       979  0.00571711
     979.2  0.00577487
     979.4  0.00593234
     979.6  0.00606936
     979.8  0.00587403
       980  0.00571698
     980.2  0.00569598
     980.4  0.00575585
     980.6  0.00553927
     980.8  0.00547489
       981  0.00577073
     981.2  0.00576531
     981.4   0.0057842
     981.6  0.00589889
     981.8  0.00599141
       982  0.00619143
     982.2  0.00585045
     982.4  0.00546289
     982.6  0.00554402
     982.8  0.00572927
       983  0.00579941
     983.2  0.00576457
     983.4   0.0058703
     983.6  0.00570447
     983.8  0.00578382
       984  0.00582333
     984.2  0.00580791
     984.4  0.00589767
     984.6  0.00576341
     984.8  0.00572255
       985  0.00579671
     985.2  0.00577406
     985.4  0.00592557
     985.6  0.00577045
     985.8  0.00565457
       986  0.00563215
     986.2  0.00560956
     986.4  0.00559573
     986.6  0.00582648
     986.8  0.00591499
       987  0.00550569
     987.2  0.00571248
     987.4  0.00599832
     987.6  0.00577176
     987.8  0.00579958
       988   0.0058648
     988.2  0.00578773
     988.4  0.00573131
     988.6  0.00567273
     988.8  0.00594922
       989  0.00610312
     989.2  0.00583468
     989.4  0.00588236
     989.6  0.00606485
     989.8   0.0058216
       990  0.00560804
     990.2  0.00576029
     990.4  0.00563477
     990.6  0.00546141
     990.8  0.00534871
       991  0.00584212
     991.2  0.00555694
     991.4  0.00557916
     991.6  0.00579431
     991.8  0.00582058
       992  0.00593078
     992.2  0.00555386
     992.4  0.00529018
     992.6  0.00579036
     992.8  0.00586815
       993  0.00566796
     993.2  0.00540719
     993.4  0.00548985
     993.6  0.00543752
     993.8  0.00547656
       994  0.00576295
     994.2  0.00574997
     994.4  0.00557613
     994.6  0.00550788
     994.8  0.00580868
       995  0.00588048
     995.2  0.00565229
     995.4  0.00540313
     995.6  0.00533077
     995.8  0.00564275
       996  0.00565578
     996.2  0.00541045
     996.4  0.00552396
     996.6  0.00549727
     996.8  0.00584141
       997  0.00592764
     997.2   0.0056972
     997.4  0.00557823
     997.6  0.00556844
     997.8  0.00555128
       998  0.00557239
     998.2  0.00568311
     998.4  0.00556316
     998.6  0.00546273
     998.8  0.00586636
       999  0.00621471
     999.2  0.00601296
     999.4  0.00575597
     999.6  0.00577044
     999.8  0.00566653
      1000  0.00555448
