# Supplementary material for: Data for exploring the effect of parameters on decomposition of gas hydrate structure I
Source: Data Brief. 2018 Apr 11;18:1247–51. doi: 10.1016/j.dib.2018.04.015 (PMC5996948; doi:10.1016/j.dib.2018.04.015)
Supplement: Supplementary file 2 — Supplementary material [file mmc2.zip › data/data/temperature 290 K/cage occupancy 90/rdf.xvg]

# This file was created Wed Jan 25 22:56:25 2017
# Created by:
# GROMACS:      gmx rdf, VERSION 5.0.2
# Executable:   /usr/bin/gmx
# Library dir:  /usr/share/gromacs/top
# Command line:
#   g_rdf -f run.xtc -n ind.ndx -s run.tpr -o rdf10.xvg -b 9000 -e 10000
# g_rdf is part of G R O M A C S:
#
# Grunge ROck MAChoS
#
@    title "Radial distribution"
@    xaxis  label "r"
@    yaxis  label ""
@TYPE xy
@ subtitle "OW* - OW*"
         0          0
     0.002          0
     0.004          0
     0.006          0
     0.008          0
      0.01          0
     0.012          0
     0.014          0
     0.016          0
     0.018          0
      0.02          0
     0.022          0
     0.024          0
     0.026          0
     0.028          0
      0.03          0
     0.032          0
     0.034          0
     0.036          0
     0.038          0
      0.04          0
     0.042          0
     0.044          0
     0.046          0
     0.048          0
      0.05          0
     0.052          0
     0.054          0
     0.056          0
     0.058          0
      0.06          0
     0.062          0
     0.064          0
     0.066          0
     0.068          0
      0.07          0
     0.072          0
     0.074          0
     0.076          0
     0.078          0
      0.08          0
     0.082          0
     0.084          0
     0.086          0
     0.088          0
      0.09          0
     0.092          0
     0.094          0
     0.096          0
     0.098          0
       0.1          0
     0.102          0
     0.104          0
     0.106          0
     0.108          0
      0.11          0
     0.112          0
     0.114          0
     0.116          0
     0.118          0
      0.12          0
     0.122          0
     0.124          0
     0.126          0
     0.128          0
      0.13          0
     0.132          0
     0.134          0
     0.136          0
     0.138          0
      0.14          0
     0.142          0
     0.144          0
     0.146          0
     0.148          0
      0.15          0
     0.152          0
     0.154          0
     0.156          0
     0.158          0
      0.16          0
     0.162          0
     0.164          0
     0.166          0
     0.168          0
      0.17          0
     0.172          0
     0.174          0
     0.176          0
     0.178          0
      0.18          0
     0.182          0
     0.184          0
     0.186          0
     0.188          0
      0.19          0
     0.192          0
     0.194          0
     0.196          0
     0.198          0
       0.2          0
     0.202          0
     0.204          0
     0.206          0
     0.208          0
      0.21          0
     0.212          0
     0.214          0
     0.216          0
     0.218          0
      0.22          0
     0.222          0
     0.224          0
     0.226          0
     0.228          0
      0.23          0
     0.232          0
     0.234          0
     0.236 8.95043e-06
     0.238 9.68079e-05
      0.24 0.000285602
     0.242 0.00148962
     0.244 0.00352512
     0.246 0.00966267
     0.248  0.0228648
      0.25  0.0728854
     0.252  0.0888224
     0.254   0.245311
     0.256   0.328366
     0.258   0.542623
      0.26    0.98583
     0.262    1.32089
     0.264    1.90488
     0.266    1.68188
     0.268    2.56032
      0.27     4.1015
     0.272    3.26105
     0.274    4.45913
     0.276    3.65084
     0.278    4.71454
      0.28    4.62471
     0.282    3.64849
     0.284    5.51584
     0.286    3.36073
     0.288    3.39926
      0.29    3.66512
     0.292    3.38384
     0.294    2.69526
     0.296    2.21588
     0.298    1.95014
       0.3     1.8704
     0.302    1.61571
     0.304    1.24418
     0.306    1.11269
     0.308   0.907891
      0.31   0.751589
     0.312   0.715359
     0.314   0.631221
     0.316   0.431947
     0.318   0.356847
      0.32    0.39155
     0.322   0.288996
     0.324   0.243573
     0.326   0.199194
     0.328   0.164198
      0.33   0.131534
     0.332   0.135307
     0.334   0.119737
     0.336  0.0882902
     0.338  0.0655707
      0.34  0.0763414
     0.342  0.0722118
     0.344  0.0600637
     0.346   0.040671
     0.348   0.051685
      0.35  0.0503593
     0.352  0.0554975
     0.354  0.0487982
     0.356  0.0505562
     0.358  0.0435596
      0.36  0.0633862
     0.362   0.078191
     0.364  0.0730361
     0.366  0.0646262
     0.368  0.0772143
      0.37  0.0983355
     0.372   0.138564
     0.374   0.125193
     0.376   0.124297
     0.378   0.124306
      0.38   0.195642
     0.382   0.224759
     0.384   0.222042
     0.386   0.222188
     0.388   0.217772
      0.39   0.315229
     0.392   0.385009
     0.394   0.402577
     0.396   0.378549
     0.398   0.405372
       0.4   0.519496
     0.402   0.617292
     0.404   0.622449
     0.406   0.601849
     0.408    0.60191
      0.41   0.887826
     0.412   0.902848
     0.414    1.01891
     0.416   0.777794
     0.418    1.05364
      0.42    1.12938
     0.422    1.40085
     0.424    1.23147
     0.426     1.2483
     0.428    1.22423
      0.43    1.66798
     0.432    1.61585
     0.434    1.82753
     0.436     1.4847
     0.438     1.6376
      0.44    1.72536
     0.442     2.2427
     0.444    1.98225
     0.446    1.91802
     0.448    1.65791
      0.45    2.17834
     0.452     2.2603
     0.454    2.24972
     0.456    1.64891
     0.458    2.14083
      0.46    1.99196
     0.462    2.27548
     0.464    1.96844
     0.466    1.98795
     0.468    1.68171
      0.47    2.06774
     0.472    1.97952
     0.474    1.78868
     0.476    1.74057
     0.478    1.60899
      0.48    1.60059
     0.482    1.58643
     0.484    1.53115
     0.486    1.36229
     0.488    1.25539
      0.49     1.2735
     0.492    1.43423
     0.494    1.10964
     0.496    0.95861
     0.498   0.982764
       0.5   0.949294
     0.502   0.939499
     0.504   0.759195
     0.506   0.750596
     0.508   0.647937
      0.51    0.69353
     0.512   0.614745
     0.514   0.581788
     0.516   0.508394
     0.518   0.414521
      0.52   0.527121
     0.522   0.389901
     0.524   0.446712
     0.526   0.304151
     0.528   0.353996
      0.53   0.320732
     0.532   0.296932
     0.534   0.305044
     0.536   0.222254
     0.538   0.281034
      0.54   0.225039
     0.542   0.264668
     0.544   0.215646
     0.546   0.218183
     0.548   0.215731
      0.55   0.224503
     0.552   0.231437
     0.554   0.215542
     0.556   0.230807
     0.558    0.19196
      0.56   0.280672
     0.562   0.230125
     0.564   0.278703
     0.566   0.277225
     0.568   0.289521
      0.57   0.307236
     0.572   0.319267
     0.574   0.390422
     0.576   0.337903
     0.578   0.380528
      0.58   0.444663
     0.582   0.495052
     0.584   0.468718
     0.586   0.463144
     0.588    0.58022
      0.59   0.598375
     0.592   0.647757
     0.594   0.673068
     0.596   0.722218
     0.598   0.721588
       0.6   0.779166
     0.602   0.907701
     0.604   0.916185
     0.606   0.866251
     0.608   0.965611
      0.61    1.10129
     0.612    1.05429
     0.614    1.11877
     0.616    1.22753
     0.618    1.18864
      0.62    1.22727
     0.622    1.40654
     0.624    1.43823
     0.626    1.35559
     0.628    1.35308
      0.63    1.56482
     0.632    1.50774
     0.634    1.51854
     0.636     1.5181
     0.638    1.70612
      0.64    1.59381
     0.642    1.74279
     0.644    1.63702
     0.646    1.83065
     0.648    1.61229
      0.65    1.73467
     0.652    1.69781
     0.654    1.83795
     0.656    1.59639
     0.658    1.78006
      0.66    1.74542
     0.662    1.71746
     0.664    1.70658
     0.666    1.59904
     0.668    1.78104
      0.67    1.63143
     0.672    1.62627
     0.674    1.63985
     0.676    1.48522
     0.678    1.50929
      0.68    1.56302
     0.682    1.48907
     0.684     1.4684
     0.686     1.3733
     0.688    1.46318
      0.69    1.36217
     0.692    1.29787
     0.694    1.37703
     0.696     1.2443
     0.698     1.2314
       0.7    1.25625
     0.702    1.16308
     0.704    1.16093
     0.706    1.11071
     0.708    1.05298
      0.71    1.10288
     0.712    1.14149
     0.714   0.981909
     0.716    0.98158
     0.718   0.961739
      0.72    1.04678
     0.722    1.01397
     0.724   0.944381
     0.726   0.877845
     0.728   0.889672
      0.73   0.949846
     0.732   0.949904
     0.734   0.895419
     0.736   0.860731
     0.738   0.808104
      0.74   0.953808
     0.742    0.84079
     0.744   0.960421
     0.746   0.778882
     0.748   0.846417
      0.75   0.821951
     0.752    1.03326
     0.754    0.79457
     0.756   0.822653
     0.758   0.723289
      0.76   0.970571
     0.762   0.927647
     0.764   0.866586
     0.766   0.791067
     0.768   0.791444
      0.77   0.951717
     0.772   0.918374
     0.774     0.8904
     0.776   0.820802
     0.778   0.798951
      0.78   0.924322
     0.782   0.939876
     0.784   0.916437
     0.786   0.790418
     0.788   0.899855
      0.79   0.870097
     0.792   0.969796
     0.794   0.912777
     0.796   0.831711
     0.798   0.873073
       0.8    0.92799
     0.802   0.946709
     0.804   0.895426
     0.806   0.922996
     0.808   0.842989
      0.81   0.973246
     0.812   0.915765
     0.814   0.942307
     0.816   0.916732
     0.818   0.891994
      0.82   0.955242
     0.822   0.950854
     0.824   0.951794
     0.826   0.910579
     0.828   0.963322
      0.83   0.985726
     0.832   0.987285
     0.834   0.977077
     0.836   0.934357
     0.838    1.01898
      0.84   0.972021
     0.842    1.09144
     0.844    1.00835
     0.846    1.05445
     0.848   0.994806
      0.85    1.08267
     0.852    1.06869
     0.854    1.14977
     0.856    1.00693
     0.858    1.13469
      0.86    1.13781
     0.862    1.09041
     0.864    1.19111
     0.866    1.05694
     0.868    1.19582
      0.87    1.16086
     0.872    1.13921
     0.874    1.18201
     0.876    1.17754
     0.878    1.12966
      0.88     1.1538
     0.882    1.20256
     0.884    1.14145
     0.886    1.18684
     0.888    1.13192
      0.89     1.1319
     0.892    1.13746
     0.894    1.10789
     0.896     1.1136
     0.898    1.05982
       0.9    1.10169
     0.902    1.08039
     0.904    1.02519
     0.906   0.973856
     0.908   0.983615
      0.91    1.01775
     0.912   0.952004
     0.914   0.941264
     0.916   0.855864
     0.918   0.893208
      0.92    0.87851
     0.922   0.869159
     0.924   0.859954
     0.926    0.75391
     0.928    0.80112
      0.93   0.767715
     0.932   0.742588
     0.934   0.774671
     0.936   0.704495
     0.938   0.666561
      0.94   0.728643
     0.942   0.671312
     0.944   0.678319
     0.946   0.650946
     0.948   0.661634
      0.95   0.652818
     0.952   0.662441
     0.954   0.620648
     0.956   0.624775
     0.958   0.629689
      0.96   0.682127
     0.962     0.6366
     0.964   0.622985
     0.966   0.670907
     0.968   0.651339
      0.97   0.656209
     0.972   0.688041
     0.974   0.674536
     0.976   0.695923
     0.978   0.676816
      0.98   0.712559
     0.982    0.74492
     0.984   0.756894
     0.986     0.7127
     0.988   0.771662
      0.99   0.770653
     0.992   0.756347
     0.994   0.844248
     0.996   0.779435
     0.998   0.836745
         1   0.867397
     1.002   0.847145
     1.004   0.891599
     1.006   0.883592
     1.008   0.878565
      1.01   0.956585
     1.012   0.956118
     1.014   0.930442
     1.016   0.968395
     1.018   0.989863
      1.02   0.987896
     1.022    1.03246
     1.024    1.08048
     1.026    1.02097
     1.028    1.05595
      1.03    1.13792
     1.032    1.05778
     1.034    1.17623
     1.036    1.07018
     1.038     1.1729
      1.04    1.18589
     1.042    1.19778
     1.044    1.12459
     1.046    1.29246
     1.048    1.21973
      1.05    1.19685
     1.052    1.24714
     1.054    1.30609
     1.056      1.238
     1.058    1.28858
      1.06      1.242
     1.062    1.31931
     1.064    1.32767
     1.066    1.24457
     1.068    1.30986
      1.07    1.38285
     1.072    1.22432
     1.074    1.31453
     1.076    1.28304
     1.078    1.27689
      1.08    1.30957
     1.082    1.25795
     1.084    1.27332
     1.086    1.25681
     1.088    1.26303
      1.09    1.21786
     1.092    1.26033
     1.094    1.21026
     1.096    1.16567
     1.098     1.2318
       1.1    1.13155
     1.102    1.12233
     1.104    1.18861
     1.106    1.10857
     1.108    1.05562
      1.11    1.12906
     1.112    1.07178
     1.114    1.05738
     1.116    1.03984
     1.118    1.04964
      1.12    1.04158
     1.122   0.994106
     1.124   0.994569
     1.126    1.00321
     1.128   0.969207
      1.13   0.952696
     1.132   0.996947
     1.134   0.961886
     1.136   0.922744
     1.138   0.939534
      1.14   0.961474
     1.142   0.950796
     1.144   0.946695
     1.146   0.887021
     1.148   0.915093
      1.15   0.934351
     1.152   0.999873
     1.154   0.906835
     1.156   0.897966
     1.158   0.890865
      1.16   0.979752
     1.162   0.957888
     1.164   0.940303
     1.166   0.890675
     1.168   0.899183
      1.17    0.99429
     1.172   0.986456
     1.174   0.972469
     1.176   0.889274
     1.178   0.855176
      1.18    1.03958
     1.182    1.03886
     1.184   0.956108
     1.186   0.873715
     1.188   0.898937
      1.19    1.06512
     1.192    1.05663
     1.194   0.956272
     1.196   0.922425
     1.198   0.882794
       1.2    1.07615
     1.202    1.08024
     1.204   0.964099
     1.206   0.902013
     1.208   0.900374
      1.21    1.11298
     1.212    1.08078
     1.214   0.983242
     1.216   0.924378
     1.218   0.905225
      1.22    1.09161
     1.222    1.12052
     1.224   0.979999
     1.226   0.915276
     1.228   0.910272
      1.23    1.10131
     1.232    1.11022
     1.234   0.993819
     1.236   0.928983
     1.238   0.935419
      1.24    1.08551
     1.242    1.09749
     1.244    1.00248
     1.246   0.969868
     1.248   0.909745
      1.25    1.11516
     1.252    1.05721
     1.254    1.03897
     1.256   0.949976
     1.258    0.95311
      1.26    1.09922
     1.262    1.07684
     1.264    1.00477
     1.266   0.987967
     1.268   0.989284
      1.27    1.07585
     1.272    1.07217
     1.274    1.01336
     1.276    1.03403
     1.278     1.0098
      1.28    1.06029
     1.282    1.03831
     1.284    1.05937
     1.286    1.02554
     1.288    1.06158
      1.29    1.05976
     1.292     1.0502
     1.294    1.07969
     1.296    1.03496
     1.298    1.04867
       1.3    1.06996
     1.302    1.03656
     1.304    1.08168
     1.306    1.03455
     1.308    1.04175
      1.31    1.04867
     1.312    1.06073
     1.314     1.0392
     1.316    1.04271
     1.318     1.0517
      1.32    1.05575
     1.322    1.01849
     1.324    1.04591
     1.326    1.01364
     1.328    1.03086
      1.33   0.998793
     1.332    1.01164
     1.334    1.02579
     1.336   0.987512
     1.338   0.982075
      1.34    1.02061
     1.342   0.978783
     1.344   0.989104
     1.346   0.936795
     1.348   0.999219
      1.35    0.93508
     1.352   0.980599
     1.354   0.929643
     1.356   0.964828
     1.358   0.912032
      1.36   0.959274
     1.362   0.890459
     1.364   0.954398
     1.366   0.927946
     1.368   0.909724
      1.37   0.916035
     1.372   0.913821
     1.374   0.937743
     1.376   0.873588
     1.378   0.917544
      1.38   0.906665
     1.382   0.928456
     1.384   0.918055
     1.386   0.886935
     1.388   0.925151
      1.39   0.908914
     1.392   0.914321
     1.394   0.926402
     1.396   0.930742
     1.398   0.929867
       1.4   0.920669
     1.402   0.933471
     1.404   0.954446
     1.406   0.938739
     1.408   0.937778
      1.41   0.977992
     1.412   0.960669
     1.414   0.959842
     1.416     0.9839
     1.418   0.992999
      1.42   0.979416
     1.422    1.00002
     1.424    1.02577
     1.426   0.989569
     1.428    1.00303
      1.43    1.03631
     1.432    1.04476
     1.434    1.00715
     1.436    1.05058
     1.438    1.04778
      1.44    1.03705
     1.442    1.07335
     1.444    1.03602
     1.446     1.0865
     1.448    1.05915
      1.45    1.08409
     1.452    1.06802
     1.454    1.07496
     1.456    1.06667
     1.458    1.08018
      1.46    1.08547
     1.462    1.09237
     1.464    1.07305
     1.466    1.06137
     1.468    1.10461
      1.47    1.07468
     1.472    1.07025
     1.474    1.09244
     1.476    1.06584
     1.478    1.07309
      1.48    1.07926
     1.482    1.06107
     1.484    1.06743
     1.486    1.04516
     1.488    1.05297
      1.49    1.06322
     1.492    1.02955
     1.494    1.05724
     1.496    1.02279
     1.498     1.0098
       1.5    1.01704
     1.502     1.0305
     1.504    1.00127
     1.506   0.981026
     1.508    0.99154
      1.51   0.973887
     1.512   0.989515
     1.514   0.958753
     1.516   0.950859
     1.518   0.938415
      1.52   0.960467
     1.522   0.936723
     1.524   0.940607
     1.526    0.91682
     1.528   0.913101
      1.53   0.905267
     1.532   0.904841
     1.534   0.910156
     1.536   0.879965
     1.538   0.898124
      1.54   0.882687
     1.542    0.87615
     1.544   0.903216
     1.546   0.865055
     1.548   0.890948
      1.55   0.864175
     1.552   0.873144
     1.554   0.878745
     1.556   0.865978
     1.558    0.86875
      1.56   0.896126
     1.562   0.886089
     1.564   0.877451
     1.566   0.875859
     1.568   0.900158
      1.57   0.890876
     1.572    0.90379
     1.574   0.909945
     1.576    0.90382
     1.578   0.913921
      1.58    0.92057
     1.582   0.920012
     1.584   0.941876
     1.586   0.930768
     1.588   0.935417
      1.59   0.948826
     1.592   0.960566
     1.594    0.95732
     1.596   0.966181
     1.598   0.959508
       1.6   0.985038
     1.602   0.985335
     1.604   0.979823
     1.606   0.993178
     1.608   0.968477
      1.61     1.0196
     1.612   0.990299
     1.614    1.03224
     1.616   0.974539
     1.618    1.00166
      1.62    1.02691
     1.622    1.01742
     1.624    1.01499
     1.626    1.00568
     1.628    1.00901
      1.63    1.02509
     1.632    1.01436
     1.634    1.04308
     1.636   0.990898
     1.638    1.02471
      1.64      1.002
     1.642    1.06658
     1.644    1.01546
     1.646    1.00281
     1.648    1.03102
      1.65    1.05444
     1.652    1.01276
     1.654    1.04258
     1.656    1.02047
     1.658     1.0223
      1.66    1.02952
     1.662    1.06555
     1.664    1.05417
     1.666    1.00714
     1.668    1.02146
      1.67    1.11107
     1.672    1.05811
     1.674    1.01398
     1.676    1.08211
     1.678    1.07689
      1.68    1.03956
     1.682    1.02576
     1.684    1.15917
     1.686    1.06207
     1.688    1.01067
      1.69    1.13603
     1.692     1.1239
     1.694    1.04331
     1.696    1.02719
     1.698    1.18526
       1.7    1.10825
     1.702     1.0241
     1.704    1.15877
     1.706    1.10546
     1.708    1.07049
      1.71    1.02848
     1.712    1.19051
     1.714    1.12093
     1.716    1.02225
     1.718    1.12263
      1.72    1.15017
     1.722    1.06522
     1.724    1.02391
     1.726     1.1796
     1.728    1.10162
      1.73    1.01879
     1.732    1.09024
     1.734     1.1383
     1.736    1.04373
     1.738   0.984661
      1.74    1.15601
     1.742    1.07259
     1.744    1.02069
     1.746    1.02134
     1.748    1.10058
      1.75    1.01691
     1.752   0.974833
     1.754    1.07039
     1.756    1.04236
     1.758   0.967336
      1.76   0.993207
     1.762    1.03572
     1.764   0.991669
     1.766   0.953829
     1.768    1.01821
      1.77   0.974053
     1.772   0.964865
     1.774   0.952796
     1.776   0.994669
     1.778    0.94873
      1.78   0.928411
     1.782   0.973885
     1.784   0.958167
     1.786   0.926392
     1.788    0.92178
      1.79   0.971814
     1.792   0.936169
     1.794   0.928702
     1.796   0.943094
     1.798   0.937847
       1.8   0.934703
