# Supplementary material for: Data for exploring the effect of parameters on decomposition of gas hydrate structure I
Source: Data Brief. 2018 Apr 11;18:1247–51. doi: 10.1016/j.dib.2018.04.015 (PMC5996948; doi:10.1016/j.dib.2018.04.015)
Supplement: Supplementary file 2 — Supplementary material [file mmc2.zip › data/data/temperature 290 K/cage occupancy 95/energy.xvg]

# This file was created Tue Jan 24 23:50:30 2017
# Created by:
# GROMACS:      gmx energy, VERSION 5.0.2
# Executable:   /usr/bin/gmx
# Library dir:  /usr/share/gromacs/top
# Command line:
#   g_energy -f run.edr -s run.tpr -o energy.xvg
# g_energy is part of G R O M A C S:
#
# Good gRace! Old Maple Actually Chews Slate
#
@    title "Gromacs Energies"
@    xaxis  label "Time (ps)"
@    yaxis  label "(kJ/mol), (K), (bar), (nm^3), (kg/m^3), (bar nm)"
@TYPE xy
@ view 0.15, 0.15, 0.75, 0.85
@ legend on
@ legend box on
@ legend loctype view
@ legend 0.78, 0.8
@ legend length 2
@ s0 legend "LJ (SR)"
@ s1 legend "Coulomb (SR)"
@ s2 legend "Potential"
@ s3 legend "Kinetic En."
@ s4 legend "Total Energy"
@ s5 legend "Temperature"
@ s6 legend "Pressure"
@ s7 legend "Volume"
@ s8 legend "Density"
@ s9 legend "Enthalpy"
@ s10 legend "#Surf*SurfTen"
    0.000000  8186.545898  -71206.320312  -65510.507812   28.639395  -65481.867188    0.854293  -5375.556641   50.982269  835.898560  -64990.632812  -1004.248779
    1.000000  8481.879883  -65347.742188  -59301.726562  10621.318359  -48680.406250  316.826263  -225.818008   49.722675  857.073853  -48201.308594  -7881.306152
    2.000000  8142.828125  -64897.449219  -59191.132812  9783.006836  -49408.125000  291.820038  -168.585281   49.021145  869.339294  -48935.785156  957.117432
    3.000000  8405.830078  -65185.062500  -59214.593750  9561.449219  -49653.144531  285.211121  221.685257   48.719810  874.716187  -49183.707031  -248.122070
    4.000000  8577.126953  -65389.343750  -59247.468750  9478.330078  -49769.140625  282.731750  408.141205   48.658676  875.815186  -49300.292969  2999.722900
    5.000000  8352.962891  -65081.335938  -59150.468750  9527.123047  -49623.343750  284.187195  278.443237   48.452911  879.534485  -49156.480469  123.012062
    6.000000  8577.461914  -65605.203125  -59463.632812  9767.075195  -49696.558594  291.344818  352.596436   48.349174  881.421570  -49230.695312  -1353.713867
    7.000000  8339.314453  -65259.312500  -59356.718750  9661.271484  -49695.445312  288.188751  144.273148   48.427475  879.996460  -49228.828125  -92.572464
    8.000000  8251.478516  -65291.714844  -59455.875000  9694.359375  -49761.515625  289.175751   92.156120   48.318256  881.985596  -49295.949219  3142.954102
    9.000000  8474.279297  -65625.687500  -59581.546875  9903.572266  -49677.976562  295.416412  231.133987   48.364937  881.134338  -49211.960938  688.825928
   10.000000  8514.771484  -65546.382812  -59461.328125  9774.171875  -49687.156250  291.556488  317.545471   48.338524  881.615784  -49221.394531  2373.600586
   11.000000  8090.959473  -65044.289062  -59380.203125  9689.287109  -49690.914062  289.024445  -120.808708   48.430195  879.947021  -49224.269531  -2918.658447
   12.000000  8341.074219  -65368.835938  -59455.921875  9729.964844  -49725.957031  290.237823  167.510086   48.308784  882.158508  -49260.480469  1270.257080
   13.000000  8205.192383  -65338.179688  -59566.023438  9824.942383  -49741.082031  293.070953  -67.421936   48.394966  880.587585  -49274.777344  -1415.106812
   14.000000  8304.073242  -65323.519531  -59455.062500  9709.450195  -49745.613281  289.625885  134.349411   48.306053  882.208435  -49280.164062  -957.849243
   15.000000  8493.388672  -65515.843750  -59443.289062  9694.434570  -49748.855469  289.177979  287.273956   48.433155  879.893250  -49282.183594  -199.973572
   16.000000  8328.416992  -65500.339844  -59607.476562  9859.114258  -49748.363281  294.090271   47.171703   48.426514  880.013916  -49281.753906  1879.080688
   17.000000  8295.864258  -65421.800781  -59565.171875  9838.973633  -49726.199219  293.489502   89.808601   48.332317  881.729004  -49260.496094  1703.890137
   18.000000  8321.046875  -65168.562500  -59277.828125  9572.824219  -49705.003906  285.550446  182.686646   48.364014  881.151123  -49238.996094  565.254028
   19.000000  8399.118164  -65356.105469  -59384.851562  9663.602539  -49721.250000  288.258301  180.940353   48.499477  878.690002  -49253.937500  454.047272
   20.000000  8483.893555  -65430.429688  -59369.898438  9658.602539  -49711.296875  288.109161  327.471771   48.429089  879.967163  -49244.664062  1278.889648
   21.000000  8352.579102  -65331.093750  -59402.390625  9670.464844  -49731.925781  288.462982  146.362625   48.320988  881.935730  -49266.332031  658.159363
   22.000000  8496.718750  -65311.187500  -59241.007812  9545.226562  -49695.781250  284.727234  284.059845   48.465099  879.313293  -49228.800781  1021.689270
   23.000000  8183.066406  -65115.546875  -59359.648438  9674.461914  -49685.187500  288.582214   79.179260   48.339046  881.606262  -49219.421875  1284.941162
   24.000000  8246.267578  -65150.738281  -59336.453125  9669.078125  -49667.375000  288.421631  111.567360   48.306026  882.208923  -49201.925781   70.719406
   25.000000  8274.799805  -65256.097656  -59411.937500  9745.285156  -49666.652344  290.694824   52.824326   48.381001  880.841797  -49200.480469   54.884418
   26.000000  8330.953125  -65366.093750  -59465.015625  9757.495117  -49707.519531  291.059052   78.228050   48.415226  880.219116  -49241.019531  -77.476364
   27.000000  8413.071289  -65398.925781  -59417.195312  9643.624023  -49773.570312  287.662354  224.036423   48.447536  879.632080  -49306.757812  3626.509277
   28.000000  8376.930664  -65359.078125  -59417.039062  9749.367188  -49667.671875  290.816589  190.410660   48.522404  878.274841  -49200.136719  -1412.261353
   29.000000  8263.886719  -65119.183594  -59278.718750  9552.998047  -49725.718750  284.959045  128.742538   48.401852  880.462341  -49259.347656    9.391153
   30.000000  8314.702148  -65215.449219  -59325.539062  9730.726562  -49594.812500  290.260559  113.682747   48.395763  880.573059  -49128.500000  808.352356
   31.000000  8458.823242  -65399.101562  -59372.453125  9561.912109  -49810.539062  285.224945  358.947235   48.309422  882.146912  -49345.058594  817.059937
   32.000000  8448.094727  -65254.085938  -59237.109375  9510.584961  -49726.523438  283.693878  370.305695   48.403210  880.437622  -49260.136719  1304.519897
   33.000000  8329.333008  -65279.664062  -59373.250000  9767.287109  -49605.960938  291.351135  113.066101   48.364109  881.149414  -49139.953125  -397.309113
   34.000000  8405.337891  -65337.671875  -59366.648438  9679.798828  -49686.851562  288.741425  129.340073   48.604034  876.799744  -49218.531250   34.362572
   35.000000  8268.304688  -65225.195312  -59383.992188  9719.989258  -49664.003906  289.940277  133.646317   48.354053  881.332642  -49198.093750  -512.381348
   36.000000  8266.062500  -65394.343750  -59553.507812  9794.625000  -49758.882812  292.166595   13.052188   48.306065  882.208191  -49293.433594  634.345886
   37.000000  8394.345703  -65362.574219  -59396.820312  9626.479492  -49770.339844  287.150940  226.151199   48.358974  881.242981  -49304.378906  1753.343872
   38.000000  8413.634766  -65439.281250  -59460.984375  9773.507812  -49687.476562  291.536682  192.380112   48.419636  880.138916  -49220.933594  106.022133
   39.000000  8251.553711  -65154.562500  -59326.140625  9509.557617  -49816.582031  283.663239   73.087349   48.387993  880.714478  -49350.343750  -510.284546
   40.000000  8476.303711  -65360.578125  -59313.000000  9720.948242  -49592.050781  289.968872  221.397537   48.463470  879.342834  -49125.085938  1010.110229
   41.000000  8239.559570  -65269.671875  -59463.687500  9772.943359  -49690.742188  291.519867  -88.390572   48.496319  878.747253  -49223.460938  -1091.186035
   42.000000  8248.912109  -65264.421875  -59450.375000  9700.626953  -49749.750000  289.362701   21.603689   48.487442  878.908142  -49282.554688  1876.856201
   43.000000  8388.271484  -65448.933594  -59483.257812  9696.625977  -49786.632812  289.243347  129.390198   48.371666  881.011780  -49320.550781  4671.272461
   44.000000  8499.341797  -65481.835938  -59406.484375  9663.982422  -49742.500000  288.269623  262.086243   48.483696  878.976013  -49275.339844  -1825.632202
   45.000000  8329.614258  -65404.601562  -59511.671875  9754.595703  -49757.078125  290.972565   81.929344   48.384430  880.779358  -49290.875000  2109.162842
   46.000000  8321.601562  -65317.609375  -59433.460938  9736.849609  -49696.609375  290.443207   98.448860   48.449638  879.593872  -49229.777344  -161.280075
   47.000000  8449.298828  -65397.468750  -59371.062500  9709.647461  -49661.414062  289.631775  275.174103   48.375648  880.939209  -49195.292969  -788.785706
   48.000000  8542.997070  -65556.382812  -59438.554688  9674.721680  -49763.832031  288.589966  369.859039   48.285648  882.581238  -49298.578125  1436.749756
   49.000000  8338.106445  -65373.007812  -59465.773438  9934.099609  -49531.671875  296.327026  124.152527   48.312592  882.088989  -49066.160156  1125.810913
   50.000000  8233.003906  -65430.277344  -59628.218750  9905.357422  -49722.859375  295.469666  -51.140350   48.375492  880.942078  -49256.742188  2217.151855
   51.000000  8466.722656  -65278.722656  -59243.750000  9546.791016  -49696.960938  284.773895  371.090729   48.409725  880.319092  -49230.511719  -471.356934
   52.000000  8461.696289  -65439.082031  -59406.828125  9608.873047  -49797.953125  286.625763  265.397064   48.497868  878.719177  -49330.656250  -673.254395
   53.000000  8505.873047  -65577.281250  -59507.671875  9775.684570  -49731.988281  291.601624  250.968521   48.462234  879.365295  -49265.035156  763.947083
   54.000000  8331.873047  -65469.109375  -59559.265625  9848.702148  -49710.562500  293.779694   93.169128   48.356216  881.293213  -49244.628906  1575.308594
   55.000000  8175.809082  -65168.839844  -59423.468750  9717.024414  -49706.445312  289.851837  -49.817616   48.333050  881.715637  -49240.734375  1084.849487
   56.000000  8404.073242  -65362.109375  -59390.367188  9574.277344  -49816.089844  285.593781  175.045273   48.469574  879.232117  -49349.066406  -490.140015
   57.000000  8426.969727  -65412.960938  -59417.953125  9715.156250  -49702.796875  289.796112  245.813477   48.295910  882.393677  -49237.445312  -1097.324585
   58.000000  8512.756836  -65526.503906  -59445.414062  9674.204102  -49771.210938  288.574524  265.054596   48.415455  880.214905  -49304.707031  348.928162
   59.000000  8393.558594  -65234.539062  -59266.546875  9524.444336  -49742.101562  284.107300  200.720474   48.436134  879.839111  -49275.398438  2757.259521
   60.000000  8451.955078  -65306.062500  -59281.250000  9539.304688  -49741.945312  284.550568  296.436707   48.358734  881.247375  -49275.988281  1843.004761
   61.000000  8439.132812  -65456.734375  -59442.039062  9640.293945  -49801.746094  287.563019  228.703735   48.426296  880.017883  -49335.136719  1752.755615
   62.000000  8306.777344  -65166.097656  -59285.101562  9735.677734  -49549.421875  290.408234  184.759842   48.403400  880.434143  -49083.035156  -719.687439
   63.000000  8425.503906  -65235.320312  -59234.320312  9628.459961  -49605.859375  287.210022  317.521576   48.347088  881.459656  -49140.015625  -908.560181
   64.000000  8487.043945  -65679.492188  -59622.062500  9942.595703  -49679.468750  296.580444  177.558716   48.437862  879.807739  -49212.750000  1028.495850
   65.000000  8310.150391  -65270.078125  -59387.093750  9585.345703  -49801.750000  285.923950   89.921730   48.381516  880.832397  -49335.574219  3036.706543
   66.000000  8472.603516  -65161.433594  -59115.000000  9456.199219  -49658.800781  282.071594  405.471039   48.434277  879.872864  -49192.117188  -945.178284
   67.000000  8415.473633  -65475.714844  -59492.585938  9825.189453  -49667.398438  293.078308   82.752342   48.588043  877.088318  -49199.230469  4344.256348
   68.000000  8345.450195  -65364.132812  -59454.367188  9789.539062  -49664.828125  292.014893  139.861008   48.361923  881.189270  -49198.839844  -272.498688
   69.000000  8453.497070  -65399.875000  -59383.703125  9845.392578  -49538.312500  293.680969  271.246857   48.365162  881.130249  -49072.292969  3137.271240
   70.000000  8248.201172  -65219.285156  -59393.406250  9741.720703  -49651.687500  290.588501   23.923044   48.344418  881.508301  -49185.867188  928.739136
   71.000000  8500.125000  -65641.312500  -59556.890625  9803.789062  -49753.101562  292.439972  273.000397   48.218975  883.801575  -49288.492188  -2589.970703
   72.000000  8430.724609  -65466.964844  -59470.226562  9736.226562  -49734.000000  290.424622  229.756836   48.497860  878.719299  -49266.703125  -1664.459961
   73.000000  8118.915527  -65116.148438  -59426.015625  9687.744141  -49738.273438  288.978424  -54.452564   48.448116  879.621521  -49271.457031  -215.272110
   74.000000  8273.397461  -65374.722656  -59526.679688  9735.391602  -49791.289062  290.399719   73.906563   48.431435  879.924500  -49324.632812  1523.270142
   75.000000  8164.612793  -65183.031250  -59445.835938  9805.583984  -49640.250000  292.493500    3.135976   48.401737  880.464417  -49173.878906  -2239.940430
   76.000000  8417.056641  -65210.292969  -59228.046875  9619.316406  -49608.730469  286.937256  382.519897   48.333904  881.700073  -49143.011719  2944.909668
   77.000000  8433.740234  -65240.023438  -59230.359375  9484.628906  -49745.730469  282.919647  338.677948   48.420887  880.116211  -49279.175781  554.072815
   78.000000  8179.538086  -65053.523438  -59301.320312  9678.617188  -49622.703125  288.706177   10.688461   48.491039  878.842896  -49155.472656  827.830688
   79.000000  8280.621094  -65188.292969  -59338.609375  9687.457031  -49651.152344  288.969849  150.782349   48.371078  881.022461  -49185.078125  1002.873047
   80.000000  8405.019531  -65203.000000  -59229.218750  9583.910156  -49645.308594  285.881134  233.517990   48.407181  880.365356  -49178.886719  2061.260986
   81.000000  8449.808594  -65403.855469  -59383.703125  9681.259766  -49702.445312  288.785004  250.331604   48.361080  881.204590  -49236.464844  2689.636963
   82.000000  8517.085938  -65573.062500  -59492.015625  9744.462891  -49747.554688  290.670288  274.618713   48.481472  879.016357  -49280.414062  -395.180817
   83.000000  8393.162109  -65504.320312  -59540.843750  9869.419922  -49671.421875  294.397675   75.035522   48.395626  880.575562  -49205.109375  3083.729736
   84.000000  8534.256836  -65613.460938  -59509.148438  9775.465820  -49733.683594  291.595093  339.859283   48.372967  880.988037  -49267.589844  2655.401855
   85.000000  8278.378906  -65251.625000  -59405.976562  9711.835938  -49694.140625  289.697052   67.385414   48.362164  881.184875  -49228.152344  407.356506
   86.000000  8323.125000  -65386.000000  -59498.039062  9770.322266  -49727.718750  291.441681   96.859383   48.273224  882.808350  -49262.585938  631.927368
   87.000000  8224.022461  -65200.175781  -59403.289062  9637.966797  -49765.320312  287.493591  116.450615   48.266750  882.926758  -49300.250000  1926.885864
   88.000000  8358.784180  -65268.617188  -59342.820312  9609.962891  -49732.859375  286.658264  273.083008   48.183876  884.445374  -49268.585938  -926.619446
   89.000000  8270.849609  -65270.406250  -59433.734375  9733.588867  -49700.144531  290.345947   92.541321   48.341053  881.569702  -49234.359375  1400.087036
   90.000000  8455.311523  -65410.285156  -59383.273438  9627.391602  -49755.882812  287.178162  284.527802   48.400585  880.485352  -49289.523438  1027.080200
   91.000000  8379.990234  -65527.781250  -59580.820312  9875.183594  -49705.636719  294.569611  151.830795   48.331436  881.745117  -49239.941406  967.082397
   92.000000  8434.442383  -65446.253906  -59443.773438  9754.755859  -49689.015625  290.977325  226.258194   48.473171  879.166870  -49221.957031  3345.434570
   93.000000  8415.772461  -65363.437500  -59373.820312  9740.480469  -49633.339844  290.551514  202.650284   48.390747  880.664368  -49167.074219  -1163.251831
   94.000000  8270.631836  -65286.921875  -59446.796875  9723.591797  -49723.203125  290.047729   21.773115   48.409554  880.322266  -49256.757812  -173.389282
   95.000000  8390.710938  -65301.601562  -59338.882812  9632.052734  -49706.828125  287.317200  262.240204   48.343357  881.527649  -49241.019531  2917.502441
   96.000000  8311.765625  -65349.968750  -59468.656250  9755.986328  -49712.671875  291.014038   69.203407   48.472725  879.174988  -49245.617188  196.810638
   97.000000  8131.256836  -65130.304688  -59425.890625  9695.691406  -49730.199219  289.215485  -87.779030   48.502613  878.633179  -49262.855469  -718.320435
   98.000000  8396.220703  -65144.062500  -59178.250000  9534.657227  -49643.593750  284.411957  357.807495   48.233166  883.541565  -49178.847656  -864.980896
   99.000000  8352.375000  -65451.101562  -59531.687500  9814.832031  -49716.855469  292.769348  176.016479   48.303787  882.249817  -49251.429688  588.268738
  100.000000  8453.597656  -65469.281250  -59444.164062  9797.291016  -49646.875000  292.246124  184.808884   48.611694  876.661621  -49178.480469  913.658020
  101.000000  8173.823730  -65135.285156  -59391.343750  9691.116211  -49700.226562  289.079010   24.835526   48.399258  880.509521  -49233.878906  1607.511719
  102.000000  8199.204102  -65213.953125  -59449.210938  9736.398438  -49712.812500  290.429749  -69.006248   48.472134  879.185669  -49245.761719  490.081940
  103.000000  8451.294922  -65260.289062  -59247.671875  9556.400391  -49691.273438  285.060516  351.076050   48.412796  880.263306  -49224.796875  1484.411133
  104.000000  8572.712891  -65429.109375  -59280.789062  9577.791016  -49703.000000  285.698608  473.839691   48.253403  883.171021  -49238.058594  1393.886108
  105.000000  8519.483398  -65460.253906  -59363.109375  9612.699219  -49750.410156  286.739899  341.998291   48.426533  880.013550  -49283.800781  1985.651245
  106.000000  8333.984375  -65479.171875  -59578.015625  9892.185547  -49685.828125  295.076752   64.842926   48.257641  883.093445  -49220.843750  284.333893
  107.000000  8311.035156  -65442.765625  -59575.523438  9859.142578  -49716.382812  294.091125   92.416451   48.380074  880.858643  -49250.218750  1343.904053
  108.000000  8453.441406  -65345.203125  -59327.601562  9708.545898  -49619.054688  289.598907  243.802597   48.502460  878.635986  -49151.714844  -379.667816
  109.000000  8441.604492  -65346.226562  -59324.851562  9611.462891  -49713.390625  286.703003  291.095428   48.404892  880.407043  -49246.988281  769.768494
  110.000000  8394.094727  -65408.554688  -59444.015625  9747.376953  -49696.640625  290.757233  142.298904   48.447945  879.624634  -49229.824219  2057.312256
  111.000000  8570.769531  -65491.144531  -59350.148438  9626.646484  -49723.500000  287.155914  439.506866   48.400909  880.479431  -49257.136719  -1210.984253
  112.000000  8388.521484  -65321.164062  -59366.500000  9675.037109  -49691.460938  288.599365  206.281723   48.441730  879.737488  -49224.703125  -914.524170
  113.000000  8223.606445  -65323.312500  -59533.835938  9837.001953  -49696.835938  293.430695  -22.166025   48.343388  881.527100  -49231.027344  2505.359375
  114.000000  8229.285156  -65268.195312  -59460.335938  9700.127930  -49760.207031  289.347809   23.494263   48.344513  881.506592  -49294.386719  431.049255
  115.000000  8140.539551  -65144.078125  -59426.734375  9693.590820  -49733.144531  289.152832  -62.381958   48.345398  881.490417  -49267.316406  938.711548
  116.000000  8428.780273  -65429.039062  -59437.796875  9710.538086  -49727.257812  289.658356  282.767761   48.402573  880.449219  -49260.878906  -1050.057495
  117.000000  8268.255859  -65138.003906  -59297.851562  9506.504883  -49791.347656  283.572174  158.770508   48.470913  879.207825  -49324.308594  -657.247437
  118.000000  8359.537109  -65215.433594  -59280.875000  9584.242188  -49696.632812  285.891022  203.495377   48.406715  880.373840  -49230.214844  1715.872925
  119.000000  8404.504883  -65525.179688  -59545.546875  9801.412109  -49744.132812  292.369049  129.329117   48.465332  879.309082  -49277.148438  2259.790283
  120.000000  8227.298828  -65327.480469  -59527.328125  9720.013672  -49807.312500  289.941010  -21.001883   48.308910  882.156250  -49341.835938  2366.491455
  121.000000  8385.082031  -65317.332031  -59354.234375  9640.013672  -49714.218750  287.554657  236.275620   48.356323  881.291260  -49248.285156  -916.070068
  122.000000  8509.277344  -65381.015625  -59307.765625  9664.142578  -49643.625000  288.274445  371.167877   48.371468  881.015381  -49177.546875  -661.644348
  123.000000  8266.878906  -65323.226562  -59484.562500  9798.378906  -49686.183594  292.278564   78.657379   48.353893  881.335571  -49220.273438  2286.186035
  124.000000  8290.676758  -65256.753906  -59383.593750  9677.124023  -49706.468750  288.661621  151.590988   48.336239  881.657471  -49240.730469  1115.392090
  125.000000  8429.639648  -65281.144531  -59274.164062  9634.388672  -49639.773438  287.386871  323.926514   48.318661  881.978210  -49174.203125  442.565521
  126.000000  8340.886719  -65094.406250  -59176.187500  9630.903320  -49545.285156  287.282898  154.716171   48.538353  877.986267  -49077.597656  1883.117065
  127.000000  8340.736328  -65444.398438  -59538.210938  9865.808594  -49672.402344  294.289948   37.493805   48.365524  881.123657  -49206.378906  -1927.277466
  128.000000  8305.220703  -65341.078125  -59466.132812  9769.199219  -49696.933594  291.408173   64.742210   48.467350  879.272461  -49229.929688  2497.145020
  129.000000  8412.163086  -65535.335938  -59560.843750  9733.674805  -49827.167969  290.348511  139.291748   48.329185  881.786133  -49361.496094  1421.678467
  130.000000  8521.564453  -65391.191406  -59303.914062  9532.959961  -49770.953125  284.361328  345.770508   48.431828  879.917358  -49304.292969  1189.751221
  131.000000  8417.297852  -65375.164062  -59386.593750  9659.012695  -49727.582031  288.121368  242.267776   48.358932  881.243713  -49261.625000  -1401.858398
  132.000000  8174.248047  -65049.273438  -59305.375000  9598.503906  -49706.871094  286.316437  -55.896320   48.556583  877.656616  -49239.007812  1827.949097
  133.000000  8220.365234  -65304.742188  -59514.601562  9793.107422  -49721.492188  292.121338   12.186971   48.455826  879.481567  -49254.601562  1034.023682
  134.000000  8457.164062  -65699.929688  -59678.593750  9819.670898  -49858.921875  292.913696  148.663193   48.390373  880.671143  -49392.660156  2064.776367
  135.000000  8422.525391  -65324.734375  -59339.109375  9674.628906  -49664.480469  288.587189  237.199951   48.348129  881.440674  -49198.625000  906.805786
  136.000000  8525.387695  -65475.289062  -59376.523438  9692.749023  -49683.773438  289.127716  352.104736   48.372532  880.995972  -49217.683594  -365.933502
  137.000000  8372.142578  -65271.484375  -59327.148438  9647.147461  -49680.000000  287.767456  241.496475   48.381058  880.840759  -49213.828125  1130.441772
  138.000000  8401.466797  -65396.359375  -59422.171875  9618.679688  -49803.492188  286.918274  247.473557   48.346138  881.476929  -49337.656250  759.296997
  139.000000  8204.708008  -65373.058594  -59597.257812  9936.921875  -49660.335938  296.411224  -17.403086   48.315586  882.034363  -49194.796875  1127.966064
  140.000000  8211.460938  -65334.226562  -59548.500000  9735.933594  -49812.566406  290.415863  -18.823099   48.433720  879.882996  -49345.886719  1430.193481
  141.000000  8361.849609  -65180.125000  -59246.109375  9517.205078  -49728.906250  283.891357  265.856812   48.323418  881.891418  -49263.289062  4240.135254
  142.000000  8354.467773  -65437.234375  -59509.132812  9859.093750  -49650.039062  294.089661   91.245628   48.437996  879.805298  -49183.320312  1139.827881
  143.000000  8323.218750  -65286.140625  -59402.140625  9630.406250  -49771.734375  287.268066  141.239487   48.382446  880.815430  -49305.550781  2417.861816
  144.000000  8354.669922  -65288.007812  -59356.250000  9636.869141  -49719.382812  287.460846  191.175797   48.371227  881.019775  -49253.304688  369.546448
  145.000000  8559.728516  -65510.605469  -59378.390625  9672.601562  -49705.789062  288.526733  337.267822   48.448402  879.616333  -49238.968750  2626.820801
  146.000000  8399.241211  -65323.355469  -59356.007812  9770.760742  -49585.246094  291.454742  178.057571   48.495995  878.753113  -49117.968750  2681.581299
  147.000000  8300.494141  -65146.753906  -59275.562500  9632.147461  -49643.414062  287.320007  139.723633   48.371552  881.013855  -49177.332031  491.753784
  148.000000  8267.623047  -65297.214844  -59461.734375  9782.503906  -49679.230469  291.805023   25.595972   48.416168  880.201965  -49212.718750  1238.562622
  149.000000  8611.752930  -65728.984375  -59548.398438  9810.906250  -49737.492188  292.652252  417.041290   48.371166  881.020874  -49271.414062  2753.096924
  150.000000  8284.827148  -65248.574219  -59395.484375  9556.688477  -49838.796875  285.069122   20.231354   48.413467  880.251038  -49372.312500  1195.675537
  151.000000  8386.269531  -65362.359375  -59404.578125  9604.404297  -49800.171875  286.492462  250.457397   48.243977  883.343567  -49335.320312  818.980530
  152.000000  8439.105469  -65427.398438  -59419.539062  9670.620117  -49748.917969  288.467621  265.282898   48.321396  881.928284  -49283.320312  2004.033691
  153.000000  8416.902344  -65470.476562  -59477.367188  9754.059570  -49723.308594  290.956573  220.157776   48.370556  881.031982  -49257.238281  1191.385498
  154.000000  8359.615234  -65356.437500  -59427.125000  9816.775391  -49610.351562  292.827332  127.325890   48.392551  880.631531  -49144.070312  -1071.328003
  155.000000  8398.043945  -65442.992188  -59472.945312  9806.000977  -49666.945312  292.505951  207.234985   48.231503  883.572021  -49202.214844  362.613586
  156.000000  8094.969238  -65155.265625  -59498.007812  9709.656250  -49788.351562  289.632050  -119.495461   48.340660  881.576843  -49322.570312  1582.011230
  157.000000  8442.769531  -65476.093750  -59465.210938  9741.904297  -49723.304688  290.593994  151.250748   48.498524  878.707275  -49256.000000  787.832947
  158.000000  8289.388672  -65235.937500  -59383.109375  9721.898438  -49661.210938  289.997223   81.773682   48.382626  880.812195  -49195.023438  1378.856689
  159.000000  8401.171875  -65609.812500  -59634.929688  9901.138672  -49733.789062  295.343811  103.057716   48.424198  880.056030  -49267.203125  1736.712036
  160.000000  8313.662109  -65179.109375  -59295.890625  9623.636719  -49672.253906  287.066132  139.431274   48.340954  881.571472  -49206.468750  -669.986206
  161.000000  8232.279297  -65147.554688  -59339.203125  9723.925781  -49615.277344  290.057678   74.459496   48.402695  880.446960  -49148.898438  -2780.567627
  162.000000  8613.131836  -65856.078125  -59678.203125  9955.333008  -49722.871094  296.960419  283.558258   48.435326  879.853821  -49256.175781  1195.266968
  163.000000  8173.545410  -65331.058594  -59582.718750  9839.056641  -49743.664062  293.491974  -82.791229   48.448612  879.612549  -49276.839844  -1280.123535
  164.000000  8402.922852  -65419.171875  -59449.000000  9706.924805  -49742.074219  289.550568  180.988525   48.372719  880.992554  -49275.984375  -268.983276
  165.000000  8311.450195  -65282.242188  -59411.046875  9695.488281  -49715.558594  289.209412   70.448891   48.395050  880.586060  -49249.253906  -974.351685
  166.000000  8233.699219  -65065.648438  -59257.093750  9588.083984  -49669.007812  286.005615  145.693558   48.270611  882.856140  -49203.898438  -878.241150
  167.000000  8335.626953  -65357.449219  -59455.101562  9721.857422  -49733.242188  289.996002  133.780121   48.476097  879.113831  -49266.156250  285.867249
  168.000000  8172.505371  -65163.089844  -59425.390625  9773.001953  -49652.390625  291.521606  -111.029541   48.409424  880.324585  -49185.945312  915.433960
  169.000000  8403.991211  -65399.515625  -59419.820312  9747.160156  -49672.660156  290.750763  185.927170   48.404976  880.405518  -49206.257812  -1071.064819
  170.000000  8474.980469  -65370.992188  -59327.710938  9638.981445  -49688.730469  287.523865  270.094208   48.532196  878.097656  -49221.101562  361.288483
  171.000000  8577.469727  -65413.695312  -59269.351562  9581.269531  -49688.082031  285.802368  427.269928   48.432899  879.897888  -49221.410156  2838.970703
  172.000000  8266.126953  -65308.554688  -59470.585938  9694.701172  -49775.882812  289.185944   47.270084   48.465183  879.311768  -49308.902344  340.567566
  173.000000  8317.218750  -65338.625000  -59454.187500  9721.275391  -49732.914062  289.978638  130.552994   48.404312  880.417542  -49266.519531  809.420959
  174.000000  8437.234375  -65347.199219  -59344.132812  9570.077148  -49774.054688  285.468506  230.206238   48.471344  879.200012  -49307.011719  -558.756042
  175.000000  8349.790039  -65518.296875  -59600.234375  9883.988281  -49716.246094  294.832245   34.655174   48.476505  879.106384  -49249.156250  -460.888916
  176.000000  8192.786133  -65440.980469  -59688.906250  9969.482422  -49719.421875  297.382477  -57.709385   48.436436  879.833679  -49252.714844  243.300873
  177.000000  8301.278320  -65136.031250  -59263.757812  9572.925781  -49690.832031  285.553467  160.279892   48.319004  881.971924  -49225.257812  298.817902
  178.000000  8332.886719  -65464.859375  -59554.296875  9840.810547  -49713.484375  293.544281   92.484802   48.388771  880.700317  -49247.238281  362.439850
  179.000000  8679.921875  -65649.296875  -59399.046875  9680.416016  -49718.632812  288.759827  475.952789   48.417786  880.172546  -49252.105469  949.447021
  180.000000  8498.205078  -65629.890625  -59565.929688  9870.619141  -49695.312500  294.433441  218.328445   48.416092  880.203369  -49228.804688  -230.812180
  181.000000  8480.845703  -65581.625000  -59528.171875  9851.127930  -49677.042969  293.852051  211.526245   48.515316  878.403137  -49209.578125  -1434.364868
  182.000000  8404.927734  -65205.378906  -59227.382812  9549.397461  -49677.984375  284.851654  232.290039   48.430431  879.942749  -49211.335938  826.589722
  183.000000  8151.732910  -65102.078125  -59372.632812  9700.258789  -49672.375000  289.351715   22.656128   48.337852  881.628052  -49206.621094  811.532654
  184.000000  8416.180664  -65265.792969  -59275.367188  9681.836914  -49593.531250  288.802216  244.119812   48.463341  879.345215  -49126.566406  198.623856
  185.000000  8242.989258  -65232.203125  -59431.164062  9780.014648  -49651.148438  291.730774   27.605429   48.482994  878.988770  -49183.996094  1450.638306
  186.000000  8398.425781  -65389.507812  -59427.359375  9730.884766  -49696.476562  290.265289  161.693146   48.372036  881.005005  -49230.390625  2853.941650
  187.000000  8495.630859  -65643.851562  -59584.710938  9724.531250  -49860.179688  290.075745  294.139709   48.322887  881.901062  -49394.570312  1948.306274
  188.000000  8482.895508  -65557.507812  -59508.804688  9756.083984  -49752.718750  291.016937  202.359436   48.365902  881.116760  -49286.691406  -851.767212
  189.000000  8365.130859  -65550.281250  -59627.781250  9903.181641  -49724.601562  295.404755   59.928680   48.561859  877.561279  -49256.687500  134.742203
  190.000000  8177.334961  -65181.851562  -59435.929688  9847.421875  -49588.507812  293.741486  -78.372795   48.469719  879.229492  -49121.480469  943.223206
  191.000000  8201.113281  -65045.078125  -59278.601562  9606.347656  -49672.253906  286.550415  101.296326   48.320438  881.945801  -49206.667969  2843.194580
  192.000000  8446.287109  -65325.207031  -59296.734375  9631.335938  -49665.398438  287.295807  335.448120   48.333683  881.704102  -49199.683594  1075.744385
  193.000000  8517.311523  -65498.417969  -59405.382812  9731.105469  -49674.277344  290.271851  330.606476   48.449722  879.592407  -49207.445312  1492.070068
  194.000000  8251.027344  -65380.863281  -59561.593750  9905.836914  -49655.757812  295.483978  -29.930550   48.421638  880.102539  -49189.195312  529.812256
  195.000000  8375.712891  -65337.960938  -59394.726562  9781.333984  -49613.390625  291.770142  236.808533   48.305870  882.211731  -49147.941406  -903.508179
  196.000000  8308.695312  -65309.089844  -59429.343750  9748.448242  -49680.894531  290.789185   85.312111   48.426144  880.020630  -49214.289062  -1238.640259
  197.000000  8403.493164  -65351.054688  -59366.695312  9607.957031  -49758.738281  286.598419  253.243179   48.413376  880.252747  -49292.253906  2512.630371
  198.000000  8437.062500  -65585.875000  -59585.023438  9863.695312  -49721.328125  294.226929  211.176987   48.317318  882.002747  -49255.769531  3134.179932
  199.000000  8474.882812  -65526.246094  -59482.109375  9795.126953  -49686.984375  292.181580  237.434860   48.450085  879.585815  -49220.148438  3250.183838
  200.000000  8148.937012  -65140.019531  -59425.085938  9717.860352  -49707.226562  289.876770  -118.075203   48.445999  879.659973  -49240.429688  1591.343018
  201.000000  8477.576172  -65436.218750  -59393.968750  9773.099609  -49620.867188  291.524506  266.630615   48.537945  877.993652  -49153.183594  1298.942749
  202.000000  8225.724609  -65426.312500  -59639.468750  9886.839844  -49752.628906  294.917297  -17.931465   48.419910  880.133911  -49286.082031   75.894524
  203.000000  8457.141602  -65543.140625  -59508.390625  9850.605469  -49657.785156  293.836456  154.612991   48.499760  878.684875  -49190.468750  804.548035
  204.000000  8229.531250  -65064.667969  -59267.218750  9620.439453  -49646.781250  286.970764   79.752922   48.436874  879.825684  -49180.070312  2910.845459
  205.000000  8458.291016  -65674.406250  -59646.562500  9836.203125  -49810.359375  293.406860  208.919617   48.261837  883.016663  -49345.335938  1975.361450
  206.000000  8086.560547  -65080.757812  -59421.890625  9747.545898  -49674.343750  290.762268  -83.857414   48.294441  882.420532  -49209.007812  1282.677979
  207.000000  8452.453125  -65362.175781  -59341.062500  9605.884766  -49735.179688  286.536621  319.469269   48.398087  880.530823  -49268.843750  330.385895
  208.000000  8241.652344  -65318.089844  -59507.921875  9842.548828  -49665.375000  293.596130   42.652225   48.385654  880.757080  -49199.160156  242.927017
  209.000000  8357.599609  -65468.847656  -59532.367188  9791.923828  -49740.445312  292.086029  103.253937   48.384476  880.778503  -49274.242188  1931.671509
  210.000000  8295.303711  -65180.320312  -59319.875000  9554.802734  -49765.070312  285.012878  186.371567   48.332596  881.723938  -49299.367188  -32.565273
  211.000000  8551.871094  -65615.757812  -59495.601562  9825.960938  -49669.640625  293.101318  373.924896   48.323833  881.883789  -49204.019531  -2124.593750
  212.000000  8405.522461  -65456.234375  -59475.781250  9744.314453  -49731.468750  290.665863  232.891190   48.293873  882.430908  -49266.136719  -790.252075
  213.000000  8365.679688  -65388.929688  -59450.781250  9668.223633  -49782.558594  288.396149   89.301636   48.462132  879.367126  -49315.605469  -2332.376709
  214.000000  8509.427734  -65433.988281  -59351.359375  9708.595703  -49642.765625  289.600403  337.745941   48.413452  880.251343  -49176.281250   86.027573
  215.000000  8302.405273  -65408.605469  -59530.820312  9817.686523  -49713.132812  292.854523    3.243871   48.474739  879.138428  -49246.058594  334.710358
  216.000000  8182.371094  -65116.835938  -59364.296875  9742.817383  -49621.480469  290.621216  -28.892309   48.389473  880.687561  -49155.226562  -597.077637
  217.000000  8488.764648  -65592.820312  -59532.968750  9843.193359  -49689.773438  293.615356  275.226196   48.472912  879.171570  -49222.714844  1558.281250
  218.000000  8414.280273  -65435.351562  -59454.398438  9744.708984  -49709.687500  290.677643  264.427765   48.286362  882.568176  -49244.429688  144.461700
  219.000000  8436.147461  -65396.742188  -59398.632812  9641.917969  -49756.714844  287.611450  265.421661   48.399940  880.497070  -49290.359375  2397.994141
  220.000000  8337.449219  -65269.140625  -59362.359375  9712.778320  -49649.582031  289.725159  148.765030   48.505337  878.583862  -49182.210938  -393.707428
  221.000000  8122.357422  -65304.031250  -59602.109375  9806.083008  -49796.027344  292.508392  -162.398651   48.377117  880.912476  -49329.894531  3345.531006
  222.000000  8273.304688  -65199.898438  -59356.984375  9661.919922  -49695.062500  288.208099   90.619209   48.368912  881.061951  -49229.007812  681.628174
  223.000000  8345.943359  -65296.441406  -59380.062500  9674.365234  -49705.695312  288.579346  111.129433   48.351711  881.375366  -49239.804688  2166.022949
  224.000000  8502.217773  -65391.097656  -59319.437500  9616.494141  -49702.945312  286.853088  317.524597   48.334167  881.695251  -49237.226562  2472.533936
  225.000000  8388.860352  -65233.101562  -59271.945312  9607.392578  -49664.554688  286.581604  262.056793   48.415665  880.211121  -49198.050781  2033.823242
  226.000000  8399.540039  -65261.281250  -59289.445312  9615.632812  -49673.812500  286.827393  288.026489   48.324810  881.865967  -49208.183594  1562.920776
  227.000000  8410.378906  -65612.390625  -59629.414062  9820.095703  -49809.320312  292.926361  132.830887   48.335365  881.673401  -49343.589844  -1662.132080
  228.000000  8550.907227  -65477.906250  -59362.859375  9564.742188  -49798.117188  285.309357  400.564850   48.466255  879.292358  -49331.125000  2594.552734
  229.000000  8412.742188  -65252.839844  -59268.289062  9563.556641  -49704.734375  285.273987  346.614777   48.325912  881.845886  -49239.093750  2015.303345
  230.000000  8408.925781  -65442.242188  -59465.406250  9685.378906  -49780.027344  288.907867  235.604553   48.307980  882.173218  -49314.558594  -663.080444
  231.000000  8419.772461  -65607.437500  -59622.375000  9826.497070  -49795.878906  293.117310  250.778198   48.221458  883.756042  -49331.246094  4185.889648
  232.000000  8413.869141  -65348.179688  -59354.914062  9611.804688  -49743.109375  286.713196  196.784195   48.402164  880.456604  -49276.734375  2789.808838
  233.000000  8124.628906  -65226.785156  -59530.632812  9896.757812  -49633.875000  295.213135  -61.731190   48.366615  881.103760  -49167.843750  1309.851440
  234.000000  8396.424805  -65453.746094  -59493.976562  9744.187500  -49749.789062  290.662079  274.575592   48.270248  882.862793  -49284.683594  1276.360107
  235.000000  8496.843750  -65632.890625  -59559.164062  9772.732422  -49786.429688  291.513550  280.871704   48.283394  882.622437  -49321.199219  1063.026855
  236.000000  8305.310547  -65207.394531  -59340.710938  9640.994141  -49699.718750  287.583893  128.704025   48.448082  879.622131  -49232.902344  3318.777344
  237.000000  8462.709961  -65311.109375  -59275.000000  9657.828125  -49617.171875  288.086060  366.243622   48.443058  879.713379  -49150.402344  987.425476
  238.000000  8339.916992  -65410.484375  -59503.625000  9750.356445  -49753.269531  290.846100  149.896744   48.376690  880.920288  -49287.140625  1659.386963
  239.000000  8479.980469  -65368.074219  -59313.875000  9664.005859  -49649.867188  288.270325  368.928314   48.358177  881.257507  -49183.914062  1566.829712
  240.000000  8397.704102  -65353.027344  -59376.750000  9567.567383  -49809.183594  285.393646  237.102905   48.348633  881.431458  -49343.324219  896.446899
  241.000000  8299.186523  -65305.398438  -59438.367188  9734.433594  -49703.933594  290.371124   36.359173   48.516087  878.389221  -49236.460938  915.533264
  242.000000  8278.088867  -65157.000000  -59315.945312  9614.404297  -49701.539062  286.790741  169.930466   48.271652  882.837097  -49236.421875  -262.943115
  243.000000  8242.613281  -65149.253906  -59335.679688  9672.406250  -49663.273438  288.520905  102.863220   48.369595  881.049500  -49197.210938  -172.869659
  244.000000  8424.646484  -65665.585938  -59662.195312  9930.275391  -49731.921875  296.212952  121.191101   48.470203  879.220703  -49264.890625  706.773438
  245.000000  8513.811523  -65515.332031  -59429.789062  9637.167969  -49792.621094  287.469757  326.395020   48.445667  879.666016  -49325.828125  2848.272949
  246.000000  8294.588867  -65308.625000  -59442.710938  9735.350586  -49707.359375  290.398499  126.996330   48.462845  879.354187  -49240.398438  873.975037
  247.000000  8415.282227  -65495.539062  -59512.187500  9777.994141  -49734.195312  291.670502  207.536118   48.449173  879.602356  -49267.367188  -1801.321411
  248.000000  8520.105469  -65558.648438  -59468.710938  9657.587891  -49811.125000  288.078888  303.929901   48.323418  881.891418  -49345.507812  373.152069
  249.000000  8334.227539  -65414.324219  -59503.695312  9808.668945  -49695.027344  292.585510   73.109558   48.397766  880.536621  -49228.695312  1230.156006
  250.000000  8386.127930  -65461.312500  -59509.625000  9802.374023  -49707.250000  292.397736  196.876175   48.422077  880.094543  -49240.683594  -162.792297
  251.000000  8437.944336  -65365.484375  -59344.195312  9673.112305  -49671.082031  288.541962  296.229340   48.414665  880.229309  -49204.585938  566.373108
  252.000000  7952.013184  -65089.359375  -59560.406250  9879.315430  -49681.089844  294.692841  -290.073639   48.287991  882.538391  -49215.816406  1572.177979
  253.000000  8403.343750  -65300.734375  -59327.273438  9498.188477  -49829.085938  283.324127  267.471710   48.310097  882.134583  -49363.597656  -101.821640
  254.000000  8360.167969  -65279.628906  -59351.656250  9607.881836  -49743.773438  286.596191  161.655029   48.431007  879.932251  -49277.121094  687.339172
  255.000000  8265.972656  -65256.796875  -59422.835938  9745.419922  -49677.414062  290.698853   80.521523   48.330696  881.758606  -49211.726562  3268.831299
  256.000000  8386.061523  -65135.968750  -59180.570312  9530.667969  -49649.902344  284.292938  253.856812   48.449421  879.597839  -49183.070312  -473.876465
  257.000000  8327.851562  -65438.515625  -59547.554688  9914.924805  -49632.628906  295.755066   26.830675   48.392567  880.631226  -49166.347656  379.941101
  258.000000  8375.163086  -65430.777344  -59486.617188  9757.085938  -49729.531250  291.046844  149.821182   48.394867  880.589417  -49263.226562  1662.046753
  259.000000  8278.631836  -65161.187500  -59314.945312  9705.698242  -49609.246094  289.513977  144.882797   48.341068  881.569397  -49143.460938  1888.574951
  260.000000  8376.264648  -65373.351562  -59420.117188  9709.244141  -49710.875000  289.619751  109.018532   48.444210  879.692444  -49244.093750  2162.373779
  261.000000  8394.289062  -65272.777344  -59304.703125  9694.287109  -49610.414062  289.173584  301.848419   48.322136  881.914795  -49144.808594   42.691051
  262.000000  8406.469727  -65433.367188  -59458.265625  9720.843750  -49737.421875  289.965759  276.283356   48.432835  879.899048  -49270.750000  -50.822609
  263.000000  8230.374023  -65342.980469  -59541.242188  9903.483398  -49637.757812  295.413757  -10.676056   48.389900  880.679749  -49171.500000  -2646.541748
  264.000000  8400.201172  -65325.664062  -59359.664062  9685.959961  -49673.703125  288.925201  302.451508   48.302807  882.267700  -49208.285156  1226.030518
  265.000000  8311.033203  -65180.507812  -59294.734375  9637.991211  -49656.742188  287.494324   84.990257   48.527931  878.174805  -49189.156250  114.069740
  266.000000  8303.603516  -65347.304688  -59474.265625  9734.358398  -49739.906250  290.368896   91.603371   48.473709  879.157104  -49272.839844  704.302917
  267.000000  8405.599609  -65370.710938  -59395.445312  9743.846680  -49651.597656  290.651917  178.927658   48.365051  881.132263  -49185.578125  -1155.716431
  268.000000  8397.055664  -65478.109375  -59512.796875  9650.736328  -49862.062500  287.874512  204.836914   48.292404  882.457764  -49396.746094  525.133850
  269.000000  8360.264648  -65219.109375  -59294.343750  9538.732422  -49755.609375  284.533508  181.513016   48.441124  879.748535  -49288.859375  999.222534
  270.000000  8504.041016  -65578.812500  -59504.414062  9717.269531  -49787.144531  289.859131  308.598175   48.358459  881.252380  -49321.191406  843.280640
  271.000000  8412.859375  -65397.652344  -59418.101562  9647.908203  -49770.195312  287.790131  228.325333   48.398575  880.521912  -49303.855469  702.747375
  272.000000  8532.737305  -65445.722656  -59350.437500  9587.306641  -49763.132812  285.982452  398.316986   48.294056  882.427551  -49297.800781  599.913818
  273.000000  8493.327148  -65386.421875  -59320.562500  9537.513672  -49783.046875  284.497162  389.363617   48.299850  882.321716  -49317.656250  1753.957520
  274.000000  8357.880859  -65202.804688  -59272.992188  9618.150391  -49654.843750  286.902496  216.401794   48.374050  880.968323  -49188.738281  2069.932617
  275.000000  8506.735352  -65475.925781  -59397.835938  9667.303711  -49730.531250  288.368683  270.764038   48.405819  880.390137  -49264.121094  -303.132233
  276.000000  8503.054688  -65507.332031  -59420.375000  9661.068359  -49759.304688  288.182709  346.500580   48.383621  880.794067  -49293.109375  418.089966
  277.000000  8537.935547  -65401.828125  -59293.757812  9646.939453  -49646.820312  287.761261  382.687958   48.459820  879.409119  -49179.890625  1504.483643
  278.000000  8318.627930  -65325.394531  -59444.289062  9740.795898  -49703.492188  290.560913  123.036469   48.377003  880.914551  -49237.359375  3719.849121
  279.000000  8432.401367  -65543.281250  -59539.617188  9697.207031  -49842.410156  289.260681  262.987122   48.339828  881.591980  -49376.636719  2135.127686
  280.000000  8242.192383  -64990.265625  -59175.460938  9431.568359  -49743.890625  281.336884  189.693298   48.310585  882.125671  -49278.398438  1840.660645
  281.000000  8283.056641  -65439.082031  -59591.156250  9842.498047  -49748.656250  293.594604   63.782181   48.308701  882.160034  -49283.179688  1433.427612
  282.000000  8317.342773  -65121.417969  -59228.695312  9617.101562  -49611.593750  286.871216  169.478333   48.552063  877.738342  -49143.773438  2565.037354
  283.000000  8356.240234  -65346.390625  -59425.171875  9728.148438  -49697.023438  290.183655  104.416679   48.416035  880.204407  -49230.515625  -124.206665
  284.000000  8280.683594  -65573.578125  -59724.078125  10002.771484  -49721.304688  298.375458  -54.735867   48.418114  880.166626  -49254.777344  -737.660828
  285.000000  8364.392578  -65533.558594  -59597.273438  9877.853516  -49719.421875  294.649261  115.293663   48.448784  879.609436  -49252.597656  3173.264404
  286.000000  8167.610840  -65179.390625  -59432.382812  9924.339844  -49508.042969  296.035889  -90.689781   48.569542  877.422424  -49040.054688  2412.933105
  287.000000  8425.490234  -65298.343750  -59298.046875  9599.441406  -49698.605469  286.344421  284.169434   48.309486  882.145691  -49233.125000  1440.518799
  288.000000  8691.201172  -65767.539062  -59508.000000  9751.131836  -49756.867188  290.869232  485.242554   48.402077  880.458252  -49290.492188  1075.504517
  289.000000  8330.568359  -65367.492188  -59460.179688  9700.837891  -49759.343750  289.368988  104.609718   48.378494  880.887390  -49293.195312   74.268837
  290.000000  8201.679688  -65254.433594  -59474.460938  9729.033203  -49745.429688  290.210052  -41.514027   48.384354  880.780762  -49279.226562  2119.606445
  291.000000  8553.739258  -65538.414062  -59421.445312  9668.086914  -49753.359375  288.392059  383.921631   48.398460  880.523987  -49287.019531  1407.819824
  292.000000  8429.821289  -65297.394531  -59297.039062  9603.561523  -49693.476562  286.467316  262.755035   48.445446  879.670044  -49226.683594  -174.754135
  293.000000  8517.658203  -65391.984375  -59302.648438  9626.402344  -49676.246094  287.148651  351.752930   48.553089  877.719788  -49208.417969   27.536783
  294.000000  8537.933594  -65564.656250  -59462.898438  9746.773438  -49716.125000  290.739227  310.591156   48.447872  879.625977  -49249.308594  -644.864502
  295.000000  8346.819336  -65356.613281  -59441.117188  9716.619141  -49724.500000  289.839752  161.776871   48.270645  882.855530  -49259.390625  2232.881104
  296.000000  8547.292969  -65570.843750  -59447.242188  9715.302734  -49731.937500  289.800476  283.587433   48.388905  880.697876  -49265.691406  313.394196
  297.000000  8110.757324  -65006.539062  -59319.851562  9713.095703  -49606.757812  289.734650  -10.814223   48.346478  881.470764  -49140.917969  -133.934555
  298.000000  8337.611328  -65596.718750  -59682.984375  9940.160156  -49742.824219  296.507812   49.799503   48.329128  881.787170  -49277.152344  474.184631
  299.000000  8225.644531  -65289.546875  -59499.093750  9762.260742  -49736.832031  291.201202   -2.198130   48.409710  880.319397  -49270.382812  1985.475464
  300.000000  8386.102539  -65359.640625  -59410.023438  9627.231445  -49782.792969  287.173370  267.968414   48.244194  883.339600  -49317.941406  871.893005
  301.000000  8491.846680  -65452.585938  -59394.640625  9689.887695  -49704.753906  289.042358  235.561325   48.427738  879.991699  -49238.132812  667.869202
  302.000000  8381.965820  -65284.335938  -59339.351562  9648.059570  -49691.292969  287.794647  166.111313   48.416168  880.201965  -49224.781250  -1774.785156
  303.000000  8334.752930  -65319.484375  -59408.578125  9700.472656  -49708.105469  289.358093  133.544952   48.379482  880.869446  -49241.949219  884.242676
  304.000000  8313.902344  -65476.921875  -59593.757812  9986.955078  -49606.804688  297.903656   33.190098   48.388153  880.711548  -49140.566406  556.433228
  305.000000  8572.908203  -65213.390625  -59074.476562  9413.154297  -49661.320312  280.787598  440.343109   48.424198  880.056030  -49194.734375  -64.451424
  306.000000  8322.460938  -65335.882812  -59446.867188  9779.526367  -49667.339844  291.716217   94.344383   48.406742  880.373352  -49200.921875  797.317383
  307.000000  8392.405273  -65476.660156  -59513.882812  9760.467773  -49753.414062  291.147705  231.628311   48.321037  881.934814  -49287.820312  1425.729248
  308.000000  8406.039062  -65440.667969  -59457.093750  9651.056641  -49806.039062  287.884064  169.052567   48.302021  882.282043  -49340.628906  -1220.530518
  309.000000  8383.268555  -65497.007812  -59550.031250  9781.483398  -49768.546875  291.774597  104.098091   48.308548  882.162842  -49303.074219  1793.628540
  310.000000  8509.983398  -65441.574219  -59358.445312  9746.596680  -49611.847656  290.733948  248.754471   48.385250  880.764404  -49145.636719  1584.096436
  311.000000  8201.175781  -65209.726562  -59442.898438  9713.956055  -49728.941406  289.760315  -16.265198   48.344086  881.514343  -49263.125000  3079.371094
  312.000000  8211.609375  -65120.250000  -59340.078125  9614.498047  -49725.578125  286.793549   66.493431   48.377327  880.908691  -49259.441406  760.963074
  313.000000  8457.190430  -65405.632812  -59377.414062  9764.960938  -49612.453125  291.281738  344.641083   48.567940  877.451416  -49144.480469  -140.566620
  314.000000  8531.333008  -65692.625000  -59600.398438  9853.168945  -49747.230469  293.912933  296.115356   48.239655  883.422729  -49282.421875  3705.042969
  315.000000  8495.613281  -65495.777344  -59438.468750  9700.988281  -49737.480469  289.373474  353.216034   48.296227  882.387939  -49272.125000  -404.333832
  316.000000  8412.405273  -65268.191406  -59278.093750  9601.921875  -49676.171875  286.418396  261.590485   48.322411  881.909790  -49210.566406  1877.351440
  317.000000  8254.454102  -65193.578125  -59372.023438  9765.692383  -49606.332031  291.303558   60.273487   48.445957  879.660767  -49139.535156  -1174.135376
  318.000000  8418.904297  -65371.464844  -59383.890625  9610.062500  -49773.828125  286.661224  240.790451   48.468437  879.252747  -49306.812500  1252.349243
  319.000000  8327.396484  -65370.386719  -59475.070312  9739.910156  -49735.160156  290.534485  123.956757   48.348358  881.436462  -49269.304688  -934.490051
  320.000000  8351.666992  -65314.394531  -59401.445312  9525.907227  -49875.539062  284.150940  225.487305   48.243496  883.352356  -49410.691406  1735.858765
  321.000000  8228.519531  -65337.457031  -59543.656250  9757.511719  -49786.144531  291.059540  -56.471130   48.384884  880.771057  -49319.937500  -2919.925049
  322.000000  8379.066406  -65302.843750  -59351.609375  9703.244141  -49648.367188  289.440765  275.089020   48.339008  881.606995  -49182.601562  -357.837402
  323.000000  8429.241211  -65326.484375  -59329.210938  9591.757812  -49737.453125  286.115204  314.131927   48.365818  881.118286  -49271.429688  568.000854
  324.000000  8448.746094  -65516.585938  -59493.437500  9833.275391  -49660.164062  293.319519  170.869797   48.414379  880.234497  -49193.671875  -2608.256348
  325.000000  8278.882812  -65159.875000  -59309.695312  9777.302734  -49532.390625  291.649902   86.631935   48.344021  881.515564  -49066.574219  1727.807007
  326.000000  8571.014648  -65307.074219  -59155.281250  9459.097656  -49696.183594  282.158051  412.261810   48.432529  879.904602  -49229.515625  104.081390
  327.000000  8339.166992  -65246.281250  -59337.632812  9563.984375  -49773.648438  285.286743  213.180298   48.247749  883.274475  -49308.761719  210.885605
  328.000000  8264.180664  -65317.222656  -59491.531250  9794.880859  -49696.648438  292.174225  -17.675264   48.353569  881.341492  -49230.742188  -66.049706
  329.000000  8434.131836  -65500.308594  -59491.398438  9702.168945  -49789.230469  289.408691  201.395950   48.334675  881.686035  -49323.503906  237.238647
  330.000000  8429.995117  -65381.273438  -59382.460938  9647.079102  -49735.382812  287.765411  306.080597   48.284332  882.605286  -49270.144531  2700.238281
  331.000000  8315.934570  -65433.648438  -59537.875000  9796.871094  -49741.003906  292.233612   23.510498   48.415939  880.206116  -49274.496094  3807.016602
  332.000000  8340.986328  -65378.394531  -59472.750000  9693.932617  -49778.816406  289.163025  133.400284   48.425079  880.039978  -49312.218750  511.463684
  333.000000  8185.587402  -65440.554688  -59683.031250  9973.112305  -49709.917969  297.490753  -154.880783   48.373177  880.984253  -49243.820312  532.526489
  334.000000  8274.291016  -65300.921875  -59453.523438  9711.553711  -49741.968750  289.688629   -8.258870   48.402618  880.448364  -49275.589844  988.283264
  335.000000  8168.640137  -65237.976562  -59505.257812  9769.431641  -49735.828125  291.415100  -139.506180   48.436436  879.833679  -49269.121094  1160.599731
  336.000000  8400.843750  -65467.304688  -59500.804688  9771.295898  -49729.507812  291.470703  186.339493   48.356419  881.289551  -49263.574219  257.498566
  337.000000  8404.853516  -65333.015625  -59352.546875  9645.669922  -49706.875000  287.723389  239.904587   48.523327  878.258118  -49239.332031  1689.339233
  338.000000  8186.515625  -65184.281250  -59430.250000  9772.583984  -49657.664062  291.509125  -28.582926   48.520451  878.310181  -49190.148438  -423.849854
  339.000000  8703.177734  -65645.953125  -59375.453125  9655.293945  -49720.160156  288.010468  518.778687   48.361660  881.194031  -49254.175781  -173.993225
  340.000000  8490.552734  -65402.519531  -59340.992188  9639.716797  -49701.273438  287.545807  243.630966   48.367157  881.093872  -49235.234375  1057.087280
  341.000000  8420.704102  -65345.929688  -59354.601562  9681.109375  -49673.492188  288.780518  227.717346   48.267906  882.905640  -49208.410156  -934.087219
  342.000000  8150.747070  -65027.859375  -59308.343750  9601.729492  -49706.613281  286.412659   14.264234   48.218105  883.817505  -49242.011719   -8.985963
  343.000000  8301.136719  -65378.933594  -59497.671875  9781.861328  -49715.812500  291.785858   82.759926   48.369453  881.052063  -49249.753906  -639.198303
  344.000000  8541.504883  -65560.375000  -59445.218750  9648.640625  -49796.578125  287.811981  352.207397   48.325504  881.853333  -49330.941406  -189.879410
  345.000000  8423.375977  -65448.234375  -59465.335938  9728.390625  -49736.945312  290.190887  247.683334   48.350391  881.399414  -49271.070312  1854.916992
  346.000000  8301.003906  -65357.507812  -59490.296875  9679.969727  -49810.328125  288.746521   43.256817   48.450912  879.570740  -49343.484375  -127.130676
  347.000000  8378.176758  -65428.785156  -59484.804688  9792.083008  -49692.722656  292.090759  201.922897   48.322685  881.904785  -49227.113281  1586.406128
  348.000000  8565.266602  -65591.500000  -59463.382812  9751.120117  -49712.261719  290.868866  436.185883   48.205456  884.049438  -49247.781250  218.864273
  349.000000  8338.625977  -65412.605469  -59502.468750  9892.517578  -49609.953125  295.086670   98.799416   48.438225  879.801147  -49143.230469  919.501587
  350.000000  8512.872070  -65649.679688  -59567.062500  9680.812500  -49886.250000  288.771667  315.252167   48.400894  880.479736  -49419.886719  2591.179688
  351.000000  8548.564453  -65712.921875  -59598.343750  9961.782227  -49636.562500  297.152771  323.298798   48.293465  882.438354  -49171.234375  1723.550415
  352.000000  8439.649414  -65334.984375  -59321.335938  9543.128906  -49778.207031  284.664642  269.205505   48.450077  879.585938  -49311.371094  200.069778
  353.000000  8472.674805  -65396.675781  -59358.789062  9663.165039  -49695.625000  288.245239  317.927490   48.339920  881.590332  -49229.847656  -678.177734
  354.000000  8314.641602  -65260.394531  -59372.320312  9628.990234  -49743.328125  287.225830  166.460159   48.330238  881.766968  -49277.644531  2115.813721
  355.000000  8453.218750  -65411.339844  -59380.320312  9704.456055  -49675.863281  289.476929  242.307541   48.439152  879.784302  -49209.132812  312.890228
  356.000000  8504.788086  -65361.199219  -59281.382812  9630.728516  -49650.656250  287.277679  361.485229   48.413887  880.243408  -49184.167969  -938.160217
  357.000000  8338.073242  -65562.281250  -59657.156250  9914.377930  -49742.777344  295.738739  -31.250593   48.452690  879.538513  -49275.914062  328.991913
  358.000000  8482.838867  -65490.863281  -59442.453125  9683.278320  -49759.175781  288.845215  271.033356   48.346565  881.469177  -49293.335938  1009.687439
  359.000000  8243.821289  -65248.292969  -59426.929688  9742.351562  -49684.578125  290.607330   56.263477   48.387764  880.718628  -49218.339844  1885.465942
  360.000000  8172.722168  -65209.460938  -59475.320312  9740.682617  -49734.636719  290.557526  -90.970459   48.529133  878.153076  -49267.039062  -786.039307
  361.000000  8315.543945  -65446.542969  -59564.421875  9785.660156  -49778.761719  291.899170   73.154305   48.491154  878.840820  -49311.527344  -1092.401245
  362.000000  8234.852539  -65190.132812  -59385.945312  9737.507812  -49648.437500  290.462830  116.275414   48.232395  883.555664  -49183.699219  1285.004517
  363.000000  8418.970703  -65391.421875  -59402.554688  9643.833984  -49758.718750  287.668610  248.719406   48.307430  882.183289  -49293.257812  194.063889
  364.000000  8162.057617  -65273.593750  -59547.312500  9840.581055  -49706.730469  293.537445  -116.065857   48.384533  880.777466  -49240.523438  439.370148
  365.000000  8244.171875  -65142.546875  -59331.000000  9592.263672  -49738.734375  286.130310  113.583160   48.456181  879.475159  -49271.839844  -721.956543
  366.000000  8380.033203  -65313.156250  -59369.195312  9557.739258  -49811.457031  285.100464  301.827789   48.150982  885.049561  -49347.503906  1216.860596
  367.000000  8283.790039  -65359.281250  -59506.179688  9815.308594  -49690.871094  292.783569   90.434578   48.308189  882.169373  -49225.402344  946.905640
  368.000000  8240.667969  -65376.550781  -59569.781250  9841.322266  -49728.460938  293.559540   -9.210861   48.466267  879.292114  -49261.468750  462.617737
  369.000000  8445.190430  -65555.343750  -59540.617188  9812.928711  -49727.687500  292.712585  178.832458   48.308235  882.168579  -49262.218750  496.713043
  370.000000  8265.083984  -65296.925781  -59467.585938  9741.734375  -49725.851562  290.588898  -10.567566   48.440411  879.761475  -49259.109375  4410.295898
  371.000000  8222.398438  -65154.992188  -59359.234375  9639.720703  -49719.515625  287.545929   72.460388   48.341923  881.553833  -49253.722656  1015.984497
  372.000000  8223.319336  -65468.359375  -59676.210938  9912.869141  -49763.343750  295.693726  -109.697502   48.334988  881.680298  -49297.617188  -800.869751
  373.000000  8290.804688  -65316.679688  -59450.320312  9676.730469  -49773.589844  288.649902   68.212494   48.448784  879.609436  -49306.765625  -829.905762
  374.000000  8528.676758  -65421.695312  -59327.578125  9644.361328  -49683.218750  287.684357  352.815826   48.391193  880.656250  -49216.949219  -233.435333
  375.000000  8657.474609  -65452.703125  -59217.453125  9586.907227  -49630.546875  285.970520  494.785736   48.420597  880.121460  -49163.992188  747.447205
  376.000000  8206.953125  -65279.429688  -59495.046875  9835.241211  -49659.804688  293.378143  -56.737820   48.426296  880.017883  -49193.195312  -821.190002
  377.000000  8125.816406  -65255.578125  -59562.492188  9906.954102  -49655.539062  295.517303  -226.453491   48.465790  879.300781  -49188.550781  1612.908447
  378.000000  8531.999023  -65462.207031  -59360.335938  9628.083984  -49732.250000  287.198792  412.434967   48.267689  882.909607  -49267.171875  1786.939697
  379.000000  8645.179688  -65707.000000  -59497.343750  9746.919922  -49750.421875  290.743591  398.149078   48.379036  880.877563  -49284.269531  808.233521
  380.000000  8232.963867  -65265.511719  -59466.265625  9755.681641  -49710.585938  291.004944  -40.106647   48.374798  880.954712  -49244.472656  4184.530273
  381.000000  8491.728516  -65546.492188  -59489.750000  9655.796875  -49833.953125  288.025452  240.730515   48.423855  880.062256  -49367.367188  776.407532
  382.000000  8396.675781  -65313.867188  -59348.570312  9681.656250  -49666.914062  288.796814  290.663910   48.252018  883.196350  -49201.984375  913.527527
  383.000000  8182.186523  -65148.585938  -59395.484375  9764.403320  -49631.082031  291.265106   -6.439819   48.395714  880.573975  -49164.769531  3459.677979
  384.000000  8210.991211  -65193.625000  -59418.812500  9728.746094  -49690.066406  290.201477   94.979454   48.293758  882.432983  -49224.734375  -965.438110
  385.000000  8309.089844  -65346.683594  -59477.679688  9737.594727  -49740.085938  290.465424  114.566307   48.353523  881.342346  -49274.179688  1537.754517
  386.000000  8317.989258  -65185.867188  -59283.179688  9493.607422  -49789.570312  283.187469  196.488419   48.430775  879.936523  -49322.917969  -1121.002563
  387.000000  8476.154297  -65399.867188  -59355.250000  9728.076172  -49627.171875  290.181488  295.514587   48.332771  881.720703  -49161.464844  -1257.599854
  388.000000  8183.547852  -65079.339844  -59331.453125  9674.466797  -49656.984375  288.582367   57.382690   48.257744  883.091553  -49192.000000  3678.178223
  389.000000  8334.912109  -65475.519531  -59578.156250  9855.707031  -49722.449219  293.988647   68.188652   48.375866  880.935242  -49256.328125  1131.975830
  390.000000  8436.125000  -65372.421875  -59363.093750  9723.515625  -49639.578125  290.045471  232.107468   48.308655  882.160889  -49174.105469  701.713745
  391.000000  8434.005859  -65315.910156  -59309.250000  9667.518555  -49641.730469  288.375092  354.086212   48.263527  882.985718  -49176.691406  703.779358
  392.000000  8218.702148  -65203.109375  -59406.187500  9701.777344  -49704.410156  289.397034   -7.062125   48.373745  880.973877  -49238.308594  -137.052063
  393.000000  8415.260742  -65292.636719  -59304.562500  9603.130859  -49701.429688  286.454468  318.963104   48.336456  881.653503  -49235.687500  -418.832977
  394.000000  8302.245117  -65279.160156  -59410.921875  9758.868164  -49652.054688  291.100006   85.433311   48.374496  880.960205  -49185.945312   59.253529
  395.000000  8401.312500  -65434.378906  -59470.976562  9794.240234  -49676.734375  292.155121  196.036880   48.427635  879.993530  -49210.113281  945.701660
  396.000000  8173.538086  -64993.242188  -59251.179688  9591.867188  -49659.312500  286.118469    9.654582   48.396263  880.563965  -49192.996094  -419.187531
  397.000000  8276.481445  -65073.132812  -59228.156250  9556.535156  -49671.621094  285.064545  235.891647   48.259800  883.053955  -49206.617188  777.592712
  398.000000  8323.923828  -65383.578125  -59497.929688  9848.101562  -49649.828125  293.761780   81.217598   48.392078  880.640137  -49183.550781  2735.891113
  399.000000  8197.599609  -65108.058594  -59341.367188  9657.886719  -49683.480469  288.087799   10.800725   48.361584  881.195435  -49217.496094  -490.466278
  400.000000  8376.605469  -65303.648438  -59356.804688  9669.396484  -49687.406250  288.431122  189.454834   48.377857  880.898987  -49221.265625   48.381413
  401.000000  8289.010742  -65411.097656  -59558.812500  9861.855469  -49696.957031  294.172028  -20.421133   48.428871  879.971069  -49230.324219  1267.284546
  402.000000  8232.824219  -65220.761719  -59415.710938  9787.788086  -49627.921875  291.962646   48.936832   48.369736  881.046936  -49161.859375  1397.976685
  403.000000  8498.735352  -65560.187500  -59490.507812  9712.427734  -49778.078125  289.714722  375.629425   48.224106  883.707520  -49313.417969  661.806519
  404.000000  8494.373047  -65379.261719  -59312.406250  9587.658203  -49724.750000  285.992920  361.298676   48.347019  881.460876  -49258.906250  2399.310059
  405.000000  8433.366211  -65530.382812  -59522.710938  9785.371094  -49737.339844  291.890564  203.245163   48.327015  881.825745  -49271.687500  2191.036133
  406.000000  8221.577148  -65146.941406  -59350.828125  9696.586914  -49654.242188  289.242188  114.972717   48.214005  883.892700  -49189.679688  3794.924072
  407.000000  8313.051758  -65106.847656  -59219.445312  9509.763672  -49709.679688  283.669403  215.766098   48.367851  881.081238  -49243.636719  2340.957275
  408.000000  8490.964844  -65460.003906  -59403.851562  9689.438477  -49714.414062  289.028961  292.704407   48.357265  881.274109  -49248.472656  2128.141357
  409.000000  8287.783203  -65035.800781  -59169.234375  9575.369141  -49593.867188  285.626343  230.641342   48.338497  881.616272  -49128.105469  831.121277
  410.000000  8166.000000  -65149.335938  -59414.257812  9749.752930  -49664.503906  290.828094  -30.298403   48.285553  882.582947  -49199.253906  165.561401
  411.000000  8509.824219  -65380.785156  -59300.398438  9646.489258  -49653.910156  287.747803  313.478790   48.379852  880.862671  -49187.750000  -1248.551147
  412.000000  8349.926758  -65298.429688  -59372.953125  9685.789062  -49687.164062  288.920105  208.997253   48.357025  881.278503  -49221.222656  2211.259521
  413.000000  8296.709961  -65190.234375  -59311.789062  9580.048828  -49731.742188  285.765961  139.380981   48.477631  879.085999  -49264.640625  563.739807
  414.000000  8475.791992  -65319.539062  -59280.953125  9571.095703  -49709.859375  285.498871  340.460297   48.367184  881.093384  -49243.820312  -343.514496
  415.000000  8408.382812  -65326.242188  -59351.960938  9719.910156  -49632.050781  289.937897  163.771637   48.424862  880.043945  -49165.457031  129.912445
  416.000000  8510.558594  -65499.085938  -59418.875000  9745.039062  -49673.835938  290.687500  304.689362   48.390678  880.665588  -49207.570312  -661.311890
  417.000000  8450.499023  -65274.546875  -59251.476562  9639.591797  -49611.882812  287.542084  373.267975   48.366444  881.106873  -49145.851562  -156.977478
  418.000000  8405.799805  -65419.984375  -59440.226562  9655.167969  -49785.058594  288.006683   87.941902   48.481129  879.022583  -49317.921875  977.862549
  419.000000  8502.148438  -65315.750000  -59230.796875  9631.581055  -49599.214844  287.303131  274.065887   48.565273  877.499573  -49131.269531  1284.984985
  420.000000  8523.473633  -65224.054688  -59128.945312  9471.968750  -49656.976562  282.541962  434.435699   48.397915  880.533936  -49190.640625  1420.775513
  421.000000  8290.050781  -65218.859375  -59355.078125  9676.588867  -49678.488281  288.645660  188.219727   48.360199  881.220642  -49212.515625  2542.204102
  422.000000  8485.466797  -65579.375000  -59516.398438  9845.875000  -49670.523438  293.695343  248.877869   48.367546  881.086792  -49204.480469  2226.509766
  423.000000  8390.052734  -65074.632812  -59115.296875  9557.360352  -49557.937500  285.089172  355.420074   48.355431  881.307556  -49092.011719  2000.775391
  424.000000  8368.085938  -65421.863281  -59484.757812  9788.880859  -49695.875000  291.995270  118.086365   48.353466  881.343384  -49229.968750  308.086731
  425.000000  8300.558594  -65243.750000  -59373.593750  9655.507812  -49718.085938  288.016846   68.274361   48.522224  878.278076  -49250.554688  1618.846069
  426.000000  8381.110352  -65225.019531  -59273.406250  9602.152344  -49671.253906  286.425293  280.657562   48.343830  881.519043  -49205.441406  420.591522
  427.000000  8365.938477  -65532.863281  -59598.609375  9824.994141  -49773.617188  293.072479  124.707726   48.361149  881.203369  -49307.636719   75.994812
  428.000000  8295.883789  -65309.355469  -59448.437500  9802.104492  -49646.332031  292.389709   41.891239   48.460869  879.390076  -49179.390625  -1580.130981
  429.000000  8254.989258  -65196.554688  -59377.171875  9708.949219  -49668.222656  289.610962   61.271496   48.326187  881.840881  -49202.578125  1937.174561
  430.000000  8243.773438  -65335.468750  -59516.312500  9761.830078  -49754.484375  291.188354  -30.327957   48.456123  879.476196  -49287.589844  263.427979
  431.000000  8548.162109  -65352.527344  -59230.882812  9606.415039  -49624.468750  286.552429  379.448578   48.456676  879.466125  -49157.566406  1642.407349
  432.000000  8134.217285  -65085.617188  -59388.140625  9674.533203  -49713.609375  288.584351  -92.873817   48.350655  881.394592  -49247.730469  1775.541504
  433.000000  8314.345703  -65428.585938  -59549.906250  9918.632812  -49631.273438  295.865662   89.100983   48.319229  881.967834  -49165.699219  -1822.065308
  434.000000  8192.731445  -65325.785156  -59560.796875  9802.578125  -49758.218750  292.403839  -59.693695   48.493313  878.801697  -49290.964844  1743.459473
  435.000000  8392.260742  -65441.539062  -59483.765625  9689.992188  -49793.773438  289.045471  224.265793   48.265594  882.947937  -49328.714844  -2438.304443
  436.000000  8197.229492  -65332.625000  -59569.203125  9944.847656  -49624.355469  296.647644  -84.714355   48.356380  881.290222  -49158.421875  601.870178
  437.000000  8406.355469  -65229.562500  -59249.390625  9571.785156  -49677.605469  285.519440  268.157684   48.340233  881.584656  -49211.828125  1356.918579
  438.000000  8210.453125  -65220.015625  -59431.445312  9628.359375  -49803.085938  287.207031   37.991516   48.368828  881.063477  -49337.031250  3826.364014
  439.000000  8409.550781  -65425.277344  -59452.695312  9799.072266  -49653.625000  292.299255  276.373505   48.301254  882.296082  -49188.222656  -528.063110
  440.000000  8522.195312  -65457.937500  -59374.953125  9607.043945  -49767.910156  286.571198  352.559204   48.457047  879.459412  -49301.007812  -316.571869
  441.000000  8288.241211  -65152.585938  -59294.156250  9519.138672  -49775.015625  283.949036  175.769272   48.326332  881.838196  -49309.371094  2014.111694
  442.000000  8345.290039  -65393.640625  -59480.320312  9705.091797  -49775.226562  289.495880  137.751175   48.473484  879.161194  -49308.164062  630.317749
  443.000000  8515.611328  -65642.484375  -59559.640625  9770.562500  -49789.078125  291.448822  320.775421   48.382664  880.811523  -49322.890625  -795.550049
  444.000000  8385.675781  -65408.625000  -59451.320312  9779.917969  -49671.402344  291.727905  179.610977   48.463554  879.341309  -49204.437500  -533.732605
  445.000000  8445.327148  -65624.476562  -59607.414062  9893.181641  -49714.234375  295.106476  156.858414   48.364742  881.137878  -49248.218750  184.784866
  446.000000  8379.921875  -65339.070312  -59384.726562  9653.630859  -49731.093750  287.960846  210.314194   48.331882  881.736938  -49265.394531  867.583984
  447.000000  8393.994141  -65454.246094  -59492.343750  9684.832031  -49807.511719  288.891541  204.898544   48.257912  883.088501  -49342.527344  -345.423645
  448.000000  8381.201172  -65420.031250  -59460.929688  9756.577148  -49704.351562  291.031647  185.712448   48.343773  881.520081  -49238.539062  1717.718018
  449.000000  8217.372070  -65200.285156  -59416.812500  9755.050781  -49661.761719  290.986115  -48.104214   48.432842  879.898926  -49195.089844  1406.958740
  450.000000  8546.205078  -65696.000000  -59585.976562  9823.572266  -49762.406250  293.030090  316.494537   48.280575  882.673950  -49297.203125  857.137878
  451.000000  8561.994141  -65782.140625  -59648.148438  9825.310547  -49822.835938  293.081940  270.631256   48.363235  881.165344  -49356.835938  -1744.813110
  452.000000  8412.973633  -65429.089844  -59448.335938  9695.016602  -49753.320312  289.195343  280.726562   48.376587  880.922119  -49287.191406  1690.713379
  453.000000  8380.138672  -65519.042969  -59567.132812  9836.236328  -49730.898438  293.407837  138.998932   48.318825  881.975220  -49265.328125  1952.056152
  454.000000  8416.648438  -65514.695312  -59532.843750  9634.839844  -49898.003906  287.400330  222.402542   48.345398  881.490417  -49432.175781  -256.080566
  455.000000  8440.582031  -65582.765625  -59571.257812  9780.349609  -49790.906250  291.740784  279.573486   48.180695  884.503784  -49326.664062  403.717712
  456.000000  8527.072266  -65287.875000  -59192.242188  9514.558594  -49677.683594  283.812408  433.423096   48.256489  883.114502  -49212.710938   76.202217
  457.000000  8595.747070  -65565.609375  -59400.054688  9645.212891  -49754.843750  287.709747  423.724854   48.301037  882.300049  -49289.441406  1652.805786
  458.000000  8182.919922  -65098.335938  -59349.046875  9694.160156  -49654.886719  289.169800   16.788153   48.347145  881.458618  -49189.042969  1513.555298
  459.000000  8241.798828  -65161.457031  -59348.117188  9773.458984  -49574.656250  291.535248   25.389917   48.409386  880.325317  -49108.210938  414.963593
  460.000000  8520.792969  -65572.937500  -59479.476562  9696.255859  -49783.218750  289.232330  330.791962   48.166805  884.758850  -49319.113281  1526.103149
  461.000000  8200.921875  -65216.160156  -59444.429688  9791.854492  -49652.574219  292.083954   19.380775   48.326920  881.827515  -49186.925781  434.239136
  462.000000  8561.365234  -65610.382812  -59484.734375  9851.047852  -49633.687500  293.849640  315.175629   48.450459  879.579041  -49166.847656  -736.898132
  463.000000  8367.041992  -65113.855469  -59176.468750  9494.343750  -49682.125000  283.209412  292.361481   48.315151  882.042297  -49216.589844  1930.611816
  464.000000  8428.239258  -65586.000000  -59592.156250  9892.488281  -49699.667969  295.085785  138.665939   48.337036  881.642944  -49233.921875  -369.976166
  465.000000  8201.923828  -65305.164062  -59530.445312  9877.533203  -49652.914062  294.639679  -69.825829   48.371193  881.020386  -49186.835938  1247.054565
  466.000000  8268.957031  -65128.332031  -59281.515625  9714.740234  -49566.773438  289.783691  111.040871   48.558628  877.619629  -49098.890625  415.603912
  467.000000  8312.511719  -65189.878906  -59302.796875  9731.019531  -49571.777344  290.269287  120.761559   48.378410  880.888916  -49105.632812  3007.799561
  468.000000  8331.553711  -65280.484375  -59384.593750  9714.294922  -49670.296875  289.770416  160.259323   48.501511  878.653198  -49202.964844  306.047791
  469.000000  8492.899414  -65527.921875  -59468.835938  9764.180664  -49704.656250  291.258453  261.342010   48.352852  881.354553  -49238.757812  1915.017822
  470.000000  8249.627930  -65158.593750  -59343.750000  9550.616211  -49793.132812  284.888000  113.848267   48.250385  883.226257  -49328.218750  625.551819
  471.000000  8350.814453  -65399.152344  -59475.585938  9771.660156  -49703.925781  291.481567  109.696838   48.368298  881.073120  -49237.875000  -199.830719
  472.000000  8262.616211  -65349.652344  -59521.125000  9892.617188  -49628.507812  295.089630   43.496563   48.344646  881.504150  -49162.687500  2611.644775
  473.000000  8445.089844  -65650.734375  -59646.070312  9877.843750  -49768.226562  294.648956  146.838898   48.491997  878.825562  -49300.984375  1138.729736
  474.000000  8352.618164  -65081.730469  -59154.750000  9519.224609  -49635.523438  283.951599  183.254196   48.583309  877.173828  -49167.402344  2484.025391
  475.000000  8473.555664  -65393.496094  -59346.476562  9611.892578  -49734.585938  286.715851  360.416260   48.330666  881.759155  -49268.898438  2550.091797
  476.000000  8489.720703  -65483.109375  -59413.851562  9629.352539  -49784.500000  287.236633  337.749634   48.236729  883.476318  -49319.718750  -661.488159
  477.000000  8239.409180  -65472.921875  -59663.593750  9912.604492  -49750.988281  295.685852  -74.128632   48.405109  880.403076  -49284.585938  2376.663818
  478.000000  8216.481445  -65233.421875  -59456.093750  9780.781250  -49675.312500  291.753662  -35.792667   48.509541  878.507751  -49207.902344  1258.835449
  479.000000  8481.758789  -65492.265625  -59450.523438  9785.791992  -49664.730469  291.903107  257.202972   48.420887  880.116211  -49198.175781  -966.194397
  480.000000  8584.357422  -65503.992188  -59347.531250  9597.453125  -49750.078125  286.285095  429.417480   48.376862  880.917114  -49283.945312  645.302490
  481.000000  8115.808594  -65243.242188  -59555.804688  9845.966797  -49709.835938  293.698090  -153.697266   48.425434  880.033569  -49243.238281  -1487.503418
  482.000000  8362.517578  -65328.429688  -59395.937500  9698.648438  -49697.289062  289.303680  116.801399   48.491047  878.842773  -49230.058594  2314.530762
  483.000000  8405.888672  -65333.015625  -59354.828125  9701.567383  -49653.261719  289.390747  227.290787   48.364140  881.148865  -49187.253906  2295.568848
  484.000000  8318.255859  -65377.542969  -59491.062500  9710.775391  -49780.289062  289.665436  103.172455   48.412025  880.277283  -49313.820312  481.379669
  485.000000  8474.042969  -65557.125000  -59516.312500  9700.141602  -49816.171875  289.348236  223.427658   48.303074  882.262817  -49350.750000  1301.142700
  486.000000  8485.299805  -65553.343750  -59497.679688  9756.598633  -49741.082031  291.032288  313.413727   48.283878  882.613586  -49275.847656  1759.631104
  487.000000  8390.177734  -65403.488281  -59438.820312  9720.114258  -49718.707031  289.944000  205.778702   48.402294  880.454285  -49252.332031   25.654699
  488.000000  8276.663086  -65664.656250  -59819.500000  10019.604492  -49799.894531  298.877563  -91.377785   48.398640  880.520752  -49333.554688  2998.145996
  489.000000  8071.668457  -65171.679688  -59532.085938  9855.976562  -49676.109375  293.996674  -138.326477   48.340652  881.576965  -49210.328125  564.649353
  490.000000  8394.619141  -65364.046875  -59407.750000  9532.083984  -49875.664062  284.335205  207.826706   48.326393  881.837097  -49410.019531  382.773010
  491.000000  8413.712891  -65576.187500  -59584.742188  9869.583984  -49715.156250  294.402557  116.140724   48.418789  880.154297  -49248.621094  3255.288574
  492.000000  8447.947266  -65279.617188  -59259.679688  9561.625000  -49698.054688  285.216370  318.230194   48.308292  882.167542  -49232.585938  2987.286865
  493.000000  8215.841797  -65337.671875  -59558.226562  9882.487305  -49675.738281  294.787476  -127.121819   48.429825  879.953735  -49209.097656  2087.812012
  494.000000  8545.827148  -65393.269531  -59274.734375  9596.406250  -49678.328125  286.253876  382.740967   48.419834  880.135315  -49211.781250  -1979.852539
  495.000000  8277.158203  -65390.046875  -59543.054688  9866.958984  -49676.093750  294.324280   56.715027   48.458755  879.428406  -49209.171875  2342.319092
  496.000000  8269.303711  -65197.101562  -59358.546875  9667.439453  -49691.109375  288.372742  184.274597   48.390888  880.661804  -49224.843750  -1139.473145
  497.000000  8331.490234  -65235.578125  -59334.843750  9601.062500  -49733.781250  286.392761  185.274231   48.292564  882.454834  -49268.460938  942.647522
  498.000000  8466.343750  -65555.265625  -59508.625000  9773.798828  -49734.828125  291.545380  219.492676   48.421623  880.102783  -49268.265625  1593.189941
  499.000000  8223.403320  -65218.921875  -59424.304688  9750.947266  -49673.359375  290.863739  -42.851654   48.365913  881.116516  -49207.332031  -1191.356445
  500.000000  8252.410156  -65399.921875  -59576.648438  9943.450195  -49633.199219  296.605957  -52.096848   48.445152  879.675354  -49166.410156  1010.772888
  501.000000  8517.908203  -65624.304688  -59538.710938  9783.181641  -49755.531250  291.825256  224.703857   48.392731  880.628235  -49289.246094  -2024.505615
  502.000000  8520.304688  -65409.828125  -59320.398438  9572.951172  -49747.445312  285.554230  361.863037   48.447330  879.635803  -49280.636719  1369.949585
  503.000000  8494.218750  -65432.078125  -59365.257812  9716.378906  -49648.878906  289.832581  309.103241   48.417564  880.176575  -49182.355469  2029.096313
  504.000000  8426.539062  -65518.171875  -59522.359375  9705.128906  -49817.230469  289.497009  228.863037   48.206699  884.026611  -49352.738281  3136.253418
  505.000000  8135.730469  -65083.992188  -59381.195312  9725.634766  -49655.562500  290.108673  -89.668579   48.308662  882.160767  -49190.089844  -615.586975
  506.000000  8445.875000  -65259.437500  -59240.398438  9548.206055  -49692.191406  284.816101  392.688843   48.160667  884.871582  -49228.144531  1114.240845
  507.000000  8359.021484  -65281.898438  -59349.000000  9704.172852  -49644.828125  289.468475  170.092941   48.399418  880.506592  -49178.480469  821.753479
  508.000000  8351.072266  -65492.593750  -59577.406250  9820.625977  -49756.781250  292.942200   42.947239   48.498154  878.713989  -49289.480469  618.110901
  509.000000  8438.500000  -65389.226562  -59387.882812  9571.053711  -49816.828125  285.497620  215.751389   48.414219  880.237427  -49350.335938  -1043.236816
  510.000000  8269.541992  -65335.578125  -59504.546875  9740.044922  -49764.500000  290.538513   18.348228   48.437244  879.818970  -49297.785156  -290.665222
  511.000000  8341.136719  -65272.125000  -59354.554688  9619.584961  -49734.968750  286.945282  181.206223   48.444897  879.679993  -49268.183594  2637.625732
  512.000000  8250.644531  -65342.550781  -59516.085938  9901.746094  -49614.339844  295.361938   16.421221   48.423969  880.060181  -49147.753906   -0.670392
  513.000000  8350.796875  -65354.640625  -59432.179688  9673.818359  -49758.359375  288.563019  159.474228   48.347237  881.456909  -49292.511719  1149.160889
  514.000000  8409.665039  -65418.441406  -59439.281250  9745.176758  -49694.105469  290.691589  160.232117   48.507534  878.544067  -49226.714844  2836.402344
  515.000000  8325.770508  -65280.835938  -59385.289062  9695.710938  -49689.578125  289.216064  189.217590   48.357071  881.277649  -49223.636719  2757.702393
  516.000000  8360.045898  -65410.812500  -59483.562500  9722.173828  -49761.390625  290.005432  168.786011   48.363701  881.156860  -49295.386719  730.893860
  517.000000  8333.664062  -65450.687500  -59551.664062  9779.521484  -49772.140625  291.716064   63.401592   48.382050  880.822693  -49305.960938  -880.845703
  518.000000  8324.247070  -65460.382812  -59568.312500  9871.801758  -49696.511719  294.468719   65.122337   48.387375  880.725708  -49230.277344  841.496887
  519.000000  8493.867188  -65541.007812  -59474.406250  9662.079102  -49812.328125  288.212860  328.659119   48.305855  882.212036  -49346.882812  3024.949219
  520.000000  8452.959961  -65533.695312  -59507.757812  9775.150391  -49732.609375  291.585693  272.358002   48.337177  881.640381  -49266.859375  217.063049
  521.000000  8448.457031  -65336.906250  -59317.484375  9551.609375  -49765.875000  284.917633  281.970093   48.371441  881.015869  -49299.796875  1446.351562
  522.000000  8319.602539  -65328.109375  -59440.585938  9627.933594  -49812.652344  287.194305  101.770012   48.339344  881.600830  -49346.882812  850.485840
  523.000000  8444.321289  -65512.570312  -59495.937500  9764.712891  -49731.226562  291.274353  223.204651   48.348671  881.430786  -49265.367188  1089.058594
  524.000000  8409.591797  -65524.257812  -59545.250000  9758.369141  -49786.882812  291.085114  151.163559   48.297447  882.365601  -49321.515625  2211.908691
  525.000000  8486.203125  -65390.300781  -59339.835938  9691.020508  -49648.816406  289.076141  326.826477   48.439308  879.781494  -49182.082031  -1098.968872
  526.000000  8393.480469  -65249.949219  -59282.976562  9622.457031  -49660.519531  287.030945  214.963242   48.497955  878.717590  -49193.222656  3196.252930
  527.000000  8414.947266  -65227.285156  -59248.296875  9598.328125  -49649.968750  286.311218  336.359039   48.367992  881.078674  -49183.921875  823.517151
  528.000000  8202.131836  -65205.917969  -59440.187500  9714.908203  -49725.281250  289.788696   -9.202342   48.363415  881.162048  -49259.281250  1903.395020
  529.000000  8516.434570  -65282.539062  -59197.851562  9531.824219  -49666.027344  284.327454  371.200775   48.462891  879.353394  -49199.066406  2026.696777
  530.000000  8273.883789  -65323.640625  -59482.859375  9794.098633  -49688.761719  292.150909   25.936735   48.415825  880.208191  -49222.253906  -571.079773
  531.000000  8520.076172  -65546.367188  -59453.453125  9750.732422  -49702.718750  290.857330  253.293152   48.534729  878.051819  -49235.066406  -425.260529
  532.000000  8493.253906  -65484.519531  -59422.554688  9724.155273  -49698.398438  290.064545  249.609177   48.476849  879.100159  -49231.304688  651.695312
  533.000000  8403.699219  -65562.187500  -59593.476562  9865.026367  -49728.449219  294.266632  108.304237   48.311642  882.106384  -49262.945312  -219.804001
  534.000000  8332.816406  -65250.800781  -59341.093750  9704.970703  -49636.125000  289.492279  153.762070   48.438755  879.791504  -49169.398438  994.625061
  535.000000  8241.792969  -65187.359375  -59377.875000  9569.238281  -49808.636719  285.443481   78.270210   48.358063  881.259583  -49342.687500  478.808960
  536.000000  8397.135742  -65244.195312  -59274.601562  9588.416016  -49686.187500  286.015533  273.346039   48.461334  879.381592  -49219.242188  2768.479980
  537.000000  8307.983398  -65173.460938  -59299.710938  9720.256836  -49579.453125  289.948212  197.279404   48.197525  884.194885  -49115.050781  -2171.567139
  538.000000  8015.464844  -64936.871094  -59348.742188  9774.504883  -49574.238281  291.566437  -147.488022   48.344925  881.499084  -49108.414062  1628.570068
  539.000000  8600.473633  -65661.187500  -59487.421875  9645.519531  -49841.902344  287.718903  428.830658   48.247353  883.281738  -49377.019531  985.199707
  540.000000  8248.327148  -65327.335938  -59509.210938  9792.361328  -49716.851562  292.099091  -26.622696   48.305645  882.215881  -49251.406250  333.245087
  541.000000  8285.218750  -65162.437500  -59315.312500  9675.814453  -49639.500000  288.622559  116.709023   48.312771  882.085754  -49173.984375  661.394958
  542.000000  8505.556641  -65470.523438  -59399.945312  9640.105469  -49759.839844  287.557404  290.442352   48.601357  876.848083  -49291.546875  -1790.764160
  543.000000  8598.713867  -65679.867188  -59514.937500  9676.840820  -49838.097656  288.653168  387.745575   48.337437  881.635620  -49372.347656  643.135498
  544.000000  8066.542480  -65108.992188  -59477.406250  9830.904297  -49646.500000  293.248779  -232.337769   48.382038  880.822876  -49180.320312  677.362183
  545.000000  8417.412109  -65274.398438  -59277.781250  9629.362305  -49648.417969  287.236938  267.670044   48.409515  880.322937  -49181.972656  1612.687866
  546.000000  8258.719727  -65386.781250  -59554.351562  9888.823242  -49665.527344  294.976471  -46.223297   48.495243  878.766724  -49198.253906  -928.903442
  547.000000  8507.223633  -65530.937500  -59454.328125  9688.620117  -49765.707031  289.004547  271.986877   48.377487  880.905762  -49299.570312  -857.031616
  548.000000  8482.830078  -65572.765625  -59516.312500  9904.957031  -49611.355469  295.457733  230.394302   48.360416  881.216675  -49145.382812  -480.994690
  549.000000  8439.078125  -65426.886719  -59419.000000  9595.044922  -49823.953125  286.213257  218.669312   48.375336  880.944946  -49357.835938  1945.391113
  550.000000  8255.061523  -65191.781250  -59360.640625  9707.887695  -49652.753906  289.579285   50.458874   48.391979  880.641968  -49186.476562  370.679108
  551.000000  8321.928711  -65243.109375  -59355.429688  9704.169922  -49651.257812  289.468384  115.024597   48.445694  879.665527  -49184.464844  5103.444336
  552.000000  8471.373047  -65420.476562  -59384.671875  9695.612305  -49689.058594  289.213135  210.032288   48.465992  879.297119  -49222.070312  -1788.931396
  553.000000  8388.311523  -65337.300781  -59370.328125  9650.329102  -49720.000000  287.862366  230.054565   48.408302  880.344971  -49253.566406  -460.888550
  554.000000  8067.860352  -65164.730469  -59527.390625  9835.472656  -49691.917969  293.385071  -126.534065   48.316319  882.020996  -49226.371094  -1432.906372
  555.000000  8254.439453  -65149.019531  -59326.750000  9533.717773  -49793.031250  284.383911  140.052719   48.452854  879.535522  -49326.167969  -1466.476318
  556.000000  8412.359375  -65424.738281  -59443.242188  9775.752930  -49667.488281  291.603668  239.516464   48.343830  881.519043  -49201.675781  1442.200684
  557.000000  8417.925781  -65354.394531  -59365.273438  9636.013672  -49729.257812  287.435333  220.687988   48.369141  881.057739  -49263.199219  -107.996002
  558.000000  8312.928711  -65268.164062  -59389.859375  9593.395508  -49796.464844  286.164062  119.990898   48.332573  881.724365  -49330.761719  2100.473145
  559.000000  8437.999023  -65363.679688  -59350.187500  9502.441406  -49847.746094  283.450989  284.096039   48.299034  882.336609  -49382.363281  -1619.910522
  560.000000  8404.964844  -65437.785156  -59469.492188  9715.461914  -49754.031250  289.805237  112.838295   48.419880  880.134521  -49287.484375  199.434570
  561.000000  8359.027344  -65376.515625  -59439.515625  9640.058594  -49799.457031  287.556000  117.972351   48.402943  880.442444  -49333.074219  806.383789
  562.000000  8237.265625  -65191.898438  -59387.804688  9784.443359  -49603.359375  291.862885   74.723946   48.321918  881.918762  -49137.757812  469.509583
  563.000000  8481.448242  -65334.242188  -59284.039062  9581.591797  -49702.445312  285.811981  364.215302   48.358620  881.249451  -49236.488281  -1471.926636
  564.000000  8168.683594  -65356.617188  -59625.898438  9790.302734  -49835.593750  292.037659  -90.319008   48.184807  884.428284  -49371.312500  1969.547729
  565.000000  8335.710938  -65265.953125  -59368.937500  9709.546875  -49659.390625  289.628784  231.159103   48.233070  883.543335  -49194.644531  1044.592773
  566.000000  8367.169922  -65330.171875  -59393.507812  9647.205078  -49746.304688  287.769165  211.288086   48.306442  882.201294  -49280.851562  1713.916138
  567.000000  8321.496094  -65269.156250  -59384.257812  9792.693359  -49591.562500  292.108978  114.323822   48.483032  878.988037  -49124.406250  1137.723633
  568.000000  8462.745117  -65569.953125  -59538.296875  9836.837891  -49701.460938  293.425781  266.672485   48.352764  881.356140  -49235.562500  1597.823853
  569.000000  8305.662109  -65251.902344  -59380.515625  9655.820312  -49724.695312  288.026154  234.434570   48.296879  882.375977  -49259.335938  -390.723602
  570.000000  8089.606445  -65007.734375  -59353.585938  9653.372070  -49700.214844  287.953125  -87.152916   48.342880  881.536377  -49234.410156  839.782104
  571.000000  8213.328125  -65151.875000  -59369.789062  9631.646484  -49738.140625  287.305054   44.416840   48.319744  881.958435  -49272.558594  -247.573441
  572.000000  8165.717773  -65168.960938  -59441.125000  9750.144531  -49690.980469  290.839783  -139.201553   48.500568  878.670227  -49223.656250  107.056984
  573.000000  8353.929688  -65247.539062  -59325.367188  9686.223633  -49639.144531  288.933075  161.979065   48.301937  882.283569  -49173.734375  1907.429199
  574.000000  8286.936523  -65204.609375  -59336.335938  9682.407227  -49653.929688  288.819214  127.678032   48.336666  881.649658  -49188.187500  1019.812134
  575.000000  8439.213867  -65344.265625  -59335.960938  9682.921875  -49653.039062  288.834564  288.663055   48.437645  879.811707  -49186.320312  573.965942
  576.000000  8543.535156  -65528.933594  -59428.242188  9698.582031  -49729.660156  289.301697  303.007874   48.503719  878.613159  -49262.304688  2424.002441
  577.000000  8478.519531  -65435.824219  -59389.101562  9660.775391  -49728.328125  288.173950  294.321442   48.372028  881.005127  -49262.242188  1633.312866
  578.000000  8264.846680  -65134.500000  -59301.750000  9586.077148  -49715.671875  285.945770  135.442154   48.347816  881.446350  -49249.820312  1254.657227
  579.000000  8603.871094  -65456.953125  -59282.976562  9546.882812  -49736.093750  284.776642  460.166504   48.386234  880.746521  -49269.871094  -558.971619
  580.000000  8346.163086  -65326.253906  -59396.882812  9762.144531  -49634.738281  291.197723  172.011795   48.436275  879.836548  -49168.035156  2655.325928
  581.000000  8257.076172  -65211.839844  -59384.953125  9736.605469  -49648.347656  290.435913   51.469669   48.337921  881.626770  -49182.589844  1602.209717
  582.000000  8410.143555  -65474.882812  -59496.343750  9762.875000  -49733.468750  291.219513  148.080872   48.362030  881.187317  -49267.480469  -1559.036987
  583.000000  8316.546875  -65231.101562  -59333.070312  9578.272461  -49754.796875  285.712952  164.757919   48.367413  881.089233  -49288.757812  696.808472
  584.000000  8306.989258  -65374.554688  -59496.812500  9840.835938  -49655.976562  293.545044   75.763245   48.340225  881.584778  -49190.199219  -297.682800
  585.000000  8084.181641  -65233.066406  -59586.585938  9892.615234  -49693.968750  295.089569  -230.072021   48.394527  880.595581  -49227.667969  2255.202148
  586.000000  8272.496094  -65229.691406  -59385.585938  9702.027344  -49683.558594  289.404480   72.569923   48.469471  879.234009  -49216.535156  -1224.038208
  587.000000  8499.832031  -65437.875000  -59363.562500  9730.563477  -49633.000000  290.255676  400.427734   48.263584  882.984680  -49167.960938  4126.691895
  588.000000  8106.787109  -65328.144531  -59655.367188  9966.069336  -49689.296875  297.280670  -139.988419   48.352631  881.358582  -49223.398438  1630.762451
  589.000000  8556.491211  -65735.375000  -59612.195312  9806.941406  -49805.253906  292.533997  282.982147   48.504642  878.596436  -49337.890625  1271.024414
  590.000000  8393.463867  -65420.171875  -59463.906250  9675.172852  -49788.734375  288.603424  129.704468   48.565815  877.489807  -49320.781250  161.826797
  591.000000  8325.593750  -65402.859375  -59503.773438  9807.775391  -49696.000000  292.558868   83.786667   48.363510  881.160339  -49229.996094  -973.472046
  592.000000  8453.287109  -65617.000000  -59589.203125  9746.916992  -49842.285156  290.743500  237.360718   48.391651  880.647888  -49376.011719  147.015778
  593.000000  8436.283203  -65453.492188  -59443.710938  9704.730469  -49738.980469  289.485107  306.185486   48.314339  882.057129  -49273.453125  325.049835
  594.000000  8197.161133  -65196.925781  -59429.820312  9728.224609  -49701.593750  290.185913   19.432846   48.412868  880.261963  -49235.117188  1274.083496
  595.000000  8377.554688  -65612.492188  -59671.078125  9913.509766  -49757.570312  295.712860   79.977058   48.349155  881.421936  -49291.707031  889.139771
  596.000000  8160.457520  -65080.328125  -59347.023438  9716.507812  -49630.515625  289.836426    0.567449   48.362438  881.179871  -49164.523438  887.778198
  597.000000  8537.110352  -65559.414062  -59452.460938  9668.023438  -49784.437500  288.390167  359.796265   48.296379  882.385132  -49319.082031   -6.496902
  598.000000  8349.371094  -65490.128906  -59566.414062  9842.199219  -49724.214844  293.585693   63.719242   48.411690  880.283386  -49257.746094  277.205139
  599.000000  8269.000977  -65354.710938  -59521.507812  9875.513672  -49645.992188  294.579437   50.742279   48.571503  877.387024  -49177.984375  1831.851074
  600.000000  8309.934570  -65213.511719  -59334.296875  9684.517578  -49649.781250  288.882172  144.223404   48.383331  880.799316  -49183.585938  2554.311035
  601.000000  8454.670898  -65662.234375  -59633.453125  9982.866211  -49650.585938  297.781708  196.320312   48.422260  880.091248  -49184.015625  765.197815
  602.000000  8258.014648  -65259.796875  -59435.492188  9748.628906  -49686.863281  290.794556    0.120310   48.522621  878.270935  -49219.328125  1815.202759
  603.000000  8132.551270  -65092.132812  -59384.539062  9677.851562  -49706.687500  288.683319  -56.702076   48.383072  880.804077  -49240.496094  1936.098267
  604.000000  8311.350586  -65452.347656  -59580.125000  9728.779297  -49851.343750  290.202484   69.662086   48.368996  881.060425  -49385.289062  153.583160
  605.000000  8315.613281  -65299.402344  -59427.929688  9677.832031  -49750.097656  288.682739  111.711220   48.453243  879.528442  -49283.230469  565.150696
  606.000000  8392.244141  -65410.332031  -59444.843750  9732.070312  -49712.773438  290.300629  226.281448   48.331444  881.744934  -49247.078125  214.868713
  607.000000  8464.176758  -65503.132812  -59474.703125  9779.990234  -49694.710938  291.730042  263.045898   48.392738  880.628113  -49228.425781  1250.821045
  608.000000  8461.742188  -65531.707031  -59502.140625  9758.523438  -49743.617188  291.089722  221.320114   48.399807  880.499512  -49277.265625  1960.367310
  609.000000  8167.058105  -65142.988281  -59407.039062  9839.853516  -49567.187500  293.515747  -62.607471   48.510303  878.493896  -49099.769531  -25.598000
  610.000000  8491.577148  -65539.593750  -59480.312500  9784.917969  -49695.394531  291.877045  279.942596   48.382721  880.810425  -49229.207031  -1069.269897
  611.000000  8396.192383  -65492.308594  -59535.132812  9760.478516  -49774.656250  291.148041  124.824707   48.488823  878.883057  -49307.445312  895.160522
  612.000000  8063.586914  -65065.656250  -59437.789062  9785.777344  -49652.011719  291.902679  -71.469170   48.294403  882.421204  -49186.675781  1224.129150
  613.000000  8445.707031  -65400.839844  -59387.789062  9677.176758  -49710.613281  288.663208  254.850540   48.262917  882.996887  -49245.578125   -9.339716
  614.000000  8447.546875  -65356.312500  -59337.328125  9620.986328  -49716.343750  286.987091  265.106293   48.308426  882.165100  -49250.871094  1097.928345
  615.000000  8368.150391  -65293.031250  -59360.179688  9629.763672  -49730.414062  287.248901  192.223709   48.340630  881.577393  -49264.632812  463.492920
  616.000000  8238.031250  -65146.894531  -59340.187500  9666.650391  -49673.539062  288.349213   67.625099   48.369644  881.048584  -49207.476562  1642.865601
  617.000000  8438.597656  -65650.000000  -59649.210938  9960.761719  -49688.449219  297.122345  169.709396   48.358261  881.255981  -49222.496094  -1067.909668
  618.000000  8266.173828  -65415.796875  -59586.710938  9928.089844  -49658.621094  296.147766  -16.637527   48.566998  877.468445  -49190.656250  1060.631104
  619.000000  8426.601562  -65328.152344  -59335.132812  9608.895508  -49726.238281  286.626434  222.391403   48.510853  878.483948  -49258.816406  -136.027176
  620.000000  8581.282227  -65649.515625  -59499.289062  9740.968750  -49758.320312  290.566071  436.763916   48.233742  883.531006  -49293.566406  327.868591
  621.000000  8428.464844  -65583.484375  -59590.289062  9763.560547  -49826.726562  291.239960  132.014648   48.477772  879.083435  -49359.621094  3000.724854
  622.000000  8363.837891  -65073.054688  -59138.335938  9392.365234  -49745.968750  280.167480  309.574554   48.380718  880.846924  -49279.800781  2538.202881
  623.000000  8432.075195  -65515.757812  -59514.187500  9805.217773  -49708.968750  292.482574  194.808640   48.518341  878.348389  -49241.472656  -1370.709717
  624.000000  8130.744629  -65267.441406  -59568.585938  9855.650391  -49712.937500  293.986938  -165.027206   48.452358  879.544495  -49246.078125  1393.736938
  625.000000  8298.210938  -65130.628906  -59259.007812  9533.034180  -49725.972656  284.363525  143.682144   48.352566  881.359802  -49260.074219  1524.611938
  626.000000  8329.340820  -65284.562500  -59385.328125  9758.910156  -49626.417969  291.101257  134.573761   48.422459  880.087646  -49159.847656  -1012.407898
  627.000000  8115.962402  -65339.035156  -59657.156250  10013.624023  -49643.531250  298.699188  -223.388184   48.485340  878.946228  -49176.355469  2945.697510
  628.000000  8324.010742  -65233.429688  -59343.828125  9558.193359  -49785.632812  285.114014  164.552139   48.295021  882.409912  -49320.289062  -504.531281
  629.000000  8226.439453  -65279.054688  -59488.710938  9695.910156  -49792.800781  289.222015  -18.288523   48.389816  880.681274  -49326.542969  -1453.132202
  630.000000  8375.203125  -65341.125000  -59397.429688  9661.949219  -49735.480469  288.208984  186.773438   48.460247  879.401367  -49268.546875  1275.433472
  631.000000  8460.607422  -65364.968750  -59339.492188  9729.015625  -49610.476562  290.209534  305.261658   48.398640  880.520752  -49144.136719  201.591263
  632.000000  8300.326172  -65241.960938  -59373.015625  9713.349609  -49659.664062  289.742218   95.267609   48.444118  879.694153  -49192.882812  143.317169
  633.000000  8571.547852  -65453.980469  -59315.945312  9556.742188  -49759.203125  285.070740  522.515442   48.248169  883.266785  -49294.312500  -315.442078
  634.000000  8346.123047  -65392.761719  -59469.218750  9736.958984  -49732.257812  290.446472  199.901672   48.329044  881.788696  -49266.585938  -414.273041
  635.000000  8248.611328  -65344.414062  -59523.664062  9765.617188  -49758.046875  291.301331    1.127686   48.427055  880.004089  -49291.433594  2524.936279
  636.000000  8343.148438  -65473.054688  -59566.992188  9725.559570  -49841.433594  290.106415  144.599533   48.236168  883.486572  -49376.656250  -150.356400
  637.000000  8437.598633  -65519.351562  -59517.937500  9744.020508  -49773.917969  290.657104  226.321732   48.335136  881.677612  -49308.187500  372.285309
  638.000000  8138.020996  -65257.503906  -59549.515625  9781.825195  -49767.691406  291.784790  -96.905937   48.297222  882.369690  -49302.328125  -727.016724
  639.000000  8319.586914  -65386.375000  -59493.234375  9717.035156  -49776.199219  289.852142   64.351906   48.519093  878.334778  -49308.699219  3403.222412
  640.000000  8353.384766  -65403.406250  -59487.710938  9732.084961  -49755.625000  290.301086  139.955994   48.313320  882.075745  -49290.105469  -632.872925
  641.000000  8598.751953  -65392.890625  -59227.773438  9634.148438  -49593.625000  287.379700  465.935547   48.500095  878.678833  -49126.304688  297.712982
  642.000000  8539.300781  -65635.039062  -59537.382812  9733.291992  -49804.089844  290.337067  271.186829   48.392624  880.630188  -49337.804688  855.553223
  643.000000  8208.647461  -65327.242188  -59547.132812  9758.731445  -49788.402344  291.095917  -47.692219   48.394299  880.599731  -49322.101562  1244.758789
  644.000000  8548.739258  -65454.167969  -59330.460938  9567.704102  -49762.757812  285.397705  426.358307   48.287415  882.548950  -49297.488281  1317.852539
  645.000000  8267.693359  -65197.996094  -59359.929688  9816.599609  -49543.328125  292.822083   62.848652   48.551071  877.756226  -49075.519531  481.789215
  646.000000  8358.133789  -65241.554688  -59316.992188  9711.060547  -49605.929688  289.673920  221.373215   48.295479  882.401550  -49140.582031  3782.213867
  647.000000  8526.294922  -65341.945312  -59250.335938  9636.451172  -49613.882812  287.448395  476.492096   48.355072  881.314087  -49147.960938  1083.040527
  648.000000  8690.747070  -65620.968750  -59363.718750  9636.797852  -49726.921875  287.458740  506.874115   48.459099  879.422180  -49260.000000  1357.402832
  649.000000  8511.090820  -65346.859375  -59253.726562  9630.057617  -49623.667969  287.257660  406.225189   48.432529  879.904602  -49157.000000  2691.399170
  650.000000  8499.408203  -65396.875000  -59333.390625  9599.167969  -49734.222656  286.336243  297.471283   48.455982  879.478760  -49267.328125  1057.847900
  651.000000  8336.699219  -65236.417969  -59333.812500  9646.857422  -49686.953125  287.758820  158.967697   48.357948  881.261658  -49221.003906  -377.278900
  652.000000  8362.178711  -65203.082031  -59273.882812  9644.484375  -49629.398438  287.688019  270.349030   48.442368  879.725891  -49162.636719  3398.408447
  653.000000  8416.030273  -65432.089844  -59452.078125  9780.380859  -49671.695312  291.741699  162.273117   48.420719  880.119263  -49205.140625  1084.026733
  654.000000  8261.355469  -65543.492188  -59716.914062  9935.289062  -49781.625000  296.362518  -108.746132   48.455761  879.482788  -49314.734375  -495.683258
  655.000000  8342.525391  -64970.210938  -59051.507812  9401.743164  -49649.765625  280.447205  341.751099   48.278111  882.718994  -49184.585938  614.871094
  656.000000  8229.441406  -65119.300781  -59319.492188  9546.923828  -49772.570312  284.777863   24.988749   48.301727  882.287415  -49307.164062  2341.341309
  657.000000  8366.328125  -65388.394531  -59450.523438  9768.744141  -49681.781250  291.394592  217.238510   48.407623  880.357361  -49215.351562  -981.891663
  658.000000  8551.333984  -65588.109375  -59463.765625  9755.355469  -49708.410156  290.995209  369.531769   48.275520  882.766357  -49243.253906  -1428.645508
  659.000000  8568.032227  -65620.625000  -59486.859375  9749.723633  -49737.136719  290.827209  326.759003   48.348347  881.436707  -49271.281250  1454.549438
  660.000000  8307.796875  -65252.542969  -59374.570312  9641.731445  -49732.839844  287.605896  133.471481   48.394413  880.597656  -49266.539062  1255.226318
  661.000000  8250.900391  -65163.640625  -59343.835938  9673.443359  -49670.390625  288.551849   27.281961   48.509533  878.507874  -49202.980469  2671.331787
  662.000000  8556.942383  -65643.421875  -59526.562500  9804.772461  -49721.789062  292.469299  289.347107   48.465527  879.305542  -49254.804688  1723.852661
  663.000000  8415.714844  -65353.925781  -59359.468750  9705.541992  -49653.925781  289.509308  243.219833   48.365379  881.126282  -49187.906250  -1540.399536
  664.000000  8395.410156  -65325.523438  -59365.351562  9714.850586  -49650.500000  289.786987  162.012772   48.452415  879.543457  -49183.640625  703.773499
  665.000000  8243.224609  -65268.933594  -59454.851562  9776.426758  -49678.425781  291.623749   19.276850   48.340698  881.576172  -49212.644531  656.517090
  666.000000  8544.389648  -65686.515625  -59572.109375  9815.058594  -49757.050781  292.776123  340.307770   48.301186  882.297302  -49291.648438  3157.001709
  667.000000  8365.695312  -65306.300781  -59376.250000  9754.080078  -49622.171875  290.957184  206.270401   48.351303  881.382812  -49156.285156  3328.779785
  668.000000  8256.935547  -65182.503906  -59348.656250  9712.564453  -49636.093750  289.718781  128.193375   48.464203  879.329590  -49169.121094  -356.250061
  669.000000  8117.539551  -65072.300781  -59389.578125  9712.460938  -49677.117188  289.715698  -81.843391   48.435799  879.845215  -49210.417969  1843.704590
  670.000000  8260.228516  -65129.046875  -59297.281250  9725.380859  -49571.898438  290.101105   96.857941   48.393177  880.620117  -49105.609375  -308.192322
  671.000000  8295.128906  -65364.527344  -59493.218750  9852.998047  -49640.218750  293.907837   82.185295   48.363804  881.154968  -49174.214844  559.945557
  672.000000  8178.468262  -65090.945312  -59338.539062  9735.166992  -49603.371094  290.393005  -13.352307   48.444279  879.691223  -49136.589844  686.843628
  673.000000  8289.867188  -65253.304688  -59391.070312  9753.122070  -49637.949219  290.928589  129.166458   48.318001  881.990295  -49172.386719  1832.138916
  674.000000  8329.725586  -65326.261719  -59426.914062  9672.473633  -49754.441406  288.522919  119.537941   48.470306  879.218811  -49287.410156  688.336060
  675.000000  8226.184570  -65249.703125  -59453.703125  9785.842773  -49667.859375  291.904633  -26.759766   48.508987  878.517761  -49200.453125  3699.278320
  676.000000  8491.212891  -65703.023438  -59647.132812  9813.538086  -49833.593750  292.730774  169.333694   48.350227  881.402405  -49367.718750  1969.898560
  677.000000  8285.347656  -65312.367188  -59453.500000  9750.753906  -49702.746094  290.857971   72.267967   48.342323  881.546509  -49236.949219  -949.387024
  678.000000  8311.380859  -65235.230469  -59350.898438  9675.547852  -49675.351562  288.614624  186.007401   48.416927  880.188171  -49208.835938  460.798706
  679.000000  8465.503906  -65467.542969  -59432.046875  9683.533203  -49748.515625  288.852814  242.355453   48.459354  879.417542  -49281.589844  1258.679565
  680.000000  8289.513672  -65287.597656  -59441.382812  9642.943359  -49798.437500  287.642059  122.637367   48.363861  881.153931  -49332.429688  1491.216187
  681.000000  8332.141602  -65437.449219  -59534.195312  9866.989258  -49667.207031  294.325165   90.252991   48.355499  881.306335  -49201.281250  1269.487671
  682.000000  8358.121094  -65354.207031  -59417.593750  9623.130859  -49794.460938  287.051056  151.835220   48.374886  880.953125  -49328.347656  2548.513184
  683.000000  8330.094727  -65316.375000  -59412.132812  9752.186523  -49659.945312  290.900696  159.420364   48.343159  881.531250  -49194.140625  -1879.041382
  684.000000  8327.389648  -65243.539062  -59334.953125  9595.060547  -49739.890625  286.213745  145.951767   48.480881  879.027039  -49272.757812  555.208801
  685.000000  8459.707031  -65570.812500  -59538.523438  9753.661133  -49784.863281  290.944672  227.053711   48.389198  880.692566  -49318.613281  2964.563232
  686.000000  8122.734375  -65169.468750  -59476.164062  9706.857422  -49769.304688  289.548553  -65.532082   48.319622  881.960693  -49303.726562  -324.657288
  687.000000  8258.124023  -65217.957031  -59388.375000  9708.001953  -49680.375000  289.582703   75.997154   48.357807  881.264221  -49214.425781  2552.531738
  688.000000  8430.003906  -65376.515625  -59372.351562  9665.918945  -49706.433594  288.327393  300.128265   48.393456  880.615051  -49240.140625  781.641907
  689.000000  8492.264648  -65406.152344  -59343.750000  9686.359375  -49657.390625  288.937103  284.564301   48.474224  879.147766  -49190.320312  -605.086060
  690.000000  8407.974609  -65475.820312  -59497.656250  9842.010742  -49655.644531  293.580078  228.529419   48.268978  882.886047  -49190.550781  2054.175537
  691.000000  8280.057617  -65504.109375  -59665.164062  9956.261719  -49708.902344  296.988098  -52.939137   48.469414  879.235046  -49241.878906  -112.035942
  692.000000  8445.693359  -65268.527344  -59255.953125  9524.600586  -49731.351562  284.111969  262.548370   48.335506  881.670837  -49265.617188  1492.349243
  693.000000  8298.316406  -65392.109375  -59521.945312  9849.107422  -49672.835938  293.791779   62.805714   48.437000  879.823425  -49206.125000  2139.137451
  694.000000  8252.216797  -65180.980469  -59363.437500  9698.341797  -49665.093750  289.294556  111.247864   48.334492  881.689331  -49199.371094  -1781.340820
  695.000000  8338.470703  -65472.671875  -59557.421875  9761.354492  -49796.066406  291.174164   90.729271   48.429756  879.955017  -49329.425781  1541.615967
  696.000000  8285.978516  -64956.800781  -59105.304688  9453.078125  -49652.226562  281.978516  251.769455   48.385391  880.761841  -49186.011719  -90.339905
  697.000000  8485.514648  -65465.023438  -59407.781250  9689.646484  -49718.132812  289.035156  276.874664   48.353199  881.348206  -49252.230469  1730.292847
  698.000000  8339.756836  -65262.824219  -59354.062500  9626.941406  -49727.121094  287.164734  169.343674   48.390301  880.672485  -49260.859375  -475.587616
  699.000000  8176.820312  -65233.562500  -59488.140625  9766.391602  -49721.750000  291.324432  -111.891571   48.451645  879.557495  -49254.898438  -395.696625
  700.000000  8210.195312  -65284.367188  -59512.210938  9748.070312  -49764.140625  290.777893   35.380863   48.322952  881.899902  -49298.527344  -1193.524414
  701.000000  8245.746094  -65307.062500  -59481.828125  9893.048828  -49588.781250  295.102509   45.235264   48.427284  879.999939  -49122.164062  1433.859009
  702.000000  8366.517578  -65432.402344  -59486.734375  9839.802734  -49646.929688  293.514221  136.982224   48.412975  880.260010  -49180.449219  -35.173477
  703.000000  8186.530273  -65210.003906  -59460.531250  9799.811523  -49660.718750  292.321320  -43.095692   48.470623  879.213074  -49193.683594  -1323.513428
  704.000000  8379.544922  -65328.773438  -59377.750000  9695.201172  -49682.546875  289.200867  210.903503   48.495251  878.766602  -49215.273438  585.476746
  705.000000  8392.927734  -65428.449219  -59471.687500  9772.666016  -49699.023438  291.511566  238.313278   48.363575  881.159119  -49233.019531  2694.155273
  706.000000  8333.060547  -65585.296875  -59684.976562  9906.826172  -49778.148438  295.513489   67.280777   48.383621  880.794067  -49311.953125  -249.949707
  707.000000  8358.378906  -65251.738281  -59326.976562  9665.652344  -49661.324219  288.319427  223.922073   48.330524  881.761719  -49195.640625  2618.950684
  708.000000  8329.605469  -65427.871094  -59525.164062  9809.685547  -49715.476562  292.615845   91.507835   48.371353  881.017456  -49249.398438  873.013062
  709.000000  8197.680664  -65224.531250  -59455.632812  9820.316406  -49635.316406  292.932953  -24.630465   48.379532  880.868530  -49169.160156  -271.760437
  710.000000  8408.585938  -65360.707031  -59380.210938  9602.695312  -49777.515625  286.441467  229.443802   48.440048  879.768066  -49310.777344  2276.001953
  711.000000  8504.991211  -65567.492188  -59499.132812  9649.464844  -49849.667969  287.836578  279.512085   48.355202  881.311707  -49383.746094  -697.395020
  712.000000  8107.183594  -65070.062500  -59393.164062  9598.052734  -49795.109375  286.302979  -64.209831   48.310417  882.128723  -49329.617188  2413.509277
  713.000000  8311.064453  -65370.109375  -59488.421875  9789.286133  -49699.136719  292.007355   74.135216   48.410980  880.296265  -49232.675781  363.483002
  714.000000  8452.027344  -65535.445312  -59516.664062  9852.705078  -49663.960938  293.899078  197.998779   48.400623  880.484680  -49197.601562  848.647705
  715.000000  8343.716797  -65385.539062  -59474.382812  9801.310547  -49673.070312  292.366028  113.321869   48.331913  881.736389  -49207.371094  -1439.111450
  716.000000  8201.242188  -65128.925781  -59358.585938  9740.416016  -49618.171875  290.549591   21.579559   48.440475  879.760254  -49151.425781  2488.014160
  717.000000  8452.622070  -65396.203125  -59374.976562  9568.882812  -49806.093750  285.432861  324.759583   48.221413  883.756897  -49341.460938  935.187866
  718.000000  8457.722656  -65459.253906  -59438.359375  9764.712891  -49673.648438  291.274353  169.010864   48.452873  879.535156  -49206.785156   90.092842
  719.000000  8432.373047  -65558.671875  -59545.695312  9809.785156  -49735.910156  292.618805  195.844070   48.419750  880.136841  -49269.367188  1402.429688
  720.000000  8383.507812  -65477.257812  -59528.523438  9734.769531  -49793.753906  290.381165  120.971855   48.439240  879.782715  -49327.023438  419.628693
  721.000000  8327.404297  -65383.671875  -59476.070312  9782.724609  -49693.343750  291.811615  112.044960   48.345100  881.495850  -49227.519531  562.193481
  722.000000  8331.253906  -65358.589844  -59462.773438  9747.226562  -49715.546875  290.752747  166.371994   48.318405  881.982910  -49249.980469  1430.076538
  723.000000  8441.918945  -65485.210938  -59473.507812  9785.767578  -49687.742188  291.902374  223.743774   48.397034  880.549988  -49221.417969  448.284637
  724.000000  8258.946289  -65201.386719  -59373.546875  9714.074219  -49659.472656  289.763824   96.742821   48.407410  880.361206  -49193.046875   72.384445
  725.000000  8192.376953  -65281.148438  -59524.007812  9855.716797  -49668.289062  293.988922  -14.217763   48.390347  880.671631  -49202.027344  2232.071289
  726.000000  8372.931641  -65394.929688  -59448.234375  9789.773438  -49658.460938  292.021881  119.478477   48.455959  879.479187  -49191.566406  960.382324
  727.000000  8135.749023  -65228.984375  -59530.085938  9786.769531  -49743.316406  291.932281  -195.366531   48.426201  880.019592  -49276.710938  2765.105469
  728.000000  8352.203125  -65266.910156  -59339.851562  9646.399414  -49693.453125  287.745148  128.064468   48.446930  879.643066  -49226.648438  1510.619385
  729.000000  8347.404297  -65374.390625  -59457.976562  9733.519531  -49724.457031  290.343872  106.071922   48.361610  881.194946  -49258.472656  1162.664551
  730.000000  8240.047852  -65269.820312  -59461.578125  9676.195312  -49785.382812  288.633942   -3.698763   48.348530  881.433350  -49319.523438  -39.964813
  731.000000  8412.890625  -65534.687500  -59557.992188  9865.415039  -49692.578125  294.278229  221.746628   48.355877  881.299438  -49226.648438  577.960327
  732.000000  8279.291992  -65393.871094  -59552.406250  9814.750000  -49737.656250  292.766907    2.335960   48.403046  880.440613  -49271.273438  254.068970
  733.000000  8332.614258  -65254.500000  -59348.828125  9654.128906  -49694.699219  287.975708  196.018127   48.283798  882.615051  -49229.464844  1106.098755
  734.000000  8279.357422  -65123.242188  -59272.414062  9636.689453  -49635.726562  287.455505  113.088722   48.501892  878.646240  -49168.390625  805.248108
  735.000000  8221.201172  -65220.164062  -59423.390625  9745.041992  -49678.347656  290.687561   -4.342448   48.399590  880.503479  -49211.996094  1543.599609
  736.000000  8477.302734  -65481.027344  -59435.968750  9647.911133  -49788.058594  287.790222  271.773224   48.451237  879.564880  -49321.210938  1670.559082
  737.000000  8107.541016  -64952.859375  -59277.078125  9686.535156  -49590.542969  288.942352  -103.463722   48.476376  879.108765  -49123.453125  -2783.724121
  738.000000  8378.323242  -65217.210938  -59278.632812  9677.882812  -49600.750000  288.684265  185.489624   48.469719  879.229492  -49133.722656  -500.765106
  739.000000  8455.485352  -65320.296875  -59283.640625  9649.937500  -49633.703125  287.850677  318.740540   48.449318  879.599731  -49166.875000  -1155.593140
  740.000000  8224.197266  -65138.542969  -59341.046875  9657.201172  -49683.843750  288.067352   14.789851   48.561237  877.572510  -49215.937500  1050.830811
  741.000000  8349.117188  -65282.164062  -59367.406250  9524.703125  -49842.703125  284.115021  190.919693   48.293217  882.442932  -49377.378906  1701.775635
  742.000000  8454.835938  -65293.328125  -59266.023438  9449.958984  -49816.062500  281.885468  369.661224   48.318947  881.973022  -49350.488281  -1722.465210
  743.000000  8474.042969  -65518.984375  -59469.000000  9740.958984  -49728.039062  290.565796  255.049026   48.312561  882.089600  -49262.527344  2698.512695
  744.000000  8386.466797  -65292.664062  -59338.406250  9584.162109  -49754.242188  285.888641  227.918045   48.415894  880.206970  -49287.734375  -267.697906
  745.000000  8431.802734  -65225.996094  -59233.679688  9377.955078  -49855.726562  279.737640  312.064789   48.299431  882.329346  -49390.339844  1191.948730
  746.000000  8249.875000  -65221.265625  -59402.078125  9724.271484  -49677.804688  290.067993   99.642540   48.407162  880.365723  -49211.382812  -1359.876953
  747.000000  8349.224609  -65300.554688  -59389.898438  9738.402344  -49651.496094  290.489532  157.593292   48.479103  879.059326  -49184.378906  1683.272949
  748.000000  8297.125000  -65438.312500  -59569.671875  9963.487305  -49606.183594  297.203644   72.983482   48.339256  881.602417  -49140.414062  3547.718994
  749.000000  8556.440430  -65637.281250  -59518.546875  9770.618164  -49747.929688  291.450500  268.255737   48.496143  878.750427  -49280.648438  2245.102783
  750.000000  8359.755859  -65204.835938  -59272.156250  9521.988281  -49750.167969  284.034058  230.731506   48.269318  882.879822  -49285.074219  1165.338379
  751.000000  8308.159180  -65214.347656  -59335.304688  9741.608398  -49593.695312  290.585144  129.497513   48.452633  879.539551  -49126.832031  516.703613
  752.000000  8478.490234  -65380.890625  -59333.367188  9580.045898  -49753.320312  285.765869  324.592987   48.403778  880.427246  -49286.929688  1351.221558
  753.000000  8311.833008  -65373.222656  -59494.710938  9814.726562  -49679.984375  292.766205  131.957382   48.370186  881.038696  -49213.917969  2143.123535
  754.000000  8518.858398  -65279.476562  -59184.101562  9561.724609  -49622.375000  285.219360  483.154175   48.261772  883.017822  -49157.351562  900.484192
  755.000000  8360.464844  -65081.902344  -59144.796875  9580.091797  -49564.703125  285.767242  300.330139   48.271187  882.845642  -49099.589844  3806.712402
  756.000000  8259.508789  -65259.167969  -59428.195312  9936.228516  -49491.968750  296.390533   81.479912   48.360538  881.214478  -49025.996094  2016.053101
  757.000000  8343.054688  -65200.421875  -59281.765625  9667.861328  -49613.906250  288.385345  216.169601   48.299801  882.322632  -49148.515625  2601.645508
  758.000000  8369.790039  -65321.207031  -59369.742188  9731.344727  -49638.398438  290.278992  245.891724   48.256481  883.114685  -49173.425781  -321.386627
  759.000000  8261.707031  -65260.070312  -59438.039062  9687.004883  -49751.035156  288.956360  106.225533   48.252140  883.194092  -49286.105469  2937.813965
  760.000000  8317.036133  -65281.167969  -59381.375000  9699.648438  -49681.726562  289.333527   86.587524   48.414577  880.230896  -49215.230469  -405.038422
  761.000000  8346.515625  -65367.468750  -59457.718750  9624.037109  -49833.679688  287.078094  148.125931   48.347492  881.452271  -49367.832031  1802.149780
  762.000000  8367.533203  -65314.601562  -59373.937500  9697.525391  -49676.414062  289.270203  233.246109   48.224560  883.699219  -49211.750000  356.510834
  763.000000  8419.302734  -65262.300781  -59270.726562  9665.903320  -49604.824219  288.326935  289.540680   48.393303  880.617859  -49138.535156  457.985626
  764.000000  8385.712891  -65272.093750  -59325.109375  9663.523438  -49661.585938  288.255920  244.743118   48.288696  882.525513  -49196.304688  1566.290527
  765.000000  8420.205078  -65421.859375  -59428.289062  9738.759766  -49689.531250  290.500183  236.493698   48.335983  881.662109  -49223.792969  1278.399292
  766.000000  8253.737305  -65228.250000  -59398.445312  9717.215820  -49681.230469  289.857544   36.066040   48.329567  881.779175  -49215.554688  2230.413574
  767.000000  8175.914551  -65158.234375  -59412.843750  9741.398438  -49671.445312  290.578888  -26.995987   48.349289  881.419495  -49205.578125  100.808548
  768.000000  8319.062500  -65365.921875  -59481.000000  9745.638672  -49735.359375  290.705383  116.736816   48.297146  882.371094  -49269.996094  1872.398071
  769.000000  8252.845703  -65260.187500  -59422.625000  9628.373047  -49794.250000  287.207428   38.748615   48.336075  881.660461  -49328.511719  510.869263
  770.000000  8279.323242  -65017.578125  -59157.546875  9551.556641  -49605.992188  284.916046  122.428810   48.439934  879.770142  -49139.253906  1705.888062
  771.000000  8256.369141  -65141.460938  -59320.515625  9677.666992  -49642.847656  288.677826    3.567603   48.499516  878.689331  -49175.535156  165.197876
  772.000000  8713.743164  -65525.328125  -59243.781250  9619.302734  -49624.476562  286.936859  561.633484   48.346252  881.474854  -49158.640625  1968.969360
  773.000000  8176.551758  -65348.320312  -59608.382812  9924.234375  -49684.148438  296.032745  -58.172546   48.322212  881.913391  -49218.542969  764.703430
  774.000000  8364.457031  -65413.492188  -59485.539062  9727.744141  -49757.796875  290.171600  134.895615   48.179619  884.523499  -49293.566406  -1653.897217
  775.000000  8213.122070  -65238.894531  -59461.484375  9761.092773  -49700.390625  291.166351   34.462788   48.322533  881.907532  -49234.781250  598.697510
  776.000000  8172.348145  -65157.343750  -59420.578125  9800.883789  -49619.695312  292.353302  -13.099258   48.336742  881.648315  -49153.949219  -698.607666
  777.000000  8451.234375  -65199.839844  -59165.929688  9480.731445  -49685.199219  282.803375  359.950806   48.296104  882.390137  -49219.847656  2050.269287
  778.000000  8445.343750  -65517.070312  -59495.500000  9716.037109  -49779.460938  289.822388  260.015533   48.338974  881.607605  -49313.695312  2194.465576
  779.000000  8435.793945  -65387.226562  -59389.492188  9730.201172  -49659.289062  290.244873  262.209625   48.430477  879.941895  -49192.640625   46.612732
  780.000000  8414.369141  -65231.898438  -59242.992188  9560.808594  -49682.183594  285.192017  333.766876   48.362602  881.176880  -49216.191406  1277.295166
  781.000000  8477.301758  -65424.695312  -59372.976562  9795.395508  -49577.582031  292.189575  313.612518   48.338894  881.609070  -49111.816406  3294.802002
  782.000000  8211.895508  -65245.609375  -59466.492188  9764.279297  -49702.210938  291.261414   42.485107   48.363770  881.155579  -49236.207031  1346.643066
  783.000000  8337.226562  -65348.984375  -59445.007812  9770.764648  -49674.242188  291.454865  199.732529   48.324356  881.874268  -49208.617188  778.433960
  784.000000  8270.611328  -65181.867188  -59339.437500  9650.149414  -49689.289062  287.856995  154.341354   48.291046  882.482544  -49223.984375  2456.187012
  785.000000  8082.627441  -64938.636719  -59283.851562  9812.982422  -49470.867188  292.714203  -84.950844   48.455124  879.494324  -49003.980469  -501.924957
  786.000000  8324.262695  -65143.113281  -59254.335938  9632.801758  -49621.535156  287.339539  162.521515   48.496033  878.752441  -49154.253906  266.727631
  787.000000  8106.136230  -64974.429688  -59298.664062  9688.563477  -49610.101562  289.002869  -14.919911   48.372665  880.993530  -49144.011719  1744.721069
  788.000000  8383.658203  -65280.894531  -59325.468750  9761.814453  -49563.656250  291.187897  261.389740   48.325478  881.853821  -49098.019531  812.431091
  789.000000  8422.590820  -65292.535156  -59302.765625  9681.608398  -49621.156250  288.795410  306.439667   48.403950  880.424133  -49154.765625  2917.812012
  790.000000  8465.299805  -65384.445312  -59349.632812  9689.510742  -49660.121094  289.031128  354.648682   48.327335  881.819885  -49194.468750  -70.586464
  791.000000  8372.021484  -65248.523438  -59303.382812  9682.712891  -49620.671875  288.828339  258.896332   48.351177  881.385071  -49154.789062  -1592.569458
  792.000000  8429.255859  -65349.789062  -59350.617188  9718.544922  -49632.070312  289.897186  249.337967   48.381248  880.837280  -49165.898438  1334.204468
  793.000000  8326.459961  -65149.714844  -59259.890625  9623.386719  -49636.503906  287.058685  163.098679   48.356701  881.284424  -49170.566406  140.719864
  794.000000  8256.468750  -65187.910156  -59354.773438  9679.767578  -49675.007812  288.740479   90.513031   48.348072  881.441711  -49209.152344  -85.050392
  795.000000  8185.578125  -65323.929688  -59559.000000  9837.615234  -49721.382812  293.448975  -62.209183   48.195141  884.238647  -49257.003906  -533.659241
  796.000000  8337.609375  -65321.312500  -59415.835938  9732.923828  -49682.914062  290.326111   89.398689   48.524822  878.231079  -49215.355469  -2660.634766
  797.000000  8540.030273  -65543.312500  -59427.015625  9673.277344  -49753.738281  288.546875  305.663574   48.358395  881.253540  -49287.785156  962.625305
  798.000000  8381.681641  -65709.218750  -59756.453125  10010.394531  -49746.058594  298.602844  126.981728   48.284607  882.600281  -49280.816406  1848.830688
  799.000000  8558.923828  -65624.257812  -59498.882812  9796.736328  -49702.148438  292.229584  352.568512   48.341526  881.561035  -49236.359375  2715.724121
  800.000000  8177.721680  -65201.339844  -59456.140625  9854.515625  -49601.625000  293.953094  -77.869041   48.307949  882.173767  -49136.156250  1908.790039
  801.000000  8346.902344  -65315.554688  -59396.421875  9636.679688  -49759.742188  287.455200  219.206299   48.165375  884.785095  -49295.648438  -264.469543
  802.000000  8490.370117  -65444.816406  -59387.765625  9683.583984  -49704.179688  288.854340  339.674683   48.390430  880.670105  -49237.917969  486.725983
  803.000000  8223.217773  -65151.246094  -59357.203125  9740.447266  -49616.757812  290.550507   56.219852   48.490410  878.854309  -49149.531250  -241.195953
  804.000000  8226.816406  -65150.042969  -59357.046875  9670.935547  -49686.109375  288.477020   34.819935   48.504032  878.607483  -49218.753906  1782.866577
  805.000000  8250.485352  -65230.160156  -59407.976562  9726.693359  -49681.281250  290.140259   55.322155   48.330601  881.760315  -49215.593750  -1498.588867
  806.000000  8340.171875  -65282.695312  -59380.046875  9632.449219  -49747.597656  287.329010  218.494003   48.390045  880.677124  -49281.339844  535.222168
  807.000000  8527.314453  -65440.558594  -59346.523438  9614.181641  -49732.343750  286.784119  359.319733   48.359970  881.224854  -49266.375000  1841.744629
  808.000000  8469.600586  -65481.109375  -59437.296875  9636.862305  -49800.433594  287.460663  273.835083   48.393406  880.615967  -49334.144531  1248.424805
  809.000000  8393.162109  -65383.828125  -59423.476562  9731.563477  -49691.914062  290.285522  257.608582   48.255581  883.131165  -49226.953125  1209.829590
  810.000000  8432.510742  -65273.250000  -59263.960938  9573.976562  -49689.984375  285.584808  289.780151   48.370625  881.030701  -49223.914062  -1106.355713
  811.000000  8217.959961  -65210.351562  -59418.312500  9774.600586  -49643.710938  291.569275   59.711273   48.290611  882.490540  -49178.410156  2688.459229
  812.000000  8416.191406  -65338.117188  -59350.687500  9719.959961  -49630.726562  289.939392  275.128937   48.406544  880.376953  -49164.308594  -546.833618
  813.000000  8189.080078  -65097.726562  -59339.953125  9598.348633  -49741.605469  286.311829   11.189514   48.322277  881.912231  -49276.000000  484.845215
  814.000000  8359.403320  -65262.324219  -59336.078125  9703.512695  -49632.566406  289.448792  221.385605   48.472923  879.171387  -49165.507812  341.716034
  815.000000  8309.657227  -65297.734375  -59409.382812  9718.431641  -49690.953125  289.893799  123.897064   48.301155  882.297852  -49225.550781  -723.705688
  816.000000  8425.580078  -65595.125000  -59594.554688  9965.736328  -49628.820312  297.270721  122.435524   48.433025  879.895630  -49162.148438  -1556.214600
  817.000000  8397.290039  -65418.550781  -59443.796875  9841.596680  -49602.199219  293.567719  189.539688   48.442425  879.724854  -49135.437500  -633.449036
  818.000000  8391.271484  -65362.027344  -59397.500000  9758.389648  -49639.109375  291.085724  236.186111   48.324165  881.877747  -49173.484375  974.995361
  819.000000  8433.460938  -65524.179688  -59519.718750  9736.318359  -49783.398438  290.427368  173.593628   48.414856  880.225830  -49316.902344  1147.613281
  820.000000  8142.428223  -65250.921875  -59538.773438  9775.044922  -49763.726562  291.582550  -116.726967   48.461369  879.380981  -49296.781250  1644.696655
  821.000000  8457.550781  -65436.785156  -59403.328125  9641.900391  -49761.429688  287.610931  279.611542   48.370327  881.036133  -49295.359375  1850.269531
  822.000000  8571.849609  -65521.015625  -59386.960938  9755.313477  -49631.648438  290.993958  371.116699   48.392036  880.640869  -49165.371094  1129.597412
  823.000000  8564.138672  -65628.960938  -59490.937500  9642.459961  -49848.476562  287.627625  371.998871   48.268921  882.887085  -49383.386719  -349.476166
  824.000000  8525.188477  -65384.417969  -59290.593750  9591.965820  -49698.628906  286.121429  345.533905   48.393520  880.613892  -49232.335938  1467.175415
  825.000000  8295.746094  -65427.597656  -59567.085938  9771.689453  -49795.398438  291.482452  -15.475616   48.444290  879.690979  -49328.617188  1680.688721
  826.000000  8509.988281  -65479.089844  -59394.648438  9685.447266  -49709.203125  288.909912  285.916962   48.469833  879.227417  -49242.175781  -972.725952
  827.000000  8368.895508  -65289.734375  -59346.054688  9773.296875  -49572.757812  291.530396  235.243729   48.353542  881.341980  -49106.851562  3512.376465
  828.000000  8464.367188  -65272.582031  -59238.773438  9630.478516  -49608.296875  287.270233  368.341919   48.349083  881.423279  -49142.433594  -977.519775
  829.000000  8195.673828  -65117.593750  -59355.218750  9808.582031  -49546.636719  292.582916   17.183838   48.370728  881.028870  -49080.562500  505.196228
  830.000000  8303.341797  -65342.417969  -59476.531250  9758.503906  -49718.027344  291.089142   67.626442   48.297344  882.367493  -49252.664062   57.671101
  831.000000  8338.297852  -65453.882812  -59546.843750  9846.000000  -49700.843750  293.699066   53.804760   48.390461  880.669556  -49234.582031  948.188538
  832.000000  8642.662109  -65775.148438  -59561.664062  9797.832031  -49763.832031  292.262268  342.834686   48.430023  879.950134  -49297.187500  830.370605
  833.000000  8751.782227  -65616.507812  -59294.335938  9474.107422  -49820.226562  282.605804  687.774170   48.128265  885.467346  -49356.492188  348.437256
  834.000000  8282.458984  -65345.953125  -59486.171875  9774.140625  -49712.031250  291.555573   36.569874   48.338032  881.624756  -49246.273438  -171.855194
  835.000000  8368.023438  -65386.625000  -59451.132812  9738.757812  -49712.375000  290.500122  140.419739   48.413326  880.253662  -49245.890625  2086.899414
  836.000000  8642.206055  -65604.312500  -59400.726562  9597.898438  -49802.828125  286.298401  438.996338   48.469707  879.229675  -49335.800781  -1162.083740
  837.000000  8401.769531  -65505.300781  -59535.382812  9813.925781  -49721.457031  292.742340  155.927460   48.482975  878.989075  -49254.304688  1556.957275
  838.000000  8512.904297  -65311.507812  -59225.609375  9510.515625  -49715.093750  283.691833  376.524261   48.415398  880.216003  -49248.589844  4895.899414
  839.000000  8255.641602  -65310.554688  -59485.812500  9701.157227  -49784.656250  289.378510   27.761541   48.301983  882.282776  -49319.246094  1304.830688
  840.000000  8238.694336  -65398.265625  -59597.406250  9867.557617  -49729.847656  294.342133   -4.146006   48.273056  882.811462  -49264.714844  2672.765381
  841.000000  8407.125000  -65392.718750  -59410.507812  9742.026367  -49668.480469  290.597626  284.006073   48.266140  882.937927  -49203.414062  2766.366943
  842.000000  8123.020996  -65050.644531  -59360.343750  9608.593750  -49751.750000  286.617432  -64.502029   48.413849  880.244141  -49285.261719  1676.684937
  843.000000  8275.507812  -65042.406250  -59201.921875  9524.103516  -49677.820312  284.097137  174.204453   48.323200  881.895386  -49212.207031  338.423981
  844.000000  8181.851562  -65296.648438  -59540.601562  9841.404297  -49699.195312  293.561981  -16.015299   48.233761  883.530640  -49234.441406  856.984436
  845.000000  8275.949219  -65437.582031  -59592.875000  9941.872070  -49651.003906  296.558868  -21.045584   48.497276  878.729919  -49183.710938  2348.056152
  846.000000  8142.946777  -65088.289062  -59372.726562  9690.863281  -49681.863281  289.071472  -53.956676   48.458195  879.438599  -49214.949219  1987.363281
  847.000000  8214.640625  -65278.972656  -59494.203125  9792.600586  -49701.601562  292.106201  -20.524820   48.299316  882.331482  -49236.218750  176.731461
  848.000000  8208.118164  -65053.539062  -59272.812500  9532.262695  -49740.550781  284.340515   69.471252   48.402546  880.449707  -49274.171875  2026.596924
  849.000000  8272.780273  -65295.875000  -59452.734375  9737.605469  -49715.128906  290.465759  126.339211   48.337124  881.641357  -49249.378906  528.999207
  850.000000  8511.630859  -65492.691406  -59416.476562  9757.281250  -49659.195312  291.052673  378.699219   48.380562  880.849792  -49193.027344  999.024902
  851.000000  8452.160156  -65646.453125  -59626.734375  9860.072266  -49766.664062  294.118835  153.660583   48.473011  879.169800  -49299.605469  -1584.170410
  852.000000  8443.677734  -65403.843750  -59389.843750  9766.952148  -49622.890625  291.341125  271.476898   48.360188  881.220886  -49156.921875  927.950684
  853.000000  8222.100586  -65100.613281  -59311.914062  9679.925781  -49631.988281  288.745209   35.705929   48.441936  879.733765  -49165.230469  800.591431
  854.000000  8202.872070  -64990.281250  -59218.757812  9662.821289  -49555.937500  288.234985   53.142731   48.496204  878.749329  -49088.656250  1832.536621
  855.000000  8341.121094  -65192.425781  -59275.265625  9598.104492  -49677.160156  286.304535  214.158920   48.432293  879.908936  -49210.496094  347.289093
  856.000000  8225.431641  -65146.832031  -59351.984375  9780.751953  -49571.234375  291.752777  -12.210434   48.531120  878.117065  -49103.617188  889.248657
  857.000000  8404.695312  -65192.585938  -59217.914062  9517.345703  -49700.570312  283.895569  278.499115   48.365250  881.128662  -49234.550781  -363.924011
  858.000000  8327.472656  -65302.925781  -59401.976562  9670.062500  -49731.914062  288.450989   92.037903   48.452614  879.539856  -49265.054688  1328.676392
  859.000000  8313.171875  -65095.039062  -59206.968750  9642.791016  -49564.179688  287.637512  170.147415   48.441303  879.745239  -49097.425781  1234.359863
  860.000000  8485.786133  -65533.535156  -59479.554688  9743.893555  -49735.660156  290.653351  286.274658   48.303890  882.247925  -49270.230469  314.196655
  861.000000  8531.041016  -65383.812500  -59275.804688  9609.750977  -49666.054688  286.651947  412.555511   48.378979  880.878601  -49199.902344  1800.699219
  862.000000  8605.800781  -65485.132812  -59311.390625  9623.021484  -49688.367188  287.047791  477.945831   48.315987  882.027039  -49222.824219  -1803.283936
  863.000000  8429.492188  -65444.562500  -59447.406250  9700.555664  -49746.851562  289.360565  261.966187   48.453144  879.530273  -49279.984375  1460.957397
  864.000000  8359.089844  -65283.304688  -59356.820312  9759.206055  -49597.613281  291.110077  158.590256   48.511551  878.471313  -49130.183594  454.212769
  865.000000  8439.324219  -65508.320312  -59498.179688  9838.339844  -49659.839844  293.470581   93.775642   48.593422  876.991272  -49191.621094  1814.927612
  866.000000  8278.396484  -65410.625000  -59569.585938  9831.231445  -49738.355469  293.258545  -23.147226   48.473358  879.163513  -49271.292969  929.495239
  867.000000  8392.208984  -65272.261719  -59309.437500  9564.889648  -49744.546875  285.313751  193.515671   48.514233  878.422791  -49277.093750  -451.478363
  868.000000  8468.275391  -65532.589844  -59485.078125  9758.583984  -49726.492188  291.091522  182.617142   48.402088  880.458008  -49260.117188  1029.441772
  869.000000  8489.978516  -65350.148438  -59285.789062  9594.039062  -49691.750000  286.183258  363.653320   48.352139  881.367554  -49225.855469  -1297.962036
  870.000000  8440.398438  -65581.960938  -59573.265625  9876.354492  -49696.910156  294.604523  270.188843   48.154705  884.981140  -49232.917969  2564.619385
  871.000000  8369.873047  -65460.589844  -59522.664062  9781.896484  -49740.765625  291.786926  163.534668   48.273396  882.805237  -49275.632812  -1021.264832
  872.000000  8503.571289  -65484.304688  -59411.140625  9699.721680  -49711.417969  289.335693  270.721954   48.411198  880.292358  -49244.957031  -454.304932
  873.000000  8368.255859  -65296.617188  -59355.375000  9752.228516  -49603.148438  290.901947  196.142212   48.483631  878.977173  -49135.988281  973.190369
  874.000000  8129.336914  -65142.136719  -59442.320312  9745.195312  -49697.125000  290.692139  -116.817131   48.414742  880.227905  -49230.628906  1000.422974
  875.000000  8346.007812  -65357.718750  -59434.648438  9654.031250  -49780.617188  287.972778  111.221405   48.351776  881.374146  -49314.726562  1582.384399
  876.000000  8464.860352  -65558.460938  -59522.492188  9819.226562  -49703.265625  292.900452  204.789902   48.331997  881.734863  -49237.566406  3021.745850
  877.000000  8424.809570  -65331.398438  -59343.992188  9545.074219  -49798.917969  284.722687  299.551514   48.345329  881.491699  -49333.089844  1403.775391
  878.000000  8506.200195  -65524.414062  -59442.648438  9709.255859  -49733.390625  289.620087  351.478668   48.462318  879.363770  -49266.437500  2142.559326
  879.000000  8489.337891  -65504.078125  -59443.484375  9641.130859  -49802.351562  287.587982  185.264725   48.604671  876.788269  -49334.023438  -573.348450
  880.000000  8408.283203  -65270.367188  -59293.742188  9484.942383  -49808.800781  282.928986  235.352280   48.327354  881.819580  -49343.144531  -2675.434570
  881.000000  8378.037109  -65588.039062  -59639.234375  9893.649414  -49745.585938  295.120422   40.679890   48.471981  879.188477  -49278.539062  1679.192505
  882.000000  8433.081055  -65380.429688  -59364.796875  9592.218750  -49772.578125  286.128967  214.910721   48.375454  880.942749  -49306.460938  379.058807
  883.000000  8188.462891  -65175.730469  -59411.140625  9741.480469  -49669.660156  290.581329   19.251709   48.415756  880.209473  -49203.152344  1589.413940
  884.000000  8390.203125  -65315.195312  -59352.734375  9641.816406  -49710.917969  287.608429  211.934921   48.332031  881.734253  -49245.218750  -67.723236
  885.000000  8350.085938  -65230.046875  -59312.890625  9567.783203  -49745.109375  285.400085  152.007935   48.384106  880.785217  -49278.906250  1083.296631
  886.000000  8282.334961  -65401.398438  -59557.773438  9758.380859  -49799.390625  291.085449  -26.708532   48.355927  881.298523  -49333.460938  -848.234314
  887.000000  8304.169922  -65356.476562  -59479.953125  9779.912109  -49700.039062  291.727722   75.416992   48.498013  878.716553  -49232.742188  3088.383789
  888.000000  8360.384766  -65508.746094  -59574.304688  9805.248047  -49769.054688  292.483490   56.963192   48.488815  878.883240  -49301.843750  -313.295166
  889.000000  8397.179688  -65244.214844  -59281.632812  9545.896484  -49735.734375  284.747192  256.327209   48.396160  880.565857  -49269.417969  2154.527588
  890.000000  8485.224609  -65532.519531  -59474.609375  9808.529297  -49666.078125  292.581360  221.129135   48.390766  880.664001  -49199.812500  811.830627
  891.000000  8454.528320  -65366.273438  -59340.679688  9631.670898  -49709.007812  287.305786  275.627533   48.473820  879.155090  -49241.941406  822.806946
  892.000000  8309.505859  -65055.859375  -59160.789062  9407.558594  -49753.230469  280.620697  180.294144   48.441391  879.743652  -49286.476562  1636.817749
  893.000000  8305.580078  -65155.367188  -59284.976562  9582.687500  -49702.289062  285.844666  187.628525   48.370651  881.030212  -49236.218750  -141.802292
  894.000000  8236.433594  -65160.582031  -59357.359375  9659.835938  -49697.523438  288.145935    0.956334   48.600395  876.865417  -49229.238281  -787.187988
  895.000000  8319.493164  -65441.757812  -59559.179688  9928.514648  -49630.664062  296.160431   13.506284   48.488918  878.881348  -49163.453125  767.380249
  896.000000  8549.320312  -65439.437500  -59322.882812  9673.684570  -49649.199219  288.559021  399.579315   48.349571  881.414368  -49183.332031  1933.252563
  897.000000  8291.595703  -65197.230469  -59330.828125  9688.332031  -49642.496094  288.995972  179.770554   48.343620  881.522888  -49176.683594  1110.052490
  898.000000  8490.429688  -65227.042969  -59160.867188  9503.482422  -49657.382812  283.482025  375.276459   48.445297  879.672729  -49190.593750  -569.325867
  899.000000  8521.938477  -65429.632812  -59337.835938  9656.624023  -49681.210938  288.050140  330.962219   48.381535  880.832031  -49215.035156  998.914368
  900.000000  8283.380859  -65294.609375  -59436.898438  9782.001953  -49654.898438  291.790070   60.329296   48.451550  879.559204  -49188.046875  576.915588
  901.000000  8536.129883  -65567.398438  -59464.687500  9693.938477  -49770.750000  289.163208  301.338745   48.452633  879.539551  -49303.886719  3372.178467
  902.000000  8437.574219  -65337.468750  -59332.234375  9546.937500  -49785.296875  284.778259  238.396011   48.391563  880.649475  -49319.023438  1346.429932
  903.000000  8201.037109  -65344.617188  -59565.929688  9814.801758  -49751.128906  292.768463  -117.133186   48.437431  879.815552  -49284.414062  -238.309235
  904.000000  8302.341797  -65222.273438  -59349.093750  9718.111328  -49630.984375  289.884247  100.743347   48.398251  880.527832  -49164.648438  746.916016
  905.000000  8366.864258  -65242.589844  -59303.820312  9492.168945  -49811.652344  283.144562  253.257507   48.293316  882.441101  -49346.324219  -297.555511
  906.000000  8276.380859  -65055.886719  -59211.992188  9562.532227  -49649.460938  285.243439  167.409042   48.353924  881.335022  -49183.550781  -564.075745
  907.000000  8468.624023  -65659.609375  -59613.757812  9897.347656  -49716.410156  295.230743  143.045517   48.374969  880.951599  -49250.296875  252.738220
  908.000000  8412.831055  -65429.656250  -59449.546875  9794.985352  -49654.562500  292.177338  258.277252   48.263515  882.985962  -49189.523438  680.660461
  909.000000  8177.901367  -65247.781250  -59496.179688  9704.497070  -49791.683594  289.478149  -52.078476   48.334309  881.692688  -49325.960938  974.006470
  910.000000  8148.295898  -65235.945312  -59525.328125  9922.820312  -49602.507812  295.990570  -55.319427   48.260387  883.043213  -49137.500000  2245.608643
  911.000000  8191.379883  -65310.468750  -59552.726562  9896.346680  -49656.378906  295.200897  -29.644562   48.363701  881.156860  -49190.375000  2781.437500
  912.000000  8201.916016  -65296.304688  -59520.015625  9807.253906  -49712.761719  292.543304    8.130525   48.273846  882.796997  -49247.621094  -279.725708
  913.000000  8399.054688  -65443.878906  -59467.531250  9728.925781  -49738.605469  290.206848  226.140335   48.337254  881.638977  -49272.855469  920.812256
  914.000000  8371.217773  -65584.875000  -59656.992188  9804.003906  -49852.988281  292.446381   31.580322   48.524288  878.240723  -49385.437500  2277.017090
  915.000000  8265.264648  -65291.859375  -59462.484375  9739.598633  -49722.886719  290.525208   49.467468   48.302666  882.270264  -49257.468750  -2773.452393
  916.000000  8442.280273  -65499.726562  -59485.093750  9774.207031  -49710.886719  291.557556  250.778885   48.322754  881.903503  -49245.277344  705.871643
  917.000000  8243.766602  -65376.507812  -59558.171875  9700.633789  -49857.539062  289.362915   15.705845   48.201675  884.118774  -49393.093750  118.506752
  918.000000  8379.039062  -65323.421875  -59366.437500  9671.337891  -49695.101562  288.489044  197.323364   48.310780  882.122131  -49229.605469  229.329285
  919.000000  8355.773438  -65320.425781  -59391.953125  9705.911133  -49686.042969  289.520325  126.637054   48.541416  877.930847  -49218.324219  2195.813965
  920.000000  8184.354980  -65054.910156  -59298.265625  9687.276367  -49610.988281  288.964478  -29.654381   48.375408  880.943604  -49144.871094  259.315857
  921.000000  8571.085938  -65551.750000  -59407.820312  9675.974609  -49731.843750  288.627350  372.300171   48.445629  879.666687  -49265.050781  1263.474243
  922.000000  8420.487305  -65508.023438  -59513.406250  9870.785156  -49642.621094  294.438416  161.085526   48.453281  879.527771  -49175.753906  1995.271729
  923.000000  8372.321289  -65363.660156  -59424.398438  9699.201172  -49725.195312  289.320190  127.590736   48.443604  879.703491  -49258.421875  3834.323242
  924.000000  8514.582031  -65621.304688  -59538.156250  9870.969727  -49667.187500  294.443909  224.378464   48.451283  879.564026  -49200.339844  480.909821
  925.000000  8194.407227  -65082.507812  -59322.929688  9714.941406  -49607.988281  289.789703  -11.512132   48.439590  879.776367  -49141.253906   49.227158
  926.000000  8425.370117  -65436.640625  -59440.179688  9748.819336  -49691.359375  290.800262  264.578857   48.269615  882.874390  -49226.261719  2442.675537
  927.000000  8178.305664  -65291.183594  -59544.867188  9848.699219  -49696.167969  293.779602  -87.196724   48.434944  879.860779  -49229.476562  -66.116707
  928.000000  8482.514648  -65292.308594  -59229.648438  9555.173828  -49674.476562  285.023956  390.890472   48.427334  879.999023  -49207.859375  2197.510254
  929.000000  8407.269531  -65203.085938  -59225.031250  9586.074219  -49638.957031  285.945679  256.273407   48.438679  879.792908  -49172.230469  1421.810913
  930.000000  8440.537109  -65267.601562  -59252.867188  9670.977539  -49581.890625  288.478271  316.038574   48.494606  878.778259  -49114.625000  -1077.873413
  931.000000  8259.840820  -65125.039062  -59301.585938  9657.701172  -49643.882812  288.082275   96.584572   48.519234  878.332214  -49176.378906  1584.153198
  932.000000  8016.483398  -64976.175781  -59392.070312  9699.128906  -49692.941406  289.318024  -162.186340   48.416233  880.200806  -49226.429688  -88.559265
  933.000000  8197.181641  -65234.757812  -59464.976562  9829.666016  -49635.312500  293.211853   -3.296524   48.225319  883.685303  -49170.640625  -246.190552
  934.000000  8199.362305  -65248.468750  -59482.875000  9758.014648  -49724.859375  291.074554  -48.804180   48.489128  878.877563  -49257.644531  1858.687988
  935.000000  8340.044922  -65448.324219  -59532.093750  9850.095703  -49682.000000  293.821259  120.471519   48.391991  880.641724  -49215.722656  4178.944336
  936.000000  8196.958984  -65178.421875  -59409.406250  9695.332031  -49714.074219  289.204773    9.062697   48.348148  881.440308  -49248.218750  -115.740379
  937.000000  8527.996094  -65523.214844  -59428.687500  9614.471680  -49814.214844  286.792755  268.427460   48.412518  880.268311  -49347.738281  1581.480225
  938.000000  8336.771484  -65317.730469  -59413.812500  9664.566406  -49749.246094  288.287048  171.595810   48.256348  883.117126  -49284.277344  1371.697021
  939.000000  8363.141602  -65152.132812  -59225.882812  9492.563477  -49733.320312  283.156311  189.885742   48.428692  879.974365  -49266.691406  2019.054565
  940.000000  8232.366211  -65188.464844  -59384.406250  9789.837891  -49594.570312  292.023804  -24.560659   48.573597  877.349182  -49126.542969  -324.720184
  941.000000  8458.681641  -65529.128906  -59500.476562  9739.922852  -49760.554688  290.534882  256.789795   48.405090  880.403381  -49294.152344  -114.711319
  942.000000  8248.822266  -65063.820312  -59231.804688  9646.790039  -49585.015625  287.756775  151.629562   48.464260  879.328552  -49118.042969  -22.732204
  943.000000  8383.891602  -65194.003906  -59240.421875  9545.860352  -49694.562500  284.746124  227.388290   48.403759  880.427612  -49228.171875  -142.600098
  944.000000  8263.606445  -65442.750000  -59614.242188  9839.817383  -49774.425781  293.514618  -39.872971   48.449791  879.591125  -49307.589844  -311.789307
  945.000000  8564.186523  -65469.800781  -59328.500000  9591.015625  -49737.484375  286.093079  405.427032   48.361034  881.205444  -49271.503906  -569.570435
  946.000000  8454.100586  -65403.085938  -59386.296875  9685.965820  -49700.332031  288.925385  213.519485   48.436970  879.823975  -49233.621094  519.164246
  947.000000  8322.993164  -65417.703125  -59522.984375  9870.813477  -49652.171875  294.439240   50.522999   48.568874  877.434509  -49184.191406  1668.011353
  948.000000  8470.977539  -65428.835938  -59376.960938  9682.769531  -49694.191406  288.830017  270.240387   48.398067  880.531128  -49227.855469  1944.086548
  949.000000  8318.175781  -65492.656250  -59609.101562  9928.353516  -49680.750000  296.155640  100.840996   48.292789  882.450684  -49215.429688  -1281.013428
  950.000000  8620.205078  -65639.117188  -59452.851562  9749.312500  -49703.539062  290.814972  424.306641   48.397015  880.550293  -49237.214844  -627.046936
  951.000000  8415.903320  -65498.046875  -59518.234375  9747.152344  -49771.082031  290.750519  159.084091   48.462234  879.365295  -49304.128906  -656.021423
  952.000000  8218.524414  -65210.308594  -59415.187500  9735.111328  -49680.078125  290.391357   37.428356   48.307774  882.177002  -49214.613281  618.503967
  953.000000  8530.936523  -65656.851562  -59565.265625  9669.306641  -49895.960938  288.428436  279.147797   48.453403  879.525574  -49429.093750  -36.276024
  954.000000  8439.437500  -65485.082031  -59467.789062  9717.021484  -49750.765625  289.851746  176.919693   48.384724  880.773987  -49284.558594  -64.064880
  955.000000  8286.401367  -65413.390625  -59558.914062  9841.767578  -49717.148438  293.572815  -11.754689   48.436562  879.831360  -49250.441406  -1220.170044
  956.000000  8448.697266  -65380.132812  -59359.398438  9669.732422  -49689.664062  288.441132  269.260834   48.323578  881.888489  -49224.046875  509.061310
  957.000000  8355.128906  -65157.832031  -59232.164062  9536.725586  -49695.437500  284.473663  237.879868   48.394012  880.604919  -49229.140625  722.646057
  958.000000  8466.927734  -65618.625000  -59586.148438  9792.363281  -49793.785156  292.099121  160.693817   48.478867  879.063599  -49326.671875  1202.994751
  959.000000  8198.449219  -65295.023438  -59525.390625  9754.302734  -49771.085938  290.963806    5.150211   48.291882  882.467285  -49305.773438  175.593735
  960.000000  8320.044922  -65616.343750  -59724.945312  9984.675781  -49740.269531  297.835663   57.288113   48.266079  882.939087  -49275.207031  1989.231079
  961.000000  8485.029297  -65473.281250  -59412.234375  9665.398438  -49746.835938  288.311859  331.277405   48.371620  881.012573  -49280.753906  -698.735413
  962.000000  8343.625977  -65372.195312  -59455.304688  9717.019531  -49738.285156  289.851685  139.726700   48.296738  882.378601  -49272.925781  2087.177734
  963.000000  8312.701172  -65354.222656  -59471.570312  9778.122070  -49693.449219  291.674316  171.163193   48.255276  883.136719  -49228.488281  2114.458740
  964.000000  8304.480469  -65198.820312  -59323.117188  9616.857422  -49706.257812  286.863922  175.564453   48.348995  881.424866  -49240.394531   86.018280
  965.000000  8533.992188  -65453.378906  -59351.703125  9661.641602  -49690.062500  288.199799  432.833344   48.346737  881.466003  -49224.222656  1959.842896
  966.000000  8504.933594  -65489.113281  -59418.296875  9630.482422  -49787.812500  287.270355  304.620880   48.372959  880.988220  -49321.718750  560.389954
  967.000000  8362.718750  -65509.281250  -59581.945312  9839.037109  -49742.906250  293.491394   85.421913   48.438148  879.802551  -49276.183594  367.521942
  968.000000  8445.210938  -65355.472656  -59341.757812  9679.833008  -49661.925781  288.742432  253.625534   48.328598  881.796875  -49196.257812  1296.631348
  969.000000  8306.953125  -65471.882812  -59599.671875  9962.333984  -49637.335938  297.169250  128.091293   48.375408  880.943604  -49171.218750  1642.093994
  970.000000  8258.500000  -65268.156250  -59430.757812  9752.736328  -49678.023438  290.917084   67.705261   48.435165  879.856750  -49211.332031  1281.052490
  971.000000  8546.186523  -65373.121094  -59249.781250  9544.267578  -49705.515625  284.698608  418.087616   48.389389  880.689087  -49239.261719  777.798584
  972.000000  8482.793945  -65606.351562  -59546.156250  9878.515625  -49667.640625  294.669006  298.748657   48.273273  882.807495  -49202.507812  -499.662354
  973.000000  8429.749023  -65253.480469  -59248.671875  9620.500977  -49628.171875  286.972595  225.765503   48.315266  882.040222  -49162.632812  -3125.917480
  974.000000  8181.478516  -65020.714844  -59261.429688  9624.345703  -49637.085938  287.087280   92.643135   48.327572  881.815613  -49171.429688  -1139.592407
  975.000000  8226.096680  -65194.515625  -59395.921875  9677.580078  -49718.343750  288.675232    3.779205   48.540077  877.955078  -49250.640625  1230.358643
  976.000000  8371.996094  -65187.093750  -59243.226562  9514.468750  -49728.757812  283.809753  212.287109   48.409260  880.327576  -49262.312500  878.282043
  977.000000  8308.121094  -65281.046875  -59403.898438  9665.790039  -49738.109375  288.323547   86.927887   48.366756  881.101196  -49272.074219  1429.136597
  978.000000  8389.817383  -65354.171875  -59397.000000  9637.679688  -49759.320312  287.485046  202.295639   48.235279  883.502869  -49294.554688  1795.159668
  979.000000  8324.252930  -65234.804688  -59342.585938  9694.199219  -49648.386719  289.170959  176.667404   48.324970  881.863037  -49182.753906  -946.505310
  980.000000  8190.371582  -65321.765625  -59560.125000  9894.390625  -49665.734375  295.142548  -124.551292   48.488033  878.897400  -49198.531250  1728.843872
  981.000000  8278.076172  -65208.394531  -59366.460938  9763.904297  -49602.554688  291.250214  123.715240   48.340660  881.576843  -49136.773438  919.912964
  982.000000  8139.648438  -65240.117188  -59526.343750  9849.418945  -49676.925781  293.801056  -133.292709   48.379047  880.877319  -49210.773438  -727.255920
  983.000000  8314.966797  -65352.234375  -59471.789062  9904.784180  -49567.003906  295.452576   85.521217   48.355545  881.305481  -49101.078125  2239.289795
  984.000000  8447.238281  -65305.593750  -59287.140625  9532.972656  -49754.167969  284.361694  380.411621   48.237617  883.460022  -49289.378906  3084.798828
  985.000000  8289.584961  -65266.687500  -59405.343750  9701.161133  -49704.183594  289.378632  140.597519   48.314934  882.046265  -49238.648438  3569.849365
  986.000000  8309.144531  -65334.984375  -59450.593750  9837.174805  -49613.417969  293.435822   94.567589   48.377571  880.904236  -49147.281250  1487.039551
  987.000000  8351.882812  -65319.289062  -59396.031250  9677.099609  -49718.929688  288.660889  150.744827   48.441559  879.740601  -49252.175781  -313.872986
  988.000000  8332.241211  -65345.968750  -59434.539062  9665.123047  -49769.414062  288.303650  134.140564   48.367840  881.081421  -49303.371094  1739.344971
  989.000000  8172.193359  -65257.703125  -59511.398438  9851.781250  -49659.617188  293.871521  -65.156975   48.342873  881.536499  -49193.812500  1622.983521
  990.000000  8256.259766  -65251.878906  -59425.953125  9770.500977  -49655.453125  291.446991  120.304527   48.420082  880.130798  -49188.906250  -600.761108
  991.000000  8362.958984  -65293.031250  -59360.523438  9612.232422  -49748.289062  286.725952  203.175400   48.249390  883.244446  -49283.386719  734.296570
  992.000000  8282.087891  -65508.847656  -59660.531250  9875.906250  -49784.625000  294.591156  -49.510281   48.353741  881.338379  -49318.714844  -658.819153
  993.000000  8338.703125  -65382.453125  -59467.242188  9705.332031  -49761.910156  289.503052  189.153305   48.329708  881.776611  -49296.234375  276.748322
  994.000000  8465.654297  -65545.828125  -59503.632812  9781.547852  -49722.085938  291.776520  260.244019   48.350323  881.400635  -49256.210938  2155.344238
  995.000000  8320.674805  -65441.820312  -59545.320312  9851.410156  -49693.910156  293.860474   59.328411   48.318428  881.982483  -49228.343750  -2285.299072
  996.000000  8248.789062  -65285.375000  -59472.171875  9800.617188  -49671.554688  292.345337   39.680286   48.423656  880.065857  -49204.972656  2556.539795
  997.000000  8328.373047  -65191.773438  -59292.539062  9609.451172  -49683.085938  286.643005  189.402588   48.426762  880.009399  -49216.472656  1939.239624
  998.000000  8164.963379  -65137.085938  -59399.867188  9830.025391  -49569.843750  293.222565  -24.650192   48.536423  878.021179  -49102.175781  -326.681763
  999.000000  8429.501953  -65391.375000  -59386.890625  9608.251953  -49778.640625  286.607239  223.070114   48.297504  882.364563  -49313.273438  3195.072021
 1000.000000  8385.099609  -65382.164062  -59426.914062  9830.387695  -49596.527344  293.233368  203.345108   48.439697  879.774414  -49129.789062   69.691643
 1001.000000  8272.591797  -65259.363281  -59416.273438  9708.703125  -49707.570312  289.603607   68.095772   48.401093  880.476135  -49241.207031  127.395767
 1002.000000  8545.563477  -65570.914062  -59465.070312  9596.390625  -49868.679688  286.253418  358.674194   48.341572  881.560242  -49402.886719  -1347.027710
 1003.000000  8239.792969  -65296.023438  -59485.578125  9796.442383  -49689.136719  292.220825   32.864277   48.410477  880.305420  -49222.679688  -844.592224
 1004.000000  8622.552734  -65500.710938  -59302.453125  9639.194336  -49663.257812  287.530212  475.221558   48.373188  880.984009  -49197.160156  -64.611588
 1005.000000  8416.822266  -65215.640625  -59226.460938  9586.373047  -49640.085938  285.954590  287.409576   48.423122  880.075562  -49173.507812  1386.085205
 1006.000000  8311.000000  -65500.890625  -59618.468750  9828.478516  -49789.992188  293.176422   -8.789294   48.395164  880.583984  -49323.683594  -543.346741
 1007.000000  8115.232422  -65051.585938  -59363.617188  9730.775391  -49632.843750  290.262024   19.584524   48.239815  883.419800  -49168.031250  2219.479736
 1008.000000  8157.640137  -65214.871094  -59475.804688  9791.191406  -49684.613281  292.064178  -40.795139   48.319458  881.963684  -49219.035156  782.709778
 1009.000000  8285.312500  -65309.953125  -59454.296875  9734.707031  -49719.589844  290.379303   -1.313192   48.355305  881.309875  -49253.667969  -521.261780
 1010.000000  8342.816406  -65334.726562  -59418.492188  9656.356445  -49762.136719  288.042145   69.161339   48.334595  881.687439  -49296.414062  1772.296875
 1011.000000  8304.375977  -65076.320312  -59199.562500  9626.341797  -49573.218750  287.146820  141.230301   48.288315  882.532471  -49107.941406  786.707397
 1012.000000  8388.976562  -65332.328125  -59370.546875  9657.428711  -49713.117188  288.074127  202.905472   48.296577  882.381470  -49247.757812  805.963135
 1013.000000  8460.046875  -65409.929688  -59376.164062  9618.548828  -49757.617188  286.914368  265.402374   48.350437  881.398560  -49291.742188  990.669312
 1014.000000  8398.418945  -65260.101562  -59285.421875  9660.713867  -49624.707031  288.172119  251.881760   48.450237  879.583008  -49157.867188  1774.478638
 1015.000000  8577.866211  -65583.585938  -59439.437500  9771.449219  -49667.988281  291.475281  403.808929   48.334019  881.697998  -49202.269531  102.017700
 1016.000000  8122.207031  -65098.812500  -59404.867188  9825.715820  -49579.152344  293.094025  -71.221306   48.369816  881.045471  -49113.089844  2688.043945
 1017.000000  8321.243164  -65072.156250  -59174.601562  9566.285156  -49608.316406  285.355377  225.519150   48.457615  879.449097  -49141.406250  1815.103516
 1018.000000  8181.047852  -65167.468750  -59421.273438  9672.041016  -49749.234375  288.510010  -51.683331   48.475910  879.117188  -49282.148438  737.359863
 1019.000000  8427.698242  -65386.984375  -59389.046875  9725.352539  -49663.695312  290.100250  231.699814   48.472912  879.171570  -49196.636719  -411.856140
 1020.000000  8420.292969  -65284.531250  -59305.406250  9592.383789  -49713.023438  286.133881  304.249115   48.332043  881.734009  -49247.324219  -26.713896
 1021.000000  8474.451172  -65529.757812  -59485.585938  9826.859375  -49658.726562  293.128113  203.837402   48.417591  880.176086  -49192.203125  1256.249268
 1022.000000  8471.271484  -65562.562500  -59519.937500  9805.440430  -49714.496094  292.489227  186.555862   48.496555  878.742981  -49247.210938  -2837.108887
 1023.000000  8299.384766  -65490.894531  -59612.210938  9819.583984  -49792.625000  292.911102   75.942070   48.309391  882.147461  -49327.144531  803.176819
 1024.000000  8343.829102  -65450.269531  -59543.718750  9808.670898  -49735.046875  292.585571   35.744427   48.523136  878.261597  -49267.507812  2038.546021
 1025.000000  8444.482422  -65257.757812  -59238.250000  9531.214844  -49707.035156  284.309265  334.537994   48.358974  881.242981  -49241.074219  4184.761719
 1026.000000  8483.274414  -65405.656250  -59352.398438  9654.194336  -49698.203125  287.977661  323.867401   48.356827  881.282104  -49232.265625  2141.263184
 1027.000000  8507.227539  -65425.148438  -59354.718750  9614.270508  -49740.449219  286.786743  359.700043   48.434849  879.862488  -49273.757812   30.663120
 1028.000000  8389.199219  -65236.914062  -59279.460938  9577.070312  -49702.390625  285.677094  244.960770   48.370052  881.041138  -49236.324219  2367.423340
 1029.000000  8463.618164  -65527.023438  -59493.195312  9747.685547  -49745.507812  290.766418  252.381546   48.362465  881.179382  -49279.515625  1309.907471
 1030.000000  8423.478516  -65505.492188  -59515.710938  9729.669922  -49786.039062  290.229034  196.483505   48.345928  881.480774  -49320.207031  -335.996826
 1031.000000  8305.771484  -65305.789062  -59437.640625  9729.939453  -49707.703125  290.237091   58.556702   48.415379  880.216309  -49241.199219  3666.729004
 1032.000000  8258.053711  -65270.921875  -59435.929688  9816.114258  -49619.816406  292.807587   48.160583   48.368568  881.068176  -49153.765625  -1428.373901
 1033.000000  8362.216797  -65351.058594  -59426.679688  9686.010742  -49740.667969  288.926727  224.599655   48.237885  883.455139  -49275.875000  1547.153442
 1034.000000  8370.446289  -65460.062500  -59519.742188  9742.200195  -49777.542969  290.602814  134.369370   48.223572  883.717346  -49312.886719  1856.826538
 1035.000000  8263.636719  -65447.812500  -59620.468750  9867.999023  -49752.468750  294.355286  -92.093513   48.476555  879.105530  -49285.375000  -820.236694
 1036.000000  8320.451172  -65293.531250  -59407.375000  9719.086914  -49688.289062  289.913361  187.619553   48.381218  880.837830  -49222.117188  2002.396240
 1037.000000  8097.378906  -65027.484375  -59355.226562  9677.523438  -49677.703125  288.673553  -33.690685   48.419010  880.150330  -49211.164062   18.636278
 1038.000000  8234.863281  -65376.007812  -59576.945312  9877.570312  -49699.375000  294.640808   -4.363571   48.325108  881.860535  -49233.742188  731.966736
 1039.000000  8041.581543  -65103.480469  -59487.914062  9794.382812  -49693.531250  292.159363  -162.227371   48.387432  880.724670  -49227.296875  2795.292969
 1040.000000  8180.162109  -65168.070312  -59417.773438  9801.990234  -49615.781250  292.386292   19.222809   48.315323  882.039124  -49150.242188  1355.619751
 1041.000000  8294.447266  -65245.789062  -59377.421875  9799.326172  -49578.093750  292.306824   90.696373   48.514393  878.419861  -49110.636719   -2.482057
 1042.000000  8538.108398  -65556.820312  -59448.390625  9669.100586  -49779.289062  288.422302  329.143188   48.404556  880.413147  -49312.890625  1904.520142
 1043.000000  8399.124023  -65396.433594  -59429.601562  9754.500977  -49675.101562  290.969757  227.189011   48.399010  880.514038  -49208.757812  -715.931091
 1044.000000  8404.122070  -65355.414062  -59376.820312  9570.924805  -49805.894531  285.493774  180.086670   48.382652  880.811707  -49339.707031  1471.064941
 1045.000000  8375.344727  -65302.203125  -59354.398438  9627.416992  -49726.980469  287.178894  252.138840   48.322353  881.910828  -49261.375000  -908.773987
 1046.000000  8389.913086  -65263.050781  -59306.703125  9578.546875  -49728.156250  285.721130  335.942291   48.233582  883.533936  -49263.406250  1070.713257
 1047.000000  8432.092773  -65425.636719  -59429.578125  9807.897461  -49621.679688  292.562500  234.889572   48.391373  880.652954  -49155.410156  1071.713867
 1048.000000  8293.812500  -65280.742188  -59407.867188  9727.617188  -49680.250000  290.167816   92.345634   48.380859  880.844360  -49214.082031  -857.539795
 1049.000000  8358.426758  -65372.113281  -59447.218750  9654.076172  -49793.140625  287.974121  176.134293   48.160397  884.876587  -49329.093750  1043.863037
 1050.000000  8371.623047  -65386.062500  -59445.406250  9667.125977  -49778.281250  288.363403  216.994568   48.289299  882.514526  -49312.992188  126.173531
 1051.000000  8373.618164  -65562.125000  -59620.687500  9862.452148  -49758.234375  294.189850  108.452171   48.392673  880.629333  -49291.949219  1587.666382
 1052.000000  8354.532227  -65448.015625  -59532.179688  9678.041016  -49854.140625  288.688995   59.792206   48.380871  880.844116  -49387.968750   34.789005
 1053.000000  8490.585938  -65521.003906  -59468.750000  9706.376953  -49762.375000  289.534210  304.079773   48.330978  881.753418  -49296.687500   -5.448189
 1054.000000  8600.598633  -65613.132812  -59447.195312  9632.542969  -49814.652344  287.331818  434.079071   48.319698  881.959290  -49349.070312  1848.478149
 1055.000000  8245.179688  -65207.125000  -59396.234375  9674.177734  -49722.054688  288.573730  -10.606715   48.405602  880.394104  -49255.644531  460.767487
 1056.000000  8228.565430  -65418.710938  -59608.304688  9910.351562  -49697.953125  295.618652  -20.735209   48.431629  879.920959  -49231.292969  1889.500000
 1057.000000  8195.365234  -65344.031250  -59577.750000  9861.838867  -49715.910156  294.171539  -44.599003   48.379017  880.877869  -49249.757812  525.689514
 1058.000000  8451.572266  -65447.714844  -59421.796875  9678.613281  -49743.183594  288.706024  264.363251   48.258881  883.070740  -49278.187500  3378.429443
 1059.000000  8447.962891  -65462.917969  -59441.062500  9675.101562  -49765.960938  288.601288  290.630798   48.226994  883.654663  -49301.273438  263.223572
 1060.000000  8388.122070  -65261.652344  -59298.648438  9627.087891  -49671.562500  287.169098  194.593079   48.429611  879.957642  -49204.921875  1967.652710
 1061.000000  8388.497070  -65307.792969  -59341.859375  9642.137695  -49699.722656  287.618011  170.313797   48.446835  879.644836  -49232.917969  -703.664612
 1062.000000  8373.601562  -65112.277344  -59169.531250  9565.316406  -49604.214844  285.326477  217.385803   48.415710  880.210266  -49137.710938  2240.875244
 1063.000000  8415.379883  -65359.164062  -59364.570312  9607.986328  -49756.585938  286.599304  140.132446   48.437443  879.815369  -49289.871094  3710.706299
 1064.000000  8405.269531  -65260.703125  -59278.718750  9639.794922  -49638.921875  287.548126  257.643616   48.556374  877.660400  -49171.062500  870.520447
 1065.000000  8411.462891  -65208.515625  -59219.289062  9576.220703  -49643.070312  285.651764  265.486664   48.484772  878.956543  -49175.898438  3016.986084
 1066.000000  8517.443359  -65450.281250  -59354.101562  9725.004883  -49629.097656  290.089874  265.553497   48.410580  880.303589  -49162.640625  2337.994141
 1067.000000  8228.497070  -65279.867188  -59490.070312  9792.048828  -49698.023438  292.089752  -70.172424   48.508102  878.533752  -49230.628906  -1556.342529
 1068.000000  8268.791016  -65126.855469  -59288.117188  9508.917969  -49779.199219  283.644165  185.800797   48.334366  881.691650  -49313.476562  -900.316040
 1069.000000  8372.636719  -65464.769531  -59526.820312  9853.808594  -49673.011719  293.932007  165.761124   48.344627  881.504517  -49207.191406  689.258057
 1070.000000  8157.266113  -65069.507812  -59331.015625  9665.814453  -49665.203125  288.324280   52.920452   48.251949  883.197632  -49200.273438  1604.521484
 1071.000000  8303.224609  -65153.667969  -59284.054688  9616.569336  -49667.484375  286.855316  143.770187   48.348415  881.435425  -49201.628906  -799.854004
 1072.000000  8373.820312  -65409.152344  -59468.367188  9763.065430  -49705.300781  291.225189  148.776199   48.421204  880.110413  -49238.742188  -547.213135
 1073.000000  8286.232422  -65243.414062  -59389.304688  9700.162109  -49689.140625  289.348846   81.430458   48.383274  880.800354  -49222.949219  537.292664
 1074.000000  8483.229492  -65466.320312  -59405.304688  9603.565430  -49801.738281  286.467438  326.151031   48.403446  880.433289  -49335.351562  160.755768
 1075.000000  8317.748047  -65515.136719  -59634.632812  9808.153320  -49826.480469  292.570129   28.344742   48.395351  880.580566  -49360.171875  713.111145
 1076.000000  8332.428711  -65369.421875  -59466.726562  9817.503906  -49649.222656  292.849060    2.181625   48.416748  880.191406  -49182.707031  -994.000549
 1077.000000  8477.822266  -65609.554688  -59557.867188  9737.305664  -49820.562500  290.456818  238.281601   48.379311  880.872559  -49354.406250  -77.171532
 1078.000000  8201.238281  -65281.828125  -59509.117188  9774.771484  -49734.343750  291.574371    7.788233   48.312988  882.081787  -49268.828125  984.915649
 1079.000000  8627.718750  -65600.890625  -59412.593750  9570.068359  -49842.523438  285.468231  376.862457   48.306664  882.197266  -49377.070312  369.895538
 1080.000000  8352.062500  -65280.867188  -59356.226562  9653.342773  -49702.882812  287.952240  153.624008   48.483467  878.980164  -49235.722656   -9.025146
 1081.000000  8286.021484  -65140.000000  -59280.718750  9660.516602  -49620.203125  288.166229  151.558197   48.387215  880.728638  -49153.972656  -523.631287
 1082.000000  8321.560547  -65143.835938  -59243.781250  9643.155273  -49600.625000  287.648376  201.354202   48.451862  879.553528  -49133.769531  1288.981689
 1083.000000  8501.346680  -65252.066406  -59185.796875  9569.266602  -49616.531250  285.444305  301.009491   48.501759  878.648682  -49149.195312  1441.633545
 1084.000000  8503.163086  -65483.714844  -59418.531250  9698.447266  -49720.085938  289.297699  321.589386   48.421993  880.096069  -49253.519531  1392.517090
 1085.000000  8325.814453  -65239.875000  -59345.843750  9621.146484  -49724.695312  286.991852  155.051819   48.379276  880.873169  -49258.539062  2925.520264
 1086.000000  8215.143555  -65119.144531  -59317.648438  9706.813477  -49610.835938  289.547241   36.523224   48.437958  879.806030  -49144.117188  -991.793762
 1087.000000  8385.798828  -65597.593750  -59645.750000  9894.596680  -49751.152344  295.148682  143.186661   48.382637  880.812012  -49284.964844  2165.317139
 1088.000000  8525.086914  -65480.210938  -59382.937500  9601.721680  -49781.214844  286.412445  312.971375   48.380802  880.845398  -49315.046875  3190.564941
 1089.000000  8240.054688  -65325.359375  -59520.882812  9791.494141  -49729.390625  292.073212   -5.953995   48.546036  877.847290  -49261.628906  -971.207458
 1090.000000  8620.992188  -65659.742188  -59471.617188  9682.267578  -49789.351562  288.815063  433.588470   48.264957  882.959595  -49324.296875  -818.289734
 1091.000000  8459.210938  -65358.859375  -59333.023438  9606.083008  -49726.941406  286.542542  363.243805   48.300892  882.302673  -49261.542969  -19.633127
 1092.000000  8477.814453  -65341.742188  -59291.406250  9565.898438  -49725.507812  285.343842  262.694000   48.408360  880.343933  -49259.074219  1023.052979
 1093.000000  8624.496094  -65705.750000  -59513.804688  9687.935547  -49825.867188  288.984131  432.226349   48.232956  883.545410  -49361.121094  1301.184692
 1094.000000  8431.453125  -65397.859375  -59385.421875  9550.258789  -49835.164062  284.877319  261.447144   48.326492  881.835266  -49369.519531  1778.470947
 1095.000000  8227.913086  -65416.671875  -59619.929688  9787.705078  -49832.226562  291.960175  -23.634682   48.236008  883.489502  -49367.453125  -484.953583
 1096.000000  8380.635742  -65391.761719  -59438.007812  9748.661133  -49689.347656  290.795532  178.497803   48.379776  880.864075  -49223.187500  -1881.253296
 1097.000000  8451.180664  -65348.664062  -59331.039062  9647.810547  -49683.226562  287.787231  287.345062   48.312828  882.084717  -49217.710938  1354.490112
 1098.000000  8376.836914  -65443.906250  -59498.609375  9716.700195  -49781.910156  289.842163  152.905869   48.251465  883.206482  -49316.988281  2455.035889
 1099.000000  8318.314453  -65425.230469  -59538.164062  9832.378906  -49705.785156  293.292786  131.483261   48.181759  884.484253  -49241.535156  936.179504
 1100.000000  8569.041992  -65484.914062  -59349.484375  9585.713867  -49763.769531  285.934937  380.833954   48.314243  882.058838  -49298.242188  -111.406609
 1101.000000  8358.534180  -65437.339844  -59499.765625  9876.009766  -49623.757812  294.594238  172.828720   48.241417  883.390442  -49158.929688  1223.625732
 1102.000000  8577.835938  -65395.589844  -59247.234375  9502.945312  -49744.289062  283.466003  518.627625   48.260445  883.042114  -49279.281250  1576.460938
 1103.000000  8362.643555  -65646.343750  -59714.093750  9971.833008  -49742.261719  297.452576    2.435595   48.438126  879.802979  -49275.539062  560.217773
 1104.000000  8502.453125  -65486.394531  -59419.390625  9673.889648  -49745.500000  288.565155  325.626190   48.473709  879.157104  -49278.433594  -1030.483398
 1105.000000  8387.485352  -65159.511719  -59206.289062  9547.281250  -49659.007812  284.788513  252.236038   48.397060  880.549500  -49192.683594  213.715317
 1106.000000  8366.013672  -65409.328125  -59475.242188  9733.099609  -49742.140625  290.331329   55.748032   48.391224  880.655701  -49275.871094  1888.490356
 1107.000000  8183.537109  -65207.261719  -59458.937500  9665.345703  -49793.593750  288.310303  -49.336567   48.307991  882.173035  -49328.125000  920.217590
 1108.000000  8260.185547  -65407.503906  -59580.132812  9818.547852  -49761.585938  292.880188  -18.025192   48.393063  880.622253  -49295.296875    7.688514
 1109.000000  8451.128906  -65496.328125  -59478.914062  9813.886719  -49665.027344  292.741150  233.540451   48.546234  877.843689  -49197.265625  -42.767017
 1110.000000  8172.826172  -65155.406250  -59416.585938  9725.480469  -49691.105469  290.104065    2.297531   48.382133  880.821167  -49224.921875  866.974304
 1111.000000  8308.323242  -65380.804688  -59504.257812  9755.942383  -49748.316406  291.012726  100.559425   48.342381  881.545471  -49282.515625  2925.487061
 1112.000000  8544.033203  -65448.707031  -59334.882812  9617.065430  -49717.816406  286.870087  337.308594   48.415512  880.213867  -49251.312500  -2123.417725
 1113.000000  8288.087891  -65635.406250  -59788.820312  9890.586914  -49898.234375  295.029083   30.404078   48.313217  882.077576  -49432.714844  161.824020
 1114.000000  8499.645508  -65399.296875  -59334.070312  9627.698242  -49706.371094  287.187286  357.808441   48.437958  879.806030  -49239.652344  400.941986
 1115.000000  8401.577148  -65241.914062  -59269.781250  9609.167969  -49660.613281  286.634552  336.716583   48.354702  881.320862  -49194.695312  632.963501
 1116.000000  8283.023438  -65147.234375  -59299.257812  9705.918945  -49593.339844  289.520569  155.466614   48.368656  881.066589  -49127.289062  1789.035645
 1117.000000  8414.521484  -65495.921875  -59520.664062  9871.062500  -49649.601562  294.446686  198.312180   48.391174  880.656616  -49183.332031  358.506683
 1118.000000  8429.861328  -65569.664062  -59569.507812  9795.473633  -49774.035156  292.191925  191.096359   48.224777  883.695251  -49309.371094  2333.454590
 1119.000000  8690.961914  -65645.945312  -59386.140625  9731.862305  -49654.277344  290.294434  530.095581   48.360073  881.222961  -49188.308594  -746.351746
 1120.000000  8186.808594  -65225.160156  -59467.726562  9687.017578  -49780.710938  288.956757  -21.539656   48.392452  880.633301  -49314.429688  777.364075
 1121.000000  8360.650391  -65336.070312  -59404.492188  9654.488281  -49750.003906  287.986420   86.513023   48.395142  880.584412  -49283.695312  1406.769531
 1122.000000  8346.217773  -65404.378906  -59488.750000  9760.660156  -49728.089844  291.153442  161.944504   48.325333  881.856445  -49262.453125  733.793274
 1123.000000  8401.621094  -65440.359375  -59462.031250  9757.472656  -49704.558594  291.058380  187.765854   48.397842  880.535278  -49238.226562  2309.475586
 1124.000000  8488.534180  -65535.742188  -59471.734375  9823.119141  -49648.617188  293.016571  281.121307   48.432255  879.909607  -49181.953125  -310.695404
 1125.000000  8416.509766  -65348.175781  -59362.875000  9588.707031  -49774.167969  286.024200  278.725555   48.278240  882.716675  -49308.988281  1294.794434
 1126.000000  8330.899414  -65469.042969  -59572.937500  9828.945312  -49743.992188  293.190338   40.402477   48.413525  880.250000  -49277.507812  1680.305664
 1127.000000  8217.911133  -65156.406250  -59371.726562  9740.294922  -49631.429688  290.545959   52.707565   48.327732  881.812683  -49165.773438  -409.309082
 1128.000000  8307.351562  -65407.351562  -59528.953125  9783.116211  -49745.835938  291.823303  125.572968   48.269043  882.884827  -49280.742188  909.558044
 1129.000000  8534.124023  -65482.179688  -59370.156250  9648.868164  -49721.289062  287.818787  361.009430   48.378525  880.886841  -49255.140625  2277.397949
 1130.000000  8231.617188  -65182.976562  -59384.335938  9691.715820  -49692.621094  289.096893   12.622539   48.411644  880.284241  -49226.156250  1975.201416
 1131.000000  8558.365234  -65630.453125  -59495.820312  9773.387695  -49722.433594  291.533112  309.804901   48.433918  879.879395  -49255.753906  468.336365
 1132.000000  8417.567383  -65432.617188  -59446.164062  9741.992188  -49704.171875  290.596588  198.246826   48.443634  879.702942  -49237.398438  428.384155
 1133.000000  8285.163086  -65223.261719  -59371.210938  9701.686523  -49669.523438  289.394318  108.638847   48.421345  880.107849  -49202.964844  -151.316177
 1134.000000  8395.776367  -65112.414062  -59148.531250  9587.059570  -49561.472656  285.975067  262.267242   48.513367  878.438416  -49094.027344  -1911.816895
 1135.000000  8372.192383  -65243.214844  -59292.929688  9611.210938  -49681.718750  286.695496  277.899384   48.266304  882.934937  -49216.652344  -1133.251831
 1136.000000  8312.233398  -65220.148438  -59332.101562  9682.164062  -49649.937500  288.811981  186.234604   48.375454  880.942749  -49183.820312  2085.462402
 1137.000000  8123.982422  -64815.531250  -59111.945312  9527.073242  -49584.871094  284.185730   75.673737   48.450474  879.578735  -49118.031250  956.912964
 1138.000000  8406.096680  -65335.222656  -59358.835938  9608.903320  -49749.933594  286.626648  267.135529   48.370396  881.034912  -49283.863281  1625.994263
 1139.000000  8097.748047  -64973.835938  -59311.195312  9608.932617  -49702.261719  286.627533  -56.975849   48.325581  881.851929  -49236.625000  1834.575195
 1140.000000  8467.062500  -65439.640625  -59398.203125  9721.961914  -49676.242188  289.999115  324.253387   48.356125  881.294922  -49210.312500  1065.256836
 1141.000000  8423.214844  -65168.152344  -59170.023438  9537.335938  -49632.687500  284.491852  424.587555   48.142361  885.208069  -49168.816406  619.576904
 1142.000000  8247.608398  -65245.085938  -59427.539062  9684.648438  -49742.890625  288.886078   67.955521   48.440533  879.759216  -49276.144531    0.533566
 1143.000000  8536.904297  -65697.632812  -59591.976562  9821.433594  -49770.542969  292.966278  298.859863   48.403038  880.440735  -49304.160156  2281.766113
 1144.000000  8521.838867  -65710.296875  -59618.484375  9818.113281  -49800.371094  292.867249  284.385101   48.315380  882.038086  -49334.832031  1565.297485
 1145.000000  8462.614258  -65538.195312  -59506.593750  9746.609375  -49759.984375  290.734314  247.029724   48.249981  883.233643  -49295.074219  1716.668457
 1146.000000  8373.581055  -65429.367188  -59487.140625  9834.670898  -49652.468750  293.361145  125.435028   48.361752  881.192383  -49186.484375  393.559082
 1147.000000  8192.687500  -65212.449219  -59441.468750  9823.375000  -49618.093750  293.024200   13.456096   48.344799  881.501343  -49152.269531  -1094.340210
 1148.000000  8234.692383  -65054.320312  -59252.406250  9605.529297  -49646.875000  286.526001  152.202820   48.237343  883.465027  -49182.089844  1879.745117
 1149.000000  8418.662109  -65384.902344  -59398.671875  9816.273438  -49582.398438  292.812347  235.880783   48.451157  879.566345  -49115.550781  4517.287598
 1150.000000  8268.933594  -65086.457031  -59247.851562  9697.560547  -49550.289062  289.271240  172.040665   48.363285  881.164429  -49084.289062   55.020554
 1151.000000  8397.434570  -65369.406250  -59411.304688  9784.171875  -49627.132812  291.854797  142.415039   48.425877  880.025513  -49160.527344  453.724548
 1152.000000  8349.458984  -65237.300781  -59317.625000  9706.503906  -49611.121094  289.538025  180.096863   48.522205  878.278442  -49143.589844  316.631561
 1153.000000  8184.082520  -64979.550781  -59226.070312  9569.720703  -49656.351562  285.457855   44.143970   48.326008  881.844116  -49190.710938  1176.449829
 1154.000000  8267.766602  -65186.664062  -59352.882812  9665.643555  -49687.238281  288.319183  154.037857   48.310097  882.134583  -49221.750000  2013.679810
 1155.000000  8421.604492  -65491.601562  -59497.562500  9896.211914  -49601.351562  295.196869  215.500671   48.322468  881.908752  -49135.746094  2365.809570
 1156.000000  8283.446289  -65207.843750  -59359.203125  9650.064453  -49709.140625  287.854462  176.529602   48.312561  882.089600  -49243.628906  -1813.604858
 1157.000000  8249.331055  -65390.609375  -59571.687500  9918.428711  -49653.257812  295.859589  -23.179253   48.309383  882.147583  -49187.777344  -840.735413
 1158.000000  8275.416992  -65202.781250  -59354.382812  9755.787109  -49598.593750  291.008087  140.092514   48.345467  881.489197  -49132.765625  587.600281
 1159.000000  8209.179688  -65140.125000  -59363.148438  9832.758789  -49530.390625  293.304108  -38.400707   48.493740  878.793945  -49063.132812  -673.627319
 1160.000000  8315.286133  -65301.128906  -59412.632812  9791.552734  -49621.078125  292.074951  135.813950   48.350750  881.392883  -49155.199219  695.894653
 1161.000000  8514.660156  -65259.238281  -59165.343750  9492.379883  -49672.964844  283.150848  388.077545   48.489727  878.866699  -49205.746094  2056.313965
 1162.000000  8533.233398  -65448.304688  -59338.398438  9632.079102  -49706.320312  287.317963  431.070679   48.342438  881.544434  -49240.519531  1674.342407
 1163.000000  8157.586914  -65112.703125  -59375.062500  9744.544922  -49630.515625  290.672760  -17.498709   48.387676  880.720276  -49164.281250  1705.775024
 1164.000000  8283.743164  -65025.535156  -59165.500000  9646.769531  -49518.730469  287.756165  216.672729   48.312466  882.091309  -49053.218750  1067.837524
 1165.000000  8240.931641  -65172.605469  -59366.687500  9670.962891  -49695.726562  288.477844   41.505779   48.425804  880.026794  -49229.125000  890.327209
 1166.000000  8219.172852  -65309.527344  -59528.234375  9827.626953  -49700.609375  293.151031  -42.511440   48.503300  878.620789  -49233.257812  1249.795776
 1167.000000  8368.889648  -65181.855469  -59235.226562  9595.177734  -49640.046875  286.217224  247.803101   48.371677  881.011536  -49173.964844  275.129974
 1168.000000  8385.031250  -65508.703125  -59554.835938  9828.182617  -49726.652344  293.167603  166.439896   48.335506  881.670837  -49260.917969  1631.432983
 1169.000000  8188.052734  -65145.578125  -59378.117188  9678.398438  -49699.718750  288.699646  -11.336680   48.366768  881.100952  -49233.683594  -410.340942
 1170.000000  8393.578125  -65143.984375  -59184.875000  9471.491211  -49713.382812  282.527740  292.421753   48.311794  882.103577  -49247.878906  1248.535889
 1171.000000  8324.115234  -65542.718750  -59651.890625  10004.230469  -49647.660156  298.418976   65.331970   48.384186  880.783813  -49181.457031  1232.519775
 1172.000000  8416.912109  -65412.703125  -59428.546875  9718.961914  -49709.585938  289.909637  225.085449   48.343079  881.532715  -49243.781250  450.592529
 1173.000000  8440.800781  -65524.382812  -59509.500000  9844.375000  -49665.125000  293.650604  244.359329   48.453430  879.525085  -49198.257812  -40.500771
 1174.000000  8469.400391  -65249.835938  -59201.953125  9501.791992  -49700.160156  283.431610  444.675171   48.280708  882.671509  -49234.957031  -1448.990845
 1175.000000  8267.910156  -65200.437500  -59362.398438  9703.806641  -49658.593750  289.457550  167.204941   48.260891  883.033997  -49193.578125  1345.086426
 1176.000000  8152.643555  -65160.750000  -59446.226562  9762.485352  -49683.742188  291.207886  -26.434204   48.363529  881.159973  -49217.738281  2855.096191
 1177.000000  8348.552734  -65367.816406  -59450.445312  9697.685547  -49752.757812  289.274963  118.760010   48.462540  879.359741  -49285.800781  1232.571289
 1178.000000  8395.834961  -65407.859375  -59438.031250  9719.210938  -49718.820312  289.917053  149.767227   48.436520  879.832153  -49252.113281  325.840820
 1179.000000  8402.137695  -65426.855469  -59453.562500  9808.783203  -49644.781250  292.588928  248.235153   48.351509  881.379028  -49178.894531  2515.699707
 1180.000000  8544.111328  -65450.605469  -59333.187500  9669.358398  -49663.828125  288.429993  386.562744   48.415398  880.216003  -49197.324219  -181.810410
 1181.000000  8225.849609  -65219.335938  -59420.929688  9665.945312  -49754.984375  288.328186   -1.207489   48.396019  880.568420  -49288.667969  1311.809448
 1182.000000  8398.106445  -65538.140625  -59565.562500  9865.181641  -49700.382812  294.271240  201.025635   48.321262  881.930725  -49234.789062  941.403931
 1183.000000  8259.601562  -65298.195312  -59464.085938  9815.932617  -49648.152344  292.802185   66.729752   48.298550  882.345459  -49182.777344  1959.922607
 1184.000000  8385.483398  -65557.718750  -59610.968750  9888.097656  -49722.871094  294.954834  103.259773   48.393204  880.619629  -49256.582031  -1172.146973
 1185.000000  8483.776367  -65381.714844  -59328.015625  9616.980469  -49711.035156  286.867584  289.591095   48.291206  882.479614  -49245.730469  2026.375366
 1186.000000  8486.232422  -65326.882812  -59268.773438  9517.001953  -49751.773438  283.885315  339.893768   48.289398  882.512695  -49286.484375  -1118.145386
 1187.000000  8316.886719  -65394.800781  -59510.679688  9826.172852  -49684.507812  293.107635  104.520226   48.467190  879.275391  -49217.507812  299.635712
 1188.000000  8313.277344  -65528.007812  -59653.789062  9840.990234  -49812.796875  293.549652   14.119618   48.269016  882.885315  -49347.703125  2181.802490
 1189.000000  8428.544922  -65404.675781  -59414.507812  9762.969727  -49651.539062  291.222351  204.822388   48.458328  879.436157  -49184.621094  3471.045898
 1190.000000  8612.621094  -65449.589844  -59265.335938  9550.315430  -49715.019531  284.879028  521.529480   48.389530  880.686523  -49248.765625  2167.755859
 1191.000000  8338.759766  -65560.390625  -59657.351562  9889.894531  -49767.457031  295.008423   50.490467   48.386272  880.745789  -49301.234375  494.566711
 1192.000000  8328.145508  -65243.031250  -59346.617188  9678.585938  -49668.031250  288.705231  149.392441   48.507507  878.544556  -49200.640625  1420.482178
 1193.000000  8430.940430  -65243.679688  -59252.601562  9601.510742  -49651.089844  286.406128  264.925018   48.410511  880.304810  -49184.632812  -1492.491821
 1194.000000  8382.774414  -65395.496094  -59437.085938  9675.901367  -49761.183594  288.625153  168.513992   48.521130  878.297913  -49293.664062  -981.510071
 1195.000000  8458.416016  -65374.625000  -59348.054688  9626.076172  -49721.976562  287.138916  317.748505   48.332813  881.719971  -49256.269531  -1138.736328
 1196.000000  8373.559570  -65406.015625  -59451.570312  9798.998047  -49652.570312  292.297058  171.728638   48.442883  879.716553  -49185.804688  418.867249
 1197.000000  8512.612305  -65534.863281  -59451.867188  9714.382812  -49737.484375  289.773041  313.136475   48.220966  883.765076  -49272.855469  995.532837
 1198.000000  8288.141602  -65302.476562  -59446.054688  9674.805664  -49771.250000  288.592468  115.445107   48.337357  881.637085  -49305.500000  2062.739014
 1199.000000  8212.277344  -65271.648438  -59488.601562  9776.836914  -49711.765625  291.635986  -40.128437   48.336941  881.644653  -49246.019531  186.533325
 1200.000000  8408.315430  -65441.632812  -59462.117188  9691.394531  -49770.722656  289.087311  189.203796   48.307884  882.174988  -49305.257812  782.847717
 1201.000000  8299.472656  -65327.921875  -59454.187500  9750.060547  -49704.125000  290.837280  158.775375   48.459232  879.419739  -49237.199219  -303.578033
 1202.000000  8430.338867  -65235.183594  -59233.898438  9425.929688  -49807.968750  281.168671  313.386810   48.426781  880.009094  -49341.355469  2511.448730
 1203.000000  8086.946289  -65065.476562  -59406.585938  9673.515625  -49733.070312  288.553986  -68.542603   48.387840  880.717285  -49266.832031  -380.710205
 1204.000000  8398.133789  -65680.382812  -59721.664062  9897.280273  -49824.382812  295.228729  117.273407   48.360550  881.214233  -49358.410156  1404.136841
 1205.000000  8417.076172  -65378.058594  -59390.312500  9622.186523  -49768.125000  287.022888  276.376984   48.444859  879.680664  -49301.339844  -51.647171
 1206.000000  8573.900391  -65501.550781  -59353.703125  9693.382812  -49660.320312  289.146606  441.344208   48.454659  879.502747  -49193.437500  2572.897705
 1207.000000  8345.066406  -65460.914062  -59553.742188  9840.837891  -49712.906250  293.545105   73.512924   48.480671  879.030884  -49245.773438  922.770142
 1208.000000  8256.475586  -65414.492188  -59586.921875  9908.847656  -49678.074219  295.573792   -7.539899   48.356056  881.296143  -49212.144531  -259.914398
 1209.000000  8437.621094  -65415.531250  -59401.632812  9677.927734  -49723.703125  288.685608  262.401642   48.364403  881.144043  -49257.691406  1057.966431
 1210.000000  8320.142578  -65064.265625  -59165.820312  9613.925781  -49551.894531  286.776459  165.651245   48.449707  879.592651  -49085.062500  302.380005
 1211.000000  8415.387695  -65268.757812  -59278.773438  9622.176758  -49656.597656  287.022583  301.863892   48.433098  879.894287  -49189.925781  1707.897339
 1212.000000  8254.369141  -65064.445312  -59227.718750  9655.949219  -49571.769531  288.029999   66.436668   48.575977  877.306213  -49103.718750  921.240295
 1213.000000  8378.527344  -65366.332031  -59421.703125  9676.783203  -49744.921875  288.651459  151.268600   48.506134  878.569397  -49277.546875  1240.178955
 1214.000000  8591.908203  -65694.945312  -59531.500000  9819.330078  -49712.171875  292.903534  367.572510   48.468578  879.250183  -49245.156250  1809.171631
 1215.000000  8169.574219  -65338.640625  -59604.656250  10000.603516  -49604.054688  298.310791  -89.052437   48.496464  878.744629  -49136.769531  623.796082
 1216.000000  8202.041016  -65348.875000  -59581.585938  9893.169922  -49688.414062  295.106110  -48.787647   48.337868  881.627747  -49222.660156  1744.930786
 1217.000000  8357.083984  -65363.343750  -59444.843750  9774.771484  -49670.070312  291.574371  178.927689   48.394241  880.600769  -49203.773438  185.574326
 1218.000000  8439.743164  -65549.953125  -59540.765625  9848.772461  -49691.992188  293.781769  183.606430   48.346821  881.464478  -49226.148438  -1862.500488
 1219.000000  8441.727539  -65292.757812  -59282.257812  9639.820312  -49642.437500  287.548889  221.128952   48.444401  879.689026  -49175.656250  -367.526672
 1220.000000  8399.293945  -65453.414062  -59480.203125  9682.503906  -49797.699219  288.822113  143.834167   48.384724  880.773987  -49331.492188  2264.681885
 1221.000000  8228.231445  -65402.449219  -59602.984375  9883.695312  -49719.289062  294.823517  -50.541382   48.417248  880.182312  -49252.769531  -1596.979858
 1222.000000  8333.121094  -65240.910156  -59330.125000  9547.398438  -49782.726562  284.792023  191.866898   48.341583  881.559998  -49316.933594  533.026367
 1223.000000  8285.252930  -65466.273438  -59603.773438  9896.125977  -49707.648438  295.194305    0.176493   48.313656  882.069580  -49242.125000  2138.291748
 1224.000000  8301.638672  -65186.601562  -59309.734375  9566.064453  -49743.671875  285.348816  149.322296   48.321075  881.934143  -49278.078125  -427.353516
 1225.000000  8461.666992  -65422.675781  -59384.617188  9769.297852  -49615.320312  291.411102  286.933197   48.359703  881.229675  -49149.355469  2188.026611
 1226.000000  8475.103516  -65504.898438  -59458.054688  9720.207031  -49737.847656  289.946777  227.685715   48.467484  879.270020  -49270.843750  -178.137283
 1227.000000  8423.222656  -65347.601562  -59354.515625  9645.285156  -49709.230469  287.711945  242.295044   48.292034  882.464539  -49243.917969  -102.932228
 1228.000000  8351.003906  -65414.386719  -59494.289062  9710.055664  -49784.234375  289.643951  104.947975   48.434090  879.876282  -49317.550781  672.583618
 1229.000000  8311.424805  -65315.132812  -59441.218750  9696.439453  -49744.781250  289.237793  113.756836   48.289825  882.504883  -49279.488281  731.468140
 1230.000000  8376.438477  -65275.722656  -59326.687500  9571.076172  -49755.609375  285.498291  173.604874   48.385296  880.763550  -49289.398438  -1673.695801
 1231.000000  8363.508789  -65285.000000  -59346.507812  9595.458984  -49751.046875  286.225616  154.770081   48.415272  880.218262  -49284.546875  1476.148682
 1232.000000  8349.601562  -65315.750000  -59387.242188  9642.393555  -49744.847656  287.625641   93.064827   48.449211  879.601685  -49278.019531  704.140381
 1233.000000  8312.044922  -65155.156250  -59268.820312  9572.646484  -49696.171875  285.545135  235.898239   48.237919  883.454468  -49231.378906  234.879807
 1234.000000  8461.302734  -65482.109375  -59444.445312  9662.605469  -49781.839844  288.228546  205.093613   48.455723  879.483459  -49314.949219  1600.940186
 1235.000000  8147.608398  -65110.273438  -59390.093750  9709.224609  -49680.867188  289.619171  -23.222738   48.411976  880.278198  -49214.398438  2957.958252
 1236.000000  8495.930664  -65751.835938  -59681.375000  9867.802734  -49813.570312  294.349426  240.524292   48.361839  881.190796  -49347.582031  1142.769897
 1237.000000  8365.814453  -65321.574219  -59393.804688  9740.934570  -49652.871094  290.565063  161.788437   48.497116  878.732788  -49185.582031  -1339.566284
 1238.000000  8445.560547  -65583.265625  -59563.742188  9798.649414  -49765.093750  292.286652  222.843262   48.457577  879.449829  -49298.183594  -330.141296
 1239.000000  8403.583984  -65212.523438  -59240.789062  9556.554688  -49684.234375  285.065125  224.019577   48.384003  880.787109  -49218.035156  232.558334
 1240.000000  8152.391602  -65164.843750  -59439.648438  9755.777344  -49683.871094  291.007812  -40.639374   48.390621  880.666626  -49217.605469  2620.848633
 1241.000000  8423.519531  -65501.148438  -59510.265625  9729.478516  -49780.789062  290.223328  204.963425   48.338554  881.615234  -49315.027344  -1289.888672
 1242.000000  8445.241211  -65517.109375  -59500.195312  9735.600586  -49764.593750  290.405945  209.821396   48.408764  880.336609  -49298.156250  1764.541260
 1243.000000  8447.179688  -65451.789062  -59437.117188  9704.509766  -49732.609375  289.478516  264.107941   48.406811  880.372131  -49266.187500  1410.164429
 1244.000000  8366.368164  -65294.019531  -59354.843750  9658.794922  -49696.046875  288.114899  205.093430   48.436607  879.830566  -49229.339844  1736.704956
 1245.000000  8352.352539  -65324.910156  -59400.171875  9681.335938  -49718.835938  288.787262  136.709274   48.357265  881.274109  -49252.894531  1071.237915
 1246.000000  8314.095703  -65488.281250  -59610.976562  9908.375000  -49702.601562  295.559692    0.144882   48.386623  880.739441  -49236.375000  1176.299438
 1247.000000  8322.301758  -65285.796875  -59389.320312  9713.919922  -49675.398438  289.759216  132.218765   48.402695  880.446960  -49209.019531    0.012790
 1248.000000  8200.997070  -65288.144531  -59522.000000  9788.459961  -49733.539062  291.982697   32.222198   48.303520  882.254700  -49268.113281  1887.443115
 1249.000000  8535.691406  -65589.125000  -59484.835938  9685.693359  -49799.140625  288.917236  322.773773   48.289993  882.501831  -49333.847656  2549.694336
 1250.000000  8450.982422  -65408.050781  -59394.414062  9609.494141  -49784.921875  286.644287  265.114105   48.389332  880.690125  -49318.671875  3635.535889
 1251.000000  8247.655273  -65266.550781  -59454.867188  9718.807617  -49736.058594  289.905029  -28.013046   48.485886  878.936340  -49268.875000  1489.551025
 1252.000000  8519.904297  -65452.406250  -59355.093750  9705.439453  -49649.656250  289.506256  343.449219   48.356041  881.296448  -49183.726562  2645.347656
 1253.000000  8329.878906  -65171.039062  -59259.265625  9570.333984  -49688.929688  285.476166  203.840515   48.398327  880.526428  -49222.589844  2702.114014
 1254.000000  8501.739258  -65542.968750  -59477.359375  9738.159180  -49739.199219  290.482269  191.091629   48.567303  877.462891  -49271.234375  -139.821838
 1255.000000  8573.558594  -65407.550781  -59259.468750  9564.080078  -49695.390625  285.289612  444.964508   48.410522  880.304626  -49228.933594  2478.656738
 1256.000000  8359.712891  -65410.835938  -59480.015625  9799.405273  -49680.609375  292.309204  153.826813   48.386234  880.746521  -49214.386719  -1701.078613
 1257.000000  8403.580078  -65543.531250  -59572.531250  9786.993164  -49785.539062  291.938934  175.843002   48.382027  880.823120  -49319.359375  -425.207184
 1258.000000  8359.344727  -65226.894531  -59296.390625  9552.875000  -49743.515625  284.955383  124.284340   48.384914  880.770508  -49277.304688   65.338470
 1259.000000  8425.630859  -65553.937500  -59557.726562  9839.478516  -49718.250000  293.504547  107.637474   48.341309  881.565002  -49252.460938  2304.631592
 1260.000000  8530.329102  -65327.250000  -59228.101562  9482.501953  -49745.601562  282.856201  427.095795   48.394070  880.603882  -49279.304688  2030.215454
 1261.000000  8282.973633  -65290.363281  -59451.679688  9705.464844  -49746.214844  289.507019  116.244759   48.300171  882.315857  -49280.824219  434.031677
 1262.000000  8211.286133  -65214.964844  -59422.914062  9706.099609  -49716.812500  289.525940  -86.282814   48.579197  877.248047  -49248.730469  381.559662
 1263.000000  8352.441406  -65417.859375  -59493.265625  9712.738281  -49780.527344  289.723969  112.581184   48.378475  880.887756  -49314.378906  1729.736572
 1264.000000  8239.801758  -65458.800781  -59649.156250  9942.945312  -49706.210938  296.590881  -67.087479   48.304241  882.241516  -49240.781250  1616.867554
 1265.000000  8189.402344  -64969.050781  -59205.171875  9586.386719  -49618.785156  285.955017   88.802223   48.387077  880.731140  -49152.554688  1880.929810
 1266.000000  8438.391602  -65453.054688  -59442.250000  9744.007812  -49698.242188  290.656738  250.390381   48.368324  881.072632  -49232.191406  236.990692
 1267.000000  8503.952148  -65498.136719  -59428.710938  9641.794922  -49786.914062  287.607788  293.935089   48.403957  880.424011  -49320.523438  299.131714
 1268.000000  8494.614258  -65447.210938  -59381.429688  9671.700195  -49709.730469  288.499847  319.880463   48.356667  881.285034  -49243.792969  624.153564
 1269.000000  8221.836914  -65090.042969  -59292.828125  9556.589844  -49736.238281  285.066193  125.404945   48.362743  881.174316  -49270.242188   21.240038
 1270.000000  8298.166992  -65425.957031  -59557.976562  9824.902344  -49733.074219  293.069763   34.753906   48.342815  881.537537  -49267.269531  1367.505859
 1271.000000  8325.115234  -65280.218750  -59398.257812  9712.446289  -49685.812500  289.715271  127.284821   48.449295  879.600159  -49218.984375  4112.040527
 1272.000000  8560.321289  -65547.406250  -59419.726562  9614.082031  -49805.644531  286.781128  425.983368   48.271027  882.848572  -49340.531250  669.618591
 1273.000000  8332.814453  -65237.710938  -59336.617188  9609.253906  -49727.363281  286.637115  167.799759   48.328899  881.791382  -49261.695312  -1157.853516
 1274.000000  8240.854492  -65172.820312  -59358.421875  9718.748047  -49639.671875  289.903259   48.667664   48.360527  881.214661  -49173.699219  374.986115
 1275.000000  8338.087891  -65125.257812  -59207.500000  9623.820312  -49583.679688  287.071625  192.067856   48.341656  881.558655  -49117.886719  1942.632446
 1276.000000  8407.268555  -65335.703125  -59350.710938  9658.412109  -49692.296875  288.103455  202.872375   48.455826  879.481567  -49225.406250  2589.811035
 1277.000000  8365.375000  -65410.253906  -59474.343750  9805.465820  -49668.878906  292.489960  174.455566   48.242065  883.378540  -49204.046875  1695.447876
 1278.000000  8159.864746  -65096.648438  -59369.992188  9684.152344  -49685.839844  288.871277   49.494541   48.343506  881.524963  -49220.031250  965.941162
 1279.000000  8402.291992  -65230.703125  -59258.632812  9532.591797  -49726.039062  284.350342  252.187851   48.356323  881.291260  -49260.105469  1592.198730
 1280.000000  8325.139648  -65066.660156  -59167.867188  9592.939453  -49574.929688  286.150452  263.166718   48.371819  881.008972  -49108.847656  726.085815
 1281.000000  8485.689453  -65470.382812  -59415.203125  9774.230469  -49640.972656  291.558258  311.238739   48.260281  883.045166  -49175.964844  534.762390
 1282.000000  8390.393555  -65397.617188  -59437.820312  9683.107422  -49754.710938  288.840118  194.121399   48.395237  880.582642  -49288.402344  2093.430664
 1283.000000  8455.608398  -65491.910156  -59471.609375  9716.323242  -49755.285156  289.830902  281.464813   48.393131  880.620972  -49288.996094    9.943860
 1284.000000  8246.894531  -65390.062500  -59582.453125  9837.791016  -49744.664062  293.454224  -29.106760   48.335842  881.664734  -49278.929688  -800.463440
 1285.000000  8169.942383  -65321.640625  -59596.726562  9897.837891  -49698.890625  295.245361  -70.207344   48.389965  880.678589  -49232.632812  476.873566
 1286.000000  8401.933594  -65454.066406  -59490.921875  9789.005859  -49701.914062  291.998993  145.294220   48.430790  879.936218  -49235.261719  176.694046
 1287.000000  8325.433594  -65335.218750  -59448.125000  9731.239258  -49716.886719  290.275848  155.682129   48.385136  880.766479  -49250.675781  415.528168
 1288.000000  8275.796875  -65373.742188  -59528.015625  9870.128906  -49657.886719  294.418823   62.186787   48.448879  879.607666  -49191.062500  -1931.927124
 1289.000000  8402.286133  -65387.617188  -59415.046875  9752.831055  -49662.214844  290.919922  214.433716   48.367596  881.085876  -49196.171875  2375.328369
 1290.000000  8265.904297  -65476.519531  -59640.929688  9902.185547  -49738.742188  295.375061   42.783482   48.375362  880.944458  -49272.625000  1673.104248
 1291.000000  8256.749023  -65403.589844  -59587.164062  9902.365234  -49684.796875  295.380402    2.714406   48.412300  880.272278  -49218.324219  2700.970459
 1292.000000  8137.229492  -65240.539062  -59538.953125  9787.183594  -49751.769531  291.944641  -95.754150   48.365143  881.130554  -49285.750000  1684.057739
 1293.000000  8547.305664  -65631.726562  -59514.218750  9849.332031  -49664.886719  293.798462  314.832123   48.409184  880.328979  -49198.445312  393.688385
 1294.000000  8465.707031  -65438.054688  -59391.609375  9760.126953  -49631.484375  291.137543  298.532715   48.380886  880.843872  -49165.312500  1999.652344
 1295.000000  8563.071289  -65625.781250  -59501.875000  9743.587891  -49758.289062  290.644196  289.684723   48.447159  879.638916  -49291.480469  1147.421997
 1296.000000  8477.825195  -65494.289062  -59454.992188  9646.171875  -49808.820312  287.738342  273.649628   48.392979  880.623779  -49342.535156  -31.676636
 1297.000000  8390.972656  -65358.871094  -59394.695312  9676.953125  -49717.742188  288.656525  208.696243   48.394253  880.600586  -49251.441406  -475.865173
 1298.000000  8342.948242  -65370.722656  -59461.164062  9860.044922  -49601.117188  294.118042  109.310860   48.512882  878.447205  -49133.675781  -231.132339
 1299.000000  8489.294922  -65512.589844  -59452.585938  9754.326172  -49698.257812  290.964508  326.352112   48.275814  882.760986  -49233.101562  1831.921875
 1300.000000  8352.519531  -65408.578125  -59483.257812  9736.478516  -49746.781250  290.432129  131.006989   48.347847  881.445801  -49280.929688  -970.927856
 1301.000000  8187.536133  -65050.558594  -59298.468750  9609.394531  -49689.074219  286.641296   58.563473   48.385094  880.767273  -49222.863281  785.198486
 1302.000000  8238.684570  -65205.433594  -59397.742188  9676.348633  -49721.394531  288.638489   34.551216   48.465439  879.307129  -49254.410156  -166.361008
 1303.000000  8416.434570  -65498.964844  -59515.304688  9813.236328  -49702.070312  292.721771  110.381340   48.473152  879.167236  -49235.011719  -1105.120728
 1304.000000  8213.378906  -65253.484375  -59464.968750  9824.344727  -49640.625000  293.053131    1.207520   48.439686  879.774597  -49173.886719  2294.846924
 1305.000000  8442.553711  -65432.578125  -59418.164062  9725.027344  -49693.136719  290.090546  238.128098   48.450142  879.584778  -49226.300781  2624.599121
 1306.000000  8400.620117  -65429.523438  -59458.796875  9702.822266  -49755.976562  289.428192  182.036484   48.328266  881.802917  -49290.312500  1265.412109
 1307.000000  8468.094727  -65450.457031  -59418.820312  9678.394531  -49740.425781  288.699524  326.056244   48.287178  882.553284  -49275.160156  2783.605225
 1308.000000  8432.981445  -65464.820312  -59461.335938  9786.705078  -49674.632812  291.930359  246.449448   48.355148  881.312683  -49208.710938  585.864258
 1309.000000  8255.991211  -65342.675781  -59501.468750  9765.349609  -49736.117188  291.293335    7.843719   48.424351  880.053223  -49269.527344  1888.598389
 1310.000000  8512.457031  -65594.929688  -59511.898438  9732.228516  -49779.671875  290.305359  301.644226   48.435200  879.856079  -49312.976562  3421.835205
 1311.000000  8408.099609  -65300.500000  -59328.195312  9603.996094  -49724.199219  286.480286  280.927917   48.302715  882.269348  -49258.781250  -429.304016
 1312.000000  8410.925781  -65499.906250  -59523.429688  9673.913086  -49849.515625  288.565857  190.470627   48.406456  880.378540  -49383.097656  996.981812
 1313.000000  8358.976562  -65153.105469  -59222.742188  9429.715820  -49793.027344  281.281616  307.117035   48.312828  882.084717  -49327.511719  734.406616
 1314.000000  8448.545898  -65355.585938  -59330.843750  9661.348633  -49669.496094  288.191071  262.953888   48.472122  879.185913  -49202.445312  2213.200195
 1315.000000  8236.932617  -65362.421875  -59552.687500  9806.856445  -49745.832031  292.531464  -70.427132   48.459042  879.423218  -49278.910156  -960.460266
 1316.000000  8474.537109  -65515.976562  -59470.773438  9701.820312  -49768.953125  289.398315  276.877533   48.283451  882.621399  -49303.722656  516.233826
 1317.000000  8034.978516  -65340.859375  -59741.609375  10014.757812  -49726.851562  298.733002  -259.820892   48.260162  883.047302  -49261.843750  1247.160278
 1318.000000  8543.281250  -65557.125000  -59427.953125  9720.196289  -49707.757812  289.946442  392.007965   48.318825  881.975220  -49242.187500   42.700745
 1319.000000  8379.464844  -65342.281250  -59385.492188  9658.642578  -49726.851562  288.110382  209.210739   48.321026  881.935059  -49261.257812  714.554138
 1320.000000  8298.317383  -65362.492188  -59492.585938  9793.877930  -49698.707031  292.144318   68.628731   48.482281  879.001709  -49231.558594  934.504211
 1321.000000  8464.078125  -65484.664062  -59451.500000  9766.514648  -49684.984375  291.328094  200.777267   48.589489  877.062256  -49216.804688   12.327821
 1322.000000  8364.549805  -65397.769531  -59465.296875  9828.249023  -49637.046875  293.169586  143.088028   48.454678  879.502441  -49170.164062  -579.911072
 1323.000000  8472.453125  -65539.781250  -59494.937500  9759.828125  -49735.109375  291.128632  203.507751   48.447250  879.637268  -49268.300781  245.883835
 1324.000000  8630.091797  -65709.125000  -59507.617188  9736.134766  -49771.484375  290.421875  410.156403   48.426914  880.006653  -49304.871094  1061.505249
 1325.000000  8313.946289  -65001.187500  -59121.875000  9546.732422  -49575.140625  284.772156  212.251221   48.412045  880.276917  -49108.671875  679.170532
 1326.000000  8474.676758  -65357.121094  -59310.046875  9606.415039  -49703.632812  286.552429  317.020233   48.480453  879.034790  -49236.503906  175.386887
 1327.000000  8482.905273  -65245.546875  -59188.585938  9583.380859  -49605.203125  285.865326  342.682007   48.433567  879.885742  -49138.523438  2146.144775
 1328.000000  8331.031250  -65148.320312  -59247.796875  9639.179688  -49608.617188  287.529785  167.251129   48.488308  878.892395  -49141.410156  2066.586182
 1329.000000  8318.092773  -65289.644531  -59394.835938  9691.481445  -49703.355469  289.089905  138.337296   48.398964  880.514832  -49237.011719  2819.547119
 1330.000000  8316.103516  -65165.734375  -59281.710938  9644.897461  -49636.812500  287.700348  168.763992   48.450901  879.570984  -49169.968750  1086.099487
 1331.000000  8491.510742  -65370.265625  -59308.500000  9645.523438  -49662.976562  287.718994  372.326019   48.317307  882.002930  -49197.417969   -0.707483
 1332.000000  8442.020508  -65421.476562  -59413.281250  9666.384766  -49746.898438  288.341278  238.300247   48.431038  879.931702  -49280.246094  684.514160
 1333.000000  8345.766602  -65401.300781  -59488.085938  9682.703125  -49805.382812  288.828064  199.612228   48.238377  883.446106  -49340.585938  619.008362
 1334.000000  8253.897461  -65210.480469  -59385.195312  9697.600586  -49687.593750  289.272430   43.642696   48.354507  881.324402  -49221.679688  664.560364
 1335.000000  8288.668945  -65261.304688  -59410.484375  9848.385742  -49562.097656  293.770233   73.928101   48.462082  879.368042  -49095.144531  1997.866699
 1336.000000  8467.403320  -65443.769531  -59407.523438  9768.320312  -49639.203125  291.381958  221.788437   48.577168  877.284729  -49171.140625  1831.047485
 1337.000000  8445.429688  -65383.027344  -59356.718750  9566.650391  -49790.070312  285.366272  232.082230   48.396461  880.560364  -49323.750000  1111.916260
 1338.000000  8394.520508  -65368.054688  -59400.273438  9678.914062  -49721.359375  288.715027  215.698776   48.329681  881.777100  -49255.683594  -478.362000
 1339.000000  8556.713867  -65443.019531  -59320.531250  9664.067383  -49656.464844  288.272156  402.652130   48.411343  880.289673  -49190.000000   -2.695517
 1340.000000  8390.756836  -65662.476562  -59705.992188  10016.419922  -49689.570312  298.782593  114.437065   48.475918  879.117065  -49222.484375  -91.319725
 1341.000000  8261.310547  -65150.531250  -59324.468750  9637.826172  -49686.640625  287.489410   69.923592   48.378735  880.883057  -49220.492188  1675.504272
 1342.000000  8297.568359  -65156.132812  -59276.171875  9583.384766  -49692.789062  285.865448  151.889297   48.399143  880.511597  -49226.441406  -688.641174
 1343.000000  8330.462891  -65333.527344  -59431.789062  9689.853516  -49741.937500  289.041351  102.330353   48.364964  881.133850  -49275.921875  -286.504761
 1344.000000  8633.859375  -65435.328125  -59219.718750  9493.820312  -49725.898438  283.193817  571.773987   48.308746  882.159241  -49260.421875  2432.275635
 1345.000000  8225.428711  -65316.964844  -59525.078125  9905.808594  -49619.269531  295.483124  -21.475565   48.439201  879.783447  -49152.539062  911.286072
 1346.000000  8555.187500  -65478.351562  -59352.523438  9611.457031  -49741.066406  286.702820  403.781006   48.414772  880.227356  -49274.570312  2903.678467
 1347.000000  8359.018555  -65321.171875  -59381.304688  9658.779297  -49722.523438  288.114410  186.693115   48.266418  882.932861  -49257.457031  -571.246033
 1348.000000  8042.021484  -65135.687500  -59522.015625  9710.029297  -49811.984375  289.643158  -190.823349   48.278385  882.713989  -49346.800781  -1069.043213
 1349.000000  8511.794922  -65410.125000  -59327.898438  9664.823242  -49663.074219  288.294708  285.913544   48.449593  879.594727  -49196.242188  199.404877
 1350.000000  8384.603516  -65455.648438  -59506.882812  9807.371094  -49699.511719  292.546814   98.913841   48.362961  881.170349  -49233.515625  865.783020
 1351.000000  8103.570312  -64838.890625  -59161.148438  9593.174805  -49567.972656  286.157471   -3.953028   48.436275  879.836548  -49101.269531  453.722137
 1352.000000  8291.197266  -64995.160156  -59126.875000  9571.259766  -49555.617188  285.503784  169.745682   48.422009  880.095825  -49089.050781  -1434.065918
 1353.000000  8457.780273  -65478.203125  -59444.031250  9666.244141  -49777.789062  288.337097  229.532425   48.405415  880.397522  -49311.382812  2026.971680
 1354.000000  8302.958984  -65417.085938  -59547.078125  9772.147461  -49774.929688  291.496124   70.957466   48.227276  883.649475  -49310.238281  1284.929199
 1355.000000  8459.626953  -65265.242188  -59228.914062  9440.246094  -49788.667969  281.595734  316.352692   48.386845  880.735413  -49322.441406  -1141.660034
 1356.000000  8187.623047  -65280.792969  -59529.453125  9841.702148  -49687.750000  293.570892  -130.317123   48.419834  880.135315  -49221.203125  2047.004883
 1357.000000  8428.779297  -65411.875000  -59412.523438  9712.134766  -49700.390625  289.705963  234.576675   48.317589  881.997803  -49234.832031  -369.496002
 1358.000000  8273.320312  -65172.441406  -59324.414062  9612.423828  -49711.992188  286.731659  127.136009   48.394344  880.598877  -49245.691406  -1689.794312
 1359.000000  8462.567383  -65628.296875  -59593.890625  9909.950195  -49683.941406  295.606659  155.951401   48.520504  878.309204  -49216.425781  1658.715576
 1360.000000  8466.437500  -65394.519531  -59350.593750  9667.287109  -49683.304688  288.368195  336.081757   48.321423  881.927795  -49217.707031  2451.877197
 1361.000000  8249.786133  -65184.566406  -59354.859375  9619.000000  -49735.859375  286.927826  122.883484   48.402287  880.454407  -49269.484375  926.126282
 1362.000000  8317.329102  -65501.746094  -59618.820312  9866.572266  -49752.250000  294.312744   36.888756   48.510918  878.482788  -49284.828125  -210.372498
 1363.000000  8453.970703  -65374.820312  -59357.140625  9525.277344  -49831.863281  284.132141  299.790405   48.263054  882.994385  -49366.828125  2481.036377
 1364.000000  8268.383789  -65150.472656  -59312.742188  9572.040039  -49740.703125  285.527039  117.307312   48.481815  879.010132  -49273.558594  497.301880
 1365.000000  8302.505859  -65335.742188  -59464.414062  9779.548828  -49684.867188  291.716888   42.551006   48.407066  880.367493  -49218.445312  -580.662109
 1366.000000  8270.418945  -65243.007812  -59403.804688  9668.041016  -49735.765625  288.390686   40.114155   48.458984  879.424255  -49268.843750  1188.192749
 1367.000000  8442.677734  -65477.226562  -59460.023438  9746.718750  -49713.304688  290.737579  152.092545   48.542549  877.910339  -49245.578125  2241.582520
 1368.000000  8162.352539  -65152.910156  -59422.398438  9780.343750  -49642.054688  291.740601  -134.598770   48.434669  879.865723  -49175.367188  581.705017
 1369.000000  8235.963867  -65315.867188  -59515.695312  9834.289062  -49681.406250  293.349762  -19.347427   48.414116  880.239258  -49214.914062  1409.947266
 1370.000000  8650.871094  -65653.515625  -59430.921875  9641.824219  -49789.097656  287.608673  488.964996   48.276943  882.740356  -49323.929688  -1663.041504
 1371.000000  8216.315430  -65195.562500  -59415.500000  9772.730469  -49642.769531  291.513489  -79.658722   48.407368  880.362000  -49176.343750  -256.285339
 1372.000000  8386.794922  -65652.109375  -59696.289062  9986.080078  -49710.210938  297.877563  114.428413   48.438156  879.802429  -49243.488281  -463.631439
 1373.000000  8244.330078  -65312.902344  -59497.421875  9761.728516  -49735.695312  291.185333   32.189510   48.302620  882.271118  -49270.281250  1123.583862
 1374.000000  8388.477539  -65201.679688  -59247.226562  9587.768555  -49659.457031  285.996216  292.978851   48.264439  882.969055  -49194.410156  1396.579712
 1375.000000  8422.215820  -65367.871094  -59363.789062  9639.720703  -49724.070312  287.545929  215.088455   48.322128  881.914917  -49258.464844  -1127.061768
 1376.000000  8360.433594  -65406.851562  -59480.945312  9665.845703  -49815.101562  288.325226  180.273300   48.291378  882.476501  -49349.792969  -1743.369507
 1377.000000  8332.574219  -65646.093750  -59742.984375  10032.073242  -49710.910156  299.249512   67.008759   48.318520  881.980774  -49245.339844  665.081604
 1378.000000  8497.231445  -65386.304688  -59309.609375  9608.650391  -49700.960938  286.619110  328.420166   48.413689  880.247070  -49234.476562  1817.276611
 1379.000000  8364.228516  -65249.839844  -59314.968750  9641.953125  -49673.015625  287.612518  260.220520   48.402363  880.453003  -49206.636719  3132.953613
 1380.000000  8309.379883  -65263.195312  -59383.179688  9679.972656  -49703.207031  288.746613  106.981850   48.398746  880.518799  -49236.863281  605.829651
 1381.000000  8202.745117  -65140.207031  -59367.664062  9632.676758  -49734.988281  287.335815  -54.193043   48.429203  879.965027  -49268.351562  1764.204468
 1382.000000  8409.887695  -65393.609375  -59416.445312  9658.142578  -49758.304688  288.095428  255.074158   48.349907  881.408264  -49292.433594  1257.737305
 1383.000000  8225.227539  -65184.039062  -59391.343750  9737.492188  -49653.851562  290.462372    2.200969   48.449154  879.602722  -49187.023438  2745.572021
 1384.000000  8458.654297  -65499.367188  -59471.945312  9722.643555  -49749.300781  290.019440  248.646805   48.457417  879.452698  -49282.394531  2458.255615
 1385.000000  8467.594727  -65371.273438  -59330.531250  9646.852539  -49683.679688  287.758667  246.373825   48.411026  880.295471  -49217.218750  -1684.168945
 1386.000000  8566.176758  -65686.734375  -59542.023438  9743.852539  -49798.171875  290.652100  273.550873   48.424099  880.057800  -49331.585938  3242.246094
 1387.000000  8465.117188  -65569.515625  -59540.117188  9846.003906  -49694.113281  293.699188  260.927582   48.402260  880.454895  -49227.738281  -1045.948120
 1388.000000  8339.146484  -65453.648438  -59539.546875  9836.425781  -49703.121094  293.413483  103.371834   48.390812  880.663208  -49236.855469  1535.481567
 1389.000000  8364.058594  -65435.507812  -59507.054688  9727.298828  -49779.757812  290.158295  126.809105   48.336700  881.649048  -49314.011719  944.141418
 1390.000000  8166.225586  -65320.660156  -59592.414062  9895.833984  -49696.578125  295.185577  -94.011345   48.463146  879.348755  -49229.617188  1264.412476
 1391.000000  8180.077148  -65234.375000  -59474.007812  9795.259766  -49678.750000  292.185547  -54.915928   48.402714  880.446655  -49212.371094  259.658752
 1392.000000  8189.389648  -65181.015625  -59430.257812  9693.187500  -49737.070312  289.140778   47.827026   48.302364  882.275757  -49271.656250  2208.675781
 1393.000000  8345.235352  -65397.093750  -59486.000000  9793.824219  -49692.175781  292.142700  183.766037   48.341240  881.566284  -49226.386719  618.787964
 1394.000000  8500.850586  -65454.148438  -59377.898438  9645.169922  -49732.726562  287.708466  347.078217   48.379532  880.868530  -49266.570312  103.828461
 1395.000000  8054.881836  -65037.960938  -59413.148438  9782.766602  -49630.382812  291.812866  -177.814651   48.368542  881.068665  -49164.332031  1989.747314
 1396.000000  8413.516602  -65346.824219  -59364.625000  9639.937500  -49724.687500  287.552368  208.250839   48.383217  880.801453  -49258.496094  475.451965
 1397.000000  8391.010742  -65695.179688  -59734.804688  9994.183594  -49740.621094  298.119293  134.912033   48.275730  882.762573  -49275.464844  2751.464111
 1398.000000  8163.629395  -65073.792969  -59340.265625  9695.459961  -49644.804688  289.208588   33.198029   48.361450  881.197876  -49178.820312  1290.751953
 1399.000000  8300.802734  -65283.617188  -59398.437500  9654.803711  -49743.632812  287.995819  106.528496   48.390335  880.671875  -49277.371094  893.483032
 1400.000000  8557.054688  -65633.156250  -59515.093750  9754.421875  -49760.671875  290.967377  387.771820   48.360092  881.222595  -49294.703125  452.468567
 1401.000000  8364.258789  -65500.492188  -59568.640625  9856.227539  -49712.414062  294.004150  112.386452   48.329052  881.788574  -49246.742188  1370.297852
 1402.000000  8489.179688  -65494.941406  -59444.328125  9817.240234  -49627.085938  292.841187  252.055771   48.365524  881.123657  -49161.062500  -733.574829
 1403.000000  8363.000000  -65382.835938  -59454.937500  9748.533203  -49706.406250  290.791718   95.492645   48.441978  879.732971  -49239.648438  -296.557739
 1404.000000  8553.101562  -65843.671875  -59723.093750  9870.267578  -49852.828125  294.422974  237.414139   48.340954  881.571472  -49387.042969  110.246399
 1405.000000  8366.537109  -65332.703125  -59401.367188  9621.609375  -49779.757812  287.005676  201.739136   48.295696  882.397583  -49314.410156  1785.485718
 1406.000000  8257.652344  -65553.820312  -59724.070312  9902.203125  -49821.867188  295.375580  -65.951180   48.408642  880.338806  -49355.429688  2022.242432
 1407.000000  8397.126953  -65292.441406  -59317.570312  9607.339844  -49710.230469  286.580017  315.502777   48.199326  884.161865  -49245.808594  350.865875
 1408.000000  8161.364746  -65168.914062  -59442.867188  9722.184570  -49720.683594  290.005768   16.937580   48.307716  882.178040  -49255.218750  -113.540138
 1409.000000  8338.459961  -65435.917969  -59521.687500  9671.762695  -49849.925781  288.501709   89.678619   48.368107  881.076599  -49383.878906  1217.597534
 1410.000000  8315.463867  -65263.238281  -59386.632812  9755.253906  -49631.378906  290.992188   47.624958   48.415092  880.221497  -49164.878906  -1669.435791
 1411.000000  8405.925781  -65377.765625  -59403.914062  9625.573242  -49778.339844  287.123901  279.274017   48.345295  881.492310  -49312.511719  2031.796265
 1412.000000  8402.742188  -65519.042969  -59552.273438  9763.007812  -49789.265625  291.223480  163.943588   48.398422  880.524719  -49322.925781  -2795.647461
 1413.000000  8240.732422  -65186.343750  -59370.164062  9779.283203  -49590.882812  291.708954   40.103477   48.384411  880.779663  -49124.679688  849.697571
 1414.000000  8348.027344  -65268.492188  -59350.898438  9590.598633  -49760.300781  286.080627  125.716736   48.479866  879.045471  -49293.175781  128.986633
 1415.000000  8326.061523  -65515.703125  -59620.593750  9931.222656  -49689.371094  296.241180   11.665898   48.434307  879.872314  -49222.687500  1125.284790
 1416.000000  8264.063477  -65270.972656  -59444.304688  9651.736328  -49792.570312  287.904327  133.148666   48.279144  882.700134  -49327.378906  983.167725
 1417.000000  8246.962891  -65221.476562  -59394.757812  9656.154297  -49738.601562  288.036163   68.566544   48.365467  881.124695  -49272.578125  980.106262
 1418.000000  8434.561523  -65684.453125  -59688.125000  9785.165039  -49902.960938  291.884430  118.916801   48.358734  881.247375  -49437.003906  215.075256
 1419.000000  8485.830078  -65511.160156  -59453.101562  9723.035156  -49730.066406  290.031128  297.864655   48.353512  881.342529  -49264.160156  -342.085266
 1420.000000  8368.025391  -65290.750000  -59355.812500  9670.238281  -49685.574219  288.456238  212.568344   48.419605  880.139465  -49219.031250  1023.691711
 1421.000000  8368.923828  -65469.710938  -59532.648438  9870.910156  -49661.738281  294.442139  152.745239   48.334396  881.691101  -49196.015625  2775.382568
 1422.000000  8427.320312  -65381.921875  -59383.648438  9615.509766  -49768.140625  286.823730  255.773193   48.418819  880.153748  -49301.605469  2412.406494
 1423.000000  8578.184570  -65633.992188  -59486.664062  9789.583984  -49697.078125  292.016235  402.921295   48.384792  880.772766  -49230.871094  -389.975098
 1424.000000  8490.496094  -65563.468750  -59508.390625  9835.300781  -49673.089844  293.379944  213.322952   48.417477  880.178162  -49206.566406  1098.087769
 1425.000000  8322.510742  -65197.835938  -59302.039062  9623.136719  -49678.902344  287.051239  150.942551   48.431122  879.930176  -49212.250000  2873.345215
 1426.000000  8346.466797  -65278.457031  -59351.156250  9772.570312  -49578.585938  291.508728  176.282303   48.451153  879.566406  -49111.738281   66.475311
 1427.000000  8395.946289  -65427.621094  -59464.218750  9728.435547  -49735.781250  290.192230  234.911087   48.208851  883.987183  -49271.269531  3512.263428
 1428.000000  8357.194336  -65141.207031  -59216.179688  9543.497070  -49672.683594  284.675629  285.596771   48.351852  881.372803  -49206.792969  3628.848145
 1429.000000  8387.964844  -65443.761719  -59492.703125  9763.998047  -49728.703125  291.253021  139.056870   48.391487  880.650879  -49262.429688  2218.130127
 1430.000000  8418.569336  -65289.175781  -59300.156250  9645.384766  -49654.773438  287.714874  283.952759   48.484695  878.957886  -49187.601562  542.071838
 1431.000000  8388.906250  -65289.335938  -59327.460938  9612.318359  -49715.140625  286.728516  206.237305   48.520531  878.308716  -49247.625000  433.932831
 1432.000000  8338.373047  -65308.164062  -59397.609375  9680.126953  -49717.484375  288.751221  173.537598   48.425762  880.027588  -49250.882812  -2547.800293
 1433.000000  8379.947266  -65428.757812  -59479.195312  9707.026367  -49772.167969  289.553589   41.021587   48.508457  878.527344  -49304.769531  3278.622070
 1434.000000  8165.566406  -65202.406250  -59466.203125  9787.965820  -49678.238281  291.967957  -31.172598   48.302563  882.272156  -49212.824219  1126.312134
 1435.000000  8329.832031  -65363.980469  -59466.210938  9761.063477  -49705.148438  291.165497   96.642059   48.266254  882.935852  -49240.082031  2535.617432
 1436.000000  8107.542969  -64974.882812  -59299.429688  9555.811523  -49743.617188  285.042969  -10.979680   48.386906  880.734253  -49277.390625  822.687744
 1437.000000  8364.027344  -65151.453125  -59211.507812  9455.233398  -49756.273438  282.042786  295.014496   48.355686  881.302917  -49290.347656  -391.782196
 1438.000000  8393.041992  -65368.820312  -59409.351562  9656.602539  -49752.750000  288.049500  202.209045   48.448696  879.611023  -49285.925781  426.816559
 1439.000000  8273.086914  -65521.781250  -59675.437500  9833.430664  -49842.007812  293.324158   -8.435039   48.504192  878.604614  -49374.648438  2090.979248
 1440.000000  8598.177734  -65678.000000  -59505.828125  9697.231445  -49808.597656  289.261414  381.572754   48.426666  880.011169  -49341.988281  -350.632538
 1441.000000  8290.651367  -65389.515625  -59532.179688  9838.200195  -49693.980469  293.466431    9.908244   48.541580  877.927856  -49226.261719  2330.950439
 1442.000000  8535.900391  -65437.160156  -59326.445312  9575.146484  -49751.296875  285.619720  395.180664   48.301243  882.296265  -49285.894531  2301.716797
 1443.000000  8495.115234  -65503.500000  -59430.257812  9705.730469  -49724.527344  289.514954  252.916275   48.550587  877.765015  -49256.722656  2838.025146
 1444.000000  8362.218750  -65462.609375  -59524.554688  9742.263672  -49782.289062  290.604706  110.522453   48.385532  880.759277  -49316.074219  -418.286255
 1445.000000  8488.192383  -65397.527344  -59341.148438  9574.676758  -49766.472656  285.605713  375.997589   48.336048  881.660950  -49300.734375  -1110.972900
 1446.000000  8370.429688  -65271.019531  -59327.218750  9712.703125  -49614.515625  289.722931  183.461258   48.364269  881.146484  -49148.503906  2578.825684
 1447.000000  8530.834961  -65470.335938  -59358.554688  9671.007812  -49687.546875  288.479187  417.578705   48.278576  882.710510  -49222.363281  1401.982422
 1448.000000  8107.625000  -64865.617188  -59188.492188  9646.309570  -49542.183594  287.742462  -25.658365   48.450752  879.573669  -49075.339844  2394.905029
 1449.000000  8572.030273  -65368.820312  -59228.679688  9565.312500  -49663.367188  285.326385  440.623993   48.331085  881.751465  -49197.675781  -142.963959
 1450.000000  8472.018555  -65457.617188  -59416.648438  9736.350586  -49680.296875  290.428314  298.209076   48.409954  880.314941  -49213.847656   42.371883
 1451.000000  8374.251953  -65447.468750  -59499.421875  9877.471680  -49621.949219  294.637848  174.991531   48.385399  880.761719  -49155.734375  -559.541382
 1452.000000  8203.962891  -65264.742188  -59488.984375  9802.025391  -49686.960938  292.387360  -40.721615   48.424690  880.047058  -49220.367188  275.509857
 1453.000000  8450.302734  -65522.792969  -59503.257812  9885.397461  -49617.859375  294.874268  194.003189   48.441483  879.742004  -49151.105469  -628.947876
 1454.000000  8244.933594  -65346.515625  -59541.484375  9790.038086  -49751.445312  292.029785  -37.223240   48.454666  879.502625  -49284.562500  -581.390625
 1455.000000  8262.461914  -65250.414062  -59426.578125  9647.246094  -49779.332031  287.770386   48.585995   48.425518  880.032043  -49312.730469  322.147308
 1456.000000  8429.172852  -65481.050781  -59480.007812  9778.752930  -49701.253906  291.693146  184.302200   48.465813  879.300354  -49234.265625  1253.595459
 1457.000000  8392.609375  -65299.613281  -59338.523438  9660.314453  -49678.210938  288.160217  213.898193   48.383518  880.795959  -49212.015625  776.176697
 1458.000000  8234.913086  -65050.656250  -59244.179688  9580.072266  -49664.109375  285.766632  111.307014   48.370945  881.024902  -49198.035156  -993.078430
 1459.000000  8276.686523  -65262.632812  -59417.382812  9670.732422  -49746.648438  288.470978   53.813061   48.515190  878.405457  -49279.183594  1100.836304
 1460.000000  8444.646484  -65392.687500  -59378.914062  9633.989258  -49744.925781  287.374939  275.950500   48.404083  880.421753  -49278.531250  -1425.221069
 1461.000000  8115.469238  -65168.765625  -59487.617188  9779.040039  -49708.578125  291.701721  -135.733597   48.471344  879.200012  -49241.535156  485.871948
 1462.000000  8188.671875  -65221.554688  -59445.078125  9786.680664  -49658.398438  291.929626  -12.223308   48.350056  881.405518  -49192.523438  1168.378784
 1463.000000  8382.722656  -65442.921875  -59478.757812  9769.505859  -49709.250000  291.417328  185.408585   48.340630  881.577393  -49243.468750  -668.893738
 1464.000000  8476.364258  -65439.382812  -59391.828125  9638.576172  -49753.250000  287.511780  311.816498   48.376194  880.929321  -49287.125000  1109.916138
 1465.000000  8226.446289  -65430.210938  -59640.992188  9912.462891  -49728.531250  295.681610   35.633610   48.250214  883.229370  -49263.621094  632.960632
 1466.000000  8509.480469  -65521.687500  -59444.625000  9776.750000  -49667.875000  291.633392  320.201019   48.396618  880.557556  -49201.554688  2894.365967
 1467.000000  8426.088867  -65737.023438  -59745.140625  9915.755859  -49829.382812  295.779846  101.462929   48.308132  882.170471  -49363.914062  1810.683228
 1468.000000  8313.876953  -65615.375000  -59740.023438  9913.367188  -49826.656250  295.708588    8.633741   48.376492  880.923889  -49360.527344  -164.729095
 1469.000000  8275.636719  -65263.769531  -59417.843750  9697.073242  -49720.769531  289.256714   13.187950   48.449409  879.598083  -49253.937500  -571.373169
 1470.000000  8460.645508  -65597.382812  -59562.000000  9816.845703  -49745.156250  292.829437  187.656601   48.352280  881.364990  -49279.261719  1115.242310
 1471.000000  8523.244141  -65486.285156  -59389.101562  9647.111328  -49741.992188  287.766388  411.420868   48.226219  883.668823  -49277.312500  2696.662598
 1472.000000  8357.249023  -65477.355469  -59552.312500  9815.005859  -49737.304688  292.774536  171.119370   48.405945  880.387878  -49270.894531  413.463257
 1473.000000  8434.228516  -65345.792969  -59336.710938  9540.796875  -49795.914062  284.595093  277.845306   48.380932  880.843018  -49329.742188  911.580627
 1474.000000  8316.135742  -65225.257812  -59339.031250  9630.388672  -49708.640625  287.267548  225.403198   48.275291  882.770569  -49243.488281  -1410.191040
 1475.000000  8184.418945  -65112.437500  -59352.117188  9662.112305  -49690.003906  288.213837  -56.909302   48.452854  879.535522  -49223.140625  2295.951660
 1476.000000  8255.099609  -65240.953125  -59412.359375  9757.636719  -49654.722656  291.063263   60.869324   48.513977  878.427368  -49187.269531  170.066711
 1477.000000  8356.697266  -65304.101562  -59364.062500  9762.534180  -49601.527344  291.209351  234.189407   48.230141  883.596985  -49136.808594   40.867970
 1478.000000  8392.853516  -65478.042969  -59520.609375  9816.884766  -49703.726562  292.830597  170.052658   48.420815  880.117493  -49237.171875  -527.390869
 1479.000000  8173.663086  -65213.597656  -59462.304688  9758.622070  -49703.683594  291.092651  -68.044067   48.492760  878.811768  -49236.433594  1561.236938
 1480.000000  8287.996094  -65183.984375  -59316.562500  9686.177734  -49630.382812  288.931702  119.860588   48.399303  880.508667  -49164.035156  1902.749023
 1481.000000  8323.898438  -65100.769531  -59205.679688  9551.004883  -49654.675781  284.899597  212.396729   48.420090  880.130676  -49188.128906  -2143.939941
 1482.000000  8345.209961  -65398.429688  -59484.343750  9839.839844  -49644.503906  293.515320   79.538582   48.402332  880.453552  -49178.128906  283.671112
 1483.000000  8251.173828  -65266.375000  -59447.054688  9823.688477  -49623.367188  293.033539   37.116901   48.381020  880.841431  -49157.195312  622.489136
 1484.000000  8400.871094  -65354.187500  -59372.992188  9655.817383  -49717.175781  288.026062  247.523392   48.375122  880.948792  -49251.062500  2958.341553
 1485.000000  8432.902344  -65288.328125  -59294.367188  9751.878906  -49542.488281  290.891510  271.630615   48.471382  879.199341  -49075.445312  346.050781
 1486.000000  8272.066406  -65323.843750  -59485.812500  9808.170898  -49677.640625  292.570679   77.582664   48.364510  881.142090  -49211.628906  1047.364380
 1487.000000  8515.727539  -65526.343750  -59447.218750  9698.921875  -49748.296875  289.311859  250.322800   48.439754  879.773376  -49281.558594  1615.352173
 1488.000000  8278.550781  -65283.500000  -59431.195312  9777.591797  -49653.601562  291.658508   89.388451   48.380234  880.855713  -49187.437500  1161.586670
 1489.000000  8193.849609  -65206.492188  -59441.992188  9811.804688  -49630.187500  292.679047   -8.531695   48.429897  879.952454  -49163.546875  -530.918762
 1490.000000  8394.241211  -65495.882812  -59522.054688  9742.016602  -49780.039062  290.597321  133.813583   48.314129  882.060974  -49314.511719  -1157.701050
 1491.000000  8129.362305  -65271.417969  -59582.273438  9875.870117  -49706.402344  294.590088  -166.191086   48.442883  879.716553  -49239.636719  1151.947998
 1492.000000  8476.614258  -65362.898438  -59308.929688  9659.078125  -49649.851562  288.123322  416.946320   48.287701  882.543701  -49184.578125  -1024.911621
 1493.000000  8325.151367  -65339.199219  -59445.281250  9746.337891  -49698.945312  290.726227  120.407288   48.365192  881.129700  -49232.925781  2544.127197
 1494.000000  8329.835938  -65451.398438  -59550.703125  9804.613281  -49746.089844  292.464539   63.723408   48.359230  881.238342  -49280.128906  2481.011475
 1495.000000  8511.686523  -65324.988281  -59242.148438  9600.184570  -49641.964844  286.366577  376.489380   48.375931  880.934082  -49175.843750  581.441833
 1496.000000  8480.056641  -65417.507812  -59365.195312  9769.648438  -49595.546875  291.421570  295.525452   48.410854  880.298584  -49129.089844  -613.247864
 1497.000000  8536.642578  -65438.335938  -59329.937500  9612.721680  -49717.214844  286.740570  437.565765   48.373478  880.978760  -49251.117188  -1248.642090
 1498.000000  8553.656250  -65370.371094  -59241.335938  9475.480469  -49765.855469  282.646759  472.500946   48.246632  883.294983  -49300.980469  143.807755
 1499.000000  8344.873047  -65395.781250  -59483.601562  9739.416016  -49744.187500  290.519745   96.154106   48.422447  880.087830  -49277.617188  2294.423584
 1500.000000  8259.538086  -65244.406250  -59415.578125  9725.604492  -49689.972656  290.107758   87.134865   48.290089  882.500061  -49224.675781  126.078224
 1501.000000  8423.793945  -65418.093750  -59418.468750  9673.415039  -49745.054688  288.550995  217.573196   48.460815  879.391052  -49278.113281  1058.357056
 1502.000000  8463.908203  -65371.742188  -59335.132812  9602.595703  -49732.539062  286.438507  312.721619   48.308624  882.161438  -49267.066406  -799.416809
 1503.000000  8308.107422  -65206.406250  -59326.617188  9689.232422  -49637.382812  289.022827  131.566772   48.408474  880.341858  -49170.945312  1002.703430
 1504.000000  8271.077148  -65182.121094  -59344.023438  9785.940430  -49558.082031  291.907532   82.390892   48.425831  880.026306  -49091.480469  -146.964615
 1505.000000  8284.580078  -65272.417969  -59416.898438  9689.239258  -49727.660156  289.023010   87.196564   48.362572  881.177429  -49261.667969  -323.867981
 1506.000000  8502.134766  -65600.375000  -59526.257812  9755.148438  -49771.109375  290.989044  269.761322   48.295883  882.394165  -49305.757812  1357.031616
 1507.000000  8473.774414  -65502.753906  -59455.218750  9703.275391  -49751.945312  289.441711  276.698639   48.386375  880.743958  -49285.722656  -418.240845
 1508.000000  8198.740234  -65329.585938  -59572.437500  9770.212891  -49802.226562  291.438416  -69.329208   48.309135  882.152100  -49336.746094  713.281128
 1509.000000  8422.994141  -65577.812500  -59580.921875  9826.375000  -49754.546875  293.113678  229.619064   48.308529  882.163208  -49289.074219  -398.478241
 1510.000000  8436.340820  -65548.968750  -59544.289062  9825.423828  -49718.867188  293.085297  229.351730   48.416584  880.194397  -49252.351562  1616.721558
 1511.000000  8340.974609  -65597.046875  -59690.914062  9929.802734  -49761.109375  296.198853   60.145451   48.413837  880.244324  -49294.621094  789.583130
 1512.000000  8265.910156  -65290.433594  -59457.781250  9661.380859  -49796.398438  288.192017  -45.630383   48.487236  878.911865  -49329.203125  1734.242188
 1513.000000  8580.527344  -65593.171875  -59438.656250  9719.975586  -49718.679688  289.939850  386.078857   48.375797  880.936523  -49252.558594   53.977432
 1514.000000  8437.703125  -65292.558594  -59274.109375  9591.421875  -49682.687500  286.105194  342.082642   48.386452  880.742554  -49216.464844   27.090117
 1515.000000  8294.046875  -65394.242188  -59527.125000  9783.712891  -49743.414062  291.841095   25.386971   48.456215  879.474548  -49276.519531  859.712952
 1516.000000  8402.416016  -65531.031250  -59556.882812  9795.529297  -49761.351562  292.193573  194.454666   48.339058  881.606079  -49295.585938  644.482727
 1517.000000  8208.113281  -65306.234375  -59534.656250  9853.486328  -49681.171875  293.922394  -25.282030   48.388268  880.709473  -49214.929688  311.507965
 1518.000000  8152.783203  -64862.953125  -59128.421875  9498.837891  -49629.585938  283.343475   57.443707   48.378723  880.883240  -49163.437500  216.050201
 1519.000000  8364.099609  -65477.785156  -59542.507812  9953.039062  -49589.468750  296.891968  132.404739   48.443707  879.701599  -49122.691406  -511.895142
 1520.000000  8160.890137  -65242.929688  -59510.125000  9818.211914  -49691.914062  292.870178  -119.173515   48.383377  880.798523  -49225.718750  1669.138672
 1521.000000  8230.799805  -64988.070312  -59184.093750  9568.685547  -49615.406250  285.427002  102.197304   48.281315  882.660461  -49150.195312  1019.007935
 1522.000000  8283.694336  -65370.218750  -59517.296875  9767.724609  -49749.570312  291.364166   46.987103   48.365704  881.120361  -49283.546875  875.785278
 1523.000000  8476.587891  -65520.441406  -59477.132812  9753.699219  -49723.433594  290.945801  263.293121   48.381218  880.837830  -49257.261719  3529.259277
 1524.000000  8636.759766  -65588.484375  -59385.281250  9788.694336  -49596.585938  291.989685  395.036163   48.510540  878.489624  -49129.167969  459.369110
 1525.000000  8499.255859  -65358.433594  -59288.367188  9505.609375  -49782.757812  283.545471  379.152435   48.323475  881.890381  -49317.140625  2215.325684
 1526.000000  8482.880859  -65544.015625  -59484.257812  9716.301758  -49767.957031  289.830261  235.751022   48.569931  877.415405  -49299.964844  2843.855957
 1527.000000  8370.489258  -65287.527344  -59356.687500  9636.959961  -49719.726562  287.463562  241.186081   48.366386  881.107910  -49253.695312  -80.614487
 1528.000000  8294.343750  -65051.097656  -59188.476562  9610.095703  -49578.382812  286.662231  212.883835   48.380932  880.843018  -49112.210938  -1917.855469
 1529.000000  8367.431641  -65305.042969  -59369.429688  9785.275391  -49584.156250  291.887726  108.069786   48.561481  877.568115  -49116.246094  737.440002
 1530.000000  8289.633789  -65326.507812  -59470.656250  9850.976562  -49619.679688  293.847534   86.700783   48.456417  879.470825  -49152.781250  817.965210
 1531.000000  8537.313477  -65741.835938  -59638.312500  9826.478516  -49811.835938  293.116760  231.207932   48.457394  879.453125  -49344.929688  3882.889404
 1532.000000  8219.419922  -65343.878906  -59562.773438  9894.212891  -49668.562500  295.137238  -48.228031   48.324459  881.872375  -49202.937500  1180.375977
 1533.000000  8385.526367  -65317.656250  -59356.976562  9694.000000  -49662.976562  289.165070  238.890442   48.340046  881.588013  -49197.199219  709.113953
 1534.000000  8511.726562  -65542.250000  -59457.804688  9689.591797  -49768.210938  289.033539  325.818390   48.245182  883.321472  -49303.347656  279.984833
 1535.000000  8507.524414  -65458.968750  -59384.468750  9636.945312  -49747.523438  287.463135  362.525879   48.331997  881.734863  -49281.824219  -1002.726685
 1536.000000  8250.317383  -65247.398438  -59428.523438  9834.616211  -49593.906250  293.359497   29.881693   48.281467  882.657654  -49128.695312  1924.880737
 1537.000000  8357.359375  -65175.015625  -59241.578125  9694.161133  -49547.417969  289.169830  215.253250   48.365646  881.121399  -49081.394531  2403.320312
 1538.000000  8523.237305  -65557.765625  -59462.648438  9762.015625  -49700.632812  291.193878  270.675873   48.471249  879.201721  -49233.593750  2446.465088
 1539.000000  8341.681641  -65237.187500  -59330.914062  9668.501953  -49662.414062  288.404449  203.235168   48.352688  881.357544  -49196.515625  2192.588135
 1540.000000  8566.129883  -65626.406250  -59498.023438  9808.540039  -49689.484375  292.581665  377.425446   48.425621  880.030151  -49222.882812  848.446838
 1541.000000  8396.558594  -65396.144531  -59438.820312  9658.149414  -49780.671875  288.095642  118.667236   48.478653  879.067444  -49313.558594  -529.214111
 1542.000000  8180.026367  -65130.632812  -59377.546875  9697.310547  -49680.234375  289.263794   11.015187   48.358021  881.260376  -49214.285156  348.088989
 1543.000000  8442.637695  -65462.804688  -59458.015625  9647.968750  -49810.046875  287.791962  253.537064   48.389359  880.689636  -49343.796875  1532.908569
 1544.000000  8568.911133  -65586.890625  -59446.609375  9653.550781  -49793.058594  287.958466  398.670624   48.284008  882.611206  -49327.820312  2279.111572
 1545.000000  8384.851562  -65602.351562  -59652.765625  9979.614258  -49673.152344  297.684692   45.717937   48.447769  879.627808  -49206.335938  -1152.769775
 1546.000000  8469.037109  -65426.191406  -59384.023438  9704.035156  -49679.988281  289.464355  248.928360   48.515297  878.403503  -49212.523438  2740.035156
 1547.000000  8529.499023  -65678.593750  -59580.921875  9771.947266  -49808.976562  291.490143  240.967529   48.374855  880.953674  -49342.863281  266.932617
 1548.000000  8445.308594  -65280.351562  -59268.718750  9626.098633  -49642.621094  287.139587  295.450684   48.408993  880.332458  -49176.179688  -869.451477
 1549.000000  8322.680664  -65399.054688  -59509.257812  9728.561523  -49780.695312  290.195984   90.475342   48.379993  880.860107  -49314.535156  2061.396484
 1550.000000  8305.233398  -65335.414062  -59458.421875  9732.214844  -49726.207031  290.304962   22.231180   48.501747  878.648865  -49258.871094  1819.165405
 1551.000000  8493.403320  -65459.316406  -59387.117188  9665.901367  -49721.214844  288.326874  252.927292   48.524239  878.241638  -49253.664062  2115.425293
 1552.000000  8341.781250  -65480.671875  -59564.171875  9805.666016  -49758.507812  292.495941  -20.203161   48.396873  880.552856  -49292.183594  1085.020142
 1553.000000  8588.104492  -65530.414062  -59371.710938  9618.882812  -49752.828125  286.924347  392.881104   48.337605  881.632568  -49287.074219  -735.549316
 1554.000000  8485.606445  -65456.332031  -59402.625000  9628.575195  -49774.050781  287.213440  265.328949   48.392464  880.633118  -49307.769531  708.436890
 1555.000000  8233.428711  -65233.843750  -59428.351562  9732.135742  -49696.214844  290.302582  -18.009548   48.396378  880.561890  -49229.894531  154.728577
 1556.000000  8474.576172  -65508.820312  -59462.328125  9698.070312  -49764.257812  289.286438  231.378738   48.328838  881.792480  -49298.589844  596.756287
 1557.000000  8529.735352  -65648.000000  -59557.421875  9760.330078  -49797.093750  291.143616  272.353821   48.265518  882.949341  -49332.035156  792.430115
 1558.000000  8227.229492  -65283.757812  -59482.695312  9733.424805  -49749.269531  290.341034   36.767262   48.292358  882.458618  -49283.953125  958.642883
 1559.000000  8240.633789  -65225.359375  -59421.648438  9729.505859  -49692.140625  290.224152   65.802589   48.247116  883.286072  -49227.257812  -1519.309692
 1560.000000  8227.861328  -65246.527344  -59448.671875  9736.498047  -49712.171875  290.432709   11.084392   48.357925  881.262085  -49246.222656  711.076538
 1561.000000  8381.510742  -65385.488281  -59434.625000  9770.352539  -49664.273438  291.442566  153.284912   48.410999  880.295959  -49197.812500  3270.818604
 1562.000000  8393.767578  -65335.507812  -59369.679688  9751.246094  -49618.433594  290.872650  248.001022   48.294327  882.422607  -49153.097656  1157.632446
 1563.000000  8368.961914  -65445.960938  -59511.585938  9745.095703  -49766.492188  290.689178  111.333229   48.461655  879.375793  -49299.542969  604.392212
 1564.000000  8327.889648  -65417.773438  -59519.539062  9847.223633  -49672.316406  293.735565  125.821098   48.338440  881.617310  -49206.554688  -611.456970
 1565.000000  8451.439453  -65307.242188  -59292.234375  9624.397461  -49667.835938  287.088837  338.011108   48.379436  880.870239  -49201.679688  219.404037
 1566.000000  8407.229492  -65471.867188  -59500.257812  9887.522461  -49612.734375  294.937653  160.012360   48.386871  880.734924  -49146.507812  2548.419678
 1567.000000  8293.375000  -65191.843750  -59326.023438  9689.421875  -49636.601562  289.028473  125.072075   48.429878  879.952759  -49169.960938  1785.019775
 1568.000000  8266.636719  -65197.390625  -59363.703125  9746.267578  -49617.437500  290.724121   14.636597   48.589214  877.067200  -49149.261719  1606.623047
 1569.000000  8519.329102  -65291.851562  -59200.382812  9584.351562  -49616.031250  285.894287  349.922943   48.441025  879.750305  -49149.281250  1167.978271
 1570.000000  8361.439453  -65097.007812  -59155.078125  9573.503906  -49581.574219  285.570709  184.511276   48.545349  877.859741  -49113.820312  1251.671509
 1571.000000  8349.677734  -65138.851562  -59221.929688  9579.487305  -49642.441406  285.749207  199.829468   48.439163  879.784119  -49175.710938  -180.262299
 1572.000000  8270.206055  -64993.527344  -59144.742188  9535.671875  -49609.070312  284.442200  219.065186   48.376774  880.918762  -49142.941406  1652.355347
 1573.000000  8328.461914  -65320.789062  -59430.398438  9761.147461  -49669.250000  291.167999  109.163368   48.451965  879.551636  -49202.394531  992.556396
 1574.000000  8609.728516  -65304.921875  -59127.890625  9502.951172  -49624.937500  283.466187  567.419250   48.384705  880.774353  -49158.730469  1297.558350
 1575.000000  8553.689453  -65566.054688  -59435.007812  9781.599609  -49653.406250  291.778076  272.762421   48.450504  879.578186  -49186.566406  -905.613953
 1576.000000  8487.311523  -65473.812500  -59424.320312  9618.072266  -49806.250000  286.900146  279.749908   48.480213  879.039185  -49339.121094  2014.014648
 1577.000000  8437.820312  -65482.496094  -59476.523438  9826.511719  -49650.011719  293.117767   98.755104   48.612484  876.647400  -49181.609375  -867.176331
 1578.000000  8436.458984  -65251.496094  -59250.742188  9629.424805  -49621.316406  287.238800  276.739349   48.382908  880.807068  -49155.125000  2114.796143
 1579.000000  8433.113281  -65183.906250  -59174.937500  9520.208008  -49654.730469  283.980927  336.398132   48.390881  880.661926  -49188.464844  -128.210251
 1580.000000  8199.221680  -65175.652344  -59399.890625  9750.205078  -49649.687500  290.841583   40.792297   48.440907  879.752441  -49182.937500  2237.065918
 1581.000000  8352.846680  -65364.390625  -59444.851562  9699.370117  -49745.480469  289.325226  128.081772   48.409157  880.329468  -49279.039062  431.272186
 1582.000000  8298.650391  -65130.113281  -59272.585938  9573.828125  -49698.757812  285.580383  180.310867   48.347221  881.457214  -49232.910156  1376.298462
 1583.000000  8406.256836  -65341.410156  -59356.757812  9733.548828  -49623.210938  290.344757  297.128326   48.262768  882.999634  -49158.179688  1177.698242
 1584.000000  8374.556641  -65459.328125  -59517.492188  9853.585938  -49663.906250  293.925354  157.344055   48.357414  881.271423  -49197.960938  2077.401855
 1585.000000  8370.803711  -65342.339844  -59408.656250  9597.627930  -49811.027344  286.290314  184.445450   48.342010  881.552185  -49345.230469  -704.441895
 1586.000000  8436.257812  -65488.265625  -59485.656250  9728.801758  -49756.855469  290.203125  153.769180   48.395107  880.585022  -49290.546875  -1760.423096
 1587.000000  8390.592773  -65403.542969  -59439.460938  9733.869141  -49705.593750  290.354309  138.790634   48.401546  880.467896  -49239.222656  -1381.606934
 1588.000000  8459.386719  -65356.242188  -59335.468750  9643.798828  -49691.671875  287.667572  273.705933   48.367443  881.088684  -49225.632812  -897.970764
 1589.000000  8330.339844  -65211.234375  -59315.914062  9624.882812  -49691.031250  287.103302  179.961243   48.336155  881.658997  -49225.292969  1990.838257
 1590.000000  8370.283203  -65288.910156  -59351.210938  9670.670898  -49680.539062  288.469147  217.886765   48.290939  882.484497  -49215.234375  1906.732056
 1591.000000  8507.625977  -65478.472656  -59400.492188  9603.509766  -49796.984375  286.465759  336.952728   48.404633  880.411743  -49330.585938  2453.813721
 1592.000000  8223.683594  -65173.652344  -59375.687500  9626.713867  -49748.972656  287.157928    2.747660   48.453060  879.531799  -49282.105469  3151.174805
 1593.000000  8337.069336  -65257.492188  -59348.921875  9586.720703  -49762.203125  285.964966  192.674362   48.271198  882.845398  -49297.089844  1664.019165
 1594.000000  8351.363281  -65488.531250  -59574.335938  9902.350586  -49671.984375  295.379974   99.094521   48.439972  879.769409  -49205.246094  -797.798035
 1595.000000  8493.114258  -65468.191406  -59407.867188  9758.964844  -49648.902344  291.102875  290.392914   48.350739  881.393066  -49183.023438  -379.636078
 1596.000000  8470.020508  -65413.628906  -59372.421875  9696.460938  -49675.960938  289.238434  312.459076   48.398354  880.525940  -49209.621094  800.180054
 1597.000000  8505.962891  -65466.515625  -59394.570312  9697.526367  -49697.042969  289.270203  320.874847   48.331264  881.748230  -49231.351562  670.183899
 1598.000000  8319.047852  -65641.640625  -59751.414062  9941.189453  -49810.226562  296.538513  -15.582021   48.304756  882.232117  -49344.789062  2769.389404
 1599.000000  8182.935547  -65135.730469  -59381.226562  9634.873047  -49746.351562  287.401306  -39.164497   48.445885  879.662048  -49279.554688   68.036842
 1600.000000  8337.711914  -65438.632812  -59534.414062  9867.909180  -49666.503906  294.352600   61.277344   48.448032  879.623047  -49199.687500  2348.038330
 1601.000000  8466.612305  -65445.117188  -59410.390625  9737.058594  -49673.332031  290.449432  224.137390   48.363670  881.157410  -49207.328125  -477.915527
 1602.000000  8248.516602  -65230.898438  -59417.882812  9720.593750  -49697.289062  289.958313  -12.490445   48.341366  881.563965  -49231.500000  227.800385
 1603.000000  8260.416016  -65296.351562  -59467.226562  9810.583008  -49656.644531  292.642609   29.168249   48.449921  879.588806  -49189.808594  1079.680420
 1604.000000  8263.835938  -65404.296875  -59573.382812  9834.941406  -49738.441406  293.369202  -32.447628   48.460117  879.403687  -49271.507812  1329.111694
 1605.000000  8459.438477  -65638.593750  -59614.007812  9813.243164  -49800.765625  292.721954  139.665771   48.463737  879.338013  -49333.796875  1068.682373
 1606.000000  8101.779297  -65291.960938  -59627.914062  9848.712891  -49779.203125  293.779999  -174.643677   48.440933  879.751953  -49312.453125  895.961182
 1607.000000  8327.944336  -65177.902344  -59276.039062  9601.313477  -49674.726562  286.400269  204.981949   48.412975  880.260010  -49208.246094  -100.392105
 1608.000000  8732.826172  -65780.601562  -59473.078125  9700.385742  -49772.691406  289.355499  520.045715   48.357994  881.260864  -49306.742188  2472.828613
 1609.000000  8313.640625  -65373.832031  -59499.304688  9730.662109  -49768.640625  290.258636   28.264994   48.337864  881.627808  -49302.886719  -1512.567871
 1610.000000  8100.653809  -64989.207031  -59315.203125  9676.955078  -49638.250000  288.656586  -91.534576   48.472260  879.183411  -49171.199219  352.686615
 1611.000000  8523.298828  -65392.113281  -59287.085938  9616.656250  -49670.429688  286.857910  416.353851   48.357983  881.261047  -49204.480469  1691.969360
 1612.000000  8303.425781  -65224.625000  -59346.460938  9706.999023  -49639.460938  289.552795  165.367569   48.390072  880.676636  -49173.203125  3698.497803
 1613.000000  8156.385254  -65229.964844  -59500.851562  9955.571289  -49545.281250  296.967499  -58.183849   48.250999  883.215027  -49080.363281  1738.312256
 1614.000000  8397.351562  -65251.539062  -59286.351562  9588.131836  -49698.218750  286.007050  217.805542   48.450684  879.574951  -49231.375000  -1285.661011
 1615.000000  8339.580078  -65448.949219  -59545.671875  9879.561523  -49666.109375  294.700226   91.145119   48.434357  879.871399  -49199.425781  2147.633545
 1616.000000  8311.955078  -65216.785156  -59336.515625  9692.802734  -49643.710938  289.129303  103.306946   48.521328  878.294312  -49176.187500  2265.040283
 1617.000000  8497.814453  -65547.250000  -59475.468750  9712.971680  -49762.496094  289.730927  290.568115   48.459579  879.413452  -49295.566406  370.038116
 1618.000000  8386.301758  -65385.101562  -59433.757812  9724.222656  -49709.535156  290.066559  171.683029   48.318176  881.987061  -49243.968750  1770.315918
 1619.000000  8159.596680  -65194.507812  -59456.992188  9848.800781  -49608.191406  293.782623  -81.115608   48.504425  878.600403  -49140.832031  622.262573
 1620.000000  8382.152344  -65441.312500  -59486.296875  9789.523438  -49696.773438  292.014435  151.363174   48.463215  879.347473  -49229.808594  -334.796692
 1621.000000  8409.482422  -65293.679688  -59310.445312  9666.472656  -49643.972656  288.343903  287.407227   48.394402  880.597839  -49177.671875  866.610779
 1622.000000  8401.977539  -65369.292969  -59389.507812  9646.115234  -49743.390625  287.736664  242.482254   48.410923  880.297302  -49276.929688  2523.928467
 1623.000000  8308.537109  -65212.250000  -59335.531250  9601.607422  -49733.921875  286.409027  164.666183   48.370575  881.031616  -49267.851562  -745.827698
 1624.000000  8157.470703  -65262.433594  -59538.984375  9794.826172  -49744.156250  292.172607  -20.414993   48.296227  882.387939  -49278.800781  -466.849731
 1625.000000  8463.791992  -65580.632812  -59538.734375  9782.587891  -49756.148438  291.807556  273.857697   48.324879  881.864746  -49290.519531  2058.195068
 1626.000000  8335.833008  -65281.648438  -59371.656250  9639.355469  -49732.300781  287.535034  226.913589   48.315067  882.043823  -49266.765625  1968.991699
 1627.000000  8450.787109  -65612.062500  -59587.000000  9824.306641  -49762.695312  293.051971  171.816895   48.403473  880.432800  -49296.308594  -1466.488037
 1628.000000  8298.366211  -65212.500000  -59347.625000  9647.792969  -49699.832031  287.786713  133.183807   48.380447  880.851868  -49233.667969  1119.910522
 1629.000000  8407.053711  -65569.078125  -59602.578125  9891.435547  -49711.140625  295.054382  145.732193   48.435665  879.847656  -49244.441406  3217.056641
 1630.000000  8351.664062  -65478.203125  -59558.320312  9783.205078  -49775.117188  291.825958  140.662506   48.539360  877.968018  -49307.421875  -167.649597
 1631.000000  8362.282227  -65302.945312  -59375.851562  9717.835938  -49658.015625  289.876038  186.592026   48.337498  881.634521  -49192.261719  718.552368
 1632.000000  8214.614258  -65221.656250  -59431.421875  9687.415039  -49744.007812  288.968597  -16.386475   48.445354  879.671692  -49277.214844  2100.361084
 1633.000000  8401.814453  -65262.503906  -59298.125000  9582.508789  -49715.617188  285.839325  274.350952   48.257011  883.104980  -49250.640625  587.867065
 1634.000000  8232.256836  -65210.539062  -59400.929688  9701.471680  -49699.457031  289.387909   -7.667321   48.384003  880.787109  -49233.257812  202.238907
 1635.000000  8172.059570  -65286.050781  -59549.984375  9809.568359  -49740.414062  292.612335  -101.368385   48.505833  878.574890  -49273.039062  2513.796875
 1636.000000  8200.160156  -65062.671875  -59288.867188  9655.246094  -49633.621094  288.009033    9.529076   48.405174  880.401855  -49167.218750  147.318054
 1637.000000  8621.205078  -65601.867188  -59412.789062  9722.048828  -49690.742188  290.001709  443.269287   48.384220  880.783142  -49224.539062  807.622070
 1638.000000  8239.549805  -65220.062500  -59409.906250  9726.203125  -49683.703125  290.125610   67.005455   48.419720  880.137390  -49217.160156  1577.408569
 1639.000000  8203.054688  -65156.992188  -59389.039062  9770.215820  -49618.824219  291.438507   18.526993   48.381126  880.839478  -49152.652344  1581.938232
 1640.000000  8157.278320  -65029.101562  -59310.015625  9629.917969  -49680.097656  287.253510   14.426125   48.372246  881.001221  -49214.011719  100.428299
 1641.000000  8178.295410  -65070.554688  -59324.257812  9761.199219  -49563.058594  291.169525  -25.716848   48.431694  879.919800  -49096.398438  1073.618530
 1642.000000  8350.079102  -65370.250000  -59442.882812  9651.458984  -49791.421875  287.896057   79.116364   48.311935  882.101013  -49325.917969  2234.124268
 1643.000000  8158.283203  -65297.750000  -59565.156250  9834.616211  -49730.539062  293.359497  -67.405853   48.280491  882.675476  -49265.335938  2472.519287
 1644.000000  8392.035156  -65367.054688  -59405.601562  9820.052734  -49585.546875  292.925079  234.199661   48.425804  880.026794  -49118.945312  588.498657
 1645.000000  8382.971680  -65433.839844  -59489.953125  9873.700195  -49616.253906  294.525360  169.243256   48.343433  881.526245  -49150.445312  -599.097473
 1646.000000  8426.897461  -65436.679688  -59446.796875  9738.195312  -49708.601562  290.483337  257.290741   48.310482  882.127563  -49243.109375  892.156067
 1647.000000  8147.488281  -65311.945312  -59606.656250  9926.042969  -49680.613281  296.086700  -109.522057   48.367241  881.092346  -49214.574219  2376.893799
 1648.000000  8453.512695  -65347.144531  -59318.164062  9645.093750  -49673.070312  287.706177  281.432465   48.451008  879.569031  -49206.222656  600.604858
 1649.000000  8419.312500  -65401.707031  -59406.757812  9679.951172  -49726.804688  288.745972  195.076004   48.511055  878.480286  -49259.378906  114.170509
 1650.000000  8458.461914  -65261.320312  -59228.773438  9634.519531  -49594.253906  287.390778  449.968353   48.321804  881.920837  -49128.652344  1045.218994
 1651.000000  8356.333008  -65284.757812  -59356.421875  9661.273438  -49695.148438  288.188812  139.658997   48.379929  880.861267  -49228.988281  -113.437492
 1652.000000  8285.708984  -65273.156250  -59407.000000  9742.011719  -49664.988281  290.597198   87.243225   48.419880  880.134521  -49198.441406  691.096741
 1653.000000  8499.230469  -65529.804688  -59462.507812  9675.231445  -49787.277344  288.605164  366.325439   48.325096  881.860779  -49321.644531  1563.930054
 1654.000000  8437.328125  -65368.015625  -59352.703125  9636.007812  -49716.695312  287.435150  300.371368   48.278805  882.706299  -49251.507812  649.393372
 1655.000000  8603.288086  -65647.062500  -59479.953125  9751.050781  -49728.902344  290.866821  358.469238   48.485970  878.934814  -49261.718750  357.793213
 1656.000000  8494.339844  -65460.921875  -59397.468750  9769.949219  -49627.519531  291.430542  303.119354   48.355518  881.305969  -49161.593750  790.947205
 1657.000000  8397.232422  -65380.031250  -59405.929688  9709.978516  -49695.953125  289.641663  213.564087   48.380402  880.852661  -49229.789062  150.276627
 1658.000000  8322.865234  -65347.695312  -59450.906250  9811.942383  -49638.964844  292.683167  130.543365   48.296494  882.383057  -49173.609375  -702.826538
 1659.000000  8263.475586  -65271.027344  -59429.015625  9724.155273  -49704.859375  290.064545   54.644634   48.414371  880.234619  -49238.367188  2488.161377
 1660.000000  8187.546387  -65082.171875  -59318.179688  9728.755859  -49589.421875  290.201782   21.409601   48.332687  881.722290  -49123.714844  704.808472
 1661.000000  8354.374023  -65358.613281  -59438.695312  9719.392578  -49719.304688  289.922485  143.475845   48.293789  882.432434  -49253.972656  1581.714111
 1662.000000  8462.615234  -65424.187500  -59384.859375  9686.523438  -49698.335938  288.942017  284.483978   48.407150  880.365967  -49231.914062  1435.083618
 1663.000000  8425.388672  -65535.699219  -59548.007812  9803.864258  -49744.144531  292.442200  254.876755   48.432045  879.913391  -49277.480469   76.903442
 1664.000000  8571.166992  -65429.625000  -59282.320312  9525.210938  -49757.109375  284.130157  444.862946   48.303917  882.247437  -49291.679688  129.853882
 1665.000000  8473.250000  -65496.101562  -59453.617188  9701.708984  -49751.906250  289.394989  284.987579   48.326786  881.829956  -49286.257812  600.915039
 1666.000000  8489.556641  -65569.609375  -59511.789062  9707.225586  -49804.562500  289.559540  255.415054   48.371372  881.017090  -49338.484375  1452.842896
 1667.000000  8535.251953  -65577.742188  -59460.148438  9750.123047  -49710.023438  290.839142  311.040863   48.319756  881.958252  -49244.441406  1329.688110
 1668.000000  8188.456055  -65144.097656  -59391.171875  9610.495117  -49780.675781  286.674133  -31.797195   48.315987  882.027039  -49315.132812  -792.634827
 1669.000000  8455.981445  -65372.906250  -59358.195312  9589.216797  -49768.976562  286.039429  244.008606   48.462063  879.368408  -49302.023438  1534.209473
 1670.000000  8421.873047  -65373.273438  -59379.023438  9620.507812  -49758.515625  286.972809  243.496567   48.338604  881.614319  -49292.753906  -409.107849
 1671.000000  8299.515625  -65287.820312  -59415.414062  9663.127930  -49752.285156  288.244141   40.034210   48.412899  880.261414  -49285.804688  1347.107666
 1672.000000  8448.035156  -65383.308594  -59356.109375  9563.730469  -49792.378906  285.279175  278.117218   48.429340  879.962585  -49325.742188  1086.710938
 1673.000000  8316.530273  -65017.578125  -59123.070312  9541.355469  -49581.714844  284.611755  245.218307   48.301212  882.296814  -49116.312500  849.291382
 1674.000000  8538.083008  -65480.804688  -59372.906250  9610.339844  -49762.566406  286.669495  357.839569   48.388626  880.702942  -49296.320312  474.650665
 1675.000000  8153.313965  -65057.414062  -59331.007812  9673.328125  -49657.679688  288.548401  -121.717979   48.496140  878.750488  -49190.398438  445.412262
 1676.000000  8421.411133  -65438.531250  -59446.335938  9722.480469  -49723.855469  290.014587  166.840561   48.389168  880.693115  -49257.605469  2011.008179
 1677.000000  8279.892578  -65427.039062  -59572.640625  9904.574219  -49668.066406  295.446320  -23.291086   48.369595  881.049500  -49202.003906  2223.722656
 1678.000000  8147.950684  -65130.503906  -59407.492188  9710.577148  -49696.914062  289.659515  -16.071634   48.362514  881.178467  -49230.921875  2613.535156
 1679.000000  8340.880859  -65319.773438  -59408.242188  9834.981445  -49573.261719  293.370392  175.335983   48.287735  882.543091  -49107.988281  -1716.205078
 1680.000000  8498.027344  -65463.562500  -59394.859375  9690.487305  -49704.371094  289.060242  343.601685   48.410255  880.309448  -49237.917969  1324.389771
 1681.000000  8383.260742  -65228.703125  -59262.328125  9525.562500  -49736.765625  284.140656  215.991882   48.323093  881.897339  -49271.152344  -791.121582
 1682.000000  8154.276367  -65234.644531  -59509.007812  9814.227539  -49694.781250  292.751343  -55.939434   48.298359  882.348938  -49229.406250  1286.580078
 1683.000000  8450.969727  -65464.148438  -59448.437500  9684.660156  -49763.777344  288.886414  265.873993   48.306366  882.202698  -49298.324219  532.959900
 1684.000000  8254.833984  -65281.074219  -59461.601562  9775.173828  -49686.429688  291.586395   74.637970   48.346649  881.467651  -49220.589844  1490.230347
 1685.000000  8153.333496  -65282.207031  -59564.429688  9787.950195  -49776.480469  291.967499  -131.303085   48.308517  882.163391  -49311.007812  729.175781
 1686.000000  8450.297852  -65395.277344  -59363.312500  9710.450195  -49652.863281  289.655731  342.654449   48.208443  883.994690  -49188.355469  2130.395996
 1687.000000  8352.324219  -65445.265625  -59529.296875  9855.009766  -49674.289062  293.967834  142.370117   48.334263  881.693542  -49208.566406  -134.403549
 1688.000000  8448.161133  -65273.250000  -59256.039062  9646.788086  -49609.250000  287.756744  337.685028   48.318130  881.987915  -49143.683594  -869.422058
 1689.000000  8348.949219  -65362.382812  -59457.593750  9701.851562  -49755.742188  289.399231  113.774841   48.391193  880.656250  -49289.472656  3244.560547
 1690.000000  8414.894531  -65617.132812  -59639.882812  9815.093750  -49824.789062  292.777161  200.443970   48.355534  881.305664  -49358.863281  1117.237915
 1691.000000  8487.546875  -65430.796875  -59382.203125  9537.259766  -49844.945312  284.489594  334.810699   48.298939  882.338379  -49379.566406  437.638794
 1692.000000  8226.337891  -65208.781250  -59409.132812  9739.102539  -49670.031250  290.510406   41.593372   48.408104  880.348572  -49203.597656  1440.263916
 1693.000000  8279.327148  -65182.019531  -59334.773438  9651.716797  -49683.054688  287.903748  136.367783   48.341251  881.566040  -49217.265625  3547.083252
 1694.000000  8153.232422  -65117.710938  -59392.718750  9642.855469  -49749.863281  287.639435  -62.827595   48.326405  881.836914  -49284.218750  2302.714111
 1695.000000  8335.168945  -65259.375000  -59356.851562  9733.303711  -49623.546875  290.337433   81.983582   48.553280  877.716309  -49155.714844  443.835480
 1696.000000  8611.869141  -65528.414062  -59354.585938  9594.606445  -49759.980469  286.200226  463.058990   48.416977  880.187256  -49293.460938  -208.833557
 1697.000000  8333.798828  -65264.687500  -59368.109375  9761.953125  -49606.156250  291.192017   99.299355   48.507656  878.541870  -49138.765625  545.184082
 1698.000000  8454.489258  -65267.339844  -59242.117188  9623.222656  -49618.894531  287.053802  351.549316   48.326927  881.827332  -49153.246094  -229.964264
 1699.000000  8324.019531  -65447.304688  -59561.859375  9888.495117  -49673.363281  294.966675   56.802734   48.442928  879.715759  -49206.593750  788.478577
 1700.000000  8423.023438  -65496.140625  -59508.656250  9765.954102  -49742.703125  291.311371  161.917801   48.395363  880.580383  -49276.394531  1401.676270
 1701.000000  8475.304688  -65356.128906  -59306.062500  9687.319336  -49618.742188  288.965759  363.120239   48.341736  881.557251  -49152.949219  -1254.837402
 1702.000000  8455.167969  -65467.804688  -59426.531250  9645.554688  -49780.976562  287.719940  239.768982   48.365257  881.128479  -49314.957031  309.721863
 1703.000000  8462.000000  -65367.265625  -59333.718750  9607.645508  -49726.074219  286.589142  304.227112   48.322590  881.906494  -49260.464844  1240.351807
 1704.000000  8349.661133  -65451.222656  -59534.679688  9813.451172  -49721.226562  292.728180  114.462837   48.403301  880.435974  -49254.839844  -625.942627
 1705.000000  8465.434570  -65535.062500  -59501.757812  9650.673828  -49851.085938  287.872650  210.760986   48.393860  880.607727  -49384.789062  1164.539551
 1706.000000  8513.346680  -65703.390625  -59625.679688  9903.888672  -49721.789062  295.425842  226.541077   48.344799  881.501343  -49255.964844  563.599915
 1707.000000  8349.143555  -65395.011719  -59477.320312  9729.056641  -49748.265625  290.210754  160.528870   48.288628  882.526794  -49282.984375  1481.492065
 1708.000000  8123.682129  -65237.050781  -59538.500000  9894.464844  -49644.035156  295.144745  -86.747070   48.301479  882.291931  -49178.628906  2434.772217
 1709.000000  8525.777344  -65448.757812  -59357.664062  9660.170898  -49697.492188  288.155945  330.799530   48.340824  881.573853  -49231.707031  784.852295
 1710.000000  8365.281250  -65289.757812  -59360.218750  9677.513672  -49682.703125  288.673248  141.713791   48.478256  879.074646  -49215.593750  -1885.313965
 1711.000000  8517.255859  -65503.066406  -59422.242188  9703.914062  -49718.328125  289.460754  339.819855   48.313713  882.068542  -49252.804688  -684.380981
 1712.000000  8377.471680  -65295.226562  -59345.546875  9748.358398  -49597.187500  290.786499  131.987625   48.473587  879.159302  -49130.125000  2165.815674
 1713.000000  8551.892578  -65566.085938  -59443.914062  9770.550781  -49673.363281  291.448486  300.754852   48.430763  879.936707  -49206.710938  637.412415
 1714.000000  8520.906250  -65573.593750  -59481.312500  9760.717773  -49720.593750  291.155182  330.246002   48.341969  881.552979  -49254.796875  831.397949
 1715.000000  8351.265625  -65358.269531  -59428.734375  9722.814453  -49705.921875  290.024536  275.665161   48.269905  882.869080  -49240.820312  2052.591064
 1716.000000  8369.166016  -65332.058594  -59394.484375  9664.482422  -49730.000000  288.284546  265.626129   48.354149  881.330933  -49264.085938  2177.617676
 1717.000000  8210.824219  -65200.906250  -59418.351562  9651.955078  -49766.398438  287.910858    9.639415   48.423370  880.071045  -49299.820312  1791.168091
 1718.000000  8160.839355  -65125.308594  -59391.109375  9651.373047  -49739.734375  287.893494  -30.095840   48.438480  879.796509  -49273.007812  512.969849
 1719.000000  8462.746094  -65575.156250  -59544.843750  9647.433594  -49897.410156  287.776001  335.109039   48.181149  884.495422  -49433.164062  757.509338
 1720.000000  8362.494141  -65373.824219  -59436.148438  9703.488281  -49732.660156  289.448059  151.022507   48.341194  881.567078  -49266.871094  1807.459961
 1721.000000  8379.695312  -65510.859375  -59569.562500  9779.648438  -49789.914062  291.719849  158.287247   48.280018  882.684143  -49324.714844  1797.130005
 1722.000000  8326.320312  -65394.332031  -59505.484375  9782.232422  -49723.250000  291.796936  127.079750   48.314571  882.052856  -49257.718750  1541.672852
 1723.000000  8536.866211  -65585.859375  -59476.632812  9821.951172  -49654.679688  292.981720  271.001984   48.491962  878.826172  -49187.437500  -87.473465
 1724.000000  8513.499023  -65572.945312  -59490.890625  9724.708984  -49766.179688  290.081024  251.005615   48.494473  878.780701  -49298.914062  716.129883
 1725.000000  8313.729492  -65464.765625  -59592.429688  9788.734375  -49803.695312  291.990875  -40.146629   48.507706  878.540955  -49336.304688  826.465149
 1726.000000  8448.304688  -65534.472656  -59522.140625  9741.779297  -49780.359375  290.590240  164.647232   48.309166  882.151550  -49314.878906  1481.843018
 1727.000000  8442.458984  -65403.105469  -59397.140625  9719.579102  -49677.562500  289.928040  187.135376   48.514248  878.422485  -49210.105469  1973.123657
 1728.000000  8498.093750  -65451.726562  -59387.937500  9660.982422  -49726.953125  288.180145  334.013275   48.384212  880.783325  -49260.750000  130.898376
 1729.000000  8201.324219  -65168.531250  -59401.273438  9715.000000  -49686.273438  289.791443   57.079773   48.374191  880.965759  -49220.167969  -963.140991
 1730.000000  8504.890625  -65603.085938  -59531.062500  9892.160156  -49638.902344  295.075989  232.077133   48.406097  880.385071  -49172.488281  496.100403
 1731.000000  8319.398438  -65354.765625  -59462.320312  9782.483398  -49679.835938  291.804413   15.701528   48.439251  879.782532  -49213.101562  1691.693848
 1732.000000  8140.179688  -65166.585938  -59459.226562  9786.270508  -49672.957031  291.917389  -49.975327   48.364395  881.144226  -49206.945312  214.735962
 1733.000000  8202.823242  -65272.429688  -59494.460938  9759.072266  -49735.390625  291.106079  -66.478554   48.396091  880.567139  -49269.074219  1157.992432
 1734.000000  8429.789062  -65507.101562  -59503.718750  9836.547852  -49667.171875  293.417114  162.249283   48.417107  880.184875  -49200.652344  145.546692
 1735.000000  8159.988281  -65205.714844  -59486.140625  9827.953125  -49658.187500  293.160767  -64.819176   48.321644  881.923767  -49192.589844  -482.154785
 1736.000000  8438.233398  -65406.898438  -59400.703125  9656.342773  -49744.359375  288.041748  195.121536   48.438412  879.797791  -49277.636719  -391.460785
 1737.000000  8481.108398  -65429.656250  -59383.875000  9566.796875  -49817.078125  285.370636  317.541504   48.355820  881.300476  -49351.148438  2424.933105
 1738.000000  8575.950195  -65490.460938  -59341.992188  9566.763672  -49775.226562  285.369659  425.396881   48.258224  883.082764  -49310.238281  603.614380
 1739.000000  8420.068359  -65409.621094  -59417.867188  9724.429688  -49693.437500  290.072723  274.800568   48.349850  881.409302  -49227.566406  2212.027344
 1740.000000  8284.781250  -65253.980469  -59402.851562  9771.296875  -49631.554688  291.470734  103.256355   48.407837  880.353455  -49165.125000  2354.546387
 1741.000000  8077.525879  -65080.425781  -59432.367188  9763.117188  -49669.250000  291.226746  -153.974716   48.438862  879.789612  -49202.519531  -575.692566
 1742.000000  8442.875000  -65482.949219  -59470.296875  9767.050781  -49703.246094  291.344086  204.086258   48.341572  881.560242  -49237.453125  -1714.486084
 1743.000000  8525.761719  -65562.226562  -59459.734375  9762.471680  -49697.261719  291.207489  356.156647   48.359722  881.229370  -49231.296875  1004.004333
 1744.000000  8372.903320  -65568.757812  -59628.148438  9867.240234  -49760.906250  294.332672  131.762939   48.407310  880.363037  -49294.480469  646.361572
 1745.000000  8526.140625  -65589.828125  -59501.125000  9735.949219  -49765.175781  290.416351  288.389526   48.322666  881.905090  -49299.566406  438.571686
 1746.000000  8400.748047  -65566.406250  -59590.617188  9834.291016  -49756.328125  293.349823   37.281761   48.430809  879.935852  -49289.675781  441.933746
 1747.000000  8306.549805  -65313.871094  -59442.765625  9723.525391  -49719.242188  290.045746   62.111431   48.356010  881.296997  -49253.312500  -329.930237
 1748.000000  8315.670898  -65392.945312  -59514.937500  9756.607422  -49758.328125  291.032562   55.695385   48.340641  881.577209  -49292.546875  867.458496
 1749.000000  8343.100586  -65245.351562  -59332.265625  9638.013672  -49694.250000  287.494995  204.391922   48.358479  881.252014  -49228.296875  425.373322
 1750.000000  8182.444336  -65196.414062  -59447.820312  9711.011719  -49736.808594  289.672485   25.938507   48.256947  883.106140  -49271.832031  1689.742188
 1751.000000  8351.492188  -65471.265625  -59554.789062  9802.966797  -49751.820312  292.415436   86.270241   48.415474  880.214600  -49285.316406  921.137390
 1752.000000  8480.879883  -65334.304688  -59287.320312  9584.241211  -49703.078125  285.890991  402.927094   48.321167  881.932495  -49237.484375  177.559189
 1753.000000  8111.490723  -65002.156250  -59318.515625  9600.452148  -49718.062500  286.374573  -89.066742   48.484856  878.955017  -49250.890625  378.795715
 1754.000000  8478.152344  -65311.886719  -59266.070312  9576.344727  -49689.726562  285.655457  335.350250   48.563675  877.528442  -49221.796875  1604.905640
 1755.000000  8089.158691  -65100.976562  -59442.062500  9685.065430  -49756.996094  288.898529  -153.395462   48.522179  878.278931  -49289.464844  -1395.644409
 1756.000000  8344.335938  -65429.359375  -59511.914062  9780.138672  -49731.773438  291.734497  131.879486   48.390129  880.675598  -49265.515625  756.525452
 1757.000000  8422.348633  -65353.167969  -59365.773438  9661.713867  -49704.058594  288.201965  251.093826   48.471638  879.194702  -49237.015625  -136.988220
 1758.000000  8312.134766  -65364.335938  -59483.046875  9829.529297  -49653.515625  293.207764    6.077616   48.512489  878.454346  -49186.078125  1830.249878
 1759.000000  8328.283203  -65317.128906  -59416.945312  9713.945312  -49703.000000  289.759979   49.682705   48.506771  878.557861  -49235.617188  932.880554
 1760.000000  8296.381836  -65054.828125  -59186.757812  9523.532227  -49663.226562  284.080109  191.315536   48.373165  880.984436  -49197.128906  1294.947998
 1761.000000  8418.065430  -65437.234375  -59444.218750  9794.888672  -49649.328125  292.174469  152.799271   48.503452  878.617981  -49181.976562  3000.591553
 1762.000000  8363.020508  -65292.250000  -59355.500000  9778.660156  -49576.839844  291.690369  238.211914   48.392540  880.631714  -49110.558594  477.889832
 1763.000000  8370.892578  -65554.859375  -59606.468750  9857.825195  -49748.644531  294.051819  104.930260   48.437920  879.806702  -49281.925781  722.687500
 1764.000000  8252.578125  -65305.433594  -59481.210938  9869.261719  -49611.949219  294.392944  -40.771904   48.482231  879.002563  -49144.800781  -189.573608
 1765.000000  8309.790039  -65310.464844  -59425.648438  9699.632812  -49726.015625  289.333038  113.625023   48.444420  879.688660  -49259.234375  1288.251709
 1766.000000  8409.236328  -65491.085938  -59517.281250  9803.013672  -49714.265625  292.416840  122.281860   48.428661  879.974915  -49247.636719  2584.863525
 1767.000000  8493.273438  -65380.570312  -59319.492188  9635.562500  -49683.929688  287.421875  334.869293   48.397850  880.535095  -49217.597656  1708.854370
 1768.000000  8272.627930  -65391.558594  -59550.984375  9862.203125  -49688.781250  294.182404   -6.154887   48.428188  879.983521  -49222.156250  1826.680054
 1769.000000  8330.536133  -65415.976562  -59516.289062  9806.644531  -49709.644531  292.525146   38.628918   48.358803  881.246094  -49243.687500  -2430.943115
 1770.000000  8478.189453  -65387.683594  -59338.375000  9621.328125  -49717.046875  286.997284  342.299561   48.430717  879.937561  -49250.398438  -81.632286
 1771.000000  8234.064453  -65233.152344  -59420.437500  9740.576172  -49679.859375  290.554352   19.223429   48.467144  879.276184  -49212.859375  868.100586
 1772.000000  8450.939453  -65322.960938  -59298.359375  9618.718750  -49679.640625  286.919434  354.306305   48.294083  882.427063  -49214.308594  1029.907104
 1773.000000  8328.480469  -65234.484375  -59331.507812  9706.611328  -49624.898438  289.541229  150.259811   48.408394  880.343323  -49158.464844   39.498734
 1774.000000  8277.406250  -65365.375000  -59521.648438  9719.882812  -49801.765625  289.937103  -21.051514   48.375778  880.936890  -49335.644531  -944.284424
 1775.000000  8586.773438  -65628.304688  -59463.328125  9686.046875  -49777.281250  288.927795  344.036774   48.281666  882.653992  -49312.066406  573.925476
 1776.000000  8354.477539  -65309.480469  -59379.671875  9638.242188  -49741.429688  287.501801  197.405090   48.401253  880.473206  -49275.062500  1382.513672
 1777.000000  8269.115234  -65321.585938  -59490.476562  9847.146484  -49643.328125  293.733276   30.791483   48.291416  882.475830  -49178.019531  695.182068
 1778.000000  8419.205078  -65272.636719  -59281.562500  9558.117188  -49723.445312  285.111755  313.834869   48.245544  883.314880  -49258.578125  1351.442505
 1779.000000  8366.360352  -65477.878906  -59544.023438  9878.567383  -49665.457031  294.670532  126.299995   48.294716  882.415527  -49200.117188  -762.190796
 1780.000000  8455.986328  -65505.453125  -59482.179688  9739.708008  -49742.472656  290.528473  238.884262   48.403172  880.438293  -49276.085938   96.508774
 1781.000000  8216.977539  -64979.628906  -59188.671875  9543.806641  -49644.867188  284.684875   50.158680   48.433949  879.878845  -49178.187500  152.285172
 1782.000000  8395.213867  -65367.613281  -59399.875000  9726.903320  -49672.972656  290.146515  165.719238   48.430252  879.945984  -49206.328125  1673.905884
 1783.000000  8540.391602  -65638.906250  -59526.484375  9848.490234  -49677.992188  293.773346  226.108078   48.427734  879.991760  -49211.371094  2241.161133
 1784.000000  8338.223633  -65140.656250  -59221.695312  9497.449219  -49724.246094  283.302063  230.582214   48.403988  880.423462  -49257.851562  952.633850
 1785.000000  8446.391602  -65588.718750  -59572.093750  9789.970703  -49782.125000  292.027771  210.267395   48.304119  882.243713  -49316.695312  3803.052734
 1786.000000  8372.991211  -65331.992188  -59381.734375  9748.523438  -49633.210938  290.791412  268.581451   48.349480  881.416016  -49167.343750  1039.014893
 1787.000000  8396.604492  -65566.906250  -59608.406250  9818.936523  -49789.468750  292.891785   87.750366   48.519806  878.321838  -49321.960938  1875.157227
 1788.000000  8292.079102  -65417.632812  -59556.242188  9872.611328  -49683.632812  294.492889   10.024638   48.392967  880.623962  -49217.347656  3448.049072
 1789.000000  8241.264648  -65181.406250  -59369.906250  9568.572266  -49801.335938  285.423615   51.512241   48.394936  880.588135  -49335.031250  -116.446381
 1790.000000  8340.787109  -65417.734375  -59504.695312  9774.802734  -49729.890625  291.575317  106.691956   48.296436  882.384094  -49264.535156  -480.799652
 1791.000000  8339.114258  -65246.855469  -59338.484375  9686.656250  -49651.828125  288.945984  170.664368   48.353447  881.343689  -49185.921875  -150.186172
 1792.000000  8448.399414  -65448.289062  -59429.226562  9686.824219  -49742.402344  288.950989  171.334961   48.293171  882.443726  -49277.078125  -1062.647095
 1793.000000  8460.198242  -65498.406250  -59469.140625  9691.750000  -49777.390625  289.097900  295.065308   48.298161  882.352600  -49312.015625   78.255295
 1794.000000  8526.519531  -65549.968750  -59449.578125  9726.853516  -49722.726562  290.145020  296.667847   48.417404  880.179504  -49256.203125  563.899292
 1795.000000  8254.216797  -65162.355469  -59344.546875  9639.611328  -49704.937500  287.542664   96.061890   48.343338  881.528015  -49239.128906  -656.897705
 1796.000000  8506.074219  -65653.054688  -59584.960938  9884.128906  -49700.832031  294.836426  229.398972   48.565083  877.502991  -49232.886719  2105.720215
 1797.000000  8456.633789  -65526.960938  -59506.421875  9718.820312  -49787.601562  289.905396  179.768051   48.390736  880.664551  -49321.335938  -742.911682
 1798.000000  8369.054688  -65190.750000  -59247.242188  9586.923828  -49660.320312  285.971039  276.435638   48.459404  879.416626  -49193.394531  1719.297485
 1799.000000  8409.497070  -65504.253906  -59524.257812  9879.038086  -49645.218750  294.684601  178.863846   48.337463  881.635132  -49179.468750  971.297302
 1800.000000  8530.628906  -65504.523438  -59402.671875  9858.936523  -49543.734375  294.084930  305.090698   48.484097  878.968750  -49076.570312  2232.875977
 1801.000000  8310.963867  -65388.562500  -59506.750000  9761.385742  -49745.363281  291.175110   66.154907   48.324726  881.867493  -49279.734375  -679.376587
 1802.000000  8293.291992  -65183.343750  -59324.703125  9615.935547  -49708.765625  286.836426  172.869125   48.371883  881.007812  -49242.683594  2313.545654
 1803.000000  8253.788086  -65339.687500  -59523.390625  9824.236328  -49699.156250  293.049896  -64.760048   48.479568  879.050842  -49232.035156  -1226.077271
 1804.000000  8248.824219  -65291.281250  -59471.890625  9868.904297  -49602.984375  294.382294  -24.361603   48.420662  880.120300  -49136.429688  976.055725
 1805.000000  8380.929688  -65385.691406  -59436.812500  9734.342773  -49702.468750  290.368439  155.163040   48.311642  882.106384  -49236.964844  2674.016602
 1806.000000  8352.731445  -65441.234375  -59520.523438  9860.289062  -49660.234375  294.125305  122.822746   48.553143  877.718811  -49192.406250  -1323.332886
 1807.000000  8272.954102  -65274.000000  -59434.835938  9755.295898  -49679.539062  290.993439   99.741974   48.292671  882.452881  -49214.218750  1362.293335
 1808.000000  8410.941406  -65381.578125  -59404.546875  9667.202148  -49737.343750  288.365662  226.089600   48.420738  880.118896  -49270.789062  -1590.258301
 1809.000000  8516.882812  -65225.820312  -59137.359375  9520.161133  -49617.199219  283.979553  324.209961   48.531075  878.117920  -49149.582031  -643.267700
 1810.000000  8335.177734  -65339.511719  -59431.531250  9655.701172  -49775.828125  288.022614  133.630264   48.354576  881.323120  -49309.910156  -1309.217896
 1811.000000  8276.889648  -65474.902344  -59636.171875  9976.906250  -49659.265625  297.603912   10.637074   48.373363  880.980835  -49193.167969  -1876.269653
 1812.000000  8284.004883  -65371.417969  -59513.117188  9731.943359  -49781.171875  290.296844   43.453022   48.356457  881.288879  -49315.238281  2190.206055
 1813.000000  8258.399414  -65340.453125  -59509.250000  9795.960938  -49713.289062  292.206451   64.388542   48.311840  882.102722  -49247.785156  -1511.871460
 1814.000000  8400.593750  -65494.875000  -59522.570312  9763.650391  -49758.921875  291.242645  191.446289   48.349072  881.423462  -49293.058594  266.151337
 1815.000000  8419.207031  -65394.777344  -59408.921875  9674.607422  -49734.312500  288.586548  210.164841   48.374897  880.952942  -49268.199219  -436.720581
 1816.000000  8472.169922  -65544.851562  -59506.820312  9763.955078  -49742.867188  291.251740  239.864944   48.352970  881.352417  -49276.964844  2101.505371
 1817.000000  8291.015625  -65177.121094  -59319.218750  9589.596680  -49729.621094  286.050751  144.551895   48.310379  882.129395  -49264.128906  2485.137451
 1818.000000  8356.311523  -65491.367188  -59559.867188  9865.013672  -49694.851562  294.266235   52.152435   48.391079  880.658325  -49228.582031  719.963440
 1819.000000  8140.329102  -65232.472656  -59523.570312  9872.065430  -49651.503906  294.476593  -153.075150   48.502056  878.643311  -49184.167969  -389.954102
 1820.000000  8497.654297  -65427.949219  -59354.226562  9639.181641  -49715.046875  287.529846  316.184296   48.287479  882.547729  -49249.777344  1429.726807
 1821.000000  8281.441406  -65306.996094  -59460.132812  9699.151367  -49760.980469  289.318695   48.207752   48.343224  881.530090  -49295.171875  -1356.472290
 1822.000000  8436.686523  -65224.546875  -59210.835938  9570.648438  -49640.187500  285.485535  306.984528   48.233334  883.538513  -49175.437500  2501.764648
 1823.000000  8294.234375  -65349.960938  -59485.914062  9802.976562  -49682.937500  292.415710   92.516701   48.332767  881.720825  -49217.230469  -1740.938110
 1824.000000  8504.436523  -65488.687500  -59420.750000  9760.593750  -49660.156250  291.151459  253.841690   48.439526  879.777527  -49193.421875  723.713989
 1825.000000  8227.512695  -65268.488281  -59477.453125  9779.949219  -49697.503906  291.728821    7.934153   48.439209  879.783264  -49230.773438  1627.303223
 1826.000000  8356.907227  -65412.863281  -59496.812500  9796.503906  -49700.308594  292.222656  123.664917   48.475574  879.123291  -49233.226562  2159.657715
 1827.000000  8088.603516  -65051.457031  -59394.210938  9689.916016  -49704.296875  289.043213  -72.811485   48.246235  883.302246  -49239.425781  -411.801056
 1828.000000  8329.490234  -65488.320312  -59584.601562  9807.606445  -49776.996094  292.553833  104.824516   48.291248  882.478882  -49311.691406  -127.008682
 1829.000000  8425.384766  -65517.078125  -59523.695312  9715.622070  -49808.074219  289.809998  146.108383   48.493198  878.803772  -49340.820312  1199.508179
 1830.000000  8513.397461  -65662.796875  -59583.250000  9833.712891  -49749.539062  293.332550  211.110764   48.461067  879.386475  -49282.597656  1570.993774
 1831.000000  8426.850586  -65527.023438  -59525.367188  9781.530273  -49743.835938  291.776001  199.187454   48.441196  879.747192  -49277.085938  -927.904724
 1832.000000  8469.423828  -65450.335938  -59403.671875  9577.495117  -49826.175781  285.689758  240.563370   48.480370  879.036316  -49359.046875  4527.704102
 1833.000000  8717.342773  -65624.257812  -59339.601562  9563.679688  -49775.921875  285.277679  527.906982   48.418388  880.161621  -49309.390625  -627.247681
 1834.000000  8328.682617  -65200.039062  -59302.882812  9660.841797  -49642.039062  288.175934  166.329391   48.564693  877.510071  -49174.097656  -1003.815735
 1835.000000  8299.246094  -65339.148438  -59476.187500  9766.867188  -49709.320312  291.338593   60.945663   48.445446  879.670044  -49242.527344  -561.760132
 1836.000000  8394.001953  -65442.148438  -59489.156250  9867.375000  -49621.781250  294.336670  148.008362   48.380505  880.850830  -49155.613281  -1155.261353
 1837.000000  8325.189453  -65481.847656  -59588.632812  9928.529297  -49660.101562  296.160858   -7.718719   48.379387  880.871155  -49193.945312  -375.380310
 1838.000000  8465.493164  -65473.335938  -59436.507812  9703.720703  -49732.789062  289.454987  225.814041   48.411472  880.287354  -49266.324219  912.948853
 1839.000000  8349.102539  -65477.527344  -59562.695312  9862.017578  -49700.679688  294.176880  -12.800415   48.522282  878.277039  -49233.148438  -595.617676
 1840.000000  8365.193359  -65204.488281  -59269.687500  9722.216797  -49547.468750  290.006714  224.577820   48.413696  880.246887  -49080.984375  -66.472023
 1841.000000  8300.253906  -65392.066406  -59519.804688  9845.555664  -49674.250000  293.685822   51.643158   48.417686  880.174377  -49207.726562  304.816193
 1842.000000  8422.724609  -65314.214844  -59317.460938  9680.826172  -49636.632812  288.772064  281.679199   48.433701  879.883362  -49169.953125  -1560.698853
 1843.000000  8580.711914  -65490.589844  -59330.640625  9661.751953  -49668.890625  288.203094  487.816986   48.368820  881.063599  -49202.835938  2342.451660
 1844.000000  8206.962891  -65112.375000  -59333.960938  9810.702148  -49523.257812  292.646179   -4.882317   48.517048  878.371765  -49055.777344  -317.389374
 1845.000000  8310.595703  -65356.101562  -59468.359375  9755.150391  -49713.210938  290.989105   32.998535   48.436531  879.831909  -49246.503906  2274.113525
 1846.000000  8349.850586  -65429.187500  -59507.421875  9798.880859  -49708.539062  292.293549  114.042625   48.431591  879.921692  -49241.878906  1834.022583
 1847.000000  8386.124023  -65194.632812  -59241.953125  9745.792969  -49496.160156  290.709930  192.310318   48.486721  878.921204  -49028.968750  -2139.402344
 1848.000000  8272.954102  -65242.261719  -59402.843750  9776.470703  -49626.375000  291.625061  132.971252   48.422421  880.088318  -49159.804688  104.683006
 1849.000000  8418.103516  -65496.476562  -59509.414062  9802.721680  -49706.691406  292.408112  273.963623   48.245136  883.322327  -49241.828125  1261.839233
 1850.000000  8446.689453  -65096.835938  -59080.171875  9416.536133  -49663.636719  280.888489  318.606781   48.457474  879.451660  -49196.730469  1594.792847
 1851.000000  8310.950195  -65170.851562  -59289.867188  9672.587891  -49617.281250  288.526306  185.945801   48.487583  878.905579  -49150.082031  109.473724
 1852.000000  8483.924805  -65351.269531  -59296.468750  9553.218750  -49743.250000  284.965637  302.739410   48.350464  881.398071  -49277.371094  1036.017700
 1853.000000  8371.622070  -65504.140625  -59558.257812  9712.287109  -49845.968750  289.710510  148.066177   48.409271  880.327393  -49379.523438  3008.962891
 1854.000000  8294.691406  -65415.843750  -59554.859375  9811.505859  -49743.351562  292.670135   12.466179   48.342037  881.551758  -49277.554688  295.817322
 1855.000000  8494.689453  -65775.539062  -59719.851562  10022.335938  -49697.515625  298.959045  191.498337   48.405869  880.389282  -49231.105469  1367.005859
 1856.000000  8284.893555  -65227.105469  -59370.984375  9742.132812  -49628.851562  290.600800   95.155121   48.474548  879.141907  -49161.777344  -51.645756
 1857.000000  8472.274414  -65268.167969  -59235.703125  9606.417969  -49629.285156  286.552521  290.162140   48.505783  878.575806  -49161.910156  538.970825
 1858.000000  8320.576172  -65335.937500  -59449.156250  9734.244141  -49714.914062  290.365479  138.010315   48.346840  881.464172  -49249.070312  -251.690674
 1859.000000  8446.988281  -65365.343750  -59347.421875  9618.691406  -49728.730469  286.918640  334.027313   48.377258  880.909912  -49262.593750  -235.758759
 1860.000000  8259.282227  -65264.777344  -59439.039062  9721.816406  -49717.222656  289.994781   59.015854   48.305557  882.217468  -49251.777344  -327.562256
 1861.000000  8263.455078  -65317.652344  -59490.945312  9752.152344  -49738.792969  290.899658   50.544941   48.357384  881.271973  -49272.847656  1358.074219
 1862.000000  8592.481445  -65535.628906  -59383.210938  9607.806641  -49775.406250  286.593933  456.275055   48.381847  880.826355  -49309.226562   40.723568
 1863.000000  8700.541016  -65716.078125  -59445.867188  9700.711914  -49745.156250  289.365234  467.853394   48.462914  879.352966  -49278.195312  -348.511963
 1864.000000  8299.276367  -65334.902344  -59457.515625  9738.703125  -49718.812500  290.498505   60.987507   48.508541  878.525818  -49251.414062  145.496643
 1865.000000  8372.078125  -65281.964844  -59341.453125  9622.673828  -49718.781250  287.037415  195.574661   48.419682  880.138123  -49252.238281  2250.260010
 1866.000000  8334.705078  -65474.062500  -59580.984375  9905.455078  -49675.531250  295.472595   82.427528   48.529816  878.140686  -49207.925781  -739.916504
 1867.000000  8392.113281  -65398.269531  -59446.000000  9667.287109  -49778.710938  288.368195  249.467941   48.189297  884.345886  -49314.386719  -1504.397095
 1868.000000  8366.595703  -65191.234375  -59256.687500  9622.205078  -49634.484375  287.023438  207.677475   48.492630  878.814087  -49167.238281  1853.102783
 1869.000000  8379.628906  -65365.273438  -59414.351562  9709.468750  -49704.882812  289.626465  147.966660   48.490803  878.847229  -49237.652344  222.860596
 1870.000000  8317.283203  -65500.593750  -59621.000000  9926.919922  -49694.078125  296.112854  -13.565155   48.416553  880.194946  -49227.562500  2295.111572
 1871.000000  8494.871094  -65340.738281  -59279.468750  9557.094727  -49722.375000  285.081238  335.275269   48.330402  881.763977  -49256.691406  2025.872803
 1872.000000  8350.500000  -65164.160156  -59248.734375  9505.734375  -49743.000000  283.549194  281.132843   48.379532  880.868530  -49276.843750  765.131592
 1873.000000  8539.371094  -65494.699219  -59393.750000  9664.718750  -49729.031250  288.291595  400.098267   48.410694  880.301514  -49262.574219  2348.843506
 1874.000000  8140.486328  -65340.425781  -59631.601562  9913.000000  -49718.601562  295.697632  -138.198563   48.301765  882.286743  -49253.195312  447.294708
 1875.000000  8367.251953  -65199.546875  -59257.335938  9612.965820  -49644.371094  286.747833  180.278061   48.293713  882.433838  -49179.039062  2663.547607
 1876.000000  8406.855469  -65416.152344  -59438.078125  9679.816406  -49758.261719  288.741943  161.837448   48.428177  879.983704  -49291.636719  -1297.559082
 1877.000000  8278.988281  -65354.742188  -59511.109375  9722.362305  -49788.746094  290.011047   60.097675   48.207096  884.019348  -49324.250000  1927.338257
 1878.000000  8500.949219  -65469.886719  -59404.062500  9758.767578  -49645.296875  291.096985  369.901581   48.198475  884.177490  -49180.882812  2118.338135
 1879.000000  8226.656250  -65217.394531  -59422.335938  9640.958008  -49781.378906  287.582825   62.602123   48.359798  881.227966  -49315.410156  383.644073
 1880.000000  8483.645508  -65313.078125  -59264.265625  9589.110352  -49675.156250  286.036255  411.672485   48.188141  884.367126  -49210.843750  -926.651611
 1881.000000  8317.039062  -65336.054688  -59449.671875  9783.891602  -49665.781250  291.846436  113.945717   48.498325  878.710876  -49198.480469  575.363342
 1882.000000  8502.733398  -65517.511719  -59458.507812  9655.222656  -49803.285156  288.008331  310.420410   48.441769  879.736816  -49336.527344  -110.140312
 1883.000000  8377.229492  -65331.402344  -59378.726562  9660.615234  -49718.109375  288.169189  116.242615   48.413498  880.250488  -49251.625000  917.928528
 1884.000000  8443.750000  -65425.992188  -59408.242188  9688.526367  -49719.714844  289.001740  206.718918   48.482544  878.996887  -49252.566406  1758.530884
 1885.000000  8329.095703  -65400.062500  -59506.046875  9797.666016  -49708.382812  292.257324   78.937012   48.413746  880.246033  -49241.894531  1648.562622
 1886.000000  8254.333008  -65267.867188  -59450.750000  9699.181641  -49751.570312  289.319580   78.028542   48.393158  880.620483  -49285.281250  -591.450684
 1887.000000  8302.542969  -65212.617188  -59342.242188  9739.949219  -49602.292969  290.535675  161.413040   48.443470  879.705872  -49135.519531  2922.891602
 1888.000000  8431.408203  -65374.992188  -59375.984375  9698.937500  -49677.046875  289.312317  284.001587   48.415169  880.220154  -49210.546875  -1000.819885
 1889.000000  8311.523438  -65174.359375  -59295.828125  9580.725586  -49715.101562  285.786163  182.204636   48.273651  882.800537  -49249.964844  332.064636
 1890.000000  8455.904297  -65494.296875  -59474.406250  9690.744141  -49783.664062  289.067902  234.896530   48.372196  881.002075  -49317.578125  2268.072510
 1891.000000  8415.338867  -65288.539062  -59304.601562  9626.294922  -49678.304688  287.145447  231.270752   48.514175  878.423828  -49210.851562  887.964417
 1892.000000  8545.727539  -65427.066406  -59306.937500  9635.977539  -49670.960938  287.434265  325.192657   48.365456  881.124878  -49204.941406  508.308960
 1893.000000  8356.083984  -65283.218750  -59358.296875  9680.150391  -49678.148438  288.751892  221.926865   48.266106  882.938599  -49213.085938  1584.554810
 1894.000000  8420.566406  -65380.125000  -59384.000000  9709.173828  -49674.828125  289.617645  251.212936   48.288704  882.525391  -49209.546875  -489.881042
 1895.000000  8415.239258  -65454.605469  -59473.882812  9765.367188  -49708.515625  291.293854  214.990234   48.402649  880.447815  -49242.136719  1000.475098
 1896.000000  8523.986328  -65375.171875  -59275.171875  9536.929688  -49738.242188  284.479736  427.911041   48.360615  881.213074  -49272.265625  471.821564
 1897.000000  8648.845703  -65461.468750  -59243.000000  9475.162109  -49767.835938  282.637238  553.492981   48.222012  883.745911  -49303.195312  -862.364014
 1898.000000  8477.578125  -65712.273438  -59664.281250  9858.080078  -49806.203125  294.059418  158.898376   48.342815  881.537537  -49340.398438   -9.061212
 1899.000000  8163.636230  -65331.835938  -59597.203125  9928.293945  -49668.910156  296.153839  -122.539001   48.482025  879.006348  -49201.765625  -156.105011
 1900.000000  8155.889648  -65055.652344  -59329.093750  9609.048828  -49720.046875  286.630981  -38.637787   48.312874  882.083862  -49254.531250  1233.416748
 1901.000000  8529.559570  -65621.679688  -59524.382812  9770.397461  -49753.984375  291.443909  193.126663   48.548378  877.804932  -49286.199219  -2291.064209
 1902.000000  8418.344727  -65445.542969  -59456.132812  9602.074219  -49854.058594  286.422943  195.772720   48.357891  881.262695  -49388.109375  2851.642578
 1903.000000  8452.792969  -65160.156250  -59125.429688  9561.106445  -49564.324219  285.200897  365.179443   48.319839  881.956726  -49098.742188  1042.677856
 1904.000000  8464.514648  -65348.156250  -59316.468750  9676.494141  -49639.976562  288.642853  340.358429   48.386501  880.741638  -49173.753906  999.873352
 1905.000000  8383.761719  -65482.613281  -59523.812500  9749.031250  -49774.781250  290.806580  210.511612   48.261620  883.020630  -49309.761719  706.460510
 1906.000000  8266.050781  -65256.644531  -59422.304688  9730.414062  -49691.890625  290.251221   91.168732   48.242310  883.374084  -49227.054688  1179.515137
 1907.000000  8329.076172  -65427.750000  -59528.742188  9877.553711  -49651.187500  294.640289   46.885540   48.455429  879.488770  -49184.300781  1162.850342
 1908.000000  8354.034180  -65292.535156  -59360.656250  9582.666016  -49777.992188  285.844025  110.773102   48.425461  880.033081  -49311.390625  3835.905518
 1909.000000  8410.846680  -65506.273438  -59525.421875  9792.243164  -49733.179688  292.095551  173.570816   48.417431  880.179016  -49266.656250  864.981873
 1910.000000  8464.805664  -65403.566406  -59373.656250  9605.081055  -49768.574219  286.512634  310.879028   48.420975  880.114563  -49302.019531  1959.715576
 1911.000000  8437.119141  -65542.820312  -59540.640625  9818.805664  -49721.835938  292.887878  210.626648   48.274117  882.792053  -49256.695312  1793.614746
 1912.000000  8229.527344  -65230.968750  -59434.250000  9689.302734  -49744.945312  289.024902   50.502918   48.382957  880.806152  -49278.753906  2062.227783
 1913.000000  8471.396484  -65470.359375  -59432.164062  9654.505859  -49777.656250  287.986938  281.399048   48.410427  880.306335  -49311.203125  2278.246094
 1914.000000  8273.813477  -65453.933594  -59616.789062  9903.076172  -49713.710938  295.401611  -87.123924   48.525127  878.225525  -49246.152344  1750.062744
 1915.000000  8339.179688  -65490.859375  -59590.265625  9887.771484  -49702.492188  294.945099   67.005264   48.308937  882.155762  -49237.015625  -1124.303467
 1916.000000  8443.181641  -65590.171875  -59579.601562  9749.381836  -49830.218750  290.817017  213.652725   48.314041  882.062561  -49364.691406  2326.636719
 1917.000000  8205.410156  -65287.878906  -59503.203125  9748.005859  -49755.195312  290.775970  -25.076233   48.291103  882.481506  -49289.890625  2080.700439
 1918.000000  8406.475586  -65410.722656  -59435.609375  9719.205078  -49716.406250  289.916870  184.710327   48.401867  880.462036  -49250.035156  -235.598480
 1919.000000  8281.800781  -65217.171875  -59359.578125  9626.125977  -49733.453125  287.140381  127.213005   48.416668  880.192871  -49266.937500  -2473.309082
 1920.000000  8582.046875  -65737.765625  -59585.664062  9809.942383  -49775.722656  292.623505  288.610352   48.359173  881.239380  -49309.761719  615.313110
 1921.000000  8418.653320  -65530.050781  -59531.898438  9784.140625  -49747.757812  291.853851  115.885834   48.386681  880.738403  -49281.531250  1394.845459
 1922.000000  8393.080078  -65534.253906  -59579.125000  9882.140625  -49696.984375  294.777130  178.038681   48.507393  878.546631  -49229.593750  -2719.533203
 1923.000000  8509.879883  -65376.683594  -59294.367188  9586.304688  -49708.062500  285.952545  375.790802   48.240227  883.412231  -49243.246094   14.684155
 1924.000000  8364.508789  -65342.152344  -59403.148438  9694.293945  -49708.855469  289.173798  205.701004   48.347630  881.449768  -49243.003906  180.859146
 1925.000000  8358.400391  -65311.582031  -59379.953125  9626.244141  -49753.710938  287.143921  222.267639   48.344799  881.501343  -49287.886719  -624.326904
 1926.000000  8274.417969  -65276.039062  -59433.726562  9768.025391  -49665.703125  291.373138   18.051849   48.407112  880.366638  -49199.281250  1610.201294
 1927.000000  8210.478516  -65344.722656  -59560.632812  9824.756836  -49735.875000  293.065399  -11.806340   48.337982  881.625671  -49270.117188  -115.401886
 1928.000000  8290.338867  -65403.425781  -59549.789062  9809.014648  -49740.773438  292.595825  -21.386688   48.355156  881.312561  -49274.851562  2682.731934
 1929.000000  8367.160156  -65112.757812  -59167.617188  9525.980469  -49641.636719  284.153137  271.819702   48.370102  881.040222  -49175.570312  902.234497
 1930.000000  8204.353516  -65202.808594  -59427.695312  9827.820312  -49599.875000  293.156799  -18.113749   48.332527  881.725159  -49134.171875  1585.170044
 1931.000000  8378.062500  -65433.722656  -59485.757812  9874.214844  -49611.542969  294.540710  196.992493   48.275349  882.769531  -49146.390625   95.152481
 1932.000000  8332.521484  -65230.445312  -59316.781250  9732.497070  -49584.285156  290.313354  176.602417   48.435337  879.853638  -49117.589844  -385.519867
 1933.000000  8461.673828  -65708.656250  -59671.289062  9935.107422  -49736.179688  296.357086  190.505066   48.384678  880.774841  -49269.972656  957.147644
 1934.000000  8270.500000  -65359.886719  -59523.976562  9722.999023  -49800.976562  290.030060   32.608154   48.295238  882.405945  -49335.632812  1188.867676
 1935.000000  8427.996094  -65428.398438  -59439.085938  9763.158203  -49675.929688  291.227966  206.477585   48.415806  880.208557  -49209.421875  -586.392334
 1936.000000  8271.199219  -65296.710938  -59457.976562  9865.371094  -49592.605469  294.276917   39.423252   48.390072  880.676636  -49126.347656  210.419128
 1937.000000  8511.077148  -65574.632812  -59498.789062  9642.148438  -49856.640625  287.618347  234.747177   48.328171  881.804688  -49390.976562  -121.807259
 1938.000000  8361.538086  -65489.886719  -59566.312500  9884.119141  -49682.195312  294.836151   42.986042   48.546844  877.832703  -49214.425781  1716.479980
 1939.000000  8550.798828  -65532.578125  -59415.265625  9678.882812  -49736.382812  288.714081  335.522675   48.334919  881.681580  -49270.656250  3650.378906
 1940.000000  8360.705078  -65320.187500  -59390.617188  9732.716797  -49657.898438  290.319916  187.725601   48.397823  880.535583  -49191.566406  750.482300
 1941.000000  8339.739258  -65149.429688  -59235.859375  9629.385742  -49606.472656  287.237640  235.202026   48.325134  881.860046  -49140.839844  2368.191895
 1942.000000  8301.687500  -65236.109375  -59367.328125  9654.239258  -49713.089844  287.979004  153.155167   48.412090  880.276123  -49246.617188  2490.760254
 1943.000000  8391.445312  -65329.171875  -59370.750000  9609.456055  -49761.292969  286.643158  210.320923   48.372341  880.999451  -49295.207031  874.739929
 1944.000000  8467.827148  -65644.921875  -59613.523438  9732.971680  -49880.550781  290.327515  188.682297   48.283695  882.616943  -49415.316406  1374.005249
 1945.000000  8501.767578  -65546.843750  -59482.468750  9665.004883  -49817.464844  288.300140  211.344803   48.475784  879.119507  -49350.378906  897.336975
 1946.000000  8058.981934  -65089.078125  -59463.734375  9877.027344  -49586.707031  294.624603  -189.126541   48.557564  877.638916  -49118.835938   69.358330
 1947.000000  8300.535156  -65376.921875  -59502.515625  9802.136719  -49700.378906  292.390656   20.711685   48.501141  878.659851  -49233.050781  1318.340576
 1948.000000  8450.091797  -65449.039062  -59433.960938  9690.917969  -49743.042969  289.073090  254.531570   48.432610  879.903137  -49276.375000  2411.153809
 1949.000000  8361.758789  -65319.664062  -59398.039062  9592.205078  -49805.835938  286.128571  199.832886   48.343445  881.526062  -49340.027344  2576.910645
 1950.000000  8470.184570  -65362.378906  -59320.773438  9533.556641  -49787.218750  284.379120  304.221954   48.381733  880.828430  -49321.039062  1284.364502
 1951.000000  8424.971680  -65385.328125  -59392.015625  9708.078125  -49683.937500  289.584930  282.419312   48.436512  879.832275  -49217.230469  -1605.540283
 1952.000000  8457.160156  -65554.468750  -59531.882812  9899.955078  -49631.929688  295.308533  208.261307   48.495682  878.758789  -49164.652344  1912.812622
 1953.000000  8215.019531  -65206.230469  -59431.210938  9742.510742  -49688.699219  290.612061   42.741699   48.378906  880.879883  -49222.546875  1310.444458
 1954.000000  8352.562500  -65293.753906  -59361.828125  9730.844727  -49630.984375  290.264069  239.719971   48.407864  880.352966  -49164.554688  1895.394653
 1955.000000  8398.997070  -65335.968750  -59375.656250  9616.838867  -49758.816406  286.863373  218.674637   48.426800  880.008728  -49292.203125  388.550659
 1956.000000  8524.074219  -65443.535156  -59351.960938  9645.636719  -49706.324219  287.722382  381.458344   48.349468  881.416260  -49240.457031  1680.275513
 1957.000000  8354.242188  -65426.984375  -59509.742188  9791.985352  -49717.757812  292.087860   97.318794   48.437805  879.808777  -49251.039062  2170.447021
 1958.000000  8258.323242  -65312.515625  -59491.515625  9705.242188  -49786.273438  289.500366  142.693924   48.144424  885.170105  -49322.382812  -1416.339111
 1959.000000  8467.492188  -65298.835938  -59258.921875  9526.359375  -49732.562500  284.164429  411.910522   48.279968  882.685059  -49267.363281  105.271912
 1960.000000  8542.708984  -65447.035156  -59341.757812  9661.152344  -49680.605469  288.185211  396.079834   48.364887  881.135254  -49214.589844  2019.822754
 1961.000000  8453.791016  -65494.636719  -59474.656250  9734.051758  -49740.605469  290.359741  237.561401   48.398632  880.520874  -49274.265625  307.403809
 1962.000000  8341.603516  -65504.226562  -59592.507812  9835.142578  -49757.367188  293.375214   32.434235   48.408787  880.336182  -49290.929688  -485.347565
 1963.000000  8323.030273  -65403.726562  -59504.179688  9799.345703  -49704.835938  292.307404   12.490043   48.485313  878.946716  -49237.660156  119.070068
 1964.000000  8351.609375  -65375.617188  -59463.007812  9825.366211  -49637.640625  293.083588  131.814896   48.431122  879.930176  -49170.988281  800.606262
 1965.000000  8517.972656  -65378.937500  -59282.515625  9543.924805  -49738.589844  284.688385  363.415436   48.448650  879.611816  -49271.765625  -171.717682
 1966.000000  8271.821289  -65216.195312  -59378.304688  9642.636719  -49735.667969  287.632904  144.643829   48.301891  882.284424  -49270.257812  -1622.582275
 1967.000000  8417.109375  -65318.253906  -59333.554688  9635.623047  -49697.929688  287.423676  238.645264   48.375305  880.945496  -49231.812500  3539.821777
 1968.000000  8362.795898  -65301.203125  -59364.062500  9586.427734  -49777.632812  285.956238  183.626099   48.358181  881.257446  -49311.679688  2293.336670
 1969.000000  8520.521484  -65432.871094  -59347.164062  9622.269531  -49724.894531  287.025360  337.016327   48.409172  880.329163  -49258.453125  3107.626953
 1970.000000  8457.909180  -65361.578125  -59328.335938  9531.242188  -49797.093750  284.310089  386.054840   48.312561  882.089600  -49331.582031  406.802673
 1971.000000  8089.472656  -65084.488281  -59430.265625  9839.601562  -49590.664062  293.508209  -133.700623   48.400005  880.495911  -49124.308594  3097.158936
 1972.000000  8441.086914  -65430.718750  -59422.804688  9699.300781  -49723.503906  289.323151  228.438675   48.423542  880.067932  -49256.921875  166.917419
 1973.000000  8502.164062  -65610.875000  -59548.257812  9825.491211  -49722.765625  293.087311  261.556671   48.389309  880.690552  -49256.515625  1814.812256
 1974.000000  8438.532227  -65530.441406  -59524.226562  9801.357422  -49722.867188  292.367432  136.444260   48.435780  879.845581  -49256.167969  796.772583
 1975.000000  8475.935547  -65407.457031  -59358.914062  9643.447266  -49715.468750  287.657074  328.935486   48.295078  882.408875  -49250.125000  882.554382
 1976.000000  8391.275391  -65302.984375  -59345.078125  9628.768555  -49716.308594  287.219208  227.987915   48.435970  879.842102  -49249.609375  -1078.465698
 1977.000000  8303.466797  -65273.648438  -59408.585938  9647.496094  -49761.089844  287.777863  135.134750   48.435478  879.851074  -49294.394531  -3147.165771
 1978.000000  8224.491211  -65105.710938  -59301.171875  9762.923828  -49538.250000  291.220978   58.789356   48.401100  880.476013  -49071.886719  1117.711304
 1979.000000  8288.660156  -65368.585938  -59504.382812  9768.579102  -49735.804688  291.389679   46.843952   48.546043  877.847168  -49268.042969  1468.626221
 1980.000000  8316.488281  -65221.812500  -59331.882812  9561.308594  -49770.574219  285.206940  151.804184   48.453175  879.529724  -49303.707031  630.382935
 1981.000000  8179.101074  -65187.515625  -59436.343750  9725.611328  -49710.734375  290.107971    0.086767   48.343319  881.528381  -49244.925781  210.666580
 1982.000000  8336.121094  -65401.390625  -59493.812500  9915.289062  -49578.523438  295.765930   94.053490   48.357082  881.277466  -49112.582031  1758.420044
 1983.000000  8185.722168  -65137.835938  -59377.296875  9675.484375  -49701.812500  288.612732   -2.568555   48.234093  883.524597  -49237.058594  402.802032
 1984.000000  8370.077148  -65290.625000  -59352.468750  9650.652344  -49701.816406  287.872009  228.095703   48.288666  882.526062  -49236.535156  1764.413574
 1985.000000  8393.121094  -65526.601562  -59561.703125  9753.688477  -49808.015625  290.945496   96.589226   48.410370  880.307373  -49341.562500   -0.336951
 1986.000000  8336.809570  -65285.386719  -59382.328125  9657.185547  -49725.140625  288.066895  170.834183   48.369423  881.052612  -49259.082031  1374.703857
 1987.000000  8450.049805  -65580.210938  -59557.335938  9677.369141  -49879.968750  288.668976  204.992630   48.261288  883.026733  -49414.949219  1445.104370
 1988.000000  8317.045898  -65425.914062  -59535.679688  9816.682617  -49718.996094  292.824554   48.401043   48.285973  882.575317  -49253.742188  121.992607
 1989.000000  8230.884766  -65326.101562  -59535.085938  9879.203125  -49655.882812  294.689514   -7.219400   48.380146  880.857361  -49189.718750  -304.818726
 1990.000000  8242.532227  -65203.210938  -59385.492188  9713.991211  -49671.500000  289.761353   56.823528   48.496536  878.743286  -49204.214844  2065.678711
 1991.000000  8443.083008  -65207.058594  -59191.367188  9515.088867  -49676.277344  283.828247  269.828308   48.517532  878.363037  -49208.789062  -781.857483
 1992.000000  8390.456055  -65295.554688  -59328.125000  9636.714844  -49691.410156  287.456268  211.749039   48.363716  881.156555  -49225.406250  -54.889904
 1993.000000  8145.700195  -65057.882812  -59350.781250  9613.931641  -49736.851562  286.776642   -7.724480   48.314301  882.057800  -49271.324219  -224.884003
 1994.000000  8496.375000  -65534.621094  -59469.304688  9828.818359  -49640.484375  293.186554  288.869781   48.406258  880.382202  -49174.070312   30.273598
 1995.000000  8332.275391  -65172.250000  -59277.195312  9582.246094  -49694.949219  285.831482  245.607346   48.358440  881.252686  -49228.996094  1855.865112
 1996.000000  8386.044922  -65362.886719  -59410.742188  9611.144531  -49799.597656  286.693512  235.642868   48.298359  882.348938  -49334.222656  1494.914185
 1997.000000  8255.740234  -65007.421875  -59179.867188  9567.047852  -49612.820312  285.378143  194.621658   48.363728  881.156372  -49146.816406  -381.779816
 1998.000000  8326.949219  -65312.964844  -59426.953125  9695.320312  -49731.632812  289.204407  128.546280   48.321140  881.932983  -49266.039062  2372.168457
 1999.000000  8242.722656  -65092.230469  -59270.687500  9652.973633  -49617.714844  287.941254   95.582184   48.398067  880.531128  -49151.378906  -440.582886
 2000.000000  8275.731445  -65327.511719  -59477.132812  9779.279297  -49697.851562  291.708862   23.394442   48.293846  882.431396  -49232.519531  -440.421051
 2001.000000  8328.288086  -65144.460938  -59236.078125  9508.033203  -49728.046875  283.617767  160.937790   48.416725  880.191833  -49261.531250  1117.189331
 2002.000000  8434.165039  -65499.816406  -59490.164062  9760.125000  -49730.039062  291.137482  215.980179   48.354191  881.330139  -49264.125000  2194.937012
 2003.000000  8464.249023  -65537.476562  -59512.960938  9789.151367  -49723.808594  292.003326  258.012329   48.287601  882.545532  -49258.539062  -865.079773
 2004.000000  8293.491211  -65390.824219  -59532.890625  9845.351562  -49687.539062  293.679749  131.026520   48.342789  881.538025  -49221.734375  -360.003937
 2005.000000  8313.666016  -65216.210938  -59331.554688  9627.019531  -49704.535156  287.167053  192.301590   48.300240  882.314575  -49239.140625  1925.886230
 2006.000000  8522.031250  -65627.023438  -59542.640625  9683.326172  -49859.312500  288.846649  385.320068   48.183121  884.459229  -49395.046875  -182.029022
 2007.000000  8326.057617  -65546.328125  -59657.960938  9766.197266  -49891.765625  291.318634   59.812378   48.350903  881.390076  -49425.882812  3487.594238
 2008.000000  8391.228516  -65567.500000  -59605.335938  9875.959961  -49729.375000  294.592743  109.986168   48.325569  881.852112  -49263.738281  1326.130493
 2009.000000  8225.277344  -65473.312500  -59683.117188  9896.035156  -49787.082031  295.191589  -61.543697   48.278309  882.715393  -49321.898438  1059.572876
 2010.000000  8246.938477  -65278.390625  -59458.671875  9771.842773  -49686.828125  291.487030  -17.902531   48.377754  880.900879  -49220.687500  177.631775
 2011.000000  8349.563477  -65291.968750  -59375.773438  9695.373047  -49680.398438  289.205994  143.134109   48.448860  879.608032  -49213.574219  1524.320190
 2012.000000  8556.955078  -65719.898438  -59582.632812  9854.335938  -49728.296875  293.947723  277.043213   48.496994  878.734985  -49261.007812  540.604187
 2013.000000  8250.892578  -65144.351562  -59321.242188  9703.131836  -49618.109375  289.437439  110.217285   48.352165  881.367065  -49152.214844  1043.824707
 2014.000000  8548.007812  -65503.160156  -59391.007812  9677.831055  -49713.175781  288.682709  344.156982   48.468521  879.251221  -49246.160156  993.116516
 2015.000000  8248.075195  -65137.925781  -59316.171875  9609.089844  -49707.082031  286.632233   94.187653   48.232624  883.551453  -49242.339844  860.352051
 2016.000000  8213.689453  -65379.847656  -59600.398438  9849.937500  -49750.460938  293.816528  -67.242287   48.348186  881.439575  -49284.605469  -83.754456
 2017.000000  8473.697266  -65598.453125  -59557.000000  9849.367188  -49707.632812  293.799530  172.905472   48.482639  878.995178  -49240.480469  1533.260498
 2018.000000  8582.768555  -65658.703125  -59508.664062  9762.894531  -49745.769531  291.220093  347.657623   48.459610  879.412903  -49278.839844  2397.093994
 2019.000000  8290.616211  -65429.300781  -59571.367188  9829.876953  -49741.492188  293.218140    7.424947   48.426441  880.015259  -49274.882812  4128.334473
 2020.000000  8357.969727  -65315.371094  -59379.875000  9689.618164  -49690.257812  289.034332  197.716843   48.349499  881.415710  -49224.390625  -688.302979
 2021.000000  8492.583008  -65543.796875  -59484.515625  9728.585938  -49755.929688  290.196716  222.521255   48.417660  880.174866  -49289.406250  1433.896851
 2022.000000  8014.986328  -65138.796875  -59554.507812  9828.588867  -49725.917969  293.179718  -280.877808   48.431580  879.921875  -49259.257812  -128.359314
 2023.000000  8365.292969  -65353.496094  -59416.757812  9789.111328  -49627.648438  292.002136  174.102859   48.367756  881.083008  -49161.605469  254.453613
 2024.000000  8441.976562  -65447.347656  -59435.398438  9714.033203  -49721.367188  289.762604  163.166092   48.459576  879.413513  -49254.437500  3046.896973
 2025.000000  8335.231445  -65547.921875  -59649.335938  9922.919922  -49726.414062  295.993530  -48.744762   48.605122  876.780151  -49258.082031  196.199265
 2026.000000  8318.480469  -65325.710938  -59442.046875  9598.435547  -49843.609375  286.314423   97.720314   48.263870  882.979492  -49378.566406  2252.647461
 2027.000000  8214.194336  -65252.542969  -59461.718750  9750.812500  -49710.906250  290.859711   50.720245   48.296867  882.376221  -49245.546875  2242.833984
 2028.000000  8350.433594  -65359.691406  -59440.765625  9744.205078  -49696.562500  290.662598  169.082626   48.301414  882.293152  -49231.156250  1741.630005
 2029.000000  8390.220703  -65425.335938  -59467.843750  9751.843750  -49716.000000  290.890472  194.588013   48.301880  882.284607  -49250.589844  -1084.147583
 2030.000000  8522.721680  -65699.703125  -59609.062500  9770.585938  -49838.476562  291.449524  234.198349   48.353477  881.343140  -49372.570312  1409.548218
 2031.000000  8435.042969  -65402.988281  -59407.804688  9564.487305  -49843.316406  285.301788  281.073151   48.279305  882.697205  -49378.125000  -1226.122070
 2032.000000  8475.229492  -65358.464844  -59305.296875  9661.250000  -49644.046875  288.188110  391.298492   48.322590  881.906494  -49178.437500  1430.682495
 2033.000000  8546.822266  -65792.945312  -59673.453125  9901.778320  -49771.675781  295.362915  205.616806   48.377079  880.913208  -49305.542969  249.844070
 2034.000000  8344.328125  -65255.710938  -59346.554688  9639.414062  -49707.140625  287.536774  159.291580   48.374115  880.967163  -49241.035156  2294.773682
 2035.000000  8348.871094  -65243.507812  -59326.140625  9651.122070  -49675.019531  287.886017  193.926590   48.354149  881.330933  -49209.105469  1994.361206
 2036.000000  8197.806641  -65344.496094  -59582.875000  9842.819336  -49740.054688  293.604187  -47.939560   48.402096  880.457886  -49273.679688  1201.450562
 2037.000000  8504.308594  -65397.437500  -59323.414062  9632.681641  -49690.734375  287.335938  338.921173   48.423805  880.063171  -49224.152344  2084.632568
 2038.000000  8204.784180  -65160.335938  -59387.007812  9709.371094  -49677.636719  289.623535  -112.028435   48.484371  878.963806  -49210.468750  1277.244873
 2039.000000  8440.302734  -65344.527344  -59326.132812  9614.878906  -49711.253906  286.804901  210.762985   48.468071  879.259399  -49244.242188  1050.859009
 2040.000000  8290.604492  -65272.328125  -59419.765625  9795.946289  -49623.820312  292.206024  125.693993   48.431057  879.931396  -49157.167969  905.649292
 2041.000000  8658.841797  -65602.546875  -59378.906250  9820.100586  -49558.804688  292.926514  416.344147   48.479286  879.055969  -49091.687500  -585.794312
 2042.000000  8343.086914  -65526.484375  -59610.125000  9819.991211  -49790.132812  292.923248  130.410721   48.329369  881.782837  -49324.460938  -104.000603
 2043.000000  8421.720703  -65396.875000  -59418.312500  9641.734375  -49776.578125  287.605988  205.897781   48.355164  881.312439  -49310.656250  2427.050781
 2044.000000  8163.954590  -65316.007812  -59586.437500  9910.191406  -49676.246094  295.613861  -67.309486   48.336212  881.657959  -49210.507812  1531.878296
 2045.000000  8306.877930  -65514.171875  -59632.960938  9915.663086  -49717.296875  295.777069  -64.856445   48.516781  878.376648  -49249.816406  3194.038574
 2046.000000  8025.839355  -65012.050781  -59412.187500  9764.728516  -49647.460938  291.274811  -202.169083   48.483696  878.976013  -49180.300781  -1067.374390
 2047.000000  8235.995117  -65187.343750  -59371.625000  9713.275391  -49658.351562  289.739990   97.590126   48.441936  879.733765  -49191.593750  4274.229004
 2048.000000  8462.813477  -65495.875000  -59455.093750  9825.691406  -49629.402344  293.093292  175.950607   48.434536  879.868164  -49162.714844  474.953583
 2049.000000  8608.641602  -65835.695312  -59668.593750  9839.091797  -49829.500000  293.493011  333.115326   48.363518  881.160217  -49363.496094  2630.322021
 2050.000000  8176.325195  -65094.882812  -59349.765625  9695.958984  -49653.804688  289.223450    2.193034   48.352043  881.369324  -49187.914062  -838.057678
 2051.000000  8463.509766  -65421.484375  -59388.835938  9607.445312  -49781.390625  286.583160  228.166992   48.475056  879.132690  -49314.312500  928.212524
 2052.000000  8484.802734  -65495.773438  -59438.664062  9661.272461  -49777.390625  288.188782  291.405243   48.339855  881.591492  -49311.617188  -746.325928
 2053.000000  8278.300781  -65434.984375  -59581.953125  9775.855469  -49806.097656  291.606720   29.832758   48.348530  881.433350  -49340.238281  -191.069382
 2054.000000  8304.593750  -65409.234375  -59546.281250  9782.491211  -49763.789062  291.804657   87.381203   48.254406  883.152649  -49298.835938  1326.485107
 2055.000000  8512.791992  -65576.781250  -59494.921875  9725.150391  -49769.773438  290.094208  263.613281   48.441769  879.736816  -49303.015625  849.237244
 2056.000000  8091.731934  -65318.488281  -59663.007812  9982.506836  -49680.500000  297.770966  -216.005722   48.337795  881.629089  -49214.746094  1245.445435
 2057.000000  8652.351562  -65696.390625  -59476.750000  9764.342773  -49712.406250  291.263306  446.284821   48.306042  882.208618  -49246.957031  386.341644
 2058.000000  8362.915039  -65407.171875  -59472.484375  9788.214844  -49684.269531  291.975403  128.976074   48.299259  882.332520  -49218.886719  -1709.101318
 2059.000000  8357.878906  -65513.332031  -59585.492188  9827.591797  -49757.898438  293.149963  114.585541   48.353592  881.341064  -49291.992188  1638.674805
 2060.000000  8421.681641  -65404.500000  -59407.101562  9725.323242  -49681.777344  290.099365  268.787567   48.312504  882.090637  -49216.265625  956.138611
 2061.000000  8346.211914  -65178.828125  -59255.031250  9582.730469  -49672.300781  285.845947  193.452988   48.399075  880.512817  -49205.957031  240.395203
 2062.000000  8320.001953  -65122.359375  -59233.656250  9562.119141  -49671.539062  285.231110  140.401428   48.458736  879.428772  -49204.617188  2548.871582
 2063.000000  8157.721680  -65246.750000  -59517.539062  9884.079102  -49633.460938  294.834930  -27.059601   48.258324  883.080933  -49168.472656  -879.226379
 2064.000000  8486.079102  -65311.566406  -59250.601562  9534.852539  -49715.750000  284.417786  355.666351   48.250698  883.220520  -49250.835938  -1907.393433
 2065.000000  8290.531250  -65105.589844  -59241.101562  9545.722656  -49695.378906  284.742035  195.310730   48.386681  880.738403  -49229.152344  2162.036133
 2066.000000  8287.616211  -65399.910156  -59538.851562  9742.839844  -49796.011719  290.621887   22.861441   48.345863  881.481934  -49330.179688  2509.672363
 2067.000000  8435.868164  -65526.609375  -59533.593750  9761.090820  -49772.503906  291.166290  267.451996   48.374134  880.966797  -49306.398438  519.006165
 2068.000000  8323.855469  -65356.671875  -59471.187500  9785.924805  -49685.261719  291.907074  113.889153   48.399345  880.507935  -49218.914062  715.849060
 2069.000000  8367.851562  -65324.546875  -59392.664062  9665.181641  -49727.484375  288.305389  189.297485   48.358791  881.246338  -49261.527344  365.937439
 2070.000000  8320.608398  -65402.906250  -59515.351562  9854.240234  -49661.109375  293.944885   87.427101   48.290195  882.498108  -49195.812500  -488.812347
 2071.000000  8366.726562  -65713.429688  -59773.851562  9963.791016  -49810.062500  297.212708   46.941299   48.404491  880.414307  -49343.664062   14.251646
 2072.000000  8324.871094  -65243.882812  -59342.632812  9570.833984  -49771.796875  285.491089  201.604904   48.448116  879.621521  -49304.980469  1070.856812
 2073.000000  8222.119141  -65344.308594  -59554.312500  9795.714844  -49758.597656  292.199097  -44.482147   48.485332  878.946350  -49291.421875  2103.355469
 2074.000000  8309.972656  -65359.378906  -59484.882812  9811.024414  -49673.859375  292.655792   65.174873   48.486046  878.933411  -49206.675781  -734.202332
 2075.000000  8475.558594  -65324.179688  -59275.789062  9598.866211  -49676.921875  286.327271  350.296112   48.447491  879.632874  -49210.109375  1407.629028
 2076.000000  8380.342773  -65500.929688  -59555.132812  9894.601562  -49660.531250  295.148834  133.868790   48.377876  880.898682  -49194.390625  1110.569458
 2077.000000  8457.710938  -65400.125000  -59379.617188  9684.558594  -49695.058594  288.883392  260.231964   48.367973  881.079041  -49229.011719  -1072.004272
 2078.000000  8568.093750  -65639.445312  -59495.296875  9813.673828  -49681.625000  292.734802  360.418335   48.386108  880.748779  -49215.406250  -1499.782349
 2079.000000  8500.170898  -65462.117188  -59380.789062  9678.533203  -49702.257812  288.703674  352.971710   48.393719  880.610291  -49235.964844  -568.066833
 2080.000000  8192.454102  -65314.328125  -59552.687500  9900.825195  -49651.863281  295.334473  -98.462868   48.412773  880.263672  -49185.386719  642.898743
 2081.000000  8380.465820  -65436.042969  -59494.554688  9704.726562  -49789.828125  289.484985  229.777267   48.218910  883.802795  -49325.218750  2633.155762
 2082.000000  8330.250977  -65279.796875  -59377.296875  9628.812500  -49748.484375  287.220520  192.791031   48.237873  883.455322  -49283.691406  2680.159912
 2083.000000  8376.687500  -65746.734375  -59798.750000  9997.900391  -49800.851562  298.230164   27.715332   48.226387  883.665771  -49336.171875  1492.968628
 2084.000000  8297.743164  -65470.804688  -59600.312500  9820.798828  -49779.515625  292.947357   18.031408   48.420757  880.118530  -49312.960938  1095.625244
 2085.000000  8289.703125  -65271.203125  -59412.250000  9817.402344  -49594.847656  292.846039   38.627834   48.501770  878.648499  -49127.511719  -875.143616
 2086.000000  8428.256836  -65514.148438  -59513.820312  9764.390625  -49749.429688  291.264740  191.447754   48.405499  880.395996  -49283.023438  2287.429199
 2087.000000  8374.608398  -65311.945312  -59366.328125  9698.830078  -49667.500000  289.309113  201.667282   48.423122  880.075562  -49200.921875  -1672.516357
 2088.000000  8492.896484  -65537.281250  -59479.132812  9864.634766  -49614.500000  294.254944  286.187012   48.421650  880.102295  -49147.937500  2485.649414
 2089.000000  8512.339844  -65592.273438  -59509.242188  9871.821289  -49637.421875  294.469299  232.990158   48.380974  880.842285  -49171.250000  3925.104980
 2090.000000  8422.717773  -65504.160156  -59515.593750  9724.450195  -49791.144531  290.073334  163.820496   48.412186  880.274353  -49324.671875  -771.202576
 2091.000000  8462.229492  -65338.093750  -59312.515625  9647.478516  -49665.039062  287.777313  275.761261   48.458481  879.433411  -49198.121094  209.420364
 2092.000000  8394.597656  -65257.332031  -59302.515625  9770.610352  -49531.906250  291.450256  169.437119   48.517189  878.369263  -49064.421875  785.836426
 2093.000000  8397.722656  -65235.398438  -59260.117188  9625.103516  -49635.015625  287.109894  220.954834   48.334362  881.691711  -49169.292969  1828.147949
 2094.000000  8505.475586  -65329.445312  -59254.125000  9587.037109  -49667.085938  285.974396  366.797363   48.416065  880.203857  -49200.578125  -2014.635498
 2095.000000  8437.187500  -65487.582031  -59488.773438  9865.436523  -49623.335938  294.278870  147.515091   48.516373  878.384033  -49155.859375  1261.287964
 2096.000000  8247.011719  -65332.281250  -59526.867188  9857.153320  -49669.714844  294.031769  -20.023733   48.382977  880.805786  -49203.523438  1513.645996
 2097.000000  8286.303711  -65202.406250  -59338.078125  9651.834961  -49686.242188  287.907288  112.133522   48.434422  879.870239  -49219.554688  3466.980713
 2098.000000  8348.821289  -65242.992188  -59328.476562  9683.538086  -49644.937500  288.852966  131.067734   48.416710  880.192139  -49178.421875  2100.458740
 2099.000000  8459.352539  -65437.148438  -59411.281250  9648.779297  -49762.500000  287.816132  238.825317   48.312145  882.097168  -49296.992188  324.709717
 2100.000000  8477.272461  -65554.265625  -59515.554688  9767.348633  -49748.207031  291.352966  187.985794   48.470280  879.219299  -49281.175781  772.964600
 2101.000000  8301.133789  -65384.746094  -59509.367188  9861.976562  -49647.390625  294.175659   79.980675   48.296852  882.376465  -49182.031250  2564.941650
 2102.000000  8426.876953  -65337.281250  -59337.296875  9711.320312  -49625.976562  289.681671  205.331100   48.377384  880.907593  -49159.839844  1245.721680
 2103.000000  8303.882812  -65312.964844  -59437.570312  9714.458984  -49723.109375  289.775299  111.116150   48.307800  882.176514  -49257.644531  -459.972198
 2104.000000  8394.231445  -65285.058594  -59322.640625  9696.230469  -49626.410156  289.231567  230.840683   48.350533  881.396851  -49160.531250  2226.889404
 2105.000000  8317.475586  -65457.179688  -59560.195312  9820.548828  -49739.648438  292.939880   90.574867   48.335812  881.665283  -49273.914062  183.323029
 2106.000000  8414.788086  -65558.843750  -59568.000000  9761.816406  -49806.183594  291.187958  178.790970   48.401165  880.474792  -49339.816406  1399.402222
 2107.000000  8369.352539  -65340.234375  -59407.867188  9783.108398  -49624.757812  291.823059  116.869576   48.398098  880.530579  -49158.421875  1284.861938
 2108.000000  8283.981445  -65364.859375  -59513.195312  9793.293945  -49719.902344  292.126892   44.058838   48.456875  879.462524  -49253.000000  663.390686
 2109.000000  8316.656250  -65340.882812  -59448.656250  9801.370117  -49647.285156  292.367798   91.142906   48.442234  879.728333  -49180.523438  219.736938
 2110.000000  8367.070312  -65218.433594  -59280.851562  9527.789062  -49753.062500  284.207062  287.308563   48.242661  883.367676  -49288.222656  1241.415161
 2111.000000  8435.000000  -65451.179688  -59446.156250  9720.924805  -49725.230469  289.968170  157.627289   48.484314  878.964844  -49258.062500  797.585693
 2112.000000  8396.351562  -65235.632812  -59274.953125  9447.682617  -49827.269531  281.817566  276.386444   48.298401  882.348206  -49361.894531  1896.019043
 2113.000000  8376.114258  -65376.500000  -59435.570312  9697.738281  -49737.832031  289.276550  163.514420   48.364243  881.146973  -49271.820312  790.300232
 2114.000000  8355.499023  -65101.093750  -59181.570312  9534.334961  -49647.234375  284.402344  304.555054   48.230312  883.593811  -49182.515625  3015.493408
 2115.000000  8347.718750  -65365.933594  -59459.835938  9790.653320  -49669.183594  292.048126  144.671707   48.466152  879.294189  -49202.191406  627.534058
 2116.000000  8236.894531  -65094.011719  -59279.046875  9608.647461  -49670.398438  286.619019   76.623070   48.532509  878.091980  -49202.765625  1678.684570
 2117.000000  8322.658203  -65240.230469  -59335.500000  9720.258789  -49615.242188  289.948303  111.606544   48.511452  878.473145  -49147.812500  1282.199829
 2118.000000  8209.960938  -65353.296875  -59566.468750  9916.748047  -49649.718750  295.809448  -145.428421   48.523544  878.254211  -49182.175781  640.662903
 2119.000000  8337.829102  -65132.339844  -59219.515625  9481.410156  -49738.105469  282.823639  249.699020   48.323673  881.886719  -49272.488281  2496.394775
 2120.000000  8256.898438  -65293.761719  -59464.632812  9763.471680  -49701.160156  291.237274   28.734222   48.462406  879.362183  -49234.203125  1922.575317
 2121.000000  8377.537109  -65565.492188  -59626.195312  9921.864258  -49704.332031  295.962067   51.987484   48.448811  879.608948  -49237.507812  820.666870
 2122.000000  8517.244141  -65543.921875  -59461.398438  9741.281250  -49720.117188  290.575409  281.717682   48.376957  880.915405  -49253.984375  1807.312744
 2123.000000  8216.911133  -65364.125000  -59578.179688  9925.326172  -49652.851562  296.065308  -66.589905   48.507542  878.543945  -49185.460938  1733.468018
 2124.000000  8496.568359  -65405.921875  -59341.617188  9665.558594  -49676.058594  288.316650  220.574463   48.498592  878.706055  -49208.753906  569.322632
 2125.000000  8438.708008  -65531.632812  -59518.109375  9742.045898  -49776.062500  290.598206  176.784973   48.398052  880.531433  -49309.726562   89.468803
 2126.000000  8404.698242  -65614.562500  -59647.742188  9908.109375  -49739.632812  295.551788  174.731155   48.291096  882.481689  -49274.328125  -67.301033
 2127.000000  8570.789062  -65650.414062  -59521.250000  9743.137695  -49778.113281  290.630768  396.175873   48.190517  884.323486  -49313.777344  1317.167236
 2128.000000  8361.324219  -65472.964844  -59545.187500  9863.140625  -49682.046875  294.210358  123.973785   48.404766  880.409302  -49215.648438  822.054321
 2129.000000  8093.626953  -64916.816406  -59254.593750  9594.274414  -49660.320312  286.190277  -46.647358   48.290249  882.497131  -49195.023438  2889.560791
 2130.000000  8229.413086  -65355.527344  -59563.343750  9859.267578  -49704.078125  294.094849  -40.800709   48.344601  881.505005  -49238.257812  -81.679817
 2131.000000  8535.925781  -65355.824219  -59243.937500  9493.295898  -49750.640625  283.178162  385.930298   48.430946  879.933411  -49283.988281  1441.629883
 2132.000000  8242.915039  -65117.492188  -59299.125000  9668.271484  -49630.851562  288.397552  116.500885   48.329651  881.777649  -49165.175781  1150.087891
 2133.000000  8383.059570  -65229.968750  -59279.414062  9538.998047  -49740.414062  284.541443  220.439377   48.460144  879.403198  -49273.480469  437.977509
 2134.000000  8341.751953  -65294.480469  -59387.679688  9708.031250  -49679.648438  289.583557  206.723160   48.296074  882.390686  -49214.296875  -657.869934
 2135.000000  8406.124023  -65335.195312  -59361.515625  9779.737305  -49581.777344  291.722504  211.701614   48.416065  880.203857  -49115.269531  -132.703568
 2136.000000  8423.207031  -65194.781250  -59200.828125  9526.111328  -49674.718750  284.157043  409.697754   48.211292  883.942444  -49210.183594  1030.629150
 2137.000000  8276.601562  -65236.070312  -59390.023438  9813.142578  -49576.882812  292.718964  166.292343   48.309990  882.136536  -49111.394531  2036.170776
 2138.000000  8193.481445  -65078.179688  -59315.093750  9698.601562  -49616.492188  289.302277  105.186676   48.342739  881.538940  -49150.691406  182.594330
 2139.000000  7956.429688  -65049.886719  -59516.195312  9739.482422  -49776.710938  290.521729  -269.544434   48.230644  883.587769  -49311.988281  309.427704
 2140.000000  8375.173828  -65590.445312  -59652.921875  9854.358398  -49798.562500  293.948395  141.956879   48.339504  881.597900  -49332.792969  -117.440300
 2141.000000  8319.855469  -65157.808594  -59270.906250  9546.041992  -49724.863281  284.751556  154.568054   48.335327  881.674133  -49259.132812  1115.320557
 2142.000000  8424.955078  -65337.304688  -59334.187500  9707.738281  -49626.449219  289.574829  214.708206   48.410789  880.299744  -49159.992188  2607.607910
 2143.000000  8601.357422  -65533.132812  -59356.203125  9638.361328  -49717.843750  287.505371  398.872162   48.366512  881.105652  -49251.812500  3084.552734
 2144.000000  8316.619141  -65308.125000  -59418.796875  9811.537109  -49607.257812  292.671082  101.252785   48.355221  881.311401  -49141.335938  1094.207764
 2145.000000  8369.485352  -65217.656250  -59279.578125  9578.873047  -49700.703125  285.730865  251.694931   48.359959  881.225037  -49234.734375  -1174.346802
 2146.000000  8319.195312  -65196.164062  -59303.585938  9615.845703  -49687.742188  286.833740  101.405548   48.439411  879.779602  -49221.007812  -2126.540771
 2147.000000  8581.542969  -65499.953125  -59344.656250  9566.947266  -49777.710938  285.375122  392.901367   48.432095  879.912537  -49311.046875  2956.236572
 2148.000000  8292.382812  -65411.800781  -59554.687500  9773.767578  -49780.921875  291.544434  115.177101   48.278774  882.706909  -49315.734375  1765.558105
 2149.000000  8446.423828  -65406.210938  -59390.976562  9616.056641  -49774.921875  286.840027  236.890991   48.343102  881.532349  -49309.117188  1578.914185
 2150.000000  8330.982422  -65266.527344  -59370.476562  9665.017578  -49705.460938  288.300507  159.177780   48.350483  881.397766  -49239.582031  -208.221725
 2151.000000  8342.169922  -65354.968750  -59442.351562  9813.862305  -49628.488281  292.740448  182.399673   48.318974  881.972534  -49162.914062  -138.737366
 2152.000000  8408.159180  -65326.703125  -59346.820312  9674.725586  -49672.093750  288.590088  231.917923   48.388363  880.707764  -49205.851562  663.808838
 2153.000000  8474.688477  -65515.933594  -59484.289062  9727.261719  -49757.027344  290.157196  216.943802   48.487328  878.910217  -49289.832031  2257.617920
 2154.000000  8393.822266  -65431.863281  -59464.226562  9704.802734  -49759.421875  289.487274  196.094315   48.352318  881.364319  -49293.527344  311.066711
 2155.000000  8323.839844  -65342.621094  -59436.867188  9778.087891  -49658.781250  291.673309   92.127586   48.468636  879.249146  -49191.765625  1532.953491
 2156.000000  8159.621094  -65266.750000  -59535.039062  9810.916016  -49724.125000  292.652557  -27.323874   48.306824  882.194336  -49258.667969  2261.622070
 2157.000000  8485.634766  -65434.328125  -59365.625000  9720.428711  -49645.195312  289.953369  305.522644   48.245003  883.324768  -49180.335938  1793.654663
 2158.000000  8255.920898  -65348.648438  -59527.195312  9816.910156  -49710.285156  292.831360   12.434758   48.340511  881.579529  -49244.503906  827.689636
 2159.000000  8297.215820  -65392.988281  -59533.320312  9765.262695  -49768.058594  291.290741   46.390503   48.373520  880.977966  -49301.960938  1681.621582
 2160.000000  8412.454102  -65364.945312  -59369.070312  9645.289062  -49723.781250  287.712006  262.182892   48.420395  880.125122  -49257.230469  3015.720703
 2161.000000  8199.815430  -65272.460938  -59507.359375  9753.599609  -49753.757812  290.942841  -33.348774   48.408905  880.334045  -49287.316406  132.868011
 2162.000000  8246.069336  -65196.730469  -59385.937500  9772.153320  -49613.785156  291.496277   55.197857   48.413345  880.253296  -49147.300781  -322.217163
 2163.000000  8186.195312  -65406.960938  -59654.796875  9979.883789  -49674.914062  297.692749  -115.211967   48.409813  880.317505  -49208.464844  689.759827
 2164.000000  8542.237305  -65598.125000  -59485.945312  9722.227539  -49763.718750  290.007050  341.555786   48.261215  883.028015  -49298.703125  2443.500977
 2165.000000  8356.632812  -65352.218750  -59429.265625  9773.264648  -49656.000000  291.529449  135.623840   48.376358  880.926331  -49189.875000  276.311981
 2166.000000  8359.448242  -65267.722656  -59331.656250  9646.469727  -49685.187500  287.747223  172.968430   48.429585  879.958130  -49218.546875  -241.865326
 2167.000000  8347.900391  -65546.539062  -59624.593750  9828.462891  -49796.132812  293.175964   97.532005   48.380386  880.852966  -49329.968750  2252.192627
 2168.000000  8503.191406  -65600.617188  -59529.695312  9777.419922  -49752.273438  291.653381  238.959839   48.392521  880.632080  -49285.992188  396.777222
 2169.000000  8428.855469  -65260.457031  -59261.523438  9680.019531  -49581.503906  288.748016  238.403519   48.368950  881.061218  -49115.449219  1824.636963
 2170.000000  8345.155273  -65165.683594  -59246.781250  9659.516602  -49587.265625  288.136414  253.019119   48.272850  882.815186  -49122.136719  1252.101929
 2171.000000  8240.145508  -65106.210938  -59299.851562  9513.846680  -49786.003906  283.791199  124.290855   48.299877  882.321228  -49320.613281  1372.806519
 2172.000000  8404.703125  -65400.289062  -59426.695312  9699.121094  -49727.574219  289.317780  177.737411   48.352440  881.362061  -49261.679688  1345.336182
 2173.000000  8542.759766  -65594.328125  -59482.859375  9712.559570  -49770.300781  289.718658  337.340820   48.278080  882.719604  -49305.121094  581.692017
 2174.000000  8215.874023  -65184.753906  -59406.125000  9697.875000  -49708.250000  289.280609   -9.320851   48.376888  880.916626  -49242.117188  1654.751587
 2175.000000  8289.001953  -65260.046875  -59400.625000  9732.307617  -49668.316406  290.307709  109.785027   48.475384  879.126770  -49201.234375  1136.479980
 2176.000000  8416.155273  -65233.738281  -59244.195312  9605.420898  -49638.773438  286.522766  267.169281   48.323814  881.884155  -49173.152344  -969.685425
 2177.000000  8365.984375  -65283.613281  -59349.234375  9690.189453  -49659.046875  289.051361  189.490555   48.541504  877.929260  -49191.328125  -33.869862
 2178.000000  8343.217773  -65361.054688  -59449.968750  9711.000000  -49738.968750  289.672119   12.167958   48.604393  876.793335  -49270.644531  -791.708008
 2179.000000  8225.013672  -65299.300781  -59508.257812  9802.361328  -49705.898438  292.397369  -18.481428   48.416443  880.196960  -49239.386719  475.035248
 2180.000000  8252.611328  -65217.968750  -59388.171875  9645.381836  -49742.789062  287.714783   25.025965   48.474941  879.134766  -49275.710938  480.774872
 2181.000000  8317.127930  -65101.929688  -59209.625000  9586.238281  -49623.386719  285.950562   68.472710   48.590546  877.043152  -49155.195312  -73.660522
 2182.000000  8397.875000  -65517.382812  -59546.070312  9917.955078  -49628.117188  295.845459  221.661606   48.321377  881.928650  -49162.519531  -1029.240234
 2183.000000  8276.842773  -65266.144531  -59426.914062  9638.485352  -49788.429688  287.509064  119.016449   48.276299  882.752136  -49323.265625  1762.143066
 2184.000000  8250.203125  -65243.820312  -59421.218750  9762.453125  -49658.765625  291.206940   73.502319   48.425926  880.024597  -49192.160156  626.501404
 2185.000000  8336.066406  -65205.601562  -59305.078125  9660.125000  -49644.953125  288.154572  107.898720   48.474121  879.149658  -49177.882812  1370.989380
 2186.000000  8210.151367  -65278.613281  -59488.015625  9793.528320  -49694.488281  292.133881   -8.919490   48.390842  880.662598  -49228.222656  973.271790
 2187.000000  8254.890625  -65362.421875  -59537.539062  9799.519531  -49738.019531  292.312592  -27.303446   48.441551  879.740723  -49271.265625  -2201.455811
 2188.000000  8248.126953  -65200.203125  -59378.078125  9760.724609  -49617.351562  291.155365   12.896825   48.407047  880.367798  -49150.929688  -778.631958
 2189.000000  8317.783203  -65527.269531  -59647.812500  9939.842773  -49707.968750  296.498352   50.086273   48.435108  879.857788  -49241.277344  1498.505005
 2190.000000  8569.086914  -65723.406250  -59579.312500  9778.456055  -49800.855469  291.684296  277.819458   48.427505  879.995911  -49334.234375  388.872009
 2191.000000  8337.281250  -65287.242188  -59380.429688  9625.532227  -49754.898438  287.122681  120.831902   48.584347  877.155090  -49286.769531  1288.073486
 2192.000000  8224.214844  -65230.820312  -59441.820312  9613.270508  -49828.550781  286.756927   26.291725   48.387306  880.726990  -49362.320312  -606.317200
 2193.000000  8522.333008  -65619.093750  -59530.281250  9758.912109  -49771.367188  291.101318  320.117035   48.380955  880.842590  -49305.195312  -105.251854
 2194.000000  8585.880859  -65466.734375  -59313.835938  9598.777344  -49715.058594  286.324615  423.281158   48.359997  881.224365  -49249.089844  490.827271
 2195.000000  8348.135742  -65450.953125  -59530.726562  9816.441406  -49714.285156  292.817352   80.219322   48.270458  882.858948  -49249.179688  1002.294067
 2196.000000  8307.509766  -65428.843750  -59558.820312  9828.989258  -49729.832031  293.191650   35.534985   48.316891  882.010559  -49264.277344  1357.009277
 2197.000000  8327.912109  -65250.765625  -59343.421875  9640.689453  -49702.734375  287.574799  142.678299   48.351170  881.385193  -49236.851562  275.959229
 2198.000000  8283.226562  -65332.171875  -59476.890625  9737.106445  -49739.785156  290.450867    2.927074   48.445171  879.674988  -49272.996094  116.469582
 2199.000000  8372.151367  -65485.968750  -59548.882812  9803.285156  -49745.597656  292.424927  142.469925   48.364326  881.145447  -49279.585938  234.014114
 2200.000000  8073.166504  -65081.960938  -59436.765625  9827.787109  -49608.976562  293.155792  -102.184174   48.395191  880.583496  -49142.667969  1295.436523
 2201.000000  8380.450195  -65264.796875  -59303.062500  9550.828125  -49752.234375  284.894318  250.338608   48.342960  881.534912  -49286.429688  2083.653809
 2202.000000  8424.448242  -65437.593750  -59447.562500  9678.212891  -49769.351562  288.694122  220.435501   48.365181  881.129883  -49303.332031  723.342285
 2203.000000  8319.890625  -65392.585938  -59497.476562  9777.711914  -49719.765625  291.662109  152.516006   48.338108  881.623413  -49254.007812  202.718201
 2204.000000  8381.922852  -65204.933594  -59236.453125  9556.640625  -49679.812500  285.067688  270.395538   48.351105  881.386414  -49213.929688  630.164246
 2205.000000  8417.857422  -65123.562500  -59142.765625  9450.509766  -49692.257812  281.901886  321.065765   48.425404  880.034119  -49225.660156  -1821.775635
 2206.000000  8339.224609  -65179.125000  -59271.585938  9550.716797  -49720.867188  284.890991  251.600357   48.415653  880.211304  -49254.363281  1543.139038
 2207.000000  8414.339844  -65493.679688  -59519.078125  9739.974609  -49779.101562  290.536407  157.694077   48.274193  882.790649  -49313.960938  2176.719482
 2208.000000  8389.461914  -65194.085938  -59230.742188  9605.784180  -49624.957031  286.533600  230.527756   48.419037  880.149841  -49158.417969   59.370651
 2209.000000  8392.277344  -65386.660156  -59420.664062  9751.054688  -49669.609375  290.866943  206.063156   48.367119  881.094604  -49203.570312  256.431732
 2210.000000  8230.944336  -65053.597656  -59243.820312  9619.692383  -49624.128906  286.948486   63.186630   48.444553  879.686218  -49157.343750  467.050659
 2211.000000  8206.005859  -65362.289062  -59585.164062  9901.577148  -49683.585938  295.356903  -130.731720   48.492676  878.813232  -49216.339844  108.448181
 2212.000000  8425.333984  -65306.414062  -59304.359375  9578.232422  -49726.125000  285.711761  248.519241   48.413803  880.244934  -49259.636719  -1944.437622
 2213.000000  8445.989258  -65476.683594  -59452.945312  9655.196289  -49797.750000  288.007538  257.002136   48.318226  881.986145  -49332.183594  -356.605682
 2214.000000  8345.616211  -65454.585938  -59540.945312  9789.174805  -49751.769531  292.004028   12.942966   48.406334  880.380798  -49285.355469  456.108124
 2215.000000  8414.085938  -65356.585938  -59375.125000  9711.595703  -49663.531250  289.689911  234.497559   48.295223  882.406250  -49198.187500  268.636566
 2216.000000  8064.570312  -65135.484375  -59501.351562  9788.404297  -49712.945312  291.981049  -134.437332   48.274239  882.789795  -49247.804688  1167.417236
 2217.000000  8500.370117  -65229.097656  -59153.234375  9416.992188  -49736.242188  280.902100  433.402344   48.333458  881.708191  -49270.527344  -495.447723
 2218.000000  8507.718750  -65538.585938  -59456.585938  9684.017578  -49772.570312  288.867249  317.593994   48.357948  881.261658  -49306.621094  1158.190063
 2219.000000  8331.920898  -65373.773438  -59474.960938  9805.627930  -49669.332031  292.494812   73.408630   48.446903  879.643555  -49202.527344  -830.621643
 2220.000000  8592.653320  -65710.890625  -59545.937500  9739.029297  -49806.906250  290.508209  299.383240   48.429802  879.954163  -49340.265625  -1240.054077
 2221.000000  8359.683594  -65279.992188  -59355.617188  9705.416992  -49650.199219  289.505585  181.744461   48.345310  881.492065  -49184.371094  2276.149902
 2222.000000  8371.281250  -65556.804688  -59619.617188  9830.927734  -49788.687500  293.249481  105.013023   48.412205  880.274048  -49322.214844  264.367706
 2223.000000  8401.013672  -65389.066406  -59423.398438  9667.999023  -49755.398438  288.389435  192.673416   48.274979  882.776306  -49290.250000  -40.936470
 2224.000000  8439.354492  -65511.078125  -59493.281250  9689.266602  -49804.015625  289.023834  182.423721   48.439671  879.774902  -49337.277344  -555.203247
 2225.000000  8323.392578  -65173.652344  -59275.015625  9664.801758  -49610.214844  288.294067  140.923203   48.462719  879.356506  -49143.257812  -580.046936
 2226.000000  8445.757812  -65364.148438  -59345.046875  9593.078125  -49751.968750  286.154602  257.422729   48.361858  881.190430  -49285.980469  1389.903320
 2227.000000  8320.873047  -65401.042969  -59508.960938  9733.509766  -49775.453125  290.343567  128.717575   48.324471  881.872192  -49309.828125  -857.868774
 2228.000000  8408.362305  -65473.414062  -59493.187500  9813.514648  -49679.671875  292.730072  334.862305   48.262207  883.009888  -49214.644531  260.119751
 2229.000000  8209.068359  -65285.117188  -59514.882812  9928.115234  -49586.765625  296.148529  -29.554749   48.355221  881.311401  -49120.843750  2901.857178
 2230.000000  8456.536133  -65599.671875  -59568.046875  9676.040039  -49892.007812  288.629303  188.282516   48.347504  881.452026  -49426.160156  -215.415878
 2231.000000  8575.330078  -65735.703125  -59591.234375  9776.408203  -49814.828125  291.623199  358.845459   48.279079  882.701294  -49349.640625  -324.059875
 2232.000000  8409.839844  -65147.816406  -59164.195312  9429.728516  -49734.468750  281.282013  320.102875   48.281876  882.650208  -49269.253906  1790.248779
 2233.000000  8286.915039  -65168.906250  -59311.101562  9603.479492  -49707.621094  286.464874   97.337181   48.366913  881.098328  -49241.585938  2378.165771
 2234.000000  8254.599609  -65207.539062  -59377.625000  9787.599609  -49590.023438  291.957031   33.605923   48.454849  879.499329  -49123.140625  -1151.677002
 2235.000000  8230.304688  -65300.617188  -59499.601562  9755.884766  -49743.718750  291.011017  -35.135773   48.417118  880.184692  -49277.199219  1211.057617
 2236.000000  8356.824219  -65217.257812  -59282.351562  9465.472656  -49816.878906  282.348236  214.502502   48.238113  883.450928  -49352.085938  144.504150
 2237.000000  8289.549805  -65321.785156  -59467.335938  9789.309570  -49678.027344  292.008057   29.982183   48.453800  879.518372  -49211.156250  1098.516479
 2238.000000  8405.344727  -65264.097656  -59281.750000  9609.747070  -49672.003906  286.651825  205.868576   48.548473  877.803223  -49204.218750  1575.596924
 2239.000000  8443.416992  -65418.382812  -59403.937500  9732.061523  -49671.875000  290.300385  192.966919   48.480095  879.041321  -49204.750000  -617.029297
 2240.000000  8415.831055  -65486.980469  -59503.179688  9856.596680  -49646.582031  294.015167  195.343750   48.449547  879.595581  -49179.750000  1631.475952
 2241.000000  8218.955078  -65347.523438  -59553.976562  9817.329102  -49736.648438  292.843842  -47.513203   48.279934  882.685669  -49271.449219  128.042114
 2242.000000  8391.659180  -65309.437500  -59358.015625  9617.625000  -49740.390625  286.886810  204.491776   48.369835  881.045105  -49274.328125  354.668823
 2243.000000  8420.817383  -65394.320312  -59394.039062  9656.359375  -49737.679688  288.042236  125.829674   48.425678  880.029114  -49271.078125  -919.743469
 2244.000000  8292.763672  -65304.000000  -59444.070312  9649.662109  -49794.406250  287.842468   50.461391   48.360054  881.223328  -49328.437500  -141.231049
 2245.000000  8104.910156  -65308.992188  -59637.460938  9883.745117  -49753.714844  294.824982  -197.350464   48.379566  880.867920  -49287.558594  1524.717041
 2246.000000  8384.910156  -65350.050781  -59385.445312  9751.577148  -49633.867188  290.882507  215.492630   48.312817  882.084900  -49168.351562  412.818695
 2247.000000  8203.494141  -65115.691406  -59342.953125  9690.757812  -49652.195312  289.068329   -7.725891   48.321190  881.932068  -49186.601562  3583.892334
 2248.000000  8352.143555  -65294.839844  -59363.679688  9761.557617  -49602.121094  291.180237  194.562988   48.289757  882.506104  -49136.828125  2259.822754
 2249.000000  8493.583008  -65516.875000  -59447.500000  9694.548828  -49752.953125  289.181396  325.455017   48.369419  881.052673  -49286.894531  2635.123047
 2250.000000  8394.140625  -65491.781250  -59534.679688  9763.076172  -49771.601562  291.225525  115.184143   48.387859  880.716919  -49305.363281  1722.235596
 2251.000000  8526.281250  -65467.507812  -59367.367188  9661.175781  -49706.191406  288.185913  375.071442   48.420300  880.126892  -49239.640625  909.267456
 2252.000000  8429.291016  -65367.812500  -59372.265625  9717.774414  -49654.492188  289.874207  247.141479   48.411285  880.290771  -49188.027344  1964.291382
 2253.000000  8356.480469  -65505.933594  -59572.132812  9876.715820  -49695.417969  294.615295   14.799141   48.548443  877.803772  -49227.632812  584.854675
 2254.000000  8338.666016  -65213.773438  -59300.234375  9629.392578  -49670.843750  287.237823  157.484634   48.400795  880.481567  -49204.480469  2638.026367
 2255.000000  8590.146484  -65613.304688  -59458.429688  9632.568359  -49825.859375  287.332581  350.777191   48.369480  881.051575  -49359.800781  2717.897705
 2256.000000  8493.971680  -65747.750000  -59698.640625  9865.907227  -49832.734375  294.292908  212.579788   48.207920  884.004272  -49368.230469  -1018.991577
 2257.000000  8273.358398  -65219.308594  -59366.656250  9667.810547  -49698.843750  288.383820   85.758461   48.369362  881.053711  -49232.785156  967.584595
 2258.000000  8470.052734  -65560.007812  -59524.429688  9652.937500  -49871.492188  287.940155  207.644821   48.303371  882.257385  -49406.070312  -680.579346
 2259.000000  8372.545898  -65533.300781  -59597.625000  9772.003906  -49825.621094  291.491821   88.104836   48.449791  879.591125  -49358.785156  1132.676025
 2260.000000  8406.594727  -65585.906250  -59616.171875  9881.769531  -49734.402344  294.766052  151.104416   48.278072  882.719727  -49269.222656  616.811157
 2261.000000  8326.423828  -65374.171875  -59484.710938  9812.570312  -49672.140625  292.701904   41.010723   48.517673  878.360474  -49204.652344  -2138.186279
 2262.000000  8225.464844  -65265.238281  -59469.148438  9745.274414  -49723.875000  290.694519    6.464584   48.371651  881.012024  -49257.792969  -1116.067017
 2263.000000  8343.582031  -65314.820312  -59408.125000  9732.841797  -49675.281250  290.323639  164.798447   48.391281  880.654663  -49209.011719  1970.651489
 2264.000000  8217.666016  -65289.304688  -59494.695312  9790.161133  -49704.535156  292.033447  -27.648064   48.339333  881.601074  -49238.765625  836.135742
 2265.000000  8327.580078  -65343.882812  -59458.968750  9783.634766  -49675.335938  291.838776  204.916626   48.069965  886.541260  -49212.160156  2536.943848
 2266.000000  8288.811523  -65428.765625  -59562.226562  9836.319336  -49725.906250  293.410309   34.876495   48.342010  881.552185  -49260.109375  2174.781738
 2267.000000  8350.332031  -65443.816406  -59527.851562  9775.291992  -49752.558594  291.589905  121.786644   48.308617  882.161621  -49287.085938  870.068970
 2268.000000  8382.406250  -65652.718750  -59697.617188  10068.989258  -49628.628906  300.350677   92.114380   48.347515  881.451843  -49162.781250  1475.516479
 2269.000000  8419.479492  -65259.046875  -59282.070312  9689.490234  -49592.578125  289.030518  249.132935   48.513603  878.434143  -49125.128906  1014.114319
 2270.000000  8335.495117  -65109.660156  -59196.539062  9620.503906  -49576.035156  286.972687  178.957504   48.430508  879.941345  -49109.386719  110.649651
 2271.000000  8393.518555  -65314.929688  -59350.609375  9631.658203  -49718.953125  287.305420  160.492630   48.436028  879.841064  -49252.250000  950.617981
 2272.000000  8605.666016  -65511.210938  -59338.882812  9814.919922  -49523.960938  292.771973  471.259888   48.237476  883.462585  -49059.171875  -1940.348755
 2273.000000  8325.647461  -65144.062500  -59245.765625  9667.048828  -49578.718750  288.361084  126.190010   48.454262  879.509949  -49111.839844  548.316650
 2274.000000  8279.046875  -65333.289062  -59481.843750  9808.108398  -49673.734375  292.568787   49.321331   48.363911  881.153015  -49207.726562  -623.758606
 2275.000000  8259.912109  -65302.960938  -59470.187500  9795.431641  -49674.757812  292.190674   74.256401   48.255867  883.125916  -49209.792969  -102.735283
 2276.000000  8385.787109  -65309.167969  -59353.125000  9649.531250  -49703.593750  287.838562  270.912842   48.370441  881.034058  -49237.523438  -514.147034
 2277.000000  8338.642578  -65305.753906  -59394.656250  9765.421875  -49629.234375  291.295502  176.187439   48.337662  881.631531  -49163.480469  690.893677
 2278.000000  8301.776367  -65254.328125  -59372.000000  9724.265625  -49647.734375  290.067841  108.346985   48.398621  880.521118  -49181.394531  660.334961
 2279.000000  8363.479492  -65438.351562  -59502.695312  9864.011719  -49638.683594  294.236359  131.126175   48.434147  879.875244  -49172.000000  1426.924683
 2280.000000  8314.346680  -64902.597656  -59014.203125  9479.347656  -49534.855469  282.762115  246.596237   48.578983  877.251892  -49066.777344  253.584808
 2281.000000  8312.138672  -65121.703125  -59243.390625  9550.177734  -49693.210938  284.874908  208.133347   48.324451  881.872559  -49227.585938  624.767944
 2282.000000  8400.005859  -65118.000000  -59148.039062  9616.579102  -49531.460938  286.855621  279.314484   48.396034  880.568176  -49065.144531  -812.589722
 2283.000000  8223.962891  -65083.285156  -59287.414062  9659.357422  -49628.054688  288.131653  102.164612   48.340755  881.575073  -49162.269531  259.170959
 2284.000000  8382.759766  -65324.875000  -59372.710938  9818.240234  -49554.468750  292.871033  194.524277   48.428501  879.977783  -49087.839844  1264.846436
 2285.000000  8503.845703  -65392.726562  -59320.414062  9535.601562  -49784.812500  284.440125  406.782593   48.385323  880.763123  -49318.601562   89.141975
 2286.000000  8416.460938  -65427.054688  -59447.343750  9711.163086  -49736.179688  289.677002  139.029282   48.482773  878.992737  -49269.027344  3288.483154
 2287.000000  8213.071289  -65254.445312  -59474.835938  9807.386719  -49667.449219  292.547272  -11.896840   48.373016  880.987183  -49201.355469  -1363.017456
 2288.000000  8169.619141  -65359.296875  -59628.570312  9957.435547  -49671.132812  297.023132  -127.784798   48.310768  882.122314  -49205.636719  606.216614
 2289.000000  8331.450195  -65338.464844  -59435.429688  9758.169922  -49677.257812  291.079163  156.284927   48.398315  880.526672  -49210.917969  -1159.537476
 2290.000000  8336.423828  -65344.828125  -59437.921875  9704.210938  -49733.710938  289.469604  179.538010   48.242859  883.364014  -49268.871094  943.584839
 2291.000000  8575.150391  -65601.218750  -59457.437500  9686.166016  -49771.273438  288.931335  391.574860   48.442055  879.731628  -49304.515625  -2068.450684
 2292.000000  8383.711914  -65269.382812  -59321.859375  9518.838867  -49803.019531  283.940094  185.775879   48.431664  879.920349  -49336.359375  672.481567
 2293.000000  8536.027344  -65448.476562  -59345.445312  9650.293945  -49695.152344  287.861298  497.610992   48.311832  882.102905  -49229.648438  1446.570435
 2294.000000  8250.131836  -65209.828125  -59390.218750  9623.451172  -49766.765625  287.060608   54.513916   48.397396  880.543396  -49300.437500  246.587143
 2295.000000  8542.140625  -65389.984375  -59274.492188  9610.906250  -49663.585938  286.686401  405.945770   48.452900  879.534668  -49196.722656  2297.434814
 2296.000000  8217.822266  -65136.500000  -59341.375000  9600.302734  -49741.070312  286.370087   42.488785   48.368732  881.065186  -49275.015625  -150.565857
 2297.000000  8318.668945  -65484.394531  -59597.328125  9812.101562  -49785.226562  292.687927   21.226225   48.452160  879.548096  -49318.371094  505.610138
 2298.000000  8314.291992  -65409.492188  -59522.945312  9841.002930  -49681.941406  293.550018   38.081730   48.424633  880.048096  -49215.351562  292.205750
 2299.000000  8321.568359  -65275.828125  -59386.757812  9599.166016  -49787.593750  286.336212   85.605827   48.410400  880.306824  -49321.140625  263.231873
 2300.000000  8261.869141  -65277.765625  -59445.031250  9674.927734  -49770.101562  288.596130   89.612213   48.296047  882.391174  -49304.750000  347.565826
 2301.000000  8418.094727  -65480.972656  -59487.593750  9785.141602  -49702.453125  291.883728  232.970383   48.310558  882.126160  -49236.960938  1995.894531
 2302.000000  8567.416992  -65395.136719  -59252.328125  9622.050781  -49630.277344  287.018829  404.942627   48.499657  878.686768  -49162.960938  1324.605347
 2303.000000  8404.141602  -65628.921875  -59652.445312  9859.677734  -49792.765625  294.107086   86.080200   48.385723  880.755798  -49326.550781  1714.419678
 2304.000000  8153.956543  -65039.492188  -59315.875000  9649.746094  -49666.128906  287.844971  -100.386230   48.542255  877.915649  -49198.402344  -771.025269
 2305.000000  8259.724609  -65466.367188  -59628.015625  9903.129883  -49724.886719  295.403229   29.337708   48.385921  880.752197  -49258.667969  627.057617
 2306.000000  8292.063477  -65065.789062  -59196.335938  9505.867188  -49690.468750  283.553162  169.908249   48.352184  881.366699  -49224.574219  382.024200
 2307.000000  8423.982422  -65358.265625  -59364.828125  9761.976562  -49602.851562  291.192719  312.445709   48.347332  881.455200  -49137.003906  -1239.106201
 2308.000000  8430.767578  -65506.257812  -59508.921875  9750.927734  -49757.992188  290.863129  184.829773   48.377819  880.899719  -49291.851562  -883.778320
 2309.000000  8331.686523  -65306.574219  -59405.070312  9631.033203  -49774.039062  287.286774  131.361160   48.463642  879.339722  -49307.070312  486.298828
 2310.000000  8348.959961  -65452.929688  -59534.843750  9831.731445  -49703.113281  293.273468  109.728302   48.518742  878.341125  -49235.613281  2846.245850
 2311.000000  8376.894531  -65416.507812  -59464.945312  9807.972656  -49656.972656  292.564758  107.434059   48.468056  879.259644  -49189.960938  1676.135254
 2312.000000  8158.243164  -65239.390625  -59513.023438  9930.437500  -49582.585938  296.217804  -144.858749   48.506809  878.557190  -49115.203125  706.488525
 2313.000000  8463.185547  -65549.500000  -59520.414062  9686.367188  -49834.046875  288.937347  251.236618   48.395420  880.579346  -49367.738281  1220.054688
 2314.000000  8320.321289  -65470.062500  -59583.445312  9749.115234  -49834.328125  290.809082   69.204620   48.245163  883.321838  -49369.464844  1195.247559
 2315.000000  8164.561523  -65274.601562  -59543.210938  9864.222656  -49678.988281  294.242645  -33.193256   48.235287  883.502686  -49214.222656  1639.125610
 2316.000000  8370.387695  -65353.226562  -59411.585938  9709.373047  -49702.210938  289.623596  116.359886   48.412880  880.261780  -49235.734375  1132.075439
 2317.000000  8299.871094  -65400.097656  -59536.085938  9862.494141  -49673.593750  294.191101   29.851969   48.395626  880.575562  -49207.281250   77.428001
 2318.000000  8382.595703  -65312.140625  -59349.140625  9611.226562  -49737.914062  286.695953  159.281693   48.488308  878.892395  -49270.707031  1159.494995
 2319.000000  8428.327148  -65451.539062  -59461.914062  9734.337891  -49727.578125  290.368286  188.496750   48.342491  881.543457  -49261.777344  2795.564941
 2320.000000  8469.270508  -65158.296875  -59116.570312  9462.953125  -49653.617188  282.273071  493.445831   48.215206  883.870667  -49189.042969  -307.069458
 2321.000000  8372.760742  -65391.972656  -59451.453125  9791.768555  -49659.683594  292.081390  211.771927   48.305416  882.220032  -49194.242188  455.354553
 2322.000000  8283.751953  -65309.875000  -59461.000000  9691.137695  -49769.863281  289.079651  141.611771   48.361149  881.203369  -49303.882812  -1399.749390
 2323.000000  8340.543945  -65310.390625  -59407.750000  9774.336914  -49633.414062  291.561432  181.353561   48.319801  881.957397  -49167.832031  2347.190186
 2324.000000  8283.500000  -65242.101562  -59393.734375  9813.218750  -49580.515625  292.721252  143.748550   48.333969  881.698853  -49114.796875  118.144356
 2325.000000  8253.160156  -65333.902344  -59511.578125  9824.134766  -49687.445312  293.046844   67.017952   48.222927  883.729126  -49222.796875  931.918213
 2326.000000  8467.587891  -65431.578125  -59374.835938  9566.843750  -49807.992188  285.372040  295.243652   48.284557  882.601135  -49342.750000  2124.452393
 2327.000000  8365.203125  -65119.394531  -59173.906250  9479.923828  -49693.984375  282.779297  280.238922   48.392494  880.632568  -49227.703125  -590.637329
 2328.000000  8301.768555  -65309.542969  -59430.679688  9758.350586  -49672.328125  291.084564  107.922264   48.492249  878.820984  -49205.085938  2135.148926
 2329.000000  8312.048828  -65389.078125  -59502.156250  9866.609375  -49635.546875  294.313843  111.499107   48.406021  880.386475  -49169.132812  862.003906
 2330.000000  8537.568359  -65273.761719  -59167.140625  9472.003906  -49695.136719  282.543060  459.141479   48.355801  881.300842  -49229.207031  1325.852661
 2331.000000  8377.261719  -65244.128906  -59294.437500  9521.462891  -49772.976562  284.018372  156.490860   48.379879  880.862183  -49306.816406  1322.984131
 2332.000000  8410.951172  -65274.292969  -59291.835938  9577.995117  -49713.839844  285.704681  336.378143   48.318291  881.984985  -49248.273438  400.847839
 2333.000000  8356.474609  -65369.429688  -59448.281250  9661.210938  -49787.070312  288.186951  212.652054   48.117771  885.660461  -49323.433594  743.663330
 2334.000000  8524.115234  -65638.414062  -59557.242188  9854.898438  -49702.343750  293.964508  334.515839   48.313148  882.078857  -49236.828125  -675.807983
 2335.000000  8516.232422  -65615.734375  -59536.015625  9819.153320  -49716.863281  292.898254  257.819183   48.284870  882.595459  -49251.617188  789.334351
 2336.000000  8227.902344  -65141.007812  -59348.468750  9541.400391  -49807.070312  284.613098   31.784103   48.511654  878.469482  -49339.640625  934.412842
 2337.000000  8253.999023  -65197.746094  -59371.335938  9697.862305  -49673.472656  289.280243   23.463165   48.322647  881.905457  -49207.863281  1425.524902
 2338.000000  8221.646484  -65230.410156  -59440.070312  9730.216797  -49709.851562  290.245361   18.998962   48.380573  880.849548  -49243.683594  2552.703125
 2339.000000  8243.709961  -65169.882812  -59354.156250  9679.010742  -49675.144531  288.717896   63.378620   48.359886  881.226379  -49209.175781  211.254929
 2340.000000  8244.762695  -65142.906250  -59338.445312  9572.787109  -49765.656250  285.549347  110.901360   48.338295  881.619995  -49299.898438  2332.739990
 2341.000000  8414.966797  -65513.656250  -59529.226562  9811.924805  -49717.300781  292.682648  275.313721   48.262775  882.999512  -49252.269531  -142.423584
 2342.000000  8209.661133  -65207.273438  -59421.718750  9633.833008  -49787.886719  287.370300   43.956989   48.375282  880.945923  -49321.769531  1264.921265
 2343.000000  8327.736328  -65435.625000  -59546.546875  9797.812500  -49748.734375  292.261688   84.532410   48.450619  879.576111  -49281.890625  1341.665649
 2344.000000  8379.101562  -65282.273438  -59324.539062  9646.108398  -49678.429688  287.736450  170.408218   48.512852  878.447754  -49210.988281  3082.004883
 2345.000000  8576.948242  -65683.671875  -59532.468750  9850.644531  -49681.824219  293.837616  369.792938   48.336582  881.651245  -49216.082031  -928.685730
 2346.000000  8252.868164  -65433.203125  -59607.578125  9824.273438  -49783.304688  293.050995   16.286604   48.290371  882.494934  -49318.007812  -409.496918
 2347.000000  8212.491211  -65355.230469  -59577.843750  9824.997070  -49752.847656  293.072571    4.554398   48.293217  882.442932  -49287.523438  732.220093
 2348.000000  8389.719727  -65666.703125  -59708.375000  9992.919922  -49715.453125  298.081604   35.714153   48.389084  880.694641  -49249.203125  -1039.536011
 2349.000000  8218.146484  -65295.492188  -59515.906250  9855.538086  -49660.367188  293.983582  -26.011047   48.334938  881.681213  -49194.640625  -2919.989502
 2350.000000  8439.694336  -65337.875000  -59334.320312  9602.798828  -49731.523438  286.444550  246.499649   48.485806  878.937805  -49264.343750  1232.711792
 2351.000000  8573.971680  -65497.597656  -59358.492188  9585.719727  -49772.773438  285.935120  350.770844   48.468670  879.248535  -49305.757812  144.009216
 2352.000000  8457.942383  -65580.187500  -59557.695312  9838.081055  -49719.613281  293.462860  212.337875   48.434830  879.862854  -49252.921875  2664.749756
 2353.000000  8360.455078  -65199.105469  -59271.726562  9700.870117  -49570.855469  289.369965  258.207611   48.329556  881.779419  -49105.179688   -3.087621
 2354.000000  8328.882812  -65309.730469  -59402.734375  9746.803711  -49655.929688  290.740112   64.571838   48.466770  879.282959  -49188.933594  2289.154053
 2355.000000  8229.886719  -65288.320312  -59485.906250  9796.324219  -49689.582031  292.217285  -20.245188   48.382256  880.818909  -49223.398438  944.629456
 2356.000000  8481.857422  -65575.835938  -59519.929688  9884.049805  -49635.878906  294.834076  190.411743   48.531227  878.115173  -49168.261719  796.788269
 2357.000000  8222.724609  -65531.375000  -59741.296875  9944.125977  -49797.171875  296.626099  -66.276703   48.279266  882.697876  -49331.980469  -1288.961182
 2358.000000  8233.890625  -65334.808594  -59529.515625  9896.911133  -49632.605469  295.217712   19.335989   48.329128  881.787170  -49166.933594  -900.327759
 2359.000000  8470.396484  -65426.304688  -59389.132812  9666.342773  -49722.789062  288.340027  302.508148   48.371468  881.015381  -49256.710938  -1795.390381
 2360.000000  8165.656250  -65190.714844  -59456.773438  9848.482422  -49608.289062  293.773132  -57.514847   48.381477  880.833069  -49142.113281  -282.967926
 2361.000000  8484.490234  -65341.289062  -59271.351562  9621.826172  -49649.523438  287.012146  363.221893   48.369190  881.056824  -49183.464844   30.667938
 2362.000000  8486.928711  -65688.859375  -59640.093750  9951.212891  -49688.882812  296.837494  254.552780   48.374470  880.960693  -49222.773438  1887.620850
 2363.000000  8127.437500  -65165.125000  -59466.640625  9830.170898  -49636.468750  293.226898  -118.521095   48.437729  879.810181  -49169.750000  -1031.347168
 2364.000000  8177.414062  -65088.882812  -59345.015625  9637.681641  -49707.335938  287.485107   42.194927   48.273418  882.804810  -49242.203125  -598.017029
 2365.000000  8539.389648  -65479.511719  -59373.898438  9695.689453  -49678.210938  289.215424  324.636505   48.512302  878.457703  -49210.773438  250.584335
 2366.000000  8413.113281  -65275.500000  -59295.242188  9622.350586  -49672.890625  287.027771  255.844910   48.317486  881.999695  -49207.332031  1981.703369
 2367.000000  8265.154297  -65095.046875  -59258.203125  9566.955078  -49691.250000  285.375366  122.118675   48.398277  880.527344  -49224.914062  1538.036987
 2368.000000  8459.925781  -65607.765625  -59581.078125  9789.061523  -49792.015625  292.000641  211.469254   48.380501  880.850891  -49325.847656  -1744.304321
 2369.000000  8409.257812  -65307.820312  -59322.304688  9652.146484  -49670.156250  287.916565  252.254150   48.450485  879.578552  -49203.316406  -254.096512
 2370.000000  8298.382812  -65111.515625  -59246.421875  9592.820312  -49653.601562  286.146912  181.971970   48.382370  880.816833  -49187.417969  2368.069580
 2371.000000  8166.997559  -65202.414062  -59468.992188  9777.244141  -49691.750000  291.648132  -56.248165   48.542057  877.919250  -49224.027344  762.587769
 2372.000000  8507.828125  -65468.304688  -59396.820312  9678.006836  -49718.812500  288.687958  263.466675   48.382523  880.814087  -49252.625000  1515.072998
 2373.000000  8291.711914  -65357.066406  -59488.367188  9771.137695  -49717.230469  291.466003   51.061275   48.338516  881.615967  -49251.468750  1945.310181
 2374.000000  8415.416992  -65564.882812  -59590.710938  9847.542969  -49743.167969  293.745087   71.375557   48.557369  877.642395  -49275.296875  912.562378
 2375.000000  8635.533203  -65656.421875  -59447.578125  9681.816406  -49765.761719  288.801605  448.109619   48.311024  882.117615  -49300.265625  440.010284
 2376.000000  8389.279297  -65489.269531  -59531.351562  9829.065430  -49702.285156  293.193939  131.178436   48.548092  877.810120  -49234.503906  1742.832520
 2377.000000  8417.340820  -65282.765625  -59291.828125  9481.206055  -49810.621094  282.817535  230.350662   48.352173  881.366943  -49344.726562  -2031.952637
 2378.000000  8373.736328  -65259.476562  -59319.296875  9643.114258  -49676.183594  287.647156  126.852577   48.539257  877.969910  -49208.488281  1292.388062
 2379.000000  8556.946289  -65589.859375  -59472.070312  9726.896484  -49745.171875  290.146301  378.024658   48.352970  881.352417  -49279.269531  951.480957
 2380.000000  8246.537109  -65263.515625  -59440.179688  9696.900391  -49743.281250  289.251556   65.667992   48.346462  881.471069  -49277.441406  875.677002
 2381.000000  8380.944336  -65448.121094  -59498.515625  9771.599609  -49726.914062  291.479767  120.219551   48.364670  881.139221  -49260.898438  1446.413696
 2382.000000  8419.050781  -65493.785156  -59507.187500  9678.872070  -49828.316406  288.713776  240.010498   48.335022  881.679688  -49362.589844  625.063354
 2383.000000  8704.204102  -65567.648438  -59297.585938  9554.510742  -49743.074219  285.004150  598.823975   48.375000  880.951050  -49276.960938  442.510193
 2384.000000  8509.603516  -65555.109375  -59476.539062  9675.597656  -49800.941406  288.616089  252.570023   48.376366  880.926147  -49334.816406  104.484375
 2385.000000  8390.469727  -65440.515625  -59472.460938  9763.409180  -49709.050781  291.235443  174.076981   48.374680  880.956848  -49242.941406  -638.001099
 2386.000000  8363.285156  -65285.828125  -59354.179688  9725.918945  -49628.261719  290.117157  167.313492   48.317600  881.997559  -49162.703125  354.268219
 2387.000000  8413.201172  -65319.953125  -59337.289062  9605.218750  -49732.070312  286.516754  269.597382   48.305218  882.223694  -49266.628906  129.683334
 2388.000000  8258.440430  -65347.265625  -59519.945312  9754.446289  -49765.500000  290.968109   66.799599   48.207928  884.004089  -49300.996094  4817.365234
 2389.000000  8375.913086  -65385.890625  -59437.375000  9664.271484  -49773.101562  288.278259  225.066269   48.273674  882.800171  -49307.964844  618.657898
 2390.000000  8403.843750  -65364.484375  -59394.359375  9659.825195  -49734.535156  288.145630  232.182938   48.452499  879.541992  -49267.675781  -893.284668
 2391.000000  8164.134277  -65186.480469  -59452.078125  9741.299805  -49710.777344  290.575958  -76.999481   48.484230  878.966370  -49243.613281  -1424.350830
 2392.000000  8400.978516  -65377.890625  -59413.460938  9680.015625  -49733.445312  288.747894  239.504761   48.381439  880.833801  -49267.269531  3614.821289
 2393.000000  8173.327148  -65350.988281  -59612.031250  9891.591797  -49720.437500  295.059052  -123.870461   48.296139  882.389526  -49255.082031  2085.936279
 2394.000000  8503.556641  -65495.324219  -59421.859375  9669.693359  -49752.164062  288.439972  328.209991   48.326321  881.838440  -49286.519531  1410.123413
 2395.000000  8382.042969  -65450.046875  -59500.101562  9845.937500  -49654.164062  293.697205  148.545822   48.416660  880.192993  -49187.648438  2317.156006
 2396.000000  8327.325195  -65322.753906  -59429.070312  9653.159180  -49775.910156  287.946777  205.754318   48.198059  884.185120  -49311.500000  2948.577637
 2397.000000  8255.902344  -65461.218750  -59643.171875  9933.960938  -49709.210938  296.322876   70.839516   48.212193  883.925903  -49244.667969  1995.995728
 2398.000000  8427.469727  -65323.367188  -59312.304688  9616.874023  -49695.429688  286.864410  240.093643   48.428093  879.985229  -49228.804688  1846.721191
 2399.000000  8334.619141  -65235.117188  -59338.000000  9585.451172  -49752.546875  285.927094  175.650330   48.405983  880.387146  -49286.136719  1385.654419
 2400.000000  8456.074219  -65305.601562  -59284.328125  9644.091797  -49640.234375  287.676300  268.649445   48.367386  881.089722  -49174.195312  1546.746216
 2401.000000  8266.812500  -65217.218750  -59383.875000  9677.588867  -49706.285156  288.675507  111.538979   48.389786  880.681885  -49240.027344  1599.041138
 2402.000000  8272.583008  -65214.488281  -59373.218750  9753.311523  -49619.906250  290.934235   71.552101   48.407578  880.358154  -49153.480469  1459.633301
 2403.000000  8420.656250  -65371.218750  -59373.328125  9745.717773  -49627.609375  290.707733  290.526489   48.360836  881.209045  -49161.632812  2986.028564
 2404.000000  8230.142578  -65319.648438  -59526.867188  9795.863281  -49731.003906  292.203522    1.006510   48.398354  880.525940  -49264.664062  -970.232117
 2405.000000  8285.716797  -65314.332031  -59463.710938  9891.486328  -49572.226562  295.055908  -43.799591   48.594841  876.965637  -49103.996094  2490.534912
 2406.000000  8480.579102  -65622.171875  -59578.085938  9790.479492  -49787.605469  292.042938  295.815247   48.276840  882.742249  -49322.437500  -1722.125244
 2407.000000  8507.161133  -65347.710938  -59274.335938  9483.639648  -49790.695312  282.890137  372.475830   48.388279  880.709290  -49324.453125  329.212219
 2408.000000  8253.703125  -65450.394531  -59632.007812  10044.138672  -49587.867188  299.609406  -34.434063   48.503185  878.622864  -49120.519531  3971.889160
 2409.000000  8153.759277  -65167.996094  -59449.046875  9716.044922  -49733.000000  289.822601  -87.939484   48.419739  880.137085  -49266.457031  2773.005859
 2410.000000  8251.521484  -65194.957031  -59375.453125  9674.348633  -49701.105469  288.578857  121.764748   48.270020  882.867004  -49236.003906  1323.565186
 2411.000000  8407.131836  -65434.886719  -59453.390625  9737.099609  -49716.289062  290.450653  176.225540   48.253487  883.169495  -49251.347656  1093.606689
 2412.000000  8377.800781  -65267.667969  -59324.281250  9649.908203  -49674.375000  287.849792  182.031754   48.423950  880.060486  -49207.789062  -1322.188843
 2413.000000  8474.838867  -65552.687500  -59512.140625  9795.557617  -49716.582031  292.194427  213.006149   48.449848  879.590088  -49249.746094  2291.802979
 2414.000000  8368.342773  -65457.781250  -59516.148438  9793.028320  -49723.121094  292.118958  172.876266   48.308804  882.158203  -49257.644531  423.518646
 2415.000000  8395.514648  -65453.164062  -59482.117188  9768.051758  -49714.066406  291.373932  175.313675   48.391941  880.642639  -49247.789062  530.121216
 2416.000000  8381.465820  -65455.925781  -59515.796875  9785.593750  -49730.203125  291.897217   89.756401   48.523670  878.251892  -49262.656250  2521.138916
 2417.000000  8357.364258  -65496.015625  -59570.531250  9766.595703  -49803.937500  291.330505   34.834797   48.472561  879.177917  -49336.882812   54.160236
 2418.000000  8559.000000  -65665.273438  -59538.359375  9888.894531  -49649.464844  294.978607  232.936768   48.526154  878.206970  -49181.894531  1941.535034
 2419.000000  8376.597656  -65432.164062  -59484.789062  9798.195312  -49686.593750  292.273102  155.108994   48.420689  880.119812  -49220.039062  -513.724731
 2420.000000  8313.027344  -65286.078125  -59408.125000  9674.478516  -49733.648438  288.582703   80.913033   48.424614  880.048462  -49267.058594  481.793579
 2421.000000  8462.858398  -65520.460938  -59492.937500  9754.832031  -49738.105469  290.979614  256.339539   48.420074  880.130981  -49271.558594  1914.955200
 2422.000000  8285.576172  -65230.257812  -59379.632812  9654.160156  -49725.472656  287.976624  128.567444   48.306149  882.206665  -49260.023438  3542.497803
 2423.000000  8254.311523  -65335.632812  -59509.148438  9768.640625  -49740.507812  291.391510   37.886040   48.410107  880.312195  -49274.054688  234.511429
 2424.000000  8318.056641  -65283.359375  -59398.593750  9704.410156  -49694.183594  289.475555  184.852676   48.330322  881.765381  -49228.500000  2681.650879
 2425.000000  8426.100586  -65521.519531  -59525.718750  9780.152344  -49745.566406  291.734894  215.702713   48.382389  880.816467  -49279.382812  280.077789
 2426.000000  8213.356445  -65148.285156  -59360.914062  9694.033203  -49666.882812  289.166016   81.871338   48.303661  882.252075  -49201.457031  -1656.918579
 2427.000000  8268.937500  -65077.355469  -59231.703125  9601.750000  -49629.953125  286.413269  155.531281   48.299053  882.336243  -49164.570312  1912.704956
 2428.000000  8337.368164  -65478.132812  -59576.796875  9882.285156  -49694.511719  294.781433   76.339638   48.383728  880.792114  -49228.312500  151.449234
 2429.000000  8454.009766  -65386.445312  -59367.734375  9704.273438  -49663.460938  289.471466  306.468201   48.359829  881.227417  -49197.492188  -926.234253
 2430.000000  8152.705566  -65403.843750  -59678.898438  9945.187500  -49733.710938  296.657776  -136.013748   48.357738  881.265503  -49267.765625  -1646.577759
 2431.000000  8382.367188  -65522.660156  -59575.914062  9923.732422  -49652.179688  296.017792  145.713821   48.405914  880.388428  -49185.769531  319.299500
 2432.000000  8441.224609  -65436.308594  -59426.273438  9721.924805  -49704.347656  289.998016  226.255981   48.378029  880.895874  -49238.203125  1134.510986
 2433.000000  8186.441406  -65196.546875  -59444.929688  9828.615234  -49616.312500  293.180511  -69.595108   48.510998  878.481323  -49148.890625  1721.970337
 2434.000000  8531.059570  -65536.890625  -59431.734375  9741.359375  -49690.375000  290.577728  347.560944   48.176502  884.580750  -49226.175781  379.931976
 2435.000000  8273.657227  -65346.765625  -59509.359375  9746.157227  -49763.203125  290.720856   75.786591   48.246273  883.301514  -49298.328125  -591.697876
 2436.000000  8354.838867  -65332.324219  -59398.039062  9613.548828  -49784.492188  286.765228  144.108841   48.339855  881.591492  -49318.718750  1932.175781
 2437.000000  8359.285156  -65151.250000  -59225.476562  9503.627930  -49721.847656  283.486359  280.620422   48.341099  881.568848  -49256.062500  -3089.067627
 2438.000000  8326.255859  -65358.003906  -59469.710938  9856.239258  -49613.472656  294.004517  114.555397   48.364384  881.144409  -49147.460938  611.747437
 2439.000000  8424.634766  -65490.820312  -59500.359375  9758.146484  -49742.210938  291.078461  145.597275   48.423428  880.070007  -49275.632812  -604.107544
 2440.000000  8412.390625  -65622.109375  -59643.460938  9827.666992  -49815.792969  293.152222  111.913872   48.228119  883.634033  -49351.093750  211.606262
 2441.000000  8437.358398  -65357.414062  -59347.890625  9695.561523  -49652.328125  289.211609  239.218140   48.417763  880.172974  -49185.800781  358.408051
 2442.000000  8168.989258  -65140.300781  -59408.367188  9794.578125  -49613.789062  292.165192  -16.630920   48.448669  879.611511  -49146.964844  1676.151367
 2443.000000  8544.150391  -65668.953125  -59563.656250  9779.246094  -49784.410156  291.707855  337.391113   48.287704  882.543640  -49319.136719  362.416168
 2444.000000  8567.136719  -65632.710938  -59489.398438  9669.498047  -49819.898438  288.434143  298.005432   48.384022  880.786743  -49353.699219  -1321.225098
 2445.000000  8332.965820  -65480.691406  -59585.820312  9814.741211  -49771.078125  292.766663  121.936363   48.376217  880.928894  -49304.953125  -201.216919
 2446.000000  8192.572266  -65188.687500  -59431.687500  9683.187500  -49748.500000  288.842499  -13.266423   48.287300  882.551025  -49283.230469  1043.410889
 2447.000000  8545.966797  -65414.523438  -59294.976562  9739.740234  -49555.234375  290.529419  331.309662   48.509369  878.510864  -49087.828125  682.572815
 2448.000000  8271.552734  -65130.078125  -59290.523438  9660.000000  -49630.523438  288.150848   89.792824   48.442604  879.721619  -49163.757812  1588.533813
 2449.000000  8312.752930  -65190.281250  -59303.320312  9674.772461  -49628.546875  288.591492  142.712433   48.337368  881.636902  -49162.796875  279.934021
 2450.000000  8269.900391  -65209.468750  -59368.640625  9726.114258  -49642.527344  290.122986   70.326149   48.458187  879.438721  -49175.613281  4569.489746
 2451.000000  8319.472656  -65511.441406  -59618.992188  9923.175781  -49695.816406  296.001190  -17.518391   48.513783  878.430908  -49228.367188   55.198696
 2452.000000  8574.629883  -65420.183594  -59266.937500  9644.265625  -49622.671875  287.681488  409.066284   48.439327  879.781128  -49155.937500  1658.138916
 2453.000000  8379.812500  -65409.097656  -59468.468750  9855.244141  -49613.226562  293.974823  109.821342   48.431915  879.915771  -49146.566406  1768.646484
 2454.000000  8607.409180  -65541.554688  -59362.500000  9599.473633  -49763.027344  286.345367  484.673187   48.281162  882.663208  -49297.816406  4065.946777
 2455.000000  8402.000977  -65473.234375  -59503.062500  9869.408203  -49633.656250  294.397339  219.881424   48.468151  879.257935  -49166.644531  3184.960205
 2456.000000  8474.500000  -65378.511719  -59330.187500  9668.800781  -49661.386719  288.413361  302.317993   48.335476  881.671387  -49195.652344  2167.548584
 2457.000000  8306.709961  -65135.031250  -59250.593750  9643.702148  -49606.890625  287.664673  175.325027   48.306187  882.205994  -49141.441406  1396.784668
 2458.000000  8556.060547  -65426.468750  -59298.367188  9601.646484  -49696.718750  286.410187  364.977631   48.350151  881.403809  -49230.843750  294.041992
 2459.000000  8323.437500  -65333.914062  -59450.796875  9660.674805  -49790.121094  288.170959  103.091400   48.136463  885.316528  -49326.304688  1298.355225
 2460.000000  8153.901367  -65299.449219  -59568.843750  9817.460938  -49751.382812  292.847778  -110.977943   48.361012  881.205872  -49285.402344  1677.347534
 2461.000000  8272.515625  -65184.500000  -59342.789062  9734.669922  -49608.117188  290.378174   43.862385   48.369804  881.045654  -49142.054688  2045.211304
 2462.000000  8453.183594  -65450.042969  -59423.492188  9756.605469  -49666.886719  291.032501  254.970047   48.328457  881.799438  -49201.222656  2445.386475
 2463.000000  8541.476562  -65511.222656  -59399.398438  9676.504883  -49722.894531  288.643158  300.068695   48.416748  880.191406  -49256.378906  2432.497803
 2464.000000  8401.240234  -65330.230469  -59358.781250  9740.443359  -49618.335938  290.550415  167.031662   48.401859  880.462158  -49151.964844  1627.729492
 2465.000000  8095.018066  -65183.585938  -59509.953125  9924.322266  -49585.632812  296.035370  -67.737206   48.395962  880.569458  -49119.316406  -698.008667
 2466.000000  8394.070312  -65381.195312  -59420.960938  9800.683594  -49620.277344  292.347321  208.291138   48.287815  882.541626  -49155.003906   20.282740
 2467.000000  8335.438477  -65389.613281  -59485.757812  9849.404297  -49636.351562  293.800629  126.981628   48.377232  880.910400  -49170.214844  1379.089355
 2468.000000  8499.498047  -65490.308594  -59406.484375  9629.148438  -49777.335938  287.230560  306.575287   48.403160  880.438538  -49310.949219  796.039368
 2469.000000  8634.055664  -65721.695312  -59519.773438  9675.326172  -49844.445312  288.608002  448.133301   48.362286  881.182617  -49378.453125  2923.422363
 2470.000000  8337.229492  -65329.031250  -59412.664062  9606.230469  -49806.433594  286.546936   80.367378   48.454296  879.509338  -49339.554688  1770.512695
 2471.000000  8168.415527  -65176.542969  -59439.195312  9764.813477  -49674.382812  291.277344  -46.165100   48.456150  879.475708  -49207.488281  -1668.688843
 2472.000000  8374.484375  -65617.929688  -59679.093750  9868.878906  -49810.214844  294.381531   69.899567   48.354729  881.320374  -49344.296875  1902.833252
 2473.000000  8589.601562  -65509.015625  -59347.312500  9596.393555  -49750.917969  286.253510  360.213867   48.490726  878.848572  -49283.691406  1328.481445
 2474.000000  8116.528320  -64984.527344  -59297.679688  9653.908203  -49643.773438  287.969116   -9.533837   48.430889  879.934448  -49177.121094  -188.581360
 2475.000000  8242.090820  -65240.644531  -59430.554688  9717.595703  -49712.960938  289.868866    0.172930   48.433674  879.883850  -49246.281250  -375.735870
 2476.000000  8461.111328  -65248.441406  -59217.789062  9554.977539  -49662.812500  285.018097  395.781952   48.427391  879.997986  -49196.195312  1139.805054
 2477.000000  8608.435547  -65592.156250  -59417.351562  9635.122070  -49782.230469  287.408752  462.629547   48.327450  881.817810  -49316.574219  542.226746
 2478.000000  8453.837891  -65317.890625  -59290.726562  9592.611328  -49698.117188  286.140686  251.332199   48.527229  878.187500  -49230.535156  -317.683868
 2479.000000  8511.004883  -65366.757812  -59285.710938  9452.406250  -49833.304688  281.958466  383.232697   48.360065  881.223083  -49367.335938  2032.608521
 2480.000000  8288.840820  -65305.921875  -59442.906250  9757.513672  -49685.390625  291.059601   39.386810   48.434013  879.877686  -49218.707031  659.072815
 2481.000000  8462.712891  -65490.300781  -59455.867188  9764.076172  -49691.789062  291.255341  270.070557   48.352196  881.366516  -49225.894531  -13.378372
 2482.000000  8327.450195  -65292.855469  -59393.546875  9759.121094  -49634.425781  291.107544  159.374573   48.331490  881.744141  -49168.730469  437.451050
 2483.000000  8566.837891  -65641.984375  -59503.640625  9718.367188  -49785.273438  289.891876  305.782501   48.442947  879.715393  -49318.503906  453.251587
 2484.000000  8362.273438  -65301.246094  -59377.070312  9618.810547  -49758.257812  286.922180  239.770584   48.349014  881.424500  -49292.394531  -73.705505
 2485.000000  8272.705078  -65309.750000  -59469.679688  9661.207031  -49808.472656  288.186829   82.878075   48.275883  882.759766  -49343.312500  -14.149144
 2486.000000  8398.245117  -65553.617188  -59584.562500  9919.061523  -49665.500000  295.878448   99.437592   48.366653  881.103088  -49199.468750  1805.708130
 2487.000000  8277.704102  -65192.433594  -59346.015625  9711.425781  -49634.589844  289.684814  111.575165   48.386635  880.739197  -49168.363281  -550.848511
 2488.000000  8446.117188  -65378.828125  -59367.414062  9628.429688  -49738.984375  287.209106  302.495850   48.310696  882.123657  -49273.492188  1630.164429
 2489.000000  8428.683594  -65194.023438  -59194.445312  9547.613281  -49646.832031  284.798431  310.225189   48.311462  882.109619  -49181.332031  -824.299438
 2490.000000  8291.440430  -65292.265625  -59424.179688  9727.204102  -49696.976562  290.155487  115.358849   48.321587  881.924805  -49231.378906  211.888840
 2491.000000  8468.095703  -65670.234375  -59633.796875  9935.054688  -49698.742188  296.355530  137.490234   48.418228  880.164490  -49232.210938  2432.407959
 2492.000000  8470.605469  -65431.183594  -59388.851562  9612.357422  -49776.492188  286.729675  301.228271   48.337765  881.629639  -49310.738281  182.474243
 2493.000000  8165.689453  -65161.730469  -59428.148438  9677.314453  -49750.835938  288.667297   14.006897   48.223515  883.718384  -49286.183594  3126.757324
 2494.000000  8208.637695  -65570.312500  -59792.453125  10024.158203  -49768.296875  299.013397  -165.466461   48.489964  878.862427  -49301.074219  877.535095
 2495.000000  8300.280273  -65117.511719  -59248.195312  9646.223633  -49601.972656  287.739899  133.059814   48.462074  879.368164  -49135.019531  543.849060
 2496.000000  8390.282227  -65441.421875  -59474.054688  9778.970703  -49695.085938  291.699646  161.380295   48.406673  880.374634  -49228.667969  -647.023743
[truncated: 1,199,307 more chars]
