# Supplementary material for: Data for exploring the effect of parameters on decomposition of gas hydrate structure I
Source: Data Brief. 2018 Apr 11;18:1247–51. doi: 10.1016/j.dib.2018.04.015 (PMC5996948; doi:10.1016/j.dib.2018.04.015)
Supplement: Supplementary file 2 — Supplementary material [file mmc2.zip › data/data/temperature 290 K/cage occupancy 95/final pdb.pdb]

TITLE     frame t= 10000.000
REMARK    THIS IS A SIMULATION BOX
CRYST1   36.450   36.450   36.450  90.00  90.00  90.00 P 1           1
MODEL  5000000
ATOM      1  OW  SOL     1       0.700   0.700   4.000  1.00  0.00            
ATOM      2  HW1 SOL     1       0.700   1.500   3.600  1.00  0.00            
ATOM      3  HW2 SOL     1      -0.100   0.600   4.600  1.00  0.00            
ATOM      4  MW  SOL     1       0.600   0.800   4.000  1.00  0.00            
ATOM      5  OW  SOL     2       0.300   0.800   9.800  1.00  0.00            
ATOM      6  HW1 SOL     2       0.500   0.000  10.300  1.00  0.00            
ATOM      7  HW2 SOL     2       1.100   0.900   9.300  1.00  0.00            
ATOM      8  MW  SOL     2       0.400   0.700   9.800  1.00  0.00            
ATOM      9  OW  SOL     3       0.400   3.000   2.400  1.00  0.00            
ATOM     10  HW1 SOL     3      -0.200   3.600   2.800  1.00  0.00            
ATOM     11  HW2 SOL     3       0.200   3.000   1.400  1.00  0.00            
ATOM     12  MW  SOL     3       0.300   3.100   2.300  1.00  0.00            
ATOM     13  OW  SOL     4       0.700   3.400  11.300  1.00  0.00            
ATOM     14  HW1 SOL     4       0.600   2.600  10.800  1.00  0.00            
ATOM     15  HW2 SOL     4      -0.100   4.000  11.100  1.00  0.00            
ATOM     16  MW  SOL     4       0.500   3.400  11.200  1.00  0.00            
ATOM     17  OW  SOL     5       1.100  11.300   1.900  1.00  0.00            
ATOM     18  HW1 SOL     5       1.300  12.100   2.400  1.00  0.00            
ATOM     19  HW2 SOL     5       1.700  10.600   2.300  1.00  0.00            
ATOM     20  MW  SOL     5       1.200  11.300   2.000  1.00  0.00            
ATOM     21  OW  SOL     6       0.300  10.400  11.800  1.00  0.00            
ATOM     22  HW1 SOL     6       1.200  10.100  11.600  1.00  0.00            
ATOM     23  HW2 SOL     6       0.300  10.600  12.700  1.00  0.00            
ATOM     24  MW  SOL     6       0.400  10.400  11.900  1.00  0.00            
ATOM     25  OW  SOL     7       6.700   4.200   0.700  1.00  0.00            
ATOM     26  HW1 SOL     7       5.900   4.800   0.600  1.00  0.00            
ATOM     27  HW2 SOL     7       6.700   3.700  -0.100  1.00  0.00            
ATOM     28  MW  SOL     7       6.600   4.200   0.600  1.00  0.00            
ATOM     29  OW  SOL     8       6.500  10.400   0.300  1.00  0.00            
ATOM     30  HW1 SOL     8       7.400  10.100   0.300  1.00  0.00            
ATOM     31  HW2 SOL     8       6.500  11.000   1.000  1.00  0.00            
ATOM     32  MW  SOL     8       6.600  10.400   0.400  1.00  0.00            
ATOM     33  OW  SOL     9       6.600   2.500   3.100  1.00  0.00            
ATOM     34  HW1 SOL     9       6.500   3.100   2.300  1.00  0.00            
ATOM     35  HW2 SOL     9       5.900   2.700   3.600  1.00  0.00            
ATOM     36  MW  SOL     9       6.500   2.600   3.000  1.00  0.00            
ATOM     37  OW  SOL    10       6.500  11.900   2.700  1.00  0.00            
ATOM     38  HW1 SOL    10       6.700  12.900   2.800  1.00  0.00            
ATOM     39  HW2 SOL    10       5.700  11.800   3.200  1.00  0.00            
ATOM     40  MW  SOL    10       6.400  12.000   2.700  1.00  0.00            
ATOM     41  OW  SOL    11       7.000   2.600  10.600  1.00  0.00            
ATOM     42  HW1 SOL    11       6.200   2.700  10.100  1.00  0.00            
ATOM     43  HW2 SOL    11       7.000   1.700  10.800  1.00  0.00            
ATOM     44  MW  SOL    11       6.900   2.500  10.500  1.00  0.00            
ATOM     45  OW  SOL    12       6.900  11.800  11.300  1.00  0.00            
ATOM     46  HW1 SOL    12       6.900  11.100  12.000  1.00  0.00            
ATOM     47  HW2 SOL    12       7.600  11.400  10.700  1.00  0.00            
ATOM     48  MW  SOL    12       7.000  11.600  11.300  1.00  0.00            
ATOM     49  OW  SOL    13       4.500   5.900   0.400  1.00  0.00            
ATOM     50  HW1 SOL    13       4.500   6.800   0.200  1.00  0.00            
ATOM     51  HW2 SOL    13       3.800   5.700   1.000  1.00  0.00            
ATOM     52  MW  SOL    13       4.400   6.000   0.500  1.00  0.00            
ATOM     53  OW  SOL    14       4.500   8.700  36.700  1.00  0.00            
ATOM     54  HW1 SOL    14       5.300   9.200  36.500  1.00  0.00            
ATOM     55  HW2 SOL    14       3.900   9.000  35.900  1.00  0.00            
ATOM     56  MW  SOL    14       4.500   8.800  36.500  1.00  0.00            
ATOM     57  OW  SOL    15       3.000   1.000   5.600  1.00  0.00            
ATOM     58  HW1 SOL    15       2.200   0.800   5.300  1.00  0.00            
ATOM     59  HW2 SOL    15       3.600   0.400   5.100  1.00  0.00            
ATOM     60  MW  SOL    15       3.000   0.900   5.500  1.00  0.00            
ATOM     61  OW  SOL    16       2.800   0.800   8.500  1.00  0.00            
ATOM     62  HW1 SOL    16       3.100   0.700   7.600  1.00  0.00            
ATOM     63  HW2 SOL    16       3.400   1.500   8.900  1.00  0.00            
ATOM     64  MW  SOL    16       2.900   0.900   8.500  1.00  0.00            
ATOM     65  OW  SOL    17       2.600   4.900   2.600  1.00  0.00            
ATOM     66  HW1 SOL    17       3.300   4.400   3.000  1.00  0.00            
ATOM     67  HW2 SOL    17       1.900   4.300   2.300  1.00  0.00            
ATOM     68  MW  SOL    17       2.600   4.800   2.600  1.00  0.00            
ATOM     69  OW  SOL    18       3.000   5.200  10.700  1.00  0.00            
ATOM     70  HW1 SOL    18       3.600   5.200  11.400  1.00  0.00            
ATOM     71  HW2 SOL    18       2.400   4.500  10.800  1.00  0.00            
ATOM     72  MW  SOL    18       3.000   5.100  10.800  1.00  0.00            
ATOM     73  OW  SOL    19       3.000   9.600   3.100  1.00  0.00            
ATOM     74  HW1 SOL    19       3.800   9.400   2.600  1.00  0.00            
ATOM     75  HW2 SOL    19       2.800   8.800   3.400  1.00  0.00            
ATOM     76  MW  SOL    19       3.100   9.500   3.100  1.00  0.00            
ATOM     77  OW  SOL    20       3.100   9.700  11.100  1.00  0.00            
ATOM     78  HW1 SOL    20       3.700  10.100  10.500  1.00  0.00            
ATOM     79  HW2 SOL    20       2.800   8.900  10.500  1.00  0.00            
ATOM     80  MW  SOL    20       3.100   9.600  10.900  1.00  0.00            
ATOM     81  OW  SOL    21       4.500   3.300   4.900  1.00  0.00            
ATOM     82  HW1 SOL    21       4.300   2.400   5.200  1.00  0.00            
ATOM     83  HW2 SOL    21       4.800   3.800   5.700  1.00  0.00            
ATOM     84  MW  SOL    21       4.500   3.200   5.000  1.00  0.00            
ATOM     85  OW  SOL    22       4.800  11.400   4.600  1.00  0.00            
ATOM     86  HW1 SOL    22       5.000  11.100   5.500  1.00  0.00            
ATOM     87  HW2 SOL    22       4.000  10.900   4.300  1.00  0.00            
ATOM     88  MW  SOL    22       4.700  11.300   4.700  1.00  0.00            
ATOM     89  OW  SOL    23       4.600   3.100   9.100  1.00  0.00            
ATOM     90  HW1 SOL    23       4.100   3.700   9.600  1.00  0.00            
ATOM     91  HW2 SOL    23       4.900   3.500   8.300  1.00  0.00            
ATOM     92  MW  SOL    23       4.600   3.200   9.100  1.00  0.00            
ATOM     93  OW  SOL    24       4.800  11.200   9.700  1.00  0.00            
ATOM     94  HW1 SOL    24       4.300  12.000   9.400  1.00  0.00            
ATOM     95  HW2 SOL    24       5.500  11.500  10.200  1.00  0.00            
ATOM     96  MW  SOL    24       4.800  11.300   9.700  1.00  0.00            
ATOM     97  OW  SOL    25       8.700   6.100   0.600  1.00  0.00            
ATOM     98  HW1 SOL    25       8.000   5.500   0.800  1.00  0.00            
ATOM     99  HW2 SOL    25       9.400   5.900   1.200  1.00  0.00            
ATOM    100  MW  SOL    25       8.700   6.000   0.700  1.00  0.00            
ATOM    101  OW  SOL    26       9.000   9.100   0.400  1.00  0.00            
ATOM    102  HW1 SOL    26       8.900   8.100   0.600  1.00  0.00            
ATOM    103  HW2 SOL    26       9.600   9.100  -0.300  1.00  0.00            
ATOM    104  MW  SOL    26       9.000   9.000   0.400  1.00  0.00            
ATOM    105  OW  SOL    27      10.600   0.600   5.400  1.00  0.00            
ATOM    106  HW1 SOL    27      10.700   0.700   6.300  1.00  0.00            
ATOM    107  HW2 SOL    27      10.300  -0.300   5.200  1.00  0.00            
ATOM    108  MW  SOL    27      10.600   0.500   5.500  1.00  0.00            
ATOM    109  OW  SOL    28      10.500   0.900   8.200  1.00  0.00            
ATOM    110  HW1 SOL    28      11.300   0.800   8.800  1.00  0.00            
ATOM    111  HW2 SOL    28      10.100   1.700   8.500  1.00  0.00            
ATOM    112  MW  SOL    28      10.600   1.000   8.300  1.00  0.00            
ATOM    113  OW  SOL    29      10.300   4.800   2.900  1.00  0.00            
ATOM    114  HW1 SOL    29       9.800   4.300   3.500  1.00  0.00            
ATOM    115  HW2 SOL    29      10.400   5.700   3.400  1.00  0.00            
ATOM    116  MW  SOL    29      10.300   4.900   3.100  1.00  0.00            
ATOM    117  OW  SOL    30      11.100   4.700  10.600  1.00  0.00            
ATOM    118  HW1 SOL    30      10.700   4.800  11.500  1.00  0.00            
ATOM    119  HW2 SOL    30      10.900   5.500  10.200  1.00  0.00            
ATOM    120  MW  SOL    30      11.000   4.800  10.700  1.00  0.00            
ATOM    121  OW  SOL    31      10.000   9.500   3.000  1.00  0.00            
ATOM    122  HW1 SOL    31       9.700   9.700   2.100  1.00  0.00            
ATOM    123  HW2 SOL    31      10.900   9.900   3.000  1.00  0.00            
ATOM    124  MW  SOL    31      10.100   9.600   2.900  1.00  0.00            
ATOM    125  OW  SOL    32      10.900   9.800   9.900  1.00  0.00            
ATOM    126  HW1 SOL    32      10.100  10.000   9.500  1.00  0.00            
ATOM    127  HW2 SOL    32      11.200  10.500  10.400  1.00  0.00            
ATOM    128  MW  SOL    32      10.800   9.900   9.900  1.00  0.00            
ATOM    129  OW  SOL    33       8.700   3.000   4.600  1.00  0.00            
ATOM    130  HW1 SOL    33       9.000   2.100   4.700  1.00  0.00            
ATOM    131  HW2 SOL    33       7.900   2.900   4.100  1.00  0.00            
ATOM    132  MW  SOL    33       8.600   2.900   4.600  1.00  0.00            
ATOM    133  OW  SOL    34       8.500  10.900   4.600  1.00  0.00            
ATOM    134  HW1 SOL    34       7.700  11.300   4.100  1.00  0.00            
ATOM    135  HW2 SOL    34       8.900  10.400   3.900  1.00  0.00            
ATOM    136  MW  SOL    34       8.400  10.900   4.400  1.00  0.00            
ATOM    137  OW  SOL    35       9.300   3.200   9.100  1.00  0.00            
ATOM    138  HW1 SOL    35       8.500   3.100   9.600  1.00  0.00            
ATOM    139  HW2 SOL    35       9.900   3.700   9.700  1.00  0.00            
ATOM    140  MW  SOL    35       9.300   3.300   9.300  1.00  0.00            
ATOM    141  OW  SOL    36       8.400  10.800   9.100  1.00  0.00            
ATOM    142  HW1 SOL    36       9.000  11.500   8.800  1.00  0.00            
ATOM    143  HW2 SOL    36       8.000  10.500   8.400  1.00  0.00            
ATOM    144  MW  SOL    36       8.400  10.900   9.000  1.00  0.00            
ATOM    145  OW  SOL    37       3.900   7.500   6.700  1.00  0.00            
ATOM    146  HW1 SOL    37       3.300   7.500   5.900  1.00  0.00            
ATOM    147  HW2 SOL    37       4.200   8.400   6.700  1.00  0.00            
ATOM    148  MW  SOL    37       3.900   7.600   6.600  1.00  0.00            
ATOM    149  OW  SOL    38       9.500   7.000   6.800  1.00  0.00            
ATOM    150  HW1 SOL    38       9.200   6.100   6.800  1.00  0.00            
ATOM    151  HW2 SOL    38      10.200   7.000   7.400  1.00  0.00            
ATOM    152  MW  SOL    38       9.500   6.900   6.900  1.00  0.00            
ATOM    153  OW  SOL    39       2.500   7.500   9.300  1.00  0.00            
ATOM    154  HW1 SOL    39       2.600   6.600   9.700  1.00  0.00            
ATOM    155  HW2 SOL    39       2.900   7.400   8.400  1.00  0.00            
ATOM    156  MW  SOL    39       2.600   7.300   9.200  1.00  0.00            
ATOM    157  OW  SOL    40      11.100   7.000   9.100  1.00  0.00            
ATOM    158  HW1 SOL    40      12.100   6.900   9.200  1.00  0.00            
ATOM    159  HW2 SOL    40      11.100   8.000   9.400  1.00  0.00            
ATOM    160  MW  SOL    40      11.300   7.100   9.200  1.00  0.00            
ATOM    161  OW  SOL    41       2.100   7.100   4.200  1.00  0.00            
ATOM    162  HW1 SOL    41       2.300   6.300   3.800  1.00  0.00            
ATOM    163  HW2 SOL    41       1.200   7.000   4.500  1.00  0.00            
ATOM    164  MW  SOL    41       2.000   7.000   4.200  1.00  0.00            
ATOM    165  OW  SOL    42      11.000   7.200   4.400  1.00  0.00            
ATOM    166  HW1 SOL    42      10.700   7.900   3.900  1.00  0.00            
ATOM    167  HW2 SOL    42      10.500   7.100   5.100  1.00  0.00            
ATOM    168  MW  SOL    42      10.900   7.200   4.400  1.00  0.00            
ATOM    169  OW  SOL    43       5.200   4.800   7.100  1.00  0.00            
ATOM    170  HW1 SOL    43       6.200   4.900   7.200  1.00  0.00            
ATOM    171  HW2 SOL    43       4.800   5.600   7.000  1.00  0.00            
ATOM    172  MW  SOL    43       5.300   4.900   7.100  1.00  0.00            
ATOM    173  OW  SOL    44       7.900   4.300   7.000  1.00  0.00            
ATOM    174  HW1 SOL    44       8.100   3.800   6.200  1.00  0.00            
ATOM    175  HW2 SOL    44       8.400   3.900   7.700  1.00  0.00            
ATOM    176  MW  SOL    44       8.000   4.200   7.000  1.00  0.00            
ATOM    177  OW  SOL    45       4.900  10.000   7.100  1.00  0.00            
ATOM    178  HW1 SOL    45       5.900  10.000   7.200  1.00  0.00            
ATOM    179  HW2 SOL    45       4.600  10.300   8.000  1.00  0.00            
ATOM    180  MW  SOL    45       5.000  10.100   7.200  1.00  0.00            
ATOM    181  OW  SOL    46       7.700   9.200   6.600  1.00  0.00            
ATOM    182  HW1 SOL    46       7.800   9.700   5.800  1.00  0.00            
ATOM    183  HW2 SOL    46       8.500   8.600   6.700  1.00  0.00            
ATOM    184  MW  SOL    46       7.800   9.200   6.500  1.00  0.00            
ATOM    185  OW  SOL    47      12.900   0.800   3.900  1.00  0.00            
ATOM    186  HW1 SOL    47      12.100   0.800   4.400  1.00  0.00            
ATOM    187  HW2 SOL    47      12.900   1.600   3.500  1.00  0.00            
ATOM    188  MW  SOL    47      12.800   0.900   3.900  1.00  0.00            
ATOM    189  OW  SOL    48      12.900   1.200   9.800  1.00  0.00            
ATOM    190  HW1 SOL    48      13.700   1.300   9.500  1.00  0.00            
ATOM    191  HW2 SOL    48      12.900   0.500  10.500  1.00  0.00            
ATOM    192  MW  SOL    48      13.000   1.100   9.900  1.00  0.00            
ATOM    193  OW  SOL    49      12.800   3.400   2.700  1.00  0.00            
ATOM    194  HW1 SOL    49      12.000   3.700   2.900  1.00  0.00            
ATOM    195  HW2 SOL    49      12.900   3.300   1.700  1.00  0.00            
ATOM    196  MW  SOL    49      12.700   3.400   2.600  1.00  0.00            
ATOM    197  OW  SOL    50      13.100   3.200  11.400  1.00  0.00            
ATOM    198  HW1 SOL    50      12.900   2.300  11.100  1.00  0.00            
ATOM    199  HW2 SOL    50      12.600   3.800  10.900  1.00  0.00            
ATOM    200  MW  SOL    50      13.000   3.200  11.300  1.00  0.00            
ATOM    201  OW  SOL    51      12.700  10.800   2.500  1.00  0.00            
ATOM    202  HW1 SOL    51      12.800  11.500   3.100  1.00  0.00            
ATOM    203  HW2 SOL    51      13.400  10.100   2.800  1.00  0.00            
ATOM    204  MW  SOL    51      12.800  10.800   2.600  1.00  0.00            
ATOM    205  OW  SOL    52      12.600  11.300  11.400  1.00  0.00            
ATOM    206  HW1 SOL    52      12.900  10.500  11.300  1.00  0.00            
ATOM    207  HW2 SOL    52      12.900  11.700  12.200  1.00  0.00            
ATOM    208  MW  SOL    52      12.700  11.300  11.500  1.00  0.00            
ATOM    209  OW  SOL    53      19.300   4.200   1.000  1.00  0.00            
ATOM    210  HW1 SOL    53      19.400   3.600   0.300  1.00  0.00            
ATOM    211  HW2 SOL    53      18.400   4.400   1.000  1.00  0.00            
ATOM    212  MW  SOL    53      19.200   4.100   0.900  1.00  0.00            
ATOM    213  OW  SOL    54      19.000  10.000   0.900  1.00  0.00            
ATOM    214  HW1 SOL    54      19.100  10.300   1.800  1.00  0.00            
ATOM    215  HW2 SOL    54      19.600   9.400   0.800  1.00  0.00            
ATOM    216  MW  SOL    54      19.100  10.000   1.000  1.00  0.00            
ATOM    217  OW  SOL    55      18.900   2.400   3.400  1.00  0.00            
ATOM    218  HW1 SOL    55      18.800   3.000   2.700  1.00  0.00            
ATOM    219  HW2 SOL    55      18.000   2.600   3.900  1.00  0.00            
ATOM    220  MW  SOL    55      18.700   2.500   3.400  1.00  0.00            
ATOM    221  OW  SOL    56      19.400  11.200   3.400  1.00  0.00            
ATOM    222  HW1 SOL    56      19.300  12.100   3.400  1.00  0.00            
ATOM    223  HW2 SOL    56      18.600  10.900   3.900  1.00  0.00            
ATOM    224  MW  SOL    56      19.300  11.300   3.500  1.00  0.00            
ATOM    225  OW  SOL    57      18.800   2.100  10.700  1.00  0.00            
ATOM    226  HW1 SOL    57      19.600   2.500  10.300  1.00  0.00            
ATOM    227  HW2 SOL    57      19.100   1.200  10.800  1.00  0.00            
ATOM    228  MW  SOL    57      19.000   2.000  10.700  1.00  0.00            
ATOM    229  OW  SOL    58      18.400  11.800  10.800  1.00  0.00            
ATOM    230  HW1 SOL    58      19.200  11.600  10.400  1.00  0.00            
ATOM    231  HW2 SOL    58      18.300  11.300  11.600  1.00  0.00            
ATOM    232  MW  SOL    58      18.500  11.700  10.800  1.00  0.00            
ATOM    233  OW  SOL    59      16.500   5.800   0.900  1.00  0.00            
ATOM    234  HW1 SOL    59      16.400   6.700   0.800  1.00  0.00            
ATOM    235  HW2 SOL    59      16.000   5.600   1.700  1.00  0.00            
ATOM    236  MW  SOL    59      16.400   5.900   1.000  1.00  0.00            
ATOM    237  OW  SOL    60      16.500   8.400   0.800  1.00  0.00            
ATOM    238  HW1 SOL    60      16.000   8.900   0.100  1.00  0.00            
ATOM    239  HW2 SOL    60      17.300   9.000   0.800  1.00  0.00            
ATOM    240  MW  SOL    60      16.600   8.600   0.700  1.00  0.00            
ATOM    241  OW  SOL    61      15.200   0.500   5.600  1.00  0.00            
ATOM    242  HW1 SOL    61      15.800  -0.200   5.300  1.00  0.00            
ATOM    243  HW2 SOL    61      14.500   0.500   4.900  1.00  0.00            
ATOM    244  MW  SOL    61      15.200   0.400   5.500  1.00  0.00            
ATOM    245  OW  SOL    62      15.300   0.700   8.400  1.00  0.00            
ATOM    246  HW1 SOL    62      15.900   1.500   8.600  1.00  0.00            
ATOM    247  HW2 SOL    62      15.300   0.800   7.400  1.00  0.00            
ATOM    248  MW  SOL    62      15.400   0.800   8.300  1.00  0.00            
ATOM    249  OW  SOL    63      15.500   4.600   3.200  1.00  0.00            
ATOM    250  HW1 SOL    63      15.800   4.100   3.900  1.00  0.00            
ATOM    251  HW2 SOL    63      14.700   4.100   2.900  1.00  0.00            
ATOM    252  MW  SOL    63      15.400   4.500   3.300  1.00  0.00            
ATOM    253  OW  SOL    64      15.400   4.700  11.000  1.00  0.00            
ATOM    254  HW1 SOL    64      16.000   4.900  11.700  1.00  0.00            
ATOM    255  HW2 SOL    64      14.700   4.100  11.400  1.00  0.00            
ATOM    256  MW  SOL    64      15.400   4.700  11.200  1.00  0.00            
ATOM    257  OW  SOL    65      15.000   8.900   3.200  1.00  0.00            
ATOM    258  HW1 SOL    65      15.500   8.700   2.400  1.00  0.00            
ATOM    259  HW2 SOL    65      14.800   8.000   3.600  1.00  0.00            
ATOM    260  MW  SOL    65      15.100   8.700   3.100  1.00  0.00            
ATOM    261  OW  SOL    66      14.600   9.300  11.100  1.00  0.00            
ATOM    262  HW1 SOL    66      15.200   9.600  10.400  1.00  0.00            
ATOM    263  HW2 SOL    66      14.300   8.500  10.800  1.00  0.00            
ATOM    264  MW  SOL    66      14.600   9.200  11.000  1.00  0.00            
ATOM    265  OW  SOL    67      16.500   2.800   5.100  1.00  0.00            
ATOM    266  HW1 SOL    67      15.900   2.200   5.500  1.00  0.00            
ATOM    267  HW2 SOL    67      16.800   3.400   5.800  1.00  0.00            
ATOM    268  MW  SOL    67      16.500   2.800   5.200  1.00  0.00            
ATOM    269  OW  SOL    68      16.900  10.500   4.500  1.00  0.00            
ATOM    270  HW1 SOL    68      16.400   9.800   4.000  1.00  0.00            
ATOM    271  HW2 SOL    68      17.000  10.100   5.300  1.00  0.00            
ATOM    272  MW  SOL    68      16.800  10.300   4.500  1.00  0.00            
ATOM    273  OW  SOL    69      16.700   3.000   9.300  1.00  0.00            
ATOM    274  HW1 SOL    69      17.300   2.600   9.900  1.00  0.00            
ATOM    275  HW2 SOL    69      16.100   3.500   9.800  1.00  0.00            
ATOM    276  MW  SOL    69      16.700   3.000   9.500  1.00  0.00            
ATOM    277  OW  SOL    70      16.100  10.900   9.400  1.00  0.00            
ATOM    278  HW1 SOL    70      15.500  11.600   9.200  1.00  0.00            
ATOM    279  HW2 SOL    70      16.700  11.200  10.000  1.00  0.00            
ATOM    280  MW  SOL    70      16.100  11.000   9.500  1.00  0.00            
ATOM    281  OW  SOL    71      21.800   6.000   0.800  1.00  0.00            
ATOM    282  HW1 SOL    71      21.000   5.500   0.800  1.00  0.00            
ATOM    283  HW2 SOL    71      22.200   5.800   1.700  1.00  0.00            
ATOM    284  MW  SOL    71      21.800   5.900   0.900  1.00  0.00            
ATOM    285  OW  SOL    72      21.800   8.800   0.400  1.00  0.00            
ATOM    286  HW1 SOL    72      21.800   7.900   0.600  1.00  0.00            
ATOM    287  HW2 SOL    72      22.500   8.900  -0.200  1.00  0.00            
ATOM    288  MW  SOL    72      21.900   8.700   0.400  1.00  0.00            
ATOM    289  OW  SOL    73      22.800   0.900   5.600  1.00  0.00            
ATOM    290  HW1 SOL    73      22.900   0.800   6.500  1.00  0.00            
ATOM    291  HW2 SOL    73      22.200   0.200   5.300  1.00  0.00            
ATOM    292  MW  SOL    73      22.700   0.800   5.700  1.00  0.00            
ATOM    293  OW  SOL    74      22.900   0.900   8.700  1.00  0.00            
ATOM    294  HW1 SOL    74      23.600   1.100   9.300  1.00  0.00            
ATOM    295  HW2 SOL    74      22.300   1.600   8.800  1.00  0.00            
ATOM    296  MW  SOL    74      22.900   1.000   8.800  1.00  0.00            
ATOM    297  OW  SOL    75      22.800   4.600   2.900  1.00  0.00            
ATOM    298  HW1 SOL    75      22.000   4.200   3.300  1.00  0.00            
ATOM    299  HW2 SOL    75      23.100   5.200   3.700  1.00  0.00            
ATOM    300  MW  SOL    75      22.800   4.700   3.100  1.00  0.00            
ATOM    301  OW  SOL    76      23.200   4.500  11.000  1.00  0.00            
ATOM    302  HW1 SOL    76      22.600   4.800  11.700  1.00  0.00            
ATOM    303  HW2 SOL    76      23.500   5.300  10.600  1.00  0.00            
ATOM    304  MW  SOL    76      23.200   4.600  11.100  1.00  0.00            
ATOM    305  OW  SOL    77      22.800   9.100   3.200  1.00  0.00            
ATOM    306  HW1 SOL    77      22.200   9.300   2.500  1.00  0.00            
ATOM    307  HW2 SOL    77      23.600   9.600   3.000  1.00  0.00            
ATOM    308  MW  SOL    77      22.800   9.200   3.100  1.00  0.00            
ATOM    309  OW  SOL    78      22.600   9.100  10.600  1.00  0.00            
ATOM    310  HW1 SOL    78      22.000   9.800  10.200  1.00  0.00            
ATOM    311  HW2 SOL    78      23.300   9.700  11.000  1.00  0.00            
ATOM    312  MW  SOL    78      22.600   9.300  10.600  1.00  0.00            
ATOM    313  OW  SOL    79      21.200   3.200   4.900  1.00  0.00            
ATOM    314  HW1 SOL    79      20.400   3.000   4.400  1.00  0.00            
ATOM    315  HW2 SOL    79      21.700   2.400   5.000  1.00  0.00            
ATOM    316  MW  SOL    79      21.200   3.100   4.900  1.00  0.00            
ATOM    317  OW  SOL    80      21.300  10.400   5.100  1.00  0.00            
ATOM    318  HW1 SOL    80      20.600  10.500   4.500  1.00  0.00            
ATOM    319  HW2 SOL    80      21.800   9.600   4.700  1.00  0.00            
ATOM    320  MW  SOL    80      21.300  10.300   5.000  1.00  0.00            
ATOM    321  OW  SOL    81      21.300   3.400   9.100  1.00  0.00            
ATOM    322  HW1 SOL    81      21.200   4.000   8.500  1.00  0.00            
ATOM    323  HW2 SOL    81      22.000   3.700   9.700  1.00  0.00            
ATOM    324  MW  SOL    81      21.400   3.500   9.100  1.00  0.00            
ATOM    325  OW  SOL    82      20.800  11.000   9.300  1.00  0.00            
ATOM    326  HW1 SOL    82      21.500  11.600   9.000  1.00  0.00            
ATOM    327  HW2 SOL    82      20.400  10.700   8.500  1.00  0.00            
ATOM    328  MW  SOL    82      20.900  11.000   9.200  1.00  0.00            
ATOM    329  OW  SOL    83      15.900   6.900   7.200  1.00  0.00            
ATOM    330  HW1 SOL    83      16.200   7.700   7.100  1.00  0.00            
ATOM    331  HW2 SOL    83      15.100   6.900   6.500  1.00  0.00            
ATOM    332  MW  SOL    83      15.800   7.000   7.100  1.00  0.00            
ATOM    333  OW  SOL    84      22.000   7.600   7.600  1.00  0.00            
ATOM    334  HW1 SOL    84      21.400   6.900   7.600  1.00  0.00            
ATOM    335  HW2 SOL    84      22.700   7.300   8.200  1.00  0.00            
ATOM    336  MW  SOL    84      22.000   7.500   7.700  1.00  0.00            
ATOM    337  OW  SOL    85      13.900   6.800   9.200  1.00  0.00            
ATOM    338  HW1 SOL    85      14.200   6.100   9.800  1.00  0.00            
ATOM    339  HW2 SOL    85      14.600   6.900   8.600  1.00  0.00            
ATOM    340  MW  SOL    85      14.000   6.700   9.200  1.00  0.00            
ATOM    341  OW  SOL    86      23.700   6.800   9.400  1.00  0.00            
ATOM    342  HW1 SOL    86      24.600   7.000   9.100  1.00  0.00            
ATOM    343  HW2 SOL    86      23.400   7.500   9.900  1.00  0.00            
ATOM    344  MW  SOL    86      23.800   6.900   9.500  1.00  0.00            
ATOM    345  OW  SOL    87      14.000   6.800   4.800  1.00  0.00            
ATOM    346  HW1 SOL    87      13.100   6.700   4.700  1.00  0.00            
ATOM    347  HW2 SOL    87      14.500   6.100   4.300  1.00  0.00            
ATOM    348  MW  SOL    87      14.000   6.700   4.700  1.00  0.00            
ATOM    349  OW  SOL    88      23.000   6.600   4.800  1.00  0.00            
ATOM    350  HW1 SOL    88      22.800   7.200   4.100  1.00  0.00            
ATOM    351  HW2 SOL    88      22.600   6.900   5.600  1.00  0.00            
ATOM    352  MW  SOL    88      22.900   6.700   4.800  1.00  0.00            
ATOM    353  OW  SOL    89      17.900   4.800   7.300  1.00  0.00            
ATOM    354  HW1 SOL    89      17.200   5.500   7.100  1.00  0.00            
ATOM    355  HW2 SOL    89      17.600   4.400   8.100  1.00  0.00            
ATOM    356  MW  SOL    89      17.800   4.800   7.400  1.00  0.00            
ATOM    357  OW  SOL    90      20.600   5.300   7.200  1.00  0.00            
ATOM    358  HW1 SOL    90      19.700   5.000   7.300  1.00  0.00            
ATOM    359  HW2 SOL    90      21.000   4.700   6.500  1.00  0.00            
ATOM    360  MW  SOL    90      20.500   5.200   7.100  1.00  0.00            
ATOM    361  OW  SOL    91      17.000   9.300   7.100  1.00  0.00            
ATOM    362  HW1 SOL    91      17.900   9.200   7.300  1.00  0.00            
ATOM    363  HW2 SOL    91      16.700   9.900   7.800  1.00  0.00            
ATOM    364  MW  SOL    91      17.100   9.400   7.200  1.00  0.00            
ATOM    365  OW  SOL    92      19.800   9.400   7.400  1.00  0.00            
ATOM    366  HW1 SOL    92      20.400   9.700   6.700  1.00  0.00            
ATOM    367  HW2 SOL    92      20.400   8.700   7.800  1.00  0.00            
ATOM    368  MW  SOL    92      20.000   9.400   7.400  1.00  0.00            
ATOM    369  OW  SOL    93       0.900  13.400   3.900  1.00  0.00            
ATOM    370  HW1 SOL    93       0.900  14.200   3.400  1.00  0.00            
ATOM    371  HW2 SOL    93       0.100  13.200   4.200  1.00  0.00            
ATOM    372  MW  SOL    93       0.800  13.400   3.900  1.00  0.00            
ATOM    373  OW  SOL    94       0.900  12.700  10.600  1.00  0.00            
ATOM    374  HW1 SOL    94       0.400  11.900  10.800  1.00  0.00            
ATOM    375  HW2 SOL    94       1.600  12.300   9.900  1.00  0.00            
ATOM    376  MW  SOL    94       1.000  12.600  10.500  1.00  0.00            
ATOM    377  OW  SOL    95       0.700  15.600   2.300  1.00  0.00            
ATOM    378  HW1 SOL    95       0.700  15.500   1.400  1.00  0.00            
ATOM    379  HW2 SOL    95      -0.100  16.100   2.500  1.00  0.00            
ATOM    380  MW  SOL    95       0.600  15.700   2.200  1.00  0.00            
ATOM    381  OW  SOL    96       1.000  15.300  12.100  1.00  0.00            
ATOM    382  HW1 SOL    96       1.000  14.400  11.700  1.00  0.00            
ATOM    383  HW2 SOL    96       0.200  15.700  11.800  1.00  0.00            
ATOM    384  MW  SOL    96       0.900  15.300  12.000  1.00  0.00            
ATOM    385  OW  SOL    97       0.900  23.100   2.300  1.00  0.00            
ATOM    386  HW1 SOL    97       1.800  22.700   2.400  1.00  0.00            
ATOM    387  HW2 SOL    97       1.000  23.900   2.800  1.00  0.00            
ATOM    388  MW  SOL    97       1.000  23.200   2.400  1.00  0.00            
ATOM    389  OW  SOL    98       0.700  23.200  12.000  1.00  0.00            
ATOM    390  HW1 SOL    98       1.500  22.800  11.800  1.00  0.00            
ATOM    391  HW2 SOL    98       0.800  23.300  13.000  1.00  0.00            
ATOM    392  MW  SOL    98       0.800  23.200  12.100  1.00  0.00            
ATOM    393  OW  SOL    99       6.700  14.700   3.000  1.00  0.00            
ATOM    394  HW1 SOL    99       5.900  14.900   3.500  1.00  0.00            
ATOM    395  HW2 SOL    99       6.800  15.400   2.400  1.00  0.00            
ATOM    396  MW  SOL    99       6.600  14.800   3.000  1.00  0.00            
ATOM    397  OW  SOL   100       6.800  22.200   1.500  1.00  0.00            
ATOM    398  HW1 SOL   100       6.800  22.900   2.100  1.00  0.00            
ATOM    399  HW2 SOL   100       7.700  22.000   1.400  1.00  0.00            
ATOM    400  MW  SOL   100       6.900  22.300   1.500  1.00  0.00            
ATOM    401  OW  SOL   101       6.900  16.500   1.000  1.00  0.00            
ATOM    402  HW1 SOL   101       6.800  16.000   0.200  1.00  0.00            
ATOM    403  HW2 SOL   101       6.000  16.800   1.100  1.00  0.00            
ATOM    404  MW  SOL   101       6.800  16.500   0.900  1.00  0.00            
ATOM    405  OW  SOL   102       7.100  24.100   3.300  1.00  0.00            
ATOM    406  HW1 SOL   102       7.300  25.000   3.500  1.00  0.00            
ATOM    407  HW2 SOL   102       6.200  23.900   3.700  1.00  0.00            
ATOM    408  MW  SOL   102       7.000  24.200   3.400  1.00  0.00            
ATOM    409  OW  SOL   103       6.500  14.500  11.200  1.00  0.00            
ATOM    410  HW1 SOL   103       7.200  14.700  10.500  1.00  0.00            
ATOM    411  HW2 SOL   103       6.600  13.600  11.300  1.00  0.00            
ATOM    412  MW  SOL   103       6.600  14.400  11.100  1.00  0.00            
ATOM    413  OW  SOL   104       7.400  23.800  10.100  1.00  0.00            
ATOM    414  HW1 SOL   104       7.800  23.400  10.900  1.00  0.00            
ATOM    415  HW2 SOL   104       8.000  23.400   9.400  1.00  0.00            
ATOM    416  MW  SOL   104       7.500  23.700  10.100  1.00  0.00            
ATOM    417  OW  SOL   105       2.700  17.300   3.200  1.00  0.00            
ATOM    418  HW1 SOL   105       3.300  16.700   3.700  1.00  0.00            
ATOM    419  HW2 SOL   105       2.000  16.700   2.900  1.00  0.00            
ATOM    420  MW  SOL   105       2.700  17.100   3.300  1.00  0.00            
ATOM    421  OW  SOL   106       5.000  20.200   0.500  1.00  0.00            
ATOM    422  HW1 SOL   106       5.600  20.900   0.800  1.00  0.00            
ATOM    423  HW2 SOL   106       4.500  20.600  -0.100  1.00  0.00            
ATOM    424  MW  SOL   106       5.000  20.400   0.500  1.00  0.00            
ATOM    425  OW  SOL   107       3.000  13.400   5.900  1.00  0.00            
ATOM    426  HW1 SOL   107       2.200  13.500   5.300  1.00  0.00            
ATOM    427  HW2 SOL   107       3.600  12.900   5.400  1.00  0.00            
ATOM    428  MW  SOL   107       3.000  13.400   5.800  1.00  0.00            
ATOM    429  OW  SOL   108       3.100  13.200   8.700  1.00  0.00            
ATOM    430  HW1 SOL   108       2.800  13.200   7.800  1.00  0.00            
ATOM    431  HW2 SOL   108       3.500  14.100   8.800  1.00  0.00            
ATOM    432  MW  SOL   108       3.100  13.300   8.600  1.00  0.00            
ATOM    433  OW  SOL   109       4.400  17.600   1.200  1.00  0.00            
ATOM    434  HW1 SOL   109       4.700  18.500   1.000  1.00  0.00            
ATOM    435  HW2 SOL   109       3.900  17.700   1.900  1.00  0.00            
ATOM    436  MW  SOL   109       4.400  17.800   1.200  1.00  0.00            
ATOM    437  OW  SOL   110       3.100  16.800  11.100  1.00  0.00            
ATOM    438  HW1 SOL   110       3.800  16.800  11.800  1.00  0.00            
ATOM    439  HW2 SOL   110       2.400  16.300  11.500  1.00  0.00            
ATOM    440  MW  SOL   110       3.100  16.700  11.200  1.00  0.00            
ATOM    441  OW  SOL   111       3.300  21.300   3.100  1.00  0.00            
ATOM    442  HW1 SOL   111       3.700  20.700   2.500  1.00  0.00            
ATOM    443  HW2 SOL   111       3.000  20.700   3.800  1.00  0.00            
ATOM    444  MW  SOL   111       3.300  21.100   3.100  1.00  0.00            
ATOM    445  OW  SOL   112       3.000  21.800  10.900  1.00  0.00            
ATOM    446  HW1 SOL   112       3.600  22.200  10.200  1.00  0.00            
ATOM    447  HW2 SOL   112       2.700  21.000  10.500  1.00  0.00            
ATOM    448  MW  SOL   112       3.100  21.800  10.700  1.00  0.00            
ATOM    449  OW  SOL   113       4.500  15.300   4.400  1.00  0.00            
ATOM    450  HW1 SOL   113       3.900  14.600   4.800  1.00  0.00            
ATOM    451  HW2 SOL   113       4.800  15.800   5.100  1.00  0.00            
ATOM    452  MW  SOL   113       4.400  15.200   4.500  1.00  0.00            
ATOM    453  OW  SOL   114       4.800  23.000   4.500  1.00  0.00            
ATOM    454  HW1 SOL   114       5.400  22.500   5.000  1.00  0.00            
ATOM    455  HW2 SOL   114       4.100  22.500   4.100  1.00  0.00            
ATOM    456  MW  SOL   114       4.800  22.900   4.500  1.00  0.00            
ATOM    457  OW  SOL   115       4.600  15.400   9.200  1.00  0.00            
ATOM    458  HW1 SOL   115       5.300  15.300   9.900  1.00  0.00            
ATOM    459  HW2 SOL   115       4.000  16.000   9.600  1.00  0.00            
ATOM    460  MW  SOL   115       4.600  15.500   9.300  1.00  0.00            
ATOM    461  OW  SOL   116       4.900  22.800   9.200  1.00  0.00            
ATOM    462  HW1 SOL   116       4.400  23.500   8.900  1.00  0.00            
ATOM    463  HW2 SOL   116       5.700  23.300   9.600  1.00  0.00            
ATOM    464  MW  SOL   116       4.900  23.000   9.200  1.00  0.00            
ATOM    465  OW  SOL   117       8.900  18.300   1.100  1.00  0.00            
ATOM    466  HW1 SOL   117       8.100  17.900   1.200  1.00  0.00            
ATOM    467  HW2 SOL   117       9.500  17.800   1.600  1.00  0.00            
ATOM    468  MW  SOL   117       8.900  18.200   1.200  1.00  0.00            
ATOM    469  OW  SOL   118       9.200  20.900   0.900  1.00  0.00            
ATOM    470  HW1 SOL   118       8.800  20.100   0.800  1.00  0.00            
ATOM    471  HW2 SOL   118       9.800  21.000   0.200  1.00  0.00            
ATOM    472  MW  SOL   118       9.200  20.800   0.800  1.00  0.00            
ATOM    473  OW  SOL   119      10.100  13.000   5.500  1.00  0.00            
ATOM    474  HW1 SOL   119      10.300  13.000   6.400  1.00  0.00            
ATOM    475  HW2 SOL   119       9.600  12.200   5.300  1.00  0.00            
ATOM    476  MW  SOL   119      10.000  12.900   5.600  1.00  0.00            
ATOM    477  OW  SOL   120      10.000  13.100   8.300  1.00  0.00            
ATOM    478  HW1 SOL   120       9.500  13.800   8.600  1.00  0.00            
ATOM    479  HW2 SOL   120      10.900  13.200   8.600  1.00  0.00            
ATOM    480  MW  SOL   120      10.000  13.200   8.400  1.00  0.00            
ATOM    481  OW  SOL   121      10.700  17.100   2.900  1.00  0.00            
ATOM    482  HW1 SOL   121      10.100  16.700   3.600  1.00  0.00            
ATOM    483  HW2 SOL   121      11.000  17.900   3.400  1.00  0.00            
ATOM    484  MW  SOL   121      10.700  17.100   3.100  1.00  0.00            
ATOM    485  OW  SOL   122       8.500  15.400   9.500  1.00  0.00            
ATOM    486  HW1 SOL   122       8.400  15.900   8.700  1.00  0.00            
ATOM    487  HW2 SOL   122       9.200  15.800   9.900  1.00  0.00            
ATOM    488  MW  SOL   122       8.600  15.500   9.500  1.00  0.00            
ATOM    489  OW  SOL   123      11.100  21.800   2.900  1.00  0.00            
ATOM    490  HW1 SOL   123      10.500  21.500   2.100  1.00  0.00            
ATOM    491  HW2 SOL   123      11.900  22.100   2.500  1.00  0.00            
ATOM    492  MW  SOL   123      11.100  21.800   2.700  1.00  0.00            
ATOM    493  OW  SOL   124      11.000  21.100  10.300  1.00  0.00            
ATOM    494  HW1 SOL   124      11.700  21.600  10.800  1.00  0.00            
ATOM    495  HW2 SOL   124      10.500  21.800   9.900  1.00  0.00            
ATOM    496  MW  SOL   124      11.000  21.200  10.300  1.00  0.00            
ATOM    497  OW  SOL   125       8.900  15.700   4.600  1.00  0.00            
ATOM    498  HW1 SOL   125       9.100  14.900   5.100  1.00  0.00            
ATOM    499  HW2 SOL   125       8.300  15.500   3.900  1.00  0.00            
ATOM    500  MW  SOL   125       8.900  15.600   4.600  1.00  0.00            
ATOM    501  OW  SOL   126       9.600  23.300   4.500  1.00  0.00            
ATOM    502  HW1 SOL   126       8.800  23.600   4.100  1.00  0.00            
ATOM    503  HW2 SOL   126      10.000  22.800   3.900  1.00  0.00            
ATOM    504  MW  SOL   126       9.500  23.300   4.400  1.00  0.00            
ATOM    505  OW  SOL   127      10.800  16.600  10.300  1.00  0.00            
ATOM    506  HW1 SOL   127      11.200  17.400   9.900  1.00  0.00            
ATOM    507  HW2 SOL   127      10.500  16.900  11.200  1.00  0.00            
ATOM    508  MW  SOL   127      10.800  16.700  10.400  1.00  0.00            
ATOM    509  OW  SOL   128       9.900  23.100   8.700  1.00  0.00            
ATOM    510  HW1 SOL   128      10.400  23.900   8.500  1.00  0.00            
ATOM    511  HW2 SOL   128       9.700  22.700   7.800  1.00  0.00            
ATOM    512  MW  SOL   128       9.900  23.100   8.600  1.00  0.00            
ATOM    513  OW  SOL   129       3.700  19.600   7.300  1.00  0.00            
ATOM    514  HW1 SOL   129       3.300  19.500   6.500  1.00  0.00            
ATOM    515  HW2 SOL   129       4.300  20.300   7.200  1.00  0.00            
ATOM    516  MW  SOL   129       3.700  19.700   7.200  1.00  0.00            
ATOM    517  OW  SOL   130       9.800  19.400   6.800  1.00  0.00            
ATOM    518  HW1 SOL   130      10.500  19.100   7.300  1.00  0.00            
ATOM    519  HW2 SOL   130       9.100  18.800   6.900  1.00  0.00            
ATOM    520  MW  SOL   130       9.800  19.300   6.900  1.00  0.00            
ATOM    521  OW  SOL   131       2.400  19.500   9.800  1.00  0.00            
ATOM    522  HW1 SOL   131       2.400  18.700  10.200  1.00  0.00            
ATOM    523  HW2 SOL   131       2.800  19.400   8.900  1.00  0.00            
ATOM    524  MW  SOL   131       2.500  19.400   9.700  1.00  0.00            
ATOM    525  OW  SOL   132      11.800  18.800   8.900  1.00  0.00            
ATOM    526  HW1 SOL   132      12.800  18.700   9.000  1.00  0.00            
ATOM    527  HW2 SOL   132      11.600  19.600   9.400  1.00  0.00            
ATOM    528  MW  SOL   132      11.900  18.900   8.900  1.00  0.00            
ATOM    529  OW  SOL   133       2.100  19.300   5.000  1.00  0.00            
ATOM    530  HW1 SOL   133       1.200  19.400   5.000  1.00  0.00            
ATOM    531  HW2 SOL   133       2.300  18.500   4.500  1.00  0.00            
ATOM    532  MW  SOL   133       2.000  19.200   4.900  1.00  0.00            
ATOM    533  OW  SOL   134      11.400  19.500   4.400  1.00  0.00            
ATOM    534  HW1 SOL   134      11.400  20.300   4.000  1.00  0.00            
ATOM    535  HW2 SOL   134      10.900  19.600   5.200  1.00  0.00            
ATOM    536  MW  SOL   134      11.300  19.600   4.500  1.00  0.00            
ATOM    537  OW  SOL   135       4.900  16.900   6.700  1.00  0.00            
ATOM    538  HW1 SOL   135       4.500  16.400   7.400  1.00  0.00            
ATOM    539  HW2 SOL   135       4.500  17.800   6.800  1.00  0.00            
ATOM    540  MW  SOL   135       4.800  16.900   6.800  1.00  0.00            
ATOM    541  OW  SOL   136       8.200  17.000   6.900  1.00  0.00            
ATOM    542  HW1 SOL   136       8.600  16.600   6.100  1.00  0.00            
ATOM    543  HW2 SOL   136       7.300  17.100   6.700  1.00  0.00            
ATOM    544  MW  SOL   136       8.100  17.000   6.800  1.00  0.00            
ATOM    545  OW  SOL   137       5.600  21.700   6.700  1.00  0.00            
ATOM    546  HW1 SOL   137       6.500  21.600   6.600  1.00  0.00            
ATOM    547  HW2 SOL   137       5.400  22.200   7.500  1.00  0.00            
ATOM    548  MW  SOL   137       5.700  21.700   6.800  1.00  0.00            
ATOM    549  OW  SOL   138       8.400  21.800   6.500  1.00  0.00            
ATOM    550  HW1 SOL   138       8.900  21.000   6.400  1.00  0.00            
ATOM    551  HW2 SOL   138       8.700  22.400   5.900  1.00  0.00            
ATOM    552  MW  SOL   138       8.500  21.800   6.400  1.00  0.00            
ATOM    553  OW  SOL   139      12.500  13.000   4.200  1.00  0.00            
ATOM    554  HW1 SOL   139      11.700  13.000   4.600  1.00  0.00            
ATOM    555  HW2 SOL   139      12.500  13.700   3.500  1.00  0.00            
ATOM    556  MW  SOL   139      12.400  13.100   4.100  1.00  0.00            
ATOM    557  OW  SOL   140      12.400  13.200   9.600  1.00  0.00            
ATOM    558  HW1 SOL   140      13.100  13.100   9.000  1.00  0.00            
ATOM    559  HW2 SOL   140      12.500  12.600  10.300  1.00  0.00            
ATOM    560  MW  SOL   140      12.500  13.100   9.600  1.00  0.00            
ATOM    561  OW  SOL   141      12.800  15.300   2.700  1.00  0.00            
ATOM    562  HW1 SOL   141      13.000  15.100   1.800  1.00  0.00            
ATOM    563  HW2 SOL   141      12.200  16.000   2.600  1.00  0.00            
ATOM    564  MW  SOL   141      12.700  15.400   2.600  1.00  0.00            
ATOM    565  OW  SOL   142      12.900  15.300  11.500  1.00  0.00            
ATOM    566  HW1 SOL   142      12.700  14.500  11.000  1.00  0.00            
ATOM    567  HW2 SOL   142      12.400  16.000  11.000  1.00  0.00            
ATOM    568  MW  SOL   142      12.800  15.300  11.300  1.00  0.00            
ATOM    569  OW  SOL   143      13.500  23.400   2.200  1.00  0.00            
ATOM    570  HW1 SOL   143      13.300  24.100   2.900  1.00  0.00            
ATOM    571  HW2 SOL   143      14.000  22.800   2.600  1.00  0.00            
ATOM    572  MW  SOL   143      13.500  23.400   2.300  1.00  0.00            
ATOM    573  OW  SOL   144      13.200  22.500  11.400  1.00  0.00            
ATOM    574  HW1 SOL   144      14.100  22.200  11.400  1.00  0.00            
ATOM    575  HW2 SOL   144      13.000  22.600  12.400  1.00  0.00            
ATOM    576  MW  SOL   144      13.300  22.500  11.600  1.00  0.00            
ATOM    577  OW  SOL   145      19.300  16.000   1.200  1.00  0.00            
ATOM    578  HW1 SOL   145      18.500  16.500   1.300  1.00  0.00            
ATOM    579  HW2 SOL   145      20.000  16.700   0.900  1.00  0.00            
ATOM    580  MW  SOL   145      19.300  16.200   1.200  1.00  0.00            
ATOM    581  OW  SOL   146      19.200  21.500   0.600  1.00  0.00            
ATOM    582  HW1 SOL   146      19.100  22.300   0.000  1.00  0.00            
ATOM    583  HW2 SOL   146      19.200  22.000   1.500  1.00  0.00            
ATOM    584  MW  SOL   146      19.200  21.700   0.700  1.00  0.00            
ATOM    585  OW  SOL   147      19.100  14.100   3.400  1.00  0.00            
ATOM    586  HW1 SOL   147      19.200  14.500   2.500  1.00  0.00            
ATOM    587  HW2 SOL   147      18.400  14.500   3.800  1.00  0.00            
ATOM    588  MW  SOL   147      19.000  14.200   3.300  1.00  0.00            
ATOM    589  OW  SOL   148      18.900  23.100   3.000  1.00  0.00            
ATOM    590  HW1 SOL   148      19.000  24.100   3.000  1.00  0.00            
ATOM    591  HW2 SOL   148      18.200  22.900   3.600  1.00  0.00            
ATOM    592  MW  SOL   148      18.800  23.200   3.100  1.00  0.00            
ATOM    593  OW  SOL   149      19.000  14.500  10.800  1.00  0.00            
ATOM    594  HW1 SOL   149      19.900  14.500  10.500  1.00  0.00            
ATOM    595  HW2 SOL   149      18.800  13.600  11.000  1.00  0.00            
ATOM    596  MW  SOL   149      19.100  14.400  10.800  1.00  0.00            
ATOM    597  OW  SOL   150      19.300  23.500  10.900  1.00  0.00            
ATOM    598  HW1 SOL   150      19.300  23.000  11.700  1.00  0.00            
ATOM    599  HW2 SOL   150      20.100  23.300  10.500  1.00  0.00            
ATOM    600  MW  SOL   150      19.400  23.400  11.000  1.00  0.00            
ATOM    601  OW  SOL   151      16.700  17.400   0.800  1.00  0.00            
ATOM    602  HW1 SOL   151      16.700  18.300   1.100  1.00  0.00            
ATOM    603  HW2 SOL   151      16.000  17.000   1.300  1.00  0.00            
ATOM    604  MW  SOL   151      16.600  17.500   0.900  1.00  0.00            
ATOM    605  OW  SOL   152      16.700  20.400   1.200  1.00  0.00            
ATOM    606  HW1 SOL   152      17.600  20.500   0.900  1.00  0.00            
ATOM    607  HW2 SOL   152      16.200  20.700   0.500  1.00  0.00            
ATOM    608  MW  SOL   152      16.800  20.400   1.100  1.00  0.00            
ATOM    609  OW  SOL   153      15.100  12.700   5.400  1.00  0.00            
ATOM    610  HW1 SOL   153      14.300  12.800   4.900  1.00  0.00            
ATOM    611  HW2 SOL   153      15.600  12.000   5.000  1.00  0.00            
ATOM    612  MW  SOL   153      15.100  12.600   5.300  1.00  0.00            
ATOM    613  OW  SOL   154      14.700  12.900   8.200  1.00  0.00            
ATOM    614  HW1 SOL   154      15.300  13.500   8.600  1.00  0.00            
ATOM    615  HW2 SOL   154      14.700  13.000   7.300  1.00  0.00            
ATOM    616  MW  SOL   154      14.800  12.900   8.100  1.00  0.00            
ATOM    617  OW  SOL   155      14.900  16.900   3.100  1.00  0.00            
ATOM    618  HW1 SOL   155      15.500  16.300   3.600  1.00  0.00            
ATOM    619  HW2 SOL   155      14.000  16.400   3.100  1.00  0.00            
ATOM    620  MW  SOL   155      14.900  16.700   3.200  1.00  0.00            
ATOM    621  OW  SOL   156      15.400  16.700  10.600  1.00  0.00            
ATOM    622  HW1 SOL   156      16.000  16.900  11.400  1.00  0.00            
ATOM    623  HW2 SOL   156      14.600  16.200  11.000  1.00  0.00            
ATOM    624  MW  SOL   156      15.300  16.700  10.800  1.00  0.00            
ATOM    625  OW  SOL   157      15.300  21.400   3.400  1.00  0.00            
ATOM    626  HW1 SOL   157      15.800  20.900   2.800  1.00  0.00            
ATOM    627  HW2 SOL   157      15.000  20.700   4.000  1.00  0.00            
ATOM    628  MW  SOL   157      15.300  21.200   3.400  1.00  0.00            
ATOM    629  OW  SOL   158      15.600  21.200  10.700  1.00  0.00            
ATOM    630  HW1 SOL   158      16.000  21.700  10.000  1.00  0.00            
ATOM    631  HW2 SOL   158      15.300  20.400  10.300  1.00  0.00            
ATOM    632  MW  SOL   158      15.600  21.100  10.600  1.00  0.00            
ATOM    633  OW  SOL   159      16.900  15.400   4.400  1.00  0.00            
ATOM    634  HW1 SOL   159      16.400  14.800   4.900  1.00  0.00            
ATOM    635  HW2 SOL   159      17.200  16.000   5.100  1.00  0.00            
ATOM    636  MW  SOL   159      16.900  15.400   4.600  1.00  0.00            
ATOM    637  OW  SOL   160      17.000  23.100   4.900  1.00  0.00            
ATOM    638  HW1 SOL   160      17.100  22.700   5.800  1.00  0.00            
ATOM    639  HW2 SOL   160      16.300  22.600   4.500  1.00  0.00            
ATOM    640  MW  SOL   160      16.900  23.000   5.000  1.00  0.00            
ATOM    641  OW  SOL   161      16.700  14.600   9.400  1.00  0.00            
ATOM    642  HW1 SOL   161      17.600  14.600   9.700  1.00  0.00            
ATOM    643  HW2 SOL   161      16.300  15.300   9.900  1.00  0.00            
ATOM    644  MW  SOL   161      16.700  14.700   9.500  1.00  0.00            
ATOM    645  OW  SOL   162      17.100  22.900   9.100  1.00  0.00            
ATOM    646  HW1 SOL   162      16.400  23.600   9.100  1.00  0.00            
ATOM    647  HW2 SOL   162      17.700  23.200   9.800  1.00  0.00            
ATOM    648  MW  SOL   162      17.100  23.000   9.200  1.00  0.00            
ATOM    649  OW  SOL   163      21.300  17.800   0.800  1.00  0.00            
ATOM    650  HW1 SOL   163      21.700  17.400   1.600  1.00  0.00            
ATOM    651  HW2 SOL   163      21.300  18.700   1.000  1.00  0.00            
ATOM    652  MW  SOL   163      21.300  17.800   1.000  1.00  0.00            
ATOM    653  OW  SOL   164      21.700  20.300   1.300  1.00  0.00            
ATOM    654  HW1 SOL   164      22.300  20.500   0.500  1.00  0.00            
ATOM    655  HW2 SOL   164      20.900  20.900   1.100  1.00  0.00            
ATOM    656  MW  SOL   164      21.700  20.400   1.100  1.00  0.00            
ATOM    657  OW  SOL   165      22.900  13.000   5.600  1.00  0.00            
ATOM    658  HW1 SOL   165      22.500  12.300   5.000  1.00  0.00            
ATOM    659  HW2 SOL   165      23.100  12.500   6.400  1.00  0.00            
ATOM    660  MW  SOL   165      22.900  12.800   5.600  1.00  0.00            
ATOM    661  OW  SOL   166      22.900  12.900   8.700  1.00  0.00            
ATOM    662  HW1 SOL   166      23.800  13.100   9.000  1.00  0.00            
ATOM    663  HW2 SOL   166      22.300  13.500   9.200  1.00  0.00            
ATOM    664  MW  SOL   166      23.000  13.000   8.800  1.00  0.00            
ATOM    665  OW  SOL   167      22.800  17.100   3.400  1.00  0.00            
ATOM    666  HW1 SOL   167      22.500  16.300   3.900  1.00  0.00            
ATOM    667  HW2 SOL   167      22.900  17.700   4.100  1.00  0.00            
ATOM    668  MW  SOL   167      22.800  17.100   3.600  1.00  0.00            
ATOM    669  OW  SOL   168      22.900  16.800  10.900  1.00  0.00            
ATOM    670  HW1 SOL   168      22.400  17.100  11.600  1.00  0.00            
ATOM    671  HW2 SOL   168      23.300  17.500  10.400  1.00  0.00            
ATOM    672  MW  SOL   168      22.900  16.900  10.900  1.00  0.00            
ATOM    673  OW  SOL   169      22.900  20.700   3.600  1.00  0.00            
ATOM    674  HW1 SOL   169      22.500  20.200   2.900  1.00  0.00            
ATOM    675  HW2 SOL   169      23.400  21.400   3.100  1.00  0.00            
ATOM    676  MW  SOL   169      22.900  20.700   3.500  1.00  0.00            
ATOM    677  OW  SOL   170      23.300  21.500  11.000  1.00  0.00            
ATOM    678  HW1 SOL   170      22.800  22.100  10.400  1.00  0.00            
ATOM    679  HW2 SOL   170      24.200  21.800  11.000  1.00  0.00            
ATOM    680  MW  SOL   170      23.400  21.600  10.900  1.00  0.00            
ATOM    681  OW  SOL   171      21.300  15.100   4.700  1.00  0.00            
ATOM    682  HW1 SOL   171      21.900  14.500   5.100  1.00  0.00            
ATOM    683  HW2 SOL   171      20.700  14.700   4.200  1.00  0.00            
ATOM    684  MW  SOL   171      21.300  15.000   4.700  1.00  0.00            
ATOM    685  OW  SOL   172      21.300  23.000   4.600  1.00  0.00            
ATOM    686  HW1 SOL   172      20.600  23.100   4.000  1.00  0.00            
ATOM    687  HW2 SOL   172      21.900  22.400   4.200  1.00  0.00            
ATOM    688  MW  SOL   172      21.300  22.900   4.500  1.00  0.00            
ATOM    689  OW  SOL   173      21.300  14.700   9.500  1.00  0.00            
ATOM    690  HW1 SOL   173      21.000  15.200   8.800  1.00  0.00            
ATOM    691  HW2 SOL   173      22.000  15.300   9.900  1.00  0.00            
ATOM    692  MW  SOL   173      21.400  14.900   9.400  1.00  0.00            
ATOM    693  OW  SOL   174      21.700  22.900   9.200  1.00  0.00            
ATOM    694  HW1 SOL   174      21.400  22.400   8.500  1.00  0.00            
ATOM    695  HW2 SOL   174      22.300  23.500   8.900  1.00  0.00            
ATOM    696  MW  SOL   174      21.700  22.900   9.100  1.00  0.00            
ATOM    697  OW  SOL   175      16.300  18.700   7.100  1.00  0.00            
ATOM    698  HW1 SOL   175      16.900  19.500   7.300  1.00  0.00            
ATOM    699  HW2 SOL   175      15.800  19.100   6.400  1.00  0.00            
ATOM    700  MW  SOL   175      16.300  18.900   7.000  1.00  0.00            
ATOM    701  OW  SOL   176      22.100  18.700   7.400  1.00  0.00            
ATOM    702  HW1 SOL   176      22.400  18.900   8.300  1.00  0.00            
ATOM    703  HW2 SOL   176      21.900  17.700   7.400  1.00  0.00            
ATOM    704  MW  SOL   176      22.100  18.600   7.500  1.00  0.00            
ATOM    705  OW  SOL   177      14.500  18.900   9.400  1.00  0.00            
ATOM    706  HW1 SOL   177      14.900  18.100   9.800  1.00  0.00            
ATOM    707  HW2 SOL   177      14.800  18.800   8.500  1.00  0.00            
ATOM    708  MW  SOL   177      14.600  18.800   9.300  1.00  0.00            
ATOM    709  OW  SOL   178      23.700  19.000   9.800  1.00  0.00            
ATOM    710  HW1 SOL   178      24.600  19.000   9.500  1.00  0.00            
ATOM    711  HW2 SOL   178      23.500  19.900  10.100  1.00  0.00            
ATOM    712  MW  SOL   178      23.800  19.100   9.800  1.00  0.00            
ATOM    713  OW  SOL   179      14.400  19.200   5.000  1.00  0.00            
ATOM    714  HW1 SOL   179      14.700  18.500   4.500  1.00  0.00            
ATOM    715  HW2 SOL   179      13.400  19.100   5.000  1.00  0.00            
ATOM    716  MW  SOL   179      14.300  19.100   5.000  1.00  0.00            
ATOM    717  OW  SOL   180      24.000  18.700   5.500  1.00  0.00            
ATOM    718  HW1 SOL   180      23.700  19.400   4.900  1.00  0.00            
ATOM    719  HW2 SOL   180      23.600  18.800   6.300  1.00  0.00            
ATOM    720  MW  SOL   180      23.900  18.800   5.500  1.00  0.00            
ATOM    721  OW  SOL   181      17.300  16.100   7.100  1.00  0.00            
ATOM    722  HW1 SOL   181      17.000  17.100   7.000  1.00  0.00            
ATOM    723  HW2 SOL   181      17.000  15.900   8.000  1.00  0.00            
ATOM    724  MW  SOL   181      17.200  16.200   7.200  1.00  0.00            
ATOM    725  OW  SOL   182      20.100  16.200   7.400  1.00  0.00            
ATOM    726  HW1 SOL   182      20.200  15.800   6.500  1.00  0.00            
ATOM    727  HW2 SOL   182      19.100  16.100   7.500  1.00  0.00            
ATOM    728  MW  SOL   182      20.000  16.100   7.300  1.00  0.00            
ATOM    729  OW  SOL   183      17.500  21.400   7.000  1.00  0.00            
ATOM    730  HW1 SOL   183      18.500  21.400   6.800  1.00  0.00            
ATOM    731  HW2 SOL   183      17.400  22.100   7.700  1.00  0.00            
ATOM    732  MW  SOL   183      17.600  21.500   7.100  1.00  0.00            
ATOM    733  OW  SOL   184      20.700  21.300   6.900  1.00  0.00            
ATOM    734  HW1 SOL   184      20.900  20.400   6.600  1.00  0.00            
ATOM    735  HW2 SOL   184      20.900  21.900   6.200  1.00  0.00            
ATOM    736  MW  SOL   184      20.800  21.300   6.800  1.00  0.00            
ATOM    737  OW  SOL   185      25.200   0.600   4.000  1.00  0.00            
ATOM    738  HW1 SOL   185      24.400   0.600   4.500  1.00  0.00            
ATOM    739  HW2 SOL   185      25.300   1.400   3.600  1.00  0.00            
ATOM    740  MW  SOL   185      25.200   0.700   4.000  1.00  0.00            
ATOM    741  OW  SOL   186      24.800   0.500  10.700  1.00  0.00            
ATOM    742  HW1 SOL   186      25.500   0.300  10.100  1.00  0.00            
ATOM    743  HW2 SOL   186      24.700  -0.300  11.300  1.00  0.00            
ATOM    744  MW  SOL   186      24.900   0.400  10.700  1.00  0.00            
ATOM    745  OW  SOL   187      25.100   2.900   2.300  1.00  0.00            
ATOM    746  HW1 SOL   187      24.200   3.300   2.500  1.00  0.00            
ATOM    747  HW2 SOL   187      25.100   2.800   1.300  1.00  0.00            
ATOM    748  MW  SOL   187      25.000   2.900   2.200  1.00  0.00            
ATOM    749  OW  SOL   188      25.700   3.300  11.400  1.00  0.00            
ATOM    750  HW1 SOL   188      25.600   2.400  11.100  1.00  0.00            
ATOM    751  HW2 SOL   188      24.900   3.700  11.100  1.00  0.00            
ATOM    752  MW  SOL   188      25.600   3.300  11.300  1.00  0.00            
ATOM    753  OW  SOL   189      25.500  10.900   2.500  1.00  0.00            
ATOM    754  HW1 SOL   189      25.600  11.700   3.000  1.00  0.00            
ATOM    755  HW2 SOL   189      26.100  10.200   2.800  1.00  0.00            
ATOM    756  MW  SOL   189      25.600  10.900   2.600  1.00  0.00            
ATOM    757  OW  SOL   190      24.900  10.800  11.200  1.00  0.00            
ATOM    758  HW1 SOL   190      25.100  10.800  12.100  1.00  0.00            
ATOM    759  HW2 SOL   190      25.600  10.300  10.800  1.00  0.00            
ATOM    760  MW  SOL   190      25.000  10.700  11.300  1.00  0.00            
ATOM    761  OW  SOL   191      31.100   3.900   0.700  1.00  0.00            
ATOM    762  HW1 SOL   191      30.400   4.500   0.500  1.00  0.00            
ATOM    763  HW2 SOL   191      31.100   3.300  -0.100  1.00  0.00            
ATOM    764  MW  SOL   191      31.000   3.900   0.600  1.00  0.00            
ATOM    765  OW  SOL   192      31.300   9.900   0.900  1.00  0.00            
ATOM    766  HW1 SOL   192      32.100   9.500   0.900  1.00  0.00            
ATOM    767  HW2 SOL   192      31.300  10.500   1.700  1.00  0.00            
ATOM    768  MW  SOL   192      31.400  10.000   1.000  1.00  0.00            
ATOM    769  OW  SOL   193      30.900   2.300   3.100  1.00  0.00            
ATOM    770  HW1 SOL   193      30.200   2.700   3.600  1.00  0.00            
ATOM    771  HW2 SOL   193      30.800   2.700   2.200  1.00  0.00            
ATOM    772  MW  SOL   193      30.800   2.400   3.100  1.00  0.00            
ATOM    773  OW  SOL   194      31.200  11.700   3.300  1.00  0.00            
ATOM    774  HW1 SOL   194      30.400  11.500   3.800  1.00  0.00            
ATOM    775  HW2 SOL   194      31.100  12.600   3.100  1.00  0.00            
ATOM    776  MW  SOL   194      31.100  11.800   3.400  1.00  0.00            
ATOM    777  OW  SOL   195      31.000   2.100  10.800  1.00  0.00            
ATOM    778  HW1 SOL   195      31.900   2.300  10.400  1.00  0.00            
ATOM    779  HW2 SOL   195      30.900   1.100  10.700  1.00  0.00            
ATOM    780  MW  SOL   195      31.100   2.000  10.700  1.00  0.00            
ATOM    781  OW  SOL   196      31.800  12.000  10.800  1.00  0.00            
ATOM    782  HW1 SOL   196      31.700  11.500  11.600  1.00  0.00            
ATOM    783  HW2 SOL   196      32.700  11.800  10.500  1.00  0.00            
ATOM    784  MW  SOL   196      31.900  11.900  10.900  1.00  0.00            
ATOM    785  OW  SOL   197      28.900   5.400   0.500  1.00  0.00            
ATOM    786  HW1 SOL   197      28.500   4.900   1.300  1.00  0.00            
ATOM    787  HW2 SOL   197      28.800   6.300   0.800  1.00  0.00            
ATOM    788  MW  SOL   197      28.800   5.400   0.700  1.00  0.00            
ATOM    789  OW  SOL   198      29.100   8.300   1.000  1.00  0.00            
ATOM    790  HW1 SOL   198      29.800   8.900   0.800  1.00  0.00            
ATOM    791  HW2 SOL   198      28.300   8.700   0.500  1.00  0.00            
ATOM    792  MW  SOL   198      29.100   8.400   0.900  1.00  0.00            
ATOM    793  OW  SOL   199      27.600   0.700   5.800  1.00  0.00            
ATOM    794  HW1 SOL   199      26.900   0.600   5.200  1.00  0.00            
ATOM    795  HW2 SOL   199      28.200   0.000   5.600  1.00  0.00            
ATOM    796  MW  SOL   199      27.600   0.600   5.700  1.00  0.00            
ATOM    797  OW  SOL   200      27.300   0.500   8.500  1.00  0.00            
ATOM    798  HW1 SOL   200      27.100   0.600   7.600  1.00  0.00            
ATOM    799  HW2 SOL   200      27.800   1.300   8.700  1.00  0.00            
ATOM    800  MW  SOL   200      27.400   0.600   8.400  1.00  0.00            
ATOM    801  OW  SOL   201      27.500   4.300   2.900  1.00  0.00            
ATOM    802  HW1 SOL   201      27.900   4.100   3.700  1.00  0.00            
ATOM    803  HW2 SOL   201      26.800   3.600   2.800  1.00  0.00            
ATOM    804  MW  SOL   201      27.500   4.200   3.000  1.00  0.00            
ATOM    805  OW  SOL   202      27.500   5.200  10.600  1.00  0.00            
ATOM    806  HW1 SOL   202      27.100   4.400  10.900  1.00  0.00            
ATOM    807  HW2 SOL   202      27.900   5.600  11.400  1.00  0.00            
ATOM    808  MW  SOL   202      27.500   5.200  10.800  1.00  0.00            
ATOM    809  OW  SOL   203      27.300   8.900   3.200  1.00  0.00            
ATOM    810  HW1 SOL   203      27.200   8.100   3.800  1.00  0.00            
ATOM    811  HW2 SOL   203      28.000   8.700   2.600  1.00  0.00            
ATOM    812  MW  SOL   203      27.400   8.700   3.200  1.00  0.00            
ATOM    813  OW  SOL   204      27.900   9.700  10.700  1.00  0.00            
ATOM    814  HW1 SOL   204      28.500  10.000  10.000  1.00  0.00            
ATOM    815  HW2 SOL   204      27.500   8.900  10.400  1.00  0.00            
ATOM    816  MW  SOL   204      27.900   9.600  10.600  1.00  0.00            
ATOM    817  OW  SOL   205      29.000   3.000   4.900  1.00  0.00            
ATOM    818  HW1 SOL   205      29.200   3.600   5.700  1.00  0.00            
ATOM    819  HW2 SOL   205      28.600   2.200   5.300  1.00  0.00            
ATOM    820  MW  SOL   205      29.000   3.000   5.100  1.00  0.00            
ATOM    821  OW  SOL   206      28.900  11.100   4.600  1.00  0.00            
ATOM    822  HW1 SOL   206      29.200  10.500   5.300  1.00  0.00            
ATOM    823  HW2 SOL   206      28.400  10.500   4.100  1.00  0.00            
ATOM    824  MW  SOL   206      28.900  10.900   4.600  1.00  0.00            
ATOM    825  OW  SOL   207      28.600   3.000   9.300  1.00  0.00            
ATOM    826  HW1 SOL   207      29.300   2.600   9.800  1.00  0.00            
ATOM    827  HW2 SOL   207      28.200   3.700   9.800  1.00  0.00            
ATOM    828  MW  SOL   207      28.600   3.000   9.400  1.00  0.00            
ATOM    829  OW  SOL   208      29.500  11.200   9.000  1.00  0.00            
ATOM    830  HW1 SOL   208      29.000  12.000   8.900  1.00  0.00            
ATOM    831  HW2 SOL   208      30.200  11.500   9.600  1.00  0.00            
ATOM    832  MW  SOL   208      29.500  11.300   9.100  1.00  0.00            
ATOM    833  OW  SOL   209      33.200   5.400   0.700  1.00  0.00            
ATOM    834  HW1 SOL   209      32.400   4.900   0.500  1.00  0.00            
ATOM    835  HW2 SOL   209      33.400   5.100   1.600  1.00  0.00            
ATOM    836  MW  SOL   209      33.100   5.300   0.800  1.00  0.00            
ATOM    837  OW  SOL   210      33.700   8.500   0.900  1.00  0.00            
ATOM    838  HW1 SOL   210      34.000   8.800   0.100  1.00  0.00            
ATOM    839  HW2 SOL   210      33.300   7.600   0.700  1.00  0.00            
ATOM    840  MW  SOL   210      33.700   8.400   0.800  1.00  0.00            
ATOM    841  OW  SOL   211      34.900   0.900   5.500  1.00  0.00            
ATOM    842  HW1 SOL   211      34.800   1.100   6.400  1.00  0.00            
ATOM    843  HW2 SOL   211      34.500   0.100   5.300  1.00  0.00            
ATOM    844  MW  SOL   211      34.800   0.800   5.600  1.00  0.00            
ATOM    845  OW  SOL   212      34.300   1.000   8.300  1.00  0.00            
ATOM    846  HW1 SOL   212      33.800   1.700   8.800  1.00  0.00            
ATOM    847  HW2 SOL   212      35.000   0.800   8.900  1.00  0.00            
ATOM    848  MW  SOL   212      34.300   1.000   8.500  1.00  0.00            
ATOM    849  OW  SOL   213      34.900   5.100   3.000  1.00  0.00            
ATOM    850  HW1 SOL   213      34.400   4.400   3.500  1.00  0.00            
ATOM    851  HW2 SOL   213      35.000   5.800   3.700  1.00  0.00            
ATOM    852  MW  SOL   213      34.800   5.100   3.200  1.00  0.00            
ATOM    853  OW  SOL   214      34.700   4.800  10.800  1.00  0.00            
ATOM    854  HW1 SOL   214      35.000   5.700  10.500  1.00  0.00            
ATOM    855  HW2 SOL   214      34.300   5.100  11.600  1.00  0.00            
ATOM    856  MW  SOL   214      34.700   5.000  10.900  1.00  0.00            
ATOM    857  OW  SOL   215      35.100   9.400   3.300  1.00  0.00            
ATOM    858  HW1 SOL   215      34.800   8.900   2.600  1.00  0.00            
ATOM    859  HW2 SOL   215      35.900   9.800   2.900  1.00  0.00            
ATOM    860  MW  SOL   215      35.200   9.400   3.200  1.00  0.00            
ATOM    861  OW  SOL   216      34.600   8.800  10.900  1.00  0.00            
ATOM    862  HW1 SOL   216      34.300   9.400  10.200  1.00  0.00            
ATOM    863  HW2 SOL   216      35.400   9.200  11.300  1.00  0.00            
ATOM    864  MW  SOL   216      34.600   8.900  10.900  1.00  0.00            
ATOM    865  OW  SOL   217      33.400   3.200   4.500  1.00  0.00            
ATOM    866  HW1 SOL   217      32.800   2.800   3.900  1.00  0.00            
ATOM    867  HW2 SOL   217      33.800   2.500   4.900  1.00  0.00            
ATOM    868  MW  SOL   217      33.400   3.100   4.500  1.00  0.00            
ATOM    869  OW  SOL   218      33.300  11.000   5.000  1.00  0.00            
ATOM    870  HW1 SOL   218      32.500  11.200   4.600  1.00  0.00            
ATOM    871  HW2 SOL   218      33.800  10.500   4.400  1.00  0.00            
ATOM    872  MW  SOL   218      33.300  11.000   4.900  1.00  0.00            
ATOM    873  OW  SOL   219      33.100   3.300   9.300  1.00  0.00            
ATOM    874  HW1 SOL   219      32.700   3.800   8.500  1.00  0.00            
ATOM    875  HW2 SOL   219      33.600   4.000   9.800  1.00  0.00            
ATOM    876  MW  SOL   219      33.100   3.500   9.300  1.00  0.00            
ATOM    877  OW  SOL   220      34.000  10.400   9.000  1.00  0.00            
ATOM    878  HW1 SOL   220      33.500  10.200   8.200  1.00  0.00            
ATOM    879  HW2 SOL   220      34.800  10.900   8.700  1.00  0.00            
ATOM    880  MW  SOL   220      34.000  10.500   8.900  1.00  0.00            
ATOM    881  OW  SOL   221      28.200   7.200   7.100  1.00  0.00            
ATOM    882  HW1 SOL   221      28.500   8.100   7.100  1.00  0.00            
ATOM    883  HW2 SOL   221      27.600   7.100   6.400  1.00  0.00            
ATOM    884  MW  SOL   221      28.200   7.400   7.000  1.00  0.00            
ATOM    885  OW  SOL   222      34.200   6.700   7.200  1.00  0.00            
ATOM    886  HW1 SOL   222      34.800   6.700   8.000  1.00  0.00            
ATOM    887  HW2 SOL   222      33.700   6.000   7.300  1.00  0.00            
ATOM    888  MW  SOL   222      34.200   6.600   7.300  1.00  0.00            
ATOM    889  OW  SOL   223      26.700   7.500   9.500  1.00  0.00            
ATOM    890  HW1 SOL   223      26.900   6.700   9.900  1.00  0.00            
ATOM    891  HW2 SOL   223      27.200   7.500   8.700  1.00  0.00            
ATOM    892  MW  SOL   223      26.800   7.400   9.400  1.00  0.00            
ATOM    893  OW  SOL   224      36.100   6.900   9.600  1.00  0.00            
ATOM    894  HW1 SOL   224      35.900   7.700  10.000  1.00  0.00            
ATOM    895  HW2 SOL   224      36.900   7.000   9.200  1.00  0.00            
ATOM    896  MW  SOL   224      36.200   7.000   9.600  1.00  0.00            
ATOM    897  OW  SOL   225      26.700   6.500   4.600  1.00  0.00            
ATOM    898  HW1 SOL   225      27.000   5.800   4.000  1.00  0.00            
ATOM    899  HW2 SOL   225      25.800   6.600   4.500  1.00  0.00            
ATOM    900  MW  SOL   225      26.600   6.400   4.500  1.00  0.00            
ATOM    901  OW  SOL   226      35.800   6.900   4.800  1.00  0.00            
ATOM    902  HW1 SOL   226      35.600   7.800   4.400  1.00  0.00            
ATOM    903  HW2 SOL   226      35.200   6.800   5.500  1.00  0.00            
ATOM    904  MW  SOL   226      35.700   7.000   4.800  1.00  0.00            
ATOM    905  OW  SOL   227      29.500   4.600   7.200  1.00  0.00            
ATOM    906  HW1 SOL   227      29.200   5.600   7.200  1.00  0.00            
ATOM    907  HW2 SOL   227      29.000   4.200   7.800  1.00  0.00            
ATOM    908  MW  SOL   227      29.400   4.700   7.200  1.00  0.00            
ATOM    909  OW  SOL   228      32.500   4.600   7.000  1.00  0.00            
ATOM    910  HW1 SOL   228      31.600   4.400   7.300  1.00  0.00            
ATOM    911  HW2 SOL   228      32.600   4.200   6.200  1.00  0.00            
ATOM    912  MW  SOL   228      32.400   4.500   7.000  1.00  0.00            
ATOM    913  OW  SOL   229      29.700   9.600   6.800  1.00  0.00            
ATOM    914  HW1 SOL   229      30.600   9.300   6.800  1.00  0.00            
ATOM    915  HW2 SOL   229      29.700  10.200   7.500  1.00  0.00            
ATOM    916  MW  SOL   229      29.800   9.600   6.900  1.00  0.00            
ATOM    917  OW  SOL   230      32.700   9.400   6.900  1.00  0.00            
ATOM    918  HW1 SOL   230      32.700  10.100   6.200  1.00  0.00            
ATOM    919  HW2 SOL   230      33.100   8.600   6.500  1.00  0.00            
ATOM    920  MW  SOL   230      32.800   9.400   6.800  1.00  0.00            
ATOM    921  OW  SOL   231       1.000  25.500   3.800  1.00  0.00            
ATOM    922  HW1 SOL   231       0.200  25.200   4.200  1.00  0.00            
ATOM    923  HW2 SOL   231       0.800  26.200   3.200  1.00  0.00            
ATOM    924  MW  SOL   231       0.900  25.500   3.800  1.00  0.00            
ATOM    925  OW  SOL   232       0.800  25.000   9.500  1.00  0.00            
ATOM    926  HW1 SOL   232       0.900  24.500  10.300  1.00  0.00            
ATOM    927  HW2 SOL   232       1.600  25.000   9.100  1.00  0.00            
ATOM    928  MW  SOL   232       0.900  24.900   9.600  1.00  0.00            
ATOM    929  OW  SOL   233       0.800  27.700   2.300  1.00  0.00            
ATOM    930  HW1 SOL   233      -0.100  27.900   2.500  1.00  0.00            
ATOM    931  HW2 SOL   233       0.700  27.400   1.400  1.00  0.00            
ATOM    932  MW  SOL   233       0.600  27.700   2.200  1.00  0.00            
ATOM    933  OW  SOL   234       0.600  27.100  11.500  1.00  0.00            
ATOM    934  HW1 SOL   234       0.600  26.600  10.600  1.00  0.00            
ATOM    935  HW2 SOL   234      -0.100  27.700  11.300  1.00  0.00            
ATOM    936  MW  SOL   234       0.500  27.100  11.300  1.00  0.00            
ATOM    937  OW  SOL   235       1.100  34.900   2.200  1.00  0.00            
ATOM    938  HW1 SOL   235       1.200  35.800   2.600  1.00  0.00            
ATOM    939  HW2 SOL   235       1.900  34.500   2.400  1.00  0.00            
ATOM    940  MW  SOL   235       1.200  35.000   2.300  1.00  0.00            
ATOM    941  OW  SOL   236       1.000  35.000  11.500  1.00  0.00            
ATOM    942  HW1 SOL   236       1.500  34.200  11.400  1.00  0.00            
ATOM    943  HW2 SOL   236       1.100  35.200  12.500  1.00  0.00            
ATOM    944  MW  SOL   236       1.100  34.900  11.600  1.00  0.00            
ATOM    945  OW  SOL   237       6.500  26.500  35.100  1.00  0.00            
ATOM    946  HW1 SOL   237       7.200  26.700  34.600  1.00  0.00            
ATOM    947  HW2 SOL   237       6.500  25.600  35.200  1.00  0.00            
ATOM    948  MW  SOL   237       6.600  26.400  35.100  1.00  0.00            
ATOM    949  OW  SOL   238       6.500  34.300   0.900  1.00  0.00            
ATOM    950  HW1 SOL   238       7.300  33.800   1.000  1.00  0.00            
ATOM    951  HW2 SOL   238       6.400  34.700   1.700  1.00  0.00            
ATOM    952  MW  SOL   238       6.600  34.300   1.000  1.00  0.00            
ATOM    953  OW  SOL   239       7.200  27.200   3.400  1.00  0.00            
ATOM    954  HW1 SOL   239       7.200  27.500   2.500  1.00  0.00            
ATOM    955  HW2 SOL   239       6.300  27.300   3.700  1.00  0.00            
ATOM    956  MW  SOL   239       7.100  27.200   3.300  1.00  0.00            
ATOM    957  OW  SOL   240       6.800  35.800   3.200  1.00  0.00            
ATOM    958  HW1 SOL   240       6.200  35.500   3.800  1.00  0.00            
ATOM    959  HW2 SOL   240       6.700  36.800   3.300  1.00  0.00            
ATOM    960  MW  SOL   240       6.700  35.900   3.300  1.00  0.00            
ATOM    961  OW  SOL   241       7.000  26.400  10.500  1.00  0.00            
ATOM    962  HW1 SOL   241       7.600  26.800   9.900  1.00  0.00            
ATOM    963  HW2 SOL   241       7.200  25.400  10.400  1.00  0.00            
ATOM    964  MW  SOL   241       7.100  26.300  10.400  1.00  0.00            
ATOM    965  OW  SOL   242       6.800  36.100  10.400  1.00  0.00            
ATOM    966  HW1 SOL   242       6.700  35.500  11.200  1.00  0.00            
ATOM    967  HW2 SOL   242       7.600  35.900  10.000  1.00  0.00            
ATOM    968  MW  SOL   242       6.900  36.000  10.400  1.00  0.00            
ATOM    969  OW  SOL   243       4.400  29.800   1.200  1.00  0.00            
ATOM    970  HW1 SOL   243       4.300  30.700   0.900  1.00  0.00            
ATOM    971  HW2 SOL   243       3.900  29.700   2.000  1.00  0.00            
ATOM    972  MW  SOL   243       4.400  29.900   1.300  1.00  0.00            
ATOM    973  OW  SOL   244       4.400  32.500   0.900  1.00  0.00            
ATOM    974  HW1 SOL   244       5.100  33.100   0.900  1.00  0.00            
ATOM    975  HW2 SOL   244       3.900  32.800   0.100  1.00  0.00            
ATOM    976  MW  SOL   244       4.400  32.600   0.800  1.00  0.00            
ATOM    977  OW  SOL   245       3.200  25.200   5.700  1.00  0.00            
ATOM    978  HW1 SOL   245       2.500  25.300   5.100  1.00  0.00            
ATOM    979  HW2 SOL   245       3.800  24.500   5.200  1.00  0.00            
ATOM    980  MW  SOL   245       3.200  25.100   5.500  1.00  0.00            
ATOM    981  OW  SOL   246       3.300  25.100   8.300  1.00  0.00            
ATOM    982  HW1 SOL   246       3.500  25.100   7.400  1.00  0.00            
ATOM    983  HW2 SOL   246       3.700  25.900   8.600  1.00  0.00            
ATOM    984  MW  SOL   246       3.400  25.200   8.200  1.00  0.00            
ATOM    985  OW  SOL   247       2.800  29.100   3.500  1.00  0.00            
ATOM    986  HW1 SOL   247       3.600  28.500   3.700  1.00  0.00            
ATOM    987  HW2 SOL   247       2.200  28.500   3.000  1.00  0.00            
ATOM    988  MW  SOL   247       2.800  28.900   3.500  1.00  0.00            
ATOM    989  OW  SOL   248       3.200  28.500  10.400  1.00  0.00            
ATOM    990  HW1 SOL   248       3.500  28.900  11.200  1.00  0.00            
ATOM    991  HW2 SOL   248       2.600  27.800  10.800  1.00  0.00            
ATOM    992  MW  SOL   248       3.200  28.500  10.600  1.00  0.00            
ATOM    993  OW  SOL   249       3.200  33.400   3.300  1.00  0.00            
ATOM    994  HW1 SOL   249       3.600  33.000   2.500  1.00  0.00            
ATOM    995  HW2 SOL   249       2.900  32.700   3.800  1.00  0.00            
ATOM    996  MW  SOL   249       3.200  33.300   3.300  1.00  0.00            
ATOM    997  OW  SOL   250       3.000  32.800  10.800  1.00  0.00            
ATOM    998  HW1 SOL   250       3.800  33.200  10.600  1.00  0.00            
ATOM    999  HW2 SOL   250       2.800  32.300  10.000  1.00  0.00            
ATOM   1000  MW  SOL   250       3.000  32.800  10.700  1.00  0.00            
ATOM   1001  OW  SOL   251       4.800  27.400   4.600  1.00  0.00            
ATOM   1002  HW1 SOL   251       4.100  26.900   5.100  1.00  0.00            
ATOM   1003  HW2 SOL   251       5.100  28.000   5.300  1.00  0.00            
ATOM   1004  MW  SOL   251       4.700  27.500   4.800  1.00  0.00            
ATOM   1005  OW  SOL   252       4.700  35.100   4.800  1.00  0.00            
ATOM   1006  HW1 SOL   252       5.100  34.600   5.500  1.00  0.00            
ATOM   1007  HW2 SOL   252       4.100  34.500   4.400  1.00  0.00            
ATOM   1008  MW  SOL   252       4.700  35.000   4.800  1.00  0.00            
ATOM   1009  OW  SOL   253       5.000  27.500   8.800  1.00  0.00            
ATOM   1010  HW1 SOL   253       5.600  27.100   9.400  1.00  0.00            
ATOM   1011  HW2 SOL   253       4.300  27.800   9.300  1.00  0.00            
ATOM   1012  MW  SOL   253       5.000  27.500   8.900  1.00  0.00            
ATOM   1013  OW  SOL   254       4.600  34.900   9.100  1.00  0.00            
ATOM   1014  HW1 SOL   254       4.000  35.600   8.900  1.00  0.00            
ATOM   1015  HW2 SOL   254       5.300  35.300   9.600  1.00  0.00            
ATOM   1016  MW  SOL   254       4.600  35.000   9.200  1.00  0.00            
ATOM   1017  OW  SOL   255       9.000  30.000   0.600  1.00  0.00            
ATOM   1018  HW1 SOL   255       9.300  29.900   1.500  1.00  0.00            
ATOM   1019  HW2 SOL   255       8.200  29.400   0.600  1.00  0.00            
ATOM   1020  MW  SOL   255       8.900  29.900   0.800  1.00  0.00            
ATOM   1021  OW  SOL   256       8.600  32.800   1.000  1.00  0.00            
ATOM   1022  HW1 SOL   256       8.600  31.800   1.000  1.00  0.00            
ATOM   1023  HW2 SOL   256       9.200  33.000   0.200  1.00  0.00            
ATOM   1024  MW  SOL   256       8.700  32.700   0.900  1.00  0.00            
ATOM   1025  OW  SOL   257      10.900  25.700   5.600  1.00  0.00            
ATOM   1026  HW1 SOL   257      10.500  24.900   5.400  1.00  0.00            
ATOM   1027  HW2 SOL   257      11.100  25.700   6.500  1.00  0.00            
ATOM   1028  MW  SOL   257      10.900  25.600   5.700  1.00  0.00            
ATOM   1029  OW  SOL   258      10.900  25.600   8.400  1.00  0.00            
ATOM   1030  HW1 SOL   258      11.500  25.600   9.200  1.00  0.00            
ATOM   1031  HW2 SOL   258      10.300  26.300   8.600  1.00  0.00            
ATOM   1032  MW  SOL   258      10.900  25.700   8.600  1.00  0.00            
ATOM   1033  OW  SOL   259      10.600  29.300   2.800  1.00  0.00            
ATOM   1034  HW1 SOL   259      10.800  30.000   3.400  1.00  0.00            
ATOM   1035  HW2 SOL   259      10.000  28.700   3.300  1.00  0.00            
ATOM   1036  MW  SOL   259      10.500  29.300   2.900  1.00  0.00            
ATOM   1037  OW  SOL   260       9.000  27.500   9.000  1.00  0.00            
ATOM   1038  HW1 SOL   260       8.700  28.300   8.600  1.00  0.00            
ATOM   1039  HW2 SOL   260       9.600  27.800   9.700  1.00  0.00            
ATOM   1040  MW  SOL   260       9.100  27.700   9.000  1.00  0.00            
ATOM   1041  OW  SOL   261      10.400  33.200   3.200  1.00  0.00            
ATOM   1042  HW1 SOL   261       9.600  33.200   2.600  1.00  0.00            
ATOM   1043  HW2 SOL   261      11.000  33.700   2.700  1.00  0.00            
ATOM   1044  MW  SOL   261      10.400  33.300   3.100  1.00  0.00            
ATOM   1045  OW  SOL   262      10.900  33.500  10.600  1.00  0.00            
ATOM   1046  HW1 SOL   262      10.400  34.100  10.000  1.00  0.00            
ATOM   1047  HW2 SOL   262      11.700  34.000  10.800  1.00  0.00            
ATOM   1048  MW  SOL   262      10.900  33.600  10.600  1.00  0.00            
ATOM   1049  OW  SOL   263       9.300  28.000   5.200  1.00  0.00            
ATOM   1050  HW1 SOL   263       9.900  27.400   5.600  1.00  0.00            
ATOM   1051  HW2 SOL   263       8.600  27.500   4.800  1.00  0.00            
ATOM   1052  MW  SOL   263       9.300  27.900   5.200  1.00  0.00            
ATOM   1053  OW  SOL   264       8.700  34.700   4.800  1.00  0.00            
ATOM   1054  HW1 SOL   264       9.400  34.200   4.400  1.00  0.00            
ATOM   1055  HW2 SOL   264       8.200  35.100   4.100  1.00  0.00            
ATOM   1056  MW  SOL   264       8.700  34.700   4.700  1.00  0.00            
ATOM   1057  OW  SOL   265      10.900  28.800  10.800  1.00  0.00            
ATOM   1058  HW1 SOL   265      11.000  29.600  10.200  1.00  0.00            
ATOM   1059  HW2 SOL   265      10.400  29.100  11.600  1.00  0.00            
ATOM   1060  MW  SOL   265      10.900  29.000  10.800  1.00  0.00            
ATOM   1061  OW  SOL   266       9.000  35.300   9.000  1.00  0.00            
ATOM   1062  HW1 SOL   266       9.400  36.000   8.500  1.00  0.00            
ATOM   1063  HW2 SOL   266       8.500  34.800   8.400  1.00  0.00            
ATOM   1064  MW  SOL   266       9.000  35.300   8.800  1.00  0.00            
ATOM   1065  OW  SOL   267       3.700  31.200   7.000  1.00  0.00            
ATOM   1066  HW1 SOL   267       4.200  32.000   7.000  1.00  0.00            
ATOM   1067  HW2 SOL   267       3.000  31.400   6.300  1.00  0.00            
ATOM   1068  MW  SOL   267       3.700  31.400   6.900  1.00  0.00            
ATOM   1069  OW  SOL   268      10.200  31.600   7.300  1.00  0.00            
ATOM   1070  HW1 SOL   268       9.700  30.800   7.300  1.00  0.00            
ATOM   1071  HW2 SOL   268      10.800  31.500   8.000  1.00  0.00            
ATOM   1072  MW  SOL   268      10.200  31.500   7.400  1.00  0.00            
ATOM   1073  OW  SOL   269       2.100  30.600   9.200  1.00  0.00            
ATOM   1074  HW1 SOL   269       2.600  29.800   9.600  1.00  0.00            
ATOM   1075  HW2 SOL   269       2.300  30.500   8.300  1.00  0.00            
ATOM   1076  MW  SOL   269       2.200  30.500   9.100  1.00  0.00            
ATOM   1077  OW  SOL   270      11.900  31.000   9.500  1.00  0.00            
ATOM   1078  HW1 SOL   270      11.600  31.900   9.800  1.00  0.00            
ATOM   1079  HW2 SOL   270      12.900  31.100   9.500  1.00  0.00            
ATOM   1080  MW  SOL   270      12.000  31.100   9.600  1.00  0.00            
ATOM   1081  OW  SOL   271       2.100  31.400   4.800  1.00  0.00            
ATOM   1082  HW1 SOL   271       1.200  31.500   5.200  1.00  0.00            
ATOM   1083  HW2 SOL   271       2.100  30.600   4.400  1.00  0.00            
ATOM   1084  MW  SOL   271       2.000  31.300   4.800  1.00  0.00            
ATOM   1085  OW  SOL   272      11.800  31.100   4.800  1.00  0.00            
ATOM   1086  HW1 SOL   272      11.200  31.800   4.300  1.00  0.00            
ATOM   1087  HW2 SOL   272      11.400  31.100   5.700  1.00  0.00            
ATOM   1088  MW  SOL   272      11.600  31.200   4.800  1.00  0.00            
ATOM   1089  OW  SOL   273       5.500  29.300   6.500  1.00  0.00            
ATOM   1090  HW1 SOL   273       4.800  29.900   6.700  1.00  0.00            
ATOM   1091  HW2 SOL   273       5.500  28.700   7.200  1.00  0.00            
ATOM   1092  MW  SOL   273       5.400  29.300   6.600  1.00  0.00            
ATOM   1093  OW  SOL   274       8.200  29.700   7.000  1.00  0.00            
ATOM   1094  HW1 SOL   274       7.200  29.800   7.000  1.00  0.00            
ATOM   1095  HW2 SOL   274       8.300  29.200   6.100  1.00  0.00            
ATOM   1096  MW  SOL   274       8.100  29.600   6.900  1.00  0.00            
ATOM   1097  OW  SOL   275       5.400  33.300   6.900  1.00  0.00            
ATOM   1098  HW1 SOL   275       6.300  33.100   6.700  1.00  0.00            
ATOM   1099  HW2 SOL   275       5.400  33.700   7.700  1.00  0.00            
ATOM   1100  MW  SOL   275       5.500  33.300   7.000  1.00  0.00            
ATOM   1101  OW  SOL   276       8.000  33.400   7.100  1.00  0.00            
ATOM   1102  HW1 SOL   276       8.400  33.800   6.300  1.00  0.00            
ATOM   1103  HW2 SOL   276       8.400  32.600   7.200  1.00  0.00            
ATOM   1104  MW  SOL   276       8.100  33.300   7.000  1.00  0.00            
ATOM   1105  OW  SOL   277      13.200  25.400   4.300  1.00  0.00            
ATOM   1106  HW1 SOL   277      12.400  25.400   4.700  1.00  0.00            
ATOM   1107  HW2 SOL   277      13.100  26.100   3.700  1.00  0.00            
ATOM   1108  MW  SOL   277      13.100  25.500   4.200  1.00  0.00            
ATOM   1109  OW  SOL   278      12.900  25.100  10.400  1.00  0.00            
ATOM   1110  HW1 SOL   278      13.700  25.100   9.800  1.00  0.00            
ATOM   1111  HW2 SOL   278      12.900  24.200  10.800  1.00  0.00            
ATOM   1112  MW  SOL   278      13.000  25.000  10.400  1.00  0.00            
ATOM   1113  OW  SOL   279      12.800  27.700   2.900  1.00  0.00            
ATOM   1114  HW1 SOL   279      11.900  28.100   2.800  1.00  0.00            
ATOM   1115  HW2 SOL   279      13.100  27.600   2.000  1.00  0.00            
ATOM   1116  MW  SOL   279      12.700  27.800   2.700  1.00  0.00            
ATOM   1117  OW  SOL   280      15.800  28.800  10.800  1.00  0.00            
ATOM   1118  HW1 SOL   280      16.200  29.200  11.600  1.00  0.00            
ATOM   1119  HW2 SOL   280      15.000  28.400  11.000  1.00  0.00            
ATOM   1120  MW  SOL   280      15.800  28.800  10.900  1.00  0.00            
ATOM   1121  OW  SOL   281      12.800  34.600   2.500  1.00  0.00            
ATOM   1122  HW1 SOL   281      12.800  35.500   2.900  1.00  0.00            
ATOM   1123  HW2 SOL   281      13.500  34.200   2.900  1.00  0.00            
ATOM   1124  MW  SOL   281      12.900  34.700   2.600  1.00  0.00            
ATOM   1125  OW  SOL   282      13.100  34.900  11.100  1.00  0.00            
ATOM   1126  HW1 SOL   282      13.800  34.300  10.900  1.00  0.00            
ATOM   1127  HW2 SOL   282      13.000  34.800  12.100  1.00  0.00            
ATOM   1128  MW  SOL   282      13.200  34.800  11.200  1.00  0.00            
ATOM   1129  OW  SOL   283      19.400  27.900   1.000  1.00  0.00            
ATOM   1130  HW1 SOL   283      18.700  28.600   0.900  1.00  0.00            
ATOM   1131  HW2 SOL   283      19.300  27.400   0.200  1.00  0.00            
ATOM   1132  MW  SOL   283      19.300  27.900   0.900  1.00  0.00            
ATOM   1133  OW  SOL   284      19.300  34.100   1.200  1.00  0.00            
ATOM   1134  HW1 SOL   284      20.100  33.500   1.100  1.00  0.00            
ATOM   1135  HW2 SOL   284      19.500  34.500   2.000  1.00  0.00            
ATOM   1136  MW  SOL   284      19.400  34.100   1.300  1.00  0.00            
ATOM   1137  OW  SOL   285      19.400  26.300   3.300  1.00  0.00            
ATOM   1138  HW1 SOL   285      19.300  26.800   2.400  1.00  0.00            
ATOM   1139  HW2 SOL   285      18.600  26.600   3.800  1.00  0.00            
ATOM   1140  MW  SOL   285      19.300  26.400   3.200  1.00  0.00            
ATOM   1141  OW  SOL   286      19.100  35.800   3.500  1.00  0.00            
ATOM   1142  HW1 SOL   286      18.800  36.600   3.100  1.00  0.00            
ATOM   1143  HW2 SOL   286      18.200  35.300   3.600  1.00  0.00            
ATOM   1144  MW  SOL   286      18.900  35.800   3.400  1.00  0.00            
ATOM   1145  OW  SOL   287      19.100  26.200  11.000  1.00  0.00            
ATOM   1146  HW1 SOL   287      19.900  26.400  10.500  1.00  0.00            
ATOM   1147  HW2 SOL   287      19.100  25.200  11.000  1.00  0.00            
ATOM   1148  MW  SOL   287      19.200  26.100  10.900  1.00  0.00            
ATOM   1149  OW  SOL   288      19.500  35.800  10.600  1.00  0.00            
ATOM   1150  HW1 SOL   288      19.100  35.300  11.200  1.00  0.00            
ATOM   1151  HW2 SOL   288      20.200  35.300  10.200  1.00  0.00            
ATOM   1152  MW  SOL   288      19.500  35.700  10.600  1.00  0.00            
ATOM   1153  OW  SOL   289      17.200  29.700   0.900  1.00  0.00            
ATOM   1154  HW1 SOL   289      17.300  30.700   1.000  1.00  0.00            
ATOM   1155  HW2 SOL   289      16.600  29.400   1.600  1.00  0.00            
ATOM   1156  MW  SOL   289      17.200  29.800   1.000  1.00  0.00            
ATOM   1157  OW  SOL   290      16.900  32.500   1.000  1.00  0.00            
ATOM   1158  HW1 SOL   290      17.700  32.900   1.200  1.00  0.00            
ATOM   1159  HW2 SOL   290      16.500  33.000   0.300  1.00  0.00            
ATOM   1160  MW  SOL   290      16.900  32.600   0.900  1.00  0.00            
ATOM   1161  OW  SOL   291      15.400  25.300   5.900  1.00  0.00            
ATOM   1162  HW1 SOL   291      14.600  25.400   5.300  1.00  0.00            
ATOM   1163  HW2 SOL   291      15.900  24.600   5.600  1.00  0.00            
ATOM   1164  MW  SOL   291      15.400  25.200   5.800  1.00  0.00            
ATOM   1165  OW  SOL   292      15.100  25.100   8.700  1.00  0.00            
ATOM   1166  HW1 SOL   292      15.000  25.000   7.700  1.00  0.00            
ATOM   1167  HW2 SOL   292      15.800  25.800   8.800  1.00  0.00            
ATOM   1168  MW  SOL   292      15.100  25.200   8.600  1.00  0.00            
ATOM   1169  OW  SOL   293      15.400  29.000   2.900  1.00  0.00            
ATOM   1170  HW1 SOL   293      14.600  28.600   3.200  1.00  0.00            
ATOM   1171  HW2 SOL   293      16.100  28.600   3.400  1.00  0.00            
ATOM   1172  MW  SOL   293      15.400  28.900   3.000  1.00  0.00            
ATOM   1173  OW  SOL   294      13.300  27.800  11.700  1.00  0.00            
ATOM   1174  HW1 SOL   294      13.200  26.900  11.400  1.00  0.00            
ATOM   1175  HW2 SOL   294      12.600  28.300  11.300  1.00  0.00            
ATOM   1176  MW  SOL   294      13.200  27.700  11.600  1.00  0.00            
ATOM   1177  OW  SOL   295      15.100  33.300   3.000  1.00  0.00            
ATOM   1178  HW1 SOL   295      15.600  32.900   2.300  1.00  0.00            
ATOM   1179  HW2 SOL   295      15.100  32.600   3.700  1.00  0.00            
ATOM   1180  MW  SOL   295      15.200  33.200   3.000  1.00  0.00            
ATOM   1181  OW  SOL   296      15.500  33.200  10.700  1.00  0.00            
ATOM   1182  HW1 SOL   296      15.900  33.900  10.100  1.00  0.00            
ATOM   1183  HW2 SOL   296      15.300  32.500  10.100  1.00  0.00            
ATOM   1184  MW  SOL   296      15.500  33.200  10.500  1.00  0.00            
ATOM   1185  OW  SOL   297      17.000  27.200   4.400  1.00  0.00            
ATOM   1186  HW1 SOL   297      16.400  26.600   4.900  1.00  0.00            
ATOM   1187  HW2 SOL   297      17.600  27.600   5.100  1.00  0.00            
ATOM   1188  MW  SOL   297      17.000  27.200   4.600  1.00  0.00            
ATOM   1189  OW  SOL   298      16.800  34.800   4.800  1.00  0.00            
ATOM   1190  HW1 SOL   298      16.100  34.400   4.200  1.00  0.00            
ATOM   1191  HW2 SOL   298      16.900  34.000   5.400  1.00  0.00            
ATOM   1192  MW  SOL   298      16.700  34.600   4.800  1.00  0.00            
ATOM   1193  OW  SOL   299      17.200  27.300   9.000  1.00  0.00            
ATOM   1194  HW1 SOL   299      17.600  26.800   9.700  1.00  0.00            
ATOM   1195  HW2 SOL   299      16.700  28.000   9.500  1.00  0.00            
ATOM   1196  MW  SOL   299      17.200  27.300   9.200  1.00  0.00            
ATOM   1197  OW  SOL   300      17.000  35.000   9.300  1.00  0.00            
ATOM   1198  HW1 SOL   300      16.300  35.700   9.100  1.00  0.00            
ATOM   1199  HW2 SOL   300      17.700  35.400   9.700  1.00  0.00            
ATOM   1200  MW  SOL   300      17.000  35.100   9.300  1.00  0.00            
ATOM   1201  OW  SOL   301      21.500  29.800   0.900  1.00  0.00            
ATOM   1202  HW1 SOL   301      20.700  29.300   1.100  1.00  0.00            
ATOM   1203  HW2 SOL   301      22.200  29.400   1.600  1.00  0.00            
ATOM   1204  MW  SOL   301      21.500  29.700   1.100  1.00  0.00            
ATOM   1205  OW  SOL   302      21.700  32.600   1.100  1.00  0.00            
ATOM   1206  HW1 SOL   302      21.600  31.600   1.100  1.00  0.00            
ATOM   1207  HW2 SOL   302      22.100  32.700   0.300  1.00  0.00            
ATOM   1208  MW  SOL   302      21.700  32.500   1.000  1.00  0.00            
ATOM   1209  OW  SOL   303      23.100  25.000   5.400  1.00  0.00            
ATOM   1210  HW1 SOL   303      23.300  24.900   6.400  1.00  0.00            
ATOM   1211  HW2 SOL   303      22.400  24.400   5.300  1.00  0.00            
ATOM   1212  MW  SOL   303      23.100  24.900   5.500  1.00  0.00            
ATOM   1213  OW  SOL   304      23.400  25.000   8.400  1.00  0.00            
ATOM   1214  HW1 SOL   304      22.700  25.500   8.900  1.00  0.00            
ATOM   1215  HW2 SOL   304      24.200  25.000   9.000  1.00  0.00            
ATOM   1216  MW  SOL   304      23.400  25.100   8.500  1.00  0.00            
ATOM   1217  OW  SOL   305      23.200  28.900   3.000  1.00  0.00            
ATOM   1218  HW1 SOL   305      22.700  28.400   3.700  1.00  0.00            
ATOM   1219  HW2 SOL   305      23.300  29.800   3.400  1.00  0.00            
ATOM   1220  MW  SOL   305      23.100  29.000   3.200  1.00  0.00            
ATOM   1221  OW  SOL   306      23.300  28.800  10.400  1.00  0.00            
ATOM   1222  HW1 SOL   306      22.900  29.100  11.200  1.00  0.00            
ATOM   1223  HW2 SOL   306      23.500  29.600   9.900  1.00  0.00            
ATOM   1224  MW  SOL   306      23.300  29.000  10.400  1.00  0.00            
ATOM   1225  OW  SOL   307      23.000  33.600   3.300  1.00  0.00            
ATOM   1226  HW1 SOL   307      22.700  33.300   2.500  1.00  0.00            
ATOM   1227  HW2 SOL   307      23.900  34.000   3.100  1.00  0.00            
ATOM   1228  MW  SOL   307      23.100  33.600   3.200  1.00  0.00            
ATOM   1229  OW  SOL   308      24.800  34.700  12.400  1.00  0.00            
ATOM   1230  HW1 SOL   308      25.600  34.200  12.200  1.00  0.00            
ATOM   1231  HW2 SOL   308      24.800  34.900  13.300  1.00  0.00            
ATOM   1232  MW  SOL   308      24.900  34.700  12.500  1.00  0.00            
ATOM   1233  OW  SOL   309      21.600  27.200   4.500  1.00  0.00            
ATOM   1234  HW1 SOL   309      22.100  26.500   4.800  1.00  0.00            
ATOM   1235  HW2 SOL   309      20.800  26.800   4.000  1.00  0.00            
ATOM   1236  MW  SOL   309      21.500  27.100   4.400  1.00  0.00            
ATOM   1237  OW  SOL   310      21.300  35.000   4.800  1.00  0.00            
ATOM   1238  HW1 SOL   310      20.700  35.400   4.200  1.00  0.00            
ATOM   1239  HW2 SOL   310      22.000  34.700   4.200  1.00  0.00            
ATOM   1240  MW  SOL   310      21.300  35.000   4.600  1.00  0.00            
ATOM   1241  OW  SOL   311      21.400  26.900   9.500  1.00  0.00            
ATOM   1242  HW1 SOL   311      21.300  26.900   8.500  1.00  0.00            
ATOM   1243  HW2 SOL   311      22.100  27.600   9.600  1.00  0.00            
ATOM   1244  MW  SOL   311      21.500  27.000   9.400  1.00  0.00            
ATOM   1245  OW  SOL   312      21.700  34.700   9.300  1.00  0.00            
ATOM   1246  HW1 SOL   312      22.300  35.400   9.100  1.00  0.00            
ATOM   1247  HW2 SOL   312      21.500  34.300   8.500  1.00  0.00            
ATOM   1248  MW  SOL   312      21.800  34.700   9.200  1.00  0.00            
ATOM   1249  OW  SOL   313      16.400  30.700   6.900  1.00  0.00            
ATOM   1250  HW1 SOL   313      16.800  31.600   6.900  1.00  0.00            
ATOM   1251  HW2 SOL   313      15.900  30.700   6.000  1.00  0.00            
ATOM   1252  MW  SOL   313      16.400  30.800   6.800  1.00  0.00            
ATOM   1253  OW  SOL   314      22.000  30.900   6.800  1.00  0.00            
ATOM   1254  HW1 SOL   314      21.800  30.000   6.800  1.00  0.00            
ATOM   1255  HW2 SOL   314      22.500  31.000   7.700  1.00  0.00            
ATOM   1256  MW  SOL   314      22.100  30.800   6.900  1.00  0.00            
ATOM   1257  OW  SOL   315      14.700  30.900   9.300  1.00  0.00            
ATOM   1258  HW1 SOL   315      15.100  30.200   9.900  1.00  0.00            
ATOM   1259  HW2 SOL   315      15.100  30.800   8.400  1.00  0.00            
ATOM   1260  MW  SOL   315      14.800  30.800   9.300  1.00  0.00            
ATOM   1261  OW  SOL   316      23.600  31.200   9.200  1.00  0.00            
ATOM   1262  HW1 SOL   316      23.400  31.800   9.900  1.00  0.00            
ATOM   1263  HW2 SOL   316      24.600  31.100   9.200  1.00  0.00            
ATOM   1264  MW  SOL   316      23.700  31.300   9.300  1.00  0.00            
ATOM   1265  OW  SOL   317      14.700  30.900   4.800  1.00  0.00            
ATOM   1266  HW1 SOL   317      13.700  31.000   4.700  1.00  0.00            
ATOM   1267  HW2 SOL   317      15.000  30.300   4.100  1.00  0.00            
ATOM   1268  MW  SOL   317      14.600  30.900   4.700  1.00  0.00            
ATOM   1269  OW  SOL   318      23.700  31.100   4.500  1.00  0.00            
ATOM   1270  HW1 SOL   318      23.400  31.900   4.100  1.00  0.00            
ATOM   1271  HW2 SOL   318      23.300  31.000   5.300  1.00  0.00            
ATOM   1272  MW  SOL   318      23.600  31.200   4.600  1.00  0.00            
ATOM   1273  OW  SOL   319      18.400  28.500   7.000  1.00  0.00            
ATOM   1274  HW1 SOL   319      18.100  28.100   7.700  1.00  0.00            
ATOM   1275  HW2 SOL   319      18.000  29.400   7.000  1.00  0.00            
ATOM   1276  MW  SOL   319      18.300  28.600   7.100  1.00  0.00            
ATOM   1277  OW  SOL   320      21.400  28.100   7.100  1.00  0.00            
ATOM   1278  HW1 SOL   320      20.500  28.300   7.100  1.00  0.00            
ATOM   1279  HW2 SOL   320      21.500  27.700   6.200  1.00  0.00            
ATOM   1280  MW  SOL   320      21.300  28.100   7.000  1.00  0.00            
ATOM   1281  OW  SOL   321      17.800  33.200   7.100  1.00  0.00            
ATOM   1282  HW1 SOL   321      18.800  33.100   7.300  1.00  0.00            
ATOM   1283  HW2 SOL   321      17.500  34.000   7.600  1.00  0.00            
ATOM   1284  MW  SOL   321      17.900  33.300   7.200  1.00  0.00            
ATOM   1285  OW  SOL   322      20.500  33.300   6.800  1.00  0.00            
ATOM   1286  HW1 SOL   322      21.000  32.400   6.800  1.00  0.00            
ATOM   1287  HW2 SOL   322      20.800  33.800   6.100  1.00  0.00            
ATOM   1288  MW  SOL   322      20.600  33.200   6.700  1.00  0.00            
ATOM   1289  OW  SOL   323      25.300  24.600   4.000  1.00  0.00            
ATOM   1290  HW1 SOL   323      24.600  24.700   4.600  1.00  0.00            
ATOM   1291  HW2 SOL   323      25.300  25.300   3.400  1.00  0.00            
ATOM   1292  MW  SOL   323      25.200  24.700   4.000  1.00  0.00            
ATOM   1293  OW  SOL   324      25.800  24.900  10.000  1.00  0.00            
ATOM   1294  HW1 SOL   324      26.600  24.700   9.500  1.00  0.00            
ATOM   1295  HW2 SOL   324      25.800  24.100  10.600  1.00  0.00            
ATOM   1296  MW  SOL   324      25.900  24.700  10.000  1.00  0.00            
ATOM   1297  OW  SOL   325      25.300  27.100   2.700  1.00  0.00            
ATOM   1298  HW1 SOL   325      25.100  27.100   1.700  1.00  0.00            
ATOM   1299  HW2 SOL   325      24.700  27.700   3.000  1.00  0.00            
ATOM   1300  MW  SOL   325      25.200  27.200   2.600  1.00  0.00            
ATOM   1301  OW  SOL   326      25.600  27.200  11.700  1.00  0.00            
ATOM   1302  HW1 SOL   326      25.800  26.600  11.000  1.00  0.00            
ATOM   1303  HW2 SOL   326      24.700  27.600  11.400  1.00  0.00            
ATOM   1304  MW  SOL   326      25.500  27.200  11.600  1.00  0.00            
ATOM   1305  OW  SOL   327      25.200  34.900   2.300  1.00  0.00            
ATOM   1306  HW1 SOL   327      25.500  35.700   2.800  1.00  0.00            
ATOM   1307  HW2 SOL   327      25.900  34.300   2.600  1.00  0.00            
ATOM   1308  MW  SOL   327      25.400  35.000   2.400  1.00  0.00            
ATOM   1309  OW  SOL   328      22.900  33.000  11.200  1.00  0.00            
ATOM   1310  HW1 SOL   328      23.500  33.600  11.500  1.00  0.00            
ATOM   1311  HW2 SOL   328      22.300  33.400  10.500  1.00  0.00            
ATOM   1312  MW  SOL   328      22.900  33.100  11.100  1.00  0.00            
ATOM   1313  OW  SOL   329      30.900  28.400   0.900  1.00  0.00            
ATOM   1314  HW1 SOL   329      30.200  29.000   0.900  1.00  0.00            
ATOM   1315  HW2 SOL   329      30.800  27.800   0.100  1.00  0.00            
ATOM   1316  MW  SOL   329      30.800  28.400   0.800  1.00  0.00            
ATOM   1317  OW  SOL   330      31.200  34.700   1.600  1.00  0.00            
ATOM   1318  HW1 SOL   330      32.000  34.200   1.600  1.00  0.00            
ATOM   1319  HW2 SOL   330      31.300  35.300   2.300  1.00  0.00            
ATOM   1320  MW  SOL   330      31.300  34.700   1.700  1.00  0.00            
ATOM   1321  OW  SOL   331      30.700  26.600   2.900  1.00  0.00            
ATOM   1322  HW1 SOL   331      30.100  27.000   3.500  1.00  0.00            
ATOM   1323  HW2 SOL   331      30.800  27.300   2.200  1.00  0.00            
ATOM   1324  MW  SOL   331      30.700  26.800   2.900  1.00  0.00            
ATOM   1325  OW  SOL   332      31.500  36.200   3.800  1.00  0.00            
ATOM   1326  HW1 SOL   332      31.000  36.000   4.600  1.00  0.00            
ATOM   1327  HW2 SOL   332      31.200  37.100   3.500  1.00  0.00            
ATOM   1328  MW  SOL   332      31.400  36.300   3.900  1.00  0.00            
ATOM   1329  OW  SOL   333      31.400  26.400  10.700  1.00  0.00            
ATOM   1330  HW1 SOL   333      31.600  25.500  10.600  1.00  0.00            
ATOM   1331  HW2 SOL   333      32.100  26.800  10.100  1.00  0.00            
ATOM   1332  MW  SOL   333      31.600  26.300  10.600  1.00  0.00            
ATOM   1333  OW  SOL   334      30.900  35.800  10.500  1.00  0.00            
ATOM   1334  HW1 SOL   334      31.800  35.600  10.100  1.00  0.00            
ATOM   1335  HW2 SOL   334      30.900  35.400  11.400  1.00  0.00            
ATOM   1336  MW  SOL   334      31.000  35.700  10.600  1.00  0.00            
ATOM   1337  OW  SOL   335      28.400  29.800   0.800  1.00  0.00            
ATOM   1338  HW1 SOL   335      28.000  29.600   1.600  1.00  0.00            
ATOM   1339  HW2 SOL   335      28.500  30.700   0.800  1.00  0.00            
ATOM   1340  MW  SOL   335      28.400  29.900   0.900  1.00  0.00            
ATOM   1341  OW  SOL   336      28.600  32.500   1.000  1.00  0.00            
ATOM   1342  HW1 SOL   336      29.300  33.100   1.000  1.00  0.00            
ATOM   1343  HW2 SOL   336      28.100  32.800   0.200  1.00  0.00            
ATOM   1344  MW  SOL   336      28.600  32.600   0.900  1.00  0.00            
ATOM   1345  OW  SOL   337      27.600  25.400   5.800  1.00  0.00            
ATOM   1346  HW1 SOL   337      26.800  25.400   5.300  1.00  0.00            
ATOM   1347  HW2 SOL   337      28.100  24.800   5.300  1.00  0.00            
ATOM   1348  MW  SOL   337      27.500  25.300   5.700  1.00  0.00            
ATOM   1349  OW  SOL   338      28.100  24.600   8.300  1.00  0.00            
ATOM   1350  HW1 SOL   338      28.500  25.300   8.800  1.00  0.00            
ATOM   1351  HW2 SOL   338      27.900  24.900   7.500  1.00  0.00            
ATOM   1352  MW  SOL   338      28.200  24.700   8.300  1.00  0.00            
ATOM   1353  OW  SOL   339      26.900  29.200   3.300  1.00  0.00            
ATOM   1354  HW1 SOL   339      27.600  28.700   3.800  1.00  0.00            
ATOM   1355  HW2 SOL   339      26.200  28.600   3.100  1.00  0.00            
ATOM   1356  MW  SOL   339      26.900  29.100   3.300  1.00  0.00            
ATOM   1357  OW  SOL   340      27.700  29.300  11.100  1.00  0.00            
ATOM   1358  HW1 SOL   340      28.300  29.600  11.800  1.00  0.00            
ATOM   1359  HW2 SOL   340      26.900  28.900  11.700  1.00  0.00            
ATOM   1360  MW  SOL   340      27.600  29.300  11.300  1.00  0.00            
ATOM   1361  OW  SOL   341      27.400  33.600   3.300  1.00  0.00            
ATOM   1362  HW1 SOL   341      27.200  32.900   4.000  1.00  0.00            
ATOM   1363  HW2 SOL   341      27.700  33.100   2.600  1.00  0.00            
ATOM   1364  MW  SOL   341      27.400  33.400   3.300  1.00  0.00            
ATOM   1365  OW  SOL   342      27.100  33.200  11.400  1.00  0.00            
ATOM   1366  HW1 SOL   342      27.400  33.800  10.700  1.00  0.00            
ATOM   1367  HW2 SOL   342      26.800  32.500  10.900  1.00  0.00            
ATOM   1368  MW  SOL   342      27.100  33.200  11.200  1.00  0.00            
ATOM   1369  OW  SOL   343      28.700  27.700   4.700  1.00  0.00            
ATOM   1370  HW1 SOL   343      29.200  28.200   5.300  1.00  0.00            
ATOM   1371  HW2 SOL   343      28.400  26.900   5.100  1.00  0.00            
ATOM   1372  MW  SOL   343      28.700  27.600   4.800  1.00  0.00            
ATOM   1373  OW  SOL   344      29.100  35.100   4.900  1.00  0.00            
ATOM   1374  HW1 SOL   344      29.400  34.400   5.500  1.00  0.00            
ATOM   1375  HW2 SOL   344      28.700  34.700   4.200  1.00  0.00            
ATOM   1376  MW  SOL   344      29.100  35.000   4.900  1.00  0.00            
ATOM   1377  OW  SOL   345      29.000  27.100   9.300  1.00  0.00            
ATOM   1378  HW1 SOL   345      29.800  26.700   9.800  1.00  0.00            
ATOM   1379  HW2 SOL   345      28.600  27.700   9.900  1.00  0.00            
ATOM   1380  MW  SOL   345      29.100  27.100   9.400  1.00  0.00            
ATOM   1381  OW  SOL   346      28.500  34.600   9.500  1.00  0.00            
ATOM   1382  HW1 SOL   346      28.300  35.400   9.000  1.00  0.00            
ATOM   1383  HW2 SOL   346      29.500  34.700   9.600  1.00  0.00            
ATOM   1384  MW  SOL   346      28.600  34.700   9.400  1.00  0.00            
ATOM   1385  OW  SOL   347      33.400  29.800   0.700  1.00  0.00            
ATOM   1386  HW1 SOL   347      32.600  29.300   0.700  1.00  0.00            
ATOM   1387  HW2 SOL   347      33.800  29.600   1.600  1.00  0.00            
ATOM   1388  MW  SOL   347      33.300  29.700   0.800  1.00  0.00            
ATOM   1389  OW  SOL   348      33.100  32.600   1.300  1.00  0.00            
ATOM   1390  HW1 SOL   348      33.400  32.800   0.500  1.00  0.00            
ATOM   1391  HW2 SOL   348      33.200  31.600   1.400  1.00  0.00            
ATOM   1392  MW  SOL   348      33.100  32.500   1.200  1.00  0.00            
ATOM   1393  OW  SOL   349      34.900  25.300   5.000  1.00  0.00            
ATOM   1394  HW1 SOL   349      34.400  24.500   5.000  1.00  0.00            
ATOM   1395  HW2 SOL   349      35.200  25.400   5.900  1.00  0.00            
ATOM   1396  MW  SOL   349      34.900  25.200   5.100  1.00  0.00            
ATOM   1397  OW  SOL   350      35.000  25.200   7.700  1.00  0.00            
ATOM   1398  HW1 SOL   350      35.700  25.100   8.300  1.00  0.00            
ATOM   1399  HW2 SOL   350      34.500  25.900   8.100  1.00  0.00            
ATOM   1400  MW  SOL   350      35.000  25.300   7.800  1.00  0.00            
ATOM   1401  OW  SOL   351      34.900  29.000   2.800  1.00  0.00            
ATOM   1402  HW1 SOL   351      34.400  28.500   3.400  1.00  0.00            
ATOM   1403  HW2 SOL   351      35.200  29.800   3.300  1.00  0.00            
ATOM   1404  MW  SOL   351      34.900  29.000   3.000  1.00  0.00            
ATOM   1405  OW  SOL   352      35.000  28.900  10.700  1.00  0.00            
ATOM   1406  HW1 SOL   352      34.600  29.300  11.400  1.00  0.00            
ATOM   1407  HW2 SOL   352      35.000  29.500   9.900  1.00  0.00            
ATOM   1408  MW  SOL   352      35.000  29.000  10.700  1.00  0.00            
ATOM   1409  OW  SOL   353      35.400  33.500   3.100  1.00  0.00            
ATOM   1410  HW1 SOL   353      36.200  33.900   3.000  1.00  0.00            
ATOM   1411  HW2 SOL   353      34.900  33.700   2.400  1.00  0.00            
ATOM   1412  MW  SOL   353      35.400  33.600   3.000  1.00  0.00            
ATOM   1413  OW  SOL   354      35.400  33.500  10.900  1.00  0.00            
ATOM   1414  HW1 SOL   354      34.800  34.100  10.400  1.00  0.00            
ATOM   1415  HW2 SOL   354      36.100  34.000  11.100  1.00  0.00            
ATOM   1416  MW  SOL   354      35.400  33.600  10.800  1.00  0.00            
ATOM   1417  OW  SOL   355      33.200  27.700   4.600  1.00  0.00            
ATOM   1418  HW1 SOL   355      32.500  27.500   4.000  1.00  0.00            
ATOM   1419  HW2 SOL   355      33.700  26.900   4.600  1.00  0.00            
ATOM   1420  MW  SOL   355      33.200  27.500   4.500  1.00  0.00            
ATOM   1421  OW  SOL   356      33.900  35.000   5.000  1.00  0.00            
ATOM   1422  HW1 SOL   356      34.400  34.500   4.400  1.00  0.00            
ATOM   1423  HW2 SOL   356      33.200  35.400   4.600  1.00  0.00            
ATOM   1424  MW  SOL   356      33.900  35.000   4.900  1.00  0.00            
ATOM   1425  OW  SOL   357      33.600  27.200   8.900  1.00  0.00            
ATOM   1426  HW1 SOL   357      33.300  27.800   8.200  1.00  0.00            
ATOM   1427  HW2 SOL   357      33.900  27.700   9.600  1.00  0.00            
ATOM   1428  MW  SOL   357      33.600  27.300   8.900  1.00  0.00            
ATOM   1429  OW  SOL   358      33.600  34.800   9.500  1.00  0.00            
ATOM   1430  HW1 SOL   358      34.000  35.600   9.300  1.00  0.00            
ATOM   1431  HW2 SOL   358      33.500  34.400   8.700  1.00  0.00            
ATOM   1432  MW  SOL   358      33.600  34.900   9.300  1.00  0.00            
ATOM   1433  OW  SOL   359      28.300  31.400   7.200  1.00  0.00            
ATOM   1434  HW1 SOL   359      29.000  32.000   6.900  1.00  0.00            
ATOM   1435  HW2 SOL   359      27.700  31.400   6.500  1.00  0.00            
ATOM   1436  MW  SOL   359      28.400  31.500   7.100  1.00  0.00            
ATOM   1437  OW  SOL   360      34.000  31.100   7.000  1.00  0.00            
ATOM   1438  HW1 SOL   360      33.400  30.400   7.200  1.00  0.00            
ATOM   1439  HW2 SOL   360      34.800  30.900   7.500  1.00  0.00            
ATOM   1440  MW  SOL   360      34.000  31.000   7.100  1.00  0.00            
ATOM   1441  OW  SOL   361      26.400  31.400   9.500  1.00  0.00            
ATOM   1442  HW1 SOL   361      27.100  31.600   8.900  1.00  0.00            
ATOM   1443  HW2 SOL   361      26.800  30.600  10.000  1.00  0.00            
ATOM   1444  MW  SOL   361      26.500  31.300   9.500  1.00  0.00            
ATOM   1445  OW  SOL   362      35.600  31.100   9.300  1.00  0.00            
ATOM   1446  HW1 SOL   362      35.600  31.900   9.900  1.00  0.00            
ATOM   1447  HW2 SOL   362      36.500  30.900   9.200  1.00  0.00            
ATOM   1448  MW  SOL   362      35.700  31.200   9.400  1.00  0.00            
ATOM   1449  OW  SOL   363      26.700  31.300   5.000  1.00  0.00            
ATOM   1450  HW1 SOL   363      27.000  30.500   4.500  1.00  0.00            
ATOM   1451  HW2 SOL   363      25.800  31.300   4.800  1.00  0.00            
ATOM   1452  MW  SOL   363      26.700  31.200   4.900  1.00  0.00            
ATOM   1453  OW  SOL   364      35.500  31.300   4.900  1.00  0.00            
ATOM   1454  HW1 SOL   364      35.300  32.100   4.400  1.00  0.00            
ATOM   1455  HW2 SOL   364      34.900  31.200   5.600  1.00  0.00            
ATOM   1456  MW  SOL   364      35.400  31.400   4.900  1.00  0.00            
ATOM   1457  OW  SOL   365      29.500  28.900   7.000  1.00  0.00            
ATOM   1458  HW1 SOL   365      29.200  28.200   7.600  1.00  0.00            
ATOM   1459  HW2 SOL   365      29.000  29.600   7.100  1.00  0.00            
ATOM   1460  MW  SOL   365      29.400  28.900   7.100  1.00  0.00            
ATOM   1461  OW  SOL   366      32.400  28.900   7.100  1.00  0.00            
ATOM   1462  HW1 SOL   366      31.500  29.300   7.100  1.00  0.00            
ATOM   1463  HW2 SOL   366      32.500  28.600   6.200  1.00  0.00            
ATOM   1464  MW  SOL   366      32.300  28.900   7.000  1.00  0.00            
ATOM   1465  OW  SOL   367      30.300  33.600   6.900  1.00  0.00            
ATOM   1466  HW1 SOL   367      31.300  33.700   7.200  1.00  0.00            
ATOM   1467  HW2 SOL   367      29.900  34.100   7.600  1.00  0.00            
ATOM   1468  MW  SOL   367      30.400  33.700   7.000  1.00  0.00            
ATOM   1469  OW  SOL   368      33.000  33.600   7.200  1.00  0.00            
ATOM   1470  HW1 SOL   368      33.500  32.800   7.100  1.00  0.00            
ATOM   1471  HW2 SOL   368      33.300  34.100   6.400  1.00  0.00            
ATOM   1472  MW  SOL   368      33.100  33.500   7.100  1.00  0.00            
ATOM   1473  OW  SOL   369      25.600  13.100   3.900  1.00  0.00            
ATOM   1474  HW1 SOL   369      24.700  13.100   4.300  1.00  0.00            
ATOM   1475  HW2 SOL   369      25.600  13.900   3.300  1.00  0.00            
ATOM   1476  MW  SOL   369      25.500  13.200   3.900  1.00  0.00            
ATOM   1477  OW  SOL   370      25.300  13.200  10.000  1.00  0.00            
ATOM   1478  HW1 SOL   370      26.100  13.400   9.500  1.00  0.00            
ATOM   1479  HW2 SOL   370      25.200  12.300  10.000  1.00  0.00            
ATOM   1480  MW  SOL   370      25.400  13.100   9.900  1.00  0.00            
ATOM   1481  OW  SOL   371      25.100  15.500   2.400  1.00  0.00            
ATOM   1482  HW1 SOL   371      24.500  16.200   2.700  1.00  0.00            
ATOM   1483  HW2 SOL   371      24.800  15.300   1.600  1.00  0.00            
ATOM   1484  MW  SOL   371      25.000  15.600   2.300  1.00  0.00            
ATOM   1485  OW  SOL   372      25.400  15.300  11.700  1.00  0.00            
ATOM   1486  HW1 SOL   372      25.500  14.600  11.200  1.00  0.00            
ATOM   1487  HW2 SOL   372      24.500  15.600  11.500  1.00  0.00            
ATOM   1488  MW  SOL   372      25.300  15.300  11.600  1.00  0.00            
ATOM   1489  OW  SOL   373      24.600  22.300   2.300  1.00  0.00            
ATOM   1490  HW1 SOL   373      24.700  23.300   2.600  1.00  0.00            
ATOM   1491  HW2 SOL   373      25.500  22.000   2.400  1.00  0.00            
ATOM   1492  MW  SOL   373      24.700  22.400   2.400  1.00  0.00            
ATOM   1493  OW  SOL   374      25.700  22.600  11.700  1.00  0.00            
ATOM   1494  HW1 SOL   374      26.400  22.100  11.900  1.00  0.00            
ATOM   1495  HW2 SOL   374      25.400  22.900  12.600  1.00  0.00            
ATOM   1496  MW  SOL   374      25.700  22.600  11.900  1.00  0.00            
ATOM   1497  OW  SOL   375      31.300  16.400   0.400  1.00  0.00            
ATOM   1498  HW1 SOL   375      30.600  17.000   0.500  1.00  0.00            
ATOM   1499  HW2 SOL   375      31.100  15.900  -0.300  1.00  0.00            
ATOM   1500  MW  SOL   375      31.200  16.400   0.300  1.00  0.00            
ATOM   1501  OW  SOL   376      30.800  22.300   0.700  1.00  0.00            
ATOM   1502  HW1 SOL   376      30.800  22.600   1.500  1.00  0.00            
ATOM   1503  HW2 SOL   376      31.600  21.700   0.600  1.00  0.00            
ATOM   1504  MW  SOL   376      30.900  22.300   0.800  1.00  0.00            
ATOM   1505  OW  SOL   377      31.000  15.000   3.100  1.00  0.00            
ATOM   1506  HW1 SOL   377      30.900  15.700   2.500  1.00  0.00            
ATOM   1507  HW2 SOL   377      30.100  14.800   3.400  1.00  0.00            
ATOM   1508  MW  SOL   377      30.900  15.100   3.100  1.00  0.00            
ATOM   1509  OW  SOL   378      31.100  23.500   3.100  1.00  0.00            
ATOM   1510  HW1 SOL   378      30.300  23.200   3.500  1.00  0.00            
ATOM   1511  HW2 SOL   378      31.000  24.400   2.800  1.00  0.00            
ATOM   1512  MW  SOL   378      31.000  23.600   3.100  1.00  0.00            
ATOM   1513  OW  SOL   379      31.800  14.700  11.500  1.00  0.00            
ATOM   1514  HW1 SOL   379      32.500  14.900  10.900  1.00  0.00            
ATOM   1515  HW2 SOL   379      31.800  13.800  11.600  1.00  0.00            
ATOM   1516  MW  SOL   379      31.900  14.600  11.400  1.00  0.00            
ATOM   1517  OW  SOL   380      31.800  23.300  10.300  1.00  0.00            
ATOM   1518  HW1 SOL   380      31.800  22.900  11.200  1.00  0.00            
ATOM   1519  HW2 SOL   380      32.600  23.000   9.900  1.00  0.00            
ATOM   1520  MW  SOL   380      31.900  23.200  10.400  1.00  0.00            
ATOM   1521  OW  SOL   381      28.800  17.700   0.800  1.00  0.00            
ATOM   1522  HW1 SOL   381      28.700  18.700   0.700  1.00  0.00            
ATOM   1523  HW2 SOL   381      28.200  17.600   1.600  1.00  0.00            
ATOM   1524  MW  SOL   381      28.700  17.800   0.900  1.00  0.00            
ATOM   1525  OW  SOL   382      28.600  20.500   0.400  1.00  0.00            
ATOM   1526  HW1 SOL   382      29.400  21.000   0.400  1.00  0.00            
ATOM   1527  HW2 SOL   382      28.100  20.800  -0.400  1.00  0.00            
ATOM   1528  MW  SOL   382      28.600  20.600   0.300  1.00  0.00            
ATOM   1529  OW  SOL   383      27.600  13.300   5.800  1.00  0.00            
ATOM   1530  HW1 SOL   383      26.700  13.200   5.500  1.00  0.00            
ATOM   1531  HW2 SOL   383      28.100  12.500   5.400  1.00  0.00            
ATOM   1532  MW  SOL   383      27.600  13.200   5.700  1.00  0.00            
ATOM   1533  OW  SOL   384      27.800  13.500   8.600  1.00  0.00            
ATOM   1534  HW1 SOL   384      27.800  13.300   7.700  1.00  0.00            
ATOM   1535  HW2 SOL   384      28.300  14.200   8.700  1.00  0.00            
ATOM   1536  MW  SOL   384      27.900  13.500   8.500  1.00  0.00            
ATOM   1537  OW  SOL   385      27.300  17.200   3.000  1.00  0.00            
ATOM   1538  HW1 SOL   385      27.600  16.800   3.800  1.00  0.00            
ATOM   1539  HW2 SOL   385      26.700  16.600   2.600  1.00  0.00            
ATOM   1540  MW  SOL   385      27.300  17.100   3.000  1.00  0.00            
ATOM   1541  OW  SOL   386      27.400  17.000  11.000  1.00  0.00            
ATOM   1542  HW1 SOL   386      27.800  17.100  11.800  1.00  0.00            
ATOM   1543  HW2 SOL   386      26.700  16.400  11.000  1.00  0.00            
ATOM   1544  MW  SOL   386      27.400  17.000  11.100  1.00  0.00            
ATOM   1545  OW  SOL   387      27.100  21.500   2.600  1.00  0.00            
ATOM   1546  HW1 SOL   387      26.900  21.000   3.300  1.00  0.00            
ATOM   1547  HW2 SOL   387      27.600  20.900   2.000  1.00  0.00            
ATOM   1548  MW  SOL   387      27.200  21.400   2.600  1.00  0.00            
ATOM   1549  OW  SOL   388      26.400  19.000   9.400  1.00  0.00            
ATOM   1550  HW1 SOL   388      26.900  18.200   9.700  1.00  0.00            
ATOM   1551  HW2 SOL   388      26.600  19.000   8.500  1.00  0.00            
ATOM   1552  MW  SOL   388      26.500  18.900   9.300  1.00  0.00            
ATOM   1553  OW  SOL   389      28.100  16.000   5.500  1.00  0.00            
ATOM   1554  HW1 SOL   389      27.800  15.100   5.800  1.00  0.00            
ATOM   1555  HW2 SOL   389      28.900  16.200   6.100  1.00  0.00            
ATOM   1556  MW  SOL   389      28.200  15.900   5.600  1.00  0.00            
ATOM   1557  OW  SOL   390      28.600  22.900   4.500  1.00  0.00            
ATOM   1558  HW1 SOL   390      28.300  22.200   3.900  1.00  0.00            
ATOM   1559  HW2 SOL   390      28.800  22.300   5.300  1.00  0.00            
ATOM   1560  MW  SOL   390      28.600  22.700   4.500  1.00  0.00            
ATOM   1561  OW  SOL   391      29.400  15.400   9.900  1.00  0.00            
ATOM   1562  HW1 SOL   391      30.100  15.100  10.500  1.00  0.00            
ATOM   1563  HW2 SOL   391      29.000  16.100  10.300  1.00  0.00            
ATOM   1564  MW  SOL   391      29.400  15.500  10.000  1.00  0.00            
ATOM   1565  OW  SOL   392      29.300  22.300   9.400  1.00  0.00            
ATOM   1566  HW1 SOL   392      29.000  23.100   9.100  1.00  0.00            
ATOM   1567  HW2 SOL   392      30.200  22.400   9.700  1.00  0.00            
ATOM   1568  MW  SOL   392      29.300  22.400   9.400  1.00  0.00            
ATOM   1569  OW  SOL   393      33.500  17.900   1.200  1.00  0.00            
ATOM   1570  HW1 SOL   393      32.800  17.300   1.100  1.00  0.00            
ATOM   1571  HW2 SOL   393      34.000  17.600   2.000  1.00  0.00            
ATOM   1572  MW  SOL   393      33.500  17.800   1.300  1.00  0.00            
ATOM   1573  OW  SOL   394      33.300  20.700   0.800  1.00  0.00            
ATOM   1574  HW1 SOL   394      33.700  21.000   0.100  1.00  0.00            
ATOM   1575  HW2 SOL   394      33.400  19.800   0.900  1.00  0.00            
ATOM   1576  MW  SOL   394      33.300  20.700   0.700  1.00  0.00            
ATOM   1577  OW  SOL   395      35.100  13.100   5.700  1.00  0.00            
ATOM   1578  HW1 SOL   395      35.400  13.000   6.600  1.00  0.00            
ATOM   1579  HW2 SOL   395      34.500  12.300   5.600  1.00  0.00            
ATOM   1580  MW  SOL   395      35.000  12.900   5.800  1.00  0.00            
ATOM   1581  OW  SOL   396      35.800  13.300   8.500  1.00  0.00            
ATOM   1582  HW1 SOL   396      35.000  13.800   8.700  1.00  0.00            
ATOM   1583  HW2 SOL   396      36.300  13.300   9.300  1.00  0.00            
ATOM   1584  MW  SOL   396      35.800  13.400   8.600  1.00  0.00            
ATOM   1585  OW  SOL   397      35.200  17.200   3.400  1.00  0.00            
ATOM   1586  HW1 SOL   397      34.500  16.800   3.900  1.00  0.00            
ATOM   1587  HW2 SOL   397      35.500  17.900   4.000  1.00  0.00            
ATOM   1588  MW  SOL   397      35.100  17.300   3.600  1.00  0.00            
ATOM   1589  OW  SOL   398      35.200  16.900  11.400  1.00  0.00            
ATOM   1590  HW1 SOL   398      34.700  17.300  12.100  1.00  0.00            
ATOM   1591  HW2 SOL   398      35.400  17.600  10.900  1.00  0.00            
ATOM   1592  MW  SOL   398      35.200  17.100  11.500  1.00  0.00            
ATOM   1593  OW  SOL   399      35.300  21.200   3.000  1.00  0.00            
ATOM   1594  HW1 SOL   399      34.600  21.000   2.400  1.00  0.00            
ATOM   1595  HW2 SOL   399      35.900  21.700   2.500  1.00  0.00            
ATOM   1596  MW  SOL   399      35.300  21.200   2.900  1.00  0.00            
ATOM   1597  OW  SOL   400      35.300  21.500  10.800  1.00  0.00            
ATOM   1598  HW1 SOL   400      34.900  21.900  10.000  1.00  0.00            
ATOM   1599  HW2 SOL   400      35.900  22.100  11.200  1.00  0.00            
ATOM   1600  MW  SOL   400      35.300  21.600  10.700  1.00  0.00            
ATOM   1601  OW  SOL   401      33.400  15.300   4.600  1.00  0.00            
ATOM   1602  HW1 SOL   401      34.000  14.500   4.700  1.00  0.00            
ATOM   1603  HW2 SOL   401      32.600  15.000   4.200  1.00  0.00            
ATOM   1604  MW  SOL   401      33.400  15.100   4.600  1.00  0.00            
ATOM   1605  OW  SOL   402      33.400  23.100   4.400  1.00  0.00            
ATOM   1606  HW1 SOL   402      33.900  22.500   3.900  1.00  0.00            
ATOM   1607  HW2 SOL   402      32.600  23.200   4.000  1.00  0.00            
ATOM   1608  MW  SOL   402      33.400  23.000   4.300  1.00  0.00            
ATOM   1609  OW  SOL   403      33.800  15.300   9.500  1.00  0.00            
ATOM   1610  HW1 SOL   403      33.200  15.900   9.200  1.00  0.00            
ATOM   1611  HW2 SOL   403      34.300  15.700  10.200  1.00  0.00            
ATOM   1612  MW  SOL   403      33.800  15.400   9.600  1.00  0.00            
ATOM   1613  OW  SOL   404      33.800  22.600   8.700  1.00  0.00            
ATOM   1614  HW1 SOL   404      34.300  23.300   8.500  1.00  0.00            
ATOM   1615  HW2 SOL   404      33.600  22.200   7.900  1.00  0.00            
ATOM   1616  MW  SOL   404      33.800  22.600   8.600  1.00  0.00            
ATOM   1617  OW  SOL   405      28.000  19.000   6.900  1.00  0.00            
ATOM   1618  HW1 SOL   405      28.300  19.900   7.000  1.00  0.00            
ATOM   1619  HW2 SOL   405      27.400  19.000   6.200  1.00  0.00            
ATOM   1620  MW  SOL   405      28.000  19.100   6.900  1.00  0.00            
ATOM   1621  OW  SOL   406      34.100  19.500   6.900  1.00  0.00            
ATOM   1622  HW1 SOL   406      33.600  18.700   6.800  1.00  0.00            
ATOM   1623  HW2 SOL   406      34.600  19.400   7.700  1.00  0.00            
ATOM   1624  MW  SOL   406      34.100  19.400   7.000  1.00  0.00            
ATOM   1625  OW  SOL   407      27.700  20.700  11.000  1.00  0.00            
ATOM   1626  HW1 SOL   407      28.300  21.200  10.400  1.00  0.00            
ATOM   1627  HW2 SOL   407      27.300  20.100  10.400  1.00  0.00            
ATOM   1628  MW  SOL   407      27.700  20.700  10.800  1.00  0.00            
ATOM   1629  OW  SOL   408      36.100  19.100   9.600  1.00  0.00            
ATOM   1630  HW1 SOL   408      35.800  19.900  10.000  1.00  0.00            
ATOM   1631  HW2 SOL   408      37.000  19.100   9.600  1.00  0.00            
ATOM   1632  MW  SOL   408      36.200  19.200   9.700  1.00  0.00            
ATOM   1633  OW  SOL   409      26.300  19.500   4.400  1.00  0.00            
ATOM   1634  HW1 SOL   409      25.600  19.100   4.900  1.00  0.00            
ATOM   1635  HW2 SOL   409      26.700  18.700   3.900  1.00  0.00            
ATOM   1636  MW  SOL   409      26.300  19.300   4.400  1.00  0.00            
ATOM   1637  OW  SOL   410      35.900  19.400   4.900  1.00  0.00            
ATOM   1638  HW1 SOL   410      35.600  19.900   4.200  1.00  0.00            
ATOM   1639  HW2 SOL   410      35.200  19.500   5.600  1.00  0.00            
ATOM   1640  MW  SOL   410      35.800  19.500   4.900  1.00  0.00            
ATOM   1641  OW  SOL   411      29.900  17.000   7.500  1.00  0.00            
ATOM   1642  HW1 SOL   411      29.300  17.700   7.500  1.00  0.00            
ATOM   1643  HW2 SOL   411      29.700  16.500   8.300  1.00  0.00            
ATOM   1644  MW  SOL   411      29.800  17.000   7.600  1.00  0.00            
ATOM   1645  OW  SOL   412      32.900  16.800   7.200  1.00  0.00            
ATOM   1646  HW1 SOL   412      33.200  16.300   6.400  1.00  0.00            
ATOM   1647  HW2 SOL   412      31.900  16.800   7.100  1.00  0.00            
ATOM   1648  MW  SOL   412      32.800  16.700   7.100  1.00  0.00            
ATOM   1649  OW  SOL   413      29.400  21.600   6.800  1.00  0.00            
ATOM   1650  HW1 SOL   413      29.300  21.800   7.800  1.00  0.00            
ATOM   1651  HW2 SOL   413      30.300  21.500   6.700  1.00  0.00            
ATOM   1652  MW  SOL   413      29.500  21.600   6.900  1.00  0.00            
ATOM   1653  OW  SOL   414      32.400  21.600   6.300  1.00  0.00            
ATOM   1654  HW1 SOL   414      32.900  22.100   5.600  1.00  0.00            
ATOM   1655  HW2 SOL   414      33.100  20.900   6.600  1.00  0.00            
ATOM   1656  MW  SOL   414      32.600  21.600   6.300  1.00  0.00            
ATOM   1657  OW  SOL   415       0.900   1.000  16.200  1.00  0.00            
ATOM   1658  HW1 SOL   415       0.000   0.900  16.500  1.00  0.00            
ATOM   1659  HW2 SOL   415       0.800   1.900  15.800  1.00  0.00            
ATOM   1660  MW  SOL   415       0.800   1.100  16.200  1.00  0.00            
ATOM   1661  OW  SOL   416       0.500   0.800  22.000  1.00  0.00            
ATOM   1662  HW1 SOL   416       1.200   0.800  21.300  1.00  0.00            
ATOM   1663  HW2 SOL   416       0.700   0.000  22.500  1.00  0.00            
ATOM   1664  MW  SOL   416       0.600   0.700  21.900  1.00  0.00            
ATOM   1665  OW  SOL   417       0.300   2.900  14.000  1.00  0.00            
ATOM   1666  HW1 SOL   417      -0.400   3.600  14.300  1.00  0.00            
ATOM   1667  HW2 SOL   417       0.200   2.800  13.100  1.00  0.00            
ATOM   1668  MW  SOL   417       0.200   3.000  14.000  1.00  0.00            
ATOM   1669  OW  SOL   418       0.500   3.400  23.300  1.00  0.00            
ATOM   1670  HW1 SOL   418      -0.300   3.800  23.100  1.00  0.00            
ATOM   1671  HW2 SOL   418       0.500   2.500  23.000  1.00  0.00            
ATOM   1672  MW  SOL   418       0.400   3.300  23.300  1.00  0.00            
ATOM   1673  OW  SOL   419       0.800  10.400  14.600  1.00  0.00            
ATOM   1674  HW1 SOL   419       1.700  10.100  14.800  1.00  0.00            
ATOM   1675  HW2 SOL   419       0.700  11.100  15.100  1.00  0.00            
ATOM   1676  MW  SOL   419       0.900  10.400  14.700  1.00  0.00            
ATOM   1677  OW  SOL   420       1.100  10.500  23.700  1.00  0.00            
ATOM   1678  HW1 SOL   420       1.700   9.800  23.300  1.00  0.00            
ATOM   1679  HW2 SOL   420       1.100  10.300  24.600  1.00  0.00            
ATOM   1680  MW  SOL   420       1.200  10.400  23.800  1.00  0.00            
ATOM   1681  OW  SOL   421       7.000   4.300  12.800  1.00  0.00            
ATOM   1682  HW1 SOL   421       7.100   3.800  12.000  1.00  0.00            
ATOM   1683  HW2 SOL   421       6.100   4.700  12.700  1.00  0.00            
ATOM   1684  MW  SOL   421       6.900   4.300  12.700  1.00  0.00            
ATOM   1685  OW  SOL   422       7.200   9.700  13.100  1.00  0.00            
ATOM   1686  HW1 SOL   422       7.600  10.200  13.800  1.00  0.00            
ATOM   1687  HW2 SOL   422       7.900   9.100  12.800  1.00  0.00            
ATOM   1688  MW  SOL   422       7.400   9.700  13.100  1.00  0.00            
ATOM   1689  OW  SOL   423       7.200   2.100  14.900  1.00  0.00            
ATOM   1690  HW1 SOL   423       7.100   2.500  14.000  1.00  0.00            
ATOM   1691  HW2 SOL   423       6.500   2.400  15.400  1.00  0.00            
ATOM   1692  MW  SOL   423       7.100   2.200  14.800  1.00  0.00            
ATOM   1693  OW  SOL   424       7.400  11.600  15.100  1.00  0.00            
ATOM   1694  HW1 SOL   424       6.500  11.300  15.400  1.00  0.00            
ATOM   1695  HW2 SOL   424       7.400  12.500  15.500  1.00  0.00            
ATOM   1696  MW  SOL   424       7.300  11.700  15.200  1.00  0.00            
ATOM   1697  OW  SOL   425       6.900   1.900  22.300  1.00  0.00            
ATOM   1698  HW1 SOL   425       7.800   2.100  22.300  1.00  0.00            
ATOM   1699  HW2 SOL   425       6.900   1.000  22.500  1.00  0.00            
ATOM   1700  MW  SOL   425       7.000   1.800  22.300  1.00  0.00            
ATOM   1701  OW  SOL   426       6.800  11.600  23.100  1.00  0.00            
ATOM   1702  HW1 SOL   426       7.500  11.200  22.600  1.00  0.00            
ATOM   1703  HW2 SOL   426       6.700  11.000  23.800  1.00  0.00            
ATOM   1704  MW  SOL   426       6.900  11.500  23.100  1.00  0.00            
ATOM   1705  OW  SOL   427       4.500   5.500  12.800  1.00  0.00            
ATOM   1706  HW1 SOL   427       4.000   5.300  13.600  1.00  0.00            
ATOM   1707  HW2 SOL   427       4.600   6.400  12.800  1.00  0.00            
ATOM   1708  MW  SOL   427       4.400   5.600  12.900  1.00  0.00            
ATOM   1709  OW  SOL   428       4.800   8.300  12.900  1.00  0.00            
ATOM   1710  HW1 SOL   428       5.600   8.900  12.700  1.00  0.00            
ATOM   1711  HW2 SOL   428       4.100   8.800  12.500  1.00  0.00            
ATOM   1712  MW  SOL   428       4.800   8.500  12.800  1.00  0.00            
ATOM   1713  OW  SOL   429       3.400   0.900  17.300  1.00  0.00            
ATOM   1714  HW1 SOL   429       2.400   0.900  17.000  1.00  0.00            
ATOM   1715  HW2 SOL   429       3.700   0.100  17.000  1.00  0.00            
ATOM   1716  MW  SOL   429       3.300   0.800  17.200  1.00  0.00            
ATOM   1717  OW  SOL   430       3.000   1.200  20.200  1.00  0.00            
ATOM   1718  HW1 SOL   430       3.600   1.900  20.500  1.00  0.00            
ATOM   1719  HW2 SOL   430       3.100   1.300  19.200  1.00  0.00            
ATOM   1720  MW  SOL   430       3.100   1.300  20.100  1.00  0.00            
ATOM   1721  OW  SOL   431       2.800   4.300  14.900  1.00  0.00            
ATOM   1722  HW1 SOL   431       3.600   3.800  15.300  1.00  0.00            
ATOM   1723  HW2 SOL   431       2.200   3.500  14.700  1.00  0.00            
ATOM   1724  MW  SOL   431       2.800   4.100  14.900  1.00  0.00            
ATOM   1725  OW  SOL   432       3.000   4.700  22.800  1.00  0.00            
ATOM   1726  HW1 SOL   432       3.500   5.000  23.500  1.00  0.00            
ATOM   1727  HW2 SOL   432       2.200   4.400  23.200  1.00  0.00            
ATOM   1728  MW  SOL   432       3.000   4.700  22.900  1.00  0.00            
ATOM   1729  OW  SOL   433       3.200   8.800  15.200  1.00  0.00            
ATOM   1730  HW1 SOL   433       3.800   8.500  14.600  1.00  0.00            
ATOM   1731  HW2 SOL   433       2.900   8.100  15.800  1.00  0.00            
ATOM   1732  MW  SOL   433       3.200   8.700  15.200  1.00  0.00            
ATOM   1733  OW  SOL   434       3.000   8.600  22.800  1.00  0.00            
ATOM   1734  HW1 SOL   434       3.600   9.100  22.200  1.00  0.00            
ATOM   1735  HW2 SOL   434       2.700   7.900  22.300  1.00  0.00            
ATOM   1736  MW  SOL   434       3.100   8.600  22.600  1.00  0.00            
ATOM   1737  OW  SOL   435       5.100   3.200  16.400  1.00  0.00            
ATOM   1738  HW1 SOL   435       4.500   2.500  16.700  1.00  0.00            
ATOM   1739  HW2 SOL   435       5.300   3.700  17.200  1.00  0.00            
ATOM   1740  MW  SOL   435       5.000   3.200  16.500  1.00  0.00            
ATOM   1741  OW  SOL   436       5.300  10.200  17.000  1.00  0.00            
ATOM   1742  HW1 SOL   436       4.900   9.500  16.400  1.00  0.00            
ATOM   1743  HW2 SOL   436       5.500   9.800  17.800  1.00  0.00            
ATOM   1744  MW  SOL   436       5.300  10.000  17.000  1.00  0.00            
ATOM   1745  OW  SOL   437       4.700   3.300  21.000  1.00  0.00            
ATOM   1746  HW1 SOL   437       5.500   3.200  21.500  1.00  0.00            
ATOM   1747  HW2 SOL   437       4.100   3.700  21.600  1.00  0.00            
ATOM   1748  MW  SOL   437       4.700   3.300  21.100  1.00  0.00            
ATOM   1749  OW  SOL   438       4.600  10.400  21.600  1.00  0.00            
ATOM   1750  HW1 SOL   438       4.200  11.200  21.100  1.00  0.00            
ATOM   1751  HW2 SOL   438       5.300  10.900  22.100  1.00  0.00            
ATOM   1752  MW  SOL   438       4.600  10.600  21.600  1.00  0.00            
ATOM   1753  OW  SOL   439       9.800   5.200  12.800  1.00  0.00            
ATOM   1754  HW1 SOL   439       8.900   4.800  12.900  1.00  0.00            
ATOM   1755  HW2 SOL   439      10.100   5.200  13.700  1.00  0.00            
ATOM   1756  MW  SOL   439       9.700   5.100  12.900  1.00  0.00            
ATOM   1757  OW  SOL   440       9.500   8.100  12.100  1.00  0.00            
ATOM   1758  HW1 SOL   440      10.100   8.400  11.500  1.00  0.00            
ATOM   1759  HW2 SOL   440       9.700   7.200  12.200  1.00  0.00            
ATOM   1760  MW  SOL   440       9.600   8.000  12.000  1.00  0.00            
ATOM   1761  OW  SOL   441      10.800   0.700  17.700  1.00  0.00            
ATOM   1762  HW1 SOL   441      10.900   0.700  18.700  1.00  0.00            
ATOM   1763  HW2 SOL   441      10.000   0.300  17.600  1.00  0.00            
ATOM   1764  MW  SOL   441      10.700   0.700  17.800  1.00  0.00            
ATOM   1765  OW  SOL   442      10.900   0.700  20.600  1.00  0.00            
ATOM   1766  HW1 SOL   442      11.700   0.800  21.000  1.00  0.00            
ATOM   1767  HW2 SOL   442      10.400   1.500  20.800  1.00  0.00            
ATOM   1768  MW  SOL   442      10.900   0.800  20.700  1.00  0.00            
ATOM   1769  OW  SOL   443      10.700   4.800  15.400  1.00  0.00            
ATOM   1770  HW1 SOL   443      10.300   4.400  16.200  1.00  0.00            
ATOM   1771  HW2 SOL   443      11.100   5.600  15.800  1.00  0.00            
ATOM   1772  MW  SOL   443      10.700   4.800  15.600  1.00  0.00            
ATOM   1773  OW  SOL   444      11.100   5.000  23.400  1.00  0.00            
ATOM   1774  HW1 SOL   444      10.600   5.000  24.200  1.00  0.00            
ATOM   1775  HW2 SOL   444      11.100   6.000  23.100  1.00  0.00            
ATOM   1776  MW  SOL   444      11.100   5.200  23.500  1.00  0.00            
ATOM   1777  OW  SOL   445      10.800   9.200  14.800  1.00  0.00            
ATOM   1778  HW1 SOL   445      10.500   9.000  13.900  1.00  0.00            
ATOM   1779  HW2 SOL   445      11.700   9.500  14.800  1.00  0.00            
ATOM   1780  MW  SOL   445      10.900   9.200  14.700  1.00  0.00            
ATOM   1781  OW  SOL   446      10.900   9.600  23.500  1.00  0.00            
ATOM   1782  HW1 SOL   446      10.400  10.100  22.900  1.00  0.00            
ATOM   1783  HW2 SOL   446      11.700  10.100  23.500  1.00  0.00            
ATOM   1784  MW  SOL   446      10.900   9.700  23.400  1.00  0.00            
ATOM   1785  OW  SOL   447       9.300   3.200  17.500  1.00  0.00            
ATOM   1786  HW1 SOL   447       9.900   2.400  17.500  1.00  0.00            
ATOM   1787  HW2 SOL   447       8.600   3.000  16.900  1.00  0.00            
ATOM   1788  MW  SOL   447       9.200   3.100  17.400  1.00  0.00            
ATOM   1789  OW  SOL   448       9.200  10.300  16.900  1.00  0.00            
ATOM   1790  HW1 SOL   448       8.500  10.800  16.300  1.00  0.00            
ATOM   1791  HW2 SOL   448       9.700   9.800  16.300  1.00  0.00            
ATOM   1792  MW  SOL   448       9.100  10.300  16.700  1.00  0.00            
ATOM   1793  OW  SOL   449       9.800   3.100  21.600  1.00  0.00            
ATOM   1794  HW1 SOL   449       9.400   3.700  21.000  1.00  0.00            
ATOM   1795  HW2 SOL   449      10.500   3.600  22.100  1.00  0.00            
ATOM   1796  MW  SOL   449       9.900   3.200  21.600  1.00  0.00            
ATOM   1797  OW  SOL   450       9.300  11.100  21.600  1.00  0.00            
ATOM   1798  HW1 SOL   450       9.100  10.500  20.800  1.00  0.00            
ATOM   1799  HW2 SOL   450       9.600  11.900  21.100  1.00  0.00            
ATOM   1800  MW  SOL   450       9.300  11.100  21.400  1.00  0.00            
ATOM   1801  OW  SOL   451       4.100   6.600  19.000  1.00  0.00            
ATOM   1802  HW1 SOL   451       4.400   7.500  19.100  1.00  0.00            
ATOM   1803  HW2 SOL   451       3.500   6.600  18.200  1.00  0.00            
ATOM   1804  MW  SOL   451       4.100   6.700  18.900  1.00  0.00            
ATOM   1805  OW  SOL   452      10.000   7.100  19.600  1.00  0.00            
ATOM   1806  HW1 SOL   452       9.400   6.400  19.600  1.00  0.00            
ATOM   1807  HW2 SOL   452      10.400   7.200  20.500  1.00  0.00            
ATOM   1808  MW  SOL   452      10.000   7.000  19.700  1.00  0.00            
ATOM   1809  OW  SOL   453       2.100   6.700  20.900  1.00  0.00            
ATOM   1810  HW1 SOL   453       2.000   5.900  21.400  1.00  0.00            
ATOM   1811  HW2 SOL   453       2.800   6.500  20.300  1.00  0.00            
ATOM   1812  MW  SOL   453       2.200   6.600  20.900  1.00  0.00            
ATOM   1813  OW  SOL   454      11.400   7.500  21.900  1.00  0.00            
ATOM   1814  HW1 SOL   454      12.300   7.400  21.800  1.00  0.00            
ATOM   1815  HW2 SOL   454      11.300   8.400  22.300  1.00  0.00            
ATOM   1816  MW  SOL   454      11.500   7.600  21.900  1.00  0.00            
ATOM   1817  OW  SOL   455       2.300   6.700  16.800  1.00  0.00            
ATOM   1818  HW1 SOL   455       1.400   6.800  17.000  1.00  0.00            
ATOM   1819  HW2 SOL   455       2.400   5.900  16.300  1.00  0.00            
ATOM   1820  MW  SOL   455       2.200   6.600  16.700  1.00  0.00            
ATOM   1821  OW  SOL   456      11.300   7.000  16.900  1.00  0.00            
ATOM   1822  HW1 SOL   456      11.000   7.600  16.300  1.00  0.00            
ATOM   1823  HW2 SOL   456      10.800   7.100  17.700  1.00  0.00            
ATOM   1824  MW  SOL   456      11.200   7.100  16.900  1.00  0.00            
ATOM   1825  OW  SOL   457       5.800   4.600  18.700  1.00  0.00            
ATOM   1826  HW1 SOL   457       5.100   5.200  18.700  1.00  0.00            
ATOM   1827  HW2 SOL   457       5.600   4.100  19.500  1.00  0.00            
ATOM   1828  MW  SOL   457       5.700   4.600  18.800  1.00  0.00            
ATOM   1829  OW  SOL   458       8.400   4.700  19.700  1.00  0.00            
ATOM   1830  HW1 SOL   458       8.800   4.300  18.900  1.00  0.00            
ATOM   1831  HW2 SOL   458       7.500   4.700  19.500  1.00  0.00            
ATOM   1832  MW  SOL   458       8.300   4.600  19.600  1.00  0.00            
ATOM   1833  OW  SOL   459       5.800   8.900  19.500  1.00  0.00            
ATOM   1834  HW1 SOL   459       5.500   9.400  20.200  1.00  0.00            
ATOM   1835  HW2 SOL   459       6.700   8.800  19.600  1.00  0.00            
ATOM   1836  MW  SOL   459       5.800   8.900  19.600  1.00  0.00            
ATOM   1837  OW  SOL   460       8.700   9.500  19.500  1.00  0.00            
ATOM   1838  HW1 SOL   460       9.300   8.700  19.500  1.00  0.00            
ATOM   1839  HW2 SOL   460       8.800   9.800  18.600  1.00  0.00            
ATOM   1840  MW  SOL   460       8.800   9.400  19.400  1.00  0.00            
ATOM   1841  OW  SOL   461      13.000   0.700  16.000  1.00  0.00            
ATOM   1842  HW1 SOL   461      12.200   0.600  16.600  1.00  0.00            
ATOM   1843  HW2 SOL   461      12.700   1.500  15.500  1.00  0.00            
ATOM   1844  MW  SOL   461      12.800   0.800  16.000  1.00  0.00            
ATOM   1845  OW  SOL   462      13.400  35.500  23.900  1.00  0.00            
ATOM   1846  HW1 SOL   462      13.400  35.600  24.900  1.00  0.00            
ATOM   1847  HW2 SOL   462      14.200  35.000  23.700  1.00  0.00            
ATOM   1848  MW  SOL   462      13.500  35.400  24.000  1.00  0.00            
ATOM   1849  OW  SOL   463      12.400   2.900  14.400  1.00  0.00            
ATOM   1850  HW1 SOL   463      11.900   3.700  14.700  1.00  0.00            
ATOM   1851  HW2 SOL   463      12.600   3.000  13.500  1.00  0.00            
ATOM   1852  MW  SOL   463      12.400   3.000  14.300  1.00  0.00            
ATOM   1853  OW  SOL   464      13.300   3.100  24.200  1.00  0.00            
ATOM   1854  HW1 SOL   464      13.400   2.400  23.600  1.00  0.00            
ATOM   1855  HW2 SOL   464      12.600   3.700  23.900  1.00  0.00            
ATOM   1856  MW  SOL   464      13.300   3.100  24.100  1.00  0.00            
ATOM   1857  OW  SOL   465      13.100  10.700  14.600  1.00  0.00            
ATOM   1858  HW1 SOL   465      14.000  10.300  14.800  1.00  0.00            
ATOM   1859  HW2 SOL   465      13.100  11.500  15.100  1.00  0.00            
ATOM   1860  MW  SOL   465      13.200  10.700  14.700  1.00  0.00            
ATOM   1861  OW  SOL   466      13.300  11.100  23.700  1.00  0.00            
ATOM   1862  HW1 SOL   466      14.200  10.900  23.500  1.00  0.00            
ATOM   1863  HW2 SOL   466      13.400  11.000  24.700  1.00  0.00            
ATOM   1864  MW  SOL   466      13.400  11.000  23.800  1.00  0.00            
ATOM   1865  OW  SOL   467      19.300   3.800  13.000  1.00  0.00            
ATOM   1866  HW1 SOL   467      18.800   4.600  12.900  1.00  0.00            
ATOM   1867  HW2 SOL   467      19.000   3.200  12.300  1.00  0.00            
ATOM   1868  MW  SOL   467      19.200   3.800  12.900  1.00  0.00            
ATOM   1869  OW  SOL   468      19.000  10.000  12.900  1.00  0.00            
ATOM   1870  HW1 SOL   468      18.900  10.500  13.700  1.00  0.00            
ATOM   1871  HW2 SOL   468      19.700   9.400  13.000  1.00  0.00            
ATOM   1872  MW  SOL   468      19.000  10.000  13.000  1.00  0.00            
ATOM   1873  OW  SOL   469      19.300   2.100  15.600  1.00  0.00            
ATOM   1874  HW1 SOL   469      18.700   2.500  16.100  1.00  0.00            
ATOM   1875  HW2 SOL   469      19.400   2.500  14.800  1.00  0.00            
ATOM   1876  MW  SOL   469      19.300   2.200  15.500  1.00  0.00            
ATOM   1877  OW  SOL   470      18.700  11.300  15.300  1.00  0.00            
ATOM   1878  HW1 SOL   470      18.100  11.000  16.000  1.00  0.00            
ATOM   1879  HW2 SOL   470      18.600  12.200  15.300  1.00  0.00            
ATOM   1880  MW  SOL   470      18.600  11.400  15.400  1.00  0.00            
ATOM   1881  OW  SOL   471      19.300   2.300  22.300  1.00  0.00            
ATOM   1882  HW1 SOL   471      19.500   1.400  22.400  1.00  0.00            
ATOM   1883  HW2 SOL   471      19.900   2.600  21.600  1.00  0.00            
ATOM   1884  MW  SOL   471      19.400   2.200  22.200  1.00  0.00            
ATOM   1885  OW  SOL   472      18.500  11.900  23.100  1.00  0.00            
ATOM   1886  HW1 SOL   472      19.300  11.700  22.700  1.00  0.00            
ATOM   1887  HW2 SOL   472      18.400  11.300  23.900  1.00  0.00            
ATOM   1888  MW  SOL   472      18.600  11.800  23.200  1.00  0.00            
ATOM   1889  OW  SOL   473      17.100   5.800  13.300  1.00  0.00            
ATOM   1890  HW1 SOL   473      16.800   6.700  13.200  1.00  0.00            
ATOM   1891  HW2 SOL   473      16.400   5.400  13.900  1.00  0.00            
ATOM   1892  MW  SOL   473      17.000   5.800  13.400  1.00  0.00            
ATOM   1893  OW  SOL   474      16.500   8.300  13.100  1.00  0.00            
ATOM   1894  HW1 SOL   474      17.200   8.900  13.000  1.00  0.00            
ATOM   1895  HW2 SOL   474      15.700   8.800  12.700  1.00  0.00            
ATOM   1896  MW  SOL   474      16.500   8.500  13.000  1.00  0.00            
ATOM   1897  OW  SOL   475      15.100   0.200  18.100  1.00  0.00            
ATOM   1898  HW1 SOL   475      14.700   0.300  17.200  1.00  0.00            
ATOM   1899  HW2 SOL   475      15.800  -0.400  17.900  1.00  0.00            
ATOM   1900  MW  SOL   475      15.200   0.100  17.900  1.00  0.00            
ATOM   1901  OW  SOL   476      16.000   0.900  20.300  1.00  0.00            
ATOM   1902  HW1 SOL   476      15.800   0.600  19.400  1.00  0.00            
ATOM   1903  HW2 SOL   476      16.500   1.700  20.200  1.00  0.00            
ATOM   1904  MW  SOL   476      16.000   1.000  20.200  1.00  0.00            
ATOM   1905  OW  SOL   477      15.200   4.200  15.000  1.00  0.00            
ATOM   1906  HW1 SOL   477      14.800   4.700  15.700  1.00  0.00            
ATOM   1907  HW2 SOL   477      14.600   3.500  14.900  1.00  0.00            
ATOM   1908  MW  SOL   477      15.100   4.100  15.100  1.00  0.00            
ATOM   1909  OW  SOL   478      15.400   4.500  23.200  1.00  0.00            
ATOM   1910  HW1 SOL   478      14.600   4.100  23.500  1.00  0.00            
ATOM   1911  HW2 SOL   478      16.000   4.600  23.900  1.00  0.00            
ATOM   1912  MW  SOL   478      15.400   4.500  23.300  1.00  0.00            
ATOM   1913  OW  SOL   479      15.200   8.600  15.800  1.00  0.00            
ATOM   1914  HW1 SOL   479      15.700   8.400  15.100  1.00  0.00            
ATOM   1915  HW2 SOL   479      14.900   7.700  16.100  1.00  0.00            
ATOM   1916  MW  SOL   479      15.200   8.500  15.800  1.00  0.00            
ATOM   1917  OW  SOL   480      15.500   9.100  23.200  1.00  0.00            
ATOM   1918  HW1 SOL   480      16.000   9.600  22.600  1.00  0.00            
ATOM   1919  HW2 SOL   480      15.200   8.300  22.700  1.00  0.00            
ATOM   1920  MW  SOL   480      15.500   9.100  23.100  1.00  0.00            
ATOM   1921  OW  SOL   481      17.000   2.500  16.600  1.00  0.00            
ATOM   1922  HW1 SOL   481      16.300   1.800  16.900  1.00  0.00            
ATOM   1923  HW2 SOL   481      16.500   3.100  16.000  1.00  0.00            
ATOM   1924  MW  SOL   481      16.800   2.500  16.500  1.00  0.00            
ATOM   1925  OW  SOL   482      16.700  10.600  17.000  1.00  0.00            
ATOM   1926  HW1 SOL   482      16.800  10.000  17.800  1.00  0.00            
ATOM   1927  HW2 SOL   482      16.400  10.000  16.300  1.00  0.00            
ATOM   1928  MW  SOL   482      16.700  10.400  17.000  1.00  0.00            
ATOM   1929  OW  SOL   483      17.000   3.800  21.100  1.00  0.00            
ATOM   1930  HW1 SOL   483      17.800   3.400  21.500  1.00  0.00            
ATOM   1931  HW2 SOL   483      16.400   3.900  21.700  1.00  0.00            
ATOM   1932  MW  SOL   483      17.000   3.700  21.200  1.00  0.00            
ATOM   1933  OW  SOL   484      16.800  10.700  21.400  1.00  0.00            
ATOM   1934  HW1 SOL   484      16.100  11.300  21.200  1.00  0.00            
ATOM   1935  HW2 SOL   484      17.300  11.200  22.100  1.00  0.00            
ATOM   1936  MW  SOL   484      16.800  10.900  21.500  1.00  0.00            
ATOM   1937  OW  SOL   485      21.600   5.400  13.000  1.00  0.00            
ATOM   1938  HW1 SOL   485      20.700   5.000  13.200  1.00  0.00            
ATOM   1939  HW2 SOL   485      22.100   5.100  13.800  1.00  0.00            
ATOM   1940  MW  SOL   485      21.600   5.300  13.200  1.00  0.00            
ATOM   1941  OW  SOL   486      21.200   8.300  13.000  1.00  0.00            
ATOM   1942  HW1 SOL   486      21.400   8.400  12.000  1.00  0.00            
ATOM   1943  HW2 SOL   486      21.100   7.300  13.100  1.00  0.00            
ATOM   1944  MW  SOL   486      21.200   8.200  12.900  1.00  0.00            
ATOM   1945  OW  SOL   487      22.600   0.900  18.000  1.00  0.00            
ATOM   1946  HW1 SOL   487      22.700   0.900  18.900  1.00  0.00            
ATOM   1947  HW2 SOL   487      22.200   0.000  17.800  1.00  0.00            
ATOM   1948  MW  SOL   487      22.500   0.800  18.100  1.00  0.00            
ATOM   1949  OW  SOL   488      22.800   1.000  20.800  1.00  0.00            
ATOM   1950  HW1 SOL   488      22.300   1.900  20.600  1.00  0.00            
ATOM   1951  HW2 SOL   488      23.700   1.300  21.000  1.00  0.00            
ATOM   1952  MW  SOL   488      22.800   1.200  20.800  1.00  0.00            
ATOM   1953  OW  SOL   489      22.700   4.500  15.400  1.00  0.00            
ATOM   1954  HW1 SOL   489      22.200   4.000  16.000  1.00  0.00            
ATOM   1955  HW2 SOL   489      23.100   5.100  15.900  1.00  0.00            
ATOM   1956  MW  SOL   489      22.700   4.500  15.500  1.00  0.00            
ATOM   1957  OW  SOL   490      22.500   4.900  22.700  1.00  0.00            
ATOM   1958  HW1 SOL   490      22.000   5.300  23.400  1.00  0.00            
ATOM   1959  HW2 SOL   490      22.900   5.600  22.200  1.00  0.00            
ATOM   1960  MW  SOL   490      22.500   5.000  22.800  1.00  0.00            
ATOM   1961  OW  SOL   491      22.900   8.800  15.000  1.00  0.00            
ATOM   1962  HW1 SOL   491      22.300   8.800  14.200  1.00  0.00            
ATOM   1963  HW2 SOL   491      23.600   9.300  14.600  1.00  0.00            
ATOM   1964  MW  SOL   491      22.900   8.900  14.800  1.00  0.00            
ATOM   1965  OW  SOL   492      22.900   9.300  22.800  1.00  0.00            
ATOM   1966  HW1 SOL   492      22.500  10.000  22.300  1.00  0.00            
ATOM   1967  HW2 SOL   492      23.500   9.800  23.400  1.00  0.00            
ATOM   1968  MW  SOL   492      22.900   9.400  22.800  1.00  0.00            
ATOM   1969  OW  SOL   493      21.200   3.200  17.200  1.00  0.00            
ATOM   1970  HW1 SOL   493      20.600   2.800  16.500  1.00  0.00            
ATOM   1971  HW2 SOL   493      21.600   2.400  17.600  1.00  0.00            
ATOM   1972  MW  SOL   493      21.200   3.000  17.100  1.00  0.00            
ATOM   1973  OW  SOL   494      21.300  10.900  16.500  1.00  0.00            
ATOM   1974  HW1 SOL   494      21.900  10.500  15.800  1.00  0.00            
ATOM   1975  HW2 SOL   494      20.500  10.900  16.100  1.00  0.00            
ATOM   1976  MW  SOL   494      21.300  10.800  16.300  1.00  0.00            
ATOM   1977  OW  SOL   495      21.100   3.100  20.600  1.00  0.00            
ATOM   1978  HW1 SOL   495      20.800   3.700  19.900  1.00  0.00            
ATOM   1979  HW2 SOL   495      21.500   3.800  21.200  1.00  0.00            
ATOM   1980  MW  SOL   495      21.100   3.300  20.600  1.00  0.00            
ATOM   1981  OW  SOL   496      20.800  10.600  21.100  1.00  0.00            
ATOM   1982  HW1 SOL   496      20.600  10.100  20.300  1.00  0.00            
ATOM   1983  HW2 SOL   496      21.300  11.300  20.800  1.00  0.00            
ATOM   1984  MW  SOL   496      20.900  10.600  21.000  1.00  0.00            
ATOM   1985  OW  SOL   497      15.400   6.900  19.200  1.00  0.00            
ATOM   1986  HW1 SOL   497      16.200   6.300  19.100  1.00  0.00            
ATOM   1987  HW2 SOL   497      15.800   7.700  19.100  1.00  0.00            
ATOM   1988  MW  SOL   497      15.600   6.900  19.200  1.00  0.00            
ATOM   1989  OW  SOL   498      22.100   7.300  18.700  1.00  0.00            
ATOM   1990  HW1 SOL   498      21.300   6.800  18.900  1.00  0.00            
ATOM   1991  HW2 SOL   498      22.600   7.200  19.500  1.00  0.00            
ATOM   1992  MW  SOL   498      22.000   7.300  18.900  1.00  0.00            
ATOM   1993  OW  SOL   499      14.300   6.900  21.900  1.00  0.00            
ATOM   1994  HW1 SOL   499      14.500   6.600  21.000  1.00  0.00            
ATOM   1995  HW2 SOL   499      14.500   6.200  22.500  1.00  0.00            
ATOM   1996  MW  SOL   499      14.300   6.800  21.800  1.00  0.00            
ATOM   1997  OW  SOL   500      23.400   7.100  21.200  1.00  0.00            
ATOM   1998  HW1 SOL   500      23.300   7.900  21.700  1.00  0.00            
ATOM   1999  HW2 SOL   500      24.400   6.900  21.100  1.00  0.00            
ATOM   2000  MW  SOL   500      23.500   7.200  21.300  1.00  0.00            
ATOM   2001  OW  SOL   501      14.200   6.100  16.700  1.00  0.00            
ATOM   2002  HW1 SOL   501      14.500   6.200  17.600  1.00  0.00            
ATOM   2003  HW2 SOL   501      13.300   6.200  16.800  1.00  0.00            
ATOM   2004  MW  SOL   501      14.100   6.100  16.800  1.00  0.00            
ATOM   2005  OW  SOL   502      23.700   6.800  16.600  1.00  0.00            
ATOM   2006  HW1 SOL   502      23.300   7.400  16.000  1.00  0.00            
ATOM   2007  HW2 SOL   502      23.200   6.900  17.400  1.00  0.00            
ATOM   2008  MW  SOL   502      23.600   6.900  16.600  1.00  0.00            
ATOM   2009  OW  SOL   503      17.600   5.000  18.900  1.00  0.00            
ATOM   2010  HW1 SOL   503      17.400   4.800  19.800  1.00  0.00            
ATOM   2011  HW2 SOL   503      17.200   4.300  18.300  1.00  0.00            
ATOM   2012  MW  SOL   503      17.500   4.900  18.900  1.00  0.00            
ATOM   2013  OW  SOL   504      20.300   5.300  18.800  1.00  0.00            
ATOM   2014  HW1 SOL   504      19.400   5.100  18.900  1.00  0.00            
ATOM   2015  HW2 SOL   504      20.600   4.700  18.000  1.00  0.00            
ATOM   2016  MW  SOL   504      20.300   5.200  18.700  1.00  0.00            
ATOM   2017  OW  SOL   505      17.300   9.100  19.300  1.00  0.00            
ATOM   2018  HW1 SOL   505      18.200   9.100  19.000  1.00  0.00            
ATOM   2019  HW2 SOL   505      17.400   9.600  20.100  1.00  0.00            
ATOM   2020  MW  SOL   505      17.500   9.200  19.300  1.00  0.00            
ATOM   2021  OW  SOL   506      20.200   9.300  18.500  1.00  0.00            
ATOM   2022  HW1 SOL   506      20.900   8.700  18.700  1.00  0.00            
ATOM   2023  HW2 SOL   506      20.600   9.800  17.800  1.00  0.00            
ATOM   2024  MW  SOL   506      20.400   9.300  18.400  1.00  0.00            
ATOM   2025  OW  SOL   507       0.500  12.600  16.300  1.00  0.00            
ATOM   2026  HW1 SOL   507      -0.300  12.700  16.800  1.00  0.00            
ATOM   2027  HW2 SOL   507       0.700  13.500  16.000  1.00  0.00            
ATOM   2028  MW  SOL   507       0.500  12.700  16.400  1.00  0.00            
ATOM   2029  OW  SOL   508       1.000  13.200  22.400  1.00  0.00            
ATOM   2030  HW1 SOL   508       1.900  13.000  22.000  1.00  0.00            
ATOM   2031  HW2 SOL   508       0.700  12.300  22.700  1.00  0.00            
ATOM   2032  MW  SOL   508       1.100  13.000  22.400  1.00  0.00            
ATOM   2033  OW  SOL   509       0.900  15.000  14.900  1.00  0.00            
ATOM   2034  HW1 SOL   509       0.300  15.700  15.100  1.00  0.00            
ATOM   2035  HW2 SOL   509       0.900  14.900  13.900  1.00  0.00            
ATOM   2036  MW  SOL   509       0.800  15.100  14.800  1.00  0.00            
ATOM   2037  OW  SOL   510       0.900  15.700  23.400  1.00  0.00            
ATOM   2038  HW1 SOL   510       0.900  14.800  23.100  1.00  0.00            
ATOM   2039  HW2 SOL   510       0.100  16.000  23.300  1.00  0.00            
ATOM   2040  MW  SOL   510       0.800  15.600  23.400  1.00  0.00            
ATOM   2041  OW  SOL   511       0.900  23.000  14.900  1.00  0.00            
ATOM   2042  HW1 SOL   511       1.000  23.700  15.600  1.00  0.00            
ATOM   2043  HW2 SOL   511       1.800  22.500  15.000  1.00  0.00            
ATOM   2044  MW  SOL   511       1.100  23.000  15.000  1.00  0.00            
ATOM   2045  OW  SOL   512       0.900  22.700  23.800  1.00  0.00            
ATOM   2046  HW1 SOL   512       1.800  22.300  23.600  1.00  0.00            
ATOM   2047  HW2 SOL   512       1.000  22.800  24.800  1.00  0.00            
ATOM   2048  MW  SOL   512       1.100  22.700  23.900  1.00  0.00            
ATOM   2049  OW  SOL   513       7.400  16.300  13.200  1.00  0.00            
ATOM   2050  HW1 SOL   513       6.600  16.800  13.300  1.00  0.00            
ATOM   2051  HW2 SOL   513       7.100  15.700  12.500  1.00  0.00            
ATOM   2052  MW  SOL   513       7.200  16.300  13.200  1.00  0.00            
ATOM   2053  OW  SOL   514       7.300  22.400  13.000  1.00  0.00            
ATOM   2054  HW1 SOL   514       8.000  21.700  13.000  1.00  0.00            
ATOM   2055  HW2 SOL   514       7.100  22.600  13.900  1.00  0.00            
ATOM   2056  MW  SOL   514       7.400  22.300  13.100  1.00  0.00            
ATOM   2057  OW  SOL   515       6.800  14.400  15.800  1.00  0.00            
ATOM   2058  HW1 SOL   515       6.800  14.800  14.900  1.00  0.00            
ATOM   2059  HW2 SOL   515       5.900  14.500  16.200  1.00  0.00            
ATOM   2060  MW  SOL   515       6.700  14.400  15.700  1.00  0.00            
ATOM   2061  OW  SOL   516       7.000  23.500  15.500  1.00  0.00            
ATOM   2062  HW1 SOL   516       6.200  23.200  16.000  1.00  0.00            
ATOM   2063  HW2 SOL   516       7.000  24.400  15.700  1.00  0.00            
ATOM   2064  MW  SOL   516       6.900  23.600  15.600  1.00  0.00            
ATOM   2065  OW  SOL   517       6.900  14.200  22.500  1.00  0.00            
ATOM   2066  HW1 SOL   517       7.800  14.300  22.200  1.00  0.00            
ATOM   2067  HW2 SOL   517       6.800  13.200  22.700  1.00  0.00            
ATOM   2068  MW  SOL   517       7.000  14.100  22.500  1.00  0.00            
ATOM   2069  OW  SOL   518       7.300  24.000  23.100  1.00  0.00            
ATOM   2070  HW1 SOL   518       7.400  23.300  23.800  1.00  0.00            
ATOM   2071  HW2 SOL   518       8.000  23.900  22.500  1.00  0.00            
ATOM   2072  MW  SOL   518       7.400  23.900  23.100  1.00  0.00            
ATOM   2073  OW  SOL   519       4.900  18.200  13.400  1.00  0.00            
ATOM   2074  HW1 SOL   519       4.200  17.900  13.900  1.00  0.00            
ATOM   2075  HW2 SOL   519       4.800  19.100  13.300  1.00  0.00            
ATOM   2076  MW  SOL   519       4.800  18.300  13.500  1.00  0.00            
ATOM   2077  OW  SOL   520       4.700  21.000  13.200  1.00  0.00            
ATOM   2078  HW1 SOL   520       4.000  21.200  12.500  1.00  0.00            
ATOM   2079  HW2 SOL   520       5.400  21.500  12.900  1.00  0.00            
ATOM   2080  MW  SOL   520       4.700  21.100  13.000  1.00  0.00            
ATOM   2081  OW  SOL   521       3.100  12.500  18.100  1.00  0.00            
ATOM   2082  HW1 SOL   521       2.400  12.500  17.500  1.00  0.00            
ATOM   2083  HW2 SOL   521       3.700  11.900  17.700  1.00  0.00            
ATOM   2084  MW  SOL   521       3.100  12.400  18.000  1.00  0.00            
ATOM   2085  OW  SOL   522       3.400  12.700  20.600  1.00  0.00            
ATOM   2086  HW1 SOL   522       3.100  12.600  19.700  1.00  0.00            
ATOM   2087  HW2 SOL   522       3.800  13.600  20.600  1.00  0.00            
ATOM   2088  MW  SOL   522       3.400  12.800  20.500  1.00  0.00            
ATOM   2089  OW  SOL   523       3.200  16.700  15.300  1.00  0.00            
ATOM   2090  HW1 SOL   523       2.400  16.200  15.000  1.00  0.00            
ATOM   2091  HW2 SOL   523       3.700  16.100  15.800  1.00  0.00            
ATOM   2092  MW  SOL   523       3.100  16.600  15.300  1.00  0.00            
ATOM   2093  OW  SOL   524       3.400  16.800  23.000  1.00  0.00            
ATOM   2094  HW1 SOL   524       3.900  17.100  23.700  1.00  0.00            
ATOM   2095  HW2 SOL   524       2.700  16.300  23.300  1.00  0.00            
ATOM   2096  MW  SOL   524       3.400  16.700  23.100  1.00  0.00            
ATOM   2097  OW  SOL   525       3.200  21.500  15.600  1.00  0.00            
ATOM   2098  HW1 SOL   525       3.600  21.400  14.700  1.00  0.00            
ATOM   2099  HW2 SOL   525       3.100  20.600  15.900  1.00  0.00            
ATOM   2100  MW  SOL   525       3.300  21.300  15.500  1.00  0.00            
ATOM   2101  OW  SOL   526       2.100  18.900  21.000  1.00  0.00            
ATOM   2102  HW1 SOL   526       2.500  18.100  21.500  1.00  0.00            
ATOM   2103  HW2 SOL   526       2.700  19.000  20.200  1.00  0.00            
ATOM   2104  MW  SOL   526       2.200  18.800  21.000  1.00  0.00            
ATOM   2105  OW  SOL   527       4.400  15.100  17.200  1.00  0.00            
ATOM   2106  HW1 SOL   527       4.900  15.500  17.900  1.00  0.00            
ATOM   2107  HW2 SOL   527       4.100  14.300  17.500  1.00  0.00            
ATOM   2108  MW  SOL   527       4.400  15.100  17.300  1.00  0.00            
ATOM   2109  OW  SOL   528       5.200  22.500  17.400  1.00  0.00            
ATOM   2110  HW1 SOL   528       5.500  22.100  18.100  1.00  0.00            
ATOM   2111  HW2 SOL   528       4.700  21.900  16.900  1.00  0.00            
ATOM   2112  MW  SOL   528       5.200  22.400  17.400  1.00  0.00            
ATOM   2113  OW  SOL   529       4.800  15.300  21.100  1.00  0.00            
ATOM   2114  HW1 SOL   529       5.500  15.000  21.700  1.00  0.00            
ATOM   2115  HW2 SOL   529       4.100  15.700  21.700  1.00  0.00            
ATOM   2116  MW  SOL   529       4.800  15.300  21.200  1.00  0.00            
ATOM   2117  OW  SOL   530       4.900  23.000  21.500  1.00  0.00            
ATOM   2118  HW1 SOL   530       4.400  23.800  21.400  1.00  0.00            
ATOM   2119  HW2 SOL   530       5.600  23.300  22.200  1.00  0.00            
ATOM   2120  MW  SOL   530       4.900  23.100  21.600  1.00  0.00            
ATOM   2121  OW  SOL   531       9.700  17.600  12.900  1.00  0.00            
ATOM   2122  HW1 SOL   531       8.900  17.100  13.000  1.00  0.00            
ATOM   2123  HW2 SOL   531      10.200  17.400  13.700  1.00  0.00            
ATOM   2124  MW  SOL   531       9.700  17.500  13.000  1.00  0.00            
ATOM   2125  OW  SOL   532       9.300  20.500  13.000  1.00  0.00            
ATOM   2126  HW1 SOL   532       9.100  19.600  12.800  1.00  0.00            
ATOM   2127  HW2 SOL   532       9.800  20.700  12.100  1.00  0.00            
ATOM   2128  MW  SOL   532       9.400  20.400  12.800  1.00  0.00            
ATOM   2129  OW  SOL   533      10.500  12.600  17.600  1.00  0.00            
ATOM   2130  HW1 SOL   533      10.100  11.800  17.500  1.00  0.00            
ATOM   2131  HW2 SOL   533      10.600  12.800  18.500  1.00  0.00            
ATOM   2132  MW  SOL   533      10.500  12.600  17.700  1.00  0.00            
ATOM   2133  OW  SOL   534      10.700  13.000  20.300  1.00  0.00            
ATOM   2134  HW1 SOL   534      11.500  12.900  20.900  1.00  0.00            
ATOM   2135  HW2 SOL   534      10.300  13.800  20.600  1.00  0.00            
ATOM   2136  MW  SOL   534      10.800  13.100  20.400  1.00  0.00            
ATOM   2137  OW  SOL   535      11.100  17.100  15.200  1.00  0.00            
ATOM   2138  HW1 SOL   535      10.500  16.500  15.700  1.00  0.00            
ATOM   2139  HW2 SOL   535      11.200  17.800  15.800  1.00  0.00            
ATOM   2140  MW  SOL   535      11.000  17.100  15.400  1.00  0.00            
ATOM   2141  OW  SOL   536       9.500  17.400  25.300  1.00  0.00            
ATOM   2142  HW1 SOL   536       8.800  16.700  25.200  1.00  0.00            
ATOM   2143  HW2 SOL   536       9.900  17.200  26.100  1.00  0.00            
ATOM   2144  MW  SOL   536       9.400  17.200  25.400  1.00  0.00            
ATOM   2145  OW  SOL   537      11.000  21.300  15.300  1.00  0.00            
ATOM   2146  HW1 SOL   537      11.900  21.600  15.100  1.00  0.00            
ATOM   2147  HW2 SOL   537      10.700  21.000  14.400  1.00  0.00            
ATOM   2148  MW  SOL   537      11.100  21.300  15.100  1.00  0.00            
ATOM   2149  OW  SOL   538      13.100  23.100  23.500  1.00  0.00            
ATOM   2150  HW1 SOL   538      13.000  23.300  24.400  1.00  0.00            
ATOM   2151  HW2 SOL   538      13.700  22.400  23.400  1.00  0.00            
ATOM   2152  MW  SOL   538      13.100  23.000  23.600  1.00  0.00            
ATOM   2153  OW  SOL   539       9.300  15.300  16.600  1.00  0.00            
ATOM   2154  HW1 SOL   539       9.600  14.700  17.300  1.00  0.00            
ATOM   2155  HW2 SOL   539       8.500  15.000  16.300  1.00  0.00            
ATOM   2156  MW  SOL   539       9.200  15.200  16.700  1.00  0.00            
ATOM   2157  OW  SOL   540       9.500  22.900  16.900  1.00  0.00            
ATOM   2158  HW1 SOL   540       8.800  23.200  16.200  1.00  0.00            
ATOM   2159  HW2 SOL   540      10.000  22.300  16.400  1.00  0.00            
ATOM   2160  MW  SOL   540       9.500  22.900  16.700  1.00  0.00            
ATOM   2161  OW  SOL   541       9.400  15.200  21.500  1.00  0.00            
ATOM   2162  HW1 SOL   541       9.000  15.600  20.800  1.00  0.00            
ATOM   2163  HW2 SOL   541       9.700  15.900  22.100  1.00  0.00            
ATOM   2164  MW  SOL   541       9.400  15.300  21.500  1.00  0.00            
ATOM   2165  OW  SOL   542       9.400  23.400  21.000  1.00  0.00            
ATOM   2166  HW1 SOL   542       9.900  24.000  20.500  1.00  0.00            
ATOM   2167  HW2 SOL   542       8.900  22.900  20.400  1.00  0.00            
ATOM   2168  MW  SOL   542       9.400  23.400  20.900  1.00  0.00            
ATOM   2169  OW  SOL   543       4.100  18.900  18.900  1.00  0.00            
ATOM   2170  HW1 SOL   543       4.800  19.500  18.900  1.00  0.00            
ATOM   2171  HW2 SOL   543       3.800  18.900  18.000  1.00  0.00            
ATOM   2172  MW  SOL   543       4.200  18.900  18.800  1.00  0.00            
ATOM   2173  OW  SOL   544      10.400  18.700  19.200  1.00  0.00            
ATOM   2174  HW1 SOL   544       9.900  17.900  19.400  1.00  0.00            
ATOM   2175  HW2 SOL   544      10.600  19.100  20.100  1.00  0.00            
ATOM   2176  MW  SOL   544      10.400  18.700  19.300  1.00  0.00            
ATOM   2177  OW  SOL   545       3.000  20.900  22.900  1.00  0.00            
ATOM   2178  HW1 SOL   545       2.900  20.100  22.400  1.00  0.00            
ATOM   2179  HW2 SOL   545       3.600  21.500  22.300  1.00  0.00            
ATOM   2180  MW  SOL   545       3.100  20.900  22.700  1.00  0.00            
ATOM   2181  OW  SOL   546      11.700  19.700  21.700  1.00  0.00            
ATOM   2182  HW1 SOL   546      11.400  18.900  22.100  1.00  0.00            
ATOM   2183  HW2 SOL   546      11.600  20.400  22.300  1.00  0.00            
ATOM   2184  MW  SOL   546      11.600  19.700  21.800  1.00  0.00            
ATOM   2185  OW  SOL   547       2.500  18.900  16.600  1.00  0.00            
ATOM   2186  HW1 SOL   547       2.600  18.100  16.100  1.00  0.00            
ATOM   2187  HW2 SOL   547       1.600  18.900  17.000  1.00  0.00            
ATOM   2188  MW  SOL   547       2.400  18.800  16.600  1.00  0.00            
ATOM   2189  OW  SOL   548      11.900  19.200  17.000  1.00  0.00            
ATOM   2190  HW1 SOL   548      11.500  19.900  16.500  1.00  0.00            
ATOM   2191  HW2 SOL   548      11.300  19.100  17.800  1.00  0.00            
ATOM   2192  MW  SOL   548      11.700  19.300  17.100  1.00  0.00            
ATOM   2193  OW  SOL   549       5.900  16.500  19.000  1.00  0.00            
ATOM   2194  HW1 SOL   549       5.400  17.300  19.000  1.00  0.00            
ATOM   2195  HW2 SOL   549       5.800  16.000  19.800  1.00  0.00            
ATOM   2196  MW  SOL   549       5.800  16.500  19.100  1.00  0.00            
ATOM   2197  OW  SOL   550       9.000  16.500  19.200  1.00  0.00            
ATOM   2198  HW1 SOL   550       8.000  16.600  19.300  1.00  0.00            
ATOM   2199  HW2 SOL   550       9.100  16.300  18.300  1.00  0.00            
ATOM   2200  MW  SOL   550       8.900  16.500  19.100  1.00  0.00            
ATOM   2201  OW  SOL   551       6.000  21.000  19.600  1.00  0.00            
ATOM   2202  HW1 SOL   551       6.900  21.000  19.600  1.00  0.00            
ATOM   2203  HW2 SOL   551       5.700  21.400  20.500  1.00  0.00            
ATOM   2204  MW  SOL   551       6.100  21.100  19.800  1.00  0.00            
ATOM   2205  OW  SOL   552       8.700  21.400  19.200  1.00  0.00            
ATOM   2206  HW1 SOL   552       9.500  20.800  19.100  1.00  0.00            
ATOM   2207  HW2 SOL   552       8.800  22.000  18.500  1.00  0.00            
ATOM   2208  MW  SOL   552       8.800  21.400  19.100  1.00  0.00            
ATOM   2209  OW  SOL   553      13.100  13.500  16.400  1.00  0.00            
ATOM   2210  HW1 SOL   553      12.200  13.500  16.700  1.00  0.00            
ATOM   2211  HW2 SOL   553      13.100  14.100  15.700  1.00  0.00            
ATOM   2212  MW  SOL   553      13.000  13.600  16.400  1.00  0.00            
ATOM   2213  OW  SOL   554      12.900  13.400  22.300  1.00  0.00            
ATOM   2214  HW1 SOL   554      13.600  13.400  21.700  1.00  0.00            
ATOM   2215  HW2 SOL   554      13.000  12.700  22.900  1.00  0.00            
ATOM   2216  MW  SOL   554      13.000  13.300  22.300  1.00  0.00            
ATOM   2217  OW  SOL   555      13.200  15.300  14.400  1.00  0.00            
ATOM   2218  HW1 SOL   555      13.000  15.200  13.500  1.00  0.00            
ATOM   2219  HW2 SOL   555      12.500  16.000  14.700  1.00  0.00            
ATOM   2220  MW  SOL   555      13.100  15.400  14.300  1.00  0.00            
ATOM   2221  OW  SOL   556      13.000  15.500  23.900  1.00  0.00            
ATOM   2222  HW1 SOL   556      13.800  16.000  23.600  1.00  0.00            
ATOM   2223  HW2 SOL   556      12.900  14.800  23.300  1.00  0.00            
ATOM   2224  MW  SOL   556      13.100  15.500  23.700  1.00  0.00            
ATOM   2225  OW  SOL   557      13.100  22.900  14.100  1.00  0.00            
ATOM   2226  HW1 SOL   557      13.200  23.800  14.500  1.00  0.00            
ATOM   2227  HW2 SOL   557      13.900  22.400  14.500  1.00  0.00            
ATOM   2228  MW  SOL   557      13.200  23.000  14.200  1.00  0.00            
ATOM   2229  OW  SOL   558      10.200  21.800  23.200  1.00  0.00            
ATOM   2230  HW1 SOL   558      10.000  22.100  22.300  1.00  0.00            
ATOM   2231  HW2 SOL   558      10.700  22.500  23.600  1.00  0.00            
ATOM   2232  MW  SOL   558      10.200  21.900  23.100  1.00  0.00            
ATOM   2233  OW  SOL   559      19.200  16.000  13.300  1.00  0.00            
ATOM   2234  HW1 SOL   559      18.400  16.600  13.400  1.00  0.00            
ATOM   2235  HW2 SOL   559      19.100  15.500  12.500  1.00  0.00            
ATOM   2236  MW  SOL   559      19.100  16.000  13.200  1.00  0.00            
ATOM   2237  OW  SOL   560      19.200  21.900  13.200  1.00  0.00            
ATOM   2238  HW1 SOL   560      19.300  22.500  14.000  1.00  0.00            
ATOM   2239  HW2 SOL   560      19.900  21.300  13.200  1.00  0.00            
ATOM   2240  MW  SOL   560      19.300  21.900  13.300  1.00  0.00            
ATOM   2241  OW  SOL   561      18.900  14.300  15.300  1.00  0.00            
ATOM   2242  HW1 SOL   561      18.900  14.800  14.600  1.00  0.00            
ATOM   2243  HW2 SOL   561      18.300  14.700  16.000  1.00  0.00            
ATOM   2244  MW  SOL   561      18.900  14.400  15.300  1.00  0.00            
ATOM   2245  OW  SOL   562      19.200  23.300  15.700  1.00  0.00            
ATOM   2246  HW1 SOL   562      18.300  23.100  16.100  1.00  0.00            
ATOM   2247  HW2 SOL   562      19.200  24.300  15.500  1.00  0.00            
ATOM   2248  MW  SOL   562      19.000  23.400  15.700  1.00  0.00            
ATOM   2249  OW  SOL   563      19.400  14.800  23.100  1.00  0.00            
ATOM   2250  HW1 SOL   563      19.100  13.900  23.400  1.00  0.00            
ATOM   2251  HW2 SOL   563      20.200  14.600  22.600  1.00  0.00            
ATOM   2252  MW  SOL   563      19.400  14.600  23.000  1.00  0.00            
ATOM   2253  OW  SOL   564      18.800  23.500  23.200  1.00  0.00            
ATOM   2254  HW1 SOL   564      18.900  23.100  24.000  1.00  0.00            
ATOM   2255  HW2 SOL   564      19.500  23.300  22.600  1.00  0.00            
ATOM   2256  MW  SOL   564      18.900  23.500  23.300  1.00  0.00            
ATOM   2257  OW  SOL   565      16.700  17.600  13.300  1.00  0.00            
ATOM   2258  HW1 SOL   565      16.000  17.200  13.800  1.00  0.00            
ATOM   2259  HW2 SOL   565      16.600  18.500  13.300  1.00  0.00            
ATOM   2260  MW  SOL   565      16.600  17.600  13.300  1.00  0.00            
ATOM   2261  OW  SOL   566      16.800  20.300  13.000  1.00  0.00            
ATOM   2262  HW1 SOL   566      17.600  20.900  13.200  1.00  0.00            
ATOM   2263  HW2 SOL   566      16.400  20.700  12.300  1.00  0.00            
ATOM   2264  MW  SOL   566      16.900  20.500  13.000  1.00  0.00            
ATOM   2265  OW  SOL   567      15.400  12.900  18.000  1.00  0.00            
ATOM   2266  HW1 SOL   567      15.700  12.200  17.500  1.00  0.00            
ATOM   2267  HW2 SOL   567      14.700  13.400  17.500  1.00  0.00            
ATOM   2268  MW  SOL   567      15.300  12.900  17.900  1.00  0.00            
ATOM   2269  OW  SOL   568      15.400  12.900  20.900  1.00  0.00            
ATOM   2270  HW1 SOL   568      15.200  13.200  20.000  1.00  0.00            
ATOM   2271  HW2 SOL   568      15.900  13.700  21.300  1.00  0.00            
ATOM   2272  MW  SOL   568      15.400  13.100  20.900  1.00  0.00            
ATOM   2273  OW  SOL   569      15.000  16.900  15.500  1.00  0.00            
ATOM   2274  HW1 SOL   569      14.100  16.700  15.600  1.00  0.00            
ATOM   2275  HW2 SOL   569      15.500  16.500  16.200  1.00  0.00            
ATOM   2276  MW  SOL   569      14.900  16.800  15.600  1.00  0.00            
ATOM   2277  OW  SOL   570      15.200  17.000  23.300  1.00  0.00            
ATOM   2278  HW1 SOL   570      15.600  17.800  22.900  1.00  0.00            
ATOM   2279  HW2 SOL   570      15.600  17.000  24.200  1.00  0.00            
ATOM   2280  MW  SOL   570      15.300  17.100  23.300  1.00  0.00            
ATOM   2281  OW  SOL   571      15.000  21.400  15.200  1.00  0.00            
ATOM   2282  HW1 SOL   571      15.600  20.900  14.600  1.00  0.00            
ATOM   2283  HW2 SOL   571      14.700  20.700  15.800  1.00  0.00            
ATOM   2284  MW  SOL   571      15.100  21.200  15.200  1.00  0.00            
ATOM   2285  OW  SOL   572      16.300  20.600  25.500  1.00  0.00            
ATOM   2286  HW1 SOL   572      16.000  21.000  24.700  1.00  0.00            
ATOM   2287  HW2 SOL   572      17.200  21.000  25.600  1.00  0.00            
ATOM   2288  MW  SOL   572      16.400  20.700  25.400  1.00  0.00            
ATOM   2289  OW  SOL   573      16.800  15.200  17.200  1.00  0.00            
ATOM   2290  HW1 SOL   573      16.500  14.400  17.400  1.00  0.00            
ATOM   2291  HW2 SOL   573      17.000  15.600  18.100  1.00  0.00            
ATOM   2292  MW  SOL   573      16.800  15.200  17.400  1.00  0.00            
ATOM   2293  OW  SOL   574      16.900  22.700  17.100  1.00  0.00            
ATOM   2294  HW1 SOL   574      16.000  22.300  16.800  1.00  0.00            
ATOM   2295  HW2 SOL   574      17.200  22.100  17.800  1.00  0.00            
ATOM   2296  MW  SOL   574      16.800  22.500  17.100  1.00  0.00            
ATOM   2297  OW  SOL   575      16.700  15.100  22.000  1.00  0.00            
ATOM   2298  HW1 SOL   575      17.600  14.900  22.200  1.00  0.00            
ATOM   2299  HW2 SOL   575      16.500  15.700  22.700  1.00  0.00            
ATOM   2300  MW  SOL   575      16.800  15.200  22.100  1.00  0.00            
ATOM   2301  OW  SOL   576      16.800  22.600  21.000  1.00  0.00            
ATOM   2302  HW1 SOL   576      16.300  23.400  20.800  1.00  0.00            
ATOM   2303  HW2 SOL   576      17.500  23.000  21.600  1.00  0.00            
ATOM   2304  MW  SOL   576      16.900  22.800  21.100  1.00  0.00            
ATOM   2305  OW  SOL   577      21.500  17.700  13.000  1.00  0.00            
ATOM   2306  HW1 SOL   577      22.000  17.500  13.800  1.00  0.00            
ATOM   2307  HW2 SOL   577      20.700  17.100  13.100  1.00  0.00            
ATOM   2308  MW  SOL   577      21.500  17.600  13.100  1.00  0.00            
ATOM   2309  OW  SOL   578      21.400  20.400  13.100  1.00  0.00            
ATOM   2310  HW1 SOL   578      21.600  19.500  13.400  1.00  0.00            
ATOM   2311  HW2 SOL   578      21.900  20.500  12.300  1.00  0.00            
ATOM   2312  MW  SOL   578      21.500  20.300  13.000  1.00  0.00            
ATOM   2313  OW  SOL   579      22.600  13.100  17.800  1.00  0.00            
ATOM   2314  HW1 SOL   579      22.700  12.700  18.600  1.00  0.00            
ATOM   2315  HW2 SOL   579      22.100  12.500  17.300  1.00  0.00            
ATOM   2316  MW  SOL   579      22.500  13.000  17.800  1.00  0.00            
ATOM   2317  OW  SOL   580      23.000  12.600  20.600  1.00  0.00            
ATOM   2318  HW1 SOL   580      23.700  12.600  21.300  1.00  0.00            
ATOM   2319  HW2 SOL   580      22.600  13.500  20.700  1.00  0.00            
ATOM   2320  MW  SOL   580      23.000  12.700  20.700  1.00  0.00            
ATOM   2321  OW  SOL   581      22.900  16.400  15.400  1.00  0.00            
ATOM   2322  HW1 SOL   581      23.100  17.200  15.800  1.00  0.00            
ATOM   2323  HW2 SOL   581      22.200  16.100  15.900  1.00  0.00            
ATOM   2324  MW  SOL   581      22.800  16.500  15.500  1.00  0.00            
ATOM   2325  OW  SOL   582      22.900  16.400  23.300  1.00  0.00            
ATOM   2326  HW1 SOL   582      22.900  17.300  23.000  1.00  0.00            
ATOM   2327  HW2 SOL   582      22.500  16.500  24.200  1.00  0.00            
ATOM   2328  MW  SOL   582      22.800  16.600  23.400  1.00  0.00            
ATOM   2329  OW  SOL   583      22.900  21.600  15.100  1.00  0.00            
ATOM   2330  HW1 SOL   583      23.600  22.100  14.800  1.00  0.00            
ATOM   2331  HW2 SOL   583      22.300  21.500  14.400  1.00  0.00            
ATOM   2332  MW  SOL   583      22.900  21.700  15.000  1.00  0.00            
ATOM   2333  OW  SOL   584      22.700  20.900  23.500  1.00  0.00            
ATOM   2334  HW1 SOL   584      23.500  21.500  23.500  1.00  0.00            
ATOM   2335  HW2 SOL   584      22.000  21.400  23.100  1.00  0.00            
ATOM   2336  MW  SOL   584      22.700  21.000  23.500  1.00  0.00            
ATOM   2337  OW  SOL   585      20.900  15.300  17.200  1.00  0.00            
ATOM   2338  HW1 SOL   585      21.500  14.500  17.300  1.00  0.00            
ATOM   2339  HW2 SOL   585      20.200  15.000  16.600  1.00  0.00            
ATOM   2340  MW  SOL   585      20.900  15.100  17.100  1.00  0.00            
ATOM   2341  OW  SOL   586      21.400  23.000  17.100  1.00  0.00            
ATOM   2342  HW1 SOL   586      20.600  23.200  16.800  1.00  0.00            
ATOM   2343  HW2 SOL   586      21.900  22.600  16.400  1.00  0.00            
ATOM   2344  MW  SOL   586      21.400  23.000  17.000  1.00  0.00            
ATOM   2345  OW  SOL   587      21.600  14.900  21.200  1.00  0.00            
ATOM   2346  HW1 SOL   587      21.100  15.500  20.600  1.00  0.00            
ATOM   2347  HW2 SOL   587      22.100  15.500  21.700  1.00  0.00            
ATOM   2348  MW  SOL   587      21.600  15.000  21.200  1.00  0.00            
ATOM   2349  OW  SOL   588      20.900  22.600  21.800  1.00  0.00            
ATOM   2350  HW1 SOL   588      20.800  22.100  21.000  1.00  0.00            
ATOM   2351  HW2 SOL   588      21.400  23.400  21.500  1.00  0.00            
ATOM   2352  MW  SOL   588      21.000  22.600  21.600  1.00  0.00            
ATOM   2353  OW  SOL   589      16.100  19.000  19.400  1.00  0.00            
ATOM   2354  HW1 SOL   589      16.800  19.600  19.200  1.00  0.00            
ATOM   2355  HW2 SOL   589      15.500  19.100  18.600  1.00  0.00            
ATOM   2356  MW  SOL   589      16.100  19.100  19.300  1.00  0.00            
ATOM   2357  OW  SOL   590      22.100  19.000  19.500  1.00  0.00            
ATOM   2358  HW1 SOL   590      21.500  18.200  19.300  1.00  0.00            
ATOM   2359  HW2 SOL   590      22.700  18.700  20.200  1.00  0.00            
ATOM   2360  MW  SOL   590      22.100  18.800  19.600  1.00  0.00            
ATOM   2361  OW  SOL   591      14.600  19.200  21.700  1.00  0.00            
ATOM   2362  HW1 SOL   591      15.000  19.200  20.800  1.00  0.00            
ATOM   2363  HW2 SOL   591      13.700  19.300  21.500  1.00  0.00            
ATOM   2364  MW  SOL   591      14.600  19.200  21.500  1.00  0.00            
ATOM   2365  OW  SOL   592      23.700  18.800  21.800  1.00  0.00            
ATOM   2366  HW1 SOL   592      23.300  19.700  21.700  1.00  0.00            
ATOM   2367  HW2 SOL   592      24.600  18.900  21.700  1.00  0.00            
ATOM   2368  MW  SOL   592      23.800  18.900  21.700  1.00  0.00            
ATOM   2369  OW  SOL   593      14.700  19.300  17.100  1.00  0.00            
ATOM   2370  HW1 SOL   593      15.000  18.600  16.400  1.00  0.00            
ATOM   2371  HW2 SOL   593      13.800  19.200  17.100  1.00  0.00            
ATOM   2372  MW  SOL   593      14.600  19.200  17.000  1.00  0.00            
ATOM   2373  OW  SOL   594      23.400  19.100  16.400  1.00  0.00            
ATOM   2374  HW1 SOL   594      23.100  19.200  17.300  1.00  0.00            
ATOM   2375  HW2 SOL   594      23.200  20.000  16.100  1.00  0.00            
ATOM   2376  MW  SOL   594      23.300  19.300  16.500  1.00  0.00            
ATOM   2377  OW  SOL   595      17.600  16.600  19.700  1.00  0.00            
ATOM   2378  HW1 SOL   595      17.100  16.300  20.500  1.00  0.00            
ATOM   2379  HW2 SOL   595      17.100  17.500  19.500  1.00  0.00            
ATOM   2380  MW  SOL   595      17.500  16.700  19.800  1.00  0.00            
ATOM   2381  OW  SOL   596      20.500  16.700  19.500  1.00  0.00            
ATOM   2382  HW1 SOL   596      19.600  16.700  19.800  1.00  0.00            
ATOM   2383  HW2 SOL   596      20.500  16.200  18.700  1.00  0.00            
ATOM   2384  MW  SOL   596      20.400  16.600  19.500  1.00  0.00            
ATOM   2385  OW  SOL   597      18.000  20.900  19.000  1.00  0.00            
ATOM   2386  HW1 SOL   597      18.900  21.000  19.100  1.00  0.00            
ATOM   2387  HW2 SOL   597      17.700  21.400  19.800  1.00  0.00            
ATOM   2388  MW  SOL   597      18.000  21.000  19.100  1.00  0.00            
ATOM   2389  OW  SOL   598      20.800  21.500  19.400  1.00  0.00            
ATOM   2390  HW1 SOL   598      21.200  22.000  18.600  1.00  0.00            
ATOM   2391  HW2 SOL   598      21.100  20.700  19.400  1.00  0.00            
ATOM   2392  MW  SOL   598      20.900  21.500  19.300  1.00  0.00            
ATOM   2393  OW  SOL   599      13.200  25.400  15.700  1.00  0.00            
ATOM   2394  HW1 SOL   599      12.400  25.500  16.300  1.00  0.00            
ATOM   2395  HW2 SOL   599      13.300  26.200  15.200  1.00  0.00            
ATOM   2396  MW  SOL   599      13.100  25.500  15.700  1.00  0.00            
ATOM   2397  OW  SOL   600      13.000  24.900  21.300  1.00  0.00            
ATOM   2398  HW1 SOL   600      13.900  25.000  21.100  1.00  0.00            
ATOM   2399  HW2 SOL   600      13.000  24.200  22.000  1.00  0.00            
ATOM   2400  MW  SOL   600      13.100  24.800  21.400  1.00  0.00            
ATOM   2401  OW  SOL   601      13.200  27.700  14.300  1.00  0.00            
ATOM   2402  HW1 SOL   601      12.400  28.300  14.500  1.00  0.00            
ATOM   2403  HW2 SOL   601      13.200  27.800  13.300  1.00  0.00            
ATOM   2404  MW  SOL   601      13.100  27.800  14.200  1.00  0.00            
ATOM   2405  OW  SOL   602      12.600  26.800  23.600  1.00  0.00            
ATOM   2406  HW1 SOL   602      12.700  26.200  22.900  1.00  0.00            
ATOM   2407  HW2 SOL   602      12.100  27.500  23.200  1.00  0.00            
ATOM   2408  MW  SOL   602      12.500  26.800  23.400  1.00  0.00            
ATOM   2409  OW  SOL   603      12.800  34.700  14.000  1.00  0.00            
ATOM   2410  HW1 SOL   603      12.700  35.500  14.500  1.00  0.00            
ATOM   2411  HW2 SOL   603      13.700  34.400  14.200  1.00  0.00            
ATOM   2412  MW  SOL   603      12.900  34.800  14.100  1.00  0.00            
ATOM   2413  OW  SOL   604      13.600   1.300  22.100  1.00  0.00            
ATOM   2414  HW1 SOL   604      14.200   1.000  21.400  1.00  0.00            
ATOM   2415  HW2 SOL   604      13.600   0.600  22.700  1.00  0.00            
ATOM   2416  MW  SOL   604      13.600   1.100  22.100  1.00  0.00            
ATOM   2417  OW  SOL   605      18.900  28.300  13.200  1.00  0.00            
ATOM   2418  HW1 SOL   605      18.100  28.700  13.300  1.00  0.00            
ATOM   2419  HW2 SOL   605      18.800  27.600  12.500  1.00  0.00            
ATOM   2420  MW  SOL   605      18.800  28.200  13.100  1.00  0.00            
ATOM   2421  OW  SOL   606      19.300  34.000  12.900  1.00  0.00            
ATOM   2422  HW1 SOL   606      20.000  33.400  13.200  1.00  0.00            
ATOM   2423  HW2 SOL   606      19.100  34.500  13.600  1.00  0.00            
ATOM   2424  MW  SOL   606      19.400  34.000  13.000  1.00  0.00            
ATOM   2425  OW  SOL   607      18.900  26.100  15.500  1.00  0.00            
ATOM   2426  HW1 SOL   607      18.100  26.300  15.900  1.00  0.00            
ATOM   2427  HW2 SOL   607      19.100  26.800  14.900  1.00  0.00            
ATOM   2428  MW  SOL   607      18.800  26.200  15.400  1.00  0.00            
ATOM   2429  OW  SOL   608      18.900  35.600  15.000  1.00  0.00            
ATOM   2430  HW1 SOL   608      18.200  35.500  15.600  1.00  0.00            
ATOM   2431  HW2 SOL   608      19.200  36.600  15.100  1.00  0.00            
ATOM   2432  MW  SOL   608      18.900  35.700  15.100  1.00  0.00            
ATOM   2433  OW  SOL   609      18.800  26.600  22.800  1.00  0.00            
ATOM   2434  HW1 SOL   609      19.500  26.700  22.100  1.00  0.00            
ATOM   2435  HW2 SOL   609      18.900  25.700  23.100  1.00  0.00            
ATOM   2436  MW  SOL   609      18.900  26.500  22.700  1.00  0.00            
ATOM   2437  OW  SOL   610      19.200  35.700  23.000  1.00  0.00            
ATOM   2438  HW1 SOL   610      19.200  35.500  23.900  1.00  0.00            
ATOM   2439  HW2 SOL   610      20.000  35.400  22.700  1.00  0.00            
ATOM   2440  MW  SOL   610      19.300  35.700  23.100  1.00  0.00            
ATOM   2441  OW  SOL   611      16.400  29.700  13.200  1.00  0.00            
ATOM   2442  HW1 SOL   611      16.900  30.500  13.200  1.00  0.00            
ATOM   2443  HW2 SOL   611      16.000  29.600  14.000  1.00  0.00            
ATOM   2444  MW  SOL   611      16.400  29.800  13.300  1.00  0.00            
ATOM   2445  OW  SOL   612      16.800  32.500  13.000  1.00  0.00            
ATOM   2446  HW1 SOL   612      17.700  32.900  13.000  1.00  0.00            
ATOM   2447  HW2 SOL   612      16.500  32.800  12.100  1.00  0.00            
ATOM   2448  MW  SOL   612      16.900  32.600  12.900  1.00  0.00            
ATOM   2449  OW  SOL   613      15.400  25.100  17.800  1.00  0.00            
ATOM   2450  HW1 SOL   613      14.700  25.300  17.100  1.00  0.00            
ATOM   2451  HW2 SOL   613      15.800  24.300  17.400  1.00  0.00            
ATOM   2452  MW  SOL   613      15.300  25.000  17.600  1.00  0.00            
ATOM   2453  OW  SOL   614      15.600  25.000  20.500  1.00  0.00            
ATOM   2454  HW1 SOL   614      16.200  25.700  20.800  1.00  0.00            
ATOM   2455  HW2 SOL   614      15.700  25.100  19.500  1.00  0.00            
ATOM   2456  MW  SOL   614      15.700  25.100  20.400  1.00  0.00            
ATOM   2457  OW  SOL   615      14.200  31.400  16.300  1.00  0.00            
ATOM   2458  HW1 SOL   615      14.500  31.300  17.200  1.00  0.00            
ATOM   2459  HW2 SOL   615      13.300  31.600  16.400  1.00  0.00            
ATOM   2460  MW  SOL   615      14.100  31.400  16.500  1.00  0.00            
ATOM   2461  OW  SOL   616      15.100  28.600  22.800  1.00  0.00            
ATOM   2462  HW1 SOL   616      14.300  28.000  23.100  1.00  0.00            
ATOM   2463  HW2 SOL   616      15.400  28.800  23.700  1.00  0.00            
ATOM   2464  MW  SOL   616      15.000  28.500  23.000  1.00  0.00            
ATOM   2465  OW  SOL   617      15.300  33.700  14.900  1.00  0.00            
ATOM   2466  HW1 SOL   617      16.000  33.300  14.300  1.00  0.00            
ATOM   2467  HW2 SOL   617      15.000  33.000  15.500  1.00  0.00            
ATOM   2468  MW  SOL   617      15.400  33.600  14.900  1.00  0.00            
ATOM   2469  OW  SOL   618      15.200  33.400  23.200  1.00  0.00            
ATOM   2470  HW1 SOL   618      15.900  33.900  22.700  1.00  0.00            
ATOM   2471  HW2 SOL   618      14.900  32.700  22.700  1.00  0.00            
ATOM   2472  MW  SOL   618      15.300  33.400  23.100  1.00  0.00            
ATOM   2473  OW  SOL   619      16.900  27.100  16.800  1.00  0.00            
ATOM   2474  HW1 SOL   619      16.200  27.700  16.600  1.00  0.00            
ATOM   2475  HW2 SOL   619      16.500  26.300  17.200  1.00  0.00            
ATOM   2476  MW  SOL   619      16.800  27.100  16.800  1.00  0.00            
ATOM   2477  OW  SOL   620      17.000  35.000  16.700  1.00  0.00            
ATOM   2478  HW1 SOL   620      17.100  34.300  17.400  1.00  0.00            
ATOM   2479  HW2 SOL   620      16.300  34.700  16.100  1.00  0.00            
ATOM   2480  MW  SOL   620      16.900  34.900  16.700  1.00  0.00            
ATOM   2481  OW  SOL   621      16.900  27.500  21.200  1.00  0.00            
ATOM   2482  HW1 SOL   621      16.500  27.900  21.800  1.00  0.00            
ATOM   2483  HW2 SOL   621      17.700  27.100  21.600  1.00  0.00            
ATOM   2484  MW  SOL   621      17.000  27.500  21.300  1.00  0.00            
ATOM   2485  OW  SOL   622      16.800  35.100  21.700  1.00  0.00            
ATOM   2486  HW1 SOL   622      16.700  35.900  21.200  1.00  0.00            
ATOM   2487  HW2 SOL   622      17.600  35.300  22.300  1.00  0.00            
ATOM   2488  MW  SOL   622      16.900  35.200  21.700  1.00  0.00            
ATOM   2489  OW  SOL   623      21.400  29.600  12.600  1.00  0.00            
ATOM   2490  HW1 SOL   623      20.500  29.400  12.600  1.00  0.00            
ATOM   2491  HW2 SOL   623      21.700  29.200  13.400  1.00  0.00            
ATOM   2492  MW  SOL   623      21.300  29.500  12.700  1.00  0.00            
ATOM   2493  OW  SOL   624      21.500  32.100  13.400  1.00  0.00            
ATOM   2494  HW1 SOL   624      21.600  31.200  13.200  1.00  0.00            
ATOM   2495  HW2 SOL   624      21.800  32.500  12.600  1.00  0.00            
ATOM   2496  MW  SOL   624      21.500  32.100  13.300  1.00  0.00            
ATOM   2497  OW  SOL   625      23.100  25.300  18.000  1.00  0.00            
ATOM   2498  HW1 SOL   625      22.500  24.500  17.800  1.00  0.00            
ATOM   2499  HW2 SOL   625      23.100  25.400  18.900  1.00  0.00            
ATOM   2500  MW  SOL   625      23.000  25.200  18.100  1.00  0.00            
ATOM   2501  OW  SOL   626      22.500  25.000  20.800  1.00  0.00            
ATOM   2502  HW1 SOL   626      22.000  25.800  21.100  1.00  0.00            
ATOM   2503  HW2 SOL   626      23.300  25.100  21.300  1.00  0.00            
ATOM   2504  MW  SOL   626      22.500  25.100  20.900  1.00  0.00            
ATOM   2505  OW  SOL   627      22.700  29.400  15.400  1.00  0.00            
ATOM   2506  HW1 SOL   627      22.200  28.800  16.100  1.00  0.00            
ATOM   2507  HW2 SOL   627      22.900  30.200  15.900  1.00  0.00            
ATOM   2508  MW  SOL   627      22.600  29.400  15.600  1.00  0.00            
ATOM   2509  OW  SOL   628      22.200  28.700  23.300  1.00  0.00            
ATOM   2510  HW1 SOL   628      21.800  29.200  24.100  1.00  0.00            
ATOM   2511  HW2 SOL   628      22.500  29.500  22.800  1.00  0.00            
ATOM   2512  MW  SOL   628      22.200  28.900  23.300  1.00  0.00            
ATOM   2513  OW  SOL   629      22.600  33.200  15.900  1.00  0.00            
ATOM   2514  HW1 SOL   629      23.300  33.700  15.600  1.00  0.00            
ATOM   2515  HW2 SOL   629      22.200  32.900  15.100  1.00  0.00            
ATOM   2516  MW  SOL   629      22.600  33.200  15.800  1.00  0.00            
ATOM   2517  OW  SOL   630      23.200  33.300  22.800  1.00  0.00            
ATOM   2518  HW1 SOL   630      22.800  34.000  22.400  1.00  0.00            
ATOM   2519  HW2 SOL   630      24.100  33.700  23.000  1.00  0.00            
ATOM   2520  MW  SOL   630      23.300  33.400  22.800  1.00  0.00            
ATOM   2521  OW  SOL   631      21.300  27.300  16.700  1.00  0.00            
ATOM   2522  HW1 SOL   631      21.900  26.600  17.000  1.00  0.00            
ATOM   2523  HW2 SOL   631      20.500  26.900  16.400  1.00  0.00            
ATOM   2524  MW  SOL   631      21.300  27.100  16.700  1.00  0.00            
ATOM   2525  OW  SOL   632      20.700  34.700  17.200  1.00  0.00            
ATOM   2526  HW1 SOL   632      20.200  35.100  16.500  1.00  0.00            
ATOM   2527  HW2 SOL   632      21.300  34.100  16.800  1.00  0.00            
ATOM   2528  MW  SOL   632      20.700  34.700  17.100  1.00  0.00            
ATOM   2529  OW  SOL   633      21.000  27.300  21.200  1.00  0.00            
ATOM   2530  HW1 SOL   633      20.800  27.900  20.400  1.00  0.00            
ATOM   2531  HW2 SOL   633      21.200  27.900  21.900  1.00  0.00            
ATOM   2532  MW  SOL   633      21.000  27.500  21.200  1.00  0.00            
ATOM   2533  OW  SOL   634      21.500  35.000  21.800  1.00  0.00            
ATOM   2534  HW1 SOL   634      21.100  34.500  21.100  1.00  0.00            
ATOM   2535  HW2 SOL   634      21.700  35.900  21.400  1.00  0.00            
ATOM   2536  MW  SOL   634      21.400  35.100  21.700  1.00  0.00            
ATOM   2537  OW  SOL   635      15.700  31.000  18.700  1.00  0.00            
ATOM   2538  HW1 SOL   635      16.000  31.900  18.800  1.00  0.00            
ATOM   2539  HW2 SOL   635      16.500  30.500  18.800  1.00  0.00            
ATOM   2540  MW  SOL   635      15.800  31.000  18.800  1.00  0.00            
ATOM   2541  OW  SOL   636      21.700  31.100  19.700  1.00  0.00            
ATOM   2542  HW1 SOL   636      21.400  30.300  19.400  1.00  0.00            
ATOM   2543  HW2 SOL   636      22.500  30.800  20.200  1.00  0.00            
ATOM   2544  MW  SOL   636      21.800  31.000  19.700  1.00  0.00            
ATOM   2545  OW  SOL   637      14.800  31.000  21.400  1.00  0.00            
ATOM   2546  HW1 SOL   637      15.300  31.000  20.500  1.00  0.00            
ATOM   2547  HW2 SOL   637      14.900  30.100  21.700  1.00  0.00            
ATOM   2548  MW  SOL   637      14.900  30.900  21.300  1.00  0.00            
ATOM   2549  OW  SOL   638      23.600  30.500  21.600  1.00  0.00            
ATOM   2550  HW1 SOL   638      24.500  30.400  21.300  1.00  0.00            
ATOM   2551  HW2 SOL   638      23.700  31.400  22.000  1.00  0.00            
ATOM   2552  MW  SOL   638      23.800  30.600  21.600  1.00  0.00            
ATOM   2553  OW  SOL   639      15.400  29.000  15.600  1.00  0.00            
ATOM   2554  HW1 SOL   639      15.000  29.800  15.800  1.00  0.00            
ATOM   2555  HW2 SOL   639      14.700  28.400  15.300  1.00  0.00            
ATOM   2556  MW  SOL   639      15.200  29.000  15.600  1.00  0.00            
ATOM   2557  OW  SOL   640      23.400  31.100  17.400  1.00  0.00            
ATOM   2558  HW1 SOL   640      23.000  31.100  18.300  1.00  0.00            
ATOM   2559  HW2 SOL   640      23.100  31.800  16.900  1.00  0.00            
ATOM   2560  MW  SOL   640      23.300  31.200  17.500  1.00  0.00            
ATOM   2561  OW  SOL   641      17.700  29.000  18.800  1.00  0.00            
ATOM   2562  HW1 SOL   641      17.700  28.700  19.700  1.00  0.00            
ATOM   2563  HW2 SOL   641      17.400  28.300  18.300  1.00  0.00            
ATOM   2564  MW  SOL   641      17.700  28.900  18.800  1.00  0.00            
ATOM   2565  OW  SOL   642      20.600  28.800  18.800  1.00  0.00            
ATOM   2566  HW1 SOL   642      19.700  29.000  18.500  1.00  0.00            
ATOM   2567  HW2 SOL   642      20.900  28.300  18.100  1.00  0.00            
ATOM   2568  MW  SOL   642      20.500  28.800  18.700  1.00  0.00            
ATOM   2569  OW  SOL   643      17.700  34.100  19.200  1.00  0.00            
ATOM   2570  HW1 SOL   643      18.600  33.800  19.400  1.00  0.00            
ATOM   2571  HW2 SOL   643      17.400  34.500  20.100  1.00  0.00            
ATOM   2572  MW  SOL   643      17.800  34.100  19.300  1.00  0.00            
ATOM   2573  OW  SOL   644      20.300  33.500  19.900  1.00  0.00            
ATOM   2574  HW1 SOL   644      20.500  32.600  20.000  1.00  0.00            
ATOM   2575  HW2 SOL   644      20.400  33.600  18.900  1.00  0.00            
ATOM   2576  MW  SOL   644      20.400  33.400  19.800  1.00  0.00            
ATOM   2577  OW  SOL   645       1.300  25.200  16.300  1.00  0.00            
ATOM   2578  HW1 SOL   645       0.400  25.200  16.600  1.00  0.00            
ATOM   2579  HW2 SOL   645       1.300  25.700  15.500  1.00  0.00            
ATOM   2580  MW  SOL   645       1.200  25.200  16.200  1.00  0.00            
ATOM   2581  OW  SOL   646       0.600  24.900  22.000  1.00  0.00            
ATOM   2582  HW1 SOL   646       0.700  24.200  22.700  1.00  0.00            
ATOM   2583  HW2 SOL   646       1.500  25.100  21.800  1.00  0.00            
ATOM   2584  MW  SOL   646       0.700  24.800  22.100  1.00  0.00            
ATOM   2585  OW  SOL   647       0.900  26.900  14.200  1.00  0.00            
ATOM   2586  HW1 SOL   647       0.200  27.500  14.500  1.00  0.00            
ATOM   2587  HW2 SOL   647       0.800  26.900  13.200  1.00  0.00            
ATOM   2588  MW  SOL   647       0.800  27.000  14.100  1.00  0.00            
ATOM   2589  OW  SOL   648       0.600  27.100  23.800  1.00  0.00            
ATOM   2590  HW1 SOL   648       0.600  26.300  23.400  1.00  0.00            
ATOM   2591  HW2 SOL   648      -0.200  27.600  23.600  1.00  0.00            
ATOM   2592  MW  SOL   648       0.500  27.100  23.700  1.00  0.00            
ATOM   2593  OW  SOL   649       0.700  35.200  14.600  1.00  0.00            
ATOM   2594  HW1 SOL   649       0.600  35.900  15.200  1.00  0.00            
ATOM   2595  HW2 SOL   649       1.500  34.800  14.800  1.00  0.00            
ATOM   2596  MW  SOL   649       0.800  35.300  14.700  1.00  0.00            
ATOM   2597  OW  SOL   650       0.700  34.900  23.700  1.00  0.00            
ATOM   2598  HW1 SOL   650       1.500  34.400  23.300  1.00  0.00            
ATOM   2599  HW2 SOL   650       0.800  34.800  24.600  1.00  0.00            
ATOM   2600  MW  SOL   650       0.800  34.800  23.700  1.00  0.00            
ATOM   2601  OW  SOL   651       6.800  27.800  12.900  1.00  0.00            
ATOM   2602  HW1 SOL   651       6.800  27.200  12.100  1.00  0.00            
ATOM   2603  HW2 SOL   651       6.100  28.500  12.700  1.00  0.00            
ATOM   2604  MW  SOL   651       6.700  27.800  12.800  1.00  0.00            
ATOM   2605  OW  SOL   652       6.500  34.300  12.800  1.00  0.00            
ATOM   2606  HW1 SOL   652       7.300  33.800  12.600  1.00  0.00            
ATOM   2607  HW2 SOL   652       6.600  34.600  13.700  1.00  0.00            
ATOM   2608  MW  SOL   652       6.700  34.300  12.900  1.00  0.00            
ATOM   2609  OW  SOL   653       6.900  26.400  15.400  1.00  0.00            
ATOM   2610  HW1 SOL   653       6.800  26.700  14.500  1.00  0.00            
ATOM   2611  HW2 SOL   653       6.200  26.900  15.900  1.00  0.00            
ATOM   2612  MW  SOL   653       6.800  26.500  15.300  1.00  0.00            
ATOM   2613  OW  SOL   654       6.800  35.700  15.400  1.00  0.00            
ATOM   2614  HW1 SOL   654       6.000  35.500  15.800  1.00  0.00            
ATOM   2615  HW2 SOL   654       6.800  36.600  15.000  1.00  0.00            
ATOM   2616  MW  SOL   654       6.700  35.800  15.400  1.00  0.00            
ATOM   2617  OW  SOL   655       6.900  26.600  22.900  1.00  0.00            
ATOM   2618  HW1 SOL   655       7.300  26.800  22.000  1.00  0.00            
ATOM   2619  HW2 SOL   655       7.100  25.800  23.100  1.00  0.00            
ATOM   2620  MW  SOL   655       7.000  26.500  22.800  1.00  0.00            
ATOM   2621  OW  SOL   656       6.500  35.100  22.500  1.00  0.00            
ATOM   2622  HW1 SOL   656       6.600  34.700  23.400  1.00  0.00            
ATOM   2623  HW2 SOL   656       7.400  35.000  22.200  1.00  0.00            
ATOM   2624  MW  SOL   656       6.600  35.000  22.600  1.00  0.00            
ATOM   2625  OW  SOL   657       4.500  29.400  12.800  1.00  0.00            
ATOM   2626  HW1 SOL   657       4.500  30.300  13.100  1.00  0.00            
ATOM   2627  HW2 SOL   657       4.200  28.800  13.600  1.00  0.00            
ATOM   2628  MW  SOL   657       4.500  29.400  13.000  1.00  0.00            
ATOM   2629  OW  SOL   658       4.600  32.300  13.200  1.00  0.00            
ATOM   2630  HW1 SOL   658       5.500  32.600  13.200  1.00  0.00            
ATOM   2631  HW2 SOL   658       4.300  32.500  12.300  1.00  0.00            
ATOM   2632  MW  SOL   658       4.700  32.400  13.000  1.00  0.00            
ATOM   2633  OW  SOL   659       3.700  24.900  17.900  1.00  0.00            
ATOM   2634  HW1 SOL   659       2.900  25.100  17.500  1.00  0.00            
ATOM   2635  HW2 SOL   659       3.900  24.100  17.700  1.00  0.00            
ATOM   2636  MW  SOL   659       3.600  24.900  17.800  1.00  0.00            
ATOM   2637  OW  SOL   660       3.200  25.100  20.800  1.00  0.00            
ATOM   2638  HW1 SOL   660       3.200  25.100  19.900  1.00  0.00            
ATOM   2639  HW2 SOL   660       3.600  25.900  21.100  1.00  0.00            
ATOM   2640  MW  SOL   660       3.200  25.200  20.700  1.00  0.00            
ATOM   2641  OW  SOL   661       3.100  28.600  15.100  1.00  0.00            
ATOM   2642  HW1 SOL   661       3.600  28.300  15.800  1.00  0.00            
ATOM   2643  HW2 SOL   661       2.500  27.900  14.800  1.00  0.00            
ATOM   2644  MW  SOL   661       3.100  28.500  15.100  1.00  0.00            
ATOM   2645  OW  SOL   662       3.000  28.900  22.700  1.00  0.00            
ATOM   2646  HW1 SOL   662       2.300  28.400  23.100  1.00  0.00            
ATOM   2647  HW2 SOL   662       3.600  29.000  23.500  1.00  0.00            
ATOM   2648  MW  SOL   662       3.000  28.800  22.900  1.00  0.00            
ATOM   2649  OW  SOL   663       2.800  33.200  15.200  1.00  0.00            
ATOM   2650  HW1 SOL   663       3.400  32.900  14.500  1.00  0.00            
ATOM   2651  HW2 SOL   663       2.600  32.500  15.700  1.00  0.00            
ATOM   2652  MW  SOL   663       2.900  33.100  15.200  1.00  0.00            
ATOM   2653  OW  SOL   664       4.600  32.600  24.900  1.00  0.00            
ATOM   2654  HW1 SOL   664       4.300  33.000  24.100  1.00  0.00            
ATOM   2655  HW2 SOL   664       5.500  32.800  25.000  1.00  0.00            
ATOM   2656  MW  SOL   664       4.700  32.700  24.800  1.00  0.00            
ATOM   2657  OW  SOL   665       4.700  27.400  17.000  1.00  0.00            
ATOM   2658  HW1 SOL   665       4.500  26.500  17.300  1.00  0.00            
ATOM   2659  HW2 SOL   665       5.000  27.800  17.800  1.00  0.00            
ATOM   2660  MW  SOL   665       4.700  27.300  17.100  1.00  0.00            
ATOM   2661  OW  SOL   666       4.300  35.000  16.800  1.00  0.00            
ATOM   2662  HW1 SOL   666       4.800  34.600  17.500  1.00  0.00            
ATOM   2663  HW2 SOL   666       3.800  34.300  16.400  1.00  0.00            
ATOM   2664  MW  SOL   666       4.300  34.800  16.800  1.00  0.00            
ATOM   2665  OW  SOL   667       4.800  27.300  21.200  1.00  0.00            
ATOM   2666  HW1 SOL   667       5.400  26.900  21.800  1.00  0.00            
ATOM   2667  HW2 SOL   667       4.500  28.000  21.600  1.00  0.00            
ATOM   2668  MW  SOL   667       4.800  27.300  21.300  1.00  0.00            
ATOM   2669  OW  SOL   668       4.500  35.300  20.700  1.00  0.00            
ATOM   2670  HW1 SOL   668       3.900  36.100  20.700  1.00  0.00            
ATOM   2671  HW2 SOL   668       5.100  35.500  21.300  1.00  0.00            
ATOM   2672  MW  SOL   668       4.500  35.400  20.800  1.00  0.00            
ATOM   2673  OW  SOL   669       9.400  29.900  12.900  1.00  0.00            
ATOM   2674  HW1 SOL   669       8.600  29.300  12.900  1.00  0.00            
ATOM   2675  HW2 SOL   669       9.900  29.500  13.700  1.00  0.00            
ATOM   2676  MW  SOL   669       9.400  29.800  13.000  1.00  0.00            
ATOM   2677  OW  SOL   670       9.100  32.900  12.700  1.00  0.00            
ATOM   2678  HW1 SOL   670       9.200  31.900  12.800  1.00  0.00            
ATOM   2679  HW2 SOL   670       9.800  33.100  12.100  1.00  0.00            
ATOM   2680  MW  SOL   670       9.200  32.800  12.600  1.00  0.00            
ATOM   2681  OW  SOL   671      11.200  25.300  17.200  1.00  0.00            
ATOM   2682  HW1 SOL   671      11.000  25.500  18.100  1.00  0.00            
ATOM   2683  HW2 SOL   671      10.800  24.500  17.000  1.00  0.00            
ATOM   2684  MW  SOL   671      11.100  25.200  17.300  1.00  0.00            
ATOM   2685  OW  SOL   672      10.800  25.700  19.900  1.00  0.00            
ATOM   2686  HW1 SOL   672      10.300  26.300  20.400  1.00  0.00            
ATOM   2687  HW2 SOL   672      11.500  25.400  20.400  1.00  0.00            
ATOM   2688  MW  SOL   672      10.800  25.700  20.000  1.00  0.00            
ATOM   2689  OW  SOL   673      10.800  29.100  15.300  1.00  0.00            
ATOM   2690  HW1 SOL   673      10.300  28.500  15.800  1.00  0.00            
ATOM   2691  HW2 SOL   673      10.900  29.900  15.900  1.00  0.00            
ATOM   2692  MW  SOL   673      10.800  29.100  15.400  1.00  0.00            
ATOM   2693  OW  SOL   674      11.000  28.800  22.700  1.00  0.00            
ATOM   2694  HW1 SOL   674      11.200  29.700  22.500  1.00  0.00            
ATOM   2695  HW2 SOL   674      10.400  28.800  23.400  1.00  0.00            
ATOM   2696  MW  SOL   674      11.000  28.900  22.700  1.00  0.00            
ATOM   2697  OW  SOL   675      10.300  33.600  15.000  1.00  0.00            
ATOM   2698  HW1 SOL   675       9.900  33.300  14.100  1.00  0.00            
ATOM   2699  HW2 SOL   675      11.100  33.900  14.800  1.00  0.00            
ATOM   2700  MW  SOL   675      10.300  33.600  14.900  1.00  0.00            
ATOM   2701  OW  SOL   676      11.600  33.600  22.900  1.00  0.00            
ATOM   2702  HW1 SOL   676      10.900  34.000  22.600  1.00  0.00            
ATOM   2703  HW2 SOL   676      12.200  34.300  23.100  1.00  0.00            
ATOM   2704  MW  SOL   676      11.600  33.700  22.900  1.00  0.00            
ATOM   2705  OW  SOL   677       9.200  27.200  16.700  1.00  0.00            
ATOM   2706  HW1 SOL   677       9.900  26.500  16.900  1.00  0.00            
ATOM   2707  HW2 SOL   677       8.400  26.800  16.500  1.00  0.00            
ATOM   2708  MW  SOL   677       9.200  27.000  16.700  1.00  0.00            
ATOM   2709  OW  SOL   678       8.900  35.500  16.900  1.00  0.00            
ATOM   2710  HW1 SOL   678       8.000  35.500  16.500  1.00  0.00            
ATOM   2711  HW2 SOL   678       9.300  34.900  16.400  1.00  0.00            
ATOM   2712  MW  SOL   678       8.800  35.400  16.800  1.00  0.00            
ATOM   2713  OW  SOL   679       9.000  27.500  21.100  1.00  0.00            
ATOM   2714  HW1 SOL   679       9.700  27.900  21.600  1.00  0.00            
ATOM   2715  HW2 SOL   679       8.900  28.000  20.300  1.00  0.00            
ATOM   2716  MW  SOL   679       9.100  27.600  21.100  1.00  0.00            
ATOM   2717  OW  SOL   680       9.200  34.700  21.400  1.00  0.00            
ATOM   2718  HW1 SOL   680       9.800  35.500  21.200  1.00  0.00            
ATOM   2719  HW2 SOL   680       8.900  34.400  20.600  1.00  0.00            
ATOM   2720  MW  SOL   680       9.300  34.800  21.300  1.00  0.00            
ATOM   2721  OW  SOL   681       3.700  30.900  19.100  1.00  0.00            
ATOM   2722  HW1 SOL   681       4.200  31.700  18.900  1.00  0.00            
ATOM   2723  HW2 SOL   681       3.300  30.700  18.300  1.00  0.00            
ATOM   2724  MW  SOL   681       3.700  31.000  19.000  1.00  0.00            
ATOM   2725  OW  SOL   682       9.900  31.800  19.100  1.00  0.00            
ATOM   2726  HW1 SOL   682       9.500  31.000  19.000  1.00  0.00            
ATOM   2727  HW2 SOL   682      10.500  31.800  19.800  1.00  0.00            
ATOM   2728  MW  SOL   682       9.900  31.700  19.100  1.00  0.00            
ATOM   2729  OW  SOL   683       2.800  31.300  21.700  1.00  0.00            
ATOM   2730  HW1 SOL   683       2.900  30.500  22.100  1.00  0.00            
ATOM   2731  HW2 SOL   683       3.000  31.200  20.800  1.00  0.00            
ATOM   2732  MW  SOL   683       2.900  31.200  21.700  1.00  0.00            
ATOM   2733  OW  SOL   684      11.600  31.200  21.400  1.00  0.00            
ATOM   2734  HW1 SOL   684      11.800  31.800  22.100  1.00  0.00            
ATOM   2735  HW2 SOL   684      12.400  31.000  20.900  1.00  0.00            
ATOM   2736  MW  SOL   684      11.700  31.200  21.500  1.00  0.00            
ATOM   2737  OW  SOL   685       2.200  30.800  16.700  1.00  0.00            
ATOM   2738  HW1 SOL   685       1.200  31.000  16.700  1.00  0.00            
ATOM   2739  HW2 SOL   685       2.300  30.100  16.100  1.00  0.00            
ATOM   2740  MW  SOL   685       2.000  30.800  16.700  1.00  0.00            
ATOM   2741  OW  SOL   686      11.300  31.600  16.600  1.00  0.00            
ATOM   2742  HW1 SOL   686      10.800  32.200  16.100  1.00  0.00            
ATOM   2743  HW2 SOL   686      11.000  31.700  17.500  1.00  0.00            
ATOM   2744  MW  SOL   686      11.200  31.700  16.600  1.00  0.00            
ATOM   2745  OW  SOL   687       5.600  28.800  19.100  1.00  0.00            
ATOM   2746  HW1 SOL   687       5.400  28.300  19.900  1.00  0.00            
ATOM   2747  HW2 SOL   687       5.000  29.500  19.200  1.00  0.00            
ATOM   2748  MW  SOL   687       5.500  28.800  19.200  1.00  0.00            
ATOM   2749  OW  SOL   688       8.500  29.200  18.900  1.00  0.00            
ATOM   2750  HW1 SOL   688       8.400  28.400  18.300  1.00  0.00            
ATOM   2751  HW2 SOL   688       7.700  29.300  19.300  1.00  0.00            
ATOM   2752  MW  SOL   688       8.400  29.100  18.900  1.00  0.00            
ATOM   2753  OW  SOL   689       5.300  33.300  19.000  1.00  0.00            
ATOM   2754  HW1 SOL   689       6.300  33.100  19.100  1.00  0.00            
ATOM   2755  HW2 SOL   689       5.200  33.900  19.700  1.00  0.00            
ATOM   2756  MW  SOL   689       5.400  33.400  19.100  1.00  0.00            
ATOM   2757  OW  SOL   690       8.200  34.000  19.100  1.00  0.00            
ATOM   2758  HW1 SOL   690       8.800  33.200  19.100  1.00  0.00            
ATOM   2759  HW2 SOL   690       8.500  34.600  18.400  1.00  0.00            
ATOM   2760  MW  SOL   690       8.300  33.900  19.000  1.00  0.00            
ATOM   2761  OW  SOL   691      25.000   1.000  16.200  1.00  0.00            
ATOM   2762  HW1 SOL   691      24.100   1.100  16.400  1.00  0.00            
ATOM   2763  HW2 SOL   691      25.200   1.700  15.600  1.00  0.00            
ATOM   2764  MW  SOL   691      24.900   1.100  16.100  1.00  0.00            
ATOM   2765  OW  SOL   692      25.200   1.100  21.900  1.00  0.00            
ATOM   2766  HW1 SOL   692      25.400   0.400  22.600  1.00  0.00            
ATOM   2767  HW2 SOL   692      25.700   0.900  21.200  1.00  0.00            
ATOM   2768  MW  SOL   692      25.300   1.000  21.900  1.00  0.00            
ATOM   2769  OW  SOL   693      25.000   3.500  14.500  1.00  0.00            
ATOM   2770  HW1 SOL   693      24.200   4.000  14.800  1.00  0.00            
ATOM   2771  HW2 SOL   693      24.900   3.300  13.600  1.00  0.00            
ATOM   2772  MW  SOL   693      24.900   3.500  14.400  1.00  0.00            
ATOM   2773  OW  SOL   694      24.700   3.200  23.900  1.00  0.00            
ATOM   2774  HW1 SOL   694      24.700   2.400  23.400  1.00  0.00            
ATOM   2775  HW2 SOL   694      23.900   3.700  23.500  1.00  0.00            
ATOM   2776  MW  SOL   694      24.600   3.200  23.800  1.00  0.00            
ATOM   2777  OW  SOL   695      25.100  11.000  14.400  1.00  0.00            
ATOM   2778  HW1 SOL   695      24.800  11.700  15.100  1.00  0.00            
ATOM   2779  HW2 SOL   695      25.900  10.700  14.800  1.00  0.00            
ATOM   2780  MW  SOL   695      25.200  11.100  14.600  1.00  0.00            
ATOM   2781  OW  SOL   696      25.100  10.300  24.200  1.00  0.00            
ATOM   2782  HW1 SOL   696      25.800   9.700  23.800  1.00  0.00            
ATOM   2783  HW2 SOL   696      25.200  10.200  25.100  1.00  0.00            
ATOM   2784  MW  SOL   696      25.200  10.200  24.300  1.00  0.00            
ATOM   2785  OW  SOL   697      30.800   3.900  12.900  1.00  0.00            
ATOM   2786  HW1 SOL   697      30.500   3.400  12.100  1.00  0.00            
ATOM   2787  HW2 SOL   697      30.100   4.600  13.000  1.00  0.00            
ATOM   2788  MW  SOL   697      30.700   4.000  12.800  1.00  0.00            
ATOM   2789  OW  SOL   698      31.300  10.200  12.800  1.00  0.00            
ATOM   2790  HW1 SOL   698      31.800   9.400  12.800  1.00  0.00            
ATOM   2791  HW2 SOL   698      31.300  10.400  13.800  1.00  0.00            
ATOM   2792  MW  SOL   698      31.300  10.100  13.000  1.00  0.00            
ATOM   2793  OW  SOL   699      30.800   2.000  15.300  1.00  0.00            
ATOM   2794  HW1 SOL   699      30.300   2.600  15.900  1.00  0.00            
ATOM   2795  HW2 SOL   699      30.800   2.500  14.500  1.00  0.00            
ATOM   2796  MW  SOL   699      30.700   2.200  15.300  1.00  0.00            
ATOM   2797  OW  SOL   700      31.100  11.400  15.400  1.00  0.00            
ATOM   2798  HW1 SOL   700      30.500  11.000  16.100  1.00  0.00            
ATOM   2799  HW2 SOL   700      31.000  12.300  15.500  1.00  0.00            
ATOM   2800  MW  SOL   700      31.000  11.400  15.500  1.00  0.00            
ATOM   2801  OW  SOL   701      30.500   2.400  23.000  1.00  0.00            
ATOM   2802  HW1 SOL   701      31.100   2.500  22.300  1.00  0.00            
ATOM   2803  HW2 SOL   701      30.400   1.500  23.100  1.00  0.00            
ATOM   2804  MW  SOL   701      30.500   2.300  23.000  1.00  0.00            
ATOM   2805  OW  SOL   702      31.200  11.400  23.000  1.00  0.00            
ATOM   2806  HW1 SOL   702      31.200  11.100  23.900  1.00  0.00            
ATOM   2807  HW2 SOL   702      32.000  11.000  22.600  1.00  0.00            
ATOM   2808  MW  SOL   702      31.300  11.300  23.100  1.00  0.00            
ATOM   2809  OW  SOL   703      28.800   5.900  13.100  1.00  0.00            
ATOM   2810  HW1 SOL   703      28.500   5.600  14.000  1.00  0.00            
ATOM   2811  HW2 SOL   703      28.800   6.900  13.200  1.00  0.00            
ATOM   2812  MW  SOL   703      28.800   6.000  13.300  1.00  0.00            
ATOM   2813  OW  SOL   704      28.700   8.800  13.200  1.00  0.00            
ATOM   2814  HW1 SOL   704      29.600   9.100  13.200  1.00  0.00            
ATOM   2815  HW2 SOL   704      28.300   9.200  12.500  1.00  0.00            
ATOM   2816  MW  SOL   704      28.800   8.900  13.100  1.00  0.00            
ATOM   2817  OW  SOL   705      27.300   0.800  17.600  1.00  0.00            
ATOM   2818  HW1 SOL   705      26.500   0.800  17.100  1.00  0.00            
ATOM   2819  HW2 SOL   705      27.600  -0.100  17.500  1.00  0.00            
ATOM   2820  MW  SOL   705      27.200   0.700  17.500  1.00  0.00            
ATOM   2821  OW  SOL   706      27.500   0.800  20.300  1.00  0.00            
ATOM   2822  HW1 SOL   706      27.400   1.000  19.400  1.00  0.00            
ATOM   2823  HW2 SOL   706      27.600   1.700  20.700  1.00  0.00            
ATOM   2824  MW  SOL   706      27.500   1.000  20.200  1.00  0.00            
ATOM   2825  OW  SOL   707      27.300   4.800  15.300  1.00  0.00            
ATOM   2826  HW1 SOL   707      27.700   4.300  16.000  1.00  0.00            
ATOM   2827  HW2 SOL   707      26.500   4.300  15.100  1.00  0.00            
ATOM   2828  MW  SOL   707      27.300   4.700  15.400  1.00  0.00            
ATOM   2829  OW  SOL   708      27.500   5.100  23.400  1.00  0.00            
ATOM   2830  HW1 SOL   708      28.100   5.100  24.100  1.00  0.00            
ATOM   2831  HW2 SOL   708      26.700   4.600  23.800  1.00  0.00            
ATOM   2832  MW  SOL   708      27.500   5.000  23.600  1.00  0.00            
ATOM   2833  OW  SOL   709      27.300   9.700  15.600  1.00  0.00            
ATOM   2834  HW1 SOL   709      27.900   9.500  14.800  1.00  0.00            
ATOM   2835  HW2 SOL   709      26.900   8.900  15.800  1.00  0.00            
ATOM   2836  MW  SOL   709      27.300   9.600  15.500  1.00  0.00            
ATOM   2837  OW  SOL   710      27.200   8.600  22.900  1.00  0.00            
ATOM   2838  HW1 SOL   710      27.000   7.900  22.300  1.00  0.00            
ATOM   2839  HW2 SOL   710      27.600   9.300  22.300  1.00  0.00            
ATOM   2840  MW  SOL   710      27.200   8.600  22.700  1.00  0.00            
ATOM   2841  OW  SOL   711      29.100   3.100  17.100  1.00  0.00            
ATOM   2842  HW1 SOL   711      28.500   2.400  17.200  1.00  0.00            
ATOM   2843  HW2 SOL   711      29.000   3.600  17.900  1.00  0.00            
ATOM   2844  MW  SOL   711      29.000   3.100  17.200  1.00  0.00            
ATOM   2845  OW  SOL   712      28.900  10.900  17.300  1.00  0.00            
ATOM   2846  HW1 SOL   712      29.300  10.200  17.800  1.00  0.00            
ATOM   2847  HW2 SOL   712      28.200  10.400  16.700  1.00  0.00            
ATOM   2848  MW  SOL   712      28.900  10.700  17.300  1.00  0.00            
ATOM   2849  OW  SOL   713      28.100   3.200  21.200  1.00  0.00            
ATOM   2850  HW1 SOL   713      28.900   2.800  21.700  1.00  0.00            
ATOM   2851  HW2 SOL   713      27.700   3.700  21.900  1.00  0.00            
ATOM   2852  MW  SOL   713      28.200   3.200  21.400  1.00  0.00            
ATOM   2853  OW  SOL   714      28.900  10.600  21.500  1.00  0.00            
ATOM   2854  HW1 SOL   714      28.600  11.500  21.200  1.00  0.00            
ATOM   2855  HW2 SOL   714      29.700  10.800  22.000  1.00  0.00            
ATOM   2856  MW  SOL   714      29.000  10.800  21.500  1.00  0.00            
ATOM   2857  OW  SOL   715      33.300   5.400  13.100  1.00  0.00            
ATOM   2858  HW1 SOL   715      32.600   4.700  13.000  1.00  0.00            
ATOM   2859  HW2 SOL   715      33.700   5.200  13.900  1.00  0.00            
ATOM   2860  MW  SOL   715      33.300   5.300  13.200  1.00  0.00            
ATOM   2861  OW  SOL   716      33.200   8.000  13.100  1.00  0.00            
ATOM   2862  HW1 SOL   716      33.100   7.100  13.000  1.00  0.00            
ATOM   2863  HW2 SOL   716      33.700   8.300  12.400  1.00  0.00            
ATOM   2864  MW  SOL   716      33.300   7.900  13.000  1.00  0.00            
ATOM   2865  OW  SOL   717      34.800   0.600  17.400  1.00  0.00            
ATOM   2866  HW1 SOL   717      34.100  -0.100  17.400  1.00  0.00            
ATOM   2867  HW2 SOL   717      35.100   0.600  18.300  1.00  0.00            
ATOM   2868  MW  SOL   717      34.700   0.500  17.500  1.00  0.00            
ATOM   2869  OW  SOL   718      34.900   0.500  20.200  1.00  0.00            
ATOM   2870  HW1 SOL   718      34.200   1.200  20.300  1.00  0.00            
ATOM   2871  HW2 SOL   718      35.600   0.700  20.700  1.00  0.00            
ATOM   2872  MW  SOL   718      34.900   0.600  20.300  1.00  0.00            
ATOM   2873  OW  SOL   719      34.800   4.800  15.300  1.00  0.00            
ATOM   2874  HW1 SOL   719      34.200   4.200  15.800  1.00  0.00            
ATOM   2875  HW2 SOL   719      35.100   5.400  15.900  1.00  0.00            
ATOM   2876  MW  SOL   719      34.700   4.800  15.400  1.00  0.00            
ATOM   2877  OW  SOL   720      34.400   4.600  22.600  1.00  0.00            
ATOM   2878  HW1 SOL   720      34.600   5.400  22.100  1.00  0.00            
ATOM   2879  HW2 SOL   720      34.100   4.900  23.500  1.00  0.00            
ATOM   2880  MW  SOL   720      34.400   4.700  22.700  1.00  0.00            
ATOM   2881  OW  SOL   721      34.800   9.300  15.500  1.00  0.00            
ATOM   2882  HW1 SOL   721      34.300   9.000  14.800  1.00  0.00            
ATOM   2883  HW2 SOL   721      35.600   9.800  15.100  1.00  0.00            
ATOM   2884  MW  SOL   721      34.900   9.300  15.300  1.00  0.00            
ATOM   2885  OW  SOL   722      35.300   8.800  23.000  1.00  0.00            
ATOM   2886  HW1 SOL   722      34.700   9.400  22.600  1.00  0.00            
ATOM   2887  HW2 SOL   722      36.000   9.300  23.400  1.00  0.00            
ATOM   2888  MW  SOL   722      35.300   8.900  23.000  1.00  0.00            
ATOM   2889  OW  SOL   723      33.300   2.800  16.600  1.00  0.00            
ATOM   2890  HW1 SOL   723      33.900   2.200  17.000  1.00  0.00            
ATOM   2891  HW2 SOL   723      32.700   2.300  16.100  1.00  0.00            
ATOM   2892  MW  SOL   723      33.300   2.700  16.500  1.00  0.00            
ATOM   2893  OW  SOL   724      33.000  10.700  16.900  1.00  0.00            
ATOM   2894  HW1 SOL   724      32.500  11.100  16.300  1.00  0.00            
ATOM   2895  HW2 SOL   724      33.600  10.100  16.500  1.00  0.00            
ATOM   2896  MW  SOL   724      33.000  10.700  16.800  1.00  0.00            
ATOM   2897  OW  SOL   725      32.900   2.700  21.300  1.00  0.00            
ATOM   2898  HW1 SOL   725      32.900   3.400  20.600  1.00  0.00            
ATOM   2899  HW2 SOL   725      33.300   3.000  22.000  1.00  0.00            
ATOM   2900  MW  SOL   725      33.000   2.800  21.300  1.00  0.00            
ATOM   2901  OW  SOL   726      33.700  10.600  21.500  1.00  0.00            
ATOM   2902  HW1 SOL   726      34.300  11.300  21.100  1.00  0.00            
ATOM   2903  HW2 SOL   726      33.300  10.200  20.700  1.00  0.00            
ATOM   2904  MW  SOL   726      33.700  10.700  21.300  1.00  0.00            
ATOM   2905  OW  SOL   727      27.900   7.100  19.100  1.00  0.00            
ATOM   2906  HW1 SOL   727      28.600   7.700  19.100  1.00  0.00            
ATOM   2907  HW2 SOL   727      27.600   7.200  18.200  1.00  0.00            
ATOM   2908  MW  SOL   727      27.900   7.200  18.900  1.00  0.00            
ATOM   2909  OW  SOL   728      33.800   7.000  18.900  1.00  0.00            
ATOM   2910  HW1 SOL   728      34.200   6.900  19.800  1.00  0.00            
ATOM   2911  HW2 SOL   728      33.300   6.200  18.800  1.00  0.00            
ATOM   2912  MW  SOL   728      33.800   6.900  19.000  1.00  0.00            
ATOM   2913  OW  SOL   729      26.200   6.600  21.400  1.00  0.00            
ATOM   2914  HW1 SOL   729      26.600   6.000  22.000  1.00  0.00            
ATOM   2915  HW2 SOL   729      26.500   6.300  20.500  1.00  0.00            
ATOM   2916  MW  SOL   729      26.300   6.500  21.300  1.00  0.00            
ATOM   2917  OW  SOL   730      35.700   6.700  21.300  1.00  0.00            
ATOM   2918  HW1 SOL   730      35.500   7.400  21.900  1.00  0.00            
ATOM   2919  HW2 SOL   730      36.500   6.900  20.900  1.00  0.00            
ATOM   2920  MW  SOL   730      35.800   6.800  21.300  1.00  0.00            
ATOM   2921  OW  SOL   731      26.600   7.300  16.500  1.00  0.00            
ATOM   2922  HW1 SOL   731      25.600   7.200  16.700  1.00  0.00            
ATOM   2923  HW2 SOL   731      26.700   6.500  15.900  1.00  0.00            
ATOM   2924  MW  SOL   731      26.500   7.200  16.500  1.00  0.00            
ATOM   2925  OW  SOL   732      35.700   7.000  16.800  1.00  0.00            
ATOM   2926  HW1 SOL   732      35.000   7.100  17.400  1.00  0.00            
ATOM   2927  HW2 SOL   732      35.500   7.700  16.100  1.00  0.00            
ATOM   2928  MW  SOL   732      35.600   7.100  16.800  1.00  0.00            
ATOM   2929  OW  SOL   733      29.400   4.700  19.300  1.00  0.00            
ATOM   2930  HW1 SOL   733      29.000   4.400  20.100  1.00  0.00            
ATOM   2931  HW2 SOL   733      29.000   5.600  19.200  1.00  0.00            
ATOM   2932  MW  SOL   733      29.300   4.800  19.400  1.00  0.00            
ATOM   2933  OW  SOL   734      32.400   4.700  19.000  1.00  0.00            
ATOM   2934  HW1 SOL   734      31.400   4.800  19.200  1.00  0.00            
ATOM   2935  HW2 SOL   734      32.500   4.000  18.300  1.00  0.00            
ATOM   2936  MW  SOL   734      32.300   4.600  18.900  1.00  0.00            
ATOM   2937  OW  SOL   735      29.800   9.100  19.400  1.00  0.00            
ATOM   2938  HW1 SOL   735      30.800   9.100  19.400  1.00  0.00            
ATOM   2939  HW2 SOL   735      29.600   9.800  20.100  1.00  0.00            
ATOM   2940  MW  SOL   735      29.900   9.200  19.500  1.00  0.00            
ATOM   2941  OW  SOL   736      32.700   9.300  19.300  1.00  0.00            
ATOM   2942  HW1 SOL   736      32.700   9.700  18.500  1.00  0.00            
ATOM   2943  HW2 SOL   736      33.000   8.400  19.200  1.00  0.00            
ATOM   2944  MW  SOL   736      32.700   9.300  19.200  1.00  0.00            
ATOM   2945  OW  SOL   737      24.900  13.100  16.400  1.00  0.00            
ATOM   2946  HW1 SOL   737      24.200  13.500  17.000  1.00  0.00            
ATOM   2947  HW2 SOL   737      25.200  13.800  15.900  1.00  0.00            
ATOM   2948  MW  SOL   737      24.800  13.200  16.400  1.00  0.00            
ATOM   2949  OW  SOL   738      25.400  12.600  22.500  1.00  0.00            
ATOM   2950  HW1 SOL   738      26.200  12.700  22.000  1.00  0.00            
ATOM   2951  HW2 SOL   738      25.600  12.000  23.200  1.00  0.00            
ATOM   2952  MW  SOL   738      25.600  12.600  22.600  1.00  0.00            
ATOM   2953  OW  SOL   739      25.500  15.200  14.700  1.00  0.00            
ATOM   2954  HW1 SOL   739      25.800  15.100  13.800  1.00  0.00            
ATOM   2955  HW2 SOL   739      24.600  15.500  14.600  1.00  0.00            
ATOM   2956  MW  SOL   739      25.400  15.300  14.600  1.00  0.00            
ATOM   2957  OW  SOL   740      25.200  14.800  24.300  1.00  0.00            
ATOM   2958  HW1 SOL   740      24.500  15.400  23.900  1.00  0.00            
ATOM   2959  HW2 SOL   740      25.200  14.100  23.600  1.00  0.00            
ATOM   2960  MW  SOL   740      25.100  14.800  24.100  1.00  0.00            
ATOM   2961  OW  SOL   741      25.200  23.000  14.700  1.00  0.00            
ATOM   2962  HW1 SOL   741      25.900  22.300  14.900  1.00  0.00            
ATOM   2963  HW2 SOL   741      25.400  23.700  15.200  1.00  0.00            
ATOM   2964  MW  SOL   741      25.300  23.000  14.800  1.00  0.00            
ATOM   2965  OW  SOL   742      24.600  23.000  23.800  1.00  0.00            
ATOM   2966  HW1 SOL   742      25.400  22.500  23.500  1.00  0.00            
ATOM   2967  HW2 SOL   742      24.700  22.900  24.800  1.00  0.00            
ATOM   2968  MW  SOL   742      24.800  22.900  23.900  1.00  0.00            
ATOM   2969  OW  SOL   743      31.900  16.600  13.600  1.00  0.00            
ATOM   2970  HW1 SOL   743      31.000  17.000  13.600  1.00  0.00            
ATOM   2971  HW2 SOL   743      31.900  16.000  12.800  1.00  0.00            
ATOM   2972  MW  SOL   743      31.800  16.600  13.500  1.00  0.00            
ATOM   2973  OW  SOL   744      31.300  22.000  13.000  1.00  0.00            
ATOM   2974  HW1 SOL   744      32.100  21.500  13.000  1.00  0.00            
ATOM   2975  HW2 SOL   744      31.400  22.800  13.500  1.00  0.00            
ATOM   2976  MW  SOL   744      31.400  22.100  13.100  1.00  0.00            
ATOM   2977  OW  SOL   745      31.200  14.400  15.300  1.00  0.00            
ATOM   2978  HW1 SOL   745      31.600  15.000  14.700  1.00  0.00            
ATOM   2979  HW2 SOL   745      30.400  14.800  15.600  1.00  0.00            
ATOM   2980  MW  SOL   745      31.100  14.500  15.300  1.00  0.00            
ATOM   2981  OW  SOL   746      31.300  24.300  14.800  1.00  0.00            
ATOM   2982  HW1 SOL   746      31.500  25.200  14.900  1.00  0.00            
ATOM   2983  HW2 SOL   746      30.500  24.100  15.200  1.00  0.00            
ATOM   2984  MW  SOL   746      31.200  24.400  14.800  1.00  0.00            
ATOM   2985  OW  SOL   747      30.900  14.300  23.200  1.00  0.00            
ATOM   2986  HW1 SOL   747      30.800  13.300  23.300  1.00  0.00            
ATOM   2987  HW2 SOL   747      31.500  14.500  22.600  1.00  0.00            
ATOM   2988  MW  SOL   747      30.900  14.200  23.200  1.00  0.00            
ATOM   2989  OW  SOL   748      31.400  23.600  22.700  1.00  0.00            
ATOM   2990  HW1 SOL   748      31.200  22.800  23.300  1.00  0.00            
ATOM   2991  HW2 SOL   748      32.200  23.400  22.200  1.00  0.00            
ATOM   2992  MW  SOL   748      31.400  23.500  22.700  1.00  0.00            
ATOM   2993  OW  SOL   749      29.300  17.400  13.100  1.00  0.00            
ATOM   2994  HW1 SOL   749      29.200  17.200  14.000  1.00  0.00            
ATOM   2995  HW2 SOL   749      29.100  18.400  13.000  1.00  0.00            
ATOM   2996  MW  SOL   749      29.300  17.500  13.200  1.00  0.00            
ATOM   2997  OW  SOL   750      28.900  20.400  13.400  1.00  0.00            
ATOM   2998  HW1 SOL   750      29.800  20.700  13.500  1.00  0.00            
ATOM   2999  HW2 SOL   750      28.700  20.500  12.500  1.00  0.00            
ATOM   3000  MW  SOL   750      29.000  20.400  13.300  1.00  0.00            
ATOM   3001  OW  SOL   751      27.500  13.400  17.700  1.00  0.00            
ATOM   3002  HW1 SOL   751      26.600  13.100  17.300  1.00  0.00            
ATOM   3003  HW2 SOL   751      28.100  12.700  17.300  1.00  0.00            
ATOM   3004  MW  SOL   751      27.400  13.200  17.600  1.00  0.00            
ATOM   3005  OW  SOL   752      27.600  13.100  20.700  1.00  0.00            
ATOM   3006  HW1 SOL   752      27.600  13.200  19.800  1.00  0.00            
ATOM   3007  HW2 SOL   752      28.100  13.900  21.000  1.00  0.00            
ATOM   3008  MW  SOL   752      27.700  13.200  20.600  1.00  0.00            
ATOM   3009  OW  SOL   753      27.500  17.400  15.400  1.00  0.00            
ATOM   3010  HW1 SOL   753      28.100  16.900  15.900  1.00  0.00            
ATOM   3011  HW2 SOL   753      26.800  16.800  15.000  1.00  0.00            
ATOM   3012  MW  SOL   753      27.500  17.300  15.400  1.00  0.00            
ATOM   3013  OW  SOL   754      27.400  16.900  23.100  1.00  0.00            
ATOM   3014  HW1 SOL   754      28.000  17.300  23.700  1.00  0.00            
ATOM   3015  HW2 SOL   754      26.800  16.400  23.700  1.00  0.00            
ATOM   3016  MW  SOL   754      27.400  16.900  23.300  1.00  0.00            
ATOM   3017  OW  SOL   755      27.200  21.300  15.400  1.00  0.00            
ATOM   3018  HW1 SOL   755      27.800  20.800  14.800  1.00  0.00            
ATOM   3019  HW2 SOL   755      26.900  20.600  16.000  1.00  0.00            
ATOM   3020  MW  SOL   755      27.300  21.100  15.400  1.00  0.00            
ATOM   3021  OW  SOL   756      26.700  21.500  22.700  1.00  0.00            
ATOM   3022  HW1 SOL   756      26.600  20.700  22.100  1.00  0.00            
ATOM   3023  HW2 SOL   756      27.400  21.900  22.300  1.00  0.00            
ATOM   3024  MW  SOL   756      26.800  21.400  22.500  1.00  0.00            
ATOM   3025  OW  SOL   757      28.900  15.400  16.700  1.00  0.00            
ATOM   3026  HW1 SOL   757      28.300  14.700  16.900  1.00  0.00            
ATOM   3027  HW2 SOL   757      29.100  15.800  17.500  1.00  0.00            
ATOM   3028  MW  SOL   757      28.800  15.400  16.800  1.00  0.00            
ATOM   3029  OW  SOL   758      29.100  22.900  16.600  1.00  0.00            
ATOM   3030  HW1 SOL   758      29.300  22.500  17.500  1.00  0.00            
ATOM   3031  HW2 SOL   758      28.500  22.400  16.200  1.00  0.00            
ATOM   3032  MW  SOL   758      29.100  22.800  16.700  1.00  0.00            
ATOM   3033  OW  SOL   759      28.900  15.400  21.400  1.00  0.00            
ATOM   3034  HW1 SOL   759      28.200  15.900  21.900  1.00  0.00            
ATOM   3035  HW2 SOL   759      29.500  15.000  22.100  1.00  0.00            
ATOM   3036  MW  SOL   759      28.900  15.400  21.600  1.00  0.00            
ATOM   3037  OW  SOL   760      28.700  22.900  21.300  1.00  0.00            
ATOM   3038  HW1 SOL   760      29.600  23.200  21.600  1.00  0.00            
ATOM   3039  HW2 SOL   760      28.200  23.700  21.300  1.00  0.00            
ATOM   3040  MW  SOL   760      28.700  23.000  21.300  1.00  0.00            
ATOM   3041  OW  SOL   761      34.200  18.200  13.700  1.00  0.00            
ATOM   3042  HW1 SOL   761      33.400  17.600  13.700  1.00  0.00            
ATOM   3043  HW2 SOL   761      34.800  17.700  14.300  1.00  0.00            
ATOM   3044  MW  SOL   761      34.200  18.000  13.700  1.00  0.00            
ATOM   3045  OW  SOL   762      33.800  20.700  13.000  1.00  0.00            
ATOM   3046  HW1 SOL   762      33.900  19.800  13.200  1.00  0.00            
ATOM   3047  HW2 SOL   762      34.200  20.800  12.100  1.00  0.00            
ATOM   3048  MW  SOL   762      33.800  20.600  12.900  1.00  0.00            
ATOM   3049  OW  SOL   763      34.700  12.800  17.900  1.00  0.00            
ATOM   3050  HW1 SOL   763      34.700  12.800  18.800  1.00  0.00            
ATOM   3051  HW2 SOL   763      34.300  12.000  17.600  1.00  0.00            
ATOM   3052  MW  SOL   763      34.700  12.700  18.000  1.00  0.00            
ATOM   3053  OW  SOL   764      35.200  12.600  20.700  1.00  0.00            
ATOM   3054  HW1 SOL   764      34.600  13.300  21.100  1.00  0.00            
ATOM   3055  HW2 SOL   764      36.000  12.900  21.200  1.00  0.00            
ATOM   3056  MW  SOL   764      35.200  12.700  20.800  1.00  0.00            
ATOM   3057  OW  SOL   765      35.200  16.700  15.500  1.00  0.00            
ATOM   3058  HW1 SOL   765      34.500  16.100  15.900  1.00  0.00            
ATOM   3059  HW2 SOL   765      35.300  17.300  16.200  1.00  0.00            
ATOM   3060  MW  SOL   765      35.100  16.700  15.700  1.00  0.00            
ATOM   3061  OW  SOL   766      34.900  16.800  23.000  1.00  0.00            
ATOM   3062  HW1 SOL   766      34.500  17.100  23.900  1.00  0.00            
ATOM   3063  HW2 SOL   766      35.100  17.600  22.600  1.00  0.00            
ATOM   3064  MW  SOL   766      34.900  16.900  23.100  1.00  0.00            
ATOM   3065  OW  SOL   767      35.100  21.300  15.400  1.00  0.00            
ATOM   3066  HW1 SOL   767      34.800  21.200  14.500  1.00  0.00            
ATOM   3067  HW2 SOL   767      36.000  21.700  15.300  1.00  0.00            
ATOM   3068  MW  SOL   767      35.200  21.300  15.300  1.00  0.00            
ATOM   3069  OW  SOL   768      35.200  21.300  23.100  1.00  0.00            
ATOM   3070  HW1 SOL   768      36.100  21.700  23.200  1.00  0.00            
ATOM   3071  HW2 SOL   768      34.700  21.800  22.600  1.00  0.00            
ATOM   3072  MW  SOL   768      35.300  21.400  23.100  1.00  0.00            
ATOM   3073  OW  SOL   769      32.300  16.700  19.500  1.00  0.00            
ATOM   3074  HW1 SOL   769      32.600  16.600  18.600  1.00  0.00            
ATOM   3075  HW2 SOL   769      31.400  16.500  19.500  1.00  0.00            
ATOM   3076  MW  SOL   769      32.300  16.600  19.400  1.00  0.00            
ATOM   3077  OW  SOL   770      33.100  23.100  16.700  1.00  0.00            
ATOM   3078  HW1 SOL   770      32.500  23.300  16.000  1.00  0.00            
ATOM   3079  HW2 SOL   770      33.900  22.700  16.300  1.00  0.00            
ATOM   3080  MW  SOL   770      33.100  23.100  16.600  1.00  0.00            
ATOM   3081  OW  SOL   771      33.200  15.000  21.700  1.00  0.00            
ATOM   3082  HW1 SOL   771      32.900  15.500  21.000  1.00  0.00            
ATOM   3083  HW2 SOL   771      33.800  15.600  22.200  1.00  0.00            
ATOM   3084  MW  SOL   771      33.200  15.200  21.700  1.00  0.00            
ATOM   3085  OW  SOL   772      33.700  22.600  21.100  1.00  0.00            
ATOM   3086  HW1 SOL   772      34.100  23.500  20.900  1.00  0.00            
ATOM   3087  HW2 SOL   772      33.200  22.400  20.400  1.00  0.00            
ATOM   3088  MW  SOL   772      33.700  22.700  21.000  1.00  0.00            
ATOM   3089  OW  SOL   773      27.800  19.000  18.800  1.00  0.00            
ATOM   3090  HW1 SOL   773      28.400  19.800  18.900  1.00  0.00            
ATOM   3091  HW2 SOL   773      27.200  19.200  18.100  1.00  0.00            
ATOM   3092  MW  SOL   773      27.800  19.100  18.700  1.00  0.00            
ATOM   3093  OW  SOL   774      33.800  19.000  19.400  1.00  0.00            
ATOM   3094  HW1 SOL   774      33.200  18.200  19.600  1.00  0.00            
ATOM   3095  HW2 SOL   774      34.400  19.100  20.200  1.00  0.00            
ATOM   3096  MW  SOL   774      33.800  18.900  19.500  1.00  0.00            
ATOM   3097  OW  SOL   775      26.400  18.800  21.300  1.00  0.00            
ATOM   3098  HW1 SOL   775      26.700  18.700  20.500  1.00  0.00            
ATOM   3099  HW2 SOL   775      26.800  18.100  21.900  1.00  0.00            
ATOM   3100  MW  SOL   775      26.500  18.700  21.300  1.00  0.00            
ATOM   3101  OW  SOL   776      35.600  19.100  21.500  1.00  0.00            
ATOM   3102  HW1 SOL   776      35.600  19.800  22.200  1.00  0.00            
ATOM   3103  HW2 SOL   776      36.600  19.000  21.300  1.00  0.00            
ATOM   3104  MW  SOL   776      35.800  19.200  21.600  1.00  0.00            
ATOM   3105  OW  SOL   777      26.200  19.400  16.900  1.00  0.00            
ATOM   3106  HW1 SOL   777      26.600  18.700  16.400  1.00  0.00            
ATOM   3107  HW2 SOL   777      25.200  19.200  16.800  1.00  0.00            
ATOM   3108  MW  SOL   777      26.100  19.300  16.800  1.00  0.00            
ATOM   3109  OW  SOL   778      35.400  19.000  17.100  1.00  0.00            
ATOM   3110  HW1 SOL   778      35.300  19.900  16.700  1.00  0.00            
ATOM   3111  HW2 SOL   778      34.800  19.000  17.800  1.00  0.00            
ATOM   3112  MW  SOL   778      35.300  19.100  17.100  1.00  0.00            
ATOM   3113  OW  SOL   779      29.600  16.800  19.200  1.00  0.00            
ATOM   3114  HW1 SOL   779      29.300  16.300  20.000  1.00  0.00            
ATOM   3115  HW2 SOL   779      28.900  17.500  19.100  1.00  0.00            
ATOM   3116  MW  SOL   779      29.400  16.800  19.300  1.00  0.00            
ATOM   3117  OW  SOL   780      33.200  15.400  17.100  1.00  0.00            
ATOM   3118  HW1 SOL   780      32.600  14.900  16.600  1.00  0.00            
ATOM   3119  HW2 SOL   780      33.800  14.700  17.500  1.00  0.00            
ATOM   3120  MW  SOL   780      33.200  15.300  17.100  1.00  0.00            
ATOM   3121  OW  SOL   781      29.400  21.300  19.000  1.00  0.00            
ATOM   3122  HW1 SOL   781      29.200  21.800  19.700  1.00  0.00            
ATOM   3123  HW2 SOL   781      30.400  21.200  19.000  1.00  0.00            
ATOM   3124  MW  SOL   781      29.500  21.400  19.100  1.00  0.00            
ATOM   3125  OW  SOL   782      32.200  21.600  18.900  1.00  0.00            
ATOM   3126  HW1 SOL   782      32.600  21.900  18.200  1.00  0.00            
ATOM   3127  HW2 SOL   782      32.600  20.700  19.100  1.00  0.00            
ATOM   3128  MW  SOL   782      32.300  21.500  18.900  1.00  0.00            
ATOM   3129  OW  SOL   783      25.500  25.400  16.500  1.00  0.00            
ATOM   3130  HW1 SOL   783      24.700  25.100  17.000  1.00  0.00            
ATOM   3131  HW2 SOL   783      25.300  26.300  16.200  1.00  0.00            
ATOM   3132  MW  SOL   783      25.300  25.500  16.500  1.00  0.00            
ATOM   3133  OW  SOL   784      24.600  25.500  22.600  1.00  0.00            
ATOM   3134  HW1 SOL   784      24.800  24.800  23.200  1.00  0.00            
ATOM   3135  HW2 SOL   784      25.500  25.500  22.100  1.00  0.00            
ATOM   3136  MW  SOL   784      24.800  25.400  22.600  1.00  0.00            
ATOM   3137  OW  SOL   785      25.000  27.600  14.700  1.00  0.00            
ATOM   3138  HW1 SOL   785      24.200  28.200  14.700  1.00  0.00            
ATOM   3139  HW2 SOL   785      25.200  27.400  13.800  1.00  0.00            
ATOM   3140  MW  SOL   785      25.000  27.700  14.600  1.00  0.00            
ATOM   3141  OW  SOL   786      24.700  27.700  24.000  1.00  0.00            
ATOM   3142  HW1 SOL   786      24.600  26.800  23.700  1.00  0.00            
ATOM   3143  HW2 SOL   786      23.900  28.100  23.700  1.00  0.00            
ATOM   3144  MW  SOL   786      24.600  27.600  23.900  1.00  0.00            
ATOM   3145  OW  SOL   787      24.800  34.800  15.100  1.00  0.00            
ATOM   3146  HW1 SOL   787      25.600  34.400  15.200  1.00  0.00            
ATOM   3147  HW2 SOL   787      24.900  35.600  15.500  1.00  0.00            
ATOM   3148  MW  SOL   787      24.900  34.800  15.100  1.00  0.00            
ATOM   3149  OW  SOL   788      25.600  35.200  23.600  1.00  0.00            
ATOM   3150  HW1 SOL   788      26.000  34.400  23.400  1.00  0.00            
ATOM   3151  HW2 SOL   788      25.400  35.000  24.600  1.00  0.00            
ATOM   3152  MW  SOL   788      25.600  35.000  23.700  1.00  0.00            
ATOM   3153  OW  SOL   789      31.400  28.000  13.100  1.00  0.00            
ATOM   3154  HW1 SOL   789      30.700  28.500  12.800  1.00  0.00            
ATOM   3155  HW2 SOL   789      31.700  27.500  12.400  1.00  0.00            
ATOM   3156  MW  SOL   789      31.400  28.000  13.000  1.00  0.00            
ATOM   3157  OW  SOL   790      31.100  34.700  13.200  1.00  0.00            
ATOM   3158  HW1 SOL   790      31.800  34.100  13.200  1.00  0.00            
ATOM   3159  HW2 SOL   790      31.100  35.100  14.100  1.00  0.00            
ATOM   3160  MW  SOL   790      31.200  34.600  13.300  1.00  0.00            
ATOM   3161  OW  SOL   791      31.000  27.000  15.700  1.00  0.00            
ATOM   3162  HW1 SOL   791      30.900  27.600  14.900  1.00  0.00            
ATOM   3163  HW2 SOL   791      30.200  26.800  16.000  1.00  0.00            
ATOM   3164  MW  SOL   791      30.900  27.100  15.600  1.00  0.00            
ATOM   3165  OW  SOL   792      31.000  35.800  15.800  1.00  0.00            
ATOM   3166  HW1 SOL   792      30.900  36.800  15.600  1.00  0.00            
ATOM   3167  HW2 SOL   792      30.400  35.600  16.500  1.00  0.00            
ATOM   3168  MW  SOL   792      30.900  35.900  15.900  1.00  0.00            
ATOM   3169  OW  SOL   793      31.100  26.300  23.000  1.00  0.00            
ATOM   3170  HW1 SOL   793      31.700  26.600  22.300  1.00  0.00            
ATOM   3171  HW2 SOL   793      31.100  25.400  23.000  1.00  0.00            
ATOM   3172  MW  SOL   793      31.200  26.200  22.900  1.00  0.00            
ATOM   3173  OW  SOL   794      30.900  36.000  22.800  1.00  0.00            
ATOM   3174  HW1 SOL   794      31.100  35.500  23.600  1.00  0.00            
ATOM   3175  HW2 SOL   794      31.600  35.900  22.200  1.00  0.00            
ATOM   3176  MW  SOL   794      31.000  35.900  22.800  1.00  0.00            
ATOM   3177  OW  SOL   795      29.200  29.900  13.300  1.00  0.00            
ATOM   3178  HW1 SOL   795      29.200  30.900  13.500  1.00  0.00            
ATOM   3179  HW2 SOL   795      28.500  29.500  13.900  1.00  0.00            
ATOM   3180  MW  SOL   795      29.100  30.000  13.400  1.00  0.00            
ATOM   3181  OW  SOL   796      28.800  32.600  13.500  1.00  0.00            
ATOM   3182  HW1 SOL   796      28.200  32.800  12.800  1.00  0.00            
ATOM   3183  HW2 SOL   796      29.400  33.300  13.400  1.00  0.00            
ATOM   3184  MW  SOL   796      28.800  32.700  13.400  1.00  0.00            
ATOM   3185  OW  SOL   797      27.500  24.700  18.400  1.00  0.00            
ATOM   3186  HW1 SOL   797      28.000  24.000  17.900  1.00  0.00            
ATOM   3187  HW2 SOL   797      26.900  25.000  17.700  1.00  0.00            
ATOM   3188  MW  SOL   797      27.400  24.600  18.200  1.00  0.00            
ATOM   3189  OW  SOL   798      27.100  25.000  21.000  1.00  0.00            
ATOM   3190  HW1 SOL   798      27.000  24.800  20.100  1.00  0.00            
ATOM   3191  HW2 SOL   798      27.600  25.800  21.100  1.00  0.00            
ATOM   3192  MW  SOL   798      27.100  25.000  20.900  1.00  0.00            
ATOM   3193  OW  SOL   799      27.300  28.900  15.400  1.00  0.00            
ATOM   3194  HW1 SOL   799      27.900  28.400  15.900  1.00  0.00            
ATOM   3195  HW2 SOL   799      26.500  28.400  15.300  1.00  0.00            
ATOM   3196  MW  SOL   799      27.300  28.700  15.400  1.00  0.00            
ATOM   3197  OW  SOL   800      27.000  28.400  23.100  1.00  0.00            
ATOM   3198  HW1 SOL   800      27.500  29.000  23.700  1.00  0.00            
ATOM   3199  HW2 SOL   800      26.200  28.200  23.600  1.00  0.00            
ATOM   3200  MW  SOL   800      27.000  28.500  23.300  1.00  0.00            
ATOM   3201  OW  SOL   801      27.200  33.600  15.700  1.00  0.00            
ATOM   3202  HW1 SOL   801      26.700  32.800  15.900  1.00  0.00            
ATOM   3203  HW2 SOL   801      27.900  33.200  15.000  1.00  0.00            
ATOM   3204  MW  SOL   801      27.300  33.400  15.600  1.00  0.00            
ATOM   3205  OW  SOL   802      26.800  33.100  22.700  1.00  0.00            
ATOM   3206  HW1 SOL   802      27.300  33.600  22.000  1.00  0.00            
ATOM   3207  HW2 SOL   802      26.600  32.300  22.200  1.00  0.00            
ATOM   3208  MW  SOL   802      26.800  33.100  22.500  1.00  0.00            
ATOM   3209  OW  SOL   803      28.800  26.900  17.100  1.00  0.00            
ATOM   3210  HW1 SOL   803      28.400  26.000  17.400  1.00  0.00            
ATOM   3211  HW2 SOL   803      29.100  27.300  17.900  1.00  0.00            
ATOM   3212  MW  SOL   803      28.700  26.800  17.200  1.00  0.00            
ATOM   3213  OW  SOL   804      28.900  34.900  17.600  1.00  0.00            
ATOM   3214  HW1 SOL   804      29.000  34.300  18.300  1.00  0.00            
ATOM   3215  HW2 SOL   804      28.200  34.600  17.000  1.00  0.00            
ATOM   3216  MW  SOL   804      28.800  34.800  17.600  1.00  0.00            
ATOM   3217  OW  SOL   805      28.800  27.000  21.500  1.00  0.00            
ATOM   3218  HW1 SOL   805      29.600  26.700  21.900  1.00  0.00            
ATOM   3219  HW2 SOL   805      28.200  27.500  22.100  1.00  0.00            
ATOM   3220  MW  SOL   805      28.800  27.000  21.600  1.00  0.00            
ATOM   3221  OW  SOL   806      28.600  35.200  21.400  1.00  0.00            
ATOM   3222  HW1 SOL   806      28.400  35.900  20.800  1.00  0.00            
ATOM   3223  HW2 SOL   806      29.300  35.400  21.900  1.00  0.00            
ATOM   3224  MW  SOL   806      28.700  35.300  21.400  1.00  0.00            
ATOM   3225  OW  SOL   807      33.800  29.700  13.200  1.00  0.00            
ATOM   3226  HW1 SOL   807      33.000  29.200  13.100  1.00  0.00            
ATOM   3227  HW2 SOL   807      34.200  29.400  14.000  1.00  0.00            
ATOM   3228  MW  SOL   807      33.800  29.600  13.300  1.00  0.00            
ATOM   3229  OW  SOL   808      33.500  33.000  13.000  1.00  0.00            
ATOM   3230  HW1 SOL   808      33.100  32.200  12.600  1.00  0.00            
ATOM   3231  HW2 SOL   808      34.000  33.300  12.300  1.00  0.00            
ATOM   3232  MW  SOL   808      33.500  32.900  12.800  1.00  0.00            
ATOM   3233  OW  SOL   809      35.100  25.200  17.400  1.00  0.00            
ATOM   3234  HW1 SOL   809      35.300  25.400  18.300  1.00  0.00            
ATOM   3235  HW2 SOL   809      34.400  24.600  17.400  1.00  0.00            
ATOM   3236  MW  SOL   809      35.000  25.200  17.500  1.00  0.00            
ATOM   3237  OW  SOL   810      35.100  24.900  20.300  1.00  0.00            
ATOM   3238  HW1 SOL   810      35.800  24.800  20.800  1.00  0.00            
ATOM   3239  HW2 SOL   810      34.700  25.700  20.600  1.00  0.00            
ATOM   3240  MW  SOL   810      35.100  25.000  20.400  1.00  0.00            
ATOM   3241  OW  SOL   811      35.300  29.100  15.300  1.00  0.00            
ATOM   3242  HW1 SOL   811      34.700  28.500  15.800  1.00  0.00            
ATOM   3243  HW2 SOL   811      35.600  29.700  16.000  1.00  0.00            
ATOM   3244  MW  SOL   811      35.200  29.100  15.500  1.00  0.00            
ATOM   3245  OW  SOL   812      34.900  28.800  22.700  1.00  0.00            
ATOM   3246  HW1 SOL   812      34.600  29.100  23.600  1.00  0.00            
ATOM   3247  HW2 SOL   812      35.300  29.500  22.300  1.00  0.00            
ATOM   3248  MW  SOL   812      34.900  28.900  22.800  1.00  0.00            
ATOM   3249  OW  SOL   813      34.700  33.400  15.200  1.00  0.00            
ATOM   3250  HW1 SOL   813      34.300  33.200  14.400  1.00  0.00            
ATOM   3251  HW2 SOL   813      35.300  34.100  15.000  1.00  0.00            
ATOM   3252  MW  SOL   813      34.700  33.400  15.100  1.00  0.00            
ATOM   3253  OW  SOL   814      35.000  33.300  23.100  1.00  0.00            
ATOM   3254  HW1 SOL   814      34.500  33.900  22.500  1.00  0.00            
ATOM   3255  HW2 SOL   814      35.800  33.800  23.300  1.00  0.00            
ATOM   3256  MW  SOL   814      35.100  33.400  23.000  1.00  0.00            
ATOM   3257  OW  SOL   815      33.500  27.700  16.700  1.00  0.00            
ATOM   3258  HW1 SOL   815      34.000  26.800  16.700  1.00  0.00            
ATOM   3259  HW2 SOL   815      32.700  27.500  16.400  1.00  0.00            
ATOM   3260  MW  SOL   815      33.500  27.500  16.700  1.00  0.00            
ATOM   3261  OW  SOL   816      33.100  34.700  17.200  1.00  0.00            
ATOM   3262  HW1 SOL   816      32.400  34.800  16.600  1.00  0.00            
ATOM   3263  HW2 SOL   816      33.700  34.100  16.700  1.00  0.00            
ATOM   3264  MW  SOL   816      33.100  34.600  17.000  1.00  0.00            
ATOM   3265  OW  SOL   817      33.400  26.900  21.300  1.00  0.00            
ATOM   3266  HW1 SOL   817      33.700  27.600  21.900  1.00  0.00            
ATOM   3267  HW2 SOL   817      33.200  27.400  20.500  1.00  0.00            
ATOM   3268  MW  SOL   817      33.400  27.100  21.300  1.00  0.00            
ATOM   3269  OW  SOL   818      33.300  34.900  21.500  1.00  0.00            
ATOM   3270  HW1 SOL   818      33.900  35.500  21.100  1.00  0.00            
ATOM   3271  HW2 SOL   818      33.100  34.300  20.800  1.00  0.00            
ATOM   3272  MW  SOL   818      33.400  34.900  21.300  1.00  0.00            
ATOM   3273  OW  SOL   819      28.000  31.000  19.200  1.00  0.00            
ATOM   3274  HW1 SOL   819      28.600  31.800  19.100  1.00  0.00            
ATOM   3275  HW2 SOL   819      27.500  31.000  18.400  1.00  0.00            
ATOM   3276  MW  SOL   819      28.000  31.100  19.000  1.00  0.00            
ATOM   3277  OW  SOL   820      34.400  31.500  19.500  1.00  0.00            
ATOM   3278  HW1 SOL   820      35.200  31.600  20.000  1.00  0.00            
ATOM   3279  HW2 SOL   820      34.000  30.700  19.800  1.00  0.00            
ATOM   3280  MW  SOL   820      34.500  31.400  19.600  1.00  0.00            
ATOM   3281  OW  SOL   821      26.400  30.800  21.400  1.00  0.00            
ATOM   3282  HW1 SOL   821      27.100  30.900  20.800  1.00  0.00            
ATOM   3283  HW2 SOL   821      26.600  29.900  21.800  1.00  0.00            
ATOM   3284  MW  SOL   821      26.500  30.700  21.400  1.00  0.00            
ATOM   3285  OW  SOL   822      -0.100  31.200  21.800  1.00  0.00            
ATOM   3286  HW1 SOL   822       0.800  31.300  21.700  1.00  0.00            
ATOM   3287  HW2 SOL   822      -0.500  32.000  22.100  1.00  0.00            
ATOM   3288  MW  SOL   822      -0.100  31.300  21.800  1.00  0.00            
ATOM   3289  OW  SOL   823      26.200  31.200  16.900  1.00  0.00            
ATOM   3290  HW1 SOL   823      26.300  30.300  16.600  1.00  0.00            
ATOM   3291  HW2 SOL   823      25.200  31.300  17.100  1.00  0.00            
ATOM   3292  MW  SOL   823      26.100  31.100  16.900  1.00  0.00            
ATOM   3293  OW  SOL   824      36.000  31.400  17.000  1.00  0.00            
ATOM   3294  HW1 SOL   824      35.500  31.900  16.300  1.00  0.00            
ATOM   3295  HW2 SOL   824      35.400  31.200  17.700  1.00  0.00            
ATOM   3296  MW  SOL   824      35.900  31.400  17.000  1.00  0.00            
ATOM   3297  OW  SOL   825      29.700  28.400  19.200  1.00  0.00            
ATOM   3298  HW1 SOL   825      29.400  28.100  20.100  1.00  0.00            
ATOM   3299  HW2 SOL   825      29.600  29.400  19.200  1.00  0.00            
ATOM   3300  MW  SOL   825      29.700  28.500  19.300  1.00  0.00            
ATOM   3301  OW  SOL   826      32.700  28.700  19.300  1.00  0.00            
ATOM   3302  HW1 SOL   826      31.800  28.700  19.400  1.00  0.00            
ATOM   3303  HW2 SOL   826      32.900  28.300  18.500  1.00  0.00            
ATOM   3304  MW  SOL   826      32.600  28.700  19.200  1.00  0.00            
ATOM   3305  OW  SOL   827      29.500  33.200  19.500  1.00  0.00            
ATOM   3306  HW1 SOL   827      30.500  33.200  19.300  1.00  0.00            
ATOM   3307  HW2 SOL   827      29.400  33.900  20.100  1.00  0.00            
ATOM   3308  MW  SOL   827      29.600  33.300  19.500  1.00  0.00            
ATOM   3309  OW  SOL   828      32.500  33.300  19.500  1.00  0.00            
ATOM   3310  HW1 SOL   828      33.200  32.700  19.600  1.00  0.00            
ATOM   3311  HW2 SOL   828      32.700  33.800  18.700  1.00  0.00            
ATOM   3312  MW  SOL   828      32.600  33.300  19.400  1.00  0.00            
ATOM   3313  OW  SOL   829       0.500   0.500  27.900  1.00  0.00            
ATOM   3314  HW1 SOL   829      -0.100   0.700  28.500  1.00  0.00            
ATOM   3315  HW2 SOL   829       0.700   1.300  27.400  1.00  0.00            
ATOM   3316  MW  SOL   829       0.500   0.600  27.900  1.00  0.00            
ATOM   3317  OW  SOL   830       0.900   0.700  34.100  1.00  0.00            
ATOM   3318  HW1 SOL   830       1.500   0.500  33.400  1.00  0.00            
ATOM   3319  HW2 SOL   830       0.800  -0.100  34.600  1.00  0.00            
ATOM   3320  MW  SOL   830       1.000   0.500  34.100  1.00  0.00            
ATOM   3321  OW  SOL   831       0.700   3.000  26.600  1.00  0.00            
ATOM   3322  HW1 SOL   831       0.900   3.000  25.600  1.00  0.00            
ATOM   3323  HW2 SOL   831      -0.100   3.500  26.600  1.00  0.00            
ATOM   3324  MW  SOL   831       0.700   3.100  26.500  1.00  0.00            
ATOM   3325  OW  SOL   832       0.900   3.100  35.900  1.00  0.00            
ATOM   3326  HW1 SOL   832       0.100   3.600  35.700  1.00  0.00            
ATOM   3327  HW2 SOL   832       0.800   2.300  35.400  1.00  0.00            
ATOM   3328  MW  SOL   832       0.800   3.000  35.800  1.00  0.00            
ATOM   3329  OW  SOL   833       0.600  10.500  26.400  1.00  0.00            
ATOM   3330  HW1 SOL   833       0.500  11.400  26.800  1.00  0.00            
ATOM   3331  HW2 SOL   833       1.300  10.100  26.900  1.00  0.00            
ATOM   3332  MW  SOL   833       0.700  10.600  26.500  1.00  0.00            
ATOM   3333  OW  SOL   834       0.700  10.900  35.600  1.00  0.00            
ATOM   3334  HW1 SOL   834       1.600  10.500  35.400  1.00  0.00            
ATOM   3335  HW2 SOL   834       0.800  11.200  36.500  1.00  0.00            
ATOM   3336  MW  SOL   834       0.800  10.900  35.700  1.00  0.00            
ATOM   3337  OW  SOL   835       6.600   3.600  24.500  1.00  0.00            
ATOM   3338  HW1 SOL   835       5.900   4.200  24.700  1.00  0.00            
ATOM   3339  HW2 SOL   835       6.400   3.200  23.700  1.00  0.00            
ATOM   3340  MW  SOL   835       6.500   3.700  24.500  1.00  0.00            
ATOM   3341  OW  SOL   836       6.800   9.700  25.600  1.00  0.00            
ATOM   3342  HW1 SOL   836       6.600  10.400  26.200  1.00  0.00            
ATOM   3343  HW2 SOL   836       7.600   9.400  25.800  1.00  0.00            
ATOM   3344  MW  SOL   836       6.900   9.800  25.700  1.00  0.00            
ATOM   3345  OW  SOL   837       6.900   1.900  27.100  1.00  0.00            
ATOM   3346  HW1 SOL   837       6.200   2.300  27.700  1.00  0.00            
ATOM   3347  HW2 SOL   837       6.800   2.400  26.300  1.00  0.00            
ATOM   3348  MW  SOL   837       6.800   2.000  27.100  1.00  0.00            
ATOM   3349  OW  SOL   838       6.600  11.400  27.800  1.00  0.00            
ATOM   3350  HW1 SOL   838       5.900  11.400  28.400  1.00  0.00            
ATOM   3351  HW2 SOL   838       6.700  12.400  27.600  1.00  0.00            
ATOM   3352  MW  SOL   838       6.600  11.600  27.800  1.00  0.00            
ATOM   3353  OW  SOL   839       6.500   2.700  34.700  1.00  0.00            
ATOM   3354  HW1 SOL   839       7.400   2.600  34.400  1.00  0.00            
ATOM   3355  HW2 SOL   839       6.200   1.900  35.000  1.00  0.00            
ATOM   3356  MW  SOL   839       6.600   2.600  34.700  1.00  0.00            
ATOM   3357  OW  SOL   840       6.800  12.000  34.400  1.00  0.00            
ATOM   3358  HW1 SOL   840       6.700  11.600  35.200  1.00  0.00            
ATOM   3359  HW2 SOL   840       7.600  11.800  34.000  1.00  0.00            
ATOM   3360  MW  SOL   840       6.900  12.000  34.500  1.00  0.00            
ATOM   3361  OW  SOL   841       4.500   5.400  25.200  1.00  0.00            
ATOM   3362  HW1 SOL   841       4.700   6.300  25.500  1.00  0.00            
ATOM   3363  HW2 SOL   841       4.000   5.000  25.800  1.00  0.00            
ATOM   3364  MW  SOL   841       4.500   5.500  25.300  1.00  0.00            
ATOM   3365  OW  SOL   842       4.400   8.200  25.400  1.00  0.00            
ATOM   3366  HW1 SOL   842       5.200   8.600  25.200  1.00  0.00            
ATOM   3367  HW2 SOL   842       3.800   8.500  24.600  1.00  0.00            
ATOM   3368  MW  SOL   842       4.400   8.300  25.300  1.00  0.00            
ATOM   3369  OW  SOL   843       2.900   0.500  29.400  1.00  0.00            
ATOM   3370  HW1 SOL   843       2.100   0.200  28.900  1.00  0.00            
ATOM   3371  HW2 SOL   843       3.500  -0.100  29.200  1.00  0.00            
ATOM   3372  MW  SOL   843       2.800   0.400  29.300  1.00  0.00            
ATOM   3373  OW  SOL   844       2.900   0.900  32.300  1.00  0.00            
ATOM   3374  HW1 SOL   844       2.900   0.900  31.300  1.00  0.00            
ATOM   3375  HW2 SOL   844       3.400   1.700  32.500  1.00  0.00            
ATOM   3376  MW  SOL   844       2.900   1.000  32.200  1.00  0.00            
ATOM   3377  OW  SOL   845       2.900   4.400  27.300  1.00  0.00            
ATOM   3378  HW1 SOL   845       2.000   4.100  27.300  1.00  0.00            
ATOM   3379  HW2 SOL   845       3.500   3.700  27.600  1.00  0.00            
ATOM   3380  MW  SOL   845       2.900   4.300  27.300  1.00  0.00            
ATOM   3381  OW  SOL   846       2.900   4.700  34.900  1.00  0.00            
ATOM   3382  HW1 SOL   846       2.400   4.100  35.400  1.00  0.00            
ATOM   3383  HW2 SOL   846       3.700   5.000  35.400  1.00  0.00            
ATOM   3384  MW  SOL   846       2.900   4.700  35.000  1.00  0.00            
ATOM   3385  OW  SOL   847       3.300   9.000  27.700  1.00  0.00            
ATOM   3386  HW1 SOL   847       3.700   8.700  26.900  1.00  0.00            
ATOM   3387  HW2 SOL   847       3.000   8.200  28.100  1.00  0.00            
ATOM   3388  MW  SOL   847       3.300   8.800  27.700  1.00  0.00            
ATOM   3389  OW  SOL   848       2.900   9.700  34.700  1.00  0.00            
ATOM   3390  HW1 SOL   848       3.300  10.200  34.100  1.00  0.00            
ATOM   3391  HW2 SOL   848       2.500   9.000  34.200  1.00  0.00            
ATOM   3392  MW  SOL   848       2.900   9.700  34.600  1.00  0.00            
ATOM   3393  OW  SOL   849       4.700   2.800  28.700  1.00  0.00            
ATOM   3394  HW1 SOL   849       4.400   1.900  29.000  1.00  0.00            
ATOM   3395  HW2 SOL   849       4.900   3.200  29.500  1.00  0.00            
ATOM   3396  MW  SOL   849       4.700   2.700  28.800  1.00  0.00            
ATOM   3397  OW  SOL   850       4.500  11.000  29.700  1.00  0.00            
ATOM   3398  HW1 SOL   850       4.800  10.400  30.400  1.00  0.00            
ATOM   3399  HW2 SOL   850       4.000  10.400  29.100  1.00  0.00            
ATOM   3400  MW  SOL   850       4.500  10.800  29.700  1.00  0.00            
ATOM   3401  OW  SOL   851       4.100   3.300  33.100  1.00  0.00            
ATOM   3402  HW1 SOL   851       4.800   3.000  33.600  1.00  0.00            
ATOM   3403  HW2 SOL   851       3.500   3.800  33.800  1.00  0.00            
ATOM   3404  MW  SOL   851       4.100   3.300  33.300  1.00  0.00            
ATOM   3405  OW  SOL   852       4.500  11.200  33.100  1.00  0.00            
ATOM   3406  HW1 SOL   852       4.000  12.000  32.900  1.00  0.00            
ATOM   3407  HW2 SOL   852       5.200  11.500  33.600  1.00  0.00            
ATOM   3408  MW  SOL   852       4.500  11.300  33.100  1.00  0.00            
ATOM   3409  OW  SOL   853      10.900   4.800  27.400  1.00  0.00            
ATOM   3410  HW1 SOL   853      11.400   5.400  28.000  1.00  0.00            
ATOM   3411  HW2 SOL   853      10.300   4.300  28.000  1.00  0.00            
ATOM   3412  MW  SOL   853      10.900   4.800  27.600  1.00  0.00            
ATOM   3413  OW  SOL   854       9.500   8.300  25.600  1.00  0.00            
ATOM   3414  HW1 SOL   854      10.000   8.700  24.900  1.00  0.00            
ATOM   3415  HW2 SOL   854       9.300   7.400  25.200  1.00  0.00            
ATOM   3416  MW  SOL   854       9.500   8.200  25.400  1.00  0.00            
ATOM   3417  OW  SOL   855      10.300   0.500  29.700  1.00  0.00            
ATOM   3418  HW1 SOL   855       9.900  -0.300  29.400  1.00  0.00            
ATOM   3419  HW2 SOL   855      10.500   0.300  30.600  1.00  0.00            
ATOM   3420  MW  SOL   855      10.300   0.400  29.700  1.00  0.00            
ATOM   3421  OW  SOL   856      10.500   0.600  32.500  1.00  0.00            
ATOM   3422  HW1 SOL   856      11.200   0.600  33.200  1.00  0.00            
ATOM   3423  HW2 SOL   856      10.000   1.400  32.700  1.00  0.00            
ATOM   3424  MW  SOL   856      10.500   0.700  32.700  1.00  0.00            
ATOM   3425  OW  SOL   857       8.900   5.500  25.100  1.00  0.00            
ATOM   3426  HW1 SOL   857       9.400   5.000  25.700  1.00  0.00            
ATOM   3427  HW2 SOL   857       8.300   4.900  24.800  1.00  0.00            
ATOM   3428  MW  SOL   857       8.900   5.300  25.100  1.00  0.00            
ATOM   3429  OW  SOL   858      10.400   4.700  35.100  1.00  0.00            
ATOM   3430  HW1 SOL   858      10.000   5.100  35.900  1.00  0.00            
ATOM   3431  HW2 SOL   858      10.800   5.400  34.700  1.00  0.00            
ATOM   3432  MW  SOL   858      10.400   4.800  35.200  1.00  0.00            
ATOM   3433  OW  SOL   859      10.900   9.000  27.600  1.00  0.00            
ATOM   3434  HW1 SOL   859      10.400   8.800  26.800  1.00  0.00            
ATOM   3435  HW2 SOL   859      11.600   9.500  27.300  1.00  0.00            
ATOM   3436  MW  SOL   859      11.000   9.000  27.400  1.00  0.00            
ATOM   3437  OW  SOL   860      10.800   9.300  34.700  1.00  0.00            
ATOM   3438  HW1 SOL   860      10.400   9.900  34.100  1.00  0.00            
ATOM   3439  HW2 SOL   860      11.600   9.700  35.000  1.00  0.00            
ATOM   3440  MW  SOL   860      10.900   9.400  34.600  1.00  0.00            
ATOM   3441  OW  SOL   861       8.800   3.100  28.600  1.00  0.00            
ATOM   3442  HW1 SOL   861       9.200   2.300  28.900  1.00  0.00            
ATOM   3443  HW2 SOL   861       8.200   2.900  27.900  1.00  0.00            
ATOM   3444  MW  SOL   861       8.800   3.000  28.500  1.00  0.00            
ATOM   3445  OW  SOL   862       9.400  10.500  29.300  1.00  0.00            
ATOM   3446  HW1 SOL   862       8.600  10.400  28.800  1.00  0.00            
ATOM   3447  HW2 SOL   862      10.000  10.000  28.900  1.00  0.00            
ATOM   3448  MW  SOL   862       9.400  10.500  29.200  1.00  0.00            
ATOM   3449  OW  SOL   863       9.000   2.800  33.600  1.00  0.00            
ATOM   3450  HW1 SOL   863       8.600   3.200  32.800  1.00  0.00            
ATOM   3451  HW2 SOL   863       9.400   3.600  34.000  1.00  0.00            
ATOM   3452  MW  SOL   863       9.000   3.000  33.500  1.00  0.00            
ATOM   3453  OW  SOL   864       9.000  11.000  33.300  1.00  0.00            
ATOM   3454  HW1 SOL   864       9.700  11.600  33.000  1.00  0.00            
ATOM   3455  HW2 SOL   864       8.900  10.300  32.700  1.00  0.00            
ATOM   3456  MW  SOL   864       9.100  11.000  33.200  1.00  0.00            
ATOM   3457  OW  SOL   865       3.200   7.400  31.300  1.00  0.00            
ATOM   3458  HW1 SOL   865       3.900   7.900  31.100  1.00  0.00            
ATOM   3459  HW2 SOL   865       3.000   6.900  30.500  1.00  0.00            
ATOM   3460  MW  SOL   865       3.200   7.400  31.200  1.00  0.00            
ATOM   3461  OW  SOL   866      12.100   6.800  29.300  1.00  0.00            
ATOM   3462  HW1 SOL   866      11.700   7.400  28.600  1.00  0.00            
ATOM   3463  HW2 SOL   866      11.400   6.700  30.000  1.00  0.00            
ATOM   3464  MW  SOL   866      11.900   6.900  29.300  1.00  0.00            
ATOM   3465  OW  SOL   867       1.400   7.300  33.600  1.00  0.00            
ATOM   3466  HW1 SOL   867       1.800   6.600  34.100  1.00  0.00            
ATOM   3467  HW2 SOL   867       1.900   7.400  32.800  1.00  0.00            
ATOM   3468  MW  SOL   867       1.500   7.200  33.600  1.00  0.00            
ATOM   3469  OW  SOL   868      11.500   6.700  33.500  1.00  0.00            
ATOM   3470  HW1 SOL   868      11.300   7.500  34.000  1.00  0.00            
ATOM   3471  HW2 SOL   868      12.500   6.700  33.500  1.00  0.00            
ATOM   3472  MW  SOL   868      11.600   6.800  33.600  1.00  0.00            
ATOM   3473  OW  SOL   869       2.100   6.600  28.600  1.00  0.00            
ATOM   3474  HW1 SOL   869       2.400   5.800  28.100  1.00  0.00            
ATOM   3475  HW2 SOL   869       1.200   6.800  28.300  1.00  0.00            
ATOM   3476  MW  SOL   869       2.000   6.500  28.500  1.00  0.00            
ATOM   3477  OW  SOL   870      10.100   6.500  31.100  1.00  0.00            
ATOM   3478  HW1 SOL   870       9.300   6.000  31.000  1.00  0.00            
ATOM   3479  HW2 SOL   870      10.500   6.300  31.900  1.00  0.00            
ATOM   3480  MW  SOL   870      10.000   6.400  31.200  1.00  0.00            
ATOM   3481  OW  SOL   871       5.400   4.300  31.100  1.00  0.00            
ATOM   3482  HW1 SOL   871       5.300   5.200  31.400  1.00  0.00            
ATOM   3483  HW2 SOL   871       4.900   3.800  31.600  1.00  0.00            
ATOM   3484  MW  SOL   871       5.300   4.400  31.200  1.00  0.00            
ATOM   3485  OW  SOL   872       8.100   4.400  31.200  1.00  0.00            
ATOM   3486  HW1 SOL   872       7.200   4.400  31.100  1.00  0.00            
ATOM   3487  HW2 SOL   872       8.400   4.100  30.300  1.00  0.00            
ATOM   3488  MW  SOL   872       8.000   4.400  31.000  1.00  0.00            
ATOM   3489  OW  SOL   873       5.400   9.000  31.400  1.00  0.00            
ATOM   3490  HW1 SOL   873       5.200   9.400  32.300  1.00  0.00            
ATOM   3491  HW2 SOL   873       6.400   9.100  31.400  1.00  0.00            
ATOM   3492  MW  SOL   873       5.500   9.100  31.500  1.00  0.00            
ATOM   3493  OW  SOL   874       8.400   8.900  31.300  1.00  0.00            
ATOM   3494  HW1 SOL   874       9.000   8.200  31.200  1.00  0.00            
ATOM   3495  HW2 SOL   874       8.600   9.600  30.700  1.00  0.00            
ATOM   3496  MW  SOL   874       8.500   8.900  31.200  1.00  0.00            
ATOM   3497  OW  SOL   875       1.000  13.000  28.000  1.00  0.00            
ATOM   3498  HW1 SOL   875       0.300  13.100  28.700  1.00  0.00            
ATOM   3499  HW2 SOL   875       0.800  13.700  27.400  1.00  0.00            
ATOM   3500  MW  SOL   875       0.900  13.100  28.000  1.00  0.00            
ATOM   3501  OW  SOL   876       0.400  13.500  34.200  1.00  0.00            
ATOM   3502  HW1 SOL   876       1.300  13.400  34.000  1.00  0.00            
ATOM   3503  HW2 SOL   876       0.200  12.700  34.700  1.00  0.00            
ATOM   3504  MW  SOL   876       0.500  13.400  34.300  1.00  0.00            
ATOM   3505  OW  SOL   877       0.200  15.000  26.300  1.00  0.00            
ATOM   3506  HW1 SOL   877      -0.400  15.700  26.600  1.00  0.00            
ATOM   3507  HW2 SOL   877       0.300  15.100  25.400  1.00  0.00            
ATOM   3508  MW  SOL   877       0.100  15.100  26.200  1.00  0.00            
ATOM   3509  OW  SOL   878       0.600  15.600  35.900  1.00  0.00            
ATOM   3510  HW1 SOL   878       0.400  14.900  35.200  1.00  0.00            
ATOM   3511  HW2 SOL   878      -0.200  16.200  35.800  1.00  0.00            
ATOM   3512  MW  SOL   878       0.500  15.600  35.800  1.00  0.00            
ATOM   3513  OW  SOL   879       1.000  22.400  26.700  1.00  0.00            
ATOM   3514  HW1 SOL   879       1.000  23.200  27.200  1.00  0.00            
ATOM   3515  HW2 SOL   879       1.900  22.000  26.900  1.00  0.00            
ATOM   3516  MW  SOL   879       1.100  22.400  26.800  1.00  0.00            
ATOM   3517  OW  SOL   880       0.500  23.100  36.100  1.00  0.00            
ATOM   3518  HW1 SOL   880       0.400  23.200  37.000  1.00  0.00            
ATOM   3519  HW2 SOL   880       1.400  22.700  35.900  1.00  0.00            
ATOM   3520  MW  SOL   880       0.600  23.100  36.200  1.00  0.00            
ATOM   3521  OW  SOL   881       7.200  15.600  25.100  1.00  0.00            
ATOM   3522  HW1 SOL   881       7.100  15.100  24.300  1.00  0.00            
ATOM   3523  HW2 SOL   881       6.400  16.000  25.200  1.00  0.00            
ATOM   3524  MW  SOL   881       7.100  15.600  25.000  1.00  0.00            
ATOM   3525  OW  SOL   882       7.100  21.900  25.100  1.00  0.00            
ATOM   3526  HW1 SOL   882       7.100  22.600  25.800  1.00  0.00            
ATOM   3527  HW2 SOL   882       7.900  21.400  25.200  1.00  0.00            
ATOM   3528  MW  SOL   882       7.200  21.900  25.200  1.00  0.00            
ATOM   3529  OW  SOL   883       7.000  14.100  27.700  1.00  0.00            
ATOM   3530  HW1 SOL   883       7.300  14.700  27.000  1.00  0.00            
ATOM   3531  HW2 SOL   883       6.300  14.500  28.200  1.00  0.00            
ATOM   3532  MW  SOL   883       6.900  14.300  27.700  1.00  0.00            
ATOM   3533  OW  SOL   884       7.000  23.800  27.500  1.00  0.00            
ATOM   3534  HW1 SOL   884       6.100  23.400  27.800  1.00  0.00            
ATOM   3535  HW2 SOL   884       6.800  24.700  27.200  1.00  0.00            
ATOM   3536  MW  SOL   884       6.800  23.800  27.500  1.00  0.00            
ATOM   3537  OW  SOL   885       7.000  14.700  35.100  1.00  0.00            
ATOM   3538  HW1 SOL   885       7.900  14.800  34.800  1.00  0.00            
ATOM   3539  HW2 SOL   885       6.800  13.800  35.000  1.00  0.00            
ATOM   3540  MW  SOL   885       7.100  14.600  35.100  1.00  0.00            
ATOM   3541  OW  SOL   886       6.900  23.500  35.300  1.00  0.00            
ATOM   3542  HW1 SOL   886       6.900  23.400  36.200  1.00  0.00            
ATOM   3543  HW2 SOL   886       7.700  23.200  35.000  1.00  0.00            
ATOM   3544  MW  SOL   886       7.000  23.500  35.300  1.00  0.00            
ATOM   3545  OW  SOL   887       5.000  17.300  25.200  1.00  0.00            
ATOM   3546  HW1 SOL   887       4.300  17.000  25.800  1.00  0.00            
ATOM   3547  HW2 SOL   887       4.800  18.200  25.100  1.00  0.00            
ATOM   3548  MW  SOL   887       4.800  17.400  25.300  1.00  0.00            
ATOM   3549  OW  SOL   888       4.800  20.000  24.700  1.00  0.00            
ATOM   3550  HW1 SOL   888       4.300  20.300  24.000  1.00  0.00            
ATOM   3551  HW2 SOL   888       5.400  20.600  24.900  1.00  0.00            
ATOM   3552  MW  SOL   888       4.800  20.100  24.700  1.00  0.00            
ATOM   3553  OW  SOL   889       2.900  13.200  30.000  1.00  0.00            
ATOM   3554  HW1 SOL   889       2.100  13.000  29.500  1.00  0.00            
ATOM   3555  HW2 SOL   889       3.400  12.400  29.900  1.00  0.00            
ATOM   3556  MW  SOL   889       2.900  13.100  30.000  1.00  0.00            
ATOM   3557  OW  SOL   890       3.000  13.400  32.900  1.00  0.00            
ATOM   3558  HW1 SOL   890       2.900  13.300  32.000  1.00  0.00            
ATOM   3559  HW2 SOL   890       3.200  14.400  33.000  1.00  0.00            
ATOM   3560  MW  SOL   890       3.000  13.500  32.800  1.00  0.00            
ATOM   3561  OW  SOL   891       2.900  16.400  27.200  1.00  0.00            
ATOM   3562  HW1 SOL   891       3.200  15.800  27.900  1.00  0.00            
ATOM   3563  HW2 SOL   891       2.100  16.000  26.900  1.00  0.00            
ATOM   3564  MW  SOL   891       2.800  16.300  27.200  1.00  0.00            
ATOM   3565  OW  SOL   892       2.900  17.100  35.400  1.00  0.00            
ATOM   3566  HW1 SOL   892       3.300  17.100  36.300  1.00  0.00            
ATOM   3567  HW2 SOL   892       2.100  16.700  35.500  1.00  0.00            
ATOM   3568  MW  SOL   892       2.900  17.100  35.500  1.00  0.00            
ATOM   3569  OW  SOL   893       3.200  20.700  27.100  1.00  0.00            
ATOM   3570  HW1 SOL   893       3.200  20.500  26.200  1.00  0.00            
ATOM   3571  HW2 SOL   893       3.000  20.000  27.600  1.00  0.00            
ATOM   3572  MW  SOL   893       3.200  20.600  27.100  1.00  0.00            
ATOM   3573  OW  SOL   894       2.900  21.700  35.400  1.00  0.00            
ATOM   3574  HW1 SOL   894       3.500  22.200  35.000  1.00  0.00            
ATOM   3575  HW2 SOL   894       2.800  20.900  34.700  1.00  0.00            
ATOM   3576  MW  SOL   894       3.000  21.600  35.200  1.00  0.00            
ATOM   3577  OW  SOL   895       4.700  15.200  28.900  1.00  0.00            
ATOM   3578  HW1 SOL   895       4.300  14.500  29.400  1.00  0.00            
ATOM   3579  HW2 SOL   895       5.100  15.800  29.600  1.00  0.00            
ATOM   3580  MW  SOL   895       4.700  15.200  29.000  1.00  0.00            
ATOM   3581  OW  SOL   896       4.500  23.000  29.000  1.00  0.00            
ATOM   3582  HW1 SOL   896       5.000  22.500  29.500  1.00  0.00            
ATOM   3583  HW2 SOL   896       3.700  22.400  28.700  1.00  0.00            
ATOM   3584  MW  SOL   896       4.400  22.900  29.000  1.00  0.00            
ATOM   3585  OW  SOL   897       4.400  15.700  33.600  1.00  0.00            
ATOM   3586  HW1 SOL   897       3.900  16.200  34.200  1.00  0.00            
ATOM   3587  HW2 SOL   897       4.900  15.200  34.200  1.00  0.00            
ATOM   3588  MW  SOL   897       4.400  15.700  33.800  1.00  0.00            
ATOM   3589  OW  SOL   898       4.700  22.700  33.400  1.00  0.00            
ATOM   3590  HW1 SOL   898       5.500  22.900  34.000  1.00  0.00            
ATOM   3591  HW2 SOL   898       4.300  23.600  33.300  1.00  0.00            
ATOM   3592  MW  SOL   898       4.700  22.900  33.500  1.00  0.00            
ATOM   3593  OW  SOL   899      10.900  17.100  22.900  1.00  0.00            
ATOM   3594  HW1 SOL   899      10.500  17.200  23.700  1.00  0.00            
ATOM   3595  HW2 SOL   899      11.800  16.800  23.100  1.00  0.00            
ATOM   3596  MW  SOL   899      11.000  17.000  23.000  1.00  0.00            
ATOM   3597  OW  SOL   900       9.600  20.400  25.700  1.00  0.00            
ATOM   3598  HW1 SOL   900       9.400  19.500  25.700  1.00  0.00            
ATOM   3599  HW2 SOL   900      10.000  20.600  24.800  1.00  0.00            
ATOM   3600  MW  SOL   900       9.700  20.300  25.600  1.00  0.00            
ATOM   3601  OW  SOL   901      10.700  12.900  30.000  1.00  0.00            
ATOM   3602  HW1 SOL   901      10.400  12.000  29.800  1.00  0.00            
ATOM   3603  HW2 SOL   901      11.100  12.900  30.900  1.00  0.00            
ATOM   3604  MW  SOL   901      10.700  12.800  30.100  1.00  0.00            
ATOM   3605  OW  SOL   902      10.900  12.900  32.800  1.00  0.00            
ATOM   3606  HW1 SOL   902      10.300  13.600  33.000  1.00  0.00            
ATOM   3607  HW2 SOL   902      11.500  12.800  33.500  1.00  0.00            
ATOM   3608  MW  SOL   902      10.900  13.000  32.900  1.00  0.00            
ATOM   3609  OW  SOL   903      10.800  16.600  27.800  1.00  0.00            
ATOM   3610  HW1 SOL   903      10.200  15.900  28.200  1.00  0.00            
ATOM   3611  HW2 SOL   903      11.100  17.200  28.400  1.00  0.00            
ATOM   3612  MW  SOL   903      10.700  16.600  27.900  1.00  0.00            
ATOM   3613  OW  SOL   904      11.100  17.000  35.600  1.00  0.00            
ATOM   3614  HW1 SOL   904      10.300  17.200  36.100  1.00  0.00            
ATOM   3615  HW2 SOL   904      11.200  17.800  35.100  1.00  0.00            
ATOM   3616  MW  SOL   904      11.000  17.200  35.600  1.00  0.00            
ATOM   3617  OW  SOL   905      11.200  21.200  27.800  1.00  0.00            
ATOM   3618  HW1 SOL   905      10.500  20.900  27.200  1.00  0.00            
ATOM   3619  HW2 SOL   905      11.800  21.700  27.300  1.00  0.00            
ATOM   3620  MW  SOL   905      11.200  21.200  27.600  1.00  0.00            
ATOM   3621  OW  SOL   906      10.900  21.300  35.100  1.00  0.00            
ATOM   3622  HW1 SOL   906      10.500  21.900  34.500  1.00  0.00            
ATOM   3623  HW2 SOL   906      11.700  21.800  35.300  1.00  0.00            
ATOM   3624  MW  SOL   906      11.000  21.400  35.100  1.00  0.00            
ATOM   3625  OW  SOL   907       9.100  15.100  29.300  1.00  0.00            
ATOM   3626  HW1 SOL   907       9.500  14.300  29.800  1.00  0.00            
ATOM   3627  HW2 SOL   907       8.500  14.600  28.700  1.00  0.00            
ATOM   3628  MW  SOL   907       9.100  14.900  29.300  1.00  0.00            
ATOM   3629  OW  SOL   908       9.400  22.900  28.800  1.00  0.00            
ATOM   3630  HW1 SOL   908       9.900  22.300  28.400  1.00  0.00            
ATOM   3631  HW2 SOL   908       8.600  23.000  28.300  1.00  0.00            
ATOM   3632  MW  SOL   908       9.400  22.800  28.700  1.00  0.00            
ATOM   3633  OW  SOL   909       9.300  15.300  33.600  1.00  0.00            
ATOM   3634  HW1 SOL   909       8.900  15.700  32.900  1.00  0.00            
ATOM   3635  HW2 SOL   909       9.800  15.900  34.100  1.00  0.00            
ATOM   3636  MW  SOL   909       9.300  15.400  33.600  1.00  0.00            
ATOM   3637  OW  SOL   910       9.100  22.900  33.700  1.00  0.00            
ATOM   3638  HW1 SOL   910       8.900  22.600  32.900  1.00  0.00            
ATOM   3639  HW2 SOL   910       9.300  23.900  33.500  1.00  0.00            
ATOM   3640  MW  SOL   910       9.100  23.000  33.600  1.00  0.00            
ATOM   3641  OW  SOL   911       4.300  19.200  31.300  1.00  0.00            
ATOM   3642  HW1 SOL   911       4.900  20.000  31.100  1.00  0.00            
ATOM   3643  HW2 SOL   911       3.800  19.100  30.500  1.00  0.00            
ATOM   3644  MW  SOL   911       4.300  19.300  31.100  1.00  0.00            
ATOM   3645  OW  SOL   912       9.700  19.500  31.400  1.00  0.00            
ATOM   3646  HW1 SOL   912      10.200  19.600  32.200  1.00  0.00            
ATOM   3647  HW2 SOL   912       9.300  18.600  31.500  1.00  0.00            
ATOM   3648  MW  SOL   912       9.700  19.400  31.500  1.00  0.00            
ATOM   3649  OW  SOL   913       2.800  19.400  33.700  1.00  0.00            
ATOM   3650  HW1 SOL   913       2.900  18.600  34.300  1.00  0.00            
ATOM   3651  HW2 SOL   913       3.500  19.200  33.000  1.00  0.00            
ATOM   3652  MW  SOL   913       2.900  19.300  33.700  1.00  0.00            
ATOM   3653  OW  SOL   914      11.100  19.000  33.700  1.00  0.00            
ATOM   3654  HW1 SOL   914      10.900  19.700  34.200  1.00  0.00            
ATOM   3655  HW2 SOL   914      12.100  19.000  33.600  1.00  0.00            
ATOM   3656  MW  SOL   914      11.200  19.100  33.700  1.00  0.00            
ATOM   3657  OW  SOL   915       2.700  18.500  29.000  1.00  0.00            
ATOM   3658  HW1 SOL   915       1.700  18.700  29.100  1.00  0.00            
ATOM   3659  HW2 SOL   915       2.700  17.900  28.200  1.00  0.00            
ATOM   3660  MW  SOL   915       2.500  18.500  28.900  1.00  0.00            
ATOM   3661  OW  SOL   916      11.700  19.000  29.700  1.00  0.00            
ATOM   3662  HW1 SOL   916      11.000  19.100  30.400  1.00  0.00            
ATOM   3663  HW2 SOL   916      11.500  19.800  29.100  1.00  0.00            
ATOM   3664  MW  SOL   916      11.600  19.100  29.700  1.00  0.00            
ATOM   3665  OW  SOL   917       5.900  16.900  31.500  1.00  0.00            
ATOM   3666  HW1 SOL   917       5.300  16.400  32.000  1.00  0.00            
ATOM   3667  HW2 SOL   917       5.500  17.800  31.500  1.00  0.00            
ATOM   3668  MW  SOL   917       5.800  17.000  31.600  1.00  0.00            
ATOM   3669  OW  SOL   918       8.600  16.800  31.400  1.00  0.00            
ATOM   3670  HW1 SOL   918       7.600  16.700  31.400  1.00  0.00            
ATOM   3671  HW2 SOL   918       8.900  16.100  30.700  1.00  0.00            
ATOM   3672  MW  SOL   918       8.500  16.700  31.300  1.00  0.00            
ATOM   3673  OW  SOL   919       5.500  21.600  31.100  1.00  0.00            
ATOM   3674  HW1 SOL   919       6.400  21.800  31.200  1.00  0.00            
ATOM   3675  HW2 SOL   919       5.100  21.800  31.900  1.00  0.00            
ATOM   3676  MW  SOL   919       5.500  21.700  31.200  1.00  0.00            
ATOM   3677  OW  SOL   920       8.300  21.800  31.300  1.00  0.00            
ATOM   3678  HW1 SOL   920       8.500  22.200  30.400  1.00  0.00            
ATOM   3679  HW2 SOL   920       8.700  20.900  31.300  1.00  0.00            
ATOM   3680  MW  SOL   920       8.400  21.800  31.200  1.00  0.00            
ATOM   3681  OW  SOL   921       1.200  25.000  27.800  1.00  0.00            
ATOM   3682  HW1 SOL   921       0.300  24.800  27.900  1.00  0.00            
ATOM   3683  HW2 SOL   921       1.300  25.700  27.200  1.00  0.00            
ATOM   3684  MW  SOL   921       1.100  25.100  27.800  1.00  0.00            
ATOM   3685  OW  SOL   922       0.800  25.300  34.400  1.00  0.00            
ATOM   3686  HW1 SOL   922       1.600  25.000  34.100  1.00  0.00            
ATOM   3687  HW2 SOL   922       0.500  24.600  35.000  1.00  0.00            
ATOM   3688  MW  SOL   922       0.800  25.200  34.400  1.00  0.00            
ATOM   3689  OW  SOL   923       1.200  27.600  26.500  1.00  0.00            
ATOM   3690  HW1 SOL   923       0.300  27.900  26.800  1.00  0.00            
ATOM   3691  HW2 SOL   923       1.200  27.300  25.600  1.00  0.00            
ATOM   3692  MW  SOL   923       1.100  27.600  26.400  1.00  0.00            
ATOM   3693  OW  SOL   924       0.600  27.600  36.100  1.00  0.00            
ATOM   3694  HW1 SOL   924       0.600  26.900  35.400  1.00  0.00            
ATOM   3695  HW2 SOL   924       0.000  28.300  35.700  1.00  0.00            
ATOM   3696  MW  SOL   924       0.500  27.600  36.000  1.00  0.00            
ATOM   3697  OW  SOL   925       0.500  34.400  26.500  1.00  0.00            
ATOM   3698  HW1 SOL   925       0.700  35.200  26.900  1.00  0.00            
ATOM   3699  HW2 SOL   925       1.200  33.800  26.800  1.00  0.00            
ATOM   3700  MW  SOL   925       0.600  34.400  26.600  1.00  0.00            
ATOM   3701  OW  SOL   926       0.700  34.900  36.000  1.00  0.00            
ATOM   3702  HW1 SOL   926       1.400  34.400  35.600  1.00  0.00            
ATOM   3703  HW2 SOL   926       0.800  34.800  36.900  1.00  0.00            
ATOM   3704  MW  SOL   926       0.800  34.800  36.000  1.00  0.00            
ATOM   3705  OW  SOL   927       6.700  28.800  24.800  1.00  0.00            
ATOM   3706  HW1 SOL   927       5.800  29.200  25.000  1.00  0.00            
ATOM   3707  HW2 SOL   927       6.500  28.100  24.200  1.00  0.00            
ATOM   3708  MW  SOL   927       6.500  28.700  24.800  1.00  0.00            
ATOM   3709  OW  SOL   928       7.000  33.700  24.800  1.00  0.00            
ATOM   3710  HW1 SOL   928       6.900  34.400  25.400  1.00  0.00            
ATOM   3711  HW2 SOL   928       7.900  33.600  24.800  1.00  0.00            
ATOM   3712  MW  SOL   928       7.100  33.800  24.900  1.00  0.00            
ATOM   3713  OW  SOL   929       6.700  26.500  27.100  1.00  0.00            
ATOM   3714  HW1 SOL   929       6.800  27.000  26.300  1.00  0.00            
ATOM   3715  HW2 SOL   929       6.200  27.100  27.700  1.00  0.00            
ATOM   3716  MW  SOL   929       6.700  26.700  27.100  1.00  0.00            
ATOM   3717  OW  SOL   930       7.100  35.500  27.100  1.00  0.00            
ATOM   3718  HW1 SOL   930       6.300  35.400  27.600  1.00  0.00            
ATOM   3719  HW2 SOL   930       7.300  36.400  27.100  1.00  0.00            
ATOM   3720  MW  SOL   930       7.100  35.600  27.100  1.00  0.00            
ATOM   3721  OW  SOL   931       8.800  27.300  33.800  1.00  0.00            
ATOM   3722  HW1 SOL   931       8.500  27.800  33.000  1.00  0.00            
ATOM   3723  HW2 SOL   931       9.300  27.900  34.300  1.00  0.00            
ATOM   3724  MW  SOL   931       8.800  27.400  33.800  1.00  0.00            
ATOM   3725  OW  SOL   932       6.700  36.100  35.200  1.00  0.00            
ATOM   3726  HW1 SOL   932       6.700  35.500  35.900  1.00  0.00            
ATOM   3727  HW2 SOL   932       7.400  35.900  34.600  1.00  0.00            
ATOM   3728  MW  SOL   932       6.800  36.000  35.200  1.00  0.00            
ATOM   3729  OW  SOL   933       4.300  29.800  25.300  1.00  0.00            
ATOM   3730  HW1 SOL   933       4.300  30.700  25.200  1.00  0.00            
ATOM   3731  HW2 SOL   933       3.800  29.600  26.100  1.00  0.00            
ATOM   3732  MW  SOL   933       4.300  29.900  25.400  1.00  0.00            
ATOM   3733  OW  SOL   934       3.200  33.900  22.700  1.00  0.00            
ATOM   3734  HW1 SOL   934       2.900  33.000  22.300  1.00  0.00            
ATOM   3735  HW2 SOL   934       3.600  34.300  21.900  1.00  0.00            
ATOM   3736  MW  SOL   934       3.200  33.800  22.500  1.00  0.00            
ATOM   3737  OW  SOL   935       3.300  25.300  29.700  1.00  0.00            
ATOM   3738  HW1 SOL   935       2.500  25.400  29.300  1.00  0.00            
ATOM   3739  HW2 SOL   935       3.600  24.400  29.500  1.00  0.00            
ATOM   3740  MW  SOL   935       3.300  25.200  29.600  1.00  0.00            
ATOM   3741  OW  SOL   936       3.300  24.900  32.600  1.00  0.00            
ATOM   3742  HW1 SOL   936       3.200  24.900  31.600  1.00  0.00            
ATOM   3743  HW2 SOL   936       3.700  25.700  32.800  1.00  0.00            
ATOM   3744  MW  SOL   936       3.300  25.000  32.500  1.00  0.00            
ATOM   3745  OW  SOL   937       3.200  29.100  27.800  1.00  0.00            
ATOM   3746  HW1 SOL   937       2.500  28.500  27.600  1.00  0.00            
ATOM   3747  HW2 SOL   937       3.800  28.600  28.300  1.00  0.00            
ATOM   3748  MW  SOL   937       3.200  28.900  27.800  1.00  0.00            
ATOM   3749  OW  SOL   938       3.000  28.900  35.600  1.00  0.00            
ATOM   3750  HW1 SOL   938       3.600  29.000  36.300  1.00  0.00            
ATOM   3751  HW2 SOL   938       2.200  28.600  36.000  1.00  0.00            
ATOM   3752  MW  SOL   938       3.000  28.800  35.700  1.00  0.00            
ATOM   3753  OW  SOL   939       2.900  33.000  27.300  1.00  0.00            
ATOM   3754  HW1 SOL   939       2.800  32.200  27.800  1.00  0.00            
ATOM   3755  HW2 SOL   939       3.300  32.700  26.500  1.00  0.00            
ATOM   3756  MW  SOL   939       2.900  32.900  27.200  1.00  0.00            
ATOM   3757  OW  SOL   940       4.400  35.200  33.300  1.00  0.00            
ATOM   3758  HW1 SOL   940       3.800  36.000  33.100  1.00  0.00            
ATOM   3759  HW2 SOL   940       5.100  35.600  33.700  1.00  0.00            
ATOM   3760  MW  SOL   940       4.400  35.400  33.300  1.00  0.00            
ATOM   3761  OW  SOL   941       5.200  27.600  29.300  1.00  0.00            
ATOM   3762  HW1 SOL   941       4.600  26.900  29.300  1.00  0.00            
ATOM   3763  HW2 SOL   941       5.700  27.500  30.100  1.00  0.00            
ATOM   3764  MW  SOL   941       5.200  27.500  29.400  1.00  0.00            
ATOM   3765  OW  SOL   942       4.400  35.100  28.400  1.00  0.00            
ATOM   3766  HW1 SOL   942       4.700  34.600  29.200  1.00  0.00            
ATOM   3767  HW2 SOL   942       3.900  34.500  28.000  1.00  0.00            
ATOM   3768  MW  SOL   942       4.400  35.000  28.500  1.00  0.00            
ATOM   3769  OW  SOL   943       4.400  27.100  33.500  1.00  0.00            
ATOM   3770  HW1 SOL   943       5.200  26.700  33.800  1.00  0.00            
ATOM   3771  HW2 SOL   943       4.100  27.800  34.200  1.00  0.00            
ATOM   3772  MW  SOL   943       4.400  27.100  33.600  1.00  0.00            
ATOM   3773  OW  SOL   944       2.900  33.700  35.000  1.00  0.00            
ATOM   3774  HW1 SOL   944       2.800  33.000  34.400  1.00  0.00            
ATOM   3775  HW2 SOL   944       3.400  34.400  34.500  1.00  0.00            
ATOM   3776  MW  SOL   944       2.900  33.700  34.900  1.00  0.00            
ATOM   3777  OW  SOL   945       9.000  29.700  24.700  1.00  0.00            
ATOM   3778  HW1 SOL   945       8.100  29.500  24.900  1.00  0.00            
ATOM   3779  HW2 SOL   945       9.400  29.600  25.600  1.00  0.00            
ATOM   3780  MW  SOL   945       9.000  29.700  24.900  1.00  0.00            
ATOM   3781  OW  SOL   946       9.600  32.800  24.700  1.00  0.00            
ATOM   3782  HW1 SOL   946      10.400  33.000  24.300  1.00  0.00            
ATOM   3783  HW2 SOL   946       9.400  31.800  24.500  1.00  0.00            
ATOM   3784  MW  SOL   946       9.700  32.700  24.700  1.00  0.00            
ATOM   3785  OW  SOL   947      10.500  25.200  29.800  1.00  0.00            
ATOM   3786  HW1 SOL   947      10.500  25.300  30.700  1.00  0.00            
ATOM   3787  HW2 SOL   947      10.100  24.400  29.600  1.00  0.00            
ATOM   3788  MW  SOL   947      10.500  25.100  29.900  1.00  0.00            
ATOM   3789  OW  SOL   948      10.400  25.600  32.600  1.00  0.00            
ATOM   3790  HW1 SOL   948      11.300  25.600  33.000  1.00  0.00            
ATOM   3791  HW2 SOL   948       9.800  26.100  33.100  1.00  0.00            
ATOM   3792  MW  SOL   948      10.400  25.600  32.700  1.00  0.00            
ATOM   3793  OW  SOL   949      10.800  28.900  27.300  1.00  0.00            
ATOM   3794  HW1 SOL   949      10.300  28.200  27.800  1.00  0.00            
ATOM   3795  HW2 SOL   949      11.200  29.500  27.900  1.00  0.00            
ATOM   3796  MW  SOL   949      10.800  28.900  27.400  1.00  0.00            
ATOM   3797  OW  SOL   950      10.400  29.100  35.200  1.00  0.00            
ATOM   3798  HW1 SOL   950      10.000  29.400  36.000  1.00  0.00            
ATOM   3799  HW2 SOL   950      10.800  29.900  34.800  1.00  0.00            
ATOM   3800  MW  SOL   950      10.400  29.200  35.300  1.00  0.00            
ATOM   3801  OW  SOL   951      11.100  33.600  27.300  1.00  0.00            
ATOM   3802  HW1 SOL   951      11.900  34.100  27.100  1.00  0.00            
ATOM   3803  HW2 SOL   951      10.800  33.300  26.400  1.00  0.00            
ATOM   3804  MW  SOL   951      11.200  33.600  27.200  1.00  0.00            
ATOM   3805  OW  SOL   952      10.200  33.600  35.300  1.00  0.00            
ATOM   3806  HW1 SOL   952      10.900  34.200  35.400  1.00  0.00            
ATOM   3807  HW2 SOL   952       9.600  34.100  34.800  1.00  0.00            
ATOM   3808  MW  SOL   952      10.200  33.700  35.200  1.00  0.00            
ATOM   3809  OW  SOL   953       9.200  27.400  28.800  1.00  0.00            
ATOM   3810  HW1 SOL   953       9.700  26.700  29.300  1.00  0.00            
ATOM   3811  HW2 SOL   953       8.500  26.800  28.400  1.00  0.00            
ATOM   3812  MW  SOL   953       9.200  27.200  28.800  1.00  0.00            
ATOM   3813  OW  SOL   954       9.100  34.700  28.600  1.00  0.00            
ATOM   3814  HW1 SOL   954       8.400  34.800  28.000  1.00  0.00            
ATOM   3815  HW2 SOL   954       9.800  34.100  28.100  1.00  0.00            
ATOM   3816  MW  SOL   954       9.100  34.600  28.500  1.00  0.00            
ATOM   3817  OW  SOL   955       6.800  28.300   0.900  1.00  0.00            
ATOM   3818  HW1 SOL   955       6.600  27.700   0.200  1.00  0.00            
ATOM   3819  HW2 SOL   955       6.000  28.900   0.900  1.00  0.00            
ATOM   3820  MW  SOL   955       6.700  28.300   0.800  1.00  0.00            
ATOM   3821  OW  SOL   956       8.800  35.100  33.600  1.00  0.00            
ATOM   3822  HW1 SOL   956       9.400  35.800  33.300  1.00  0.00            
ATOM   3823  HW2 SOL   956       8.600  34.600  32.800  1.00  0.00            
ATOM   3824  MW  SOL   956       8.800  35.100  33.400  1.00  0.00            
ATOM   3825  OW  SOL   957       3.600  31.400  31.500  1.00  0.00            
ATOM   3826  HW1 SOL   957       4.200  32.100  31.200  1.00  0.00            
ATOM   3827  HW2 SOL   957       2.900  31.500  30.800  1.00  0.00            
ATOM   3828  MW  SOL   957       3.600  31.500  31.400  1.00  0.00            
ATOM   3829  OW  SOL   958      10.100  31.300  31.400  1.00  0.00            
ATOM   3830  HW1 SOL   958      10.700  31.100  32.200  1.00  0.00            
ATOM   3831  HW2 SOL   958       9.400  30.700  31.500  1.00  0.00            
ATOM   3832  MW  SOL   958      10.100  31.200  31.500  1.00  0.00            
ATOM   3833  OW  SOL   959       2.000  31.500  33.800  1.00  0.00            
ATOM   3834  HW1 SOL   959       2.400  30.800  34.300  1.00  0.00            
ATOM   3835  HW2 SOL   959       2.400  31.600  32.900  1.00  0.00            
ATOM   3836  MW  SOL   959       2.100  31.400  33.700  1.00  0.00            
ATOM   3837  OW  SOL   960      11.400  31.400  34.200  1.00  0.00            
ATOM   3838  HW1 SOL   960      12.300  31.500  33.900  1.00  0.00            
ATOM   3839  HW2 SOL   960      11.100  32.200  34.500  1.00  0.00            
ATOM   3840  MW  SOL   960      11.500  31.500  34.200  1.00  0.00            
ATOM   3841  OW  SOL   961       1.900  31.200  29.300  1.00  0.00            
ATOM   3842  HW1 SOL   961       2.300  30.400  28.900  1.00  0.00            
ATOM   3843  HW2 SOL   961       0.900  31.000  29.100  1.00  0.00            
ATOM   3844  MW  SOL   961       1.800  31.000  29.200  1.00  0.00            
ATOM   3845  OW  SOL   962      11.800  31.300  28.900  1.00  0.00            
ATOM   3846  HW1 SOL   962      11.300  31.400  29.700  1.00  0.00            
ATOM   3847  HW2 SOL   962      11.600  32.100  28.400  1.00  0.00            
ATOM   3848  MW  SOL   962      11.700  31.400  28.900  1.00  0.00            
ATOM   3849  OW  SOL   963       5.300  29.300  31.800  1.00  0.00            
ATOM   3850  HW1 SOL   963       4.900  30.100  31.700  1.00  0.00            
ATOM   3851  HW2 SOL   963       4.700  28.600  32.100  1.00  0.00            
ATOM   3852  MW  SOL   963       5.200  29.300  31.800  1.00  0.00            
ATOM   3853  OW  SOL   964       8.100  28.900  31.400  1.00  0.00            
ATOM   3854  HW1 SOL   964       8.200  28.400  30.600  1.00  0.00            
ATOM   3855  HW2 SOL   964       7.200  29.100  31.400  1.00  0.00            
ATOM   3856  MW  SOL   964       8.000  28.800  31.300  1.00  0.00            
ATOM   3857  OW  SOL   965       5.200  33.800  30.900  1.00  0.00            
ATOM   3858  HW1 SOL   965       6.200  33.700  30.900  1.00  0.00            
ATOM   3859  HW2 SOL   965       5.000  34.200  31.700  1.00  0.00            
ATOM   3860  MW  SOL   965       5.300  33.800  31.000  1.00  0.00            
ATOM   3861  OW  SOL   966       8.300  33.700  31.000  1.00  0.00            
ATOM   3862  HW1 SOL   966       8.500  34.000  30.200  1.00  0.00            
ATOM   3863  HW2 SOL   966       8.700  32.900  31.100  1.00  0.00            
ATOM   3864  MW  SOL   966       8.400  33.600  30.900  1.00  0.00            
ATOM   3865  OW  SOL   967      13.000  24.800  28.600  1.00  0.00            
ATOM   3866  HW1 SOL   967      12.100  24.900  29.000  1.00  0.00            
ATOM   3867  HW2 SOL   967      13.000  25.500  27.900  1.00  0.00            
ATOM   3868  MW  SOL   967      12.900  24.900  28.600  1.00  0.00            
ATOM   3869  OW  SOL   968      12.900  25.600  34.600  1.00  0.00            
ATOM   3870  HW1 SOL   968      12.800  24.700  35.100  1.00  0.00            
ATOM   3871  HW2 SOL   968      13.600  25.500  34.000  1.00  0.00            
ATOM   3872  MW  SOL   968      13.000  25.500  34.600  1.00  0.00            
ATOM   3873  OW  SOL   969      12.700  27.000  26.500  1.00  0.00            
ATOM   3874  HW1 SOL   969      11.900  27.400  26.600  1.00  0.00            
ATOM   3875  HW2 SOL   969      12.800  26.700  25.600  1.00  0.00            
ATOM   3876  MW  SOL   969      12.600  27.000  26.400  1.00  0.00            
ATOM   3877  OW  SOL   970      13.200  27.500  36.300  1.00  0.00            
ATOM   3878  HW1 SOL   970      13.000  26.700  35.800  1.00  0.00            
ATOM   3879  HW2 SOL   970      12.500  28.100  36.300  1.00  0.00            
ATOM   3880  MW  SOL   970      13.100  27.500  36.300  1.00  0.00            
ATOM   3881  OW  SOL   971      13.300  35.400  26.600  1.00  0.00            
ATOM   3882  HW1 SOL   971      13.900  34.800  27.000  1.00  0.00            
ATOM   3883  HW2 SOL   971      13.200  36.000  27.300  1.00  0.00            
ATOM   3884  MW  SOL   971      13.400  35.400  26.800  1.00  0.00            
ATOM   3885  OW  SOL   972      12.800  34.800  36.100  1.00  0.00            
ATOM   3886  HW1 SOL   972      13.700  34.500  35.800  1.00  0.00            
ATOM   3887  HW2 SOL   972      12.900  34.900  37.100  1.00  0.00            
ATOM   3888  MW  SOL   972      13.000  34.800  36.200  1.00  0.00            
ATOM   3889  OW  SOL   973      18.800  28.000  25.300  1.00  0.00            
ATOM   3890  HW1 SOL   973      18.000  28.500  25.300  1.00  0.00            
ATOM   3891  HW2 SOL   973      18.700  27.400  24.500  1.00  0.00            
ATOM   3892  MW  SOL   973      18.700  28.000  25.200  1.00  0.00            
ATOM   3893  OW  SOL   974      18.600  34.100  25.400  1.00  0.00            
ATOM   3894  HW1 SOL   974      18.700  34.600  26.200  1.00  0.00            
ATOM   3895  HW2 SOL   974      19.500  33.700  25.300  1.00  0.00            
ATOM   3896  MW  SOL   974      18.800  34.100  25.500  1.00  0.00            
ATOM   3897  OW  SOL   975      19.200  26.700  27.600  1.00  0.00            
ATOM   3898  HW1 SOL   975      19.000  27.000  26.700  1.00  0.00            
ATOM   3899  HW2 SOL   975      18.400  26.800  28.100  1.00  0.00            
ATOM   3900  MW  SOL   975      19.100  26.700  27.600  1.00  0.00            
ATOM   3901  OW  SOL   976      19.000  35.500  27.900  1.00  0.00            
ATOM   3902  HW1 SOL   976      18.200  35.300  28.300  1.00  0.00            
ATOM   3903  HW2 SOL   976      19.200  36.400  27.900  1.00  0.00            
ATOM   3904  MW  SOL   976      18.900  35.600  28.000  1.00  0.00            
ATOM   3905  OW  SOL   977      19.000  26.100  35.100  1.00  0.00            
ATOM   3906  HW1 SOL   977      18.600  25.300  35.500  1.00  0.00            
ATOM   3907  HW2 SOL   977      19.700  25.900  34.600  1.00  0.00            
ATOM   3908  MW  SOL   977      19.000  26.000  35.100  1.00  0.00            
ATOM   3909  OW  SOL   978      18.800  36.000  35.600  1.00  0.00            
ATOM   3910  HW1 SOL   978      18.800  35.400  36.400  1.00  0.00            
ATOM   3911  HW2 SOL   978      19.600  35.800  35.100  1.00  0.00            
ATOM   3912  MW  SOL   978      18.900  35.900  35.700  1.00  0.00            
ATOM   3913  OW  SOL   979      16.300  29.400  25.300  1.00  0.00            
ATOM   3914  HW1 SOL   979      16.000  29.000  26.100  1.00  0.00            
ATOM   3915  HW2 SOL   979      16.600  30.300  25.500  1.00  0.00            
ATOM   3916  MW  SOL   979      16.300  29.500  25.400  1.00  0.00            
ATOM   3917  OW  SOL   980      16.700  32.400  25.400  1.00  0.00            
ATOM   3918  HW1 SOL   980      17.500  32.900  25.400  1.00  0.00            
ATOM   3919  HW2 SOL   980      16.200  32.600  24.600  1.00  0.00            
ATOM   3920  MW  SOL   980      16.700  32.500  25.300  1.00  0.00            
ATOM   3921  OW  SOL   981      15.200  25.200  30.100  1.00  0.00            
ATOM   3922  HW1 SOL   981      14.400  25.100  29.600  1.00  0.00            
ATOM   3923  HW2 SOL   981      15.800  24.700  29.700  1.00  0.00            
ATOM   3924  MW  SOL   981      15.200  25.200  30.000  1.00  0.00            
ATOM   3925  OW  SOL   982      15.100  25.200  32.900  1.00  0.00            
ATOM   3926  HW1 SOL   982      15.000  25.400  32.000  1.00  0.00            
ATOM   3927  HW2 SOL   982      15.700  25.800  33.200  1.00  0.00            
ATOM   3928  MW  SOL   982      15.200  25.300  32.800  1.00  0.00            
ATOM   3929  OW  SOL   983      15.100  28.400  27.500  1.00  0.00            
ATOM   3930  HW1 SOL   983      15.600  27.700  28.000  1.00  0.00            
ATOM   3931  HW2 SOL   983      14.300  28.000  27.200  1.00  0.00            
ATOM   3932  MW  SOL   983      15.000  28.200  27.500  1.00  0.00            
ATOM   3933  OW  SOL   984      15.300  29.100  35.400  1.00  0.00            
ATOM   3934  HW1 SOL   984      16.100  29.100  36.000  1.00  0.00            
ATOM   3935  HW2 SOL   984      14.600  28.800  35.900  1.00  0.00            
ATOM   3936  MW  SOL   984      15.300  29.100  35.600  1.00  0.00            
ATOM   3937  OW  SOL   985      15.000  33.600  27.500  1.00  0.00            
ATOM   3938  HW1 SOL   985      14.900  32.800  28.000  1.00  0.00            
ATOM   3939  HW2 SOL   985      15.600  33.300  26.700  1.00  0.00            
ATOM   3940  MW  SOL   985      15.100  33.400  27.400  1.00  0.00            
ATOM   3941  OW  SOL   986      15.300  33.500  35.100  1.00  0.00            
ATOM   3942  HW1 SOL   986      15.800  34.000  34.500  1.00  0.00            
ATOM   3943  HW2 SOL   986      15.000  32.700  34.700  1.00  0.00            
ATOM   3944  MW  SOL   986      15.300  33.400  35.000  1.00  0.00            
ATOM   3945  OW  SOL   987      16.900  27.100  29.100  1.00  0.00            
ATOM   3946  HW1 SOL   987      16.300  26.400  29.400  1.00  0.00            
ATOM   3947  HW2 SOL   987      16.900  27.800  29.800  1.00  0.00            
ATOM   3948  MW  SOL   987      16.800  27.100  29.300  1.00  0.00            
ATOM   3949  OW  SOL   988      16.400  35.200  29.300  1.00  0.00            
ATOM   3950  HW1 SOL   988      16.700  34.700  30.100  1.00  0.00            
ATOM   3951  HW2 SOL   988      16.000  34.600  28.800  1.00  0.00            
ATOM   3952  MW  SOL   988      16.400  35.100  29.400  1.00  0.00            
ATOM   3953  OW  SOL   989      16.900  27.000  33.600  1.00  0.00            
ATOM   3954  HW1 SOL   989      16.600  27.500  34.300  1.00  0.00            
ATOM   3955  HW2 SOL   989      17.800  26.700  33.900  1.00  0.00            
ATOM   3956  MW  SOL   989      17.000  27.000  33.700  1.00  0.00            
ATOM   3957  OW  SOL   990      16.700  35.200  33.600  1.00  0.00            
ATOM   3958  HW1 SOL   990      16.100  36.000  33.300  1.00  0.00            
ATOM   3959  HW2 SOL   990      17.200  35.600  34.300  1.00  0.00            
ATOM   3960  MW  SOL   990      16.700  35.400  33.700  1.00  0.00            
ATOM   3961  OW  SOL   991      20.800  30.000  25.400  1.00  0.00            
ATOM   3962  HW1 SOL   991      20.000  29.400  25.400  1.00  0.00            
ATOM   3963  HW2 SOL   991      21.300  29.700  26.200  1.00  0.00            
ATOM   3964  MW  SOL   991      20.800  29.900  25.500  1.00  0.00            
ATOM   3965  OW  SOL   992      21.100  32.700  24.900  1.00  0.00            
ATOM   3966  HW1 SOL   992      21.600  32.800  24.100  1.00  0.00            
ATOM   3967  HW2 SOL   992      21.100  31.700  25.000  1.00  0.00            
ATOM   3968  MW  SOL   992      21.200  32.600  24.800  1.00  0.00            
ATOM   3969  OW  SOL   993      22.800  24.700  30.200  1.00  0.00            
ATOM   3970  HW1 SOL   993      22.900  24.700  31.100  1.00  0.00            
ATOM   3971  HW2 SOL   993      22.300  23.900  30.000  1.00  0.00            
ATOM   3972  MW  SOL   993      22.800  24.600  30.300  1.00  0.00            
ATOM   3973  OW  SOL   994      22.800  24.500  33.000  1.00  0.00            
ATOM   3974  HW1 SOL   994      23.500  24.700  33.700  1.00  0.00            
ATOM   3975  HW2 SOL   994      22.200  25.300  33.100  1.00  0.00            
ATOM   3976  MW  SOL   994      22.800  24.700  33.100  1.00  0.00            
ATOM   3977  OW  SOL   995      22.300  28.800  27.700  1.00  0.00            
ATOM   3978  HW1 SOL   995      22.700  29.600  28.000  1.00  0.00            
ATOM   3979  HW2 SOL   995      22.100  28.300  28.400  1.00  0.00            
ATOM   3980  MW  SOL   995      22.300  28.900  27.800  1.00  0.00            
ATOM   3981  OW  SOL   996      22.500  28.500  35.200  1.00  0.00            
ATOM   3982  HW1 SOL   996      22.700  29.200  34.600  1.00  0.00            
ATOM   3983  HW2 SOL   996      22.200  29.000  36.000  1.00  0.00            
ATOM   3984  MW  SOL   996      22.500  28.700  35.200  1.00  0.00            
ATOM   3985  OW  SOL   997      22.800  33.100  27.000  1.00  0.00            
ATOM   3986  HW1 SOL   997      23.600  33.600  26.600  1.00  0.00            
ATOM   3987  HW2 SOL   997      22.200  33.000  26.200  1.00  0.00            
ATOM   3988  MW  SOL   997      22.800  33.200  26.800  1.00  0.00            
ATOM   3989  OW  SOL   998      23.000  33.700  35.300  1.00  0.00            
ATOM   3990  HW1 SOL   998      22.500  34.400  34.800  1.00  0.00            
ATOM   3991  HW2 SOL   998      23.900  34.100  35.300  1.00  0.00            
ATOM   3992  MW  SOL   998      23.000  33.900  35.200  1.00  0.00            
ATOM   3993  OW  SOL   999      21.300  26.900  29.500  1.00  0.00            
ATOM   3994  HW1 SOL   999      20.700  26.600  28.800  1.00  0.00            
ATOM   3995  HW2 SOL   999      21.800  26.100  29.700  1.00  0.00            
ATOM   3996  MW  SOL   999      21.300  26.700  29.400  1.00  0.00            
ATOM   3997  OW  SOL  1000      21.700  34.800  29.400  1.00  0.00            
ATOM   3998  HW1 SOL  1000      20.900  35.000  29.000  1.00  0.00            
ATOM   3999  HW2 SOL  1000      22.200  34.200  28.800  1.00  0.00            
ATOM   4000  MW  SOL  1000      21.700  34.800  29.300  1.00  0.00            
ATOM   4001  OW  SOL  1001      21.200  26.700  33.500  1.00  0.00            
ATOM   4002  HW1 SOL  1001      20.800  27.200  32.800  1.00  0.00            
ATOM   4003  HW2 SOL  1001      21.600  27.400  34.100  1.00  0.00            
ATOM   4004  MW  SOL  1001      21.200  26.900  33.500  1.00  0.00            
ATOM   4005  OW  SOL  1002      21.300  35.400  33.700  1.00  0.00            
ATOM   4006  HW1 SOL  1002      21.700  35.900  33.000  1.00  0.00            
ATOM   4007  HW2 SOL  1002      20.500  35.000  33.200  1.00  0.00            
ATOM   4008  MW  SOL  1002      21.200  35.400  33.500  1.00  0.00            
ATOM   4009  OW  SOL  1003      16.100  31.100  31.200  1.00  0.00            
ATOM   4010  HW1 SOL  1003      16.700  31.900  31.100  1.00  0.00            
ATOM   4011  HW2 SOL  1003      15.600  31.100  30.500  1.00  0.00            
ATOM   4012  MW  SOL  1003      16.100  31.200  31.100  1.00  0.00            
ATOM   4013  OW  SOL  1004      21.500  31.100  31.500  1.00  0.00            
ATOM   4014  HW1 SOL  1004      22.300  30.900  32.000  1.00  0.00            
ATOM   4015  HW2 SOL  1004      21.000  30.300  31.400  1.00  0.00            
ATOM   4016  MW  SOL  1004      21.600  31.000  31.500  1.00  0.00            
ATOM   4017  OW  SOL  1005      14.600  31.100  33.600  1.00  0.00            
ATOM   4018  HW1 SOL  1005      14.800  30.400  34.100  1.00  0.00            
ATOM   4019  HW2 SOL  1005      15.100  30.900  32.800  1.00  0.00            
ATOM   4020  MW  SOL  1005      14.700  31.000  33.500  1.00  0.00            
ATOM   4021  OW  SOL  1006      23.400  30.800  33.600  1.00  0.00            
ATOM   4022  HW1 SOL  1006      24.400  30.900  33.600  1.00  0.00            
ATOM   4023  HW2 SOL  1006      23.100  31.600  34.000  1.00  0.00            
ATOM   4024  MW  SOL  1006      23.500  31.000  33.600  1.00  0.00            
ATOM   4025  OW  SOL  1007      14.600  31.000  28.700  1.00  0.00            
ATOM   4026  HW1 SOL  1007      14.700  30.100  28.300  1.00  0.00            
ATOM   4027  HW2 SOL  1007      13.700  31.100  28.900  1.00  0.00            
ATOM   4028  MW  SOL  1007      14.500  30.900  28.700  1.00  0.00            
ATOM   4029  OW  SOL  1008      23.800  31.100  28.600  1.00  0.00            
ATOM   4030  HW1 SOL  1008      23.500  31.300  29.500  1.00  0.00            
ATOM   4031  HW2 SOL  1008      23.600  31.900  28.100  1.00  0.00            
ATOM   4032  MW  SOL  1008      23.700  31.200  28.700  1.00  0.00            
ATOM   4033  OW  SOL  1009      17.400  28.600  31.500  1.00  0.00            
ATOM   4034  HW1 SOL  1009      17.200  29.500  31.700  1.00  0.00            
ATOM   4035  HW2 SOL  1009      17.200  28.100  32.300  1.00  0.00            
ATOM   4036  MW  SOL  1009      17.400  28.600  31.600  1.00  0.00            
ATOM   4037  OW  SOL  1010      20.200  28.600  31.400  1.00  0.00            
ATOM   4038  HW1 SOL  1010      20.600  28.000  30.800  1.00  0.00            
ATOM   4039  HW2 SOL  1010      19.200  28.500  31.300  1.00  0.00            
ATOM   4040  MW  SOL  1010      20.100  28.500  31.300  1.00  0.00            
ATOM   4041  OW  SOL  1011      17.300  33.500  31.400  1.00  0.00            
ATOM   4042  HW1 SOL  1011      18.200  33.400  31.500  1.00  0.00            
ATOM   4043  HW2 SOL  1011      17.100  34.100  32.100  1.00  0.00            
ATOM   4044  MW  SOL  1011      17.400  33.600  31.500  1.00  0.00            
ATOM   4045  OW  SOL  1012      20.100  33.600  31.700  1.00  0.00            
ATOM   4046  HW1 SOL  1012      20.700  32.900  31.700  1.00  0.00            
ATOM   4047  HW2 SOL  1012      20.300  34.200  31.000  1.00  0.00            
ATOM   4048  MW  SOL  1012      20.200  33.600  31.600  1.00  0.00            
ATOM   4049  OW  SOL  1013      24.800  24.800  28.300  1.00  0.00            
ATOM   4050  HW1 SOL  1013      24.200  24.700  29.000  1.00  0.00            
ATOM   4051  HW2 SOL  1013      24.600  25.700  28.000  1.00  0.00            
ATOM   4052  MW  SOL  1013      24.700  24.900  28.300  1.00  0.00            
ATOM   4053  OW  SOL  1014      25.400  24.900  34.600  1.00  0.00            
ATOM   4054  HW1 SOL  1014      25.200  24.100  35.000  1.00  0.00            
ATOM   4055  HW2 SOL  1014      26.000  24.800  33.900  1.00  0.00            
ATOM   4056  MW  SOL  1014      25.400  24.800  34.500  1.00  0.00            
ATOM   4057  OW  SOL  1015      24.800  27.500  26.800  1.00  0.00            
ATOM   4058  HW1 SOL  1015      24.800  27.500  25.900  1.00  0.00            
ATOM   4059  HW2 SOL  1015      24.000  27.700  27.100  1.00  0.00            
ATOM   4060  MW  SOL  1015      24.700  27.500  26.700  1.00  0.00            
ATOM   4061  OW  SOL  1016      24.800  27.100  36.300  1.00  0.00            
ATOM   4062  HW1 SOL  1016      25.100  26.500  35.700  1.00  0.00            
ATOM   4063  HW2 SOL  1016      24.000  27.500  36.000  1.00  0.00            
ATOM   4064  MW  SOL  1016      24.800  27.100  36.200  1.00  0.00            
ATOM   4065  OW  SOL  1017      25.000  34.700  26.400  1.00  0.00            
ATOM   4066  HW1 SOL  1017      25.900  34.500  26.500  1.00  0.00            
ATOM   4067  HW2 SOL  1017      25.000  35.600  26.700  1.00  0.00            
ATOM   4068  MW  SOL  1017      25.100  34.800  26.400  1.00  0.00            
ATOM   4069  OW  SOL  1018      25.300  35.200  35.900  1.00  0.00            
ATOM   4070  HW1 SOL  1018      26.000  34.600  35.600  1.00  0.00            
ATOM   4071  HW2 SOL  1018      25.200  34.900  36.800  1.00  0.00            
ATOM   4072  MW  SOL  1018      25.400  35.100  36.000  1.00  0.00            
ATOM   4073  OW  SOL  1019      31.000  28.100  25.300  1.00  0.00            
ATOM   4074  HW1 SOL  1019      30.400  28.800  25.300  1.00  0.00            
ATOM   4075  HW2 SOL  1019      31.000  27.800  24.400  1.00  0.00            
ATOM   4076  MW  SOL  1019      30.900  28.200  25.200  1.00  0.00            
ATOM   4077  OW  SOL  1020      31.100  34.000  24.900  1.00  0.00            
ATOM   4078  HW1 SOL  1020      31.700  33.300  24.800  1.00  0.00            
ATOM   4079  HW2 SOL  1020      31.200  34.200  25.900  1.00  0.00            
ATOM   4080  MW  SOL  1020      31.200  34.000  25.000  1.00  0.00            
ATOM   4081  OW  SOL  1021      31.000  26.600  27.700  1.00  0.00            
ATOM   4082  HW1 SOL  1021      30.900  27.100  26.900  1.00  0.00            
ATOM   4083  HW2 SOL  1021      30.300  26.800  28.200  1.00  0.00            
ATOM   4084  MW  SOL  1021      30.900  26.700  27.600  1.00  0.00            
ATOM   4085  OW  SOL  1022      31.200  35.400  27.700  1.00  0.00            
ATOM   4086  HW1 SOL  1022      30.300  35.300  27.900  1.00  0.00            
ATOM   4087  HW2 SOL  1022      31.300  36.300  27.400  1.00  0.00            
ATOM   4088  MW  SOL  1022      31.100  35.500  27.700  1.00  0.00            
ATOM   4089  OW  SOL  1023      31.200  26.400  35.100  1.00  0.00            
ATOM   4090  HW1 SOL  1023      31.900  26.600  34.400  1.00  0.00            
ATOM   4091  HW2 SOL  1023      31.200  25.400  35.200  1.00  0.00            
ATOM   4092  MW  SOL  1023      31.300  26.300  35.000  1.00  0.00            
ATOM   4093  OW  SOL  1024      30.900  36.200  35.200  1.00  0.00            
ATOM   4094  HW1 SOL  1024      30.700  35.700  36.000  1.00  0.00            
ATOM   4095  HW2 SOL  1024      31.600  35.800  34.800  1.00  0.00            
ATOM   4096  MW  SOL  1024      31.000  36.100  35.300  1.00  0.00            
ATOM   4097  OW  SOL  1025      28.900  29.900  25.100  1.00  0.00            
ATOM   4098  HW1 SOL  1025      28.900  30.900  25.300  1.00  0.00            
ATOM   4099  HW2 SOL  1025      28.400  29.500  25.800  1.00  0.00            
ATOM   4100  MW  SOL  1025      28.800  30.000  25.200  1.00  0.00            
ATOM   4101  OW  SOL  1026      28.300  32.600  24.800  1.00  0.00            
ATOM   4102  HW1 SOL  1026      29.100  33.100  24.700  1.00  0.00            
ATOM   4103  HW2 SOL  1026      27.800  32.900  24.100  1.00  0.00            
ATOM   4104  MW  SOL  1026      28.400  32.700  24.700  1.00  0.00            
ATOM   4105  OW  SOL  1027      27.300  24.700  29.800  1.00  0.00            
ATOM   4106  HW1 SOL  1027      26.800  24.600  29.100  1.00  0.00            
ATOM   4107  HW2 SOL  1027      28.000  24.100  29.700  1.00  0.00            
ATOM   4108  MW  SOL  1027      27.400  24.600  29.700  1.00  0.00            
ATOM   4109  OW  SOL  1028      27.400  24.600  32.800  1.00  0.00            
ATOM   4110  HW1 SOL  1028      27.400  24.500  31.800  1.00  0.00            
ATOM   4111  HW2 SOL  1028      27.900  25.400  33.000  1.00  0.00            
ATOM   4112  MW  SOL  1028      27.500  24.700  32.700  1.00  0.00            
ATOM   4113  OW  SOL  1029      27.300  28.800  27.000  1.00  0.00            
ATOM   4114  HW1 SOL  1029      27.800  28.400  27.700  1.00  0.00            
ATOM   4115  HW2 SOL  1029      26.500  28.300  27.000  1.00  0.00            
ATOM   4116  MW  SOL  1029      27.300  28.700  27.100  1.00  0.00            
ATOM   4117  OW  SOL  1030      27.000  28.600  34.900  1.00  0.00            
ATOM   4118  HW1 SOL  1030      27.500  28.700  35.700  1.00  0.00            
ATOM   4119  HW2 SOL  1030      26.100  28.400  35.200  1.00  0.00            
ATOM   4120  MW  SOL  1030      27.000  28.600  35.000  1.00  0.00            
ATOM   4121  OW  SOL  1031      27.300  33.400  27.000  1.00  0.00            
ATOM   4122  HW1 SOL  1031      27.700  33.000  26.200  1.00  0.00            
ATOM   4123  HW2 SOL  1031      26.800  32.600  27.400  1.00  0.00            
ATOM   4124  MW  SOL  1031      27.200  33.200  26.900  1.00  0.00            
ATOM   4125  OW  SOL  1032      27.300  33.400  34.900  1.00  0.00            
ATOM   4126  HW1 SOL  1032      27.800  34.100  34.400  1.00  0.00            
ATOM   4127  HW2 SOL  1032      27.200  32.700  34.300  1.00  0.00            
ATOM   4128  MW  SOL  1032      27.300  33.400  34.800  1.00  0.00            
ATOM   4129  OW  SOL  1033      28.700  27.300  29.000  1.00  0.00            
ATOM   4130  HW1 SOL  1033      29.000  27.800  29.700  1.00  0.00            
ATOM   4131  HW2 SOL  1033      28.300  26.500  29.400  1.00  0.00            
ATOM   4132  MW  SOL  1033      28.700  27.300  29.100  1.00  0.00            
ATOM   4133  OW  SOL  1034      28.700  35.200  28.800  1.00  0.00            
ATOM   4134  HW1 SOL  1034      28.800  34.700  29.600  1.00  0.00            
ATOM   4135  HW2 SOL  1034      28.400  34.500  28.100  1.00  0.00            
ATOM   4136  MW  SOL  1034      28.700  35.000  28.800  1.00  0.00            
ATOM   4137  OW  SOL  1035      28.800  27.000  33.400  1.00  0.00            
ATOM   4138  HW1 SOL  1035      29.200  26.600  34.100  1.00  0.00            
ATOM   4139  HW2 SOL  1035      28.500  27.800  33.600  1.00  0.00            
ATOM   4140  MW  SOL  1035      28.800  27.000  33.500  1.00  0.00            
ATOM   4141  OW  SOL  1036      28.900  35.200  33.200  1.00  0.00            
ATOM   4142  HW1 SOL  1036      29.600  35.400  33.800  1.00  0.00            
ATOM   4143  HW2 SOL  1036      28.400  36.000  33.200  1.00  0.00            
ATOM   4144  MW  SOL  1036      28.900  35.300  33.300  1.00  0.00            
ATOM   4145  OW  SOL  1037      33.700  29.300  25.300  1.00  0.00            
ATOM   4146  HW1 SOL  1037      34.300  29.200  26.000  1.00  0.00            
ATOM   4147  HW2 SOL  1037      32.800  29.000  25.600  1.00  0.00            
ATOM   4148  MW  SOL  1037      33.700  29.300  25.400  1.00  0.00            
ATOM   4149  OW  SOL  1038      33.100  32.200  24.800  1.00  0.00            
ATOM   4150  HW1 SOL  1038      33.800  32.700  24.300  1.00  0.00            
ATOM   4151  HW2 SOL  1038      33.300  31.300  24.900  1.00  0.00            
ATOM   4152  MW  SOL  1038      33.200  32.200  24.700  1.00  0.00            
ATOM   4153  OW  SOL  1039      35.100  25.200  29.200  1.00  0.00            
ATOM   4154  HW1 SOL  1039      34.900  24.300  29.000  1.00  0.00            
ATOM   4155  HW2 SOL  1039      35.200  25.200  30.200  1.00  0.00            
ATOM   4156  MW  SOL  1039      35.100  25.100  29.300  1.00  0.00            
ATOM   4157  OW  SOL  1040      35.100  25.200  32.100  1.00  0.00            
ATOM   4158  HW1 SOL  1040      34.800  26.100  32.400  1.00  0.00            
ATOM   4159  HW2 SOL  1040      35.800  25.000  32.700  1.00  0.00            
ATOM   4160  MW  SOL  1040      35.100  25.300  32.200  1.00  0.00            
ATOM   4161  OW  SOL  1041      35.200  28.800  27.700  1.00  0.00            
ATOM   4162  HW1 SOL  1041      34.700  28.200  28.300  1.00  0.00            
ATOM   4163  HW2 SOL  1041      35.300  29.600  28.100  1.00  0.00            
ATOM   4164  MW  SOL  1041      35.200  28.800  27.800  1.00  0.00            
ATOM   4165  OW  SOL  1042      34.800  28.900  35.000  1.00  0.00            
ATOM   4166  HW1 SOL  1042      34.400  29.100  35.800  1.00  0.00            
ATOM   4167  HW2 SOL  1042      34.800  29.700  34.500  1.00  0.00            
ATOM   4168  MW  SOL  1042      34.700  29.000  35.000  1.00  0.00            
ATOM   4169  OW  SOL  1043      34.700  33.100  27.000  1.00  0.00            
ATOM   4170  HW1 SOL  1043      35.400  33.500  26.600  1.00  0.00            
ATOM   4171  HW2 SOL  1043      34.000  32.800  26.400  1.00  0.00            
ATOM   4172  MW  SOL  1043      34.700  33.100  26.900  1.00  0.00            
ATOM   4173  OW  SOL  1044      34.900  33.600  35.400  1.00  0.00            
ATOM   4174  HW1 SOL  1044      34.300  34.000  34.800  1.00  0.00            
ATOM   4175  HW2 SOL  1044      35.600  34.200  35.500  1.00  0.00            
ATOM   4176  MW  SOL  1044      34.900  33.700  35.300  1.00  0.00            
ATOM   4177  OW  SOL  1045      33.300  27.300  29.300  1.00  0.00            
ATOM   4178  HW1 SOL  1045      33.900  26.600  29.300  1.00  0.00            
ATOM   4179  HW2 SOL  1045      32.600  27.100  28.700  1.00  0.00            
ATOM   4180  MW  SOL  1045      33.300  27.200  29.200  1.00  0.00            
ATOM   4181  OW  SOL  1046      33.200  34.400  29.300  1.00  0.00            
ATOM   4182  HW1 SOL  1046      32.700  35.000  28.800  1.00  0.00            
ATOM   4183  HW2 SOL  1046      33.700  33.800  28.700  1.00  0.00            
ATOM   4184  MW  SOL  1046      33.200  34.400  29.200  1.00  0.00            
ATOM   4185  OW  SOL  1047      33.300  27.300  33.600  1.00  0.00            
ATOM   4186  HW1 SOL  1047      32.900  27.900  33.000  1.00  0.00            
ATOM   4187  HW2 SOL  1047      33.700  27.800  34.200  1.00  0.00            
ATOM   4188  MW  SOL  1047      33.300  27.400  33.600  1.00  0.00            
ATOM   4189  OW  SOL  1048      33.100  35.000  33.600  1.00  0.00            
ATOM   4190  HW1 SOL  1048      33.700  35.700  33.200  1.00  0.00            
ATOM   4191  HW2 SOL  1048      32.800  34.500  32.900  1.00  0.00            
ATOM   4192  MW  SOL  1048      33.200  35.000  33.500  1.00  0.00            
ATOM   4193  OW  SOL  1049      27.900  31.000  30.900  1.00  0.00            
ATOM   4194  HW1 SOL  1049      28.700  31.600  30.700  1.00  0.00            
ATOM   4195  HW2 SOL  1049      27.500  30.900  30.000  1.00  0.00            
ATOM   4196  MW  SOL  1049      28.000  31.000  30.800  1.00  0.00            
ATOM   4197  OW  SOL  1050      34.000  31.100  31.600  1.00  0.00            
ATOM   4198  HW1 SOL  1050      34.600  30.900  32.400  1.00  0.00            
ATOM   4199  HW2 SOL  1050      33.400  30.400  31.500  1.00  0.00            
ATOM   4200  MW  SOL  1050      34.000  31.000  31.700  1.00  0.00            
ATOM   4201  OW  SOL  1051      26.400  31.000  33.300  1.00  0.00            
ATOM   4202  HW1 SOL  1051      26.600  30.200  33.700  1.00  0.00            
ATOM   4203  HW2 SOL  1051      26.800  31.000  32.500  1.00  0.00            
ATOM   4204  MW  SOL  1051      26.400  30.900  33.300  1.00  0.00            
ATOM   4205  OW  SOL  1052      35.700  31.300  33.700  1.00  0.00            
ATOM   4206  HW1 SOL  1052      35.400  32.100  34.300  1.00  0.00            
ATOM   4207  HW2 SOL  1052      36.600  31.300  33.900  1.00  0.00            
ATOM   4208  MW  SOL  1052      35.800  31.400  33.800  1.00  0.00            
ATOM   4209  OW  SOL  1053      26.400  30.900  28.600  1.00  0.00            
ATOM   4210  HW1 SOL  1053      25.500  30.900  28.400  1.00  0.00            
ATOM   4211  HW2 SOL  1053      26.800  30.200  28.000  1.00  0.00            
ATOM   4212  MW  SOL  1053      26.400  30.800  28.500  1.00  0.00            
ATOM   4213  OW  SOL  1054      35.600  31.000  29.000  1.00  0.00            
ATOM   4214  HW1 SOL  1054      35.100  31.200  29.900  1.00  0.00            
ATOM   4215  HW2 SOL  1054      35.200  31.700  28.500  1.00  0.00            
ATOM   4216  MW  SOL  1054      35.500  31.200  29.100  1.00  0.00            
ATOM   4217  OW  SOL  1055      29.300  28.500  31.200  1.00  0.00            
ATOM   4218  HW1 SOL  1055      28.900  28.100  32.000  1.00  0.00            
ATOM   4219  HW2 SOL  1055      28.900  29.400  31.200  1.00  0.00            
ATOM   4220  MW  SOL  1055      29.200  28.600  31.300  1.00  0.00            
ATOM   4221  OW  SOL  1056      32.200  28.700  31.500  1.00  0.00            
ATOM   4222  HW1 SOL  1056      31.300  28.700  31.100  1.00  0.00            
ATOM   4223  HW2 SOL  1056      32.700  28.300  30.800  1.00  0.00            
ATOM   4224  MW  SOL  1056      32.100  28.700  31.400  1.00  0.00            
ATOM   4225  OW  SOL  1057      29.300  33.400  30.900  1.00  0.00            
ATOM   4226  HW1 SOL  1057      28.800  33.700  31.700  1.00  0.00            
ATOM   4227  HW2 SOL  1057      30.200  33.200  31.200  1.00  0.00            
ATOM   4228  MW  SOL  1057      29.400  33.400  31.000  1.00  0.00            
ATOM   4229  OW  SOL  1058      32.100  33.100  31.800  1.00  0.00            
ATOM   4230  HW1 SOL  1058      32.700  32.400  31.900  1.00  0.00            
ATOM   4231  HW2 SOL  1058      32.400  33.600  31.000  1.00  0.00            
ATOM   4232  MW  SOL  1058      32.200  33.100  31.700  1.00  0.00            
ATOM   4233  OW  SOL  1059      25.500  13.100  28.700  1.00  0.00            
ATOM   4234  HW1 SOL  1059      24.500  13.000  28.900  1.00  0.00            
ATOM   4235  HW2 SOL  1059      25.500  14.000  28.300  1.00  0.00            
ATOM   4236  MW  SOL  1059      25.300  13.200  28.700  1.00  0.00            
ATOM   4237  OW  SOL  1060      24.800  13.200  34.500  1.00  0.00            
ATOM   4238  HW1 SOL  1060      25.700  13.200  34.200  1.00  0.00            
ATOM   4239  HW2 SOL  1060      24.700  12.400  35.100  1.00  0.00            
ATOM   4240  MW  SOL  1060      24.900  13.100  34.500  1.00  0.00            
ATOM   4241  OW  SOL  1061      25.000  15.400  27.300  1.00  0.00            
ATOM   4242  HW1 SOL  1061      24.800  15.100  26.400  1.00  0.00            
ATOM   4243  HW2 SOL  1061      24.400  16.100  27.500  1.00  0.00            
ATOM   4244  MW  SOL  1061      24.900  15.500  27.200  1.00  0.00            
ATOM   4245  OW  SOL  1062      24.600  15.200  36.300  1.00  0.00            
ATOM   4246  HW1 SOL  1062      24.700  14.400  35.800  1.00  0.00            
ATOM   4247  HW2 SOL  1062      24.000  15.800  35.700  1.00  0.00            
ATOM   4248  MW  SOL  1062      24.600  15.200  36.100  1.00  0.00            
ATOM   4249  OW  SOL  1063      24.900  22.700  26.500  1.00  0.00            
ATOM   4250  HW1 SOL  1063      24.800  23.500  27.000  1.00  0.00            
ATOM   4251  HW2 SOL  1063      25.600  22.200  27.000  1.00  0.00            
ATOM   4252  MW  SOL  1063      25.000  22.700  26.600  1.00  0.00            
ATOM   4253  OW  SOL  1064      24.700  22.500  35.800  1.00  0.00            
ATOM   4254  HW1 SOL  1064      25.500  22.100  35.400  1.00  0.00            
ATOM   4255  HW2 SOL  1064      24.900  22.400  36.700  1.00  0.00            
ATOM   4256  MW  SOL  1064      24.900  22.400  35.900  1.00  0.00            
ATOM   4257  OW  SOL  1065      31.100  15.800  25.500  1.00  0.00            
ATOM   4258  HW1 SOL  1065      30.300  16.300  25.400  1.00  0.00            
ATOM   4259  HW2 SOL  1065      31.100  15.300  24.700  1.00  0.00            
ATOM   4260  MW  SOL  1065      31.000  15.800  25.400  1.00  0.00            
ATOM   4261  OW  SOL  1066      30.900  21.900  25.000  1.00  0.00            
ATOM   4262  HW1 SOL  1066      31.100  22.500  25.700  1.00  0.00            
ATOM   4263  HW2 SOL  1066      31.600  21.300  25.000  1.00  0.00            
ATOM   4264  MW  SOL  1066      31.000  21.900  25.100  1.00  0.00            
ATOM   4265  OW  SOL  1067      31.100  14.200  27.700  1.00  0.00            
ATOM   4266  HW1 SOL  1067      30.900  14.800  27.000  1.00  0.00            
ATOM   4267  HW2 SOL  1067      30.400  14.300  28.300  1.00  0.00            
ATOM   4268  MW  SOL  1067      31.000  14.300  27.700  1.00  0.00            
ATOM   4269  OW  SOL  1068      31.400  23.300  27.300  1.00  0.00            
ATOM   4270  HW1 SOL  1068      30.600  23.100  27.900  1.00  0.00            
ATOM   4271  HW2 SOL  1068      31.400  24.300  27.400  1.00  0.00            
ATOM   4272  MW  SOL  1068      31.300  23.400  27.400  1.00  0.00            
ATOM   4273  OW  SOL  1069      31.100  14.300  35.100  1.00  0.00            
ATOM   4274  HW1 SOL  1069      31.200  13.400  35.100  1.00  0.00            
ATOM   4275  HW2 SOL  1069      31.800  14.700  34.500  1.00  0.00            
ATOM   4276  MW  SOL  1069      31.200  14.300  35.000  1.00  0.00            
ATOM   4277  OW  SOL  1070      31.100  23.500  34.500  1.00  0.00            
ATOM   4278  HW1 SOL  1070      31.100  23.300  35.400  1.00  0.00            
ATOM   4279  HW2 SOL  1070      32.000  23.200  34.200  1.00  0.00            
ATOM   4280  MW  SOL  1070      31.200  23.500  34.500  1.00  0.00            
ATOM   4281  OW  SOL  1071      29.000  17.800  25.400  1.00  0.00            
ATOM   4282  HW1 SOL  1071      28.800  18.700  25.300  1.00  0.00            
ATOM   4283  HW2 SOL  1071      28.400  17.500  26.100  1.00  0.00            
ATOM   4284  MW  SOL  1071      28.900  17.900  25.500  1.00  0.00            
ATOM   4285  OW  SOL  1072      28.500  20.500  25.100  1.00  0.00            
ATOM   4286  HW1 SOL  1072      29.300  21.000  25.200  1.00  0.00            
ATOM   4287  HW2 SOL  1072      28.100  20.700  24.300  1.00  0.00            
ATOM   4288  MW  SOL  1072      28.600  20.600  25.000  1.00  0.00            
ATOM   4289  OW  SOL  1073      27.500  13.200  30.500  1.00  0.00            
ATOM   4290  HW1 SOL  1073      28.000  12.400  30.300  1.00  0.00            
ATOM   4291  HW2 SOL  1073      26.800  13.200  29.800  1.00  0.00            
ATOM   4292  MW  SOL  1073      27.500  13.100  30.400  1.00  0.00            
ATOM   4293  OW  SOL  1074      27.600  13.500  33.400  1.00  0.00            
ATOM   4294  HW1 SOL  1074      27.400  13.500  32.400  1.00  0.00            
ATOM   4295  HW2 SOL  1074      28.000  14.300  33.500  1.00  0.00            
ATOM   4296  MW  SOL  1074      27.600  13.600  33.300  1.00  0.00            
ATOM   4297  OW  SOL  1075      27.600  16.800  27.500  1.00  0.00            
ATOM   4298  HW1 SOL  1075      27.900  16.300  28.200  1.00  0.00            
ATOM   4299  HW2 SOL  1075      26.700  16.400  27.300  1.00  0.00            
ATOM   4300  MW  SOL  1075      27.500  16.700  27.500  1.00  0.00            
ATOM   4301  OW  SOL  1076      26.900  16.500  35.200  1.00  0.00            
ATOM   4302  HW1 SOL  1076      26.100  16.200  35.500  1.00  0.00            
ATOM   4303  HW2 SOL  1076      27.500  16.300  36.000  1.00  0.00            
ATOM   4304  MW  SOL  1076      26.900  16.400  35.400  1.00  0.00            
ATOM   4305  OW  SOL  1077      27.100  21.400  27.500  1.00  0.00            
ATOM   4306  HW1 SOL  1077      26.900  20.700  28.100  1.00  0.00            
ATOM   4307  HW2 SOL  1077      27.600  21.000  26.800  1.00  0.00            
ATOM   4308  MW  SOL  1077      27.100  21.300  27.500  1.00  0.00            
ATOM   4309  OW  SOL  1078      27.000  21.400  34.600  1.00  0.00            
ATOM   4310  HW1 SOL  1078      27.600  21.600  33.900  1.00  0.00            
ATOM   4311  HW2 SOL  1078      26.700  20.500  34.300  1.00  0.00            
ATOM   4312  MW  SOL  1078      27.100  21.300  34.400  1.00  0.00            
ATOM   4313  OW  SOL  1079      29.000  15.200  29.300  1.00  0.00            
ATOM   4314  HW1 SOL  1079      28.700  14.500  29.800  1.00  0.00            
ATOM   4315  HW2 SOL  1079      29.400  15.800  30.000  1.00  0.00            
ATOM   4316  MW  SOL  1079      29.000  15.200  29.500  1.00  0.00            
ATOM   4317  OW  SOL  1080      29.100  22.800  28.800  1.00  0.00            
ATOM   4318  HW1 SOL  1080      29.200  22.200  29.500  1.00  0.00            
ATOM   4319  HW2 SOL  1080      28.300  22.400  28.300  1.00  0.00            
ATOM   4320  MW  SOL  1080      29.000  22.700  28.800  1.00  0.00            
ATOM   4321  OW  SOL  1081      29.100  15.700  33.700  1.00  0.00            
ATOM   4322  HW1 SOL  1081      29.700  15.400  34.400  1.00  0.00            
ATOM   4323  HW2 SOL  1081      28.300  16.000  34.100  1.00  0.00            
ATOM   4324  MW  SOL  1081      29.100  15.700  33.800  1.00  0.00            
ATOM   4325  OW  SOL  1082      29.100  22.300  32.900  1.00  0.00            
ATOM   4326  HW1 SOL  1082      28.400  23.000  32.900  1.00  0.00            
ATOM   4327  HW2 SOL  1082      29.700  22.600  33.600  1.00  0.00            
ATOM   4328  MW  SOL  1082      29.100  22.500  33.000  1.00  0.00            
ATOM   4329  OW  SOL  1083      33.400  17.300  25.500  1.00  0.00            
ATOM   4330  HW1 SOL  1083      32.700  16.600  25.600  1.00  0.00            
ATOM   4331  HW2 SOL  1083      34.100  17.100  26.100  1.00  0.00            
ATOM   4332  MW  SOL  1083      33.400  17.200  25.600  1.00  0.00            
ATOM   4333  OW  SOL  1084      33.500  20.200  24.900  1.00  0.00            
ATOM   4334  HW1 SOL  1084      33.400  19.300  25.100  1.00  0.00            
ATOM   4335  HW2 SOL  1084      34.200  20.300  24.200  1.00  0.00            
ATOM   4336  MW  SOL  1084      33.500  20.100  24.800  1.00  0.00            
ATOM   4337  OW  SOL  1085      35.300  13.200  30.100  1.00  0.00            
ATOM   4338  HW1 SOL  1085      34.600  12.600  29.800  1.00  0.00            
ATOM   4339  HW2 SOL  1085      35.000  13.500  30.900  1.00  0.00            
ATOM   4340  MW  SOL  1085      35.200  13.100  30.100  1.00  0.00            
ATOM   4341  OW  SOL  1086      34.500  13.400  32.800  1.00  0.00            
ATOM   4342  HW1 SOL  1086      35.400  13.300  33.100  1.00  0.00            
ATOM   4343  HW2 SOL  1086      34.200  14.300  33.000  1.00  0.00            
ATOM   4344  MW  SOL  1086      34.600  13.500  32.800  1.00  0.00            
ATOM   4345  OW  SOL  1087      35.000  16.500  27.900  1.00  0.00            
ATOM   4346  HW1 SOL  1087      35.200  17.300  28.400  1.00  0.00            
ATOM   4347  HW2 SOL  1087      34.300  16.100  28.400  1.00  0.00            
ATOM   4348  MW  SOL  1087      34.900  16.600  28.000  1.00  0.00            
ATOM   4349  OW  SOL  1088      34.600  17.000  35.300  1.00  0.00            
ATOM   4350  HW1 SOL  1088      35.100  17.600  34.800  1.00  0.00            
ATOM   4351  HW2 SOL  1088      34.200  17.500  36.000  1.00  0.00            
ATOM   4352  MW  SOL  1088      34.600  17.100  35.300  1.00  0.00            
ATOM   4353  OW  SOL  1089      35.500  20.500  26.900  1.00  0.00            
ATOM   4354  HW1 SOL  1089      35.000  20.500  26.100  1.00  0.00            
ATOM   4355  HW2 SOL  1089      36.200  21.100  26.800  1.00  0.00            
ATOM   4356  MW  SOL  1089      35.500  20.600  26.800  1.00  0.00            
ATOM   4357  OW  SOL  1090      34.900  21.500  35.300  1.00  0.00            
ATOM   4358  HW1 SOL  1090      34.600  22.000  34.500  1.00  0.00            
ATOM   4359  HW2 SOL  1090      35.600  21.900  35.600  1.00  0.00            
ATOM   4360  MW  SOL  1090      35.000  21.600  35.200  1.00  0.00            
ATOM   4361  OW  SOL  1091      32.900  15.100  29.200  1.00  0.00            
ATOM   4362  HW1 SOL  1091      33.200  14.400  29.800  1.00  0.00            
ATOM   4363  HW2 SOL  1091      32.300  14.700  28.600  1.00  0.00            
ATOM   4364  MW  SOL  1091      32.900  15.000  29.200  1.00  0.00            
ATOM   4365  OW  SOL  1092      34.000  22.900  28.200  1.00  0.00            
ATOM   4366  HW1 SOL  1092      33.100  22.900  28.000  1.00  0.00            
ATOM   4367  HW2 SOL  1092      34.300  22.000  27.900  1.00  0.00            
ATOM   4368  MW  SOL  1092      33.900  22.800  28.100  1.00  0.00            
ATOM   4369  OW  SOL  1093      32.900  15.700  33.600  1.00  0.00            
ATOM   4370  HW1 SOL  1093      32.700  16.200  32.800  1.00  0.00            
ATOM   4371  HW2 SOL  1093      33.300  16.300  34.200  1.00  0.00            
ATOM   4372  MW  SOL  1093      32.900  15.800  33.500  1.00  0.00            
ATOM   4373  OW  SOL  1094      33.600  22.900  33.300  1.00  0.00            
ATOM   4374  HW1 SOL  1094      34.000  23.700  32.900  1.00  0.00            
ATOM   4375  HW2 SOL  1094      33.400  22.400  32.500  1.00  0.00            
ATOM   4376  MW  SOL  1094      33.600  23.000  33.200  1.00  0.00            
ATOM   4377  OW  SOL  1095      27.700  19.300  31.300  1.00  0.00            
ATOM   4378  HW1 SOL  1095      28.600  19.700  31.100  1.00  0.00            
ATOM   4379  HW2 SOL  1095      27.300  19.100  30.500  1.00  0.00            
ATOM   4380  MW  SOL  1095      27.800  19.300  31.200  1.00  0.00            
ATOM   4381  OW  SOL  1096      34.600  19.300  31.000  1.00  0.00            
ATOM   4382  HW1 SOL  1096      33.900  18.800  31.000  1.00  0.00            
ATOM   4383  HW2 SOL  1096      35.000  19.200  31.800  1.00  0.00            
ATOM   4384  MW  SOL  1096      34.600  19.200  31.100  1.00  0.00            
ATOM   4385  OW  SOL  1097      26.700  18.900  33.900  1.00  0.00            
ATOM   4386  HW1 SOL  1097      27.000  18.100  34.300  1.00  0.00            
ATOM   4387  HW2 SOL  1097      27.300  19.000  33.100  1.00  0.00            
ATOM   4388  MW  SOL  1097      26.800  18.900  33.800  1.00  0.00            
ATOM   4389  OW  SOL  1098      36.200  19.000  34.000  1.00  0.00            
ATOM   4390  HW1 SOL  1098      35.900  19.900  34.200  1.00  0.00            
ATOM   4391  HW2 SOL  1098      37.100  19.100  33.800  1.00  0.00            
ATOM   4392  MW  SOL  1098      36.300  19.100  34.000  1.00  0.00            
ATOM   4393  OW  SOL  1099      26.500  19.200  28.900  1.00  0.00            
ATOM   4394  HW1 SOL  1099      26.800  18.400  28.500  1.00  0.00            
ATOM   4395  HW2 SOL  1099      25.500  19.100  29.000  1.00  0.00            
ATOM   4396  MW  SOL  1099      26.400  19.100  28.900  1.00  0.00            
ATOM   4397  OW  SOL  1100      36.500  18.800  28.800  1.00  0.00            
ATOM   4398  HW1 SOL  1100      36.100  19.400  28.100  1.00  0.00            
ATOM   4399  HW2 SOL  1100      36.000  19.000  29.600  1.00  0.00            
ATOM   4400  MW  SOL  1100      36.400  18.900  28.800  1.00  0.00            
ATOM   4401  OW  SOL  1101      29.600  17.200  31.500  1.00  0.00            
ATOM   4402  HW1 SOL  1101      29.400  16.600  32.300  1.00  0.00            
ATOM   4403  HW2 SOL  1101      28.900  17.900  31.600  1.00  0.00            
ATOM   4404  MW  SOL  1101      29.500  17.200  31.600  1.00  0.00            
ATOM   4405  OW  SOL  1102      32.600  17.400  31.100  1.00  0.00            
ATOM   4406  HW1 SOL  1102      31.700  17.500  31.100  1.00  0.00            
ATOM   4407  HW2 SOL  1102      32.800  16.800  30.400  1.00  0.00            
ATOM   4408  MW  SOL  1102      32.500  17.300  31.000  1.00  0.00            
ATOM   4409  OW  SOL  1103      30.000  21.000  30.700  1.00  0.00            
ATOM   4410  HW1 SOL  1103      31.000  21.300  30.600  1.00  0.00            
ATOM   4411  HW2 SOL  1103      29.700  21.600  31.300  1.00  0.00            
ATOM   4412  MW  SOL  1103      30.100  21.100  30.700  1.00  0.00            
ATOM   4413  OW  SOL  1104      33.100  21.800  30.700  1.00  0.00            
ATOM   4414  HW1 SOL  1104      33.600  21.100  30.600  1.00  0.00            
ATOM   4415  HW2 SOL  1104      33.300  22.400  29.900  1.00  0.00            
ATOM   4416  MW  SOL  1104      33.200  21.800  30.600  1.00  0.00            
ATOM   4417  OW  SOL  1105      13.000  12.700  28.300  1.00  0.00            
ATOM   4418  HW1 SOL  1105      12.200  12.700  28.800  1.00  0.00            
ATOM   4419  HW2 SOL  1105      13.000  13.500  27.800  1.00  0.00            
ATOM   4420  MW  SOL  1105      12.900  12.800  28.300  1.00  0.00            
ATOM   4421  OW  SOL  1106      12.900  12.800  34.600  1.00  0.00            
ATOM   4422  HW1 SOL  1106      13.700  12.900  34.200  1.00  0.00            
ATOM   4423  HW2 SOL  1106      12.900  12.000  35.100  1.00  0.00            
ATOM   4424  MW  SOL  1106      13.000  12.700  34.600  1.00  0.00            
ATOM   4425  OW  SOL  1107      13.200  15.400  26.900  1.00  0.00            
ATOM   4426  HW1 SOL  1107      12.400  15.700  27.500  1.00  0.00            
ATOM   4427  HW2 SOL  1107      13.000  15.600  26.000  1.00  0.00            
ATOM   4428  MW  SOL  1107      13.100  15.500  26.900  1.00  0.00            
ATOM   4429  OW  SOL  1108      13.200  15.400  36.400  1.00  0.00            
ATOM   4430  HW1 SOL  1108      12.900  14.600  35.800  1.00  0.00            
ATOM   4431  HW2 SOL  1108      12.600  16.100  36.200  1.00  0.00            
ATOM   4432  MW  SOL  1108      13.100  15.300  36.300  1.00  0.00            
ATOM   4433  OW  SOL  1109      12.800  23.200  26.500  1.00  0.00            
ATOM   4434  HW1 SOL  1109      12.900  23.700  27.300  1.00  0.00            
ATOM   4435  HW2 SOL  1109      13.700  22.800  26.400  1.00  0.00            
ATOM   4436  MW  SOL  1109      13.000  23.200  26.600  1.00  0.00            
ATOM   4437  OW  SOL  1110      13.300  23.100  35.800  1.00  0.00            
ATOM   4438  HW1 SOL  1110      14.000  22.500  35.600  1.00  0.00            
ATOM   4439  HW2 SOL  1110      13.300  23.200  36.700  1.00  0.00            
ATOM   4440  MW  SOL  1110      13.300  23.100  35.900  1.00  0.00            
ATOM   4441  OW  SOL  1111      19.300  16.100  25.600  1.00  0.00            
ATOM   4442  HW1 SOL  1111      19.300  15.500  24.800  1.00  0.00            
ATOM   4443  HW2 SOL  1111      18.500  16.600  25.500  1.00  0.00            
ATOM   4444  MW  SOL  1111      19.200  16.100  25.400  1.00  0.00            
ATOM   4445  OW  SOL  1112      18.800  22.100  25.400  1.00  0.00            
ATOM   4446  HW1 SOL  1112      18.900  22.700  26.200  1.00  0.00            
ATOM   4447  HW2 SOL  1112      19.500  21.500  25.400  1.00  0.00            
ATOM   4448  MW  SOL  1112      18.900  22.100  25.500  1.00  0.00            
ATOM   4449  OW  SOL  1113      19.200  13.900  27.400  1.00  0.00            
ATOM   4450  HW1 SOL  1113      19.200  14.700  26.900  1.00  0.00            
ATOM   4451  HW2 SOL  1113      20.000  14.000  28.000  1.00  0.00            
ATOM   4452  MW  SOL  1113      19.300  14.000  27.400  1.00  0.00            
ATOM   4453  OW  SOL  1114      19.600  24.000  27.400  1.00  0.00            
ATOM   4454  HW1 SOL  1114      18.900  23.700  28.000  1.00  0.00            
ATOM   4455  HW2 SOL  1114      19.400  24.900  27.400  1.00  0.00            
ATOM   4456  MW  SOL  1114      19.500  24.100  27.500  1.00  0.00            
ATOM   4457  OW  SOL  1115      18.700  14.700  35.100  1.00  0.00            
ATOM   4458  HW1 SOL  1115      19.100  13.800  35.200  1.00  0.00            
ATOM   4459  HW2 SOL  1115      18.800  15.100  36.000  1.00  0.00            
ATOM   4460  MW  SOL  1115      18.800  14.600  35.200  1.00  0.00            
ATOM   4461  OW  SOL  1116      19.000  23.500  34.800  1.00  0.00            
ATOM   4462  HW1 SOL  1116      18.400  22.900  34.300  1.00  0.00            
ATOM   4463  HW2 SOL  1116      19.800  23.000  34.700  1.00  0.00            
ATOM   4464  MW  SOL  1116      19.000  23.300  34.700  1.00  0.00            
ATOM   4465  OW  SOL  1117      16.900  17.500  25.200  1.00  0.00            
ATOM   4466  HW1 SOL  1117      17.100  18.500  25.400  1.00  0.00            
ATOM   4467  HW2 SOL  1117      16.500  17.200  26.100  1.00  0.00            
ATOM   4468  MW  SOL  1117      16.900  17.600  25.400  1.00  0.00            
ATOM   4469  OW  SOL  1118      15.400  21.500  23.100  1.00  0.00            
ATOM   4470  HW1 SOL  1118      15.800  22.000  22.500  1.00  0.00            
ATOM   4471  HW2 SOL  1118      15.100  20.700  22.700  1.00  0.00            
ATOM   4472  MW  SOL  1118      15.400  21.400  23.000  1.00  0.00            
ATOM   4473  OW  SOL  1119      15.300  12.700  30.000  1.00  0.00            
ATOM   4474  HW1 SOL  1119      14.600  12.900  29.400  1.00  0.00            
ATOM   4475  HW2 SOL  1119      15.700  11.900  29.700  1.00  0.00            
ATOM   4476  MW  SOL  1119      15.300  12.600  29.900  1.00  0.00            
ATOM   4477  OW  SOL  1120      15.100  13.000  32.900  1.00  0.00            
ATOM   4478  HW1 SOL  1120      15.000  12.800  32.000  1.00  0.00            
ATOM   4479  HW2 SOL  1120      15.600  13.800  33.000  1.00  0.00            
ATOM   4480  MW  SOL  1120      15.100  13.100  32.800  1.00  0.00            
ATOM   4481  OW  SOL  1121      15.500  16.700  27.900  1.00  0.00            
ATOM   4482  HW1 SOL  1121      16.100  15.900  28.100  1.00  0.00            
ATOM   4483  HW2 SOL  1121      14.800  16.200  27.500  1.00  0.00            
ATOM   4484  MW  SOL  1121      15.500  16.500  27.900  1.00  0.00            
ATOM   4485  OW  SOL  1122      15.100  16.900  34.700  1.00  0.00            
ATOM   4486  HW1 SOL  1122      14.700  16.300  35.300  1.00  0.00            
ATOM   4487  HW2 SOL  1122      15.700  17.400  35.300  1.00  0.00            
ATOM   4488  MW  SOL  1122      15.100  16.900  34.900  1.00  0.00            
ATOM   4489  OW  SOL  1123      15.400  21.700  27.600  1.00  0.00            
ATOM   4490  HW1 SOL  1123      15.200  21.000  28.200  1.00  0.00            
ATOM   4491  HW2 SOL  1123      15.700  21.200  26.800  1.00  0.00            
ATOM   4492  MW  SOL  1123      15.400  21.500  27.500  1.00  0.00            
ATOM   4493  OW  SOL  1124      15.000  20.900  35.500  1.00  0.00            
ATOM   4494  HW1 SOL  1124      15.500  21.400  34.800  1.00  0.00            
ATOM   4495  HW2 SOL  1124      14.800  20.000  35.100  1.00  0.00            
ATOM   4496  MW  SOL  1124      15.000  20.800  35.400  1.00  0.00            
ATOM   4497  OW  SOL  1125      17.100  14.800  29.200  1.00  0.00            
ATOM   4498  HW1 SOL  1125      18.000  14.600  29.000  1.00  0.00            
ATOM   4499  HW2 SOL  1125      16.700  14.000  29.400  1.00  0.00            
ATOM   4500  MW  SOL  1125      17.200  14.700  29.200  1.00  0.00            
ATOM   4501  OW  SOL  1126      17.100  23.400  28.800  1.00  0.00            
ATOM   4502  HW1 SOL  1126      17.300  22.800  29.500  1.00  0.00            
ATOM   4503  HW2 SOL  1126      16.500  22.900  28.300  1.00  0.00            
ATOM   4504  MW  SOL  1126      17.100  23.200  28.800  1.00  0.00            
ATOM   4505  OW  SOL  1127      16.800  15.500  33.200  1.00  0.00            
ATOM   4506  HW1 SOL  1127      16.400  16.200  33.800  1.00  0.00            
ATOM   4507  HW2 SOL  1127      17.400  15.100  33.800  1.00  0.00            
ATOM   4508  MW  SOL  1127      16.800  15.600  33.400  1.00  0.00            
ATOM   4509  OW  SOL  1128      16.000  22.700  33.700  1.00  0.00            
ATOM   4510  HW1 SOL  1128      15.500  23.500  33.300  1.00  0.00            
ATOM   4511  HW2 SOL  1128      16.400  22.300  32.900  1.00  0.00            
ATOM   4512  MW  SOL  1128      16.000  22.700  33.500  1.00  0.00            
ATOM   4513  OW  SOL  1129      21.600  17.600  25.500  1.00  0.00            
ATOM   4514  HW1 SOL  1129      22.100  17.500  26.300  1.00  0.00            
ATOM   4515  HW2 SOL  1129      20.800  17.100  25.700  1.00  0.00            
ATOM   4516  MW  SOL  1129      21.600  17.500  25.700  1.00  0.00            
ATOM   4517  OW  SOL  1130      20.900  20.300  25.300  1.00  0.00            
ATOM   4518  HW1 SOL  1130      21.600  20.300  24.700  1.00  0.00            
ATOM   4519  HW2 SOL  1130      20.800  19.400  25.600  1.00  0.00            
ATOM   4520  MW  SOL  1130      21.000  20.200  25.200  1.00  0.00            
ATOM   4521  OW  SOL  1131      22.900  12.900  30.000  1.00  0.00            
ATOM   4522  HW1 SOL  1131      22.300  12.200  29.700  1.00  0.00            
ATOM   4523  HW2 SOL  1131      23.000  12.700  30.900  1.00  0.00            
ATOM   4524  MW  SOL  1131      22.800  12.800  30.000  1.00  0.00            
ATOM   4525  OW  SOL  1132      22.500  13.100  32.900  1.00  0.00            
ATOM   4526  HW1 SOL  1132      23.300  13.100  33.400  1.00  0.00            
ATOM   4527  HW2 SOL  1132      22.000  13.800  33.200  1.00  0.00            
ATOM   4528  MW  SOL  1132      22.500  13.200  33.000  1.00  0.00            
ATOM   4529  OW  SOL  1133      23.000  17.100  27.900  1.00  0.00            
ATOM   4530  HW1 SOL  1133      23.300  17.800  28.500  1.00  0.00            
ATOM   4531  HW2 SOL  1133      22.500  16.600  28.400  1.00  0.00            
ATOM   4532  MW  SOL  1133      23.000  17.100  28.000  1.00  0.00            
ATOM   4533  OW  SOL  1134      22.800  16.800  35.000  1.00  0.00            
ATOM   4534  HW1 SOL  1134      23.200  17.400  34.500  1.00  0.00            
ATOM   4535  HW2 SOL  1134      22.200  17.300  35.600  1.00  0.00            
ATOM   4536  MW  SOL  1134      22.700  16.900  35.000  1.00  0.00            
ATOM   4537  OW  SOL  1135      22.800  21.000  27.300  1.00  0.00            
ATOM   4538  HW1 SOL  1135      22.200  20.900  26.600  1.00  0.00            
ATOM   4539  HW2 SOL  1135      23.500  21.500  27.000  1.00  0.00            
ATOM   4540  MW  SOL  1135      22.800  21.100  27.200  1.00  0.00            
ATOM   4541  OW  SOL  1136      22.900  20.500  35.200  1.00  0.00            
ATOM   4542  HW1 SOL  1136      23.600  21.200  35.300  1.00  0.00            
ATOM   4543  HW2 SOL  1136      22.300  20.900  34.600  1.00  0.00            
ATOM   4544  MW  SOL  1136      22.900  20.700  35.100  1.00  0.00            
ATOM   4545  OW  SOL  1137      21.500  15.100  29.300  1.00  0.00            
ATOM   4546  HW1 SOL  1137      21.100  15.500  30.000  1.00  0.00            
ATOM   4547  HW2 SOL  1137      22.100  14.400  29.700  1.00  0.00            
ATOM   4548  MW  SOL  1137      21.500  15.100  29.400  1.00  0.00            
ATOM   4549  OW  SOL  1138      21.100  22.400  29.100  1.00  0.00            
ATOM   4550  HW1 SOL  1138      20.700  23.000  28.600  1.00  0.00            
ATOM   4551  HW2 SOL  1138      21.700  21.900  28.600  1.00  0.00            
ATOM   4552  MW  SOL  1138      21.200  22.400  29.000  1.00  0.00            
ATOM   4553  OW  SOL  1139      20.900  15.300  33.700  1.00  0.00            
ATOM   4554  HW1 SOL  1139      20.100  15.300  34.200  1.00  0.00            
ATOM   4555  HW2 SOL  1139      21.500  16.000  34.100  1.00  0.00            
ATOM   4556  MW  SOL  1139      20.900  15.400  33.800  1.00  0.00            
ATOM   4557  OW  SOL  1140      21.300  22.100  33.600  1.00  0.00            
ATOM   4558  HW1 SOL  1140      21.600  23.000  33.400  1.00  0.00            
ATOM   4559  HW2 SOL  1140      21.000  21.800  32.800  1.00  0.00            
ATOM   4560  MW  SOL  1140      21.300  22.200  33.500  1.00  0.00            
ATOM   4561  OW  SOL  1141      15.800  19.400  31.800  1.00  0.00            
ATOM   4562  HW1 SOL  1141      16.300  18.700  31.500  1.00  0.00            
ATOM   4563  HW2 SOL  1141      15.200  19.600  31.000  1.00  0.00            
ATOM   4564  MW  SOL  1141      15.800  19.300  31.600  1.00  0.00            
ATOM   4565  OW  SOL  1142      22.000  19.000  31.400  1.00  0.00            
ATOM   4566  HW1 SOL  1142      21.500  18.200  31.300  1.00  0.00            
ATOM   4567  HW2 SOL  1142      22.700  18.900  32.100  1.00  0.00            
ATOM   4568  MW  SOL  1142      22.000  18.900  31.500  1.00  0.00            
ATOM   4569  OW  SOL  1143      13.800  19.000  33.600  1.00  0.00            
ATOM   4570  HW1 SOL  1143      14.100  18.200  34.000  1.00  0.00            
ATOM   4571  HW2 SOL  1143      14.500  19.300  33.100  1.00  0.00            
ATOM   4572  MW  SOL  1143      13.900  19.000  33.600  1.00  0.00            
ATOM   4573  OW  SOL  1144      23.900  18.700  33.400  1.00  0.00            
ATOM   4574  HW1 SOL  1144      23.600  19.400  34.000  1.00  0.00            
ATOM   4575  HW2 SOL  1144      24.900  18.600  33.600  1.00  0.00            
ATOM   4576  MW  SOL  1144      24.000  18.700  33.500  1.00  0.00            
ATOM   4577  OW  SOL  1145      14.400  19.200  29.200  1.00  0.00            
ATOM   4578  HW1 SOL  1145      14.800  18.400  28.800  1.00  0.00            
ATOM   4579  HW2 SOL  1145      13.500  18.900  29.500  1.00  0.00            
ATOM   4580  MW  SOL  1145      14.300  19.000  29.100  1.00  0.00            
ATOM   4581  OW  SOL  1146      23.800  19.300  29.200  1.00  0.00            
ATOM   4582  HW1 SOL  1146      23.500  19.900  28.500  1.00  0.00            
ATOM   4583  HW2 SOL  1146      23.200  19.300  29.900  1.00  0.00            
ATOM   4584  MW  SOL  1146      23.700  19.300  29.200  1.00  0.00            
ATOM   4585  OW  SOL  1147      17.100  16.900  31.000  1.00  0.00            
ATOM   4586  HW1 SOL  1147      17.000  16.400  31.900  1.00  0.00            
ATOM   4587  HW2 SOL  1147      17.100  16.200  30.400  1.00  0.00            
ATOM   4588  MW  SOL  1147      17.100  16.700  31.100  1.00  0.00            
ATOM   4589  OW  SOL  1148      20.000  16.700  31.400  1.00  0.00            
ATOM   4590  HW1 SOL  1148      19.000  16.800  31.300  1.00  0.00            
ATOM   4591  HW2 SOL  1148      20.100  16.100  32.200  1.00  0.00            
ATOM   4592  MW  SOL  1148      19.900  16.600  31.500  1.00  0.00            
ATOM   4593  OW  SOL  1149      17.400  21.700  31.100  1.00  0.00            
ATOM   4594  HW1 SOL  1149      18.300  21.600  31.200  1.00  0.00            
ATOM   4595  HW2 SOL  1149      17.000  20.900  31.200  1.00  0.00            
ATOM   4596  MW  SOL  1149      17.500  21.600  31.100  1.00  0.00            
ATOM   4597  OW  SOL  1150      20.200  21.000  31.300  1.00  0.00            
ATOM   4598  HW1 SOL  1150      20.700  20.200  31.300  1.00  0.00            
ATOM   4599  HW2 SOL  1150      20.500  21.500  30.500  1.00  0.00            
ATOM   4600  MW  SOL  1150      20.300  21.000  31.200  1.00  0.00            
ATOM   4601  OW  SOL  1151      13.000   0.800  28.500  1.00  0.00            
ATOM   4602  HW1 SOL  1151      12.200   0.700  28.900  1.00  0.00            
ATOM   4603  HW2 SOL  1151      13.000   1.500  27.900  1.00  0.00            
ATOM   4604  MW  SOL  1151      12.900   0.900  28.500  1.00  0.00            
ATOM   4605  OW  SOL  1152      12.600   0.700  34.500  1.00  0.00            
ATOM   4606  HW1 SOL  1152      12.600  -0.100  35.100  1.00  0.00            
ATOM   4607  HW2 SOL  1152      13.300   0.600  33.900  1.00  0.00            
ATOM   4608  MW  SOL  1152      12.700   0.600  34.500  1.00  0.00            
ATOM   4609  OW  SOL  1153      13.000   3.000  27.100  1.00  0.00            
ATOM   4610  HW1 SOL  1153      13.100   3.000  26.100  1.00  0.00            
ATOM   4611  HW2 SOL  1153      12.300   3.600  27.100  1.00  0.00            
ATOM   4612  MW  SOL  1153      12.900   3.100  26.900  1.00  0.00            
ATOM   4613  OW  SOL  1154      12.600   3.300  36.300  1.00  0.00            
ATOM   4614  HW1 SOL  1154      12.700   2.400  36.000  1.00  0.00            
ATOM   4615  HW2 SOL  1154      11.700   3.600  36.000  1.00  0.00            
ATOM   4616  MW  SOL  1154      12.500   3.200  36.300  1.00  0.00            
ATOM   4617  OW  SOL  1155      13.100  10.400  26.600  1.00  0.00            
ATOM   4618  HW1 SOL  1155      13.100  11.200  27.100  1.00  0.00            
ATOM   4619  HW2 SOL  1155      14.000  10.000  27.000  1.00  0.00            
ATOM   4620  MW  SOL  1155      13.200  10.500  26.700  1.00  0.00            
ATOM   4621  OW  SOL  1156      13.000  10.400  35.900  1.00  0.00            
ATOM   4622  HW1 SOL  1156      13.800   9.900  35.800  1.00  0.00            
ATOM   4623  HW2 SOL  1156      13.100  10.700  36.900  1.00  0.00            
ATOM   4624  MW  SOL  1156      13.100  10.400  36.000  1.00  0.00            
ATOM   4625  OW  SOL  1157      19.500   3.300  24.900  1.00  0.00            
ATOM   4626  HW1 SOL  1157      19.400   3.000  24.000  1.00  0.00            
ATOM   4627  HW2 SOL  1157      18.600   3.800  25.100  1.00  0.00            
ATOM   4628  MW  SOL  1157      19.300   3.400  24.800  1.00  0.00            
ATOM   4629  OW  SOL  1158      18.900   9.700  25.000  1.00  0.00            
ATOM   4630  HW1 SOL  1158      19.800   9.400  24.900  1.00  0.00            
ATOM   4631  HW2 SOL  1158      19.000  10.200  25.800  1.00  0.00            
ATOM   4632  MW  SOL  1158      19.000   9.800  25.100  1.00  0.00            
ATOM   4633  OW  SOL  1159      19.600   1.900  27.500  1.00  0.00            
ATOM   4634  HW1 SOL  1159      19.600   2.100  26.600  1.00  0.00            
ATOM   4635  HW2 SOL  1159      18.800   2.300  27.900  1.00  0.00            
ATOM   4636  MW  SOL  1159      19.500   2.000  27.500  1.00  0.00            
ATOM   4637  OW  SOL  1160      18.800  11.000  27.500  1.00  0.00            
ATOM   4638  HW1 SOL  1160      18.000  11.000  28.000  1.00  0.00            
ATOM   4639  HW2 SOL  1160      18.900  11.900  27.200  1.00  0.00            
ATOM   4640  MW  SOL  1160      18.700  11.100  27.500  1.00  0.00            
ATOM   4641  OW  SOL  1161      19.200   2.500  35.000  1.00  0.00            
ATOM   4642  HW1 SOL  1161      19.200   1.600  35.200  1.00  0.00            
ATOM   4643  HW2 SOL  1161      19.800   2.500  34.300  1.00  0.00            
ATOM   4644  MW  SOL  1161      19.200   2.400  34.900  1.00  0.00            
ATOM   4645  OW  SOL  1162      19.100  11.900  35.200  1.00  0.00            
ATOM   4646  HW1 SOL  1162      19.100  11.500  36.000  1.00  0.00            
ATOM   4647  HW2 SOL  1162      19.800  11.500  34.700  1.00  0.00            
ATOM   4648  MW  SOL  1162      19.200  11.800  35.200  1.00  0.00            
ATOM   4649  OW  SOL  1163      17.200   4.700  25.200  1.00  0.00            
ATOM   4650  HW1 SOL  1163      17.500   5.600  25.300  1.00  0.00            
ATOM   4651  HW2 SOL  1163      16.700   4.500  26.000  1.00  0.00            
ATOM   4652  MW  SOL  1163      17.200   4.800  25.300  1.00  0.00            
ATOM   4653  OW  SOL  1164      17.000   7.600  25.200  1.00  0.00            
ATOM   4654  HW1 SOL  1164      17.900   8.100  25.400  1.00  0.00            
ATOM   4655  HW2 SOL  1164      16.700   7.900  24.400  1.00  0.00            
ATOM   4656  MW  SOL  1164      17.100   7.700  25.100  1.00  0.00            
ATOM   4657  OW  SOL  1165      15.300   1.100  30.400  1.00  0.00            
ATOM   4658  HW1 SOL  1165      15.800   0.400  30.000  1.00  0.00            
ATOM   4659  HW2 SOL  1165      14.500   1.200  29.900  1.00  0.00            
ATOM   4660  MW  SOL  1165      15.300   1.100  30.300  1.00  0.00            
ATOM   4661  OW  SOL  1166      15.000   0.900  33.100  1.00  0.00            
ATOM   4662  HW1 SOL  1166      15.600   1.600  33.300  1.00  0.00            
ATOM   4663  HW2 SOL  1166      14.900   1.000  32.100  1.00  0.00            
ATOM   4664  MW  SOL  1166      15.100   1.000  33.000  1.00  0.00            
ATOM   4665  OW  SOL  1167      15.400   4.200  27.200  1.00  0.00            
ATOM   4666  HW1 SOL  1167      15.800   3.800  27.900  1.00  0.00            
ATOM   4667  HW2 SOL  1167      14.600   3.800  27.000  1.00  0.00            
ATOM   4668  MW  SOL  1167      15.400   4.100  27.200  1.00  0.00            
ATOM   4669  OW  SOL  1168      15.100   4.600  35.300  1.00  0.00            
ATOM   4670  HW1 SOL  1168      15.600   4.900  36.100  1.00  0.00            
ATOM   4671  HW2 SOL  1168      14.300   4.200  35.600  1.00  0.00            
ATOM   4672  MW  SOL  1168      15.100   4.600  35.500  1.00  0.00            
ATOM   4673  OW  SOL  1169      15.500   8.900  27.200  1.00  0.00            
ATOM   4674  HW1 SOL  1169      15.800   8.700  26.300  1.00  0.00            
ATOM   4675  HW2 SOL  1169      15.500   8.100  27.700  1.00  0.00            
ATOM   4676  MW  SOL  1169      15.600   8.800  27.100  1.00  0.00            
ATOM   4677  OW  SOL  1170      15.200   8.900  35.000  1.00  0.00            
ATOM   4678  HW1 SOL  1170      15.800   9.300  34.400  1.00  0.00            
ATOM   4679  HW2 SOL  1170      15.000   8.100  34.600  1.00  0.00            
ATOM   4680  MW  SOL  1170      15.200   8.800  34.900  1.00  0.00            
ATOM   4681  OW  SOL  1171      17.000   3.000  29.100  1.00  0.00            
ATOM   4682  HW1 SOL  1171      17.300   3.500  29.900  1.00  0.00            
ATOM   4683  HW2 SOL  1171      16.400   2.300  29.400  1.00  0.00            
ATOM   4684  MW  SOL  1171      17.000   3.000  29.200  1.00  0.00            
ATOM   4685  OW  SOL  1172      16.700  10.300  29.200  1.00  0.00            
ATOM   4686  HW1 SOL  1172      17.000   9.700  29.800  1.00  0.00            
ATOM   4687  HW2 SOL  1172      16.300   9.800  28.500  1.00  0.00            
ATOM   4688  MW  SOL  1172      16.700  10.200  29.200  1.00  0.00            
ATOM   4689  OW  SOL  1173      16.800   2.900  33.300  1.00  0.00            
ATOM   4690  HW1 SOL  1173      17.600   2.800  33.900  1.00  0.00            
ATOM   4691  HW2 SOL  1173      16.300   3.600  33.800  1.00  0.00            
ATOM   4692  MW  SOL  1173      16.900   3.000  33.500  1.00  0.00            
ATOM   4693  OW  SOL  1174      17.000  10.900  33.500  1.00  0.00            
ATOM   4694  HW1 SOL  1174      16.500  11.700  33.200  1.00  0.00            
ATOM   4695  HW2 SOL  1174      17.500  11.300  34.200  1.00  0.00            
ATOM   4696  MW  SOL  1174      17.000  11.100  33.600  1.00  0.00            
ATOM   4697  OW  SOL  1175      21.400   5.200  25.200  1.00  0.00            
ATOM   4698  HW1 SOL  1175      20.800   4.500  25.100  1.00  0.00            
ATOM   4699  HW2 SOL  1175      21.800   5.100  26.000  1.00  0.00            
ATOM   4700  MW  SOL  1175      21.400   5.100  25.200  1.00  0.00            
ATOM   4701  OW  SOL  1176      21.500   8.400  25.200  1.00  0.00            
ATOM   4702  HW1 SOL  1176      21.300   7.500  25.200  1.00  0.00            
ATOM   4703  HW2 SOL  1176      21.900   8.500  24.400  1.00  0.00            
ATOM   4704  MW  SOL  1176      21.500   8.300  25.100  1.00  0.00            
ATOM   4705  OW  SOL  1177      23.100   0.600  29.700  1.00  0.00            
ATOM   4706  HW1 SOL  1177      22.600  -0.200  29.600  1.00  0.00            
ATOM   4707  HW2 SOL  1177      23.100   0.800  30.700  1.00  0.00            
ATOM   4708  MW  SOL  1177      23.100   0.500  29.800  1.00  0.00            
ATOM   4709  OW  SOL  1178      22.700   1.000  32.400  1.00  0.00            
ATOM   4710  HW1 SOL  1178      23.500   1.000  32.900  1.00  0.00            
ATOM   4711  HW2 SOL  1178      22.200   1.800  32.800  1.00  0.00            
ATOM   4712  MW  SOL  1178      22.700   1.100  32.500  1.00  0.00            
ATOM   4713  OW  SOL  1179      23.100   5.000  27.500  1.00  0.00            
ATOM   4714  HW1 SOL  1179      22.500   4.400  28.000  1.00  0.00            
ATOM   4715  HW2 SOL  1179      23.400   5.600  28.200  1.00  0.00            
ATOM   4716  MW  SOL  1179      23.000   5.000  27.600  1.00  0.00            
ATOM   4717  OW  SOL  1180      22.700   4.600  35.000  1.00  0.00            
ATOM   4718  HW1 SOL  1180      22.700   5.100  35.800  1.00  0.00            
ATOM   4719  HW2 SOL  1180      22.900   5.100  34.300  1.00  0.00            
ATOM   4720  MW  SOL  1180      22.700   4.700  35.000  1.00  0.00            
ATOM   4721  OW  SOL  1181      22.800   8.700  27.600  1.00  0.00            
ATOM   4722  HW1 SOL  1181      22.400   8.600  26.800  1.00  0.00            
ATOM   4723  HW2 SOL  1181      23.600   9.200  27.500  1.00  0.00            
ATOM   4724  MW  SOL  1181      22.900   8.700  27.500  1.00  0.00            
ATOM   4725  OW  SOL  1182      23.700   9.100  34.900  1.00  0.00            
ATOM   4726  HW1 SOL  1182      23.000   9.700  34.600  1.00  0.00            
ATOM   4727  HW2 SOL  1182      24.300   9.700  35.400  1.00  0.00            
ATOM   4728  MW  SOL  1182      23.700   9.300  34.900  1.00  0.00            
ATOM   4729  OW  SOL  1183      21.500   3.200  29.200  1.00  0.00            
ATOM   4730  HW1 SOL  1183      20.700   2.800  28.800  1.00  0.00            
ATOM   4731  HW2 SOL  1183      22.000   2.400  29.400  1.00  0.00            
ATOM   4732  MW  SOL  1183      21.500   3.000  29.200  1.00  0.00            
ATOM   4733  OW  SOL  1184      21.200  10.600  29.000  1.00  0.00            
ATOM   4734  HW1 SOL  1184      20.400  10.700  28.400  1.00  0.00            
ATOM   4735  HW2 SOL  1184      21.800  10.000  28.600  1.00  0.00            
ATOM   4736  MW  SOL  1184      21.200  10.600  28.900  1.00  0.00            
ATOM   4737  OW  SOL  1185      21.100   3.100  33.200  1.00  0.00            
ATOM   4738  HW1 SOL  1185      21.100   3.700  32.500  1.00  0.00            
ATOM   4739  HW2 SOL  1185      21.700   3.500  33.900  1.00  0.00            
ATOM   4740  MW  SOL  1185      21.200   3.200  33.200  1.00  0.00            
ATOM   4741  OW  SOL  1186      21.400  10.800  34.100  1.00  0.00            
ATOM   4742  HW1 SOL  1186      21.800  11.600  33.800  1.00  0.00            
ATOM   4743  HW2 SOL  1186      21.200  10.300  33.300  1.00  0.00            
ATOM   4744  MW  SOL  1186      21.500  10.800  33.900  1.00  0.00            
ATOM   4745  OW  SOL  1187      16.000   6.400  31.100  1.00  0.00            
ATOM   4746  HW1 SOL  1187      16.500   7.200  31.100  1.00  0.00            
ATOM   4747  HW2 SOL  1187      15.400   6.500  30.300  1.00  0.00            
ATOM   4748  MW  SOL  1187      16.000   6.500  31.000  1.00  0.00            
ATOM   4749  OW  SOL  1188      22.000   7.200  31.500  1.00  0.00            
ATOM   4750  HW1 SOL  1188      21.400   6.400  31.500  1.00  0.00            
ATOM   4751  HW2 SOL  1188      22.600   7.000  32.200  1.00  0.00            
ATOM   4752  MW  SOL  1188      22.000   7.100  31.600  1.00  0.00            
ATOM   4753  OW  SOL  1189      14.400   6.500  33.400  1.00  0.00            
ATOM   4754  HW1 SOL  1189      14.800   5.900  34.100  1.00  0.00            
ATOM   4755  HW2 SOL  1189      14.900   6.300  32.600  1.00  0.00            
ATOM   4756  MW  SOL  1189      14.500   6.400  33.400  1.00  0.00            
ATOM   4757  OW  SOL  1190      23.900   6.600  33.500  1.00  0.00            
ATOM   4758  HW1 SOL  1190      23.800   7.400  34.000  1.00  0.00            
ATOM   4759  HW2 SOL  1190      24.900   6.500  33.300  1.00  0.00            
ATOM   4760  MW  SOL  1190      24.000   6.700  33.600  1.00  0.00            
ATOM   4761  OW  SOL  1191      14.600   6.500  28.600  1.00  0.00            
ATOM   4762  HW1 SOL  1191      13.700   6.400  28.800  1.00  0.00            
ATOM   4763  HW2 SOL  1191      14.800   5.800  27.900  1.00  0.00            
ATOM   4764  MW  SOL  1191      14.500   6.400  28.500  1.00  0.00            
ATOM   4765  OW  SOL  1192      24.000   7.000  29.400  1.00  0.00            
ATOM   4766  HW1 SOL  1192      23.700   7.700  28.800  1.00  0.00            
ATOM   4767  HW2 SOL  1192      23.500   7.100  30.100  1.00  0.00            
ATOM   4768  MW  SOL  1192      23.900   7.100  29.400  1.00  0.00            
ATOM   4769  OW  SOL  1193      17.900   4.500  31.200  1.00  0.00            
ATOM   4770  HW1 SOL  1193      17.300   5.200  31.000  1.00  0.00            
ATOM   4771  HW2 SOL  1193      17.500   4.000  31.900  1.00  0.00            
ATOM   4772  MW  SOL  1193      17.800   4.500  31.200  1.00  0.00            
ATOM   4773  OW  SOL  1194      20.600   4.900  31.000  1.00  0.00            
ATOM   4774  HW1 SOL  1194      19.700   4.700  31.000  1.00  0.00            
ATOM   4775  HW2 SOL  1194      21.000   4.400  30.300  1.00  0.00            
ATOM   4776  MW  SOL  1194      20.500   4.800  30.900  1.00  0.00            
ATOM   4777  OW  SOL  1195      17.700   9.100  31.500  1.00  0.00            
ATOM   4778  HW1 SOL  1195      18.600   9.300  31.700  1.00  0.00            
ATOM   4779  HW2 SOL  1195      17.300   9.700  32.200  1.00  0.00            
ATOM   4780  MW  SOL  1195      17.800   9.200  31.600  1.00  0.00            
ATOM   4781  OW  SOL  1196      20.400   9.500  31.700  1.00  0.00            
ATOM   4782  HW1 SOL  1196      20.800  10.000  31.000  1.00  0.00            
ATOM   4783  HW2 SOL  1196      20.800   8.700  31.600  1.00  0.00            
ATOM   4784  MW  SOL  1196      20.500   9.500  31.600  1.00  0.00            
ATOM   4785  OW  SOL  1197      25.200   0.700  27.900  1.00  0.00            
ATOM   4786  HW1 SOL  1197      24.600   0.500  28.600  1.00  0.00            
ATOM   4787  HW2 SOL  1197      24.900   1.500  27.400  1.00  0.00            
ATOM   4788  MW  SOL  1197      25.100   0.800  27.900  1.00  0.00            
ATOM   4789  OW  SOL  1198      24.700   0.700  34.200  1.00  0.00            
ATOM   4790  HW1 SOL  1198      25.500   0.600  33.700  1.00  0.00            
ATOM   4791  HW2 SOL  1198      24.700   0.000  34.800  1.00  0.00            
ATOM   4792  MW  SOL  1198      24.800   0.600  34.200  1.00  0.00            
ATOM   4793  OW  SOL  1199      25.100   3.400  26.700  1.00  0.00            
ATOM   4794  HW1 SOL  1199      24.400   3.900  27.000  1.00  0.00            
ATOM   4795  HW2 SOL  1199      24.900   3.100  25.800  1.00  0.00            
ATOM   4796  MW  SOL  1199      25.000   3.400  26.600  1.00  0.00            
ATOM   4797  OW  SOL  1200      24.900   3.200  36.000  1.00  0.00            
ATOM   4798  HW1 SOL  1200      24.900   2.400  35.500  1.00  0.00            
ATOM   4799  HW2 SOL  1200      24.100   3.700  35.700  1.00  0.00            
ATOM   4800  MW  SOL  1200      24.800   3.200  35.900  1.00  0.00            
ATOM   4801  OW  SOL  1201      25.300  10.300  27.500  1.00  0.00            
ATOM   4802  HW1 SOL  1201      25.200  11.200  27.800  1.00  0.00            
ATOM   4803  HW2 SOL  1201      26.200  10.100  27.800  1.00  0.00            
ATOM   4804  MW  SOL  1201      25.400  10.400  27.600  1.00  0.00            
ATOM   4805  OW  SOL  1202      25.200  11.100  36.200  1.00  0.00            
ATOM   4806  HW1 SOL  1202      25.800  10.500  35.800  1.00  0.00            
ATOM   4807  HW2 SOL  1202      25.400  11.100  37.100  1.00  0.00            
ATOM   4808  MW  SOL  1202      25.300  11.000  36.300  1.00  0.00            
ATOM   4809  OW  SOL  1203      30.800   3.700  25.300  1.00  0.00            
ATOM   4810  HW1 SOL  1203      30.100   4.400  25.400  1.00  0.00            
ATOM   4811  HW2 SOL  1203      30.700   3.300  24.400  1.00  0.00            
ATOM   4812  MW  SOL  1203      30.700   3.800  25.200  1.00  0.00            
ATOM   4813  OW  SOL  1204      30.900   9.900  25.500  1.00  0.00            
ATOM   4814  HW1 SOL  1204      31.000  10.400  26.400  1.00  0.00            
ATOM   4815  HW2 SOL  1204      31.600   9.300  25.500  1.00  0.00            
ATOM   4816  MW  SOL  1204      31.000   9.900  25.700  1.00  0.00            
ATOM   4817  OW  SOL  1205      31.000   1.700  27.000  1.00  0.00            
ATOM   4818  HW1 SOL  1205      30.300   1.700  27.600  1.00  0.00            
ATOM   4819  HW2 SOL  1205      30.900   2.400  26.400  1.00  0.00            
ATOM   4820  MW  SOL  1205      30.900   1.800  27.000  1.00  0.00            
ATOM   4821  OW  SOL  1206      31.300  11.400  28.100  1.00  0.00            
ATOM   4822  HW1 SOL  1206      30.600  11.600  28.700  1.00  0.00            
ATOM   4823  HW2 SOL  1206      31.500  12.200  27.600  1.00  0.00            
ATOM   4824  MW  SOL  1206      31.200  11.500  28.100  1.00  0.00            
ATOM   4825  OW  SOL  1207      31.200   2.500  34.900  1.00  0.00            
ATOM   4826  HW1 SOL  1207      31.800   2.400  34.200  1.00  0.00            
ATOM   4827  HW2 SOL  1207      30.900   1.600  35.000  1.00  0.00            
ATOM   4828  MW  SOL  1207      31.200   2.400  34.800  1.00  0.00            
ATOM   4829  OW  SOL  1208      31.300  11.600  35.000  1.00  0.00            
ATOM   4830  HW1 SOL  1208      32.100  11.300  34.600  1.00  0.00            
ATOM   4831  HW2 SOL  1208      31.300  11.200  35.800  1.00  0.00            
ATOM   4832  MW  SOL  1208      31.400  11.500  35.000  1.00  0.00            
ATOM   4833  OW  SOL  1209      28.600   5.300  25.800  1.00  0.00            
ATOM   4834  HW1 SOL  1209      28.700   6.200  25.800  1.00  0.00            
ATOM   4835  HW2 SOL  1209      28.000   5.100  26.500  1.00  0.00            
ATOM   4836  MW  SOL  1209      28.600   5.400  25.900  1.00  0.00            
ATOM   4837  OW  SOL  1210      28.800   8.100  25.500  1.00  0.00            
ATOM   4838  HW1 SOL  1210      29.400   8.700  25.300  1.00  0.00            
ATOM   4839  HW2 SOL  1210      28.200   8.200  24.800  1.00  0.00            
ATOM   4840  MW  SOL  1210      28.800   8.200  25.400  1.00  0.00            
ATOM   4841  OW  SOL  1211      27.200   0.700  29.800  1.00  0.00            
ATOM   4842  HW1 SOL  1211      26.400   0.700  29.300  1.00  0.00            
ATOM   4843  HW2 SOL  1211      27.600  -0.100  29.500  1.00  0.00            
ATOM   4844  MW  SOL  1211      27.100   0.600  29.700  1.00  0.00            
ATOM   4845  OW  SOL  1212      27.300   0.700  32.700  1.00  0.00            
ATOM   4846  HW1 SOL  1212      28.000   1.400  32.900  1.00  0.00            
ATOM   4847  HW2 SOL  1212      27.200   0.800  31.800  1.00  0.00            
ATOM   4848  MW  SOL  1212      27.400   0.800  32.600  1.00  0.00            
ATOM   4849  OW  SOL  1213      27.200   4.700  28.200  1.00  0.00            
ATOM   4850  HW1 SOL  1213      27.900   4.000  28.500  1.00  0.00            
ATOM   4851  HW2 SOL  1213      26.600   4.100  27.700  1.00  0.00            
ATOM   4852  MW  SOL  1213      27.200   4.500  28.200  1.00  0.00            
ATOM   4853  OW  SOL  1214      27.100   4.300  34.800  1.00  0.00            
ATOM   4854  HW1 SOL  1214      27.700   4.500  35.500  1.00  0.00            
ATOM   4855  HW2 SOL  1214      26.300   4.000  35.200  1.00  0.00            
ATOM   4856  MW  SOL  1214      27.100   4.300  35.000  1.00  0.00            
ATOM   4857  OW  SOL  1215      27.700   9.400  28.000  1.00  0.00            
ATOM   4858  HW1 SOL  1215      28.200   9.100  27.200  1.00  0.00            
ATOM   4859  HW2 SOL  1215      27.500   8.600  28.500  1.00  0.00            
ATOM   4860  MW  SOL  1215      27.800   9.200  28.000  1.00  0.00            
ATOM   4861  OW  SOL  1216      27.000   9.300  35.400  1.00  0.00            
ATOM   4862  HW1 SOL  1216      27.700   9.700  34.900  1.00  0.00            
ATOM   4863  HW2 SOL  1216      26.800   8.500  35.000  1.00  0.00            
ATOM   4864  MW  SOL  1216      27.100   9.300  35.300  1.00  0.00            
ATOM   4865  OW  SOL  1217      29.000   2.700  29.000  1.00  0.00            
ATOM   4866  HW1 SOL  1217      28.300   2.100  29.300  1.00  0.00            
ATOM   4867  HW2 SOL  1217      29.400   3.000  29.900  1.00  0.00            
ATOM   4868  MW  SOL  1217      29.000   2.700  29.200  1.00  0.00            
ATOM   4869  OW  SOL  1218      29.000  11.100  29.800  1.00  0.00            
ATOM   4870  HW1 SOL  1218      29.200  10.600  30.600  1.00  0.00            
ATOM   4871  HW2 SOL  1218      28.600  10.400  29.200  1.00  0.00            
ATOM   4872  MW  SOL  1218      29.000  10.900  29.800  1.00  0.00            
ATOM   4873  OW  SOL  1219      29.200   2.600  33.100  1.00  0.00            
ATOM   4874  HW1 SOL  1219      30.000   2.700  33.600  1.00  0.00            
ATOM   4875  HW2 SOL  1219      28.600   3.200  33.600  1.00  0.00            
ATOM   4876  MW  SOL  1219      29.200   2.700  33.200  1.00  0.00            
ATOM   4877  OW  SOL  1220      29.000  10.800  33.900  1.00  0.00            
ATOM   4878  HW1 SOL  1220      28.700  11.700  33.500  1.00  0.00            
ATOM   4879  HW2 SOL  1220      29.900  11.000  34.100  1.00  0.00            
ATOM   4880  MW  SOL  1220      29.100  11.000  33.900  1.00  0.00            
ATOM   4881  OW  SOL  1221      33.200   5.200  24.900  1.00  0.00            
ATOM   4882  HW1 SOL  1221      32.500   4.700  25.000  1.00  0.00            
ATOM   4883  HW2 SOL  1221      33.900   4.900  25.400  1.00  0.00            
ATOM   4884  MW  SOL  1221      33.200   5.100  25.000  1.00  0.00            
ATOM   4885  OW  SOL  1222      33.600   7.900  25.100  1.00  0.00            
ATOM   4886  HW1 SOL  1222      33.200   7.100  24.900  1.00  0.00            
ATOM   4887  HW2 SOL  1222      34.300   8.100  24.500  1.00  0.00            
ATOM   4888  MW  SOL  1222      33.600   7.800  25.000  1.00  0.00            
ATOM   4889  OW  SOL  1223      34.900  36.500  29.700  1.00  0.00            
ATOM   4890  HW1 SOL  1223      35.100  36.600  30.600  1.00  0.00            
ATOM   4891  HW2 SOL  1223      34.400  35.700  29.700  1.00  0.00            
ATOM   4892  MW  SOL  1223      34.900  36.400  29.800  1.00  0.00            
ATOM   4893  OW  SOL  1224      34.700   0.300  32.500  1.00  0.00            
ATOM   4894  HW1 SOL  1224      35.600   0.300  32.800  1.00  0.00            
ATOM   4895  HW2 SOL  1224      34.300   1.100  32.700  1.00  0.00            
ATOM   4896  MW  SOL  1224      34.800   0.400  32.600  1.00  0.00            
ATOM   4897  OW  SOL  1225      34.800   4.200  26.900  1.00  0.00            
ATOM   4898  HW1 SOL  1225      34.000   3.600  27.100  1.00  0.00            
ATOM   4899  HW2 SOL  1225      34.700   4.900  27.400  1.00  0.00            
ATOM   4900  MW  SOL  1225      34.700   4.200  27.000  1.00  0.00            
ATOM   4901  OW  SOL  1226      34.800   4.300  35.100  1.00  0.00            
ATOM   4902  HW1 SOL  1226      34.200   4.700  35.700  1.00  0.00            
ATOM   4903  HW2 SOL  1226      35.000   5.000  34.400  1.00  0.00            
ATOM   4904  MW  SOL  1226      34.800   4.400  35.100  1.00  0.00            
ATOM   4905  OW  SOL  1227      34.800   9.200  27.400  1.00  0.00            
ATOM   4906  HW1 SOL  1227      34.300   9.000  26.600  1.00  0.00            
ATOM   4907  HW2 SOL  1227      35.600   9.600  27.000  1.00  0.00            
ATOM   4908  MW  SOL  1227      34.900   9.200  27.200  1.00  0.00            
ATOM   4909  OW  SOL  1228      35.100   9.200  35.100  1.00  0.00            
ATOM   4910  HW1 SOL  1228      34.400   9.800  34.600  1.00  0.00            
ATOM   4911  HW2 SOL  1228      35.900   9.700  35.200  1.00  0.00            
ATOM   4912  MW  SOL  1228      35.100   9.300  35.000  1.00  0.00            
ATOM   4913  OW  SOL  1229      33.400   2.200  29.000  1.00  0.00            
ATOM   4914  HW1 SOL  1229      33.900   1.500  29.300  1.00  0.00            
ATOM   4915  HW2 SOL  1229      32.900   1.800  28.300  1.00  0.00            
ATOM   4916  MW  SOL  1229      33.400   2.100  28.900  1.00  0.00            
ATOM   4917  OW  SOL  1230      33.700  10.700  29.500  1.00  0.00            
ATOM   4918  HW1 SOL  1230      32.900  10.900  29.000  1.00  0.00            
ATOM   4919  HW2 SOL  1230      34.300  10.200  28.900  1.00  0.00            
ATOM   4920  MW  SOL  1230      33.700  10.600  29.400  1.00  0.00            
ATOM   4921  OW  SOL  1231      33.500   2.700  33.400  1.00  0.00            
ATOM   4922  HW1 SOL  1231      33.400   3.100  32.600  1.00  0.00            
ATOM   4923  HW2 SOL  1231      34.100   3.300  33.900  1.00  0.00            
ATOM   4924  MW  SOL  1231      33.600   2.800  33.400  1.00  0.00            
ATOM   4925  OW  SOL  1232      33.500  11.000  33.700  1.00  0.00            
ATOM   4926  HW1 SOL  1232      33.700  11.700  33.200  1.00  0.00            
ATOM   4927  HW2 SOL  1232      33.100  10.300  33.000  1.00  0.00            
ATOM   4928  MW  SOL  1232      33.500  11.000  33.500  1.00  0.00            
ATOM   4929  OW  SOL  1233      28.500   6.500  31.400  1.00  0.00            
ATOM   4930  HW1 SOL  1233      27.800   6.700  30.700  1.00  0.00            
ATOM   4931  HW2 SOL  1233      29.000   7.400  31.500  1.00  0.00            
ATOM   4932  MW  SOL  1233      28.400   6.700  31.300  1.00  0.00            
ATOM   4933  OW  SOL  1234      34.000   6.900  31.000  1.00  0.00            
ATOM   4934  HW1 SOL  1234      33.700   6.000  31.100  1.00  0.00            
ATOM   4935  HW2 SOL  1234      34.800   7.000  31.600  1.00  0.00            
ATOM   4936  MW  SOL  1234      34.100   6.800  31.100  1.00  0.00            
ATOM   4937  OW  SOL  1235      27.100   6.900  33.800  1.00  0.00            
ATOM   4938  HW1 SOL  1235      27.200   6.100  34.200  1.00  0.00            
ATOM   4939  HW2 SOL  1235      27.700   7.000  33.100  1.00  0.00            
ATOM   4940  MW  SOL  1235      27.200   6.800  33.800  1.00  0.00            
ATOM   4941  OW  SOL  1236      35.300   6.700  33.500  1.00  0.00            
ATOM   4942  HW1 SOL  1236      36.200   6.800  33.500  1.00  0.00            
ATOM   4943  HW2 SOL  1236      35.000   7.400  34.100  1.00  0.00            
ATOM   4944  MW  SOL  1236      35.400   6.800  33.600  1.00  0.00            
ATOM   4945  OW  SOL  1237      26.900   7.000  29.200  1.00  0.00            
ATOM   4946  HW1 SOL  1237      27.200   6.200  28.900  1.00  0.00            
ATOM   4947  HW2 SOL  1237      25.900   7.000  29.100  1.00  0.00            
ATOM   4948  MW  SOL  1237      26.800   6.900  29.100  1.00  0.00            
ATOM   4949  OW  SOL  1238      35.400   6.700  28.500  1.00  0.00            
ATOM   4950  HW1 SOL  1238      35.200   7.600  28.100  1.00  0.00            
ATOM   4951  HW2 SOL  1238      35.000   6.800  29.400  1.00  0.00            
ATOM   4952  MW  SOL  1238      35.300   6.900  28.600  1.00  0.00            
ATOM   4953  OW  SOL  1239      30.300   4.300  31.100  1.00  0.00            
ATOM   4954  HW1 SOL  1239      29.800   5.100  31.100  1.00  0.00            
ATOM   4955  HW2 SOL  1239      29.800   3.800  31.800  1.00  0.00            
ATOM   4956  MW  SOL  1239      30.100   4.300  31.200  1.00  0.00            
ATOM   4957  OW  SOL  1240      32.900   4.100  31.100  1.00  0.00            
ATOM   4958  HW1 SOL  1240      32.000   4.200  31.200  1.00  0.00            
ATOM   4959  HW2 SOL  1240      33.000   3.600  30.300  1.00  0.00            
ATOM   4960  MW  SOL  1240      32.800   4.100  31.000  1.00  0.00            
ATOM   4961  OW  SOL  1241      29.500   9.200  31.800  1.00  0.00            
ATOM   4962  HW1 SOL  1241      30.500   9.300  31.800  1.00  0.00            
ATOM   4963  HW2 SOL  1241      29.200   9.700  32.500  1.00  0.00            
ATOM   4964  MW  SOL  1241      29.600   9.300  31.900  1.00  0.00            
ATOM   4965  OW  SOL  1242      32.500   9.600  31.600  1.00  0.00            
ATOM   4966  HW1 SOL  1242      32.800   8.600  31.500  1.00  0.00            
ATOM   4967  HW2 SOL  1242      32.900  10.000  30.900  1.00  0.00            
ATOM   4968  MW  SOL  1242      32.600   9.500  31.500  1.00  0.00            
ATOM   4969  Ch4 met  1243      25.800   9.400  31.400  1.00  0.00            
ATOM   4970  Ch4 met  1244      25.000   3.800  31.900  1.00  0.00            
ATOM   4971  Ch4 met  1245      28.000   0.300  25.900  1.00  0.00            
ATOM   4972  Ch4 met  1246      31.600   6.800  27.500  1.00  0.00            
ATOM   4973  Ch4 met  1247      31.200   0.600  30.900  1.00  0.00            
ATOM   4974  Ch4 met  1248      31.200   6.500  33.900  1.00  0.00            
ATOM   4975  Ch4 met  1249      34.200   1.400  24.400  1.00  0.00            
ATOM   4976  Ch4 met  1250      13.900   9.200  31.400  1.00  0.00            
ATOM   4977  Ch4 met  1251      13.300   4.000  31.600  1.00  0.00            
ATOM   4978  Ch4 met  1252      16.500   0.600  26.100  1.00  0.00            
ATOM   4979  Ch4 met  1253      18.700   7.500  28.500  1.00  0.00            
ATOM   4980  Ch4 met  1254      19.300   0.800  31.100  1.00  0.00            
ATOM   4981  Ch4 met  1255      18.900   7.300  34.600  1.00  0.00            
ATOM   4982  Ch4 met  1256      21.800   0.900  24.400  1.00  0.00            
ATOM   4983  Ch4 met  1257      12.900  22.200  31.200  1.00  0.00            
ATOM   4984  Ch4 met  1258      13.500  15.700  31.000  1.00  0.00            
ATOM   4985  Ch4 met  1259      15.700  12.400  26.400  1.00  0.00            
ATOM   4986  Ch4 met  1260      19.400  19.100  28.200  1.00  0.00            
ATOM   4987  Ch4 met  1261      19.100  12.900  31.200  1.00  0.00            
ATOM   4988  Ch4 met  1262      19.100  19.000  34.700  1.00  0.00            
ATOM   4989  Ch4 met  1263      22.200  12.800  25.700  1.00  0.00            
ATOM   4990  Ch4 met  1264      25.100  22.200  31.000  1.00  0.00            
ATOM   4991  Ch4 met  1265      25.300  15.900  31.300  1.00  0.00            
ATOM   4992  Ch4 met  1266      28.100  12.700  26.100  1.00  0.00            
ATOM   4993  Ch4 met  1267      31.900  19.600  28.200  1.00  0.00            
ATOM   4994  Ch4 met  1268      30.900  13.500  31.600  1.00  0.00            
ATOM   4995  Ch4 met  1269      32.000  19.500  34.000  1.00  0.00            
ATOM   4996  Ch4 met  1270      34.700  12.600  25.100  1.00  0.00            
ATOM   4997  Ch4 met  1271      25.500  34.100  30.100  1.00  0.00            
ATOM   4998  Ch4 met  1272      24.800  27.500  30.500  1.00  0.00            
ATOM   4999  Ch4 met  1273      27.000  24.800  25.200  1.00  0.00            
ATOM   5000  Ch4 met  1274      30.900  30.800  28.500  1.00  0.00            
ATOM   5001  Ch4 met  1275      31.200  24.700  30.800  1.00  0.00            
ATOM   5002  Ch4 met  1276      31.600  31.000  34.400  1.00  0.00            
ATOM   5003  Ch4 met  1277      34.200  25.200  25.500  1.00  0.00            
ATOM   5004  Ch4 met  1278      13.000  34.800  31.200  1.00  0.00            
ATOM   5005  Ch4 met  1279      13.500  28.400  31.500  1.00  0.00            
ATOM   5006  Ch4 met  1280      16.200  25.200  25.000  1.00  0.00            
ATOM   5007  Ch4 met  1281      19.500  31.400  28.400  1.00  0.00            
ATOM   5008  Ch4 met  1282      18.900  24.900  31.500  1.00  0.00            
ATOM   5009  Ch4 met  1283      19.100  31.400  34.700  1.00  0.00            
ATOM   5010  Ch4 met  1284      22.200  25.100  25.100  1.00  0.00            
ATOM   5011  Ch4 met  1285      36.300  33.800  31.400  1.00  0.00            
ATOM   5012  Ch4 met  1286       1.000  28.500  31.200  1.00  0.00            
ATOM   5013  Ch4 met  1287       3.600  25.000  25.400  1.00  0.00            
ATOM   5014  Ch4 met  1288       7.700  31.400  27.700  1.00  0.00            
ATOM   5015  Ch4 met  1289       6.700  25.100  30.900  1.00  0.00            
ATOM   5016  Ch4 met  1290       7.200  31.600  34.200  1.00  0.00            
ATOM   5017  Ch4 met  1291      10.100  25.000  25.600  1.00  0.00            
ATOM   5018  Ch4 met  1292       1.100  21.500  31.100  1.00  0.00            
ATOM   5019  Ch4 met  1293      36.000  16.400  31.500  1.00  0.00            
ATOM   5020  Ch4 met  1294       4.000  12.800  24.900  1.00  0.00            
ATOM   5021  Ch4 met  1295       6.900  19.100  27.700  1.00  0.00            
ATOM   5022  Ch4 met  1296       6.700  13.100  31.000  1.00  0.00            
ATOM   5023  Ch4 met  1297       6.600  18.800  34.400  1.00  0.00            
ATOM   5024  Ch4 met  1298      10.600  13.300  24.900  1.00  0.00            
ATOM   5025  Ch4 met  1299       0.800   9.900  30.800  1.00  0.00            
ATOM   5026  Ch4 met  1300       0.500   3.700  30.400  1.00  0.00            
ATOM   5027  Ch4 met  1301       3.000   0.600  25.000  1.00  0.00            
ATOM   5028  Ch4 met  1302       6.500   6.100  28.200  1.00  0.00            
ATOM   5029  Ch4 met  1303       7.200   0.900  31.300  1.00  0.00            
ATOM   5030  Ch4 met  1304       7.000   7.400  34.300  1.00  0.00            
ATOM   5031  Ch4 met  1305      10.200   2.000  25.500  1.00  0.00            
ATOM   5032  Ch4 met  1306      25.000  34.300  19.900  1.00  0.00            
ATOM   5033  Ch4 met  1307      25.200  27.800  19.700  1.00  0.00            
ATOM   5034  Ch4 met  1308      28.100  25.100  12.500  1.00  0.00            
ATOM   5035  Ch4 met  1309      31.100  31.000  16.300  1.00  0.00            
ATOM   5036  Ch4 met  1310      31.200  24.700  19.500  1.00  0.00            
ATOM   5037  Ch4 met  1311      30.200  30.900  22.200  1.00  0.00            
ATOM   5038  Ch4 met  1312      34.900  24.900  13.700  1.00  0.00            
ATOM   5039  Ch4 met  1313      24.500  22.400  18.400  1.00  0.00            
ATOM   5040  Ch4 met  1314      24.900  16.000  19.800  1.00  0.00            
ATOM   5041  Ch4 met  1315      28.500  13.200  13.100  1.00  0.00            
ATOM   5042  Ch4 met  1316      31.700  19.400  16.200  1.00  0.00            
ATOM   5043  Ch4 met  1317      30.800  12.500  19.300  1.00  0.00            
ATOM   5044  Ch4 met  1318      31.400  18.200  22.800  1.00  0.00            
ATOM   5045  Ch4 met  1319      34.200  12.900  13.600  1.00  0.00            
ATOM   5046  Ch4 met  1320      24.900   6.800  13.100  1.00  0.00            
ATOM   5047  Ch4 met  1321      25.700  10.300  18.800  1.00  0.00            
ATOM   5048  Ch4 met  1322      24.900   3.500  19.100  1.00  0.00            
ATOM   5049  Ch4 met  1323      28.100   1.100  12.700  1.00  0.00            
ATOM   5050  Ch4 met  1324      31.300   7.200  15.800  1.00  0.00            
ATOM   5051  Ch4 met  1325      31.000   0.600  19.200  1.00  0.00            
ATOM   5052  Ch4 met  1326      30.900   6.600  22.400  1.00  0.00            
ATOM   5053  Ch4 met  1327      33.900   0.500  12.500  1.00  0.00            
ATOM   5054  Ch4 met  1328       1.000  30.700  13.100  1.00  0.00            
ATOM   5055  Ch4 met  1329       1.200  34.300  19.300  1.00  0.00            
ATOM   5056  Ch4 met  1330       1.300  27.800  19.000  1.00  0.00            
ATOM   5057  Ch4 met  1331       3.800  25.300  14.000  1.00  0.00            
ATOM   5058  Ch4 met  1332       7.100  31.700  16.800  1.00  0.00            
ATOM   5059  Ch4 met  1333       6.900  24.800  19.100  1.00  0.00            
ATOM   5060  Ch4 met  1334       6.300  31.200  22.000  1.00  0.00            
ATOM   5061  Ch4 met  1335      10.400  24.500  12.300  1.00  0.00
[truncated: 8,860 more chars]
