# Supplementary material for: Data for exploring the effect of parameters on decomposition of gas hydrate structure I
Source: Data Brief. 2018 Apr 11;18:1247–51. doi: 10.1016/j.dib.2018.04.015 (PMC5996948; doi:10.1016/j.dib.2018.04.015)
Supplement: Supplementary file 2 — Supplementary material [file mmc2.zip › data/data/temperature 290 K/cage occupancy 95/msdow.xvg]

# This file was created Tue Jan 24 23:56:06 2017
# Created by:
# GROMACS:      gmx msd, VERSION 5.0.2
# Executable:   /usr/bin/gmx
# Library dir:  /usr/share/gromacs/top
# Command line:
#   g_msd -f run.xtc -n ind.ndx -s run.tpr -o msdow10.xvg -b 9000 -e 10000
# g_msd is part of G R O M A C S:
#
# GROup of MAchos and Cynical Suckers
#
@    title "Mean Square Displacement"
@    xaxis  label "Time (ps)"
@    yaxis  label "MSD (nm\S2\N)"
@TYPE xy
# MSD gathered over 1000 ps with 101 restarts
# Diffusion constants fitted from time 100 to 900 ps
# D[       OW*] = 0.0001 (+/- 0.0000) (1e-5 cm^2/s)
         0           0
  0.200195  0.00445681
  0.400391   0.0061849
  0.599609  0.00516183
  0.799805  0.00503298
         1  0.00496359
    1.2002  0.00502094
   1.40039  0.00501845
   1.59961  0.00484216
    1.7998  0.00453193
         2  0.00449783
    2.2002  0.00459729
   2.40039  0.00467515
   2.59961  0.00488683
    2.7998   0.0050197
         3   0.0049747
    3.2002  0.00487009
   3.40039  0.00484559
   3.59961  0.00493871
    3.7998  0.00492135
         4  0.00482575
    4.2002  0.00468151
   4.40039   0.0046491
   4.59961  0.00468352
    4.7998  0.00478909
         5   0.0048627
    5.2002  0.00492629
   5.40039  0.00495863
   5.59961  0.00493384
    5.7998  0.00484871
         6  0.00479072
    6.2002  0.00479639
   6.40039  0.00480245
   6.59961   0.0048335
    6.7998  0.00483144
         7  0.00478115
    7.2002   0.0047387
   7.40039   0.0047728
   7.59961   0.0048161
    7.7998  0.00489439
         8  0.00491775
    8.2002  0.00490496
   8.40039  0.00490126
   8.59961  0.00486673
    8.7998  0.00483547
         9  0.00479558
    9.2002  0.00472866
   9.40039  0.00469652
   9.59961  0.00476104
    9.7998   0.0048513
        10  0.00490466
   10.2002  0.00493441
   10.4004  0.00495524
   10.5996  0.00491285
   10.7998  0.00483828
        11   0.0047784
   11.2002  0.00471752
   11.4004  0.00471964
   11.5996  0.00476784
   11.7998  0.00482621
        12  0.00486566
   12.2002  0.00490753
   12.4004  0.00491911
   12.5996  0.00490332
   12.7998  0.00484093
        13  0.00479617
   13.2002  0.00478941
   13.4004  0.00476012
   13.5996  0.00478572
   13.7998   0.0048131
        14  0.00483931
   14.2002   0.0048621
   14.4004  0.00488987
   14.5996  0.00489808
   14.7998  0.00490311
        15  0.00483893
   15.2002  0.00481357
   15.4004  0.00480119
   15.5996  0.00483092
   15.7998  0.00486157
        16  0.00482517
   16.2002  0.00484343
   16.4004  0.00486876
   16.5996  0.00486407
   16.7998  0.00484778
        17  0.00480938
   17.2002  0.00482365
   17.4004  0.00484531
   17.5996  0.00482844
   17.7998  0.00485253
        18  0.00484872
   18.2002  0.00482819
   18.4004  0.00486828
   18.5996  0.00485944
   18.7998  0.00483947
        19  0.00483713
   19.2002  0.00486098
   19.4004  0.00479287
   19.5996  0.00481016
   19.7998   0.0048526
        20  0.00484932
   20.2002  0.00487873
   20.4004  0.00488741
   20.5996  0.00484842
   20.7998  0.00482932
        21  0.00480562
   21.2002  0.00479283
   21.4004  0.00481668
   21.5996  0.00483665
   21.7998  0.00486629
        22  0.00486155
   22.2002  0.00488373
   22.4004  0.00488178
   22.5996  0.00486771
   22.7998  0.00484751
        23  0.00487351
   23.2002   0.0048663
   23.4004  0.00481972
   23.5996    0.004814
   23.7998  0.00479297
        24  0.00484077
   24.2002  0.00483898
   24.4004  0.00485272
   24.5996  0.00485713
   24.7998  0.00487902
        25  0.00486135
   25.2002  0.00487065
   25.4004  0.00485162
   25.5996  0.00482822
   25.7998  0.00481547
        26  0.00481133
   26.2002  0.00483196
   26.4004  0.00485066
   26.5996  0.00485364
   26.7998  0.00488032
        27  0.00488872
   27.2002  0.00488694
   27.4004  0.00487834
   27.5996  0.00482119
   27.7998  0.00481749
        28  0.00482158
   28.2002   0.0048438
   28.4004  0.00485147
   28.5996   0.0048266
   28.7998  0.00483281
        29  0.00484855
   29.2002  0.00487821
   29.4004   0.0048674
   29.5996  0.00486519
   29.7998  0.00484671
        30  0.00481287
   30.2002  0.00481662
   30.4004  0.00485524
   30.5996  0.00484204
   30.7998  0.00480601
        31  0.00484875
   31.2002    0.004855
   31.4004  0.00485968
   31.5996  0.00486829
   31.7998  0.00486562
        32  0.00485748
   32.2002  0.00482508
   32.4004   0.0048101
   32.5996  0.00484889
   32.7998  0.00483481
        33  0.00485624
   33.2002  0.00487541
   33.4004  0.00483178
   33.5996  0.00484801
   33.7998  0.00484228
        34  0.00485832
   34.2002  0.00484193
   34.4004  0.00482851
   34.5996  0.00485063
   34.7998  0.00487689
        35  0.00483859
   35.2002  0.00482629
   35.4004  0.00484955
   35.5996  0.00487623
   35.7998  0.00488214
        36  0.00484658
   36.2002  0.00485027
   36.4004   0.0048447
   36.5996  0.00484706
   36.7998   0.0048385
        37   0.0048471
   37.2002  0.00487673
   37.4004  0.00485519
   37.5996  0.00484213
   37.7998  0.00484534
        38  0.00484876
   38.2002  0.00488063
   38.4004  0.00487896
   38.5996  0.00485513
   38.7998  0.00485955
        39   0.0048302
   39.2002  0.00484123
   39.4004  0.00481191
   39.5996  0.00484619
   39.7998  0.00489707
        40  0.00487539
   40.2002  0.00485494
   40.4004  0.00485788
   40.5996  0.00483879
   40.7998  0.00483205
        41  0.00484491
   41.2002  0.00485829
   41.4004  0.00484891
   41.5996  0.00482471
   41.7998  0.00485039
        42   0.0048511
   42.2002  0.00485055
   42.4004  0.00487275
   42.5996  0.00487559
   42.7998  0.00484273
        43   0.0048723
   43.2002  0.00485347
   43.4004  0.00481302
   43.5996  0.00483677
   43.7998  0.00485627
        44   0.0048876
   44.2002  0.00485408
   44.4004  0.00484162
   44.5996  0.00487714
   44.7998  0.00487726
        45  0.00484453
   45.2002  0.00484885
   45.4004  0.00486683
   45.5996  0.00486204
   45.7998  0.00484535
        46  0.00485036
   46.2002  0.00487274
   46.4004  0.00486699
   46.5996  0.00483194
   46.7998  0.00482875
        47  0.00484637
   47.2002  0.00487967
   47.4004  0.00488629
   47.5996  0.00484273
   47.7998  0.00485719
        48  0.00485449
   48.2002  0.00485437
   48.4004  0.00487766
   48.5996  0.00483839
   48.7998  0.00483603
        49  0.00486452
   49.2002  0.00488825
   49.4004   0.0048585
   49.5996   0.0048839
   49.7998   0.0048768
        50  0.00487509
   50.2002    0.004858
   50.4004  0.00484396
   50.5996  0.00484285
   50.7998  0.00484759
        51  0.00484143
   51.2002   0.0048454
   51.4004  0.00487427
   51.5996  0.00487537
   51.7998  0.00485645
        52  0.00485268
   52.2002  0.00487366
   52.4004  0.00488802
   52.5996  0.00489122
   52.7998  0.00485826
        53  0.00484037
   53.2002  0.00485837
   53.4004  0.00485887
   53.5996  0.00487895
   53.7998  0.00485095
        54  0.00483969
   54.2002  0.00483469
   54.4004  0.00488621
   54.5996  0.00489388
   54.7998  0.00487819
        55  0.00484807
   55.2002   0.0048658
   55.4004  0.00483984
   55.5996  0.00484731
   55.7998  0.00485738
        56  0.00485439
   56.2002  0.00487087
   56.4004  0.00487205
   56.5996   0.0048674
   56.7998  0.00486459
        57  0.00484177
   57.2002  0.00485526
   57.4004  0.00485491
   57.5996  0.00483195
   57.7998  0.00482905
        58  0.00484968
   58.2002  0.00488646
   58.4004  0.00488896
   58.5996  0.00486379
   58.7998   0.0048424
        59  0.00482415
   59.2002  0.00487197
   59.4004  0.00488017
   59.5996  0.00487288
   59.7998  0.00488058
        60  0.00486548
   60.2002  0.00485748
   60.4004  0.00484392
   60.5996  0.00484868
   60.7998  0.00484161
        61   0.0048595
   61.2002  0.00485333
   61.4004  0.00488684
   61.5996  0.00487001
   61.7998  0.00489778
        62  0.00489484
   62.2002  0.00484185
   62.4004  0.00481871
   62.5996  0.00486868
   62.7998  0.00491322
        63  0.00489167
   63.2002  0.00484171
   63.4004  0.00482804
   63.5996  0.00486397
   63.7998  0.00485888
        64  0.00488395
   64.2002  0.00485982
   64.4004  0.00487579
   64.5996  0.00487195
   64.7998  0.00486281
        65  0.00484539
   65.2002  0.00486747
   65.4004   0.0048573
   65.5996   0.0048589
   65.7998  0.00485361
        66  0.00484251
   66.2002  0.00488348
   66.4004  0.00488019
   66.5996  0.00489587
   66.7998  0.00488146
        67  0.00485245
   67.2002  0.00488493
   67.4004  0.00487269
   67.5996  0.00483692
   67.7998  0.00484039
        68  0.00484954
   68.2002  0.00486866
   68.4004   0.0048913
   68.5996  0.00487196
   68.7998  0.00487697
        69  0.00484921
   69.2002  0.00486976
   69.4004  0.00485716
   69.5996  0.00487076
   69.7998  0.00486018
        70   0.0048528
   70.2002  0.00487627
   70.4004  0.00487098
   70.5996  0.00484367
   70.7998  0.00486245
        71  0.00488265
   71.2002  0.00485421
   71.4004  0.00486782
   71.5996  0.00485901
   71.7998  0.00485647
        72  0.00485651
   72.2002  0.00488468
   72.4004  0.00488059
   72.5996  0.00488491
   72.7998  0.00487967
        73  0.00486196
   73.2002  0.00484101
   73.4004  0.00482348
   73.5996  0.00485822
   73.7998  0.00487608
        74  0.00491709
   74.2002  0.00489355
   74.4004  0.00486127
   74.5996  0.00486743
   74.7998  0.00486591
        75  0.00484646
   75.2002   0.0048686
   75.4004  0.00487506
   75.5996  0.00486253
   75.7998  0.00486062
        76  0.00488149
   76.2002  0.00489716
   76.4004  0.00486581
   76.5996  0.00486367
   76.7998  0.00487685
        77  0.00485758
   77.2002  0.00487217
   77.4004  0.00488941
   77.5996   0.0048774
   77.7998  0.00487872
        78  0.00485681
   78.2002  0.00487055
   78.4004  0.00488089
   78.5996  0.00487678
   78.7998  0.00486922
        79  0.00486653
   79.2002  0.00488272
   79.4004  0.00486689
   79.5996   0.0048739
   79.7998  0.00488474
        80  0.00485679
   80.2002  0.00486146
   80.4004  0.00488113
   80.5996  0.00487483
   80.7998  0.00487456
        81  0.00488347
   81.2002  0.00485383
   81.4004  0.00485125
   81.5996   0.0048742
   81.7998  0.00488166
        82  0.00485349
   82.2002  0.00487711
   82.4004  0.00487057
   82.5996  0.00487447
   82.7998  0.00489455
        83  0.00489777
   83.2002  0.00484959
   83.4004  0.00483063
   83.5996  0.00485565
   83.7998  0.00485812
        84   0.0048752
   84.2002  0.00486092
   84.4004  0.00487947
   84.5996  0.00489682
   84.7998  0.00492284
        85  0.00486997
   85.2002   0.0048689
   85.4004  0.00485647
   85.5996   0.0048705
   85.7998  0.00486032
        86  0.00485186
   86.2002  0.00486822
   86.4004  0.00486547
   86.5996   0.0048962
   86.7998  0.00490878
        87  0.00485895
   87.2002  0.00485434
   87.4004   0.0048643
   87.5996  0.00485146
   87.7998  0.00485741
        88  0.00487927
   88.2002  0.00488651
   88.4004  0.00489849
   88.5996  0.00487473
   88.7998  0.00486011
        89  0.00487932
   89.2002  0.00488644
   89.4004  0.00485134
   89.5996  0.00488886
   89.7998  0.00490289
        90  0.00486934
   90.2002  0.00485222
   90.4004  0.00490299
   90.5996  0.00487901
   90.7998  0.00487087
        91  0.00487653
   91.2002  0.00485378
   91.4004  0.00487214
   91.5996   0.0048875
   91.7998   0.0049005
        92  0.00485769
   92.2002  0.00486971
   92.4004  0.00486707
   92.5996   0.0048594
   92.7998  0.00489481
        93  0.00491662
   93.2002  0.00489886
   93.4004  0.00487468
   93.5996  0.00488838
   93.7998  0.00486308
        94  0.00487567
   94.2002  0.00488303
   94.4004  0.00487489
   94.5996  0.00485007
   94.7998  0.00486576
        95  0.00487725
   95.2002  0.00490751
   95.4004  0.00491675
   95.5996   0.0049137
   95.7998  0.00488888
        96  0.00485828
   96.2002  0.00488626
   96.4004  0.00486947
   96.5996  0.00485343
   96.7998  0.00486622
        97  0.00489195
   97.2002  0.00492996
   97.4004   0.0049102
   97.5996  0.00487829
   97.7998   0.0048748
        98  0.00486606
   98.2002  0.00487838
   98.4004   0.0048997
   98.5996  0.00486222
   98.7998  0.00486587
        99  0.00485818
   99.2002  0.00486111
   99.4004   0.0048449
   99.5996  0.00488157
   99.7998   0.0049494
       100  0.00493572
     100.2  0.00489558
     100.4  0.00488048
     100.6  0.00486718
     100.8  0.00485022
       101  0.00485405
     101.2  0.00485161
     101.4  0.00489522
     101.6  0.00491196
     101.8  0.00489806
       102   0.0048695
     102.2  0.00490691
     102.4  0.00490489
     102.6   0.0049012
     102.8   0.0049071
       103  0.00489122
     103.2  0.00490037
     103.4    0.004879
     103.6  0.00488376
     103.8  0.00484393
       104  0.00489298
     104.2  0.00488689
     104.4  0.00490603
     104.6  0.00492217
     104.8  0.00492235
       105  0.00488641
     105.2  0.00487236
     105.4  0.00485951
     105.6  0.00488209
     105.8  0.00490306
       106  0.00490691
     106.2  0.00489582
     106.4  0.00488632
     106.6  0.00487724
     106.8  0.00489686
       107  0.00490671
     107.2  0.00490319
     107.4  0.00489485
     107.6  0.00487068
     107.8  0.00488029
       108  0.00487736
     108.2  0.00490903
     108.4  0.00490823
     108.6  0.00486341
     108.8  0.00488646
       109  0.00491076
     109.2  0.00490215
     109.4  0.00485508
     109.6  0.00489613
     109.8  0.00489012
       110  0.00487564
     110.2  0.00490506
     110.4  0.00490873
     110.6  0.00488656
     110.8  0.00489062
       111  0.00488926
     111.2  0.00489899
     111.4  0.00489927
     111.6  0.00489164
     111.8  0.00488498
       112  0.00487055
     112.2  0.00492571
     112.4   0.0049117
     112.6  0.00486029
     112.8  0.00489129
       113  0.00492502
     113.2  0.00492245
     113.4  0.00485991
     113.6  0.00488326
     113.8  0.00490267
       114  0.00491689
     114.2  0.00488412
     114.4  0.00490879
     114.6  0.00490802
     114.8  0.00492003
       115  0.00489944
     115.2  0.00489163
     115.4  0.00490118
     115.6  0.00489427
     115.8  0.00490296
       116  0.00489523
     116.2  0.00491325
     116.4  0.00490672
     116.6  0.00490557
     116.8  0.00492317
       117  0.00491598
     117.2  0.00491361
     117.4  0.00488909
     117.6  0.00488359
     117.8  0.00488615
       118  0.00487419
     118.2  0.00490734
     118.4   0.0049421
     118.6  0.00491803
     118.8  0.00490945
       119  0.00490015
     119.2  0.00489077
     119.4  0.00489295
     119.6   0.0049167
     119.8  0.00488988
       120   0.0048834
     120.2  0.00489787
     120.4  0.00493003
     120.6  0.00490973
     120.8  0.00490151
       121  0.00489248
     121.2  0.00489992
     121.4  0.00491398
     121.6  0.00491957
     121.8  0.00491646
       122  0.00488168
     122.2  0.00489825
     122.4  0.00490243
     122.6  0.00490288
     122.8  0.00489193
       123  0.00489785
     123.2  0.00490809
     123.4  0.00486431
     123.6  0.00489452
     123.8  0.00490219
       124  0.00492128
     124.2  0.00492893
     124.4  0.00492771
     124.6  0.00491063
     124.8  0.00490694
       125  0.00487563
     125.2  0.00487895
     125.4  0.00489163
     125.6  0.00492042
     125.8  0.00491429
       126  0.00488842
     126.2  0.00489329
     126.4   0.0049114
     126.6  0.00491637
     126.8  0.00491999
       127  0.00489032
     127.2  0.00487314
     127.4  0.00488367
     127.6  0.00489521
     127.8   0.0049168
       128  0.00488981
     128.2  0.00489908
     128.4  0.00493044
     128.6  0.00490948
     128.8  0.00492908
       129  0.00491572
     129.2  0.00491131
     129.4  0.00490348
     129.6  0.00489195
     129.8  0.00486351
       130  0.00485462
     130.2  0.00489995
     130.4   0.0049253
     130.6  0.00491718
     130.8  0.00492788
       131  0.00493082
     131.2  0.00491007
     131.4  0.00491778
     131.6  0.00490671
     131.8  0.00491628
       132   0.0048897
     132.2  0.00491207
     132.4  0.00490373
     132.6    0.004868
     132.8  0.00489127
       133  0.00494289
     133.2  0.00495498
     133.4  0.00491043
     133.6  0.00493685
     133.8  0.00489134
       134  0.00490544
     134.2  0.00490451
     134.4  0.00489261
     134.6   0.0048845
     134.8  0.00491741
       135  0.00492053
     135.2  0.00493467
     135.4  0.00493657
     135.6  0.00492097
     135.8  0.00489441
       136  0.00489998
     136.2  0.00490911
     136.4  0.00488973
     136.6  0.00490011
     136.8  0.00491212
       137  0.00489707
     137.2   0.0048873
     137.4   0.0049131
     137.6   0.0049034
     137.8  0.00493173
       138  0.00491051
     138.2  0.00490622
     138.4  0.00492768
     138.6  0.00489984
     138.8    0.004913
       139   0.0049037
     139.2  0.00492114
     139.4  0.00489252
     139.6  0.00490326
     139.8  0.00494755
       140  0.00493917
     140.2  0.00491666
     140.4  0.00489552
     140.6  0.00489811
     140.8  0.00490001
       141  0.00491833
     141.2  0.00490921
     141.4  0.00491165
     141.6  0.00492819
     141.8  0.00493465
       142  0.00489294
     142.2  0.00491259
     142.4  0.00491156
     142.6  0.00492163
     142.8  0.00490797
       143  0.00490945
     143.2  0.00493538
     143.4  0.00492153
     143.6  0.00493679
     143.8  0.00491971
       144  0.00494526
     144.2  0.00493133
     144.4  0.00489407
     144.6  0.00489151
     144.8  0.00490349
       145  0.00490789
     145.2  0.00493379
     145.4  0.00492522
     145.6  0.00492984
     145.8   0.0049332
       146  0.00491541
     146.2  0.00494403
     146.4  0.00494778
     146.6  0.00491907
     146.8  0.00491529
       147  0.00489228
     147.2  0.00489729
     147.4  0.00490935
     147.6  0.00491506
     147.8  0.00493058
       148  0.00495478
     148.2  0.00495293
     148.4  0.00493537
     148.6  0.00489564
     148.8  0.00487913
       149  0.00484663
     149.2  0.00485093
     149.4  0.00485605
     149.6  0.00495499
     149.8  0.00498611
       150  0.00494717
     150.2  0.00493099
     150.4  0.00493717
     150.6  0.00491735
     150.8   0.0048954
       151  0.00488941
     151.2  0.00489512
     151.4  0.00490744
     151.6  0.00491646
     151.8  0.00491982
       152   0.0049291
     152.2  0.00493081
     152.4   0.0049265
     152.6  0.00493417
     152.8  0.00492724
       153  0.00495962
     153.2   0.0049385
     153.4  0.00488386
     153.6  0.00490721
     153.8  0.00490876
       154  0.00491961
     154.2  0.00491411
     154.4   0.0049401
     154.6  0.00493699
     154.8  0.00494475
       155  0.00493842
     155.2  0.00495588
     155.4  0.00492426
     155.6  0.00492212
     155.8  0.00493084
       156  0.00492287
     156.2  0.00491942
     156.4  0.00492891
     156.6  0.00492312
     156.8  0.00492624
       157  0.00493012
     157.2  0.00492387
     157.4  0.00492701
     157.6  0.00492211
     157.8  0.00491227
       158  0.00488908
     158.2  0.00491113
     158.4  0.00494753
     158.6  0.00493528
     158.8  0.00491995
       159  0.00491913
     159.2  0.00495077
     159.4  0.00492247
     159.6  0.00492822
     159.8  0.00494169
       160  0.00493778
     160.2     0.00491
     160.4  0.00491111
     160.6  0.00490917
     160.8  0.00494331
       161  0.00493205
     161.2  0.00495068
     161.4  0.00497988
     161.6  0.00495129
     161.8  0.00492235
       162  0.00490313
     162.2  0.00491105
     162.4  0.00493633
     162.6  0.00495658
     162.8  0.00494632
       163  0.00494642
     163.2  0.00496165
     163.4  0.00493869
     163.6  0.00493794
     163.8  0.00489737
       164   0.0049401
     164.2   0.0049675
     164.4  0.00494817
     164.6  0.00493198
     164.8  0.00494936
       165  0.00492925
     165.2  0.00490165
     165.4   0.0049337
     165.6  0.00494951
     165.8  0.00495818
       166  0.00492478
     166.2   0.0049498
     166.4  0.00496161
     166.6  0.00491233
     166.8  0.00490025
       167  0.00490152
     167.2  0.00494051
     167.4  0.00496028
     167.6  0.00494003
     167.8  0.00494528
       168  0.00491973
     168.2  0.00494958
     168.4  0.00496141
     168.6  0.00491317
     168.8  0.00490833
       169  0.00492559
     169.2  0.00496169
     169.4  0.00493717
     169.6  0.00494745
     169.8  0.00494505
       170  0.00494358
     170.2  0.00498443
     170.4  0.00499676
     170.6  0.00493333
     170.8  0.00489856
       171  0.00492264
     171.2  0.00493144
     171.4  0.00492498
     171.6  0.00492385
     171.8  0.00493938
       172  0.00494379
     172.2  0.00498588
     172.4  0.00496279
     172.6  0.00493482
     172.8  0.00496986
       173  0.00496253
     173.2  0.00493585
     173.4  0.00490859
     173.6  0.00493329
     173.8  0.00492866
       174  0.00495456
     174.2  0.00493935
     174.4  0.00492273
     174.6  0.00495761
     174.8   0.0049741
       175  0.00493663
     175.2  0.00495115
     175.4  0.00494934
     175.6  0.00494531
     175.8  0.00493746
       176   0.0049332
     176.2  0.00491844
     176.4  0.00492496
     176.6  0.00493763
     176.8  0.00496624
       177  0.00496061
     177.2  0.00494261
     177.4  0.00494701
     177.6   0.0049271
     177.8  0.00495903
       178   0.0049356
     178.2  0.00492072
     178.4  0.00493146
     178.6  0.00492695
     178.8  0.00495565
       179  0.00495516
     179.2   0.0049605
     179.4  0.00492971
     179.6  0.00495544
     179.8   0.0049557
       180   0.0049407
     180.2  0.00491491
     180.4  0.00492605
     180.6  0.00494216
     180.8  0.00493569
       181  0.00495861
     181.2  0.00494407
     181.4  0.00492785
     181.6   0.0049518
     181.8  0.00497191
       182  0.00493591
     182.2  0.00494117
     182.4   0.0049277
     182.6  0.00495511
     182.8   0.0049569
       183  0.00495448
     183.2  0.00496282
     183.4   0.0049372
     183.6  0.00494709
     183.8  0.00492839
       184  0.00496913
     184.2  0.00495681
     184.4  0.00492976
     184.6  0.00494045
     184.8  0.00496065
       185  0.00494383
     185.2  0.00495783
     185.4  0.00491989
     185.6  0.00493464
     185.8  0.00495987
       186  0.00494221
     186.2  0.00494972
     186.4  0.00495042
     186.6  0.00495748
     186.8  0.00497508
       187  0.00495453
     187.2  0.00494911
     187.4  0.00492304
     187.6  0.00491706
     187.8  0.00493548
       188  0.00493995
     188.2   0.0049358
     188.4  0.00493266
     188.6  0.00494123
     188.8  0.00495888
       189  0.00498827
     189.2  0.00498927
     189.4  0.00492917
     189.6  0.00494638
     189.8  0.00496491
       190  0.00492349
     190.2  0.00493847
     190.4  0.00495637
     190.6   0.0049358
     190.8  0.00492573
       191  0.00495769
     191.2  0.00496256
     191.4  0.00497551
     191.6  0.00497529
     191.8  0.00495038
       192  0.00493745
     192.2  0.00493388
     192.4  0.00492129
     192.6  0.00494027
     192.8  0.00493328
       193  0.00494188
     193.2  0.00496376
     193.4  0.00494118
     193.6  0.00499116
     193.8  0.00496024
       194  0.00497589
     194.2  0.00494311
     194.4  0.00493314
     194.6  0.00492155
     194.8  0.00494194
       195  0.00492595
     195.2  0.00494233
     195.4  0.00495726
     195.6  0.00496688
     195.8  0.00497477
       196  0.00498689
     196.2  0.00497312
     196.4  0.00497557
     196.6  0.00498635
     196.8  0.00496495
       197  0.00490617
     197.2  0.00491595
     197.4    0.004955
     197.6  0.00493083
     197.8  0.00494723
       198  0.00494005
     198.2  0.00495779
     198.4  0.00498155
     198.6  0.00498315
     198.8  0.00499993
       199   0.0049888
     199.2  0.00496305
     199.4   0.0048856
     199.6  0.00488684
     199.8   0.0049188
       200  0.00494571
     200.2  0.00496977
     200.4  0.00499378
     200.6   0.0050101
     200.8  0.00499621
       201  0.00498517
     201.2  0.00493138
     201.4  0.00490861
     201.6  0.00493384
     201.8  0.00494991
       202  0.00495014
     202.2  0.00496788
     202.4  0.00497925
     202.6  0.00496182
     202.8  0.00496116
       203  0.00497944
     203.2  0.00497351
     203.4  0.00492062
     203.6  0.00494303
     203.8  0.00491889
       204  0.00493349
     204.2   0.0049723
     204.4  0.00497067
     204.6   0.0049578
     204.8  0.00498947
       205   0.0049742
     205.2  0.00496941
     205.4  0.00495736
     205.6  0.00496476
     205.8  0.00496076
       206  0.00493459
     206.2  0.00494707
     206.4  0.00493685
     206.6  0.00492904
     206.8  0.00497607
       207  0.00497695
     207.2  0.00497918
     207.4  0.00497412
     207.6  0.00494333
     207.8  0.00494478
       208  0.00494471
     208.2  0.00493631
     208.4   0.0049441
     208.6  0.00494109
     208.8  0.00494193
       209   0.0049715
     209.2  0.00498573
     209.4  0.00496198
     209.6  0.00498531
     209.8  0.00498591
       210  0.00497958
     210.2  0.00494707
     210.4  0.00496286
     210.6  0.00495282
     210.8  0.00492535
       211  0.00495305
     211.2  0.00495737
     211.4  0.00495434
     211.6  0.00495931
     211.8   0.0050049
       212  0.00497301
     212.2  0.00492796
     212.4  0.00493282
     212.6  0.00495867
     212.8  0.00499355
       213  0.00498117
     213.2  0.00495961
     213.4  0.00493025
     213.6  0.00497812
     213.8  0.00496089
       214   0.0049665
     214.2  0.00498308
     214.4  0.00498725
     214.6   0.0049654
     214.8  0.00494837
       215  0.00496442
     215.2  0.00498483
     215.4  0.00498877
     215.6  0.00496831
     215.8  0.00496975
       216  0.00497151
     216.2  0.00495507
     216.4   0.0049353
     216.6  0.00494669
     216.8  0.00495866
       217  0.00499198
     217.2  0.00499278
     217.4  0.00496168
     217.6  0.00496015
     217.8  0.00497124
       218  0.00494316
     218.2  0.00494356
     218.4  0.00495774
     218.6  0.00495886
     218.8  0.00498513
       219  0.00498335
     219.2  0.00494247
     219.4  0.00490834
     219.6   0.0049577
     219.8  0.00496968
       220  0.00497731
     220.2  0.00501346
     220.4  0.00500247
     220.6   0.0049742
     220.8  0.00496157
       221  0.00493611
     221.2   0.0049279
     221.4   0.0049552
     221.6  0.00497634
     221.8  0.00498746
       222  0.00498093
     222.2  0.00496269
     222.4  0.00496106
     222.6  0.00494528
     222.8  0.00497302
       223  0.00501357
     223.2  0.00496868
     223.4  0.00490687
     223.6   0.0049771
     223.8  0.00497203
       224  0.00497079
     224.2  0.00496183
     224.4  0.00496256
     224.6  0.00498563
     224.8  0.00498542
       225  0.00493631
     225.2   0.0049569
     225.4  0.00497666
     225.6  0.00498359
     225.8  0.00496718
       226  0.00493981
     226.2  0.00495943
     226.4  0.00497858
     226.6   0.0049734
     226.8  0.00497808
       227  0.00498084
     227.2   0.0049759
     227.4  0.00494654
     227.6  0.00492573
     227.8  0.00495823
       228    0.004959
     228.2  0.00496353
     228.4  0.00500101
     228.6  0.00497412
     228.8  0.00500237
       229  0.00498175
     229.2  0.00497556
     229.4  0.00492959
     229.6  0.00496529
     229.8  0.00498947
       230  0.00497113
     230.2   0.0049796
     230.4   0.0050023
     230.6  0.00496875
     230.8  0.00494962
       231  0.00496566
     231.2  0.00498945
     231.4  0.00497693
     231.6  0.00496232
     231.8   0.0049786
       232  0.00495671
     232.2  0.00498801
     232.4  0.00497687
     232.6   0.0049708
     232.8  0.00499278
       233  0.00499686
     233.2  0.00497093
     233.4   0.0049272
     233.6  0.00495232
     233.8  0.00496533
       234  0.00500761
     234.2  0.00499728
     234.4  0.00496687
     234.6  0.00497889
     234.8  0.00497299
       235    0.004949
     235.2  0.00496673
     235.4  0.00496702
     235.6  0.00496824
     235.8  0.00499291
       236  0.00501419
     236.2  0.00501004
     236.4  0.00497956
     236.6  0.00497823
     236.8  0.00496323
       237  0.00497146
     237.2  0.00498327
     237.4  0.00497665
     237.6  0.00495491
     237.8  0.00497671
       238  0.00496324
     238.2   0.0049855
     238.4  0.00498041
     238.6  0.00495629
     238.8  0.00497414
       239  0.00499065
     239.2  0.00498364
     239.4  0.00495627
     239.6  0.00499491
     239.8  0.00499484
       240  0.00497224
     240.2  0.00499035
     240.4       0.005
     240.6   0.0049436
     240.8  0.00493651
       241  0.00495291
     241.2  0.00497633
     241.4  0.00498579
     241.6  0.00498714
     241.8  0.00498705
       242  0.00498648
     242.2  0.00496425
     242.4  0.00495338
     242.6  0.00495403
     242.8   0.0049869
       243  0.00500745
     243.2  0.00500824
     243.4  0.00497192
     243.6  0.00498178
     243.8  0.00497462
       244  0.00499689
     244.2   0.0049783
     244.4  0.00495021
     244.6  0.00498898
     244.8  0.00503415
       245  0.00498307
     245.2  0.00496352
     245.4  0.00495035
     245.6  0.00495818
     245.8  0.00501544
       246  0.00501118
     246.2  0.00496124
     246.4  0.00495556
     246.6  0.00498439
     246.8  0.00498244
       247  0.00498039
     247.2  0.00495127
     247.4   0.0049672
     247.6  0.00495144
     247.8  0.00497534
       248  0.00494725
     248.2  0.00496909
     248.4  0.00498909
     248.6  0.00498576
     248.8  0.00498064
       249  0.00502036
     249.2  0.00498883
     249.4  0.00493485
     249.6  0.00496921
     249.8  0.00496132
       250  0.00498329
     250.2  0.00499479
     250.4  0.00497801
     250.6  0.00498374
     250.8  0.00498163
       251  0.00497825
     251.2  0.00494975
     251.4  0.00495412
     251.6  0.00498619
     251.8  0.00500545
       252  0.00496929
     252.2  0.00495621
     252.4   0.0049609
     252.6  0.00496314
     252.8  0.00499669
       253  0.00501508
     253.2  0.00499154
     253.4  0.00496908
     253.6  0.00497074
     253.8  0.00493734
       254  0.00498419
     254.2  0.00498077
     254.4  0.00496983
     254.6  0.00499852
     254.8  0.00501087
       255  0.00498425
     255.2   0.0049766
     255.4  0.00499065
     255.6   0.0049987
     255.8  0.00495582
       256  0.00494522
     256.2  0.00498191
     256.4  0.00498477
     256.6   0.0049885
     256.8  0.00500093
       257  0.00502317
     257.2  0.00499367
     257.4  0.00497148
     257.6  0.00495572
     257.8  0.00495713
       258  0.00494178
     258.2  0.00500585
     258.4  0.00501535
     258.6  0.00496594
     258.8   0.0049665
       259  0.00499931
     259.2  0.00499717
     259.4  0.00496815
     259.6  0.00498566
     259.8  0.00498892
       260  0.00497155
     260.2  0.00499277
     260.4  0.00497024
     260.6  0.00496006
     260.8  0.00498733
       261  0.00498402
     261.2  0.00497493
     261.4  0.00500683
     261.6  0.00498998
     261.8   0.0049972
       262  0.00497872
     262.2  0.00499715
     262.4  0.00500342
     262.6  0.00495479
     262.8   0.0049567
       263  0.00498455
     263.2  0.00499192
     263.4   0.0049845
     263.6  0.00498901
     263.8  0.00497347
       264  0.00502305
     264.2  0.00501063
     264.4  0.00499361
     264.6   0.0049843
     264.8  0.00496967
       265  0.00494026
     265.2   0.0049564
     265.4  0.00501505
     265.6  0.00502984
     265.8  0.00503239
       266  0.00499253
     266.2  0.00499092
     266.4  0.00498876
     266.6  0.00499605
     266.8  0.00498535
       267  0.00496133
     267.2  0.00495502
     267.4  0.00496221
     267.6  0.00495011
     267.8  0.00502389
       268  0.00502519
     268.2  0.00502355
     268.4  0.00505351
     268.6  0.00500119
     268.8   0.0049835
       269  0.00500311
     269.2  0.00497962
     269.4   0.0049325
     269.6   0.0049259
     269.8  0.00496376
       270  0.00502001
     270.2  0.00503704
     270.4  0.00502232
     270.6  0.00500579
     270.8  0.00497518
       271   0.0049809
     271.2  0.00497869
     271.4  0.00495144
     271.6  0.00496918
     271.8  0.00499149
       272   0.0049848
     272.2  0.00499358
     272.4  0.00498184
     272.6  0.00500608
     272.8  0.00503887
       273  0.00503924
     273.2  0.00500892
     273.4  0.00494087
     273.6   0.0049665
     273.8  0.00499459
       274  0.00500591
     274.2  0.00500876
     274.4  0.00498536
     274.6  0.00499168
     274.8  0.00501307
       275   0.0050134
     275.2  0.00502502
     275.4  0.00497929
     275.6   0.0049596
     275.8  0.00499525
       276  0.00499577
     276.2  0.00500789
     276.4  0.00499053
     276.6  0.00502035
     276.8  0.00501501
       277  0.00498766
     277.2  0.00499623
     277.4  0.00499263
     277.6  0.00499392
     277.8   0.0050095
       278  0.00500565
     278.2  0.00499368
     278.4  0.00499506
     278.6  0.00496706
     278.8  0.00498153
       279  0.00502216
     279.2  0.00501492
     279.4  0.00497951
     279.6  0.00500214
     279.8  0.00502365
       280  0.00500841
     280.2  0.00503564
     280.4  0.00501897
     280.6  0.00499389
     280.8  0.00496942
       281  0.00498782
     281.2  0.00499681
     281.4  0.00501446
     281.6  0.00499101
     281.8  0.00500715
       282  0.00499759
     282.2  0.00501304
     282.4  0.00500111
     282.6    0.004988
     282.8  0.00498887
       283  0.00500555
     283.2  0.00502819
     283.4  0.00501902
     283.6  0.00504675
     283.8  0.00500329
       284  0.00498949
     284.2  0.00499927
     284.4   0.0049836
     284.6  0.00499003
     284.8  0.00502225
       285  0.00494857
     285.2  0.00497566
     285.4  0.00500449
     285.6  0.00501365
     285.8  0.00501056
       286  0.00502062
     286.2  0.00503061
     286.4  0.00502573
     286.6  0.00502548
     286.8  0.00498492
       287  0.00497396
     287.2  0.00497739
     287.4  0.00498178
     287.6  0.00499894
     287.8   0.0050256
       288  0.00501372
     288.2  0.00502435
     288.4  0.00505074
     288.6  0.00502243
     288.8  0.00500193
       289  0.00498282
     289.2  0.00501391
     289.4  0.00496605
     289.6  0.00498568
     289.8  0.00503984
       290  0.00503425
     290.2  0.00503475
     290.4  0.00503994
     290.6  0.00503109
     290.8  0.00499984
       291  0.00497857
     291.2  0.00499489
     291.4  0.00501179
     291.6  0.00498983
     291.8  0.00499214
       292  0.00496228
     292.2  0.00500302
     292.4  0.00501631
     292.6  0.00502247
     292.8  0.00502129
       293  0.00503414
     293.2  0.00505012
     293.4  0.00499788
     293.6  0.00496502
     293.8  0.00493001
       294  0.00498014
     294.2  0.00501365
     294.4  0.00502044
     294.6  0.00506584
     294.8  0.00510274
       295  0.00504566
     295.2   0.0050187
     295.4  0.00499559
     295.6  0.00493819
     295.8  0.00496541
       296  0.00498077
     296.2  0.00499394
     296.4  0.00500271
     296.6  0.00503319
     296.8  0.00505645
       297  0.00507247
     297.2  0.00503028
     297.4  0.00501933
     297.6  0.00500209
     297.8   0.0050026
       298  0.00497701
     298.2  0.00498157
     298.4  0.00499302
     298.6  0.00499175
     298.8  0.00502476
       299  0.00500883
     299.2  0.00504339
     299.4  0.00504014
     299.6  0.00500836
     299.8  0.00501909
       300  0.00502568
     300.2  0.00502395
     300.4  0.00502003
     300.6  0.00499461
     300.8   0.0049579
       301   0.0049733
     301.2  0.00500942
     301.4   0.0050343
     301.6  0.00500021
     301.8  0.00504735
       302  0.00504491
     302.2  0.00502439
     302.4  0.00499632
     302.6  0.00495936
     302.8  0.00502889
       303  0.00505587
     303.2  0.00499393
     303.4  0.00497465
     303.6  0.00502171
     303.8  0.00500105
       304  0.00505474
     304.2  0.00506518
     304.4  0.00505626
     304.6  0.00502401
     304.8  0.00498713
       305   0.0049807
     305.2   0.0049918
     305.4  0.00499876
     305.6  0.00499514
     305.8   0.0049921
       306  0.00502267
     306.2  0.00506696
     306.4  0.00503205
     306.6   0.0050261
     306.8  0.00499963
       307  0.00499454
     307.2   0.0049898
     307.4   0.0050007
     307.6  0.00499111
     307.8  0.00501324
       308  0.00501792
     308.2  0.00503837
     308.4  0.00506671
     308.6  0.00501707
     308.8  0.00501644
       309  0.00501695
     309.2  0.00501124
     309.4   0.0049869
     309.6  0.00501609
     309.8  0.00503132
       310  0.00502321
     310.2  0.00505137
     310.4  0.00503648
     310.6  0.00500718
     310.8  0.00499172
       311   0.0050054
     311.2  0.00503114
     311.4  0.00501624
     311.6  0.00500757
     311.8  0.00504238
       312   0.0050309
     312.2  0.00500416
     312.4  0.00500067
     312.6  0.00501574
     312.8  0.00502601
       313  0.00503409
     313.2   0.0050239
     313.4  0.00501006
     313.6  0.00504535
     313.8  0.00502648
       314  0.00501454
     314.2   0.0050306
     314.4  0.00504642
     314.6  0.00500276
     314.8  0.00501301
       315  0.00503086
     315.2  0.00502239
     315.4  0.00499013
     315.6    0.005008
     315.8  0.00503958
       316  0.00502031
     316.2  0.00498617
     316.4  0.00498747
     316.6  0.00502773
     316.8  0.00504152
       317  0.00504789
     317.2  0.00503806
     317.4  0.00501214
     317.6  0.00499859
     317.8  0.00499375
       318  0.00500944
     318.2   0.0050512
     318.4  0.00504692
     318.6   0.0050137
     318.8  0.00503041
       319  0.00500351
     319.2  0.00501849
     319.4  0.00502089
     319.6  0.00504023
     319.8  0.00504317
       320   0.0050284
     320.2  0.00502282
     320.4  0.00506342
     320.6  0.00502855
     320.8  0.00499734
       321  0.00502163
     321.2  0.00501111
     321.4  0.00501423
     321.6  0.00502192
     321.8  0.00503931
       322  0.00500068
     322.2  0.00501277
     322.4  0.00501381
     322.6  0.00503818
     322.8  0.00504435
       323   0.0050425
     323.2   0.0050338
     323.4  0.00499942
     323.6  0.00500858
     323.8  0.00501783
       324  0.00503949
     324.2  0.00503189
     324.4  0.00503497
     324.6  0.00502711
     324.8  0.00503014
       325   0.0050284
     325.2  0.00505096
     325.4  0.00506586
     325.6  0.00504781
     325.8  0.00501313
       326  0.00499603
     326.2  0.00502025
     326.4  0.00504519
     326.6  0.00507619
     326.8  0.00503586
       327  0.00501025
     327.2  0.00503439
     327.4  0.00505084
     327.6  0.00499557
     327.8  0.00502764
       328  0.00505198
     328.2   0.0050702
     328.4  0.00507371
     328.6  0.00503189
     328.8   0.0050271
       329  0.00500064
     329.2  0.00500476
     329.4  0.00501375
     329.6  0.00502881
     329.8  0.00503999
       330  0.00504449
     330.2  0.00505433
     330.4  0.00505842
     330.6  0.00505719
     330.8  0.00505108
       331  0.00502026
     331.2  0.00503407
     331.4  0.00504334
     331.6  0.00501925
     331.8  0.00504278
       332  0.00501857
     332.2  0.00501539
     332.4  0.00501263
     332.6  0.00504497
     332.8  0.00506394
       333  0.00507188
     333.2  0.00502258
     333.4  0.00499981
     333.6  0.00504811
     333.8   0.0050401
       334  0.00502842
     334.2  0.00501817
     334.4  0.00502606
     334.6  0.00502659
     334.8  0.00503656
       335  0.00502638
     335.2  0.00505026
     335.4  0.00505127
     335.6  0.00504733
     335.8  0.00507414
       336  0.00504085
     336.2  0.00501202
     336.4  0.00502212
     336.6  0.00501381
     336.8  0.00501562
       337  0.00501179
     337.2  0.00505475
     337.4  0.00507302
     337.6  0.00504606
     337.8  0.00504996
       338  0.00503471
     338.2  0.00502586
     338.4  0.00504999
     338.6   0.0050134
     338.8  0.00500087
       339  0.00499615
     339.2   0.0050403
     339.4  0.00505658
     339.6  0.00505953
     339.8  0.00504656
       340  0.00507563
     340.2  0.00508376
     340.4  0.00506545
     340.6  0.00501145
     340.8  0.00500634
       341  0.00501583
     341.2  0.00503807
     341.4  0.00502785
     341.6  0.00504381
     341.8  0.00505749
       342  0.00505887
     342.2  0.00505823
     342.4  0.00504345
     342.6  0.00502246
     342.8  0.00506203
       343  0.00506742
     343.2  0.00502693
     343.4  0.00498541
     343.6  0.00500992
     343.8  0.00502205
       344  0.00507589
     344.2  0.00507392
     344.4  0.00504396
     344.6  0.00502301
     344.8   0.0050395
       345  0.00504684
     345.2  0.00506716
     345.4  0.00506245
     345.6  0.00505008
     345.8  0.00503455
       346  0.00503575
     346.2  0.00504182
     346.4  0.00501211
     346.6  0.00505522
     346.8  0.00503583
       347  0.00505486
     347.2  0.00508504
     347.4  0.00507292
     347.6  0.00502428
     347.8  0.00501383
       348  0.00505418
     348.2  0.00506233
     348.4  0.00505133
     348.6   0.0050087
     348.8  0.00506444
       349  0.00505292
     349.2  0.00502788
     349.4  0.00504623
     349.6  0.00508876
     349.8  0.00507326
       350  0.00502522
     350.2  0.00504033
     350.4   0.0050774
     350.6  0.00505402
     350.8  0.00503084
       351  0.00503737
     351.2  0.00506507
     351.4  0.00508331
     351.6   0.0050624
     351.8  0.00506953
       352   0.0050284
     352.2  0.00504627
     352.4  0.00503567
     352.6  0.00503063
     352.8  0.00505545
       353  0.00505091
     353.2  0.00505741
     353.4  0.00503228
     353.6  0.00503444
     353.8  0.00502525
       354  0.00502989
     354.2   0.0050579
     354.4  0.00505032
     354.6  0.00507182
     354.8  0.00508214
       355    0.005038
     355.2    0.005075
     355.4  0.00507532
     355.6  0.00504156
     355.8  0.00500804
       356  0.00499416
     356.2  0.00503995
     356.4  0.00507124
     356.6  0.00508442
     356.8  0.00511243
       357  0.00507426
     357.2  0.00504912
     357.4  0.00505302
     357.6   0.0050039
     357.8  0.00499879
       358  0.00503292
     358.2  0.00508475
     358.4  0.00510108
     358.6  0.00505287
     358.8  0.00509852
       359  0.00507668
     359.2   0.0050553
     359.4  0.00501293
     359.6  0.00505707
     359.8  0.00503032
       360  0.00503188
     360.2  0.00506988
     360.4  0.00507515
     360.6  0.00506102
     360.8  0.00504394
       361  0.00506498
     361.2  0.00506531
     361.4  0.00506818
     361.6  0.00504592
     361.8  0.00503015
       362   0.0050134
     362.2  0.00506133
     362.4  0.00506258
     362.6  0.00508436
     362.8    0.005071
       363  0.00508541
     363.2  0.00507896
     363.4  0.00505274
     363.6  0.00505135
     363.8  0.00500587
       364  0.00499376
     364.2  0.00502328
     364.4  0.00506788
     364.6  0.00509734
     364.8  0.00507394
       365   0.0050386
     365.2  0.00506311
     365.4  0.00507799
     365.6  0.00508517
     365.8  0.00507934
       366  0.00502263
     366.2  0.00499992
     366.4    0.005018
     366.6  0.00505457
     366.8  0.00507696
       367  0.00509437
     367.2   0.0050615
     367.4  0.00505382
     367.6  0.00505119
     367.8  0.00509309
       368  0.00506429
     368.2  0.00504265
     368.4  0.00506835
     368.6  0.00503261
     368.8  0.00505873
       369  0.00509823
     369.2  0.00510134
     369.4  0.00502013
     369.6  0.00502101
     369.8  0.00505787
       370  0.00509743
     370.2  0.00511831
     370.4   0.0050978
     370.6  0.00502848
     370.8   0.0050064
       371  0.00504631
     371.2  0.00503935
     371.4  0.00502577
     371.6  0.00502319
     371.8  0.00507003
       372  0.00509131
     372.2    0.005112
     372.4   0.0050993
     372.6  0.00505829
     372.8   0.0050609
       373  0.00503978
     373.2  0.00505129
     373.4  0.00506897
     373.6  0.00507298
     373.8  0.00504084
       374  0.00506025
     374.2  0.00510386
     374.4  0.00508502
     374.6  0.00506492
     374.8  0.00509587
       375  0.00505856
     375.2  0.00506158
     375.4   0.0050588
     375.6  0.00504771
     375.8  0.00504108
       376  0.00503793
     376.2  0.00504983
     376.4  0.00505863
     376.6  0.00510495
     376.8  0.00508691
       377   0.0050851
     377.2  0.00506908
     377.4  0.00507618
     377.6   0.0050475
     377.8   0.0050519
       378   0.0050577
     378.2  0.00506043
     378.4  0.00509743
     378.6   0.0050521
     378.8  0.00506415
       379  0.00508112
     379.2  0.00507058
     379.4  0.00504537
     379.6   0.0050998
     379.8  0.00509687
       380  0.00506715
     380.2  0.00502345
     380.4  0.00503887
     380.6   0.0050691
     380.8  0.00508846
       381  0.00508378
     381.2  0.00506343
     381.4  0.00506943
     381.6  0.00508011
     381.8  0.00510364
       382  0.00509155
     382.2  0.00506771
     382.4  0.00503877
     382.6  0.00506324
     382.8  0.00505927
       383  0.00505492
     383.2  0.00505393
     383.4  0.00504027
     383.6  0.00506132
     383.8   0.0050726
       384  0.00508431
     384.2  0.00509241
     384.4  0.00509496
     384.6  0.00505836
     384.8  0.00507774
       385  0.00503456
     385.2  0.00505021
     385.4  0.00505783
     385.6  0.00504824
     385.8  0.00507989
       386  0.00507409
     386.2  0.00507922
     386.4  0.00505681
     386.6  0.00507331
     386.8  0.00508372
       387  0.00505735
     387.2   0.0050465
     387.4  0.00507349
     387.6  0.00505902
     387.8  0.00506661
       388  0.00502663
     388.2  0.00503294
     388.4  0.00507504
     388.6  0.00508293
     388.8  0.00510913
       389  0.00508815
     389.2  0.00508362
     389.4  0.00506396
     389.6  0.00507318
     389.8    0.005059
       390  0.00506594
     390.2  0.00507201
     390.4  0.00505501
     390.6  0.00502859
     390.8  0.00506742
       391  0.00511967
     391.2  0.00507013
     391.4  0.00504541
     391.6  0.00504231
     391.8   0.0051194
       392  0.00511413
     392.2  0.00508317
     392.4  0.00505998
     392.6  0.00505236
     392.8  0.00504593
       393  0.00504189
     393.2  0.00505644
     393.4  0.00509163
     393.6  0.00513131
     393.8  0.00508419
       394  0.00505077
     394.2  0.00506607
     394.4   0.0050726
     394.6  0.00505071
     394.8  0.00508396
       395   0.0050551
     395.2  0.00503554
     395.4   0.0050755
     395.6  0.00512129
     395.8  0.00508807
       396  0.00504713
     396.2  0.00506574
     396.4   0.0051008
     396.6  0.00509373
     396.8  0.00505906
       397  0.00507415
     397.2  0.00503492
     397.4  0.00506166
     397.6  0.00506337
     397.8  0.00510678
       398  0.00508604
     398.2  0.00508695
     398.4  0.00509304
     398.6  0.00506746
     398.8  0.00507402
       399  0.00507673
     399.2  0.00507031
     399.4  0.00503547
     399.6    0.005089
     399.8  0.00509024
       400  0.00506769
     400.2  0.00509237
     400.4   0.0050961
     400.6  0.00507278
     400.8  0.00505617
       401  0.00506472
     401.2   0.0050466
     401.4   0.0050313
     401.6   0.0050798
     401.8   0.0050943
       402    0.005094
     402.2  0.00511592
     402.4  0.00507306
     402.6  0.00505955
     402.8  0.00508262
       403  0.00504658
     403.2  0.00504987
     403.4  0.00505706
     403.6   0.0051027
     403.8  0.00507214
       404  0.00506884
     404.2  0.00508444
     404.4  0.00506672
     404.6  0.00506937
     404.8  0.00511007
       405   0.0050779
     405.2  0.00510034
     405.4  0.00507563
     405.6  0.00509211
     405.8  0.00509769
       406  0.00506109
     406.2  0.00504501
     406.4  0.00502846
     406.6  0.00506339
     406.8  0.00510287
       407  0.00512731
     407.2  0.00511513
     407.4  0.00510365
     407.6    0.005041
     407.8  0.00506414
       408  0.00503792
     408.2  0.00505499
     408.4  0.00510151
     408.6  0.00505543
     408.8  0.00507671
       409  0.00507776
     409.2  0.00509808
     409.4  0.00511337
     409.6  0.00511076
     409.8  0.00505541
       410  0.00503043
     410.2  0.00505243
     410.4  0.00509901
     410.6  0.00509658
     410.8  0.00507036
       411  0.00506889
     411.2  0.00503592
     411.4  0.00504008
     411.6   0.0050667
     411.8  0.00511106
       412  0.00505925
     412.2   0.0050454
     412.4  0.00505332
     412.6  0.00509679
     412.8   0.0051108
       413  0.00506831
     413.2  0.00506588
     413.4  0.00506257
     413.6  0.00506693
     413.8  0.00505095
       414  0.00510635
     414.2  0.00510162
     414.4  0.00505939
     414.6  0.00508696
     414.8  0.00512999
       415  0.00508352
     415.2  0.00507182
     415.4  0.00505554
     415.6  0.00505774
     415.8  0.00508649
       416  0.00506192
     416.2  0.00507018
     416.4  0.00504327
     416.6  0.00510195
     416.8  0.00514978
       417  0.00511633
     417.2  0.00508002
     417.4  0.00504453
     417.6  0.00502067
     417.8  0.00506806
       418  0.00509492
     418.2  0.00510282
     418.4  0.00508745
     418.6  0.00507023
     418.8  0.00510986
       419  0.00509646
     419.2  0.00508412
     419.4  0.00506511
     419.6  0.00506986
     419.8  0.00508979
       420  0.00512314
     420.2  0.00511135
     420.4  0.00508037
     420.6  0.00507856
     420.8  0.00510525
       421  0.00509853
     421.2  0.00507812
     421.4   0.0050686
     421.6  0.00507527
     421.8  0.00509471
       422  0.00508223
     422.2  0.00512376
     422.4  0.00508801
     422.6  0.00506548
     422.8  0.00507266
       423  0.00507079
     423.2  0.00506886
     423.4  0.00506995
     423.6  0.00510238
     423.8  0.00509878
       424  0.00512666
     424.2  0.00512575
     424.4  0.00509712
     424.6  0.00512516
     424.8  0.00511045
       425  0.00503987
     425.2   0.0050672
     425.4  0.00505587
     425.6  0.00507632
     425.8  0.00509095
       426  0.00510044
     426.2  0.00510432
     426.4  0.00510779
     426.6  0.00509043
     426.8  0.00510364
       427  0.00507698
     427.2  0.00505089
     427.4  0.00508042
     427.6  0.00505457
     427.8  0.00509119
       428  0.00508017
     428.2  0.00511533
     428.4  0.00512391
     428.6  0.00510181
     428.8  0.00508827
       429  0.00508017
     429.2  0.00508606
     429.4  0.00507282
     429.6  0.00512746
     429.8  0.00512887
       430  0.00508716
     430.2  0.00507791
     430.4  0.00507956
     430.6  0.00508322
     430.8  0.00506649
       431  0.00507211
     431.2  0.00506019
     431.4  0.00508445
     431.6  0.00509195
     431.8   0.0051238
       432  0.00509714
     432.2  0.00508839
     432.4   0.0050508
     432.6  0.00506171
     432.8  0.00512801
       433  0.00510646
     433.2   0.0050902
     433.4   0.0050715
     433.6  0.00512041
     433.8   0.0050925
       434  0.00508465
     434.2  0.00508714
     434.4  0.00507546
     434.6  0.00508032
     434.8  0.00510358
       435  0.00507365
     435.2  0.00509421
     435.4  0.00509173
     435.6  0.00511324
     435.8   0.0051148
       436  0.00506438
     436.2  0.00505064
     436.4  0.00504675
     436.6  0.00508242
     436.8  0.00511245
       437  0.00512629
     437.2  0.00511904
     437.4  0.00511908
     437.6  0.00505284
     437.8  0.00505464
       438  0.00510411
     438.2  0.00510434
     438.4  0.00511773
     438.6  0.00510333
     438.8   0.0050759
       439  0.00509391
     439.2  0.00510822
     439.4  0.00504022
     439.6  0.00508696
     439.8  0.00511694
       440  0.00511204
     440.2   0.0051671
     440.4  0.00513021
     440.6  0.00511372
     440.8  0.00508502
       441  0.00506162
     441.2  0.00504619
     441.4  0.00508038
     441.6  0.00509199
     441.8  0.00509989
       442  0.00509984
     442.2  0.00515025
     442.4  0.00513615
     442.6  0.00511092
     442.8  0.00509624
       443  0.00507437
     443.2  0.00508335
     443.4  0.00506992
     443.6  0.00508668
     443.8  0.00507878
       444  0.00511534
     444.2  0.00513543
     444.4   0.0051423
     444.6  0.00514841
     444.8   0.0051439
       445  0.00507594
     445.2  0.00504222
     445.4  0.00503045
     445.6  0.00507809
     445.8  0.00505622
       446  0.00506577
     446.2   0.0051417
     446.4  0.00515407
     446.6  0.00516017
     446.8  0.00515685
       447  0.00513021
     447.2  0.00507374
     447.4  0.00506095
     447.6  0.00505088
     447.8  0.00507855
       448  0.00509634
     448.2  0.00512912
     448.4  0.00514891
     448.6  0.00511734
     448.8  0.00511266
       449  0.00509397
     449.2  0.00512068
     449.4  0.00511293
     449.6  0.00508192
     449.8  0.00509294
       450  0.00509553
     450.2   0.0051317
     450.4  0.00511538
     450.6  0.00508588
     450.8  0.00507885
       451    0.005116
     451.2  0.00509874
     451.4  0.00510341
     451.6  0.00513962
     451.8  0.00513076
       452  0.00510083
     452.2   0.0051112
     452.4  0.00509734
     452.6   0.0050954
     452.8  0.00509195
       453  0.00506376
     453.2  0.00509933
     453.4  0.00508964
     453.6  0.00511158
     453.8  0.00510928
       454   0.0051165
     454.2  0.00509788
     454.4  0.00509318
     454.6  0.00511363
     454.8  0.00509197
       455   0.0050748
     455.2  0.00511282
     455.4  0.00511836
     455.6  0.00512997
     455.8  0.00510925
       456  0.00505198
     456.2  0.00508576
     456.4  0.00510597
     456.6  0.00513111
     456.8  0.00512339
       457  0.00509798
     457.2  0.00508168
     457.4   0.0050797
     457.6  0.00506522
     457.8  0.00510597
       458  0.00510435
     458.2  0.00508857
     458.4  0.00512128
     458.6   0.0051178
     458.8  0.00512904
       459  0.00513502
     459.2  0.00511299
     459.4  0.00507745
     459.6  0.00510431
     459.8  0.00510922
       460  0.00509494
     460.2  0.00511711
     460.4  0.00513078
     460.6  0.00508421
     460.8  0.00509312
       461  0.00510152
     461.2  0.00508939
     461.4  0.00510814
     461.6  0.00511234
     461.8  0.00513125
       462  0.00508831
     462.2  0.00510576
     462.4  0.00509009
     462.6  0.00512065
     462.8  0.00512761
       463  0.00508658
     463.2  0.00509205
     463.4  0.00509275
     463.6  0.00512321
     463.8  0.00510352
       464  0.00510216
     464.2  0.00510718
     464.4  0.00510265
     464.6  0.00509563
     464.8  0.00514745
       465  0.00512309
     465.2  0.00512003
     465.4  0.00507012
     465.6  0.00510456
     465.8  0.00513137
       466   0.0051028
     466.2  0.00510609
     466.4  0.00509776
     466.6  0.00510868
     466.8  0.00508589
       467  0.00506991
     467.2  0.00511071
     467.4  0.00513561
     467.6  0.00509307
     467.8  0.00510637
       468  0.00509717
     468.2  0.00511177
     468.4  0.00508392
     468.6  0.00508352
     468.8  0.00510575
       469  0.00510919
     469.2  0.00511489
     469.4  0.00511403
     469.6  0.00512815
     469.8  0.00512397
       470  0.00511194
     470.2  0.00513384
     470.4  0.00513387
     470.6  0.00509547
     470.8  0.00506744
       471  0.00508161
     471.2  0.00510143
     471.4  0.00510313
     471.6  0.00512323
     471.8  0.00512812
       472   0.0050766
     472.2  0.00510497
     472.4   0.0051106
     472.6  0.00512703
     472.8  0.00513512
       473  0.00512454
     473.2   0.0050758
     473.4  0.00505207
     473.6  0.00510929
     473.8  0.00508622
       474  0.00511066
     474.2  0.00511732
     474.4  0.00513509
     474.6  0.00514749
     474.8  0.00511258
       475   0.0050648
     475.2  0.00508571
     475.4  0.00508937
     475.6  0.00511851
     475.8  0.00509212
       476  0.00507966
     476.2  0.00508542
     476.4  0.00506832
     476.6  0.00513627
     476.8   0.0051806
       477  0.00516427
     477.2  0.00510174
     477.4  0.00511186
     477.6  0.00508732
     477.8  0.00509162
       478  0.00508879
     478.2  0.00509308
     478.4   0.0051359
     478.6  0.00512982
     478.8  0.00511639
       479  0.00509029
     479.2  0.00508867
     479.4  0.00508054
     479.6   0.0051288
     479.8  0.00515786
       480   0.0051571
     480.2  0.00517893
     480.4  0.00512484
     480.6  0.00508422
     480.8  0.00507529
       481  0.00506775
     481.2  0.00509066
     481.4  0.00510723
     481.6  0.00512466
     481.8  0.00515736
       482  0.00515105
     482.2  0.00515952
     482.4  0.00511506
     482.6  0.00506118
     482.8  0.00506791
       483  0.00508502
     483.2  0.00511538
     483.4  0.00511722
     483.6  0.00511624
     483.8  0.00512489
       484  0.00514968
     484.2  0.00511626
     484.4  0.00509255
     484.6  0.00511738
     484.8  0.00511608
       485  0.00507945
     485.2  0.00508876
     485.4  0.00513327
     485.6   0.0051292
     485.8  0.00513021
       486  0.00508084
     486.2  0.00508247
     486.4  0.00508708
     486.6   0.0051169
     486.8  0.00511935
       487  0.00513109
     487.2  0.00513828
     487.4   0.0051287
     487.6  0.00507531
     487.8  0.00509176
       488  0.00510428
     488.2  0.00513662
     488.4  0.00516083
     488.6  0.00512834
     488.8  0.00511064
       489  0.00510178
     489.2  0.00511487
     489.4  0.00508738
     489.6  0.00511347
     489.8  0.00515014
       490  0.00512019
     490.2  0.00512346
     490.4  0.00513376
     490.6  0.00509925
     490.8  0.00510701
       491  0.00514452
     491.2  0.00511162
     491.4  0.00507539
     491.6  0.00512071
     491.8  0.00513775
       492   0.0050743
     492.2  0.00511709
     492.4  0.00516069
     492.6  0.00512441
     492.8  0.00513212
       493    0.005152
     493.2  0.00518388
     493.4  0.00510037
     493.6  0.00507833
     493.8  0.00506068
       494  0.00511096
     494.2  0.00510318
     494.4  0.00510777
     494.6  0.00513218
     494.8  0.00516512
       495  0.00516814
     495.2    0.005153
     495.4  0.00512425
     495.6  0.00510559
     495.8  0.00511199
       496  0.00509568
     496.2  0.00508924
     496.4   0.0050992
     496.6  0.00514425
     496.8   0.0051488
       497  0.00508522
     497.2  0.00511113
     497.4  0.00516898
     497.6  0.00510559
     497.8  0.00514935
       498  0.00516004
     498.2  0.00515492
     498.4  0.00511085
     498.6  0.00504041
     498.8  0.00510336
       499  0.00512872
     499.2   0.0051358
     499.4  0.00514115
     499.6  0.00516811
     499.8  0.00514414
       500  0.00514722
     500.2  0.00517423
     500.4  0.00514774
     500.6  0.00509846
     500.8  0.00503206
       501  0.00507225
     501.2  0.00513926
     501.4  0.00512103
     501.6  0.00514998
     501.8  0.00518628
       502  0.00514504
     502.2  0.00511446
     502.4  0.00509815
     502.6  0.00511999
     502.8  0.00511602
       503   0.0051111
     503.2  0.00516013
     503.4  0.00512624
     503.6  0.00513001
     503.8   0.0051269
       504  0.00518096
     504.2  0.00514617
     504.4  0.00510131
     504.6  0.00512519
     504.8  0.00514843
       505  0.00511321
     505.2  0.00509482
     505.4  0.00511228
     505.6  0.00513975
     505.8   0.0051238
       506   0.0051076
     506.2  0.00517235
     506.4  0.00514374
     506.6   0.0051156
     506.8  0.00512153
       507  0.00512661
     507.2  0.00513008
     507.4  0.00514428
     507.6  0.00509468
     507.8  0.00514186
       508  0.00511035
     508.2  0.00512585
     508.4  0.00512346
     508.6  0.00512391
     508.8  0.00514674
       509  0.00517264
     509.2  0.00516867
     509.4  0.00510431
     509.6  0.00514003
     509.8  0.00513965
       510  0.00509641
     510.2   0.0050826
     510.4  0.00514274
     510.6  0.00521191
     510.8  0.00516111
       511  0.00508271
     511.2  0.00509796
     511.4  0.00511272
     511.6  0.00515319
     511.8  0.00515728
       512  0.00512538
     512.2  0.00516139
     512.4  0.00516677
     512.6  0.00516289
     512.8  0.00510816
       513  0.00511651
     513.2  0.00515745
     513.4  0.00509254
     513.6  0.00510342
     513.8  0.00509605
       514  0.00514705
     514.2  0.00515237
     514.4  0.00515113
     514.6  0.00515049
     514.8  0.00515137
       515  0.00511763
     515.2  0.00512844
     515.4  0.00513578
     515.6  0.00510954
     515.8  0.00511359
       516  0.00515506
     516.2   0.0051418
     516.4  0.00512922
     516.6  0.00511154
     516.8  0.00512968
       517  0.00514476
     517.2  0.00512929
     517.4  0.00514694
     517.6  0.00513561
     517.8  0.00515932
       518  0.00511984
     518.2  0.00508693
     518.4  0.00513324
     518.6  0.00514518
     518.8  0.00513093
       519  0.00509006
     519.2  0.00512958
     519.4   0.0051388
     519.6  0.00517918
     519.8  0.00513951
       520  0.00515058
     520.2  0.00516379
     520.4  0.00518181
     520.6   0.0051418
     520.8  0.00506594
       521  0.00510925
     521.2  0.00516554
     521.4  0.00518485
     521.6  0.00514202
     521.8  0.00512915
       522  0.00510847
     522.2  0.00514689
     522.4  0.00514839
     522.6  0.00511645
     522.8  0.00513652
       523  0.00512565
     523.2  0.00518582
     523.4  0.00516787
     523.6  0.00515841
     523.8  0.00514318
       524  0.00515769
     524.2  0.00512769
     524.4  0.00512178
     524.6  0.00514504
     524.8  0.00514642
       525  0.00510707
     525.2   0.0051393
     525.4  0.00515416
     525.6  0.00513842
     525.8  0.00513523
       526  0.00516216
     526.2  0.00519115
     526.4  0.00512318
     526.6  0.00508691
     526.8  0.00510489
       527  0.00511762
     527.2  0.00515275
     527.4  0.00519033
     527.6  0.00518283
     527.8  0.00519558
       528  0.00514124
     528.2  0.00514687
     528.4  0.00511858
     528.6  0.00509687
     528.8  0.00509875
       529  0.00511226
     529.2  0.00518562
     529.4  0.00518151
     529.6  0.00516876
     529.8  0.00514699
       530  0.00515827
     530.2  0.00518137
     530.4  0.00519581
     530.6  0.00516398
     530.8  0.00512827
       531  0.00509519
     531.2  0.00513767
     531.4  0.00514445
     531.6  0.00513212
     531.8  0.00519421
       532  0.00516492
     532.2  0.00514071
     532.4  0.00519439
     532.6  0.00518559
     532.8  0.00514138
       533  0.00514087
     533.2  0.00514161
     533.4   0.0050915
     533.6  0.00514804
     533.8  0.00513423
       534  0.00515703
     534.2  0.00516762
     534.4   0.0051591
     534.6  0.00516432
     534.8  0.00518745
       535  0.00515564
     535.2  0.00510129
     535.4   0.0050959
     535.6   0.0051258
     535.8  0.00514294
       536  0.00515321
     536.2  0.00519161
     536.4  0.00515651
     536.6  0.00515986
     536.8  0.00517674
       537  0.00516873
     537.2  0.00513463
     537.4  0.00515252
     537.6  0.00513561
     537.8  0.00513837
       538  0.00512569
     538.2  0.00517676
     538.4  0.00516422
     538.6   0.0051213
     538.8  0.00514628
       539  0.00515121
     539.2   0.0051564
     539.4  0.00514844
     539.6  0.00514733
     539.8  0.00514673
       540  0.00515766
     540.2  0.00515661
     540.4  0.00515255
     540.6  0.00512032
     540.8  0.00514325
       541  0.00514278
     541.2  0.00515942
     541.4  0.00517959
     541.6  0.00514173
     541.8  0.00517922
       542   0.0051349
     542.2  0.00512259
     542.4  0.00510733
     542.6   0.0051023
     542.8  0.00515823
       543  0.00516994
     543.2  0.00519286
     543.4  0.00516938
     543.6  0.00515195
     543.8  0.00510757
       544  0.00511931
     544.2  0.00511204
     544.4  0.00513411
     544.6   0.0051495
     544.8  0.00520197
       545  0.00518712
     545.2  0.00519983
     545.4  0.00515565
     545.6  0.00518531
     545.8  0.00514372
       546  0.00506659
     546.2  0.00508909
     546.4  0.00510864
     546.6  0.00510469
     546.8  0.00516273
       547  0.00520694
     547.2  0.00520618
     547.4  0.00520135
     547.6  0.00518023
     547.8   0.0051406
       548  0.00506828
     548.2  0.00509464
     548.4  0.00511514
     548.6  0.00512515
     548.8  0.00515988
       549  0.00517464
     549.2  0.00520388
     549.4  0.00520972
     549.6   0.0052117
     549.8  0.00518632
       550  0.00515934
     550.2  0.00511367
     550.4  0.00509006
     550.6  0.00512843
     550.8  0.00513392
       551  0.00512982
     551.2  0.00514952
     551.4    0.005202
     551.6  0.00522336
     551.8  0.00520017
       552   0.0051473
     552.2  0.00514282
     552.4   0.0051534
     552.6   0.0051389
     552.8  0.00515999
       553  0.00517206
     553.2  0.00518032
     553.4  0.00515728
     553.6  0.00516838
     553.8  0.00514398
       554  0.00516632
     554.2  0.00516656
     554.4   0.0051939
     554.6  0.00519856
     554.8  0.00517342
       555  0.00508461
     555.2   0.0051022
     555.4   0.0051466
     555.6   0.0051796
     555.8  0.00515518
       556  0.00513197
     556.2  0.00520052
     556.4   0.0051934
     556.6  0.00519065
     556.8  0.00516105
       557  0.00516038
     557.2  0.00513039
     557.4  0.00510394
     557.6  0.00512536
     557.8  0.00514135
       558  0.00513358
     558.2  0.00518738
     558.4   0.0051856
     558.6  0.00518602
     558.8  0.00520272
       559   0.0051522
     559.2  0.00512376
     559.4   0.0051062
     559.6  0.00513346
     559.8  0.00513863
       560  0.00514321
     560.2  0.00516966
     560.4  0.00524139
     560.6  0.00520908
     560.8  0.00517086
       561  0.00512969
     561.2  0.00512947
     561.4  0.00515471
     561.6  0.00516778
     561.8  0.00513723
       562  0.00511425
     562.2  0.00514194
     562.4  0.00516515
     562.6  0.00518211
     562.8  0.00518822
       563   0.0051515
     563.2  0.00517548
     563.4  0.00512842
     563.6  0.00514604
     563.8     0.00511
       564   0.0051216
     564.2  0.00513754
     564.4  0.00519376
     564.6  0.00520611
     564.8   0.0051924
       565  0.00517315
     565.2  0.00516271
     565.4  0.00514256
     565.6  0.00518074
     565.8  0.00514058
       566  0.00513353
     566.2  0.00515491
     566.4  0.00510567
     566.6   0.0051363
     566.8  0.00517464
       567  0.00518952
     567.2  0.00521967
     567.4   0.0052322
     567.6   0.0051793
     567.8  0.00520061
       568  0.00513073
     568.2   0.0051175
     568.4  0.00511091
     568.6  0.00510869
     568.8  0.00515017
       569  0.00516391
     569.2  0.00521061
     569.4  0.00522048
     569.6  0.00522679
     569.8   0.0051939
       570  0.00516091
     570.2  0.00516558
     570.4  0.00514968
     570.6  0.00512679
     570.8  0.00510124
       571   0.0051284
     571.2  0.00517114
     571.4  0.00521863
     571.6  0.00525635
     571.8  0.00520784
       572  0.00512862
     572.2  0.00514304
     572.4   0.0051382
     572.6  0.00511501
     572.8  0.00513664
       573   0.0051858
     573.2  0.00518393
     573.4  0.00516516
     573.6  0.00519825
     573.8  0.00513682
       574  0.00518415
     574.2  0.00517769
     574.4  0.00516266
     574.6  0.00518307
     574.8  0.00518045
       575  0.00514339
     575.2  0.00510177
     575.4  0.00506031
     575.6  0.00511845
     575.8  0.00518024
       576   0.0051737
     576.2  0.00521313
     576.4  0.00520409
     576.6  0.00520865
     576.8  0.00519572
       577  0.00516596
     577.2  0.00514681
     577.4   0.0051512
     577.6  0.00508055
     577.8  0.00515281
       578  0.00517263
     578.2  0.00521621
     578.4  0.00524091
     578.6  0.00516149
     578.8   0.0051666
       579  0.00517685
     579.2  0.00522259
     579.4  0.00516073
     579.6  0.00511599
     579.8  0.00510369
       580  0.00515037
     580.2  0.00516938
     580.4   0.0052192
     580.6  0.00520049
     580.8  0.00513808
       581  0.00517469
     581.2  0.00519235
     581.4   0.0051741
     581.6  0.00515359
     581.8  0.00511982
       582  0.00513254
     582.2  0.00518815
     582.4  0.00519912
     582.6  0.00518072
     582.8  0.00518483
       583  0.00518352
     583.2   0.0051962
     583.4  0.00513645
     583.6  0.00512336
     583.8   0.0051207
       584  0.00519657
     584.2  0.00519174
     584.4  0.00517817
     584.6  0.00515348
     584.8  0.00515336
       585  0.00514733
     585.2  0.00519978
     585.4   0.0051726
     585.6  0.00518223
     585.8  0.00517629
       586  0.00515082
     586.2   0.0052049
     586.4  0.00515602
     586.6  0.00514713
     586.8  0.00513004
       587  0.00515026
     587.2  0.00517245
     587.4  0.00521019
     587.6  0.00520213
     587.8  0.00522486
       588   0.0051604
     588.2  0.00518803
     588.4  0.00518973
     588.6  0.00513812
     588.8  0.00517365
       589  0.00513279
     589.2  0.00514772
     589.4  0.00515476
     589.6   0.0052267
     589.8  0.00521641
       590   0.0051778
     590.2  0.00516676
     590.4  0.00516044
     590.6  0.00519367
     590.8  0.00516992
       591  0.00517033
     591.2   0.0051805
     591.4  0.00520995
     591.6  0.00518744
     591.8  0.00518123
       592  0.00517297
     592.2  0.00516355
     592.4  0.00518591
     592.6  0.00514791
     592.8   0.0051636
       593  0.00518317
     593.2  0.00516535
     593.4  0.00513648
     593.6  0.00518295
     593.8   0.0051794
       594  0.00518578
     594.2  0.00517286
     594.4  0.00519347
     594.6  0.00517372
     594.8  0.00516025
       595  0.00516174
     595.2  0.00515896
     595.4  0.00513855
     595.6  0.00518164
     595.8  0.00519337
       596  0.00520448
     596.2  0.00517515
     596.4  0.00512094
     596.6  0.00518099
     596.8   0.0051718
       597  0.00516891
     597.2  0.00518456
     597.4  0.00518848
     597.6  0.00518283
     597.8  0.00521263
       598  0.00514697
     598.2  0.00515845
     598.4    0.005194
     598.6  0.00519517
     598.8  0.00518014
       599  0.00514196
     599.2  0.00519725
     599.4  0.00519257
     599.6  0.00519909
     599.8  0.00518423
       600  0.00519088
     600.2  0.00519376
     600.4  0.00523489
     600.6  0.00519639
     600.8   0.0051277
       601   0.0051021
     601.2  0.00513455
     601.4  0.00515967
     601.6  0.00516308
     601.8  0.00520571
       602   0.0051914
     602.2   0.0052077
     602.4  0.00525103
     602.6   0.0052126
     602.8  0.00513662
       603  0.00515614
     603.2  0.00516964
     603.4  0.00515214
     603.6  0.00518539
     603.8  0.00518129
       604  0.00518978
     604.2  0.00520259
     604.4  0.00525553
     604.6  0.00521993
     604.8  0.00518908
       605  0.00513613
     605.2  0.00515105
     605.4  0.00512384
     605.6  0.00515508
     605.8   0.0051916
       606   0.0051689
     606.2  0.00518366
     606.4  0.00518068
     606.6  0.00521006
     606.8   0.0051949
       607  0.00520927
     607.2  0.00519377
     607.4  0.00517704
     607.6  0.00517072
     607.8   0.0051847
       608  0.00514835
     608.2  0.00514884
     608.4  0.00520071
     608.6  0.00521783
     608.8  0.00516936
       609  0.00519138
     609.2  0.00526251
     609.4  0.00523362
     609.6  0.00521586
     609.8  0.00516367
       610  0.00517408
     610.2  0.00520914
     610.4  0.00518309
     610.6  0.00515691
     610.8  0.00515505
       611  0.00519692
     611.2  0.00522632
     611.4  0.00522784
     611.6  0.00517501
     611.8  0.00519247
       612  0.00520112
     612.2  0.00518992
     612.4  0.00519904
     612.6  0.00515412
     612.8  0.00516052
       613  0.00517801
     613.2  0.00520407
     613.4  0.00516566
     613.6  0.00521507
     613.8  0.00517204
       614  0.00520025
     614.2  0.00521278
     614.4  0.00522061
     614.6  0.00522712
     614.8   0.0051919
       615  0.00515552
     615.2  0.00517111
     615.4  0.00516033
     615.6  0.00520181
     615.8  0.00522188
       616  0.00521772
     616.2  0.00521586
     616.4  0.00517985
     616.6  0.00520225
     616.8  0.00516532
       617  0.00517118
     617.2  0.00522533
     617.4  0.00517262
     617.6  0.00513971
     617.8  0.00519008
       618   0.0051863
     618.2  0.00523631
     618.4  0.00524737
     618.6   0.0051714
     618.8  0.00516911
       619  0.00516312
     619.2  0.00525635
     619.4  0.00525691
     619.6  0.00520949
     619.8  0.00516467
       620  0.00520186
     620.2  0.00522448
     620.4   0.0052158
     620.6   0.0051898
     620.8  0.00515135
       621  0.00518677
     621.2   0.0051969
     621.4  0.00522776
     621.6  0.00522664
     621.8  0.00523716
       622  0.00520981
     622.2  0.00515543
     622.4   0.0051699
     622.6  0.00518642
     622.8  0.00517381
       623  0.00519537
     623.2  0.00522043
     623.4  0.00517233
     623.6  0.00520711
     623.8   0.0051583
       624  0.00516717
     624.2  0.00524836
     624.4  0.00525188
     624.6  0.00524172
     624.8  0.00520592
       625  0.00516933
     625.2  0.00515282
     625.4  0.00514504
     625.6  0.00519343
     625.8  0.00522927
       626  0.00522246
     626.2  0.00524334
     626.4  0.00522224
     626.6  0.00520556
     626.8  0.00521218
       627  0.00524671
     627.2  0.00521373
     627.4  0.00519453
     627.6  0.00519464
     627.8  0.00518496
       628  0.00511101
     628.2  0.00521823
     628.4  0.00526958
     628.6   0.0051897
     628.8  0.00519151
       629  0.00520658
     629.2  0.00526516
     629.4  0.00521775
     629.6  0.00519673
     629.8  0.00516971
       630  0.00515772
     630.2  0.00521597
     630.4   0.0052307
     630.6  0.00521236
     630.8  0.00517937
       631  0.00519102
     631.2  0.00519751
     631.4  0.00524697
     631.6   0.0051919
     631.8  0.00519874
       632  0.00518764
     632.2  0.00516162
     632.4  0.00517647
     632.6  0.00518487
     632.8  0.00519924
       633  0.00523057
     633.2  0.00519362
     633.4  0.00515701
     633.6  0.00518436
     633.8  0.00516356
       634  0.00519104
     634.2  0.00518105
     634.4  0.00518632
     634.6  0.00521994
     634.8  0.00523849
       635  0.00518631
     635.2  0.00519573
     635.4  0.00516187
     635.6  0.00519965
     635.8  0.00519924
       636  0.00517912
     636.2  0.00520989
     636.4  0.00522866
     636.6  0.00521717
     636.8  0.00518854
       637  0.00520454
     637.2  0.00517859
     637.4  0.00520017
     637.6  0.00520227
     637.8  0.00522264
       638  0.00518366
     638.2  0.00518814
     638.4  0.00521177
     638.6  0.00514442
     638.8   0.0051632
       639  0.00523067
     639.2  0.00522489
     639.4   0.0051763
     639.6  0.00521052
     639.8   0.0052452
       640  0.00522152
     640.2  0.00522728
     640.4  0.00518361
     640.6  0.00520304
     640.8  0.00517983
       641  0.00515503
     641.2  0.00515958
     641.4  0.00516662
     641.6  0.00517734
     641.8  0.00525092
       642  0.00523382
     642.2  0.00523781
     642.4  0.00523526
     642.6  0.00520456
     642.8  0.00515335
       643  0.00513571
     643.2   0.0051882
     643.4  0.00517022
     643.6   0.0051896
     643.8  0.00516365
       644  0.00520217
     644.2  0.00524524
     644.4  0.00523471
     644.6  0.00522711
     644.8  0.00526487
       645  0.00519797
     645.2  0.00517648
     645.4  0.00519961
     645.6  0.00515885
     645.8  0.00518853
       646  0.00520606
     646.2  0.00522809
     646.4  0.00518952
     646.6  0.00520421
     646.8  0.00523382
       647  0.00524793
     647.2  0.00519141
     647.4  0.00517851
     647.6  0.00517334
     647.8  0.00523282
       648  0.00518279
     648.2  0.00521021
     648.4  0.00523282
     648.6  0.00519727
     648.8  0.00520481
       649  0.00518697
     649.2  0.00524463
     649.4  0.00518862
     649.6  0.00515012
     649.8  0.00513487
       650  0.00518836
     650.2   0.0052668
     650.4  0.00527475
     650.6  0.00524262
     650.8  0.00521273
       651  0.00520227
     651.2  0.00516667
     651.4   0.0051849
     651.6  0.00519991
     651.8  0.00520428
       652  0.00515005
     652.2  0.00522239
     652.4  0.00524596
     652.6   0.0051972
     652.8   0.0052249
       653  0.00522168
     653.2  0.00518131
     653.4  0.00517437
     653.6  0.00518635
     653.8  0.00518632
       654  0.00520237
     654.2  0.00519196
     654.4  0.00517006
     654.6   0.0052453
     654.8  0.00526118
       655   0.0051869
     655.2  0.00519981
     655.4  0.00522217
     655.6  0.00522469
     655.8  0.00523609
       656  0.00518478
     656.2  0.00518034
     656.4  0.00523396
     656.6  0.00520253
     656.8  0.00517798
       657  0.00520706
     657.2  0.00522171
     657.4  0.00517409
     657.6  0.00514802
     657.8  0.00523675
       658  0.00522442
     658.2  0.00523167
     658.4  0.00523339
     658.6  0.00521778
     658.8  0.00520743
       659  0.00517307
     659.2  0.00521847
     659.4  0.00518056
     659.6   0.0052335
     659.8  0.00520612
       660   0.0051768
     660.2  0.00522637
     660.4  0.00522954
     660.6  0.00525793
     660.8  0.00520195
       661   0.0051773
     661.2  0.00514087
     661.4  0.00518572
     661.6  0.00523871
     661.8  0.00526432
       662  0.00522412
     662.2  0.00519574
     662.4  0.00521627
     662.6  0.00519666
     662.8  0.00517101
       663  0.00517141
     663.2   0.0052212
     663.4  0.00518678
     663.6  0.00523224
     663.8  0.00518334
       664  0.00520894
     664.2  0.00524153
     664.4  0.00519599
     664.6  0.00518802
     664.8  0.00521941
       665  0.00520368
     665.2  0.00517779
     665.4  0.00515443
     665.6  0.00518812
     665.8  0.00524115
       666   0.0052654
     666.2  0.00524967
     666.4  0.00520881
     666.6   0.0052151
     666.8  0.00520953
       667  0.00520176
     667.2  0.00515449
     667.4  0.00517113
     667.6  0.00513952
     667.8  0.00522119
       668  0.00529369
     668.2  0.00526946
     668.4  0.00520072
     668.6  0.00517989
     668.8  0.00521169
       669  0.00521444
     669.2  0.00524836
     669.4  0.00518725
     669.6  0.00514222
     669.8  0.00517607
       670  0.00519922
     670.2  0.00523925
     670.4  0.00524425
     670.6  0.00525894
     670.8  0.00520665
       671  0.00519374
     671.2  0.00519006
     671.4  0.00523027
     671.6  0.00517491
     671.8  0.00516277
       672  0.00519488
     672.2  0.00524698
     672.4  0.00526737
     672.6  0.00523998
     672.8  0.00522565
       673  0.00524179
     673.2   0.0051921
     673.4  0.00513982
     673.6  0.00515686
     673.8  0.00513128
       674   0.0051788
     674.2  0.00521831
     674.4  0.00523691
     674.6  0.00522434
     674.8  0.00526045
       675   0.0052487
     675.2  0.00522234
     675.4   0.0051689
     675.6  0.00514679
     675.8  0.00515934
       676  0.00514908
     676.2  0.00517132
     676.4  0.00519295
     676.6  0.00527059
     676.8   0.0052765
       677   0.0052446
     677.2  0.00522551
     677.4    0.005203
     677.6  0.00514631
     677.8  0.00518165
       678  0.00521671
     678.2  0.00520091
     678.4  0.00520895
     678.6  0.00518919
     678.8  0.00522112
       679  0.00522194
     679.2  0.00524184
     679.4  0.00522877
     679.6  0.00524723
     679.8  0.00519719
       680  0.00517514
     680.2  0.00526714
     680.4  0.00526642
     680.6  0.00521012
     680.8  0.00517359
       681  0.00519245
     681.2  0.00518825
     681.4  0.00523826
     681.6   0.0052392
     681.8  0.00526016
       682  0.00521958
     682.2  0.00518147
     682.4  0.00519706
     682.6  0.00517683
     682.8  0.00517196
       683   0.0051997
     683.2  0.00523815
     683.4  0.00525126
     683.6  0.00523661
     683.8    0.005179
       684  0.00520177
     684.2  0.00524062
     684.4  0.00525822
     684.6  0.00520174
     684.8  0.00517318
       685  0.00514597
     685.2  0.00518874
     685.4   0.0052406
     685.6  0.00527518
     685.8  0.00526008
       686  0.00518909
     686.2  0.00522787
     686.4  0.00518834
     686.6   0.0051747
     686.8  0.00517132
       687  0.00516392
     687.2  0.00517806
     687.4   0.0052202
     687.6  0.00520886
     687.8   0.0052498
       688  0.00522521
     688.2  0.00520294
     688.4  0.00522323
     688.6  0.00522476
     688.8  0.00519665
       689  0.00518114
     689.2   0.0052518
     689.4  0.00522732
     689.6  0.00523463
     689.8   0.0052426
       690   0.0051938
     690.2  0.00521001
     690.4  0.00523229
     690.6    0.005245
     690.8  0.00520892
       691  0.00525092
     691.2  0.00526966
     691.4  0.00525237
     691.6  0.00519208
     691.8  0.00517304
       692  0.00518853
     692.2  0.00522598
     692.4   0.0052712
     692.6  0.00521584
     692.8  0.00521503
       693   0.0052396
     693.2  0.00524691
     693.4  0.00521417
     693.6  0.00518354
     693.8  0.00516243
       694  0.00519184
     694.2  0.00521139
     694.4  0.00526477
     694.6  0.00527485
     694.8  0.00524597
       695  0.00522922
     695.2  0.00519508
     695.4  0.00523886
     695.6  0.00525372
     695.8  0.00522893
       696  0.00519236
     696.2   0.0051956
     696.4  0.00517701
     696.6  0.00520647
     696.8  0.00521706
       697  0.00524988
     697.2   0.0052262
     697.4  0.00524178
     697.6  0.00520584
     697.8  0.00523729
       698  0.00523606
     698.2  0.00521335
     698.4  0.00520553
     698.6    0.005224
     698.8  0.00524203
       699   0.0052186
     699.2  0.00527617
     699.4  0.00520654
     699.6  0.00527125
     699.8  0.00525946
       700  0.00518429
     700.2  0.00523019
     700.4  0.00526976
     700.6  0.00526763
     700.8  0.00522869
       701  0.00518106
     701.2  0.00517839
     701.4  0.00525142
     701.6   0.0052639
     701.8  0.00521694
       702  0.00520623
     702.2  0.00523428
     702.4  0.00523429
     702.6  0.00517522
     702.8  0.00521376
       703  0.00523104
     703.2  0.00520207
     703.4  0.00522966
     703.6  0.00529719
     703.8  0.00523235
       704  0.00525754
     704.2  0.00525845
     704.4  0.00521757
     704.6  0.00520042
     704.8  0.00523681
       705  0.00522214
     705.2  0.00520813
     705.4  0.00518582
     705.6  0.00516625
     705.8  0.00524046
       706   0.0053024
     706.2  0.00522542
     706.4  0.00522635
     706.6  0.00521326
     706.8  0.00520679
       707  0.00522812
     707.2  0.00520199
     707.4  0.00523216
     707.6  0.00520117
     707.8   0.0052721
       708   0.0052536
     708.2  0.00524204
     708.4  0.00524858
     708.6  0.00522208
     708.8  0.00525086
       709  0.00520499
     709.2  0.00522486
     709.4  0.00522555
     709.6  0.00526153
     709.8  0.00525492
       710  0.00521281
     710.2  0.00521271
     710.4  0.00523693
     710.6  0.00528269
     710.8  0.00526805
       711   0.0052498
     711.2  0.00525034
     711.4  0.00528587
     711.6   0.0052335
     711.8  0.00521298
       712   0.0051582
     712.2  0.00513882
     712.4  0.00516135
     712.6  0.00518384
     712.8  0.00528436
       713  0.00528753
     713.2  0.00527074
     713.4  0.00527776
     713.6  0.00528206
     713.8  0.00518919
       714  0.00515513
     714.2  0.00518509
     714.4    0.005233
     714.6  0.00521839
     714.8  0.00521251
       715  0.00519021
     715.2  0.00519909
     715.4  0.00519951
     715.6  0.00528321
     715.8    0.005288
       716  0.00522844
     716.2  0.00523016
     716.4  0.00515043
     716.6  0.00517992
     716.8  0.00522674
       717  0.00522706
     717.2  0.00520052
     717.4   0.0052569
     717.6   0.0052213
     717.8  0.00525776
       718  0.00527953
     718.2  0.00523649
     718.4  0.00522116
     718.6  0.00525913
     718.8  0.00520618
       719  0.00518581
     719.2  0.00522047
     719.4  0.00521988
     719.6  0.00524172
     719.8  0.00519196
       720  0.00519724
     720.2  0.00531289
     720.4  0.00529166
     720.6  0.00525744
     720.8  0.00520417
       721  0.00519047
     721.2  0.00520331
     721.4  0.00523617
     721.6  0.00517655
     721.8  0.00519273
       722  0.00522276
     722.2  0.00525884
     722.4  0.00531146
     722.6  0.00527961
     722.8   0.0052585
       723   0.0052403
     723.2  0.00513473
     723.4  0.00516175
     723.6  0.00521381
     723.8  0.00518973
       724  0.00519184
     724.2  0.00528105
     724.4  0.00532631
     724.6  0.00525222
     724.8  0.00523824
       725  0.00521439
     725.2  0.00522891
     725.4  0.00520721
     725.6  0.00520224
     725.8  0.00521036
       726  0.00523934
     726.2  0.00528133
     726.4  0.00520647
     726.6  0.00522013
     726.8  0.00525562
       727  0.00519763
     727.2  0.00521089
     727.4  0.00526167
     727.6  0.00524301
     727.8   0.0052375
       728  0.00523963
     728.2    0.005243
     728.4   0.0052627
     728.6  0.00520968
     728.8  0.00523009
       729  0.00520252
     729.2  0.00522881
     729.4   0.0052291
     729.6   0.0052664
     729.8  0.00527848
       730  0.00524048
     730.2  0.00524825
     730.4  0.00524452
     730.6   0.0052803
     730.8   0.0052633
       731  0.00522242
     731.2  0.00519093
     731.4  0.00526608
     731.6  0.00527468
     731.8  0.00528724
       732   0.0052272
     732.2  0.00519861
     732.4  0.00522579
     732.6  0.00521376
     732.8  0.00524486
       733  0.00526377
     733.2  0.00526559
     733.4  0.00519253
     733.6  0.00519064
     733.8   0.0052422
       734   0.0052944
     734.2  0.00531434
     734.4  0.00528416
     734.6  0.00520689
     734.8   0.0052673
       735  0.00521069
     735.2  0.00521399
     735.4  0.00519772
     735.6  0.00516756
     735.8  0.00520489
       736  0.00521916
     736.2  0.00527708
     736.4  0.00529872
     736.6  0.00525071
     736.8  0.00521856
       737  0.00523646
     737.2  0.00516038
     737.4   0.0051677
     737.6  0.00515928
     737.8  0.00527338
       738  0.00528449
     738.2  0.00526963
     738.4  0.00530016
     738.6  0.00527634
     738.8  0.00522293
       739  0.00523765
     739.2  0.00523668
     739.4  0.00520236
     739.6  0.00528255
     739.8  0.00525576
       740   0.0052388
     740.2  0.00521649
     740.4  0.00519246
     740.6  0.00527352
     740.8  0.00523836
       741  0.00522801
     741.2  0.00521278
     741.4  0.00533932
     741.6   0.0053437
     741.8   0.0052707
       742  0.00520157
     742.2  0.00520681
     742.4  0.00523729
     742.6  0.00519944
     742.8  0.00520263
       743  0.00524177
     743.2  0.00528275
     743.4  0.00524442
     743.6  0.00526714
     743.8  0.00527089
       744  0.00526012
     744.2  0.00525606
     744.4  0.00521568
     744.6  0.00519824
     744.8  0.00523623
       745  0.00525302
     745.2  0.00525763
     745.4  0.00524822
     745.6  0.00528229
     745.8  0.00530041
       746  0.00527457
     746.2   0.0052412
     746.4  0.00514807
     746.6  0.00515075
     746.8  0.00520733
       747  0.00522128
     747.2  0.00525757
     747.4  0.00532704
     747.6  0.00523199
     747.8  0.00526893
       748   0.0052976
     748.2  0.00526339
     748.4  0.00524487
     748.6  0.00517619
     748.8  0.00515834
       749  0.00526026
     749.2  0.00536069
     749.4  0.00526524
     749.6  0.00528614
     749.8  0.00531833
       750  0.00526537
     750.2  0.00527712
     750.4  0.00527037
     750.6  0.00525824
     750.8  0.00523473
       751  0.00525149
     751.2  0.00524422
     751.4  0.00526778
     751.6   0.0053039
     751.8  0.00529326
       752  0.00523849
     752.2  0.00522316
     752.4  0.00525937
     752.6  0.00520259
     752.8   0.0052519
       753  0.00529925
     753.2  0.00529754
     753.4  0.00526438
     753.6  0.00531274
     753.8  0.00523573
       754  0.00520139
     754.2  0.00522411
     754.4  0.00521682
     754.6  0.00522244
     754.8   0.0052954
       755  0.00523506
     755.2  0.00529169
     755.4  0.00532558
     755.6  0.00525538
     755.8  0.00521582
       756  0.00521028
     756.2  0.00525609
     756.4  0.00521444
     756.6  0.00524949
     756.8  0.00526425
       757  0.00531268
     757.2  0.00527213
     757.4  0.00523666
     757.6  0.00520256
     757.8  0.00523676
       758  0.00524328
     758.2  0.00522285
     758.4   0.0053365
     758.6  0.00534406
     758.8  0.00526043
       759  0.00518192
     759.2  0.00528179
     759.4  0.00524263
     759.6  0.00521559
     759.8  0.00520622
       760  0.00516584
     760.2  0.00523682
     760.4  0.00531745
     760.6  0.00530057
     760.8  0.00529324
       761  0.00527364
     761.2  0.00528536
     761.4  0.00530834
     761.6  0.00529618
     761.8  0.00526707
       762  0.00518128
     762.2  0.00513914
     762.4  0.00523382
     762.6  0.00522412
     762.8  0.00527737
       763  0.00528031
     763.2  0.00531889
     763.4  0.00532762
     763.6  0.00527979
     763.8  0.00517758
       764  0.00522514
     764.2  0.00522994
     764.4  0.00517478
     764.6  0.00522332
     764.8  0.00526094
       765  0.00525127
     765.2  0.00528606
     765.4  0.00527055
     765.6  0.00527033
     765.8  0.00531082
       766  0.00528174
     766.2  0.00526126
     766.4  0.00521204
     766.6   0.0051915
     766.8  0.00522202
       767  0.00524414
     767.2  0.00524415
     767.4  0.00528834
     767.6  0.00525919
     767.8  0.00529472
       768  0.00530989
     768.2  0.00525685
     768.4  0.00524802
     768.6  0.00526364
     768.8  0.00522979
       769  0.00524952
     769.2  0.00532126
     769.4  0.00531608
     769.6  0.00525331
     769.8  0.00521099
       770  0.00524969
     770.2  0.00528678
     770.4  0.00532846
     770.6  0.00533946
     770.8  0.00529007
       771  0.00523801
     771.2  0.00522034
     771.4  0.00524454
     771.6  0.00525783
     771.8   0.0052386
       772  0.00525917
     772.2  0.00526785
     772.4  0.00526769
     772.6  0.00520491
     772.8  0.00522488
       773  0.00526905
     773.2  0.00531584
     773.4  0.00526449
     773.6  0.00521906
     773.8  0.00526221
       774  0.00526062
     774.2  0.00527222
     774.4  0.00524489
     774.6  0.00523042
     774.8  0.00523978
       775   0.0052384
     775.2  0.00524191
     775.4   0.0052502
     775.6  0.00530169
     775.8  0.00531313
       776  0.00528298
     776.2  0.00525947
     776.4  0.00523167
     776.6  0.00522225
     776.8  0.00525298
       777  0.00522011
     777.2  0.00516668
     777.4  0.00525092
     777.6  0.00525404
     777.8  0.00536074
       778  0.00532489
     778.2  0.00526072
     778.4  0.00526521
     778.6  0.00527201
     778.8  0.00521466
       779  0.00521237
     779.2   0.0052629
     779.4  0.00529748
     779.6  0.00527537
     779.8  0.00524684
       780  0.00527638
     780.2  0.00536093
     780.4  0.00537187
     780.6  0.00526688
     780.8  0.00516457
       781  0.00526939
     781.2   0.0052876
     781.4  0.00524571
     781.6  0.00523908
     781.8  0.00524908
       782  0.00521727
     782.2  0.00525569
     782.4   0.0052952
     782.6  0.00526829
     782.8  0.00532185
       783  0.00533835
     783.2  0.00525523
     783.4  0.00517328
     783.6  0.00518944
     783.8  0.00520038
       784   0.0052763
     784.2  0.00528049
     784.4   0.0052956
     784.6   0.0052933
     784.8  0.00529793
       785  0.00518741
     785.2  0.00526157
     785.4  0.00528982
     785.6  0.00525994
     785.8  0.00524982
       786  0.00521758
     786.2  0.00523548
     786.4  0.00526936
     786.6  0.00523902
     786.8  0.00525156
       787  0.00530376
     787.2  0.00527659
     787.4  0.00532177
     787.6  0.00526735
     787.8  0.00529369
       788  0.00520961
     788.2  0.00520097
     788.4  0.00524427
     788.6  0.00527037
     788.8  0.00528968
       789  0.00531326
     789.2  0.00532973
     789.4  0.00528468
     789.6  0.00528039
     789.8  0.00532912
       790  0.00533344
     790.2  0.00528447
     790.4  0.00526112
     790.6  0.00527357
     790.8  0.00526217
       791  0.00525069
     791.2  0.00529555
     791.4  0.00534445
     791.6  0.00531896
     791.8  0.00530981
       792   0.0052829
     792.2  0.00523953
     792.4  0.00524792
     792.6  0.00519483
     792.8  0.00523577
       793  0.00525893
     793.2  0.00528033
     793.4  0.00526688
     793.6  0.00528615
     793.8  0.00527743
       794  0.00526666
     794.2   0.0052877
     794.4  0.00528516
     794.6  0.00526606
     794.8  0.00530289
       795  0.00528268
     795.2  0.00524999
     795.4  0.00521174
     795.6   0.0051773
     795.8  0.00524671
       796   0.0053039
     796.2  0.00530567
     796.4  0.00528238
     796.6  0.00524277
     796.8  0.00525335
       797  0.00527808
     797.2   0.0052559
     797.4  0.00527374
     797.6  0.00524409
     797.8  0.00526437
       798  0.00519966
     798.2  0.00524347
     798.4  0.00533779
     798.6  0.00531206
     798.8  0.00529762
       799  0.00530102
     799.2  0.00529735
     799.4  0.00517569
     799.6   0.0052468
     799.8  0.00529726
       800  0.00534581
     800.2  0.00533892
     800.4   0.0053008
     800.6   0.0052984
     800.8  0.00528664
       801  0.00521798
     801.2   0.0052203
     801.4  0.00531693
     801.6  0.00527582
     801.8  0.00525454
       802  0.00532342
     802.2  0.00533568
     802.4  0.00529968
     802.6  0.00530649
     802.8  0.00526793
       803  0.00522581
     803.2  0.00524548
     803.4  0.00526838
     803.6  0.00525957
     803.8   0.0052176
       804  0.00527225
     804.2  0.00536178
     804.4  0.00537254
     804.6  0.00534699
     804.8  0.00526851
       805  0.00528337
     805.2   0.0052919
     805.4  0.00523254
     805.6  0.00523656
     805.8  0.00525799
       806  0.00519307
     806.2  0.00526423
     806.4  0.00531687
     806.6  0.00532991
     806.8  0.00534271
       807  0.00528097
     807.2  0.00520825
     807.4  0.00524643
     807.6  0.00525902
     807.8  0.00527921
       808  0.00524808
     808.2  0.00528449
     808.4  0.00535666
     808.6  0.00532672
     808.8   0.0052904
       809  0.00530127
     809.2  0.00537248
     809.4  0.00529276
     809.6  0.00527854
     809.8  0.00526152
       810   0.0052904
     810.2  0.00536024
     810.4  0.00534174
     810.6  0.00533115
     810.8  0.00529043
       811   0.0051907
     811.2  0.00528766
     811.4   0.0053529
     811.6  0.00536144
     811.8  0.00534603
       812  0.00527974
     812.2  0.00528051
     812.4  0.00532591
     812.6  0.00527568
     812.8  0.00534548
       813  0.00529672
     813.2  0.00530031
     813.4  0.00525002
     813.6  0.00523885
     813.8  0.00525612
       814  0.00535385
     814.2  0.00541591
     814.4  0.00535955
     814.6  0.00524421
     814.8  0.00522719
       815  0.00526812
     815.2  0.00527316
     815.4  0.00525875
     815.6  0.00528697
     815.8  0.00531519
       816  0.00525573
     816.2  0.00535531
     816.4  0.00534557
     816.6   0.0052532
     816.8  0.00527406
       817  0.00525762
     817.2   0.0052436
     817.4   0.0053446
     817.6   0.0053217
     817.8  0.00528519
       818   0.0051955
     818.2  0.00526126
     818.4  0.00531299
     818.6  0.00532083
     818.8  0.00534042
       819  0.00529802
     819.2   0.0053421
     819.4  0.00534568
     819.6   0.0053334
     819.8  0.00529559
       820  0.00529464
     820.2  0.00525573
     820.4  0.00527538
     820.6  0.00525205
     820.8  0.00522986
       821  0.00523721
     821.2  0.00536396
     821.4  0.00541995
     821.6  0.00537623
     821.8  0.00532938
       822  0.00528282
     822.2   0.0052372
     822.4   0.0051979
     822.6  0.00515655
     822.8  0.00531853
       823  0.00536965
     823.2  0.00537068
     823.4  0.00532287
     823.6   0.0052894
     823.8  0.00524731
       824  0.00523051
     824.2  0.00530117
     824.4  0.00529536
     824.6  0.00526637
     824.8  0.00533477
       825  0.00529316
     825.2  0.00530749
     825.4  0.00529084
     825.6  0.00528002
     825.8  0.00538957
       826  0.00531232
     826.2  0.00528411
     826.4  0.00521867
     826.6  0.00524776
     826.8  0.00527014
       827   0.0053007
     827.2  0.00530182
     827.4  0.00533986
     827.6  0.00528679
     827.8  0.00533595
       828  0.00531146
     828.2   0.0053112
     828.4  0.00532369
     828.6  0.00527839
     828.8  0.00530624
       829  0.00532071
     829.2  0.00534155
     829.4  0.00526453
     829.6  0.00527063
     829.8  0.00527682
       830  0.00529976
     830.2  0.00530145
     830.4  0.00532071
     830.6  0.00535762
     830.8  0.00528025
       831  0.00521138
     831.2   0.0051895
     831.4  0.00529981
     831.6  0.00531025
     831.8  0.00527284
       832  0.00524048
     832.2  0.00530786
     832.4  0.00535447
     832.6  0.00531805
     832.8  0.00531166
       833   0.0053059
     833.2  0.00530101
     833.4  0.00526861
     833.6   0.0052294
     833.8  0.00517513
       834  0.00517373
     834.2  0.00534322
     834.4  0.00537447
     834.6  0.00531128
     834.8  0.00527314
       835  0.00525123
     835.2  0.00528826
     835.4  0.00528792
     835.6  0.00531486
     835.8  0.00536817
       836  0.00529435
     836.2  0.00526931
     836.4  0.00526172
     836.6  0.00521337
     836.8  0.00523638
       837  0.00531996
     837.2   0.0053513
     837.4  0.00534474
     837.6  0.00531927
     837.8  0.00535021
       838   0.0052879
     838.2  0.00523987
     838.4  0.00521805
     838.6  0.00524276
     838.8  0.00528145
       839   0.0052969
     839.2  0.00540485
     839.4  0.00534366
     839.6  0.00531522
     839.8  0.00527831
       840  0.00532342
     840.2  0.00535436
     840.4  0.00533596
     840.6  0.00529703
     840.8  0.00529554
       841  0.00529219
     841.2  0.00529409
     841.4  0.00531921
     841.6  0.00529446
     841.8  0.00533468
       842  0.00531354
     842.2   0.0052867
     842.4  0.00521724
     842.6  0.00518101
     842.8  0.00533054
       843  0.00533562
     843.2  0.00533287
     843.4  0.00536172
     843.6  0.00531124
     843.8  0.00522429
       844  0.00524666
     844.2   0.0052962
     844.4  0.00526346
     844.6  0.00528299
     844.8  0.00532753
       845  0.00528105
     845.2  0.00528421
     845.4  0.00533215
     845.6  0.00526013
     845.8  0.00527071
       846  0.00524422
     846.2  0.00528637
     846.4  0.00530218
     846.6  0.00524972
     846.8  0.00530988
       847  0.00532002
     847.2  0.00532419
     847.4  0.00532454
     847.6  0.00530361
     847.8  0.00529873
       848  0.00524296
     848.2  0.00523436
     848.4  0.00531339
     848.6  0.00530193
     848.8  0.00531765
       849  0.00526557
     849.2  0.00528954
     849.4  0.00529558
     849.6  0.00531364
     849.8  0.00533512
       850  0.00532812
     850.2  0.00529841
     850.4  0.00533404
     850.6   0.0053029
     850.8  0.00524644
       851  0.00519135
     851.2  0.00517011
     851.4  0.00531575
     851.6  0.00538807
     851.8  0.00533808
       852  0.00526695
     852.2  0.00533102
     852.4  0.00525855
     852.6  0.00519922
     852.8  0.00523723
       853  0.00529384
     853.2  0.00533723
     853.4  0.00532165
     853.6  0.00530475
     853.8  0.00528016
       854  0.00527865
     854.2  0.00528892
     854.4  0.00524854
     854.6  0.00523889
     854.8  0.00521341
       855  0.00525569
     855.2  0.00525533
     855.4  0.00525337
     855.6  0.00524189
     855.8  0.00537177
       856  0.00536116
     856.2  0.00531351
     856.4   0.0052332
     856.6  0.00523127
     856.8  0.00524848
       857  0.00526947
     857.2   0.0053444
     857.4  0.00535722
     857.6  0.00531379
     857.8  0.00535586
       858   0.0053065
     858.2  0.00524128
     858.4  0.00525495
     858.6  0.00527393
     858.8  0.00532425
       859  0.00531868
     859.2  0.00529232
     859.4  0.00533696
     859.6   0.0053755
     859.8  0.00535749
       860   0.0053085
     860.2  0.00532675
     860.4   0.0053138
     860.6  0.00520653
     860.8  0.00519556
       861  0.00519815
     861.2   0.0053232
     861.4  0.00535133
     861.6  0.00530314
     861.8  0.00541181
       862  0.00539092
     862.2  0.00534296
     862.4  0.00533401
     862.6  0.00522941
     862.8  0.00523649
       863   0.0052725
     863.2  0.00525116
     863.4  0.00518001
     863.6  0.00519488
     863.8  0.00524895
       864  0.00533566
     864.2  0.00539147
     864.4  0.00531239
     864.6  0.00528708
     864.8  0.00531582
       865  0.00528179
     865.2  0.00526015
     865.4  0.00527118
     865.6  0.00523667
     865.8  0.00532938
       866  0.00536606
     866.2  0.00536534
     866.4   0.0053344
     866.6    0.005338
     866.8  0.00528291
       867  0.00525069
     867.2  0.00526405
     867.4  0.00531934
     867.6  0.00527773
     867.8  0.00533224
       868  0.00530767
     868.2  0.00533609
     868.4  0.00531706
     868.6  0.00526147
     868.8  0.00528423
       869  0.00530013
     869.2  0.00534335
     869.4  0.00532475
     869.6  0.00529707
     869.8  0.00534135
       870  0.00539168
     870.2   0.0052886
     870.4  0.00527712
     870.6   0.0052586
     870.8  0.00528355
       871  0.00529733
     871.2  0.00525883
     871.4   0.0053277
     871.6  0.00535846
     871.8   0.0054273
       872  0.00529554
     872.2  0.00528936
     872.4  0.00526196
     872.6  0.00520684
     872.8  0.00532512
       873  0.00537511
     873.2  0.00537015
     873.4  0.00531523
     873.6   0.0052571
     873.8  0.00525251
       874  0.00528297
     874.2  0.00531718
     874.4  0.00525486
     874.6  0.00521804
     874.8   0.0053283
       875  0.00535034
     875.2  0.00533389
     875.4  0.00531997
     875.6  0.00526159
     875.8  0.00528251
       876  0.00529655
     876.2  0.00530452
     876.4  0.00527805
     876.6  0.00526371
     876.8  0.00529052
       877   0.0052891
     877.2   0.0053643
     877.4   0.0054202
     877.6  0.00534517
     877.8  0.00525662
       878  0.00521832
     878.2   0.0052592
     878.4  0.00532384
     878.6   0.0053045
     878.8  0.00527519
       879  0.00531625
     879.2  0.00544057
     879.4  0.00538986
     879.6  0.00533909
     879.8  0.00531078
       880  0.00523737
     880.2  0.00517368
     880.4  0.00533204
     880.6  0.00523426
     880.8  0.00521698
       881  0.00528003
     881.2  0.00534391
     881.4  0.00541848
     881.6  0.00531549
     881.8  0.00533227
       882  0.00526196
     882.2  0.00518705
     882.4  0.00521752
     882.6  0.00521862
     882.8  0.00530488
       883  0.00535326
     883.2  0.00530001
     883.4  0.00527669
     883.6  0.00533313
     883.8  0.00534376
       884  0.00528805
     884.2   0.0052345
     884.4  0.00528387
     884.6  0.00524056
     884.8  0.00521286
       885  0.00518677
     885.2  0.00525911
     885.4  0.00534747
     885.6  0.00524845
     885.8  0.00533835
       886  0.00536469
     886.2  0.00537883
     886.4  0.00531704
     886.6  0.00522693
     886.8  0.00523411
       887  0.00516345
     887.2   0.0052017
     887.4  0.00529161
     887.6  0.00531461
     887.8  0.00538946
       888  0.00531133
     888.2  0.00531932
     888.4  0.00535589
     888.6  0.00530874
     888.8  0.00526763
       889  0.00522967
     889.2  0.00531559
     889.4  0.00530012
     889.6  0.00524157
     889.8   0.0053115
       890    0.005333
     890.2  0.00529644
     890.4  0.00531796
     890.6  0.00519675
     890.8  0.00526826
       891  0.00528223
     891.2   0.0052546
     891.4  0.00529556
     891.6  0.00532079
     891.8  0.00538215
       892  0.00530989
     892.2  0.00521009
     892.4  0.00518982
     892.6  0.00513882
     892.8  0.00527647
       893  0.00530977
     893.2  0.00531407
     893.4  0.00534512
     893.6  0.00535181
     893.8  0.00524501
       894  0.00525555
     894.2  0.00532214
     894.4  0.00530529
     894.6  0.00516495
     894.8  0.00524667
       895  0.00525978
     895.2  0.00524795
     895.4  0.00533784
     895.6  0.00534785
     895.8  0.00525544
       896  0.00518773
     896.2  0.00529921
     896.4  0.00527089
     896.6  0.00518486
     896.8  0.00529925
       897  0.00525195
     897.2  0.00531601
     897.4  0.00536969
     897.6  0.00532132
     897.8  0.00525742
       898  0.00527306
     898.2  0.00529629
     898.4  0.00529752
     898.6  0.00523799
     898.8  0.00525224
       899  0.00521226
     899.2  0.00538482
     899.4  0.00539595
     899.6  0.00531884
     899.8  0.00523546
       900  0.00524235
     900.2  0.00532307
     900.4  0.00536578
     900.6   0.0053285
     900.8  0.00527953
       901  0.00524772
     901.2  0.00522485
     901.4    0.005284
     901.6  0.00528646
     901.8  0.00529621
       902  0.00532348
     902.2  0.00536852
     902.4  0.00536834
     902.6  0.00522251
     902.8  0.00527361
       903  0.00528639
     903.2  0.00526265
     903.4  0.00528807
     903.6  0.00530554
     903.8   0.0052322
       904  0.00520793
     904.2  0.00534499
     904.4  0.00537689
     904.6  0.00532349
     904.8  0.00531268
       905  0.00527893
     905.2  0.00526049
     905.4  0.00534143
     905.6  0.00533275
     905.8  0.00529682
       906  0.00520337
     906.2  0.00522669
     906.4  0.00534153
     906.6  0.00533568
     906.8  0.00530653
       907  0.00522117
     907.2  0.00531296
     907.4  0.00538341
     907.6  0.00530425
     907.8  0.00527725
       908  0.00526876
     908.2  0.00527362
     908.4  0.00522024
     908.6  0.00526105
     908.8  0.00534342
       909  0.00531588
     909.2  0.00536396
     909.4  0.00530726
     909.6  0.00527226
     909.8   0.0052781
       910  0.00531085
     910.2  0.00531577
     910.4  0.00536667
     910.6  0.00527776
     910.8   0.0052898
       911  0.00530413
     911.2   0.0053405
     911.4  0.00537853
     911.6  0.00537478
     911.8  0.00533752
       912  0.00532634
     912.2  0.00517929
     912.4  0.00523037
     912.6  0.00527151
     912.8  0.00527486
       913  0.00532294
     913.2  0.00537856
     913.4  0.00529019
     913.6  0.00533143
     913.8  0.00536215
       914  0.00532358
     914.2  0.00530901
     914.4  0.00527489
     914.6  0.00517387
     914.8   0.0052715
       915  0.00530665
     915.2  0.00524366
     915.4  0.00526889
     915.6  0.00518699
     915.8  0.00534255
       916  0.00528987
     916.2  0.00527085
     916.4  0.00531615
     916.6  0.00529155
     916.8  0.00529601
       917  0.00520446
     917.2  0.00528981
     917.4  0.00529779
     917.6  0.00531934
     917.8  0.00533005
       918  0.00531771
     918.2  0.00530457
     918.4  0.00534718
     918.6  0.00524566
     918.8  0.00527749
       919  0.00529023
     919.2  0.00539921
     919.4  0.00534374
     919.6  0.00526263
     919.8  0.00526348
       920  0.00532392
     920.2  0.00526242
     920.4  0.00539769
     920.6  0.00534832
     920.8   0.0052999
       921   0.0053363
     921.2   0.0053345
     921.4  0.00537974
     921.6  0.00530497
     921.8  0.00530812
       922  0.00526268
     922.2  0.00519515
     922.4   0.0052546
     922.6  0.00515752
     922.8   0.0053033
       923   0.0054578
     923.2  0.00547436
     923.4  0.00531798
     923.6  0.00524122
     923.8   0.0052568
       924  0.00518962
     924.2  0.00529651
     924.4  0.00530868
     924.6  0.00526874
     924.8  0.00529444
       925   0.0052289
     925.2  0.00527704
     925.4  0.00537374
     925.6  0.00527786
     925.8  0.00527563
       926  0.00515732
     926.2  0.00528358
     926.4  0.00534239
     926.6  0.00520143
     926.8  0.00519151
       927  0.00509124
     927.2  0.00526082
     927.4  0.00535627
     927.6  0.00537026
     927.8  0.00533808
       928  0.00532326
     928.2  0.00528014
     928.4   0.0051879
     928.6  0.00518925
     928.8  0.00524853
       929  0.00525621
     929.2  0.00530321
     929.4  0.00532958
     929.6  0.00535824
     929.8  0.00530816
       930  0.00534835
     930.2  0.00532545
     930.4   0.0053847
     930.6   0.0053549
     930.8  0.00521671
       931  0.00521735
     931.2  0.00534166
     931.4  0.00525768
     931.6  0.00518022
     931.8  0.00532359
       932  0.00534122
     932.2  0.00530205
     932.4  0.00536843
     932.6  0.00528772
     932.8  0.00534018
       933  0.00535572
     933.2  0.00525979
     933.4   0.0053005
     933.6   0.0052982
     933.8  0.00527347
       934  0.00527463
     934.2  0.00533939
     934.4  0.00541951
     934.6  0.00531867
     934.8  0.00530867
       935  0.00527509
     935.2  0.00517842
     935.4  0.00526227
     935.6   0.0052325
     935.8  0.00536976
       936  0.00533146
     936.2  0.00537655
     936.4  0.00530461
     936.6  0.00522552
     936.8  0.00521738
       937  0.00527402
     937.2  0.00537172
     937.4  0.00532842
     937.6  0.00531871
     937.8  0.00524109
       938  0.00532816
     938.2  0.00539591
     938.4  0.00534368
     938.6  0.00527979
     938.8  0.00519434
       939  0.00520903
     939.2  0.00532817
     939.4   0.0053961
     939.6  0.00538467
     939.8  0.00524947
       940  0.00528236
     940.2  0.00532811
     940.4   0.0053894
     940.6  0.00529077
     940.8  0.00523466
       941  0.00532644
     941.2  0.00528723
     941.4  0.00534486
     941.6  0.00534658
     941.8   0.0052623
       942   0.0051828
     942.2  0.00530379
     942.4  0.00540087
     942.6  0.00524826
     942.8  0.00537099
       943  0.00542256
     943.2  0.00544171
     943.4  0.00531821
     943.6  0.00521583
     943.8  0.00525119
       944  0.00518078
     944.2  0.00531569
     944.4  0.00538419
     944.6  0.00527757
     944.8   0.0052341
       945  0.00519036
     945.2  0.00533079
     945.4  0.00536737
     945.6  0.00531868
     945.8  0.00531553
       946  0.00512846
     946.2  0.00519859
     946.4  0.00519182
     946.6  0.00520546
     946.8  0.00523643
       947   0.0052893
     947.2  0.00542272
     947.4  0.00543431
     947.6  0.00542543
     947.8  0.00534032
       948  0.00518428
     948.2  0.00518532
     948.4  0.00528881
     948.6  0.00521805
     948.8  0.00520641
       949  0.00534076
     949.2  0.00545806
     949.4  0.00534385
     949.6   0.0052433
     949.8  0.00524737
       950  0.00534274
     950.2  0.00537027
     950.4  0.00547336
     950.6  0.00537157
     950.8  0.00529531
       951  0.00522881
     951.2  0.00522219
     951.4  0.00521469
     951.6  0.00520121
     951.8  0.00527106
       952  0.00529175
     952.2   0.0053685
     952.4   0.0054721
     952.6  0.00527341
     952.8  0.00531502
       953  0.00525089
     953.2  0.00529116
     953.4  0.00532362
     953.6  0.00514679
     953.8  0.00524714
       954  0.00529375
     954.2  0.00535622
     954.4  0.00545354
     954.6  0.00527976
     954.8  0.00531361
       955  0.00528737
     955.2  0.00529734
     955.4  0.00525215
     955.6  0.00512951
     955.8  0.00529129
       956  0.00521109
     956.2  0.00524835
     956.4  0.00521765
     956.6  0.00522498
     956.8  0.00529597
       957  0.00527669
     957.2  0.00530723
     957.4  0.00527218
     957.6  0.00528746
     957.8   0.0052064
       958  0.00536243
     958.2  0.00525482
     958.4  0.00513573
     958.6  0.00513394
     958.8  0.00525312
       959  0.00539533
     959.2  0.00546617
     959.4  0.00535821
     959.6  0.00529539
     959.8  0.00527313
       960  0.00536153
     960.2  0.00527023
     960.4  0.00520867
     960.6  0.00528987
     960.8   0.0052802
       961    0.005293
     961.2  0.00549778
     961.4  0.00544575
     961.6  0.00529018
     961.8   0.0052253
       962  0.00520086
     962.2  0.00517148
     962.4  0.00526245
     962.6  0.00522959
     962.8  0.00531166
       963  0.00537089
     963.2  0.00524613
     963.4  0.00530133
     963.6  0.00535884
     963.8  0.00540575
       964   0.0053713
     964.2  0.00522339
     964.4  0.00519244
     964.6  0.00523767
     964.8  0.00528699
       965  0.00518857
     965.2  0.00523048
     965.4  0.00524858
     965.6  0.00531523
     965.8  0.00535026
       966  0.00533846
     966.2  0.00528238
     966.4  0.00511219
     966.6  0.00517824
     966.8  0.00525048
       967  0.00516826
     967.2  0.00516743
     967.4  0.00522863
     967.6   0.0052688
     967.8  0.00522013
       968  0.00529736
     968.2  0.00525449
     968.4  0.00534063
     968.6   0.0053376
     968.8  0.00513828
       969  0.00518864
     969.2  0.00535047
     969.4  0.00521299
     969.6  0.00517385
     969.8  0.00525818
       970  0.00543195
     970.2  0.00546839
     970.4  0.00545937
     970.6  0.00540422
     970.8  0.00530719
       971   0.0051456
     971.2  0.00505219
     971.4  0.00512868
     971.6  0.00518289
     971.8  0.00526284
       972  0.00533397
     972.2   0.0053593
     972.4  0.00554854
     972.6  0.00529455
     972.8  0.00512668
       973  0.00516495
     973.2  0.00536179
     973.4  0.00521257
     973.6  0.00529466
     973.8  0.00530956
       974  0.00516407
     974.2  0.00539573
     974.4  0.00533075
     974.6  0.00518745
     974.8  0.00516241
       975  0.00533102
     975.2  0.00556555
     975.4  0.00530825
     975.6  0.00521385
     975.8  0.00516459
       976  0.00515951
     976.2  0.00521049
     976.4  0.00509666
     976.6  0.00518561
     976.8  0.00532803
       977  0.00521814
     977.2  0.00532787
     977.4  0.00524576
     977.6  0.00513713
     977.8  0.00519468
       978  0.00514816
     978.2  0.00525681
     978.4  0.00536025
     978.6   0.0052056
     978.8  0.00504609
       979   0.0051872
     979.2  0.00537243
     979.4  0.00534593
     979.6  0.00534845
     979.8  0.00531508
       980  0.00521103
     980.2  0.00541201
     980.4  0.00542668
     980.6  0.00544289
     980.8  0.00520378
       981   0.0052281
     981.2  0.00539513
     981.4  0.00530924
     981.6  0.00539974
     981.8  0.00504434
       982  0.00507038
     982.2  0.00514354
     982.4  0.00532435
     982.6  0.00520563
     982.8  0.00545751
       983  0.00544027
     983.2  0.00543285
     983.4   0.0053086
     983.6  0.00515619
     983.8  0.00519258
       984  0.00501986
     984.2  0.00522285
     984.4  0.00519777
     984.6  0.00513085
     984.8  0.00526524
       985  0.00535243
     985.2  0.00529983
     985.4  0.00531409
     985.6  0.00528095
     985.8  0.00524179
       986  0.00528466
     986.2   0.0052465
     986.4  0.00509776
     986.6  0.00517321
     986.8  0.00530203
       987  0.00522829
     987.2  0.00527735
     987.4  0.00516718
     987.6  0.00513924
     987.8  0.00515549
       988  0.00527279
     988.2   0.0051403
     988.4  0.00522075
     988.6  0.00524527
     988.8  0.00520463
       989  0.00524256
     989.2  0.00532722
     989.4   0.0052928
     989.6  0.00516458
     989.8  0.00505609
       990   0.0050301
     990.2  0.00540593
     990.4  0.00563075
     990.6  0.00529115
     990.8  0.00510672
       991  0.00519855
     991.2  0.00548799
     991.4  0.00551686
     991.6  0.00525939
     991.8  0.00504415
       992  0.00510145
     992.2  0.00525112
     992.4  0.00541785
     992.6  0.00528986
     992.8  0.00523227
       993  0.00526083
     993.2  0.00503023
     993.4  0.00509968
     993.6  0.00520679
     993.8  0.00527383
       994  0.00520676
     994.2  0.00527192
     994.4  0.00526187
     994.6  0.00528166
     994.8  0.00500463
       995  0.00505412
     995.2  0.00515439
     995.4  0.00505195
     995.6  0.00498045
     995.8  0.00505989
       996   0.0051703
     996.2  0.00532666
     996.4  0.00531754
     996.6  0.00502142
     996.8  0.00482573
       997  0.00515756
     997.2  0.00528179
     997.4  0.00502376
     997.6  0.00497343
     997.8  0.00490163
       998  0.00521639
     998.2  0.00554969
     998.4  0.00540239
     998.6  0.00508345
     998.8  0.00488001
       999  0.00515858
     999.2  0.00520787
     999.4  0.00515006
     999.6  0.00514859
     999.8  0.00513374
      1000  0.00526666
