# Supplementary material for: Data for exploring the effect of parameters on decomposition of gas hydrate structure I
Source: Data Brief. 2018 Apr 11;18:1247–51. doi: 10.1016/j.dib.2018.04.015 (PMC5996948; doi:10.1016/j.dib.2018.04.015)
Supplement: Supplementary file 2 — Supplementary material [file mmc2.zip › data/data/temperature 290 K/cage occupancy 95/rdf.xvg]

# This file was created Wed Jan 25 22:56:35 2017
# Created by:
# GROMACS:      gmx rdf, VERSION 5.0.2
# Executable:   /usr/bin/gmx
# Library dir:  /usr/share/gromacs/top
# Command line:
#   g_rdf -f run.xtc -n ind.ndx -s run.tpr -o rdf10.xvg -b 9000 -e 10000
# g_rdf is part of G R O M A C S:
#
# GROtesk MACabre and Sinister
#
@    title "Radial distribution"
@    xaxis  label "r"
@    yaxis  label ""
@TYPE xy
@ subtitle "OW* - OW*"
         0          0
     0.002          0
     0.004          0
     0.006          0
     0.008          0
      0.01          0
     0.012          0
     0.014          0
     0.016          0
     0.018          0
      0.02          0
     0.022          0
     0.024          0
     0.026          0
     0.028          0
      0.03          0
     0.032          0
     0.034          0
     0.036          0
     0.038          0
      0.04          0
     0.042          0
     0.044          0
     0.046          0
     0.048          0
      0.05          0
     0.052          0
     0.054          0
     0.056          0
     0.058          0
      0.06          0
     0.062          0
     0.064          0
     0.066          0
     0.068          0
      0.07          0
     0.072          0
     0.074          0
     0.076          0
     0.078          0
      0.08          0
     0.082          0
     0.084          0
     0.086          0
     0.088          0
      0.09          0
     0.092          0
     0.094          0
     0.096          0
     0.098          0
       0.1          0
     0.102          0
     0.104          0
     0.106          0
     0.108          0
      0.11          0
     0.112          0
     0.114          0
     0.116          0
     0.118          0
      0.12          0
     0.122          0
     0.124          0
     0.126          0
     0.128          0
      0.13          0
     0.132          0
     0.134          0
     0.136          0
     0.138          0
      0.14          0
     0.142          0
     0.144          0
     0.146          0
     0.148          0
      0.15          0
     0.152          0
     0.154          0
     0.156          0
     0.158          0
      0.16          0
     0.162          0
     0.164          0
     0.166          0
     0.168          0
      0.17          0
     0.172          0
     0.174          0
     0.176          0
     0.178          0
      0.18          0
     0.182          0
     0.184          0
     0.186          0
     0.188          0
      0.19          0
     0.192          0
     0.194          0
     0.196          0
     0.198          0
       0.2          0
     0.202          0
     0.204          0
     0.206          0
     0.208          0
      0.21          0
     0.212          0
     0.214          0
     0.216          0
     0.218          0
      0.22          0
     0.222          0
     0.224          0
     0.226          0
     0.228          0
      0.23          0
     0.232          0
     0.234          0
     0.236 8.95918e-06
     0.238 0.000105712
      0.24 0.000294544
     0.242 0.00147404
     0.244 0.00331904
     0.246 0.00962264
     0.248  0.0221894
      0.25  0.0726453
     0.252  0.0869841
     0.254   0.245984
     0.256   0.326395
     0.258   0.538184
      0.26   0.987088
     0.262    1.29588
     0.264    1.89509
     0.266    1.67881
     0.268     2.5714
      0.27    4.10303
     0.272    3.26621
     0.274    4.45502
     0.276    3.67374
     0.278    4.73525
      0.28    4.64614
     0.282    3.64828
     0.284    5.51819
     0.286    3.37856
     0.288    3.41818
      0.29    3.68389
     0.292    3.37741
     0.294    2.69873
     0.296    2.22998
     0.298    1.95188
       0.3    1.88221
     0.302     1.6128
     0.304    1.23927
     0.306    1.11817
     0.308   0.903119
      0.31   0.758435
     0.312   0.710865
     0.314   0.627637
     0.316   0.432694
     0.318   0.353376
      0.32   0.388532
     0.322   0.287594
     0.324   0.240303
     0.326   0.199314
     0.328   0.161845
      0.33   0.130183
     0.332   0.132342
     0.334   0.116455
     0.336  0.0869311
     0.338   0.065281
      0.34  0.0737009
     0.342  0.0687798
     0.344  0.0564243
     0.346  0.0395186
     0.348  0.0480272
      0.35  0.0470194
     0.352  0.0512507
     0.354   0.044641
     0.356  0.0458848
     0.358  0.0403512
      0.36  0.0574918
     0.362  0.0704498
     0.364  0.0671495
     0.366  0.0585691
     0.368  0.0712285
      0.37  0.0902524
     0.372   0.128903
     0.374    0.11619
     0.376   0.118273
     0.378   0.118134
      0.38   0.188027
     0.382   0.212128
     0.384   0.209133
     0.386    0.21194
     0.388   0.209523
      0.39   0.301686
     0.392   0.366953
     0.394   0.387547
     0.396    0.36768
     0.398    0.39559
       0.4   0.508084
     0.402   0.599739
     0.404   0.606771
     0.406   0.591154
     0.408   0.594783
      0.41   0.871732
     0.412   0.888591
     0.414    1.00385
     0.416   0.773711
     0.418    1.05071
      0.42     1.1297
     0.422    1.38911
     0.424    1.22269
     0.426    1.25059
     0.428    1.22979
      0.43    1.67275
     0.432    1.61594
     0.434    1.82775
     0.436    1.49935
     0.438    1.65643
      0.44    1.74299
     0.442    2.24913
     0.444    2.00374
     0.446    1.94234
     0.448    1.67728
      0.45    2.19911
     0.452    2.28123
     0.454    2.26636
     0.456    1.67915
     0.458    2.16629
      0.46    2.02114
     0.462    2.28748
     0.464    1.98468
     0.466    2.01263
     0.468    1.70983
      0.47    2.08934
     0.472    1.99137
     0.474    1.80057
     0.476     1.7616
     0.478    1.62548
      0.48    1.61167
     0.482    1.59011
     0.484    1.53882
     0.486    1.37249
     0.488    1.26544
      0.49    1.27934
     0.492    1.42946
     0.494    1.10627
     0.496    0.96319
     0.498   0.981642
       0.5   0.946001
     0.502   0.933499
     0.504   0.751803
     0.506    0.75276
     0.508   0.641388
      0.51   0.690775
     0.512   0.604429
     0.514   0.577741
     0.516   0.502995
     0.518   0.411335
      0.52   0.519055
     0.522   0.382104
     0.524   0.438071
     0.526   0.299056
     0.528   0.349107
      0.53   0.313737
     0.532   0.289975
     0.534   0.297688
     0.536   0.218285
     0.538   0.275265
      0.54   0.215987
     0.542   0.257424
     0.544   0.207537
     0.546   0.209459
     0.548    0.20725
      0.55   0.219341
     0.552   0.222248
     0.554   0.207513
     0.556   0.222658
     0.558   0.184247
      0.56   0.269864
     0.562   0.219423
     0.564   0.268269
     0.566   0.266259
     0.568   0.276517
      0.57    0.29575
     0.572   0.307706
     0.574     0.3743
     0.576   0.324385
     0.578   0.368708
      0.58     0.4306
     0.582   0.477373
     0.584   0.455653
     0.586   0.452644
     0.588   0.563994
      0.59   0.583669
     0.592   0.636399
     0.594   0.661345
     0.596   0.707463
     0.598   0.712871
       0.6   0.769489
     0.602   0.894187
     0.604   0.905339
     0.606   0.866217
     0.608   0.962413
      0.61    1.09245
     0.612    1.05417
     0.614    1.11846
     0.616    1.22774
     0.618    1.18485
      0.62    1.23423
     0.622    1.40961
     0.624    1.43898
     0.626     1.3619
     0.628    1.36755
      0.63     1.5756
     0.632    1.51306
     0.634    1.53206
     0.636    1.53267
     0.638    1.71585
      0.64    1.60919
     0.642    1.75909
     0.644    1.65273
     0.646    1.84371
     0.648    1.63155
      0.65     1.7536
     0.652    1.70575
     0.654    1.84727
     0.656     1.6116
     0.658    1.79297
      0.66    1.75632
     0.662    1.73411
     0.664    1.72447
     0.666    1.60822
     0.668    1.79449
      0.67    1.64375
     0.672    1.63164
     0.674     1.6444
     0.676     1.4914
     0.678    1.51764
      0.68    1.56308
     0.682    1.49022
     0.684    1.47217
     0.686    1.37934
     0.688    1.46231
      0.69    1.36613
     0.692    1.29839
     0.694    1.37339
     0.696    1.24471
     0.698    1.23485
       0.7    1.25488
     0.702    1.16098
     0.704    1.15557
     0.706    1.10916
     0.708    1.05055
      0.71    1.10072
     0.712    1.13305
     0.714   0.979745
     0.716    0.97987
     0.718   0.962293
      0.72    1.04395
     0.722    1.00657
     0.724   0.936403
     0.726   0.881194
     0.728   0.889393
      0.73   0.948178
     0.732   0.944611
     0.734   0.891218
     0.736   0.863036
     0.738   0.809793
      0.74   0.952319
     0.742    0.83672
     0.744   0.956472
     0.746   0.779365
     0.748   0.846797
      0.75   0.822956
     0.752    1.02638
     0.754   0.793211
     0.756   0.825589
     0.758   0.726985
      0.76   0.973962
     0.762   0.921916
     0.764   0.864232
     0.766   0.795149
     0.768   0.794948
      0.77   0.954259
     0.772   0.916881
     0.774   0.886437
     0.776   0.821701
     0.778   0.802483
      0.78   0.926675
     0.782   0.933802
     0.784   0.914404
     0.786   0.790954
     0.788   0.899287
      0.79   0.872885
     0.792   0.967775
     0.794   0.908802
     0.796   0.835479
     0.798   0.870221
       0.8   0.925923
     0.802   0.943766
     0.804   0.890037
     0.806   0.923317
     0.808   0.843608
      0.81   0.969227
     0.812   0.913203
     0.814   0.937493
     0.816   0.914332
     0.818    0.89099
      0.82   0.953684
     0.822   0.946565
     0.824   0.948199
     0.826   0.907859
     0.828   0.958312
      0.83    0.98412
     0.832   0.982363
     0.834   0.972405
     0.836   0.933399
     0.838    1.01553
      0.84   0.969099
     0.842    1.08821
     0.844    1.00565
     0.846    1.05135
     0.848   0.995537
      0.85    1.07957
     0.852    1.06812
     0.854    1.15305
     0.856    1.00723
     0.858    1.13427
      0.86    1.13649
     0.862    1.09111
     0.864    1.19359
     0.866    1.06275
     0.868    1.20089
      0.87    1.16754
     0.872    1.14671
     0.874    1.19074
     0.876    1.18798
     0.878    1.13711
      0.88    1.16358
     0.882    1.21056
     0.884    1.15176
     0.886    1.19564
     0.888    1.14273
      0.89    1.14145
     0.892    1.14424
     0.894    1.11684
     0.896    1.12142
     0.898    1.07129
       0.9    1.10818
     0.902    1.08734
     0.904    1.02876
     0.906   0.980827
     0.908   0.989568
      0.91    1.02216
     0.912     0.9539
     0.914   0.945353
     0.916   0.859237
     0.918   0.896464
      0.92   0.880528
     0.922   0.868246
     0.924   0.857799
     0.926   0.752212
     0.928   0.798487
      0.93    0.76402
     0.932   0.736417
     0.934   0.770744
     0.936   0.699389
     0.938   0.662235
      0.94   0.722677
     0.942   0.662994
     0.944   0.669543
     0.946   0.643397
     0.948   0.652087
      0.95   0.646886
     0.952   0.654463
     0.954   0.614119
     0.956   0.618075
     0.958   0.620227
      0.96   0.673639
     0.962   0.628212
     0.964   0.615448
     0.966   0.664327
     0.968   0.644587
      0.97   0.650407
     0.972   0.680339
     0.974    0.67018
     0.976   0.688377
     0.978   0.670424
      0.98   0.708779
     0.982   0.741485
     0.984   0.751697
     0.986   0.711096
     0.988   0.765811
      0.99   0.766047
     0.992   0.755182
     0.994   0.838761
     0.996   0.778711
     0.998   0.833934
         1   0.861832
     1.002   0.846958
     1.004   0.890563
     1.006   0.876018
     1.008   0.878453
      1.01    0.95613
     1.012   0.947924
     1.014    0.93135
     1.016   0.966025
     1.018   0.983394
      1.02   0.989061
     1.022    1.02681
     1.024    1.07452
     1.026     1.0222
     1.028    1.05195
      1.03    1.13145
     1.032    1.06253
     1.034    1.16932
     1.036    1.07133
     1.038    1.17676
      1.04    1.18026
     1.042    1.19729
     1.044    1.13071
     1.046    1.29089
     1.048    1.22107
      1.05    1.20398
     1.052    1.24615
     1.054    1.31472
     1.056    1.24223
     1.058    1.28983
      1.06     1.2541
     1.062    1.32418
     1.064    1.32883
     1.066     1.2585
     1.068    1.31877
      1.07    1.38273
     1.072    1.23725
     1.074    1.32312
     1.076    1.28612
     1.078    1.28952
      1.08    1.31822
     1.082    1.26473
     1.084    1.28097
     1.086    1.26098
     1.088    1.27119
      1.09    1.22554
     1.092    1.26056
     1.094    1.21895
     1.096    1.17363
     1.098    1.23091
       1.1    1.13863
     1.102    1.13039
     1.104    1.18804
     1.106    1.11171
     1.108    1.06092
      1.11    1.12756
     1.112    1.07045
     1.114    1.06033
     1.116     1.0386
     1.118    1.05092
      1.12    1.03843
     1.122   0.991701
     1.124   0.994242
     1.126    1.00245
     1.128   0.966146
      1.13   0.951733
     1.132   0.989009
     1.134   0.957446
     1.136   0.924378
     1.138   0.938861
      1.14   0.953884
     1.142   0.943633
     1.144   0.943903
     1.146   0.887374
     1.148    0.91486
      1.15   0.929709
     1.152   0.990151
     1.154   0.904052
     1.156   0.901477
     1.158   0.894143
      1.16   0.974886
     1.162   0.945834
     1.164   0.940146
     1.166   0.899124
     1.168   0.902737
      1.17   0.989723
     1.172   0.974096
     1.174   0.968721
     1.176   0.898776
     1.178   0.860671
      1.18    1.03601
     1.182    1.02147
     1.184   0.955758
     1.186   0.887075
     1.188   0.905203
      1.19    1.06146
     1.192    1.03943
     1.194   0.952933
     1.196   0.937936
     1.198   0.888908
       1.2    1.07276
     1.202    1.06009
     1.204   0.961843
     1.206   0.919349
     1.208   0.906938
      1.21    1.10961
     1.212    1.05987
     1.214   0.980076
     1.216   0.942416
     1.218   0.913992
      1.22    1.08701
     1.222     1.1008
     1.224   0.977924
     1.226   0.930989
     1.228   0.916108
      1.23    1.09871
     1.232     1.0912
     1.234   0.989926
     1.236   0.943775
     1.238    0.94229
      1.24    1.08159
     1.242    1.08219
     1.244    1.00014
     1.246    0.98138
     1.248   0.914772
      1.25    1.11077
     1.252    1.04548
     1.254     1.0357
     1.256   0.959557
     1.258   0.958719
      1.26    1.09471
     1.262     1.0644
     1.264    1.00471
     1.266   0.995733
     1.268   0.992909
      1.27    1.07382
     1.272    1.06461
     1.274    1.01358
     1.276    1.03868
     1.278    1.01181
      1.28    1.06088
     1.282     1.0335
     1.284    1.05774
     1.286    1.03175
     1.288    1.06311
      1.29    1.05946
     1.292    1.04889
     1.294    1.08114
     1.296    1.03712
     1.298    1.05209
       1.3    1.06982
     1.302    1.03719
     1.304     1.0848
     1.306    1.03738
     1.308    1.04575
      1.31    1.05076
     1.312    1.06042
     1.314    1.04337
     1.316     1.0467
     1.318    1.05484
      1.32    1.05923
     1.322    1.02193
     1.324     1.0481
     1.326    1.01737
     1.328    1.03357
      1.33   0.999311
     1.332    1.01328
     1.334    1.02902
     1.336   0.988551
     1.338    0.98472
      1.34    1.02224
     1.342   0.981257
     1.344   0.989958
     1.346      0.938
     1.348    0.99962
      1.35   0.937372
     1.352   0.978198
     1.354   0.930184
     1.356   0.966343
     1.358   0.911777
      1.36   0.958694
     1.362   0.891352
     1.364   0.952814
     1.366   0.927106
     1.368   0.908952
      1.37   0.912219
     1.372   0.912992
     1.374   0.935148
     1.376   0.871145
     1.378   0.914883
      1.38   0.902855
     1.382   0.924746
     1.384   0.915799
     1.386   0.885347
     1.388   0.920152
      1.39   0.905862
     1.392   0.911159
     1.394   0.921737
     1.396   0.926494
     1.398   0.929016
       1.4   0.919341
     1.402   0.930771
     1.404   0.951526
     1.406   0.935836
     1.408    0.93423
      1.41   0.974848
     1.412    0.95999
     1.414   0.958598
     1.416   0.979987
     1.418   0.991133
      1.42    0.97902
     1.422    0.99749
     1.424    1.02304
     1.426   0.990832
     1.428    1.00232
      1.43    1.03381
     1.432    1.04454
     1.434    1.01041
     1.436    1.05154
     1.438    1.04674
      1.44    1.04028
     1.442    1.07596
     1.444    1.03677
     1.446    1.08672
     1.448    1.06514
      1.45    1.08503
     1.452    1.06538
     1.454    1.07966
     1.456    1.07177
     1.458    1.07942
      1.46    1.08546
     1.462    1.09584
     1.464    1.07578
     1.466    1.06215
     1.468    1.10915
      1.47     1.0776
     1.472    1.07165
     1.474    1.09534
     1.476    1.07147
     1.478    1.07777
      1.48    1.08102
     1.482    1.06268
     1.484    1.07206
     1.486    1.04868
     1.488    1.05615
      1.49    1.06728
     1.492    1.03221
     1.494    1.05965
     1.496    1.02832
     1.498    1.01456
       1.5    1.01877
     1.502    1.03228
     1.504    1.00504
     1.506   0.986504
     1.508   0.993934
      1.51   0.974755
     1.512   0.991504
     1.514    0.96085
     1.516   0.953097
     1.518    0.94036
      1.52   0.960765
     1.522   0.935383
     1.524   0.940962
     1.526   0.917923
     1.528   0.913123
      1.53   0.903178
     1.532   0.901859
     1.534   0.908344
     1.536   0.879301
     1.538   0.895714
      1.54   0.879649
     1.542   0.872321
     1.544   0.898491
     1.546   0.862084
     1.548   0.887372
      1.55     0.8598
     1.552   0.868419
     1.554   0.874712
     1.556   0.861009
     1.558   0.864451
      1.56   0.890873
     1.562   0.880306
     1.564   0.874196
     1.566   0.872829
     1.568   0.895645
      1.57   0.886666
     1.572   0.898483
     1.574   0.905909
     1.576    0.90125
     1.578   0.910437
      1.58   0.917466
     1.582   0.916629
     1.584   0.940475
     1.586   0.929097
     1.588   0.935141
      1.59   0.945813
     1.592   0.960106
     1.594   0.955595
     1.596   0.967037
     1.598   0.959726
       1.6   0.984639
     1.602   0.984266
     1.604   0.981573
     1.606    0.99562
     1.608   0.971178
      1.61    1.01998
     1.612   0.989876
     1.614    1.03358
     1.616   0.980241
     1.618    1.00466
      1.62    1.02682
     1.622    1.01704
     1.624    1.01889
     1.626    1.00849
     1.628    1.00943
      1.63    1.02566
     1.632    1.01556
     1.634    1.04033
     1.636   0.993419
     1.638    1.02954
      1.64    1.00089
     1.642    1.05648
     1.644    1.02012
     1.646     1.0102
     1.648    1.02572
      1.65    1.05005
     1.652    1.01269
     1.654    1.04139
     1.656    1.01535
     1.658    1.02578
      1.66    1.03236
     1.662    1.05316
     1.664    1.04756
     1.666    1.01961
     1.668    1.02452
      1.67    1.09474
     1.672    1.05798
     1.674     1.0239
     1.676    1.07671
     1.678    1.06753
      1.68    1.05129
     1.682    1.02364
     1.684    1.14183
     1.686    1.06961
     1.688    1.02494
      1.69    1.12877
     1.692    1.10479
     1.694    1.06091
     1.696    1.03719
     1.698    1.16906
       1.7    1.10869
     1.702     1.0416
     1.704    1.15339
     1.706     1.0902
     1.708    1.09079
      1.71    1.03727
     1.712    1.17284
     1.714    1.12107
     1.716    1.04752
     1.718    1.12174
      1.72    1.13124
     1.722    1.08158
     1.724    1.03646
     1.726    1.16913
     1.728    1.09832
      1.73    1.04235
     1.732     1.0895
     1.734    1.12055
     1.736    1.06025
     1.738   0.999785
      1.74    1.14589
     1.742    1.06673
     1.744    1.04021
     1.746    1.02545
     1.748    1.08762
      1.75    1.02635
     1.752   0.986546
     1.754    1.06399
     1.756    1.03737
     1.758   0.982211
      1.76   0.996029
     1.762    1.02548
     1.764   0.996291
     1.766   0.963238
     1.768    1.01375
      1.77   0.969108
     1.772   0.972299
     1.774   0.953397
     1.776   0.987727
     1.778   0.948614
      1.78   0.933942
     1.782   0.970419
     1.784    0.95192
     1.786    0.92853
     1.788   0.923626
      1.79   0.965608
     1.792   0.933281
     1.794   0.928904
     1.796   0.939292
     1.798   0.932656
       1.8   0.935893
     1.802   0.919498
