# Supplementary material for: Data for exploring the effect of parameters on decomposition of gas hydrate structure I
Source: Data Brief. 2018 Apr 11;18:1247–51. doi: 10.1016/j.dib.2018.04.015 (PMC5996948; doi:10.1016/j.dib.2018.04.015)
Supplement: Supplementary file 2 — Supplementary material [file mmc2.zip › data/data/temperature 300 K/cage occupancy 100/energy.xvg]

# This file was created Mon Jan 23 22:45:32 2017
# Created by:
# GROMACS:      gmx energy, VERSION 5.0.2
# Executable:   /usr/bin/gmx
# Library dir:  /usr/share/gromacs/top
# Command line:
#   g_energy -f run.edr -s run.tpr -o energy.xvg
# g_energy is part of G R O M A C S:
#
# Green Red Orange Magenta Azure Cyan Skyblue
#
@    title "Gromacs Energies"
@    xaxis  label "Time (ps)"
@    yaxis  label "(kJ/mol), (K), (bar), (nm^3), (kg/m^3), (bar nm)"
@TYPE xy
@ view 0.15, 0.15, 0.75, 0.85
@ legend on
@ legend box on
@ legend loctype view
@ legend 0.78, 0.8
@ legend length 2
@ s0 legend "LJ (SR)"
@ s1 legend "Coulomb (SR)"
@ s2 legend "Potential"
@ s3 legend "Kinetic En."
@ s4 legend "Total Energy"
@ s5 legend "Temperature"
@ s6 legend "Pressure"
@ s7 legend "Volume"
@ s8 legend "Density"
@ s9 legend "Enthalpy"
@ s10 legend "#Surf*SurfTen"
    0.000000  8160.540039  -73727.742188  -65532.191406   28.689753  -65503.500000    0.852307  -5460.966309   50.982269  841.646484  -63661.367188  -1014.277405
    1.000000  9749.466797  -67789.375000  -57918.566406  9781.957031  -48136.609375  290.599518  1499.133423   49.657082  864.107300  -46342.359375  -12158.226562
    2.000000  9747.384766  -68122.164062  -58268.242188  9533.613281  -48734.628906  283.221802  1692.864380   49.442657  867.854797  -46948.125000  11082.178711
    3.000000  8409.570312  -66991.070312  -58481.164062  9805.495117  -48675.667969  291.298767  640.923828   48.287498  888.616028  -46930.902344  -1876.919312
    4.000000  8385.362305  -67528.617188  -59036.386719  10102.603516  -48933.781250  300.125183  455.612213   48.355137  887.373047  -47186.574219  -1538.813599
    5.000000  8301.275391  -67466.140625  -59063.968750  10125.955078  -48938.015625  300.818909  401.742096   48.374451  887.018799  -47190.109375  137.485825
    6.000000  8600.941406  -67655.632812  -58960.441406  10003.974609  -48956.468750  297.195160  693.843994   48.364288  887.205139  -47208.929688  847.175964
    7.000000  8524.753906  -67623.273438  -58997.316406  10054.330078  -48942.984375  298.691101  682.740784   48.219650  889.866394  -47200.671875  2509.381836
    8.000000  8834.393555  -68049.437500  -59117.074219  10171.473633  -48945.601562  302.171173  959.208740   48.253685  889.238770  -47202.058594  1090.535156
    9.000000  8682.423828  -67671.609375  -58882.644531  9809.364258  -49073.281250  291.413727  874.353699   48.307144  888.254639  -47327.808594  1746.703735
   10.000000  8324.137695  -67747.210938  -59330.632812  10358.837891  -48971.796875  307.737335  327.616547   48.309002  888.220520  -47226.257812  1691.712769
   11.000000  8756.028320  -67826.117188  -58972.664062  9883.678711  -49088.984375  293.621429  909.013123   48.341820  887.617554  -47342.257812  -106.891693
   12.000000  8612.875000  -67959.171875  -59246.625000  10154.897461  -49091.726562  301.678711  620.915833   48.185459  890.497803  -47350.648438  939.932373
   13.000000  8417.082031  -67640.648438  -59124.828125  10147.103516  -48977.726562  301.447174  505.556396   48.266506  889.002563  -47233.722656  184.517776
   14.000000  8470.403320  -67655.515625  -59080.308594  10125.460938  -48954.847656  300.804230  496.885895   48.253208  889.247559  -47211.324219  2795.762695
   15.000000  8549.786133  -67623.039062  -58961.738281  10021.806641  -48939.929688  297.724884  712.264160   48.232521  889.628906  -47197.152344  2227.463623
   16.000000  8530.296875  -67629.765625  -59000.335938  10038.215820  -48962.121094  298.212372  651.537598   48.215225  889.948059  -47219.968750  -16.939415
   17.000000  8537.334961  -67792.039062  -59157.031250  10143.449219  -49013.582031  301.338623  540.829163   48.264927  889.031616  -47269.632812   46.914562
   18.000000  8607.533203  -67846.562500  -59143.394531  10188.148438  -48955.246094  302.666534  662.339172   48.289890  888.572021  -47210.394531  -925.097778
   19.000000  8425.539062  -67392.109375  -58862.675781  10036.090820  -48826.585938  298.149261  629.176025   48.172791  890.731995  -47085.968750  604.607788
   20.000000  8462.422852  -67838.734375  -59277.066406  10203.432617  -49073.632812  303.120575  497.108398   48.215225  889.948059  -47331.480469  288.528961
   21.000000  8638.978516  -67735.093750  -59002.921875  9996.755859  -49006.164062  296.980682  785.848633   48.247856  889.346191  -47262.832031  2233.789062
   22.000000  8427.197266  -67597.312500  -59074.714844  10080.183594  -48994.531250  299.459137  592.495056   48.224445  889.777893  -47252.046875  4120.199707
   23.000000  8794.869141  -68033.226562  -59150.625000  10184.541016  -48966.085938  302.559357  884.540039   48.205429  890.128906  -47224.289062  738.814819
   24.000000  8491.892578  -67560.335938  -58966.628906  10004.300781  -48962.328125  297.204834  666.877075   48.229496  889.684753  -47219.660156  2490.833496
   25.000000  8597.726562  -67569.046875  -58864.539062  9931.620117  -48932.917969  295.045654  680.871948   48.400414  886.542969  -47184.074219  2085.381348
   26.000000  8437.029297  -67618.156250  -59075.144531  10079.748047  -48995.398438  299.446198  565.051025   48.292896  888.516724  -47250.441406  642.534119
   27.000000  8419.342773  -67739.171875  -59213.667969  10242.224609  -48971.445312  304.273010  444.503510   48.376434  886.982422  -47223.468750  1180.592407
   28.000000  8586.634766  -67904.875000  -59224.023438  10198.790039  -49025.234375  302.982666  664.750366   48.209026  890.062500  -47283.304688  802.738281
   29.000000  8465.100586  -67686.921875  -59122.882812  10069.841797  -49053.039062  299.151917  498.972046   48.245304  889.393250  -47309.800781  2885.307617
   30.000000  8572.994141  -67621.437500  -58958.660156  10022.749023  -48935.910156  297.752899  749.528015   48.199356  890.241089  -47194.332031  -63.281551
   31.000000  8653.258789  -67883.140625  -59135.632812  10098.687500  -49036.945312  300.008850  830.541748   48.128361  891.554260  -47297.933594  2311.206055
   32.000000  8395.369141  -67566.085938  -59070.648438  10139.322266  -48931.328125  301.216003  536.586243   48.232803  889.623718  -47188.539062  411.592041
   33.000000  8544.265625  -67745.609375  -59102.210938  10056.438477  -49045.773438  298.753723  604.886780   48.342911  887.597473  -47299.007812  949.350464
   34.000000  8346.070312  -67502.515625  -59063.648438  10184.868164  -48878.781250  302.569092  399.678619   48.406029  886.440125  -47129.734375  -1328.892456
   35.000000  8401.205078  -67343.531250  -58835.839844  9944.894531  -48890.945312  295.440002  522.276245   48.516922  884.414001  -47137.890625  -480.103546
   36.000000  8434.228516  -67576.125000  -59046.902344  10046.710938  -49000.191406  298.464752  466.686981   48.398125  886.584900  -47251.429688  -68.732162
   37.000000  8491.644531  -67634.828125  -59039.175781  10132.962891  -48906.210938  301.027100  580.221558   48.419930  886.185669  -47156.664062  1972.614380
   38.000000  8390.656250  -67497.960938  -59008.265625  10091.199219  -48917.066406  299.786377  554.746948   48.269566  888.946167  -47172.949219  1407.741211
   39.000000  8467.277344  -67599.195312  -59039.683594  10223.293945  -48816.390625  303.710632  618.256653   48.246422  889.372620  -47073.109375  2018.138306
   40.000000  8659.354492  -67845.796875  -59086.421875  10167.162109  -48919.257812  302.043060  721.679382   48.363132  887.226379  -47171.761719  -245.388641
   41.000000  8763.695312  -67873.546875  -59008.910156  10083.417969  -48925.492188  299.555237  854.025391   48.402447  886.505737  -47176.574219  -987.125977
   42.000000  8605.353516  -67831.398438  -59130.171875  10178.607422  -48951.562500  302.383087  641.507996   48.287861  888.609375  -47206.785156  2961.362061
   43.000000  8352.666016  -67499.187500  -59051.621094  10042.818359  -49008.804688  298.349121  448.303955   48.312817  888.150391  -47263.125000  905.809692
   44.000000  8650.203125  -67791.781250  -59047.753906  10005.449219  -49042.304688  297.238953  786.633972   48.296738  888.446045  -47297.207031  -1076.786377
   45.000000  8202.295898  -67423.632812  -59118.753906  10191.182617  -48927.570312  302.756653  321.212128   48.163395  890.905762  -47187.289062  642.105835
   46.000000  8575.694336  -67752.265625  -59082.882812  10070.236328  -49012.648438  299.163635  658.306824   48.379787  886.920959  -47264.550781  856.239197
   47.000000  8692.146484  -67821.562500  -59031.589844  10006.697266  -49024.890625  297.276031  895.250488   48.261280  889.098816  -47281.074219  970.496765
   48.000000  8466.318359  -67492.187500  -58926.695312  10064.533203  -48862.164062  298.994202  623.469666   48.316422  888.084106  -47116.355469  1540.113281
   49.000000  8180.421875  -67256.625000  -58971.109375  10119.438477  -48851.671875  300.625305  329.870483   48.274109  888.862549  -47107.390625  498.406067
   50.000000  8300.128906  -67568.578125  -59170.054688  10145.687500  -49024.367188  301.405121  320.802765   48.254963  889.215210  -47280.777344  -28.760672
   51.000000  8482.542969  -67630.046875  -59036.476562  10124.158203  -48912.320312  300.765533  596.423645   48.243874  889.419617  -47169.132812  -149.267593
   52.000000  8379.333984  -67524.609375  -59047.105469  10171.244141  -48875.859375  302.164337  451.597565   48.352612  887.419434  -47128.742188  1069.108398
   53.000000  8382.753906  -67673.117188  -59199.332031  10282.130859  -48917.203125  305.458527  440.775146   48.175648  890.679199  -47176.480469   32.975658
   54.000000  8500.770508  -67486.687500  -58887.480469  9919.666016  -48967.812500  294.690521  642.640869   48.283829  888.683594  -47223.179688  -760.954346
   55.000000  8577.101562  -67726.773438  -59049.523438  10071.693359  -48977.828125  299.206909  700.075256   48.355061  887.374451  -47230.625000  1073.643188
   56.000000  8420.542969  -67616.953125  -59094.250000  10226.644531  -48867.605469  303.810150  546.797363   48.184532  890.514954  -47126.562500  860.212952
   57.000000  8629.080078  -67786.781250  -59066.953125  10096.099609  -48970.851562  299.931976  772.077087   48.194221  890.335938  -47229.457031  886.919312
   58.000000  8635.270508  -67645.351562  -58914.445312  9886.634766  -49027.812500  293.709259  839.532654   48.280663  888.741882  -47283.296875  1307.946655
   59.000000  8497.865234  -67714.625000  -59118.238281  10089.332031  -49028.906250  299.730927  560.756897   48.257343  889.171326  -47285.230469  2542.941895
   60.000000  8316.791016  -67749.062500  -59334.957031  10358.829102  -48976.128906  307.737061  253.653397   48.269085  888.955017  -47232.031250  -472.679962
   61.000000  8580.751953  -67608.921875  -58925.621094  10091.637695  -48833.984375  299.799408  819.921875   48.199894  890.231140  -47092.386719  1582.749512
   62.000000  8496.218750  -67596.234375  -59002.386719  10010.480469  -48991.906250  297.388428  551.710144   48.325050  887.925537  -47245.785156  1997.649536
   63.000000  8589.373047  -67677.218750  -58982.765625  10013.619141  -48969.148438  297.481659  775.664001   48.144829  891.249329  -47229.539062  864.963379
   64.000000  8300.715820  -67614.562500  -59223.253906  10229.675781  -48993.578125  303.900208  309.177765   48.332973  887.779968  -47247.171875  414.629333
   65.000000  8378.258789  -67316.632812  -58843.593750  9824.026367  -49019.566406  291.849304  530.920410   48.354301  887.388428  -47272.390625  1999.510498
   66.000000  8517.142578  -67775.093750  -59159.722656  10100.610352  -49059.113281  300.065979  558.163879   48.257183  889.174316  -47315.445312  1613.902344
   67.000000  8614.973633  -67776.250000  -59068.941406  10042.076172  -49026.867188  298.327057  748.646912   48.294430  888.488525  -47281.851562  2762.680420
   68.000000  8420.058594  -67576.796875  -59064.238281  10128.786133  -48935.453125  300.903015  502.865570   48.277695  888.796509  -47191.042969  1642.171265
   69.000000  8774.052734  -67891.437500  -59020.867188  9939.728516  -49081.140625  295.286530  970.976257   48.196049  890.302185  -47339.679688  3034.130127
   70.000000  8238.243164  -67565.718750  -59225.843750  10347.839844  -48878.003906  307.410583  334.006012   48.151814  891.120056  -47138.144531  842.369690
   71.000000  8485.758789  -67571.773438  -58991.710938  9907.292969  -49084.417969  294.322968  649.999329   48.212090  890.005920  -47342.378906  1393.993896
   72.000000  8548.687500  -67495.250000  -58834.410156  9824.054688  -49010.355469  291.850128  682.373291   48.230007  889.675293  -47267.667969  -201.639252
   73.000000  8492.966797  -67743.468750  -59152.367188  10194.968750  -48957.398438  302.869141  552.989075   48.320599  888.007324  -47211.437500  -305.915497
   74.000000  8494.953125  -67633.289062  -59031.996094  10037.250000  -48994.746094  298.183685  587.950928   48.170658  890.771423  -47254.203125  1019.617859
   75.000000  8426.901367  -67712.570312  -59188.125000  10200.658203  -48987.468750  303.038177  526.613098   48.208755  890.067505  -47245.550781  170.575439
   76.000000  8587.042969  -67764.812500  -59071.992188  10151.361328  -48920.632812  301.573669  669.696106   48.239429  889.501526  -47177.605469  -2376.877441
   77.000000  8399.059570  -67646.718750  -59159.050781  10124.189453  -49034.859375  300.766449  458.875610   48.246784  889.365906  -47291.566406  -1274.194092
   78.000000  8445.476562  -67645.859375  -59095.160156  10118.300781  -48976.859375  300.591522  547.628723   48.202984  890.174072  -47235.148438  1266.217529
   79.000000  8606.753906  -67718.484375  -59020.648438  10072.019531  -48948.628906  299.216614  713.094299   48.409885  886.369507  -47199.441406  704.032959
   80.000000  8396.732422  -67614.585938  -59122.820312  10220.511719  -48902.308594  303.627960  503.612061   48.232124  889.636230  -47159.546875  1583.412842
   81.000000  8270.380859  -67533.906250  -59170.914062  10086.761719  -49084.152344  299.654572  287.688934   48.309364  888.213867  -47338.597656  2645.157227
   82.000000  8406.773438  -67651.343750  -59151.886719  10110.181641  -49041.703125  300.350311  443.822662   48.359360  887.295593  -47294.343750  1914.490356
   83.000000  8487.611328  -67752.406250  -59167.886719  10236.333008  -48931.554688  304.097992  551.305298   48.283367  888.692078  -47186.941406  1038.122681
   84.000000  8548.806641  -67844.625000  -59204.035156  10206.827148  -48997.207031  303.221436  552.704285   48.386730  886.793701  -47248.859375  1517.749878
   85.000000  8538.037109  -67524.226562  -58888.152344  10077.509766  -48810.640625  299.379700  673.384888   48.490173  884.901917  -47058.554688  -183.428452
   86.000000  8424.060547  -67489.085938  -58963.535156  9909.405273  -49054.128906  294.385712  584.900146   48.256462  889.187561  -47310.488281  1226.830444
   87.000000  8169.639160  -67633.687500  -59372.968750  10489.814453  -48883.156250  311.628326   86.069679   48.448441  885.664124  -47132.578125  -205.177750
   88.000000  8346.495117  -67429.765625  -58983.320312  10091.673828  -48891.648438  299.800476  438.067719   48.383263  886.857239  -47143.425781  -56.865807
   89.000000  8380.748047  -67466.484375  -58984.171875  10122.992188  -48861.179688  300.730896  527.983826   48.270428  888.930298  -47117.031250  177.080231
   90.000000  8458.768555  -67457.156250  -58898.128906  10023.274414  -48874.855469  297.768494  609.282837   48.309772  888.206360  -47129.285156  -232.912430
   91.000000  8555.634766  -67669.328125  -59018.800781  10023.294922  -48995.507812  297.769104  675.979675   48.301525  888.358032  -47250.238281  -1049.795898
   92.000000  8670.716797  -67799.242188  -59037.332031  10115.203125  -48922.128906  300.499481  767.189392   48.284256  888.675720  -47177.484375  -522.485046
   93.000000  8567.468750  -67931.671875  -59268.164062  10291.946289  -48976.218750  305.750122  610.719971   48.287460  888.616760  -47231.457031  -1134.034424
   94.000000  8504.410156  -67680.343750  -59079.324219  10091.361328  -48987.960938  299.791199  663.395508   48.167439  890.830994  -47247.535156  1741.938843
   95.000000  8701.257812  -67691.375000  -58894.511719  9983.235352  -48911.277344  296.579041  874.591003   48.274136  888.862061  -47166.996094  538.786804
   96.000000  8337.779297  -67518.000000  -59078.898438  10151.156250  -48927.742188  301.567566  408.785400   48.295563  888.467651  -47182.687500  -3179.603027
   97.000000  8540.732422  -67726.132812  -59085.609375  10031.618164  -49053.992188  298.016388  627.508118   48.291786  888.537170  -47309.074219  1464.028442
   98.000000  8313.283203  -67440.375000  -59018.753906  10093.087891  -48925.664062  299.842499  361.454346   48.260616  889.111023  -47181.871094  -1407.940063
   99.000000  8456.763672  -67610.312500  -59047.574219  10094.496094  -48953.078125  299.884338  612.707458   48.187344  890.463013  -47211.933594  -1679.097046
  100.000000  8537.765625  -67702.929688  -59059.996094  10223.871094  -48836.125000  303.727753  550.607605   48.403473  886.486938  -47087.171875   28.037867
  101.000000  8269.220703  -67394.312500  -59020.105469  10160.746094  -48859.359375  301.852478  357.998627   48.344372  887.570679  -47112.539062  -190.803833
  102.000000  8529.601562  -67745.437500  -59115.515625  10187.923828  -48927.593750  302.659851  539.740784   48.471687  885.239380  -47176.175781   36.114796
  103.000000  8548.393555  -67767.203125  -59116.265625  10076.869141  -49039.398438  299.360687  630.363281   48.332203  887.794128  -47293.019531  -1657.005249
  104.000000  8655.039062  -67774.078125  -59018.140625  9979.407227  -49038.734375  296.465302  797.958191   48.303444  888.322693  -47293.394531  -17.003977
  105.000000  8801.621094  -68055.656250  -59158.820312  10171.322266  -48987.500000  302.166656  845.156555   48.227970  889.712891  -47244.886719  624.287537
  106.000000  8466.169922  -67927.492188  -59352.367188  10310.946289  -49041.421875  306.314575  398.194580   48.371155  887.079224  -47293.636719  2252.734863
  107.000000  8327.005859  -67603.070312  -59187.687500  10320.633789  -48867.054688  306.602356  351.450836   48.283314  888.693054  -47122.441406  297.409576
  108.000000  8426.853516  -67562.734375  -59037.449219  10137.454102  -48899.996094  301.160522  554.649780   48.353867  887.396362  -47152.835938  1653.537964
  109.000000  8513.240234  -67989.156250  -59374.757812  10338.681641  -49036.078125  307.138519  448.151367   48.312294  888.159973  -47290.417969   62.720844
  110.000000  8484.755859  -68008.718750  -59420.234375  10348.241211  -49071.992188  307.422516  456.086548   48.336590  887.713562  -47325.453125  1404.741943
  111.000000  8453.484375  -67447.187500  -58889.003906  9853.825195  -49035.179688  292.734558  660.692566   48.217518  889.905762  -47292.945312  -827.142639
  112.000000  8312.375000  -67502.171875  -59093.472656  10125.563477  -48967.910156  300.807281  367.022858   48.201973  890.192749  -47226.238281  843.835999
  113.000000  8516.035156  -67659.015625  -59048.550781  10135.810547  -48912.742188  301.111694  664.594055   48.165680  890.863525  -47172.378906  392.514069
  114.000000  8390.292969  -67555.156250  -59058.371094  10198.528320  -48859.843750  302.974884  499.559326   48.334408  887.753662  -47113.386719  2524.010986
  115.000000  8438.812500  -67597.585938  -59049.281250  10085.105469  -48964.175781  299.605347  593.717224   48.163490  890.903992  -47223.894531  898.337830
  116.000000  8482.872070  -67591.781250  -59009.246094  10017.445312  -48991.800781  297.595337  578.321838   48.362503  887.237915  -47244.328125  853.975281
  117.000000  8466.964844  -67524.312500  -58955.214844  9930.679688  -49024.535156  295.017731  599.638489   48.233696  889.607239  -47281.714844  2457.330566
  118.000000  8406.547852  -67573.765625  -59057.125000  10203.693359  -48853.429688  303.128326  559.625793   48.313343  888.140686  -47107.730469  1764.300537
  119.000000  8579.196289  -67610.703125  -58923.828125  10027.812500  -48896.015625  297.903320  717.931091   48.352432  887.422729  -47148.906250  499.582245
  120.000000  8526.083008  -67620.218750  -59001.621094  10070.288086  -48931.332031  299.165161  691.153564   48.221802  889.826721  -47188.941406  1696.718140
  121.000000  8532.499023  -67727.625000  -59094.859375  10104.816406  -48990.042969  300.190918  643.551575   48.172394  890.739319  -47249.437500  -2223.739258
  122.000000  8660.143555  -68053.382812  -59295.246094  10240.876953  -49054.367188  304.232971  611.576111   48.395420  886.634460  -47305.703125  2212.058350
  123.000000  8462.479492  -67722.750000  -59165.187500  10199.108398  -48966.078125  302.992126  451.974609   48.398518  886.577698  -47217.304688  -1062.973633
  124.000000  8274.653320  -67393.468750  -59017.085938  10204.706055  -48812.378906  303.158417  427.074310   48.276176  888.824463  -47068.023438  2044.932373
  125.000000  8464.685547  -67597.593750  -59028.164062  10199.549805  -48828.613281  303.005249  543.976257   48.377316  886.966248  -47080.605469  2242.200195
  126.000000  8682.148438  -67731.820312  -58959.320312  9984.914062  -48974.406250  296.628906  755.584290   48.321167  887.996887  -47228.425781   98.661224
  127.000000  8353.877930  -67421.468750  -58973.742188  10168.314453  -48805.429688  302.077301  417.426910   48.519894  884.359863  -47052.269531  548.770447
  128.000000  8380.414062  -67679.726562  -59199.781250  10318.648438  -48881.132812  306.543396  358.499268   48.316254  888.087219  -47135.328125  1293.373901
  129.000000  8327.732422  -67727.187500  -59300.937500  10393.633789  -48907.304688  308.771027  409.248383   48.242016  889.453857  -47164.183594  2676.262695
  130.000000  8495.662109  -67651.250000  -59060.066406  10040.955078  -49019.109375  298.293762  604.238586   48.221138  889.838928  -47276.742188  3136.920410
  131.000000  8671.185547  -67774.164062  -59019.140625  10003.462891  -49015.679688  297.179932  780.915466   48.265915  889.013428  -47271.695312  -106.851051
  132.000000  8605.193359  -67801.718750  -59102.402344  10238.821289  -48863.582031  304.171906  775.671631   48.038353  893.224731  -47127.820312  -2030.203735
  133.000000  8657.994141  -67950.406250  -59192.132812  10189.775391  -49002.359375  302.714874  765.004883   48.203846  890.158142  -47260.617188  1268.691284
  134.000000  8413.804688  -67494.421875  -58982.996094  10044.181641  -48938.812500  298.389618  569.552734   48.208714  890.068298  -47196.894531  3172.223145
  135.000000  8305.820312  -67638.421875  -59224.847656  10169.391602  -49055.457031  302.109314  348.959076   48.197662  890.272339  -47313.937500  788.113525
  136.000000  8657.402344  -67715.062500  -58951.136719  9997.803711  -48953.332031  297.011810  818.884277   48.331360  887.809631  -47206.984375  1647.346069
  137.000000  8507.263672  -67622.875000  -59007.101562  9988.404297  -49018.695312  296.732574  597.055603   48.265839  889.014832  -47274.714844  -614.378174
  138.000000  8643.154297  -67913.875000  -59172.691406  10182.234375  -48990.457031  302.490845  719.308044   48.200539  890.219238  -47248.835938  -1051.736328
  139.000000  8424.090820  -67417.234375  -58886.761719  9849.893555  -49036.867188  292.617767  581.558899   48.197025  890.284119  -47295.371094  394.173584
  140.000000  8354.029297  -67583.687500  -59139.113281  10171.906250  -48967.207031  302.184021  434.181305   48.222645  889.811157  -47224.785156  856.483582
  141.000000  8521.093750  -67750.281250  -59135.230469  10120.182617  -49015.046875  300.647430  585.332214   48.270412  888.930603  -47270.902344  -405.443146
  142.000000  8365.490234  -67760.742188  -59299.941406  10328.787109  -48971.156250  306.844574  354.796722   48.260048  889.121521  -47227.382812  1658.962158
  143.000000  8575.185547  -67559.898438  -58889.550781  9951.833984  -48937.718750  295.646179  698.495605   48.354588  887.383179  -47190.531250  977.323242
  144.000000  8499.758789  -67742.125000  -59145.421875  10208.404297  -48937.015625  303.268280  522.184021   48.352173  887.427490  -47189.914062  -2190.285645
  145.000000  8577.545898  -67634.632812  -58948.402344  10072.681641  -48875.718750  299.236267  734.492493   48.248653  889.331482  -47132.359375  -747.324890
  146.000000  8609.103516  -67827.218750  -59121.718750  10177.697266  -48944.023438  302.356049  663.767883   48.274239  888.860107  -47199.738281  -280.026031
  147.000000  8582.242188  -67605.148438  -58926.414062  9942.413086  -48984.000000  295.366302  710.568848   48.334736  887.747620  -47237.531250  -200.307480
  148.000000  8449.429688  -67662.796875  -59109.984375  10201.878906  -48908.105469  303.074432  505.410492   48.333820  887.764404  -47161.667969  1405.770264
  149.000000  8466.960938  -67711.390625  -59143.054688  10273.211914  -48869.843750  305.193573  504.282104   48.415123  886.273621  -47120.468750  -62.954842
  150.000000  8632.290039  -67810.632812  -59073.617188  9995.504883  -49078.113281  296.943542  747.033264   48.264484  889.039795  -47334.179688  2071.546143
  151.000000  8527.990234  -67678.515625  -59052.203125  10059.826172  -48992.375000  298.854370  617.822754   48.144810  891.249695  -47252.765625  2129.755615
  152.000000  8681.545898  -67729.539062  -58947.601562  9980.102539  -48967.500000  296.485962  820.653564   48.255402  889.207092  -47223.894531  -43.814766
  153.000000  8338.139648  -67469.515625  -59033.062500  9981.708984  -49051.351562  296.533691  406.546753   48.265366  889.023560  -47307.386719  528.084839
  154.000000  8400.677734  -67649.164062  -59152.636719  10186.059570  -48966.578125  302.604462  450.736816   48.338249  887.683105  -47219.980469  753.128174
  155.000000  8517.248047  -67678.765625  -59057.902344  10074.978516  -48982.921875  299.304504  632.747742   48.312931  888.148254  -47237.238281  -143.488358
  156.000000  8417.815430  -67447.250000  -58927.156250  10081.833984  -48845.320312  299.508179  658.202698   48.180779  890.584351  -47104.414062  2945.029297
  157.000000  8460.072266  -67712.289062  -59142.433594  10187.734375  -48954.699219  302.654236  476.772980   48.448868  885.656311  -47204.105469  3172.856445
  158.000000  8635.484375  -67753.625000  -59018.503906  9982.475586  -49036.027344  296.556458  762.887512   48.337036  887.705383  -47289.472656  1926.091675
  159.000000  8268.725586  -67379.593750  -59010.550781  10140.636719  -48869.914062  301.255066  430.989349   48.294754  888.482544  -47124.886719  524.357971
  160.000000  8611.527344  -67794.156250  -59089.941406  10191.608398  -48898.332031  302.769318  748.127258   48.305637  888.282349  -47152.914062  1143.486694
  161.000000  8524.429688  -67842.390625  -59222.546875  10219.018555  -49003.527344  303.583618  538.292480   48.350693  887.454651  -47256.480469  868.511169
  162.000000  8546.757812  -67702.585938  -59064.042969  10075.546875  -48988.496094  299.321381  622.185303   48.320164  888.015320  -47242.550781  520.000427
  163.000000  8520.207031  -67842.453125  -59236.375000  10217.780273  -49018.593750  303.546814  534.167236   48.386795  886.792480  -47270.242188  -1688.054565
  164.000000  8627.245117  -67690.531250  -58953.019531  10047.660156  -48905.359375  298.492950  794.232605   48.271774  888.905518  -47161.164062  1290.896606
  165.000000  8444.542969  -67653.953125  -59117.136719  10169.664062  -48947.472656  302.117401  531.604431   48.329224  887.848877  -47201.203125  -622.610168
  166.000000  8429.716797  -67515.421875  -58992.367188  10110.330078  -48882.039062  300.354736  575.904114   48.443890  885.747314  -47131.625000  -259.295776
  167.000000  8483.555664  -67597.671875  -59020.085938  10174.707031  -48845.378906  302.267212  579.129395   48.361946  887.248108  -47097.925781  -698.390564
  168.000000  8278.035156  -67293.414062  -58915.367188  10126.376953  -48788.992188  300.831451  436.892487   48.358772  887.306335  -47041.652344  2547.964355
  169.000000  8637.714844  -67796.281250  -59061.394531  10130.374023  -48931.019531  300.950195  826.761414   48.346745  887.527100  -47184.113281  991.458984
  170.000000  8155.782227  -67438.734375  -59190.136719  10217.793945  -48972.343750  303.547241  215.495483   48.306355  888.269165  -47226.898438  -412.529663
  171.000000  8663.312500  -67766.265625  -59000.964844  9994.512695  -49006.453125  296.914062  862.867493   48.197006  890.284485  -47264.960938  192.761551
  172.000000  8738.269531  -67889.781250  -59051.429688  10076.890625  -48974.539062  299.361328  930.853821   48.146240  891.223206  -47234.878906  1842.426392
  173.000000  8440.442383  -67537.703125  -59004.644531  10050.934570  -48953.710938  298.590210  574.316284   48.266125  889.009583  -47209.718750  2158.906738
  174.000000  8394.734375  -67723.687500  -59230.144531  10244.367188  -48985.777344  304.336670  521.540344   48.180305  890.593079  -47244.886719  1719.417114
  175.000000  8542.041016  -67679.679688  -59038.109375  10058.462891  -48979.648438  298.813873  727.325378   48.191269  890.390442  -47238.363281  -659.226807
  176.000000  8617.519531  -67921.250000  -59206.855469  10205.416992  -49001.437500  303.179535  787.856140   48.090355  892.258911  -47263.796875  3924.180908
  177.000000  8424.710938  -67649.500000  -59122.304688  10116.429688  -49005.875000  300.535919  515.969910   48.173973  890.710144  -47265.214844  -1008.269348
  178.000000  8496.933594  -67667.929688  -59068.593750  10042.823242  -49025.769531  298.349243  577.066711   48.352261  887.425842  -47278.664062  1600.033813
  179.000000  8386.368164  -67310.781250  -58822.378906  9899.087891  -48923.289062  294.079193  675.357117   48.285858  888.646240  -47178.585938  744.627197
  180.000000  8423.150391  -67442.109375  -58919.074219  10112.277344  -48806.796875  300.412567  530.536926   48.281136  888.733154  -47062.261719  1078.800903
  181.000000  8635.650391  -67724.257812  -58993.054688  9912.586914  -49080.468750  294.480225  766.743469   48.214466  889.962097  -47338.343750  976.563110
  182.000000  8784.769531  -67799.937500  -58926.476562  9897.869141  -49028.609375  294.042999  914.053223   48.308273  888.233887  -47283.093750   53.688004
  183.000000  8489.479492  -67511.921875  -58912.097656  10004.116211  -48907.980469  297.199341  656.468323   48.296139  888.457092  -47162.906250  993.407227
  184.000000  8485.041016  -67691.054688  -59110.078125  10197.429688  -48912.648438  302.942261  521.072693   48.368969  887.119324  -47164.941406  138.423203
  185.000000  8408.013672  -67710.718750  -59204.242188  10273.734375  -48930.507812  305.209106  504.971436   48.322372  887.974731  -47184.484375  999.019653
  186.000000  8478.008789  -67743.156250  -59173.425781  10249.179688  -48924.246094  304.479614  515.814514   48.332680  887.785400  -47177.851562  3071.167480
  187.000000  8527.722656  -67483.046875  -58863.230469  9823.894531  -49039.335938  291.845367  819.665833   48.148968  891.172729  -47299.578125  3394.964355
  188.000000  8556.881836  -67863.000000  -59209.449219  10138.541992  -49070.906250  301.192841  608.499817   48.381031  886.898132  -47322.761719  -559.106750
  189.000000  8486.744141  -67699.656250  -59108.636719  10183.450195  -48925.187500  302.526947  533.363403   48.338837  887.672302  -47178.570312  636.408447
  190.000000  8753.624023  -67896.414062  -59039.738281  10058.427734  -48981.312500  298.812836  818.521790   48.350143  887.464722  -47234.285156  1886.092529
  191.000000  8485.576172  -67858.625000  -59279.898438  10204.002930  -49075.894531  303.137543  440.505859   48.350864  887.451477  -47328.839844  2475.258057
  192.000000  8651.986328  -68021.515625  -59269.667969  10346.025391  -48923.640625  307.356689  706.364746   48.331009  887.816040  -47177.304688  1075.779785
  193.000000  8551.639648  -67729.468750  -59073.757812  10071.820312  -49001.937500  299.210693  687.412781   48.216038  889.933044  -47259.757812  -634.452454
  194.000000  8483.562500  -67730.890625  -59149.921875  10156.998047  -48992.921875  301.741119  478.278168   48.375237  887.004395  -47244.988281  379.714691
  195.000000  8433.781250  -67668.625000  -59132.734375  10234.089844  -48898.644531  304.031342  480.464264   48.295753  888.464172  -47153.582031  -988.937561
  196.000000  8689.027344  -67900.765625  -59116.941406  10123.773438  -48993.167969  300.754089  765.767273   48.337566  887.695618  -47246.593750  2388.137939
  197.000000  8516.468750  -67692.843750  -59069.402344  10087.729492  -48981.671875  299.683319  553.364441   48.302773  888.335083  -47236.355469  963.772705
  198.000000  8603.994141  -67657.796875  -58948.753906  9984.583984  -48964.171875  296.619110  842.072693   48.118301  891.740662  -47225.523438  847.752808
  199.000000  8580.364258  -67929.914062  -59255.191406  10220.624023  -49034.566406  303.631317  650.411682   48.200932  890.211975  -47292.929688  691.290283
  200.000000  8710.107422  -67678.312500  -58863.351562  9941.441406  -48921.910156  295.337433  842.298584   48.260120  889.120178  -47178.136719  -1140.539429
  201.000000  8480.804688  -67572.796875  -58977.343750  10064.314453  -48913.031250  298.987701  601.681274   48.269928  888.939514  -47168.902344  421.664246
  202.000000  8663.512695  -67749.242188  -58982.582031  10074.802734  -48907.781250  299.299286  793.949890   48.248432  889.335571  -47164.429688  -1572.764404
  203.000000  8660.816406  -67699.359375  -58934.429688  9984.003906  -48950.425781  296.601868  888.679504   48.223213  889.800659  -47207.984375  2740.223145
  204.000000  8353.435547  -67515.796875  -59049.343750  10118.616211  -48930.726562  300.600891  429.676605   48.360653  887.271851  -47183.320312  1404.522339
  205.000000  8566.041016  -67623.718750  -58956.390625  10074.588867  -48881.800781  299.292938  687.709778   48.271709  888.906738  -47137.609375  675.592529
  206.000000  8568.474609  -67627.843750  -58966.824219  10014.463867  -48952.359375  297.506744  693.191223   48.221004  889.841431  -47210.000000  2444.063232
  207.000000  8485.691406  -67452.757812  -58864.808594  9877.079102  -48987.730469  293.425385  682.706970   48.245716  889.385620  -47244.476562  -1993.666748
  208.000000  8592.822266  -67688.828125  -58986.531250  9934.151367  -49052.378906  295.120850  741.022278   48.157372  891.017212  -47312.316406    1.047228
  209.000000  8545.637695  -67567.468750  -58923.066406  10010.807617  -48912.257812  297.398132  673.018616   48.393604  886.667725  -47163.660156  -320.588928
  210.000000  8440.158203  -67610.664062  -59079.660156  10113.791016  -48965.867188  300.457550  520.117493   48.309830  888.205261  -47220.296875  102.323563
  211.000000  8467.599609  -67637.492188  -59070.917969  10121.136719  -48949.781250  300.675751  501.664307   48.240738  889.477417  -47206.707031  1331.374023
  212.000000  8555.604492  -67657.656250  -59007.261719  10039.077148  -48968.183594  298.237976  700.589905   48.205799  890.122070  -47226.371094  716.152710
  213.000000  8629.574219  -67860.453125  -59119.847656  10129.175781  -48990.671875  300.914581  755.396912   48.306767  888.261597  -47245.210938  316.297607
  214.000000  8327.331055  -67823.023438  -59397.292969  10418.806641  -48978.484375  309.518860  372.515625   48.147423  891.201294  -47238.781250  3291.480957
  215.000000  8707.884766  -67808.859375  -58995.527344  10076.339844  -48919.187500  299.344940  822.950684   48.305614  888.282776  -47173.769531  2054.594482
  216.000000  8490.224609  -67664.171875  -59072.996094  10142.966797  -48930.031250  301.324280  651.960022   48.187828  890.454041  -47188.867188  1795.088867
  217.000000  8704.974609  -67987.500000  -59184.535156  10167.240234  -49017.296875  302.045380  707.067566   48.322945  887.964233  -47271.253906  -704.505310
  218.000000  8454.220703  -67630.390625  -59088.042969  10163.643555  -48924.398438  301.938538  548.881287   48.285934  888.644836  -47179.691406  1085.638306
  219.000000  8660.353516  -67830.804688  -59067.593750  10085.177734  -48982.414062  299.607513  738.726257   48.453785  885.566467  -47231.640625  574.232727
  220.000000  8642.154297  -67939.203125  -59193.183594  10090.201172  -49102.984375  299.756744  641.348206   48.381104  886.896790  -47354.839844  -1158.389038
  221.000000  8506.165039  -67716.429688  -59119.031250  10159.165039  -48959.867188  301.805511  569.524841   48.272541  888.891418  -47215.644531  1437.285278
  222.000000  8505.621094  -67647.125000  -59030.871094  9964.411133  -49066.460938  296.019806  616.645691   48.123592  891.642639  -47327.621094  -1027.386108
  223.000000  8382.494141  -67522.625000  -59030.593750  10123.376953  -48907.218750  300.742310  439.350250   48.396122  886.621582  -47158.531250  1611.445312
  224.000000  8534.945312  -67662.562500  -59021.566406  10102.676758  -48918.890625  300.127350  623.161316   48.318684  888.042542  -47173.000000  747.417542
  225.000000  8616.295898  -67641.468750  -58920.820312  10007.549805  -48913.269531  297.301361  771.474304   48.216751  889.919922  -47171.062500  -154.686493
  226.000000  8446.044922  -67702.812500  -59146.812500  10170.449219  -48976.363281  302.140717  489.393188   48.131683  891.492737  -47237.230469  -196.779449
  227.000000  8665.673828  -67959.671875  -59196.000000  10225.397461  -48970.601562  303.773102  713.646973   48.248215  889.339539  -47227.257812  1328.717041
  228.000000  8403.671875  -67482.656250  -58982.906250  10089.703125  -48893.203125  299.741943  521.036621   48.300068  888.384827  -47147.984375  2150.092285
  229.000000  8519.673828  -67589.054688  -58965.656250  9945.330078  -49020.328125  295.452942  650.827942   48.234367  889.594910  -47277.484375   78.415787
  230.000000  8512.793945  -67690.546875  -59083.289062  10074.701172  -49008.585938  299.296265  603.656921   48.269176  888.953369  -47264.484375  3029.922363
  231.000000  8544.828125  -67799.453125  -59160.187500  10180.410156  -48979.777344  302.436646  643.678955   48.262997  889.067200  -47235.898438  750.001587
  232.000000  8731.791016  -67809.812500  -58989.792969  9927.035156  -49062.757812  294.909454  899.444824   48.144547  891.254578  -47323.160156  -261.526978
  233.000000  8543.775391  -67707.304688  -59059.761719  10151.330078  -48908.429688  301.572754  695.417053   48.138783  891.361267  -47169.039062  1756.513306
  234.000000  8443.895508  -67635.796875  -59094.871094  10065.630859  -49029.242188  299.026825  584.524719   48.229801  889.679077  -47286.562500  959.801697
  235.000000  8572.332031  -68008.835938  -59335.914062  10224.568359  -49111.343750  303.748474  594.719666   48.175774  890.676880  -47370.617188  931.311584
  236.000000  8499.664062  -67685.101562  -59090.785156  10060.188477  -49030.597656  298.865143  520.326965   48.397766  886.591492  -47281.851562  938.637085
  237.000000  8494.062500  -67618.195312  -59024.191406  10039.468750  -48984.722656  298.249603  588.455994   48.336712  887.711304  -47238.179688  1138.418457
  238.000000  8558.330078  -67753.625000  -59094.769531  10133.820312  -48960.949219  301.052551  625.510925   48.308086  888.237366  -47215.441406  2350.682129
  239.000000  8458.441406  -67537.265625  -58977.214844  10016.382812  -48960.832031  297.563782  671.239258   48.132462  891.478333  -47221.671875  1247.182129
  240.000000  8458.458984  -67799.093750  -59241.527344  10209.454102  -49032.074219  303.299469  514.091125   48.220581  889.849243  -47289.726562  2895.918701
  241.000000  8441.482422  -67677.789062  -59138.375000  10124.133789  -49014.242188  300.764801  498.042999   48.425308  886.087219  -47264.500000  2999.065918
  242.000000  8659.175781  -67908.453125  -59155.007812  10155.069336  -48999.937500  301.683838  770.638611   48.211330  890.019958  -47257.925781  960.810120
  243.000000  8564.259766  -67850.000000  -59181.238281  10184.047852  -48997.191406  302.544708  643.183716   48.147606  891.197937  -47257.484375  2154.104492
  244.000000  8228.978516  -67383.859375  -59062.417969  10087.234375  -48975.183594  299.668610  319.720490   48.229004  889.693787  -47232.535156  1184.393066
  245.000000  8512.654297  -67669.046875  -59059.453125  10082.524414  -48976.929688  299.528687  632.885437   48.308746  888.225220  -47231.398438    7.534555
  246.000000  8485.494141  -67607.812500  -59022.332031  10028.894531  -48993.437500  297.935455  540.719788   48.339748  887.655579  -47246.785156  3148.070068
  247.000000  8447.103516  -67578.421875  -59030.472656  10069.390625  -48961.082031  299.138519  592.008240   48.280109  888.752075  -47216.585938  913.814697
  248.000000  8597.442383  -67794.968750  -59090.433594  10124.207031  -48966.226562  300.766968  696.562927   48.304214  888.308533  -47220.859375  795.087341
  249.000000  8503.689453  -67871.687500  -59274.203125  10204.584961  -49069.617188  303.154816  456.834503   48.382122  886.878113  -47321.433594  191.348785
  250.000000  8569.578125  -67890.078125  -59215.035156  10186.656250  -49028.378906  302.622192  601.814697   48.314243  888.124146  -47282.648438   -1.637903
  251.000000  8505.191406  -67563.468750  -58953.082031  9932.210938  -49020.871094  295.063202  681.181458   48.190964  890.396118  -47279.593750  4341.724121
  252.000000  8511.570312  -67899.984375  -59293.710938  10348.909180  -48944.800781  307.442352  474.770844   48.317005  888.073364  -47198.972656  1975.928223
  253.000000  8528.554688  -67660.421875  -59030.867188  10097.296875  -48933.570312  299.967529  593.848083   48.405193  886.455444  -47184.554688  -824.763367
  254.000000  8575.332031  -67653.781250  -58980.886719  10060.142578  -48920.742188  298.863770  623.896362   48.368732  887.123657  -47173.042969  -1322.044556
  255.000000  8411.469727  -67644.921875  -59142.355469  10204.739258  -48937.617188  303.159393  431.846588   48.282227  888.713074  -47193.042969  4134.874512
  256.000000  8278.710938  -67574.093750  -59198.914062  10265.675781  -48933.238281  304.969696  333.718140   48.414574  886.283691  -47183.882812  -823.516541
  257.000000  8635.399414  -67903.078125  -59169.117188  10238.697266  -48930.421875  304.168213  617.052429   48.418694  886.208252  -47180.917969  -1508.209839
  258.000000  8333.475586  -67599.796875  -59162.945312  10191.306641  -48971.640625  302.760345  410.841888   48.330166  887.831543  -47225.335938  873.269958
  259.000000  8476.087891  -67599.890625  -59016.636719  9961.314453  -49055.320312  295.927826  623.057251   48.168972  890.802612  -47314.839844  -1323.338013
  260.000000  8339.773438  -67385.664062  -58943.691406  9999.953125  -48943.738281  297.075684  436.089966   48.366547  887.163757  -47196.117188  4101.900879
  261.000000  8425.767578  -67587.328125  -59065.425781  10074.334961  -48991.089844  299.285400  563.571716   48.250526  889.296936  -47247.660156  -345.179260
  262.000000  8523.457031  -67623.531250  -59002.117188  10016.924805  -48985.191406  297.579865  683.371643   48.354965  887.376221  -47237.988281  -494.800201
  263.000000  8622.019531  -67642.117188  -58920.171875  9955.176758  -48964.996094  295.745483  799.076660   48.304459  888.304077  -47219.621094  1336.067505
  264.000000  8156.741211  -67340.406250  -59079.148438  10227.866211  -48851.281250  303.846466  235.990768   48.208340  890.075195  -47109.378906  1519.719604
  265.000000  8507.120117  -67718.601562  -59114.921875  10157.756836  -48957.164062  301.763672  547.469727   48.267895  888.976990  -47213.109375  2334.762939
  266.000000  8633.910156  -67591.718750  -58854.222656  9883.138672  -48971.085938  293.605377  890.963562   48.236557  889.554504  -47228.164062  985.528809
  267.000000  8453.936523  -67643.039062  -59088.570312  10194.865234  -48893.703125  302.866058  558.566956   48.290512  888.560608  -47148.832031  2186.013428
  268.000000  8548.935547  -67501.046875  -58857.597656  9906.882812  -48950.714844  294.310760  693.298401   48.291569  888.541138  -47205.804688  2324.386475
  269.000000  8449.621094  -67669.500000  -59137.363281  10111.750977  -49025.613281  300.396942  398.395386   48.378361  886.947083  -47277.566406  4099.949219
  270.000000  8629.819336  -67925.000000  -59186.460938  10156.551758  -49029.910156  301.727875  627.368408   48.406231  886.436401  -47280.855469  2332.313232
  271.000000  8514.861328  -67751.867188  -59147.125000  10106.035156  -49041.089844  300.227142  582.737854   48.316463  888.083313  -47295.281250  -299.019379
  272.000000  8537.971680  -67791.593750  -59153.214844  10137.039062  -49016.175781  301.148193  690.843689   48.217461  889.906799  -47273.941406  -317.014526
  273.000000  8449.101562  -67557.812500  -59009.417969  10036.355469  -48973.062500  298.157104  571.199158   48.357044  887.338074  -47225.785156  463.711761
  274.000000  8585.628906  -68033.296875  -59355.558594  10410.605469  -48944.953125  309.275208  553.305054   48.218430  889.888916  -47202.683594  -173.509491
  275.000000  8511.070312  -67685.390625  -59081.253906  10010.818359  -49070.437500  297.398468  649.125305   48.239628  889.497864  -47327.402344  -440.093353
  276.000000  8500.739258  -67624.898438  -59023.289062  9975.109375  -49048.179688  296.337616  628.580811   48.288872  888.590759  -47303.367188  1901.098145
  277.000000  8369.155273  -67699.554688  -59236.390625  10257.287109  -48979.101562  304.720490  329.738342   48.294346  888.490051  -47234.089844  -1008.970459
  278.000000  8422.122070  -67723.898438  -59200.718750  10171.302734  -49029.414062  302.166077  509.679535   48.194469  890.331360  -47288.011719  2774.150879
  279.000000  8307.521484  -67356.390625  -58937.375000  9989.043945  -48948.332031  296.751587  440.971710   48.353512  887.402893  -47201.183594  451.698364
  280.000000  8583.223633  -67607.453125  -58921.921875  10032.585938  -48889.335938  298.045135  700.501404   48.251938  889.270935  -47145.855469  1884.854980
  281.000000  8558.455078  -67728.953125  -59072.496094  10060.082031  -49012.414062  298.861969  606.093567   48.347771  887.508240  -47265.472656  839.192749
  282.000000  8397.576172  -67710.796875  -59206.312500  10197.128906  -49009.183594  302.933319  419.672455   48.303093  888.329163  -47263.855469  776.992859
  283.000000  8433.123047  -67634.828125  -59110.187500  10119.075195  -48991.113281  300.614532  509.895844   48.328941  887.854065  -47244.851562  437.416138
  284.000000  8546.001953  -67578.562500  -58933.226562  9998.333984  -48934.890625  297.027588  724.613770   48.213795  889.974487  -47192.789062  2602.271973
  285.000000  8585.335938  -67790.609375  -59109.843750  10064.432617  -49045.410156  298.991211  621.726379   48.294575  888.485840  -47300.390625  460.069489
  286.000000  8681.380859  -67768.171875  -58992.570312  9983.170898  -49009.398438  296.577118  854.187256   48.103203  892.020569  -47271.292969  -114.772125
  287.000000  8522.757812  -67681.460938  -59057.390625  10077.604492  -48979.785156  299.382507  626.477173   48.372932  887.046631  -47231.933594  532.744629
  288.000000  8503.320312  -67800.437500  -59197.468750  10213.929688  -48983.539062  303.432434  540.961182   48.218330  889.890747  -47241.273438  2803.887451
  289.000000  8486.020508  -67799.140625  -59208.781250  10166.221680  -49042.558594  302.015137  554.085388   48.289757  888.574524  -47297.714844  -335.716522
  290.000000  8667.402344  -68020.468750  -59255.546875  10237.076172  -49018.468750  304.120056  641.345032   48.304016  888.312195  -47273.109375  2058.424072
  291.000000  8554.634766  -67725.765625  -59074.968750  10088.840820  -48986.128906  299.716339  625.148621   48.193169  890.355347  -47244.773438  1157.455078
  292.000000  8571.162109  -67712.828125  -59043.042969  10068.918945  -48974.125000  299.124481  674.362244   48.289680  888.575928  -47229.281250  2425.338867
  293.000000  8486.156250  -67623.546875  -59035.757812  10026.644531  -49009.113281  297.868622  627.585083   48.220474  889.851196  -47266.769531  1834.273071
  294.000000  8443.889648  -67534.609375  -59006.257812  10052.167969  -48954.089844  298.626862  564.734924   48.341373  887.625732  -47207.378906  -664.543945
  295.000000  8360.917969  -67769.765625  -59318.710938  10379.861328  -48938.851562  308.361877  390.284760   48.200462  890.220642  -47197.234375  1932.532349
  296.000000  8368.950195  -67428.195312  -58970.187500  10122.603516  -48847.585938  300.719330  483.045990   48.295799  888.463318  -47102.523438  196.443054
  297.000000  8448.868164  -67595.453125  -59055.945312  10086.448242  -48969.496094  299.645264  536.586548   48.295086  888.476440  -47224.457031  1831.168091
  298.000000  8332.896484  -67471.187500  -59035.175781  10084.724609  -48950.453125  299.594055  436.010742   48.249809  889.310181  -47207.050781  2625.503906
  299.000000  8540.986328  -67839.343750  -59203.324219  10264.494141  -48938.828125  304.934570  624.746643   48.300541  888.376099  -47193.593750  1849.519165
  300.000000  8511.981445  -67730.265625  -59119.832031  10067.226562  -49052.605469  299.074219  574.782593   48.213661  889.976929  -47310.507812  -1267.514648
  301.000000  8582.291016  -67684.062500  -59006.351562  10086.154297  -48920.195312  299.636505  690.948181   48.300949  888.368591  -47174.945312  815.523987
  302.000000  8481.531250  -67842.398438  -59265.218750  10297.685547  -48967.531250  305.920624  458.343842   48.309612  888.209290  -47221.968750  -708.943054
  303.000000  8584.984375  -67645.281250  -58955.250000  9959.247070  -48996.003906  295.866394  727.220398   48.274231  888.860291  -47251.718750  405.806549
  304.000000  8657.313477  -67852.625000  -59102.875000  10082.000000  -49020.875000  299.513092  694.266785   48.267273  888.988403  -47276.843750  -207.328629
  305.000000  8455.758789  -67669.593750  -59108.687500  10123.746094  -48984.941406  300.753296  532.577820   48.241913  889.455750  -47241.824219  1645.667114
  306.000000  8530.063477  -67666.804688  -59040.652344  10088.233398  -48952.417969  299.698273  593.856995   48.263508  889.057739  -47208.519531  3402.399658
  307.000000  8443.012695  -67488.718750  -58951.152344  10026.332031  -48924.820312  297.859344  559.814270   48.283798  888.684143  -47180.191406  623.596191
  308.000000  8464.567383  -67532.406250  -58972.812500  10132.459961  -48840.351562  301.012146  585.583862   48.309422  888.212769  -47094.796875  280.754913
  309.000000  8770.090820  -67751.125000  -58875.214844  9875.023438  -49000.191406  293.364319  969.846375   48.256916  889.179199  -47256.531250  1589.701782
  310.000000  8341.514648  -67553.656250  -59112.375000  10106.751953  -49005.625000  300.248413  449.419434   48.230659  889.663269  -47262.914062  2500.779785
  311.000000  8749.469727  -67976.015625  -59125.316406  10112.763672  -49012.554688  300.427032  843.221191   48.262531  889.075745  -47268.691406  3172.200439
  312.000000  8350.134766  -67336.656250  -58887.210938  9953.029297  -48934.179688  295.681671  499.196930   48.323120  887.960999  -47188.128906  1277.898560
  313.000000  8598.583984  -67602.492188  -58893.988281  9972.044922  -48921.945312  296.246582  750.139099   48.296700  888.446777  -47176.847656  182.200836
  314.000000  8606.718750  -67773.328125  -59064.464844  10188.533203  -48875.929688  302.677948  753.633118   48.208061  890.080322  -47134.035156  1797.490234
  315.000000  8403.623047  -67271.093750  -58768.371094  10097.943359  -48670.429688  299.986755  549.920105   48.424641  886.099426  -46920.710938  -1848.508911
  316.000000  8501.572266  -67702.375000  -59101.582031  10140.818359  -48960.765625  301.260468  571.599304   48.242195  889.450562  -47217.640625  2209.879150
  317.000000  8349.710938  -67519.546875  -59061.945312  10113.761719  -48948.183594  300.456665  465.690521   48.244480  889.408386  -47204.972656  1641.485107
  318.000000  8277.597656  -67571.765625  -59204.839844  10234.391602  -48970.449219  304.040314  360.749542   48.179874  890.601013  -47229.574219  2212.549561
  319.000000  8566.095703  -67692.031250  -59029.246094  10094.600586  -48934.644531  299.887451  680.520752   48.290051  888.569092  -47189.789062  -2336.093506
  320.000000  8222.486328  -67820.968750  -59498.296875  10533.785156  -48964.511719  312.934601  143.717087   48.369064  887.117554  -47216.800781  3371.170166
  321.000000  8582.084961  -67795.875000  -59111.542969  10071.367188  -49040.175781  299.197235  644.908875   48.353268  887.407349  -47293.035156  -1822.681030
  322.000000  8667.708008  -68083.453125  -59319.511719  10253.119141  -49066.390625  304.596649  687.051514   48.404236  886.472961  -47317.410156  440.221222
  323.000000  8500.373047  -67465.062500  -58869.199219  9823.253906  -49045.945312  291.826355  690.506836   48.371441  887.073975  -47298.148438  -64.559441
  324.000000  8490.599609  -67555.453125  -58967.550781  10060.271484  -48907.281250  298.867584  633.468933   48.285858  888.646240  -47162.578125  2217.315186
  325.000000  8696.615234  -67796.656250  -58999.031250  10019.796875  -48979.234375  297.665192  848.223389   48.255043  889.213745  -47235.644531  287.738647
  326.000000  8315.773438  -67550.171875  -59130.246094  10152.160156  -48978.085938  301.597412  373.757843   48.380859  886.901306  -47229.949219  -80.770706
  327.000000  8287.175781  -67489.609375  -59097.390625  10258.016602  -48839.375000  304.742157  386.192535   48.245037  889.398132  -47096.144531  1532.236694
  328.000000  8353.128906  -67365.375000  -58911.144531  10116.398438  -48794.746094  300.535004  492.058807   48.378704  886.940796  -47046.687500  -654.806213
  329.000000  8485.410156  -67526.570312  -58955.253906  10059.277344  -48895.976562  298.838074  585.954163   48.367340  887.149170  -47148.328125  1471.479004
  330.000000  8561.431641  -67603.585938  -58938.898438  9893.292969  -49045.605469  293.907043  706.208191   48.210583  890.033752  -47303.621094  1028.687866
  331.000000  8638.421875  -67778.523438  -59049.222656  10133.089844  -48916.132812  301.030853  755.777161   48.334263  887.756287  -47169.679688  -850.126587
  332.000000  8630.851562  -67680.320312  -58954.328125  9994.674805  -48959.652344  296.918884  715.601257   48.361488  887.256531  -47212.214844  2186.914307
  333.000000  8525.570312  -67646.734375  -59028.187500  9989.623047  -49038.562500  296.768799  632.721802   48.274384  888.857483  -47294.273438  -1224.671509
  334.000000  8645.039062  -67899.312500  -59156.195312  10093.983398  -49062.210938  299.869110  686.656006   48.218769  889.882629  -47319.929688  495.239594
  335.000000  8568.009766  -67914.546875  -59247.195312  10147.110352  -49100.085938  301.447388  592.189026   48.270668  888.925903  -47355.929688  -301.671021
  336.000000  8442.326172  -67569.546875  -59029.042969  10153.531250  -48875.511719  301.638123  655.080566   48.226929  889.732117  -47132.937500  1676.796509
  337.000000  8474.027344  -67702.062500  -59130.632812  10225.680664  -48904.953125  303.781525  623.187317   48.155994  891.042664  -47164.941406  1036.080078
  338.000000  8400.462891  -67584.460938  -59091.679688  10140.949219  -48950.730469  301.264343  488.549194   48.227772  889.716553  -47208.125000  1329.986450
  339.000000  8514.768555  -67862.710938  -59242.378906  10165.784180  -49076.593750  302.002136  583.576538   48.188229  890.446655  -47335.417969  575.937378
  340.000000  8502.174805  -67631.335938  -59030.605469  9998.944336  -49031.660156  297.045715  646.857849   48.275684  888.833496  -47287.324219  -162.975723
  341.000000  8433.183594  -67568.648438  -59031.902344  10045.279297  -48986.625000  298.422211  395.707672   48.483391  885.025696  -47234.781250   89.308655
  342.000000  8552.938477  -67620.265625  -58964.898438  9998.270508  -48966.628906  297.025696  734.182800   48.294147  888.493713  -47221.625000  2144.833496
  343.000000  8552.920898  -67652.015625  -59014.308594  10070.357422  -48943.953125  299.167236  684.576599   48.284267  888.675537  -47199.304688  -813.830750
  344.000000  8358.277344  -67481.296875  -59024.707031  10142.380859  -48882.328125  301.306885  427.928467   48.285831  888.646729  -47137.625000  2730.478516
  345.000000  8508.286133  -67577.328125  -58974.117188  10071.847656  -48902.269531  299.211487  627.663757   48.342407  887.606750  -47155.523438  1466.331177
  346.000000  8590.162109  -67652.703125  -58968.015625  10030.356445  -48937.660156  297.978882  699.927734   48.302589  888.338440  -47192.351562  1261.475464
  347.000000  8571.548828  -67704.968750  -59038.609375  10170.583984  -48868.023438  302.144745  689.156799   48.407623  886.410950  -47118.917969  552.916260
  348.000000  8690.068359  -67846.515625  -59055.828125  10065.484375  -48990.343750  299.022461  887.917297   48.104073  892.004456  -47252.207031  1830.503296
  349.000000  8453.619141  -67642.414062  -59082.160156  10156.017578  -48926.140625  301.712006  569.088745   48.403893  886.479248  -47177.171875   33.113289
  350.000000  8553.615234  -67655.515625  -59002.539062  9946.758789  -49055.781250  295.495392  771.939636   48.310429  888.194275  -47310.187500  2171.614014
  351.000000  8287.435547  -67587.750000  -59203.089844  10207.457031  -48995.632812  303.240143  384.537842   48.340954  887.633423  -47248.937500  365.480225
  352.000000  8438.812500  -67414.070312  -58875.054688  9939.063477  -48935.992188  295.266785  582.752441   48.368568  887.126648  -47188.300781  1710.604614
  353.000000  8508.302734  -67495.640625  -58880.675781  9910.661133  -48970.015625  294.423004  692.050049   48.255630  889.202881  -47226.402344  311.015381
  354.000000  8437.339844  -67689.109375  -59159.652344  10103.055664  -49056.597656  300.138611  499.144501   48.317875  888.057373  -47310.738281  -362.875641
  355.000000  8667.574219  -67889.320312  -59132.222656  10076.816406  -49055.406250  299.359100  731.824890   48.271179  888.916443  -47311.230469  268.956421
  356.000000  8427.307617  -67736.804688  -59202.878906  10247.342773  -48955.535156  304.425049  445.943268   48.395638  886.630432  -47206.863281  -815.114380
  357.000000  8504.750000  -67775.000000  -59168.476562  10137.410156  -49031.066406  301.159241  499.395996   48.409554  886.375610  -47281.890625  1879.276245
  358.000000  8422.927734  -67675.101562  -59145.878906  10210.742188  -48935.136719  303.337738  522.057068   48.340939  887.633728  -47188.441406  1193.918945
  359.000000  8641.246094  -67762.078125  -59022.914062  10046.599609  -48976.312500  298.461426  682.670593   48.332909  887.781189  -47229.906250  -1427.811890
  360.000000  8638.515625  -67739.398438  -59013.542969  10011.388672  -49002.156250  297.415405  764.313293   48.307922  888.240356  -47256.656250  -1003.509705
  361.000000  8301.482422  -67438.625000  -59037.570312  10059.746094  -48977.824219  298.851990  326.001007   48.446445  885.700623  -47227.316406  1221.581909
  362.000000  8663.738281  -67742.578125  -58986.296875  10048.232422  -48938.062500  298.509949  793.154358   48.285526  888.652344  -47193.371094  -181.254410
  363.000000  8401.880859  -67507.570312  -59015.144531  10072.330078  -48942.812500  299.225830  528.686401   48.191639  890.383606  -47201.511719  2883.658936
  364.000000  8709.417969  -67856.796875  -59035.207031  9977.730469  -49057.476562  296.415497  789.356262   48.284672  888.668091  -47312.816406  -425.843109
  365.000000  8445.869141  -67556.640625  -59009.261719  10110.784180  -48898.476562  300.368225  584.251221   48.354359  887.387329  -47151.296875  515.664246
  366.000000  8587.173828  -67630.703125  -58944.726562  9992.816406  -48951.910156  296.863647  702.205383   48.464062  885.378662  -47200.765625  -495.990051
  367.000000  8505.278320  -67862.078125  -59261.476562  10218.172852  -49043.304688  303.558472  444.652618   48.373905  887.028809  -47295.417969  111.412979
  368.000000  8655.994141  -67827.484375  -59073.156250  10114.568359  -48958.585938  300.480621  754.996277   48.319714  888.023621  -47212.656250  -525.378662
  369.000000  8384.933594  -67520.632812  -59033.523438  10147.734375  -48885.789062  301.465912  480.827545   48.468056  885.305725  -47134.500000  718.203125
  370.000000  8416.877930  -67546.468750  -59037.558594  10100.851562  -48936.707031  300.073151  557.351624   48.192886  890.360596  -47195.363281  1263.417358
  371.000000  8469.265625  -67587.218750  -59021.054688  10120.746094  -48900.308594  300.664154  549.427673   48.245094  889.397095  -47157.078125  3068.580811
  372.000000  8604.490234  -67617.609375  -58921.371094  10021.654297  -48899.718750  297.720367  681.350525   48.254833  889.217590  -47156.136719  -1690.125366
  373.000000  8495.354492  -67659.132812  -59062.625000  10092.250977  -48970.375000  299.817627  602.967773   48.226463  889.740662  -47227.816406  1214.168213
  374.000000  8460.281250  -67675.093750  -59110.152344  10030.832031  -49079.320312  297.993011  642.174500   48.101215  892.057434  -47341.289062  653.310791
  375.000000  8389.166016  -67504.531250  -59015.363281  10205.658203  -48809.703125  303.186707  480.500885   48.407623  886.410950  -47060.597656  3275.555908
  376.000000  8670.824219  -67840.546875  -59079.371094  10085.091797  -48994.281250  299.604950  864.253967   48.113792  891.824219  -47255.792969  -401.940247
  377.000000  8425.439453  -67526.835938  -59011.199219  10109.886719  -48901.312500  300.341553  489.320648   48.277416  888.801636  -47156.914062  -409.260925
  378.000000  8475.875977  -67562.750000  -58988.042969  10095.824219  -48892.218750  299.923798  610.645996   48.211899  890.009460  -47150.187500  2918.325928
  379.000000  8385.656250  -67687.781250  -59209.234375  10175.845703  -49033.390625  302.301056  446.797974   48.295002  888.477966  -47288.355469  -1469.323730
  380.000000  8393.119141  -67461.890625  -58979.406250  10062.718750  -48916.687500  298.940308  508.663452   48.299500  888.395264  -47171.492188  150.489990
  381.000000  8581.945312  -68031.546875  -59345.648438  10283.052734  -49062.593750  305.485931  624.399231   48.178349  890.629272  -47321.773438  703.478394
  382.000000  8434.416992  -67450.203125  -58924.195312  10071.459961  -48852.734375  299.199982  569.064209   48.291676  888.539185  -47107.820312  1971.038818
  383.000000  8492.808594  -67760.296875  -59177.312500  10291.667969  -48885.644531  305.741852  528.186462   48.348179  887.500793  -47138.687500  -407.752228
  384.000000  8535.905273  -67782.687500  -59143.429688  10070.291016  -49073.140625  299.165253  555.518860   48.261818  889.088867  -47329.304688  947.021484
  385.000000  8449.305664  -67718.445312  -59179.132812  10194.524414  -48984.609375  302.855957  520.232666   48.131901  891.488708  -47245.468750  -3157.071777
  386.000000  8464.101562  -67607.281250  -59054.449219  10131.318359  -48923.132812  300.978241  583.765442   48.272171  888.898193  -47178.921875  255.237717
  387.000000  8375.783203  -67488.257812  -59008.160156  10096.378906  -48911.781250  299.940277  497.814606   48.302734  888.335754  -47166.468750  360.375092
  388.000000  8482.089844  -67819.125000  -59239.316406  10349.455078  -48889.859375  307.458588  534.183411   48.334110  887.759094  -47143.410156  -107.582794
  389.000000  8491.863281  -67521.015625  -58931.433594  9977.718750  -48953.714844  296.415161  696.745605   48.253277  889.246277  -47210.187500  2747.859375
  390.000000  8696.904297  -67950.906250  -59153.464844  10169.673828  -48983.789062  302.117706  805.826172   48.256065  889.194885  -47240.160156  1932.205688
  391.000000  8457.135742  -67763.203125  -59210.617188  10243.708008  -48966.910156  304.317078  407.778564   48.355888  887.359253  -47219.675781  1867.542480
  392.000000  8592.296875  -67663.695312  -58976.867188  9983.751953  -48993.117188  296.594391  781.885742   48.205219  890.132812  -47251.328125  -256.740570
  393.000000  8530.578125  -67446.921875  -58822.390625  9880.043945  -48942.347656  293.513458  697.264954   48.335575  887.732178  -47195.847656  1642.370972
  394.000000  8438.621094  -67350.781250  -58816.621094  9927.617188  -48889.003906  294.926758  621.758240   48.294044  888.495605  -47144.003906  296.126312
  395.000000  8474.296875  -67692.515625  -59111.972656  10211.244141  -48900.726562  303.352661  539.490051   48.252834  889.254395  -47157.214844  -833.046265
  396.000000  8428.666016  -67490.546875  -58968.250000  10017.627930  -48950.621094  297.600769  566.861267   48.172371  890.739746  -47210.015625  1692.864502
  397.000000  8561.275391  -67467.046875  -58801.074219  9839.662109  -48961.414062  292.313812  771.675049   48.291225  888.547485  -47216.515625  2919.566406
  398.000000  8479.857422  -67762.578125  -59190.207031  10222.666016  -48967.539062  303.691956  475.535614   48.376701  886.977539  -47219.550781  899.794189
  399.000000  8531.775391  -67528.046875  -58892.441406  10092.550781  -48799.890625  299.826538  642.381104   48.473789  885.200989  -47048.394531  558.352234
  400.000000  8569.024414  -67665.390625  -59004.179688  10176.253906  -48827.925781  302.313171  665.658203   48.418468  886.212402  -47078.429688  921.241638
  401.000000  8552.005859  -67455.765625  -58799.906250  9899.095703  -48900.812500  294.079437  759.420227   48.306297  888.270264  -47155.371094  1615.320190
  402.000000  8568.332031  -67829.906250  -59174.152344  10049.982422  -49124.171875  298.561920  580.118958   48.295952  888.460510  -47379.101562  1210.264282
  403.000000  8617.028320  -68018.875000  -59304.687500  10339.966797  -48964.718750  307.176697  626.955139   48.243382  889.428650  -47221.550781  -223.335922
  404.000000  8468.984375  -67618.421875  -59038.277344  10012.839844  -49025.437500  297.458527  621.741882   48.272427  888.893494  -47281.218750  2057.577393
  405.000000  8443.498047  -67901.468750  -59355.054688  10316.523438  -49038.531250  306.480286  354.701996   48.348587  887.493286  -47291.558594  -2855.735840
  406.000000  8669.533203  -67577.515625  -58810.378906  9804.720703  -49005.656250  291.275757  914.296875   48.363575  887.218262  -47258.144531  1851.090576
  407.000000  8523.755859  -67751.937500  -59125.648438  10030.216797  -49095.429688  297.974731  622.251221   48.273739  888.869324  -47351.164062  -11.195651
  408.000000  8523.408203  -67816.851562  -59191.925781  10145.808594  -49046.117188  301.408722  637.215454   48.214817  889.955627  -47303.980469  1470.671997
  409.000000  8326.816406  -67635.687500  -59209.777344  10214.878906  -48994.898438  303.460632  479.916656   48.067268  892.687439  -47258.093750  1214.582397
  410.000000  8373.095703  -67458.718750  -58984.941406  10063.887695  -48921.054688  298.975037  483.327057   48.377705  886.959106  -47173.031250  -275.324982
  411.000000  8555.170898  -67559.328125  -58907.324219  9885.203125  -49022.121094  293.666718  795.539246   48.198711  890.252991  -47280.566406  1195.315063
  412.000000  8479.736328  -67425.007812  -58834.257812  9920.882812  -48913.375000  294.726685  629.426331   48.391735  886.701965  -47164.843750  514.049988
  413.000000  8813.855469  -67876.828125  -58965.332031  9950.102539  -49015.230469  295.594727  1100.289429   48.100876  892.063721  -47277.210938  313.526672
  414.000000  8505.250000  -67619.414062  -59013.777344  10032.457031  -48981.320312  298.041290  625.624451   48.272484  888.892456  -47237.097656  -336.042175
  415.000000  8555.345703  -67738.718750  -59090.101562  10111.115234  -48978.984375  300.378052  668.569397   48.356770  887.343140  -47231.718750  1954.978271
  416.000000  8483.558594  -67415.656250  -58833.710938  9807.762695  -49025.949219  291.366150  711.090759   48.237915  889.529480  -47282.976562  744.481506
  417.000000  8416.582031  -67625.328125  -59116.960938  10105.449219  -49011.511719  300.209717  523.696960   48.244301  889.411743  -47268.308594  1861.237671
  418.000000  8438.252930  -67679.835938  -59142.593750  10117.798828  -49024.796875  300.576599  519.700378   48.330723  887.821350  -47278.472656  -555.335815
  419.000000  8541.493164  -67657.328125  -59011.992188  10057.766602  -48954.226562  298.793182  686.672852   48.231285  889.651733  -47211.492188  542.779541
  420.000000  8487.392578  -67868.875000  -59288.734375  10198.080078  -49090.656250  302.961578  532.787842   48.258682  889.146667  -47346.933594  -305.424133
  421.000000  8463.349609  -67615.937500  -59049.105469  10152.378906  -48896.726562  301.603912  561.282349   48.264198  889.045044  -47152.804688  490.621735
  422.000000  8749.619141  -67656.656250  -58800.863281  9957.737305  -48843.125000  295.821533  922.373718   48.368107  887.135132  -47095.449219  923.911194
  423.000000  8413.261719  -67504.687500  -58985.457031  10096.687500  -48888.769531  299.949432  570.976501   48.276272  888.822693  -47144.410156  980.901428
  424.000000  8526.996094  -67714.375000  -59089.523438  10008.255859  -49081.265625  297.322327  576.143799   48.409771  886.371582  -47332.082031  338.903687
  425.000000  8458.654297  -67486.625000  -58922.457031  9999.637695  -48922.820312  297.066315  613.703125   48.411827  886.333984  -47173.562500  1162.982910
  426.000000  8417.112305  -67809.976562  -59305.246094  10350.171875  -48955.074219  307.479889  415.641693   48.230869  889.659424  -47212.355469  550.440186
  427.000000  8492.773438  -67659.195312  -59068.191406  10163.701172  -48904.492188  301.940247  530.463928   48.256653  889.184082  -47160.843750  3101.618652
  428.000000  8560.097656  -67702.062500  -59043.351562  10101.491211  -48941.859375  300.092133  700.933167   48.145107  891.244202  -47202.242188  1165.981689
  429.000000  8483.419922  -67587.429688  -58994.113281  10062.351562  -48931.761719  298.929382  629.172180   48.310955  888.184631  -47186.152344  1319.335083
  430.000000  8549.630859  -67527.343750  -58876.464844  9916.074219  -48960.390625  294.583832  696.732239   48.334900  887.744629  -47213.914062  606.169250
  431.000000  8572.260742  -67672.281250  -58984.066406  10039.763672  -48944.304688  298.258362  843.359863   48.005478  893.836487  -47209.730469  -332.879547
  432.000000  8451.150391  -67449.093750  -58906.617188  10112.728516  -48793.890625  300.425964  699.345032   48.220524  889.850281  -47051.546875  693.942261
  433.000000  8214.942383  -67260.640625  -58951.503906  10158.853516  -48792.648438  301.796234  368.295441   48.333611  887.768311  -47046.218750  -315.498993
  434.000000  8640.126953  -67950.187500  -59215.191406  10213.170898  -49002.019531  303.409882  780.544617   48.136757  891.398804  -47262.703125  2832.680908
  435.000000  8568.512695  -67802.546875  -59139.562500  10131.970703  -49007.593750  300.997620  641.303284   48.286316  888.637817  -47262.871094  2371.903076
  436.000000  8510.545898  -67529.039062  -58918.523438  9966.908203  -48951.617188  296.093994  776.006531   48.143211  891.279297  -47212.066406  2155.418701
  437.000000  8690.688477  -67770.984375  -58987.222656  9974.052734  -49013.171875  296.306244  893.412415   48.186966  890.469971  -47272.039062  -1439.318848
  438.000000  8356.013672  -67470.265625  -59021.984375  9963.128906  -49058.855469  295.981720  493.398315   48.051037  892.988953  -47322.636719  2824.424805
  439.000000  8587.447266  -67618.781250  -58929.066406  9997.670898  -48931.394531  297.007874  800.591980   48.196552  890.292847  -47189.917969  2820.999756
  440.000000  8771.900391  -67894.093750  -59029.484375  10112.229492  -48917.253906  300.411163  884.227112   48.315655  888.098206  -47171.472656  506.583221
  441.000000  8609.335938  -67609.046875  -58907.324219  9860.288086  -49047.035156  292.926544  719.586975   48.326252  887.903442  -47300.871094  -425.122742
  442.000000  8357.716797  -67358.484375  -58899.851562  9940.306641  -48959.546875  295.303711  503.264069   48.380402  886.909668  -47211.425781  273.686005
  443.000000  8607.495117  -67969.781250  -59269.945312  10304.470703  -48965.476562  306.122192  622.738220   48.308006  888.238831  -47219.972656  306.838562
  444.000000  8566.516602  -67627.226562  -58956.570312  9930.998047  -49025.570312  295.027191  640.889709   48.370300  887.094910  -47277.816406  1878.155151
  445.000000  8480.678711  -67577.601562  -58994.835938  9976.446289  -49018.390625  296.377350  629.453186   48.204815  890.140259  -47276.613281  695.478943
  446.000000  8638.027344  -67688.789062  -58964.773438  9985.146484  -48979.625000  296.635803  861.343262   48.227657  889.718628  -47237.023438  1574.752930
  447.000000  8507.825195  -67636.843750  -59036.226562  10038.443359  -48997.781250  298.219147  680.463989   48.087177  892.317871  -47260.253906  122.971558
  448.000000  8537.511719  -67636.500000  -59003.089844  10020.876953  -48982.210938  297.697266  640.008057   48.303257  888.326172  -47236.878906  -1722.610718
  449.000000  8379.091797  -67475.617188  -59000.261719  10060.777344  -48939.484375  298.882629  496.447174   48.261837  889.088562  -47195.648438  366.023285
  450.000000  8611.828125  -67823.359375  -59101.406250  10028.072266  -49073.335938  297.911041  630.849060   48.385136  886.822876  -47325.042969  -1116.727905
  451.000000  8484.984375  -67591.250000  -59008.753906  9959.765625  -49048.988281  295.881805  611.440125   48.252491  889.260742  -47305.488281  3007.846924
  452.000000  8571.001953  -67648.531250  -58982.886719  9956.933594  -49025.953125  295.797668  670.043396   48.230026  889.674927  -47283.265625  550.993347
  453.000000  8540.479492  -67618.632812  -58978.496094  9879.733398  -49098.761719  293.504211  678.997986   48.283203  888.695129  -47354.152344  2568.139648
  454.000000  8536.301758  -67531.898438  -58900.042969  10024.571289  -48875.472656  297.807037  676.516418   48.265385  889.023193  -47131.507812  1632.155151
  455.000000  8407.206055  -67677.328125  -59177.843750  10182.656250  -48995.187500  302.503357  447.935272   48.284122  888.678162  -47250.546875  1002.920715
  456.000000  8295.787109  -67487.882812  -59093.785156  10171.260742  -48922.523438  302.164825  348.781982   48.328381  887.864380  -47176.281250  1957.610107
  457.000000  8346.258789  -67404.890625  -58964.605469  10066.812500  -48897.792969  299.061920  536.018250   48.235287  889.577942  -47154.914062  818.049011
  458.000000  8609.484375  -67890.968750  -59175.941406  10186.206055  -48989.734375  302.608826  615.283264   48.311810  888.168884  -47244.093750  -100.290955
  459.000000  8442.222656  -67453.992188  -58922.410156  10070.410156  -48852.000000  299.168793  622.313660   48.286987  888.625488  -47107.253906  -75.065086
  460.000000  8770.392578  -67718.507812  -58843.835938  9902.255859  -48941.578125  294.173309  916.142273   48.271641  888.907959  -47197.386719  -329.211639
  461.000000  8861.708984  -67973.593750  -59018.277344  10041.586914  -48976.691406  298.312531  968.825012   48.349117  887.483582  -47229.703125  -487.367432
  462.000000  8425.220703  -67535.062500  -59009.585938  10092.195312  -48917.390625  299.815979  514.567688   48.317589  888.062683  -47171.539062  2937.000977
  463.000000  8357.364258  -67344.046875  -58885.761719  9880.843750  -49004.917969  293.537201  510.661285   48.248737  889.329956  -47261.554688  1788.842529
  464.000000  8317.885742  -67217.140625  -58790.937500  9859.034180  -48931.902344  292.889313  509.654327   48.249645  889.313171  -47188.507812  2276.333008
  465.000000  8359.804688  -67441.546875  -58989.105469  10103.315430  -48885.789062  300.146332  441.897675   48.463081  885.396606  -47134.679688  3155.025391
  466.000000  8548.505859  -67621.984375  -58978.761719  10123.792969  -48854.968750  300.754669  709.359192   48.275120  888.843933  -47110.652344  1740.549683
  467.000000  8553.871094  -67537.140625  -58881.679688  10039.081055  -48842.597656  298.238068  670.201782   48.394623  886.649048  -47093.964844  978.885620
  468.000000  8434.740234  -67610.250000  -59070.375000  10121.636719  -48948.738281  300.690613  521.879578   48.361897  887.249023  -47201.285156  2946.658936
  469.000000  8495.246094  -67561.226562  -58968.800781  10159.496094  -48809.304688  301.815338  651.845337   48.224869  889.770081  -47066.804688   89.592514
  470.000000  8403.040039  -67402.062500  -58895.695312  10098.236328  -48797.460938  299.995453  565.123230   48.259148  889.138062  -47053.722656  672.716431
  471.000000  8743.015625  -67899.593750  -59071.742188  10107.322266  -48964.421875  300.265381  890.014465   48.173412  890.720520  -47223.781250  -1681.521362
  472.000000  8689.200195  -67732.835938  -58939.773438  10153.530273  -48786.242188  301.638092  865.123352   48.379360  886.928772  -47038.160156  3341.316162
  473.000000  8455.921875  -67481.437500  -58929.285156  10022.466797  -48906.820312  297.744507  587.790466   48.293598  888.503845  -47161.835938  575.007751
  474.000000  8322.052734  -67288.515625  -58860.128906  10021.382812  -48838.746094  297.712311  546.418518   48.134705  891.436768  -47099.503906  -305.514038
  475.000000  8429.945312  -67522.734375  -58996.195312  10168.431641  -48827.765625  302.080780  480.587982   48.296036  888.458984  -47082.695312  137.466507
  476.000000  8444.130859  -67349.000000  -58811.148438  9895.665039  -48915.484375  293.977509  697.242371   48.135921  891.414246  -47176.199219  233.849854
  477.000000  8393.524414  -67396.187500  -58902.031250  10077.019531  -48825.011719  299.365143  550.137390   48.182060  890.560669  -47084.058594  -399.613037
  478.000000  8609.083984  -67702.765625  -58997.652344  9978.181641  -49019.468750  296.428894  713.258301   48.322002  887.981567  -47273.457031  -2149.238037
  479.000000  8401.197266  -67428.398438  -58931.742188  10011.907227  -48919.835938  297.430817  549.715393   48.377895  886.955627  -47171.804688  504.430023
  480.000000  8479.955078  -67424.328125  -58843.414062  9842.117188  -49001.296875  292.386749  751.121399   48.260647  889.110474  -47257.503906    6.287415
  481.000000  8671.108398  -67995.578125  -59234.210938  10203.154297  -49031.054688  303.112305  748.879578   48.237408  889.538818  -47288.101562  -2441.443848
  482.000000  8469.304688  -67525.203125  -58951.320312  9948.779297  -49002.539062  295.555420  562.441345   48.385883  886.809204  -47254.218750  2913.724121
  483.000000  8358.217773  -67408.328125  -58951.222656  9975.431641  -48975.789062  296.347198  464.039215   48.410095  886.365662  -47226.593750  1343.384155
  484.000000  8294.176758  -67407.218750  -59011.617188  10254.992188  -48756.625000  304.652313  368.619995   48.326786  887.893677  -47010.441406  -1280.414917
  485.000000  8517.328125  -67685.445312  -59068.941406  10067.351562  -49001.589844  299.077942  583.170471   48.363426  887.221008  -47254.082031  970.777344
  486.000000  8367.611328  -67386.578125  -58919.960938  9984.431641  -48935.531250  296.614563  467.694580   48.258652  889.147217  -47191.808594  -746.786377
  487.000000  8694.500000  -67672.617188  -58879.261719  9808.458984  -49070.804688  291.386841  871.541260   48.225647  889.755737  -47328.277344  288.880341
  488.000000  8564.141602  -67655.734375  -58999.355469  10026.937500  -48972.417969  297.877319  656.445862   48.371563  887.071716  -47224.617188  -480.513245
  489.000000  8692.742188  -67913.484375  -59116.726562  10048.375000  -49068.351562  298.514191  752.101257   48.368069  887.135803  -47320.675781  -254.916718
  490.000000  8413.621094  -67541.859375  -59021.359375  10021.765625  -48999.593750  297.723663  492.480591   48.378742  886.940125  -47251.531250  1533.574585
  491.000000  8429.026367  -67664.703125  -59137.574219  10211.525391  -48926.046875  303.360992  524.019958   48.248119  889.341309  -47182.707031  279.513123
  492.000000  8410.562500  -67629.945312  -59124.144531  10109.294922  -49014.851562  300.323975  540.191833   48.243824  889.420532  -47271.664062  1414.320190
  493.000000  8397.244141  -67609.531250  -59112.820312  10058.028320  -49054.792969  298.800964  521.344421   48.312233  888.161133  -47309.136719  551.431335
  494.000000  8643.878906  -67681.507812  -58953.574219  10018.304688  -48935.269531  297.620850  839.225159   48.226036  889.748535  -47192.726562  2309.999512
  495.000000  8408.449219  -67376.953125  -58863.460938  9937.564453  -48925.898438  295.222260  542.351868   48.418171  886.217834  -47176.414062  -480.432190
  496.000000  8595.281250  -67526.867188  -58828.820312  9964.429688  -48864.390625  296.020355  776.125183   48.379482  886.926514  -47116.304688  1985.993652
  497.000000  8335.535156  -67550.234375  -59103.507812  10097.802734  -49005.703125  299.982574  411.256104   48.218407  889.889343  -47263.437500  1673.135010
  498.000000  8451.062500  -67563.335938  -59013.386719  9974.281250  -49039.105469  296.313019  607.661438   48.190800  890.399109  -47297.835938  -1260.646240
  499.000000  8407.983398  -67508.859375  -59001.902344  10080.078125  -48921.824219  299.455994  517.550598   48.419662  886.190552  -47172.285156  184.575607
  500.000000  8235.023438  -67351.796875  -59014.695312  10094.785156  -48919.910156  299.892914  340.610992   48.288780  888.592468  -47175.101562  2521.081787
  501.000000  8536.152344  -67601.109375  -58964.812500  10043.203125  -48921.609375  298.360535  655.788269   48.212124  890.005310  -47179.570312  -1828.506470
  502.000000  8252.075195  -67511.203125  -59167.992188  10225.174805  -48942.816406  303.766510  356.990875   48.253922  889.234375  -47199.265625  2146.810547
  503.000000  8675.449219  -67881.953125  -59109.089844  10183.201172  -48925.890625  302.519562  780.157166   48.206341  890.112061  -47184.058594  1374.541016
  504.000000  8524.987305  -67780.601562  -59168.812500  10223.085938  -48945.726562  303.704437  550.945068   48.263252  889.062500  -47201.839844  1631.149658
  505.000000  8485.937500  -67467.703125  -58883.406250  10149.814453  -48733.593750  301.527710  642.348572   48.248917  889.326599  -46990.222656  872.721741
  506.000000  8424.374023  -67589.140625  -59077.863281  10086.976562  -48990.886719  299.660950  479.843781   48.305752  888.280273  -47245.464844  808.316711
  507.000000  8280.436523  -67353.234375  -58976.738281  10015.494141  -48961.242188  297.537354  456.976807   48.273777  888.868652  -47216.972656  -1201.207397
  508.000000  8365.785156  -67600.296875  -59134.218750  10188.888672  -48945.328125  302.688507  372.777100   48.315571  888.099731  -47199.550781  2566.944824
  509.000000  8475.937500  -67564.812500  -58990.437500  9992.404297  -48998.031250  296.851410  595.056702   48.255600  889.203430  -47254.421875  -625.369019
  510.000000  8219.455078  -67375.031250  -59058.851562  10032.978516  -49025.875000  298.056793  311.124054   48.286503  888.634399  -47281.148438  1315.769653
  511.000000  8516.275391  -67695.656250  -59082.390625  10067.421875  -49014.968750  299.080017  623.670593   48.306355  888.269165  -47269.523438  1251.223511
  512.000000  8515.933594  -67617.531250  -59002.457031  10071.546875  -48930.910156  299.202576  597.773987   48.372169  887.060608  -47183.085938  1976.324829
  513.000000  8541.132812  -67693.953125  -59055.136719  10129.715820  -48925.421875  300.930634  632.655334   48.258072  889.157898  -47181.722656  1895.613281
  514.000000  8570.039062  -67655.375000  -58978.503906  10121.633789  -48856.871094  300.690521  686.317444   48.362465  887.238586  -47109.398438  303.322235
  515.000000  8543.419922  -67658.984375  -59020.136719  10002.020508  -49018.117188  297.137085  678.060608   48.235535  889.573364  -47275.230469  883.803101
  516.000000  8493.214844  -67442.312500  -58844.738281  9903.876953  -48940.859375  294.221466  646.749023   48.426430  886.066711  -47191.074219  2757.177002
  517.000000  8567.305664  -67569.609375  -58904.738281  9904.610352  -49000.128906  294.243256  760.930237   48.289444  888.580261  -47255.296875  2763.300537
  518.000000  8604.691406  -67498.078125  -58788.265625  9942.013672  -48846.250000  295.354431  788.429871   48.306557  888.265442  -47100.796875  1870.682373
  519.000000  8500.425781  -67701.000000  -59091.324219  10069.728516  -49021.593750  299.148560  526.478088   48.284901  888.663879  -47276.925781  1117.228027
  520.000000  8563.547852  -67463.625000  -58795.992188  9863.795898  -48932.195312  293.030762  780.665710   48.371651  887.070129  -47184.390625  2942.910645
  521.000000  8474.805664  -67693.875000  -59119.050781  10166.667969  -48952.382812  302.028381  519.059692   48.289295  888.583008  -47207.554688  -1243.810913
  522.000000  8741.763672  -68049.835938  -59214.421875  10204.983398  -49009.437500  303.166656  763.254578   48.176937  890.655334  -47268.667969  309.011780
  523.000000  8460.917969  -67515.125000  -58964.582031  10083.122070  -48881.460938  299.546448  622.930969   48.245094  889.397095  -47138.230469  766.494507
  524.000000  8439.039062  -67533.414062  -58996.984375  10029.076172  -48967.906250  297.940857  619.056763   48.258926  889.142151  -47224.175781  1433.549561
  525.000000  8402.941406  -67547.171875  -59048.453125  10085.347656  -48963.105469  299.612549  425.661285   48.328159  887.868408  -47216.871094  2342.740723
  526.000000  8632.883789  -67829.437500  -59081.902344  10039.507812  -49042.394531  298.250763  732.405762   48.237400  889.538940  -47299.441406  823.294006
  527.000000  8444.327148  -67756.757812  -59210.816406  10286.298828  -48924.515625  305.582367  490.004303   48.313301  888.141479  -47178.820312  1069.062744
  528.000000  8392.732422  -67772.445312  -59279.496094  10375.750977  -48903.746094  308.239777  401.417358   48.370899  887.083923  -47155.968750  2550.885742
  529.000000  8220.995117  -67312.109375  -58998.066406  10093.050781  -48905.015625  299.841400  252.769104   48.320732  888.004883  -47159.050781  -2138.004150
  530.000000  8482.966797  -67693.796875  -59116.472656  10045.333984  -49071.140625  298.423828  545.416809   48.306137  888.273193  -47325.703125  -228.696259
  531.000000  8540.998047  -67677.296875  -59035.753906  10100.667969  -48935.085938  300.067688  595.208191   48.376282  886.985229  -47187.113281  -552.235596
  532.000000  8484.034180  -67614.359375  -59028.734375  10043.330078  -48985.406250  298.364319  546.782898   48.342522  887.604614  -47238.656250  -456.628601
  533.000000  8597.958984  -67644.718750  -58953.101562  10012.375000  -48940.726562  297.444702  697.120422   48.322762  887.967590  -47194.687500   29.530664
  534.000000  8452.492188  -67689.078125  -59142.929688  10160.576172  -48982.351562  301.847412  526.200378   48.180462  890.590210  -47241.457031  -1705.409790
  535.000000  8459.923828  -67704.281250  -59152.085938  10284.337891  -48867.750000  305.524109  545.212158   48.286060  888.642517  -47123.039062  1247.862915
  536.000000  8537.126953  -67612.898438  -58969.832031  10005.529297  -48964.304688  297.241333  702.843445   48.343849  887.580261  -47217.503906  -1781.321411
  537.000000  8487.388672  -67549.460938  -58961.703125  9979.720703  -48981.984375  296.474609  596.341980   48.344276  887.572388  -47235.167969  1982.517456
  538.000000  8504.444336  -67420.156250  -58814.359375  9932.580078  -48881.781250  295.074188  666.762329   48.359135  887.299744  -47134.429688  176.099030
  539.000000  8541.029297  -67608.742188  -58972.988281  10054.010742  -48918.976562  298.681610  661.442078   48.305882  888.277893  -47173.546875  -1150.617798
  540.000000  8708.418945  -67966.937500  -59157.835938  10140.078125  -49017.757812  301.238464  824.731140   48.238735  889.514343  -47274.757812  1870.223511
  541.000000  8501.576172  -67506.320312  -58900.480469  10005.438477  -48895.042969  297.238647  669.238525   48.292915  888.516357  -47150.082031  -745.221375
  542.000000  8683.285156  -67855.148438  -59073.000000  10080.429688  -48992.570312  299.466461  748.512268   48.251751  889.274414  -47249.097656  430.777893
  543.000000  8616.228516  -67725.375000  -59011.089844  10049.097656  -48961.992188  298.535645  799.109436   48.225063  889.766541  -47219.484375  -404.330414
  544.000000  8411.859375  -67551.789062  -59042.511719  10119.798828  -48922.710938  300.636017  456.411224   48.425602  886.081848  -47172.957031  2400.285400
  545.000000  8539.461914  -67552.328125  -58912.218750  10025.310547  -48886.906250  297.828979  695.659729   48.370575  887.089844  -47139.140625  -92.877892
  546.000000  8630.162109  -67798.953125  -59070.457031  10030.810547  -49039.648438  297.992371  791.523438   48.183773  890.528992  -47298.632812  1494.582886
  547.000000  8641.029297  -67750.765625  -59013.335938  10100.099609  -48913.234375  300.050812  717.133972   48.292946  888.515808  -47168.273438  1643.101807
  548.000000  8303.812500  -67542.953125  -59133.949219  10169.246094  -48964.703125  302.104980  349.199554   48.320171  888.015198  -47218.757812  1050.956177
  549.000000  8524.583984  -67612.843750  -58989.015625  10051.218750  -48937.796875  298.598663  561.715088   48.442776  885.767700  -47187.421875  2230.710938
  550.000000  8604.360352  -67703.593750  -59005.707031  10045.863281  -48959.843750  298.439575  765.135559   48.249332  889.318970  -47216.460938  1299.707153
  551.000000  8379.870117  -67757.187500  -59273.210938  10392.140625  -48881.070312  308.726685  450.908691   48.313427  888.139160  -47135.371094  792.817871
  552.000000  8683.078125  -67739.578125  -58955.921875  9886.228516  -49069.695312  293.697174  821.638855   48.216438  889.925659  -47327.500000  -412.007111
  553.000000  8215.495117  -67467.234375  -59160.265625  10180.420898  -48979.843750  302.436951  247.661514   48.224171  889.782959  -47237.367188  -874.407166
  554.000000  8306.986328  -67298.109375  -58892.085938  10004.662109  -48887.421875  297.215576  476.199554   48.196182  890.299683  -47145.957031  1185.022217
  555.000000  8490.006836  -67842.187500  -59257.281250  10230.083984  -49027.195312  303.912354  483.258057   48.324272  887.939819  -47281.101562  1223.829346
  556.000000  8427.656250  -67531.773438  -59004.750000  10027.443359  -48977.304688  297.892365  601.295837   48.305218  888.290100  -47231.902344  -232.013748
  557.000000  8444.664062  -67683.671875  -59140.070312  10220.524414  -48919.546875  303.628357  424.596924   48.349430  887.477783  -47172.546875  2141.759033
  558.000000  8334.177734  -67424.195312  -58995.441406  10097.718750  -48897.722656  299.980072  457.109955   48.318207  888.051270  -47151.847656  -145.778214
  559.000000  8332.941406  -67388.664062  -58956.816406  10082.402344  -48874.414062  299.525055  492.635986   48.270531  888.928406  -47130.261719  1088.120239
  560.000000  8565.339844  -67771.968750  -59111.789062  10079.606445  -49032.183594  299.441986  650.097595   48.362038  887.246460  -47284.726562  1582.494263
  561.000000  8485.146484  -67640.281250  -59057.093750  10080.608398  -48976.484375  299.471771  590.374451   48.370880  887.084229  -47228.707031  1499.676147
  562.000000  8575.351562  -67885.046875  -59202.253906  10279.495117  -48922.757812  305.380219  602.284973   48.357613  887.327637  -47175.460938  1963.565186
  563.000000  8612.932617  -67603.281250  -58887.859375  10036.978516  -48850.882812  298.175629  789.952332   48.209057  890.061951  -47108.953125  392.321564
  564.000000  8445.960938  -67595.421875  -59051.691406  10122.646484  -48929.046875  300.720612  502.307617   48.307209  888.253479  -47183.570312  982.645874
  565.000000  8674.187500  -67933.203125  -59165.390625  10274.489258  -48890.902344  305.231506  703.574524   48.294945  888.479065  -47145.871094  206.831909
  566.000000  8511.138672  -67603.148438  -58992.003906  10102.988281  -48889.015625  300.136627  606.246704   48.290478  888.561218  -47144.144531  -689.163879
  567.000000  8456.358398  -67697.257812  -59145.226562  10133.852539  -49011.375000  301.053528  551.394165   48.261517  889.094421  -47267.550781  1391.530518
  568.000000  8298.407227  -67659.343750  -59257.386719  10285.263672  -48972.125000  305.551605  263.664673   48.337708  887.693054  -47225.546875  -238.819534
  569.000000  8422.867188  -67482.125000  -58962.785156  10081.328125  -48881.457031  299.493134  448.899658   48.515537  884.439270  -47128.453125  -438.332733
  570.000000  8478.189453  -67456.359375  -58889.281250  9995.007812  -48894.273438  296.928772  641.029968   48.274223  888.860413  -47149.988281  -1321.549438
  571.000000  8430.443359  -67639.109375  -59108.988281  10209.552734  -48899.437500  303.302399  529.441040   48.239628  889.497864  -47156.402344  870.509766
  572.000000  8597.423828  -67688.937500  -58996.175781  10070.007812  -48926.167969  299.156830  741.101624   48.181519  890.570679  -47185.234375  1440.134521
  573.000000  8408.726562  -67420.109375  -58909.042969  10027.751953  -48881.289062  297.901520  528.394836   48.424633  886.099548  -47131.570312  -1357.141846
  574.000000  8417.916992  -67766.937500  -59248.203125  10372.476562  -48875.726562  308.142487  413.647369   48.503407  884.660461  -47123.160156  1874.756470
  575.000000  8555.886719  -67657.828125  -59001.664062  10096.209961  -48905.453125  299.935242  632.942200   48.252697  889.256958  -47161.945312  -351.501282
  576.000000  8483.449219  -67698.093750  -59113.292969  10176.821289  -48936.472656  302.330017  504.832855   48.361961  887.247864  -47189.019531  3194.572021
  577.000000  8530.385742  -67570.546875  -58940.703125  9975.937500  -48964.765625  296.362244  839.214661   48.064587  892.737244  -47228.054688  1373.290771
  578.000000  8456.900391  -67620.320312  -59060.312500  10112.784180  -48947.527344  300.427612  534.341736   48.332878  887.781738  -47201.125000  1679.949585
  579.000000  8655.607422  -67797.093750  -59045.523438  10063.349609  -48982.171875  298.959045  716.045715   48.397686  886.592957  -47233.425781  3567.541016
  580.000000  8562.696289  -67895.218750  -59233.757812  10185.002930  -49048.753906  302.573090  571.429504   48.263138  889.064575  -47304.871094  401.010376
  581.000000  8266.144531  -67581.492188  -59221.285156  10192.900391  -49028.382812  302.807709  320.022400   48.297466  888.432678  -47283.257812  1588.157837
  582.000000  8608.394531  -67837.968750  -59139.144531  10155.046875  -48984.097656  301.683167  696.662842   48.208458  890.072998  -47242.191406  1097.308960
  583.000000  8613.009766  -67755.687500  -59043.843750  10045.916016  -48997.929688  298.441132  754.273254   48.264465  889.040100  -47254.000000  -1173.100952
  584.000000  8366.859375  -67750.875000  -59291.613281  10177.054688  -49114.558594  302.336945  329.069611   48.363827  887.213623  -47367.035156  3017.635986
  585.000000  8394.165039  -67748.304688  -59252.417969  10343.579102  -48908.839844  307.284027  382.804199   48.471504  885.242737  -47157.425781  -395.658386
  586.000000  8489.099609  -67588.648438  -58999.312500  10112.714844  -48886.597656  300.425568  592.537781   48.381676  886.886292  -47138.429688  -302.737427
  587.000000  8190.930664  -67374.046875  -59081.152344  10163.179688  -48917.972656  301.924774  268.714264   48.225609  889.756470  -47175.445312  1746.927124
  588.000000  8488.114258  -67532.820312  -58942.582031  9951.861328  -48990.718750  295.646973  661.311707   48.236233  889.560486  -47247.808594  1132.314575
  589.000000  8607.214844  -67563.750000  -58861.207031  10046.674805  -48814.531250  298.463684  786.633789   48.300343  888.379761  -47069.304688  1333.456909
  590.000000  8387.302734  -67675.687500  -59182.726562  10305.232422  -48877.492188  306.144836  477.016724   48.282642  888.705444  -47132.902344  4655.872070
  591.000000  8379.850586  -67724.406250  -59238.519531  10332.373047  -48906.148438  306.951111  321.669464   48.423286  886.124207  -47156.476562  2207.447998
  592.000000  8583.654297  -67758.000000  -59085.878906  10118.800781  -48967.078125  300.606384  708.570618   48.295353  888.471558  -47222.031250  2053.028564
  593.000000  8451.162109  -67686.945312  -59147.128906  10174.916016  -48972.210938  302.273438  471.883392   48.313217  888.143005  -47226.519531  -1035.167603
  594.000000  8410.833984  -67605.875000  -59092.460938  10240.777344  -48851.683594  304.230011  445.838715   48.381371  886.891907  -47103.527344  2595.907471
  595.000000  8320.035156  -67456.726562  -59039.500000  10016.250000  -49023.250000  297.559814  428.845795   48.213821  889.973999  -47281.148438  -1795.212646
  596.000000  8480.286133  -67692.359375  -59120.570312  10119.511719  -49001.058594  300.627502  612.555176   48.357853  887.323242  -47253.753906  1886.515747
  597.000000  8602.377930  -67746.914062  -59048.484375  10042.751953  -49005.734375  298.347137  679.526306   48.226707  889.736206  -47263.167969  795.013977
  598.000000  8534.830078  -67704.867188  -59074.625000  10092.402344  -48982.222656  299.822144  616.482361   48.311054  888.182800  -47236.609375  1323.101440
  599.000000  8641.804688  -67949.484375  -59205.285156  10152.069336  -49053.214844  301.594696  679.886536   48.360500  887.274658  -47305.812500  -708.616455
  600.000000  8344.670898  -67642.828125  -59201.195312  10206.154297  -48995.039062  303.201447  350.983002   48.358051  887.319580  -47247.726562  1953.714844
  601.000000  8584.537109  -67650.296875  -58976.628906  9994.413086  -48982.214844  296.911102  718.009583   48.348160  887.501099  -47235.257812  2777.874512
  602.000000  8358.470703  -67642.367188  -59195.699219  10167.480469  -49028.218750  302.052521  404.363312   48.262615  889.074219  -47284.355469  1006.837646
  603.000000  8368.200195  -67551.781250  -59080.828125  10065.859375  -49014.968750  299.033600  527.612732   48.177517  890.644592  -47274.179688  2850.456543
  604.000000  8558.224609  -67846.578125  -59195.187500  10225.148438  -48970.039062  303.765717  548.545105   48.335888  887.726440  -47223.527344  -56.908051
  605.000000  8550.857422  -67856.140625  -59202.535156  10181.822266  -49020.710938  302.478607  561.291138   48.265377  889.023315  -47276.746094  -554.950500
  606.000000  8341.177734  -67517.265625  -59068.503906  10124.056641  -48944.445312  300.762512  427.488007   48.311008  888.183594  -47198.832031  114.801666
  607.000000  8347.244141  -67732.921875  -59292.347656  10375.184570  -48917.164062  308.222931  309.607910   48.336857  887.708679  -47170.617188  1656.167114
  608.000000  8634.250977  -67774.968750  -59036.996094  10033.871094  -49003.125000  298.083313  801.549377   48.252964  889.252014  -47259.609375  -2274.773193
  609.000000  8351.273438  -67682.601562  -59233.238281  10220.921875  -49012.316406  303.640167  367.467621   48.297962  888.423523  -47267.175781  -139.342438
  610.000000  8668.029297  -67666.593750  -58904.562500  9885.478516  -49019.085938  293.674896  862.724182   48.160378  890.961609  -47278.914062  412.931274
  611.000000  8676.933594  -67573.804688  -58793.101562  9783.763672  -49009.335938  290.653198  935.838379   48.217926  889.898193  -47267.085938  2176.752197
  612.000000  8452.708984  -67913.093750  -59361.253906  10294.963867  -49066.289062  305.839783  480.444916   48.284481  888.671570  -47321.632812  2724.763184
  613.000000  8347.993164  -67643.000000  -59204.605469  10240.432617  -48964.171875  304.219788  437.374634   48.240623  889.479492  -47221.101562  -1561.752319
  614.000000  8437.502930  -67421.453125  -58880.667969  9874.667969  -49006.000000  293.353729  577.027344   48.256927  889.179016  -47262.339844   70.815262
  615.000000  8517.070312  -67664.296875  -59050.250000  10150.185547  -48900.062500  301.538727  689.080994   48.310524  888.192505  -47154.468750  1160.598877
  616.000000  8544.045898  -67513.859375  -58872.679688  9903.337891  -48969.343750  294.205475  794.137878   48.167763  890.824951  -47228.906250  1957.566650
  617.000000  8564.535156  -67645.343750  -58980.152344  9996.533203  -48983.617188  296.974091  660.204529   48.374840  887.011658  -47235.699219  2028.182983
  618.000000  8429.097656  -67308.781250  -58788.539062  9988.586914  -48799.953125  296.738007  635.508362   48.282093  888.715515  -47055.382812  3088.345947
  619.000000  8604.797852  -67509.671875  -58812.437500  9918.396484  -48894.039062  294.652832  763.277344   48.169922  890.785034  -47153.523438  -2717.652344
  620.000000  8564.020508  -67797.546875  -59136.175781  10170.705078  -48965.468750  302.148315  652.884705   48.342113  887.612122  -47218.730469  1924.421509
  621.000000  8461.353516  -67471.671875  -58908.546875  9988.013672  -48920.531250  296.720978  726.737122   48.128891  891.544495  -47181.500000  393.320831
  622.000000  8582.472656  -67581.000000  -58898.683594  9965.829102  -48932.855469  296.061920  865.266418   48.228207  889.708496  -47190.234375  1517.097046
  623.000000  8374.204102  -67452.109375  -58970.984375  9925.972656  -49045.011719  294.877899  547.276917   48.283024  888.698425  -47300.410156  -595.115295
  624.000000  8566.656250  -67672.906250  -59009.804688  10031.943359  -48977.859375  298.026031  705.014954   48.284851  888.664795  -47233.191406  -90.270622
  625.000000  8574.070312  -67742.734375  -59069.507812  10080.166016  -48989.343750  299.458618  657.409119   48.259705  889.127808  -47245.585938  110.240593
  626.000000  8497.529297  -67784.703125  -59193.179688  10247.875977  -48945.304688  304.440887  456.417938   48.421906  886.149475  -47195.683594  449.638885
  627.000000  8381.468750  -67554.046875  -59073.921875  10092.814453  -48981.109375  299.834381  470.781830   48.289036  888.587769  -47236.289062  1366.786499
  628.000000  8473.121094  -67648.789062  -59081.187500  10063.005859  -49018.179688  298.948822  614.417725   48.101601  892.050293  -47280.132812  1314.432617
  629.000000  8496.871094  -67598.921875  -58991.828125  10000.976562  -48990.851562  297.106079  613.965210   48.321548  887.989868  -47244.859375  -1044.683838
  630.000000  8611.376953  -67756.640625  -59045.882812  10130.652344  -48915.230469  300.958466  755.896179   48.226662  889.737000  -47172.664062  -16.827450
  631.000000  8561.740234  -67856.859375  -59201.070312  10183.492188  -49017.578125  302.528198  648.116211   48.287842  888.609741  -47272.800781  2391.265625
  632.000000  8641.613281  -67694.656250  -58962.828125  9901.060547  -49061.765625  294.137817  814.041992   48.267933  888.976257  -47317.707031  1929.641968
  633.000000  8440.318359  -67627.656250  -59086.761719  10113.566406  -48973.195312  300.450867  588.215027   48.259857  889.125000  -47229.429688  -1436.054321
  634.000000  8618.170898  -67666.046875  -58951.449219  9938.051758  -49013.398438  295.236725  751.802551   48.308910  888.222168  -47267.859375  -586.571594
  635.000000  8615.513672  -67807.718750  -59088.398438  10117.763672  -48970.632812  300.575562  701.765930   48.273075  888.881531  -47226.390625  -769.168152
  636.000000  8316.255859  -67396.343750  -58978.562500  10073.971680  -48904.589844  299.274597  448.274078   48.280621  888.742615  -47160.074219  -737.351013
  637.000000  8673.912109  -67504.328125  -58722.875000  9827.443359  -48895.429688  291.950806  869.984924   48.377857  886.956299  -47147.402344  1427.165161
  638.000000  8374.368164  -67529.687500  -59053.519531  10073.735352  -48979.785156  299.267578  410.379242   48.420559  886.174133  -47230.214844  1525.299927
  639.000000  8741.298828  -67847.046875  -59009.074219  10024.441406  -48984.632812  297.803162  789.532654   48.454971  885.544739  -47233.816406  1134.519287
  640.000000  8567.982422  -67827.921875  -59159.269531  10155.457031  -49003.812500  301.695343  599.072937   48.202255  890.187500  -47262.128906  2727.518555
  641.000000  8452.744141  -67503.593750  -58949.253906  10016.625000  -48932.628906  297.570953  522.905762   48.435722  885.896667  -47182.507812  -151.013351
  642.000000  8407.578125  -67661.843750  -59157.843750  10293.763672  -48864.078125  305.804108  356.445099   48.517113  884.410522  -47111.019531  1081.713379
  643.000000  8611.215820  -67749.406250  -59025.886719  10085.027344  -48940.859375  299.603027  726.379883   48.271626  888.908264  -47196.667969  130.881882
  644.000000  8399.924805  -67767.640625  -59275.476562  10201.771484  -49073.703125  303.071228  386.174316   48.277809  888.794373  -47329.289062  1283.581909
  645.000000  8411.068359  -67585.078125  -59070.097656  10156.742188  -48913.355469  301.733521  507.489349   48.268761  888.960999  -47169.269531  -232.381485
  646.000000  8493.223633  -67983.000000  -59389.468750  10445.577148  -48943.890625  310.314148  476.397858   48.172401  890.739197  -47203.285156  246.244217
  647.000000  8414.652344  -67635.265625  -59119.843750  10212.208984  -48907.632812  303.381317  447.000092   48.422192  886.144226  -47158.003906  1307.013916
  648.000000  8529.117188  -67763.015625  -59129.214844  10141.802734  -48987.414062  301.289703  603.882874   48.206387  890.111206  -47245.582031  -625.792969
  649.000000  8533.864258  -67591.757812  -58966.605469  10078.082031  -48888.523438  299.396698  634.647644   48.488815  884.926697  -47136.484375  523.348694
  650.000000  8805.433594  -67646.304688  -58738.796875  9801.025391  -48937.773438  291.165985  1010.689636   48.315769  888.096130  -47191.988281  1294.033203
  651.000000  8451.026367  -67676.890625  -59124.984375  10154.601562  -48970.382812  301.669922  495.714020   48.302990  888.331055  -47225.058594  1188.955322
  652.000000  8371.914062  -67714.773438  -59249.933594  10277.159180  -48972.773438  305.310822  356.825195   48.319168  888.033630  -47226.867188  561.130737
  653.000000  8655.482422  -67836.562500  -59080.261719  10087.683594  -48992.578125  299.681946  719.996277   48.248528  889.333801  -47249.222656  317.844940
  654.000000  8641.638672  -67750.546875  -59012.019531  9971.488281  -49040.531250  296.230042  779.112000   48.267639  888.981689  -47296.484375  -710.378418
  655.000000  8489.373047  -67513.125000  -58918.617188  9914.289062  -49004.328125  294.530792  687.510559   48.151760  891.121033  -47264.468750  2542.158447
  656.000000  8416.821289  -67619.531250  -59111.515625  10046.651367  -49064.863281  298.462982  493.658295   48.364441  887.202393  -47317.320312  -1099.847412
  657.000000  8306.023438  -67415.929688  -59001.265625  9993.994141  -49007.273438  296.898651  388.359528   48.329140  887.850403  -47261.003906  -224.246414
  658.000000  8420.147461  -67585.429688  -59070.425781  10098.394531  -48972.031250  300.000153  501.268311   48.341621  887.621155  -47225.312500  1317.765259
  659.000000  8636.787109  -67640.671875  -58911.574219  10002.147461  -48909.425781  297.140869  794.423340   48.221542  889.831482  -47167.046875  666.219971
  660.000000  8597.773438  -67865.171875  -59168.339844  10043.229492  -49125.109375  298.361328  616.912903   48.278858  888.775085  -47380.656250  -913.021423
  661.000000  8422.455078  -67625.976562  -59098.214844  10078.569336  -49019.644531  299.411194  465.773529   48.327961  887.872070  -47273.417969  723.600525
  662.000000  8699.687500  -67609.992188  -58809.035156  9829.833984  -48979.203125  292.021820  849.578613   48.393974  886.660950  -47230.593750  2501.669434
  663.000000  8430.983398  -67369.703125  -58839.238281  9860.165039  -48979.074219  292.922882  609.251648   48.274277  888.859436  -47234.789062  -1836.752930
  664.000000  8546.001953  -67582.937500  -58932.316406  9949.521484  -48982.796875  295.577484  684.291321   48.152348  891.110168  -47242.917969  3281.772705
  665.000000  8546.574219  -67740.890625  -59095.292969  10183.171875  -48912.121094  302.518677  627.915588   48.484013  885.014343  -47160.257812  836.486267
  666.000000  8627.248047  -67836.453125  -59110.535156  10070.478516  -49040.054688  299.170837  701.118896   48.279392  888.765259  -47295.585938  2214.924316
  667.000000  8404.812500  -67511.218750  -59006.460938  10088.177734  -48918.281250  299.696625  564.879395   48.273533  888.873108  -47174.023438  2048.088867
  668.000000  8687.672852  -67751.906250  -58956.359375  10014.873047  -48941.484375  297.518921  814.071289   48.274174  888.861328  -47197.203125  -1325.297241
  669.000000  8379.106445  -67533.328125  -59057.042969  10058.221680  -48998.820312  298.806702  455.326782   48.381535  886.888916  -47250.660156  1097.906616
  670.000000  8488.698242  -67570.578125  -58975.050781  10017.916016  -48957.132812  297.609314  598.401123   48.350449  887.459106  -47210.093750  1723.631348
  671.000000  8487.922852  -67740.296875  -59159.769531  10228.083984  -48931.687500  303.852936  587.665222   48.128578  891.550232  -47192.664062  1959.329712
  672.000000  8412.833984  -67719.781250  -59207.855469  10234.359375  -48973.496094  304.039337  441.458099   48.291142  888.549011  -47228.601562  1626.390259
  673.000000  8524.027344  -67860.140625  -59236.957031  10307.599609  -48929.359375  306.215149  605.411926   48.323742  887.949585  -47183.285156  322.321808
  674.000000  8570.430664  -67789.843750  -59128.175781  10099.878906  -49028.296875  300.044250  752.036377   48.019051  893.583801  -47293.234375  -260.119110
  675.000000  8591.342773  -67828.250000  -59139.808594  10179.011719  -48960.796875  302.395111  649.881348   48.292534  888.523376  -47215.851562  2151.686768
  676.000000  8606.488281  -67722.046875  -59018.292969  10089.941406  -48928.351562  299.749023  679.932922   48.220798  889.845215  -47185.996094  458.722290
  677.000000  8389.174805  -67349.171875  -58856.167969  9879.583984  -48976.585938  293.499786  502.609772   48.309116  888.218384  -47231.039062  748.115784
  678.000000  8441.212891  -67527.250000  -58982.683594  10088.653320  -48894.031250  299.710754  537.631042   48.342037  887.613525  -47147.296875  4179.996094
  679.000000  8566.646484  -67649.851562  -58985.042969  9992.978516  -48992.062500  296.868469  713.167175   48.282169  888.714111  -47247.492188  -1131.503418
  680.000000  8544.975586  -67659.781250  -59011.917969  10125.298828  -48886.617188  300.799408  655.794556   48.267830  888.978149  -47142.562500  3432.653564
  681.000000  8454.605469  -67623.773438  -59074.214844  10194.493164  -48879.722656  302.855011  608.147766   48.247059  889.360901  -47136.421875  252.521759
  682.000000  8427.919922  -67685.421875  -59165.554688  10194.645508  -48970.910156  302.859528  508.312256   48.237988  889.528137  -47227.933594  1458.250000
  683.000000  8363.195312  -67486.281250  -59021.707031  10055.185547  -48966.523438  298.716492  481.527679   48.260616  889.111023  -47222.730469  480.766144
  684.000000  8416.064453  -67686.195312  -59177.523438  10360.426758  -48817.097656  307.784515  390.834564   48.553089  883.755249  -47062.738281  196.752762
  685.000000  8511.853516  -67749.250000  -59145.351562  10344.286133  -48801.066406  307.305023  621.789001   48.338402  887.680298  -47054.464844  -1897.247803
  686.000000  8428.869141  -67591.234375  -59065.148438  10143.669922  -48921.476562  301.345184  583.867737   48.205582  890.126099  -47179.671875  4811.970703
  687.000000  8436.315430  -67704.664062  -59173.648438  10299.232422  -48874.414062  305.966583  540.866699   48.294594  888.485474  -47129.394531  -1821.751465
  688.000000  8342.792969  -67592.781250  -59156.066406  10174.858398  -48981.207031  302.271698  420.105713   48.205185  890.133423  -47239.417969  1637.042236
  689.000000  8356.853516  -67676.125000  -59223.710938  10240.997070  -48982.714844  304.236542  382.189850   48.287083  888.623718  -47237.964844  1861.928345
  690.000000  8471.183594  -67306.750000  -58735.191406  9892.381836  -48842.808594  293.879974  695.395447   48.219612  889.867126  -47100.496094  217.664291
  691.000000  8475.042969  -67660.593750  -59083.402344  10220.228516  -48863.171875  303.619568  495.429047   48.375721  886.995483  -47115.218750  911.999695
  692.000000  8460.037109  -67720.773438  -59150.265625  10154.437500  -48995.828125  301.665070  629.434509   48.187420  890.461609  -47254.679688  1112.304810
  693.000000  8575.615234  -67656.929688  -58982.902344  10146.603516  -48836.296875  301.432312  750.704895   48.196705  890.290039  -47094.812500  1596.220947
  694.000000  8337.658203  -67278.054688  -58828.601562  9985.443359  -48843.156250  296.644623  596.039551   48.241306  889.466919  -47100.062500  1306.674561
  695.000000  8486.753906  -67407.359375  -58825.769531  10003.437500  -48822.332031  297.179199  653.895264   48.303986  888.312744  -47076.972656  -188.366577
  696.000000  8590.984375  -67649.656250  -58962.863281  10009.458984  -48953.406250  297.358063  730.559265   48.270702  888.925232  -47209.250000  4053.742432
  697.000000  8455.117188  -67404.375000  -58854.562500  10042.638672  -48811.921875  298.343781  655.522644   48.300808  888.371216  -47066.675781  3321.532227
  698.000000  8533.793945  -67633.171875  -58995.824219  10108.359375  -48887.464844  300.296173  677.208191   48.285053  888.661072  -47142.789062  3668.632080
  699.000000  8473.055664  -67617.484375  -59050.585938  10146.495117  -48904.089844  301.429108  580.896484   48.292812  888.518250  -47159.132812  946.541382
  700.000000  8466.880859  -67600.500000  -59030.929688  10080.851562  -48950.078125  299.478973  570.030457   48.231789  889.642456  -47207.328125  383.542938
  701.000000  8315.769531  -67282.195312  -58864.011719  9924.336914  -48939.675781  294.829285  486.722687   48.271500  888.910583  -47195.488281  1676.330566
  702.000000  8702.083984  -67817.234375  -59018.773438  10085.309570  -48933.464844  299.611420  803.473145   48.331570  887.805786  -47187.109375  1725.502686
  703.000000  8554.693359  -67752.468750  -59103.519531  10123.134766  -48980.382812  300.735107  577.191833   48.233627  889.608521  -47237.566406  110.333824
  704.000000  8311.417969  -67356.296875  -58942.289062  10122.614258  -48819.675781  300.719666  481.656982   48.370728  887.087036  -47071.906250  518.335266
  705.000000  8374.586914  -67564.781250  -59090.835938  10128.774414  -48962.062500  300.902649  525.682617   48.106606  891.957458  -47223.835938  -932.596802
  706.000000  8565.723633  -67708.359375  -59032.585938  10040.468750  -48992.117188  298.279297  699.400085   48.325172  887.923279  -47245.992188  1797.489502
  707.000000  8545.187500  -67612.281250  -58963.062500  9982.552734  -48980.507812  296.558746  749.589661   48.098640  892.105164  -47242.566406  903.454773
  708.000000  8418.099609  -67422.796875  -58904.765625  9985.833984  -48918.929688  296.656219  573.124023   48.354721  887.380676  -47171.738281  1802.255371
  709.000000  8279.263672  -67494.039062  -59130.250000  10093.677734  -49036.570312  299.860016  357.979614   48.152706  891.103516  -47296.675781  606.544556
  710.000000  8514.067383  -67829.992188  -59226.343750  10215.500977  -49010.843750  303.479095  553.172546   48.242065  889.452942  -47267.722656  2994.232910
  711.000000  8671.128906  -67852.257812  -59085.746094  10109.010742  -48976.734375  300.315521  767.332703   48.351246  887.444458  -47229.667969  332.673798
  712.000000  8542.205078  -67720.500000  -59072.777344  10128.626953  -48944.148438  300.898285  552.486450   48.463978  885.380188  -47193.007812  -296.286987
  713.000000  8221.111328  -67369.531250  -59044.949219  10176.287109  -48868.664062  302.314148  314.592316   48.238659  889.515747  -47125.664062  1715.279541
  714.000000  8147.608398  -67308.007812  -59061.195312  10212.882812  -48848.312500  303.401337  317.230316   48.221539  889.831543  -47105.933594  1383.444946
  715.000000  8465.468750  -67632.281250  -59069.468750  10103.981445  -48965.488281  300.166107  535.451233   48.330807  887.819763  -47219.160156  1991.890137
  716.000000  8483.731445  -67691.562500  -59106.441406  10125.693359  -48980.750000  300.811127  496.471283   48.421852  886.150452  -47231.132812  -420.960022
  717.000000  8646.201172  -67893.281250  -59152.082031  10171.781250  -48980.300781  302.180298  713.890320   48.342304  887.608643  -47233.558594  1253.997925
  718.000000  8471.316406  -67521.265625  -58951.945312  10075.990234  -48875.953125  299.334564  591.032288   48.320969  888.000549  -47129.980469  -79.203865
  719.000000  8432.176758  -67639.828125  -59102.226562  10192.095703  -48910.132812  302.783783  495.093536   48.337017  887.705688  -47163.578125  -128.121750
  720.000000  8594.900391  -67566.500000  -58869.980469  10053.484375  -48816.496094  298.665955  734.535950   48.362602  887.236084  -47069.019531  -1495.732910
  721.000000  8349.199219  -67401.250000  -58950.316406  10124.748047  -48825.570312  300.783051  467.934174   48.450230  885.631409  -47074.925781  2275.790039
  722.000000  8450.773438  -67428.968750  -58876.960938  9892.113281  -48984.847656  293.872009  575.974792   48.367081  887.153931  -47237.207031  2630.706055
  723.000000  8625.568359  -67530.078125  -58807.269531  9839.578125  -48967.691406  292.311310  785.825745   48.240376  889.484070  -47224.628906  461.619019
  724.000000  8393.119141  -67390.203125  -58888.738281  9987.350586  -48901.386719  296.701294  544.784119   48.256794  889.181458  -47157.734375  -1101.291748
  725.000000  8277.261719  -67475.921875  -59090.699219  10170.438477  -48920.261719  302.140411  324.489014   48.303940  888.313599  -47174.902344  205.327881
  726.000000  8494.570312  -67626.437500  -59035.652344  10015.044922  -49020.609375  297.524017  624.042175   48.322250  887.976990  -47274.589844  -609.535278
  727.000000  8473.597656  -67680.796875  -59116.148438  10230.312500  -48885.835938  303.919128  596.627625   48.216915  889.916870  -47143.621094  781.139526
  728.000000  8446.567383  -67476.515625  -58933.933594  10029.783203  -48904.148438  297.961823  632.549438   48.259403  889.133362  -47160.398438  -913.572266
  729.000000  8450.517578  -67550.460938  -58983.710938  10129.131836  -48854.578125  300.913269  562.171631   48.297260  888.436462  -47109.460938  1447.566040
  730.000000  8349.473633  -67486.187500  -59042.835938  10111.269531  -48931.566406  300.382629  489.328949   48.234867  889.585693  -47188.703125  847.896484
  731.000000  8577.925781  -67717.515625  -59038.464844  10133.628906  -48904.835938  301.046875  653.657288   48.282398  888.709900  -47160.257812  2997.045166
  732.000000  8681.443359  -68025.812500  -59245.843750  10328.555664  -48917.289062  306.837708  715.713440   48.223526  889.794861  -47174.835938  -1011.757141
  733.000000  8484.906250  -67729.453125  -59155.003906  10094.875000  -49060.128906  299.895599  568.240906   48.281635  888.723938  -47315.578125  -682.257996
  734.000000  8473.379883  -67518.171875  -58943.117188  10057.453125  -48885.664062  298.783875  692.246765   48.171207  890.761292  -47145.101562  1227.022461
  735.000000  8399.935547  -67410.046875  -58915.628906  10012.589844  -48903.039062  297.451080  531.233826   48.369816  887.103760  -47155.300781  1777.339966
  736.000000  8690.845703  -67742.187500  -58940.558594  9953.896484  -48986.664062  295.707428  858.005859   48.230671  889.663086  -47243.953125  847.543945
  737.000000  8386.896484  -67233.640625  -58738.039062  10009.351562  -48728.687500  297.354889  626.912903   48.314251  888.124023  -46982.957031  -148.014999
  738.000000  8707.101562  -67970.734375  -59165.250000  10195.660156  -48969.589844  302.889679  789.054260   48.355129  887.373230  -47222.382812  -1411.582886
  739.000000  8354.255859  -67447.976562  -58983.324219  10010.892578  -48972.429688  297.400665  526.266968   48.276119  888.825500  -47228.078125  372.430115
  740.000000  8529.269531  -67659.687500  -59033.292969  9980.028320  -49053.265625  296.483765  661.317566   48.324726  887.931519  -47307.156250  1973.604004
  741.000000  8616.134766  -67864.640625  -59146.941406  10228.376953  -48918.562500  303.861633  706.489502   48.250214  889.302734  -47175.144531  1194.333618
  742.000000  8544.156250  -67680.742188  -59033.234375  10107.163086  -48926.070312  300.260651  694.289124   48.222862  889.807129  -47183.640625  2414.049805
  743.000000  8502.556641  -67390.273438  -58783.593750  9776.968750  -49006.625000  290.451294  710.997253   48.147671  891.196716  -47266.914062  1820.417603
  744.000000  8539.833008  -67803.664062  -59154.832031  10132.138672  -49022.695312  301.002594  601.057556   48.300930  888.368958  -47277.445312  567.155273
  745.000000  8586.246094  -67653.695312  -58972.062500  10049.925781  -48922.136719  298.560242  714.795837   48.268295  888.969604  -47178.066406  -553.177979
  746.000000  8582.353516  -67853.156250  -59174.730469  10264.872070  -48909.859375  304.945801  661.330322   48.278748  888.777100  -47165.410156  -158.845627
  747.000000  8408.275391  -67685.468750  -59175.585938  10200.998047  -48974.585938  303.048248  428.347443   48.341942  887.615295  -47227.855469  1020.621765
  748.000000  8395.421875  -67688.437500  -59197.261719  10232.997070  -48964.265625  303.998871  463.266693   48.175262  890.686279  -47223.558594  1122.857910
  749.000000  8544.230469  -67671.546875  -59033.757812  9972.907227  -49060.851562  296.272217  724.243591   48.262302  889.079956  -47317.000000  373.761902
  750.000000  8705.539062  -67959.484375  -59153.933594  10123.286133  -49030.648438  300.739624  786.078613   48.226822  889.734070  -47288.078125  -502.346252
  751.000000  8453.923828  -67317.578125  -58757.898438  9833.944336  -48923.953125  292.143951  705.174988   48.269100  888.954773  -47179.855469  -1143.973999
  752.000000  8520.900391  -67598.796875  -58977.964844  10062.313477  -48915.652344  298.928253  648.293518   48.314953  888.111084  -47169.898438  1839.395996
  753.000000  8475.562500  -67679.000000  -59107.031250  10077.515625  -49029.515625  299.379883  574.699646   48.304413  888.304871  -47284.140625  -2554.083008
  754.000000  8559.195312  -67762.210938  -59109.042969  10176.805664  -48932.238281  302.329559  608.941223   48.253002  889.251343  -47188.722656  398.672485
  755.000000  8512.445312  -67832.968750  -59228.878906  10228.630859  -49000.250000  303.869171  527.641418   48.398697  886.574402  -47251.468750  1503.149658
  756.000000  8531.044922  -67731.984375  -59103.078125  10106.153320  -48996.925781  300.230652  570.411011   48.340271  887.645935  -47250.253906  1641.450439
  757.000000  8405.055664  -67652.984375  -59157.437500  10243.365234  -48914.070312  304.306885  436.029388   48.234726  889.588257  -47171.214844  826.707886
  758.000000  8328.089844  -67610.507812  -59181.085938  10161.594727  -49019.492188  301.877686  396.111176   48.189373  890.425476  -47278.273438  2885.459961
  759.000000  8521.248047  -67838.437500  -59221.375000  10243.704102  -48977.671875  304.316956  524.623474   48.338821  887.672607  -47231.054688  263.460419
  760.000000  8773.869141  -67928.578125  -59052.144531  10086.871094  -48965.273438  299.657806  850.885925   48.332565  887.787476  -47218.882812  682.704407
  761.000000  8606.591797  -67839.515625  -59134.765625  10141.038086  -48993.726562  301.266998  587.212891   48.450886  885.619446  -47243.058594  962.811951
  762.000000  8497.103516  -67633.500000  -59039.273438  10021.355469  -49017.917969  297.711487  521.461182   48.488888  884.925354  -47265.878906  530.766479
  763.000000  8546.514648  -67850.437500  -59194.335938  10195.015625  -48999.320312  302.870544  554.404175   48.414047  886.293335  -47249.984375  116.808891
  764.000000  8413.616211  -67602.601562  -59085.957031  10073.526367  -49012.429688  299.261383  470.453705   48.244640  889.405457  -47269.214844  -17.008516
  765.000000  8433.816406  -67489.093750  -58963.277344  9964.984375  -48998.292969  296.036835  513.466736   48.226765  889.735107  -47255.722656  -765.130432
  766.000000  8455.011719  -67543.515625  -58991.222656  10067.370117  -48923.851562  299.078491  567.793579   48.258766  889.145142  -47180.125000  532.173157
  767.000000  8525.423828  -67738.671875  -59113.351562  10142.427734  -48970.921875  301.308258  570.388733   48.398003  886.587158  -47222.164062  -1225.270508
  768.000000  8456.980469  -67755.218750  -59201.148438  10148.622070  -49052.527344  301.492279  472.469330   48.353210  887.408447  -47305.390625  1152.534546
  769.000000  8441.959961  -67621.125000  -59082.781250  10097.729492  -48985.050781  299.980377  546.234192   48.261459  889.095520  -47241.226562  2686.633789
  770.000000  8162.559082  -67353.593750  -59087.632812  10165.599609  -48922.031250  301.996643  159.133560   48.385807  886.810608  -47173.714844  584.317932
  771.000000  8242.242188  -67335.546875  -59002.789062  10058.466797  -48944.320312  298.813995  331.681549   48.301300  888.362122  -47199.058594  -1486.917847
  772.000000  8539.302734  -67490.687500  -58856.179688  9959.401367  -48896.777344  295.870972  742.638000   48.236137  889.562256  -47153.871094  2436.231201
  773.000000  8682.521484  -67898.617188  -59125.324219  10081.667969  -49043.656250  299.503235  728.751770   48.347534  887.512634  -47296.722656  1801.597778
  774.000000  8396.928711  -67604.757812  -59107.597656  10077.564453  -49030.031250  299.381348  456.131439   48.312988  888.147217  -47284.347656  637.139404
  775.000000  8471.354492  -67817.156250  -59252.632812  10291.222656  -48961.410156  305.728638  477.062012   48.233280  889.614929  -47218.605469  -354.095123
  776.000000  8614.996094  -67852.843750  -59145.382812  10118.574219  -49026.808594  300.599640  762.740173   48.178944  890.618225  -47285.968750  -1595.767090
  777.000000  8374.000977  -67543.210938  -59072.402344  10162.455078  -48909.945312  301.903229  460.045624   48.313084  888.145447  -47164.257812  -309.611023
  778.000000  8411.319336  -67632.953125  -59121.226562  10195.822266  -48925.406250  302.894501  507.247406   48.286121  888.641418  -47180.691406  2660.338379
  779.000000  8515.644531  -67637.968750  -59024.160156  9975.791016  -49048.367188  296.357880  697.622803   48.146885  891.211243  -47308.683594  1268.433105
  780.000000  8409.339844  -67264.187500  -58751.570312  9818.661133  -48932.910156  291.689911  652.648865   48.334293  887.755737  -47186.457031  2247.904297
  781.000000  8585.208984  -67894.007812  -59207.808594  10210.435547  -48997.375000  303.328613  632.638489   48.316994  888.073608  -47251.546875  1049.150757
  782.000000  8640.828125  -67538.312500  -58805.984375  9935.670898  -48870.312500  295.166016  849.221863   48.323788  887.948730  -47124.238281  1697.160645
  783.000000  8524.448242  -67680.789062  -59054.601562  10068.561523  -48986.039062  299.113892  574.420105   48.315781  888.095886  -47240.253906  -1200.962891
  784.000000  8435.907227  -67580.296875  -59047.683594  10210.635742  -48837.046875  303.334564  507.358276   48.423294  886.124084  -47087.375000  2514.868896
  785.000000  8635.298828  -67856.781250  -59127.847656  10185.318359  -48942.531250  302.582458  721.119385   48.272011  888.901184  -47198.328125  -84.642754
  786.000000  8503.593750  -67677.921875  -59073.605469  10135.974609  -48937.632812  301.116577  628.526794   48.312733  888.151917  -47191.957031  3141.683350
  787.000000  8578.738281  -67696.273438  -59020.929688  10020.802734  -49000.125000  297.695068  737.203918   48.255184  889.211121  -47256.527344  2176.155273
  788.000000  8468.572266  -67573.335938  -59001.574219  10101.296875  -48900.277344  300.086365  486.132172   48.475719  885.165771  -47148.710938  909.574707
  789.000000  8556.447266  -67656.562500  -58993.062500  10134.685547  -48858.375000  301.078278  710.036133   48.245438  889.390747  -47115.132812  2522.999512
  790.000000  8578.493164  -67894.703125  -59215.339844  10302.488281  -48912.851562  306.063293  593.245972   48.302830  888.333984  -47167.535156    4.496542
  791.000000  8377.027344  -67470.359375  -58995.253906  10242.149414  -48753.105469  304.270782  464.716919   48.367538  887.145569  -47005.449219  2471.836426
  792.000000  8462.216797  -67452.765625  -58890.648438  10012.738281  -48877.910156  297.455505  585.013489   48.490963  884.887512  -47125.792969  808.614990
  793.000000  8741.204102  -67796.187500  -58964.363281  9971.921875  -48992.441406  296.242920  947.337708   48.260105  889.120422  -47248.667969  306.343994
  794.000000  8392.304688  -67559.429688  -59070.308594  10008.101562  -49062.207031  297.317749  470.205536   48.269100  888.954773  -47318.109375  496.326111
  795.000000  8537.210938  -67682.562500  -59040.632812  10145.990234  -48894.640625  301.414093  679.268311   48.299927  888.387390  -47149.429688  1244.454956
  796.000000  8439.046875  -67491.359375  -58944.457031  10104.646484  -48839.812500  300.185883  520.238708   48.397511  886.596130  -47091.074219  261.926849
  797.000000  8565.351562  -67820.875000  -59164.593750  10219.177734  -48945.414062  303.588348  667.895081   48.269054  888.955627  -47201.316406  -857.004272
  798.000000  8499.095703  -67490.390625  -58888.710938  9933.966797  -48954.742188  295.115387  641.109619   48.346100  887.538940  -47207.859375  1126.648315
  799.000000  8354.471680  -67383.500000  -58924.710938  9983.971680  -48940.738281  296.600891  478.015961   48.409424  886.377930  -47191.570312  -63.564430
  800.000000  8583.275391  -67883.039062  -59200.035156  10237.011719  -48963.023438  304.118134  606.718018   48.341213  887.628662  -47216.320312  -1860.952637
  801.000000  8458.307617  -67642.765625  -59084.734375  10154.231445  -48930.503906  301.658936  598.316345   48.327469  887.881104  -47184.296875  -590.849487
  802.000000  8422.562500  -67564.531250  -59037.496094  10034.825195  -49002.671875  298.111633  585.425415   48.245968  889.380981  -47259.410156  286.413879
  803.000000  8723.506836  -67767.570312  -58938.546875  9967.881836  -48970.664062  296.122925  910.187195   48.231770  889.642822  -47227.914062  -953.733704
  804.000000  8573.376953  -67760.921875  -59097.324219  10228.613281  -48868.710938  303.868652  653.546814   48.416595  886.246643  -47119.281250  -229.009476
  805.000000  8308.810547  -67601.625000  -59196.035156  10276.987305  -48919.046875  305.305725  340.792572   48.371468  887.073486  -47171.250000  137.933441
  806.000000  8405.084961  -67629.500000  -59117.558594  10215.150391  -48902.406250  303.468689  514.777832   48.177902  890.637512  -47161.601562  941.672791
  807.000000  8179.029297  -67266.507812  -58990.441406  10035.400391  -48955.039062  298.128723  298.932739   48.206169  890.115234  -47213.214844  3084.390869
  808.000000  8363.538086  -67643.343750  -59189.703125  10108.546875  -49081.156250  300.301758  466.868744   48.335705  887.729797  -47334.652344  2701.551270
  809.000000  8661.552734  -67692.421875  -58933.980469  9900.892578  -49033.085938  294.132812  810.961731   48.268673  888.962646  -47289.003906  2188.980713
  810.000000  8573.910156  -67514.546875  -58839.437500  9869.143555  -48970.292969  293.189636  767.337830   48.208820  890.066284  -47228.371094  -242.612106
  811.000000  8317.394531  -67645.421875  -59231.523438  10219.958984  -49011.562500  303.611542  375.706787   48.296539  888.449707  -47266.472656  2810.284668
  812.000000  8340.482422  -67552.500000  -59115.863281  10176.274414  -48939.589844  302.313782  358.874237   48.357128  887.336548  -47192.308594  388.307190
  813.000000  8382.054688  -67474.093750  -58992.132812  10113.303711  -48878.828125  300.443054  414.761383   48.388893  886.754028  -47130.402344  -238.680710
  814.000000  8636.628906  -67535.828125  -58803.695312  9863.795898  -48939.898438  293.030762  869.215515   48.246990  889.362122  -47196.597656  4580.051758
  815.000000  8320.223633  -67486.921875  -59063.933594  10067.547852  -48996.386719  299.083771  406.521637   48.266106  889.009888  -47252.394531  1915.933105
  816.000000  8515.647461  -67529.945312  -58915.226562  10152.617188  -48762.609375  301.610992  625.398743   48.359257  887.297485  -47015.253906  -969.130615
  817.000000  8809.376953  -68092.914062  -59190.988281  10225.070312  -48965.917969  303.763397  849.894348   48.323387  887.956116  -47219.859375  -45.861942
  818.000000  8445.648438  -67415.398438  -58864.437500  9882.003906  -48982.433594  293.571686  619.308594   48.194855  890.324219  -47241.015625  -565.402649
  819.000000  8432.705078  -67595.429688  -59067.960938  10134.226562  -48933.734375  301.064636  610.321350   48.263042  889.066345  -47189.855469  2061.820068
  820.000000  8578.710938  -67712.703125  -59032.957031  10060.176758  -48972.781250  298.864777  704.573486   48.250652  889.294617  -47229.347656  1434.406250
  821.000000  8606.986328  -67709.000000  -58999.652344  10034.360352  -48965.292969  298.097839  645.921143   48.439316  885.830994  -47215.042969  662.416199
  822.000000  8711.322266  -68075.234375  -59267.457031  10292.185547  -48975.273438  305.757233  741.227051   48.235336  889.577026  -47232.394531  2027.397583
  823.000000  8388.582031  -67540.492188  -59051.824219  10130.089844  -48921.734375  300.941742  560.157654   48.208916  890.064514  -47179.808594  238.049332
  824.000000  8788.077148  -68118.437500  -59232.765625  10163.505859  -49069.257812  301.934448  796.410461   48.300694  888.373291  -47324.015625  611.928589
  825.000000  8430.518555  -67796.406250  -59265.468750  10265.546875  -48999.921875  304.965851  484.632690   48.262348  889.079102  -47256.066406  954.818542
  826.000000  8535.289062  -67643.039062  -59011.312500  10008.332031  -49002.980469  297.324585  643.001404   48.336655  887.712341  -47256.441406  728.365906
  827.000000  8566.715820  -67878.812500  -59218.132812  10233.034180  -48985.097656  303.999969  610.745789   48.349571  887.475220  -47238.089844  1342.832642
  828.000000  8588.391602  -67586.062500  -58905.488281  9900.923828  -49004.562500  294.133759  737.214417   48.289436  888.580383  -47259.730469  -244.504456
  829.000000  8573.113281  -67634.289062  -58966.246094  9905.692383  -49060.554688  294.275421  785.670959   48.174427  890.701721  -47319.875000  -1668.610107
  830.000000  8457.902344  -67699.015625  -59134.253906  10200.617188  -48933.636719  303.036957  530.359802   48.335278  887.737671  -47187.148438  1017.271667
  831.000000  8569.977539  -67640.890625  -58972.914062  9945.113281  -49027.800781  295.446503  676.910400   48.188057  890.449829  -47286.628906  -1083.329102
  832.000000  8419.510742  -67807.093750  -59296.941406  10283.339844  -49013.601562  305.494446  469.369659   48.112823  891.842224  -47275.148438  2351.287109
  833.000000  8559.117188  -67681.437500  -59021.867188  10098.445312  -48923.421875  300.001648  702.462097   48.189354  890.425842  -47182.203125  -1179.953247
  834.000000  8237.964844  -67400.429688  -59064.996094  10158.519531  -48906.476562  301.786316  284.579437   48.367226  887.151306  -47158.832031  118.397049
  835.000000  8428.974609  -67623.953125  -59093.945312  10148.005859  -48945.937500  301.473999  469.552094   48.424683  886.098633  -47196.218750  3537.225586
  836.000000  8407.554688  -67564.953125  -59057.773438  10108.667969  -48949.105469  300.305359  483.799164   48.316223  888.087769  -47203.304688  138.336746
  837.000000  8630.109375  -67947.281250  -59213.265625  10195.607422  -49017.656250  302.888123  690.676514   48.278042  888.790100  -47273.234375  1361.507324
  838.000000  8413.287109  -67496.390625  -58983.464844  9933.432617  -49050.031250  295.099518  518.944824   48.383007  886.861938  -47301.816406  749.709229
  839.000000  8661.136719  -68036.625000  -59290.132812  10293.406250  -48996.726562  305.793488  696.377625   48.335060  887.741638  -47250.246094  -500.222778
  840.000000  8498.009766  -67520.984375  -58922.667969  9904.763672  -49017.906250  294.247803  656.075989   48.195396  890.314209  -47276.468750  356.485870
  841.000000  8323.769531  -67552.382812  -59135.843750  10306.018555  -48829.824219  306.168182  372.262085   48.267147  888.990723  -47085.796875  985.149536
  842.000000  8394.050781  -67570.539062  -59082.695312  10241.789062  -48840.906250  304.260071  516.428345   48.202587  890.181396  -47099.210938  1867.065552
  843.000000  8415.416016  -67634.421875  -59125.097656  10176.131836  -48948.964844  302.309540  443.954803   48.441559  885.789978  -47198.632812  1911.510742
  844.000000  8476.619141  -67782.796875  -59202.425781  10181.142578  -49021.281250  302.458405  530.893066   48.337093  887.704285  -47274.726562  751.688110
  845.000000  8595.499023  -67873.562500  -59183.632812  10056.251953  -49127.382812  298.748199  678.693054   48.187962  890.451599  -47386.214844  1506.726196
  846.000000  8425.783203  -67456.890625  -58926.617188  9943.977539  -48982.640625  295.412781  595.025208   48.249096  889.323303  -47239.265625  2073.843262
  847.000000  8157.585938  -67447.015625  -59195.957031  10180.342773  -49015.613281  302.434631  271.375916   48.134720  891.436523  -47276.371094  1689.989380
  848.000000  8444.105469  -67470.296875  -58932.640625  9939.542969  -48993.097656  295.281036  607.802979   48.302231  888.345032  -47247.800781  1819.422974
  849.000000  8396.094727  -67404.859375  -58905.386719  10067.582031  -48837.804688  299.084778  505.581696   48.418896  886.204590  -47088.292969  1711.960938
  850.000000  8434.607422  -67505.562500  -58976.101562  9970.628906  -49005.472656  296.204529  629.698303   48.172962  890.728821  -47264.847656  944.989624
  851.000000  8341.753906  -67643.203125  -59201.699219  10263.005859  -48938.695312  304.890381  356.011108   48.335800  887.728088  -47192.187500  -1270.399902
  852.000000  8623.236328  -67962.570312  -59247.957031  10345.235352  -48902.722656  307.333221  662.138916   48.320778  888.004028  -47156.757812  843.495422
  853.000000  8485.755859  -67655.984375  -59071.496094  10083.404297  -48988.093750  299.554810  564.428772   48.297096  888.439453  -47242.984375  4089.450439
  854.000000  8422.109375  -67464.812500  -58942.574219  10057.685547  -48884.890625  298.790771  528.143250   48.271255  888.915039  -47140.714844  -588.493286
  855.000000  8412.740234  -67631.468750  -59127.187500  10235.765625  -48891.421875  304.081116  542.092773   48.363331  887.222717  -47143.917969  542.950195
  856.000000  8300.768555  -67473.875000  -59075.167969  10087.921875  -48987.246094  299.689026  416.257965   48.333939  887.762268  -47240.804688  464.695404
  857.000000  8394.474609  -67565.890625  -59066.871094  10157.456055  -48909.414062  301.754730  436.053497   48.374031  887.026489  -47161.523438  1214.221436
  858.000000  8555.298828  -67765.171875  -59109.019531  10183.859375  -48925.160156  302.539124  639.802795   48.353874  887.396240  -47178.000000  -2639.226562
  859.000000  8423.658203  -67653.773438  -59117.167969  10083.107422  -49034.062500  299.545990  501.039154   48.231327  889.650940  -47291.328125  864.918396
  860.000000  8420.265625  -67536.320312  -59018.042969  10100.553711  -48917.488281  300.064301  523.653992   48.292137  888.530701  -47172.558594  2011.258911
  861.000000  8396.851562  -67603.281250  -59104.363281  10091.226562  -49013.136719  299.787201  506.528778   48.291351  888.545166  -47268.234375  -736.096680
  862.000000  8355.890625  -67464.093750  -59011.710938  10021.186523  -48990.523438  297.706482  490.743256   48.352879  887.414490  -47243.398438  1080.123535
  863.000000  8434.740234  -67637.968750  -59105.457031  10217.293945  -48888.164062  303.532379  511.284027   48.365620  887.180725  -47140.578125  -621.515625
  864.000000  8448.041016  -67669.296875  -59127.683594  10156.089844  -48971.593750  301.714142  471.530853   48.281467  888.727051  -47227.046875  1946.770020
  865.000000  8486.607422  -67607.984375  -59024.558594  10119.419922  -48905.140625  300.624756  589.050842   48.334957  887.743530  -47158.664062  -83.354431
  866.000000  8563.013672  -67863.515625  -59203.886719  10213.670898  -48990.214844  303.424744  619.068176   48.309574  888.209961  -47244.652344  -525.696655
  867.000000  8553.497070  -67664.375000  -59012.253906  10066.455078  -48945.796875  299.051300  638.096985   48.304726  888.299133  -47200.410156  672.879883
  868.000000  8529.148438  -67526.343750  -58897.765625  10000.824219  -48896.941406  297.101562  625.595337   48.525963  884.249268  -47143.562500  -717.052002
  869.000000  8558.333984  -67878.187500  -59232.246094  10321.291016  -48910.953125  306.621887  618.205261   48.313484  888.138123  -47165.250000  2996.726807
  870.000000  8491.220703  -67694.421875  -59103.753906  10079.818359  -49023.937500  299.448303  574.456360   48.281033  888.735046  -47279.406250  -1236.008057
  871.000000  8555.808594  -67795.390625  -59140.687500  10182.642578  -48958.046875  302.502960  606.625977   48.297180  888.437927  -47212.933594  1462.462280
  872.000000  8480.506836  -67725.781250  -59146.257812  10129.847656  -49016.410156  300.934540  549.028564   48.271919  888.902832  -47272.210938  1903.030396
  873.000000  8481.556641  -67387.929688  -58808.199219  9910.531250  -48897.667969  294.419159  636.391663   48.348289  887.498718  -47150.707031  1925.461548
  874.000000  8550.300781  -67681.812500  -59029.613281  9954.793945  -49074.820312  295.734100  669.442810   48.290554  888.559814  -47329.945312  346.902771
  875.000000  8598.001953  -67788.062500  -59090.484375  10089.414062  -49001.070312  299.733368  682.455444   48.205570  890.126282  -47259.265625  -124.534470
  876.000000  8525.582031  -67740.757812  -59120.726562  10142.154297  -48978.570312  301.300140  474.724121   48.451778  885.603149  -47227.871094  1425.704712
  877.000000  8375.314453  -67618.093750  -59154.449219  10186.478516  -48967.968750  302.616913  414.529297   48.240402  889.483582  -47224.906250  2559.876465
  878.000000  8597.746094  -67617.421875  -58928.386719  10051.754883  -48876.632812  298.614594  714.521973   48.308937  888.221680  -47131.093750  2850.945068
  879.000000  8551.251953  -67652.867188  -58988.421875  10176.451172  -48811.968750  302.319031  641.041077   48.309032  888.219971  -47066.425781  179.118927
  880.000000  8684.458984  -67668.851562  -58884.960938  9982.254883  -48902.707031  296.549896  930.098083   48.111538  891.866028  -47164.300781  258.083221
  881.000000  8550.368164  -67720.687500  -59067.417969  10113.833984  -48953.585938  300.458832  589.318359   48.331406  887.808777  -47207.234375  1197.185181
  882.000000  8542.181641  -67716.906250  -59084.062500  10143.671875  -48940.390625  301.345245  628.563904   48.317493  888.064392  -47194.542969  -335.640839
  883.000000  8523.040039  -67796.882812  -59174.363281  10167.308594  -49007.054688  302.047424  490.460175   48.472191  885.230164  -47255.617188  2012.974609
  884.000000  8657.608398  -67896.039062  -59136.960938  10140.567383  -48996.394531  301.252991  716.601990   48.389786  886.737671  -47247.933594   92.044121
  885.000000  8366.234375  -67667.562500  -59196.382812  10242.127930  -48954.253906  304.270142  364.812408   48.371933  887.064941  -47206.437500  2919.994141
  886.000000  8542.093750  -67561.437500  -58910.964844  10006.449219  -48904.515625  297.268677  698.145508   48.400673  886.538208  -47155.664062  843.429993
  887.000000  8533.054688  -67672.234375  -59044.519531  10056.291992  -48988.226562  298.749390  690.917419   48.126221  891.593933  -47249.289062  539.392639
  888.000000  8623.903320  -67851.625000  -59137.898438  10199.824219  -48938.074219  303.013397  813.627930   48.040298  893.188599  -47202.242188  670.888367
  889.000000  8392.725586  -67579.148438  -59081.050781  10166.499023  -48914.550781  302.023376  468.678070   48.352356  887.424133  -47167.445312  725.692322
  890.000000  8744.402344  -67963.625000  -59122.300781  10203.472656  -48918.828125  303.121765  790.789490   48.347248  887.517883  -47171.906250  -325.532318
  891.000000  8522.112305  -67665.570312  -59054.296875  9934.361328  -49119.937500  295.127106  655.208862   48.269539  888.946655  -47375.824219  137.122025
  892.000000  8569.908203  -67354.335938  -58686.742188  9845.695312  -48841.046875  292.493042  819.823059   48.207302  890.094360  -47099.179688  1593.342896
  893.000000  8363.624023  -67698.453125  -59235.820312  10248.355469  -48987.464844  304.455139  421.200775   48.240715  889.477844  -47244.390625  665.428589
  894.000000  8355.294922  -67404.750000  -58952.855469  10013.529297  -48939.328125  297.479004  519.280884   48.247787  889.347412  -47196.000000  906.328552
  895.000000  8368.907227  -67598.375000  -59129.851562  10062.812500  -49067.039062  298.943085  390.953949   48.469158  885.285583  -47315.710938  -237.631271
  896.000000  8559.123047  -67608.875000  -58945.835938  10014.388672  -48931.445312  297.504517  709.826172   48.240112  889.488953  -47188.394531  927.005981
  897.000000  8485.550781  -67533.960938  -58948.582031  9966.270508  -48982.312500  296.075043  675.743774   48.172817  890.731506  -47241.691406  1934.608398
  898.000000  8484.958008  -67720.007812  -59143.996094  10118.648438  -49025.347656  300.601837  661.360962   48.271423  888.911987  -47281.164062  -1846.322266
  899.000000  8492.443359  -67826.515625  -59225.777344  10120.548828  -49105.226562  300.658295  528.491028   48.256939  889.178772  -47361.566406  4752.819824
  900.000000  8372.220703  -67610.015625  -59143.910156  10296.642578  -48847.265625  305.889648  444.950439   48.292839  888.517761  -47102.308594  1919.789917
  901.000000  8574.119141  -67798.875000  -59124.453125  10105.664062  -49018.789062  300.216095  669.044373   48.240120  889.488770  -47275.738281  1091.814697
  902.000000  8694.556641  -67916.539062  -59121.281250  10182.346680  -48938.933594  302.494171  790.762024   48.261734  889.090454  -47195.101562  1595.946045
  903.000000  8343.373047  -67622.578125  -59179.972656  10177.265625  -49002.707031  302.343231  425.147858   48.261772  889.089722  -47258.871094  143.326904
  904.000000  8631.509766  -67784.203125  -59053.921875  10041.433594  -49012.488281  298.307953  769.459473   48.180832  890.583313  -47271.578125  899.875427
  905.000000  8485.939453  -67696.375000  -59107.789062  10090.326172  -49017.460938  299.760468  551.543884   48.286961  888.625977  -47272.714844  1654.366455
  906.000000  8330.269531  -67410.046875  -58976.246094  9983.541016  -48992.703125  296.588104  433.055786   48.387184  886.785339  -47244.335938  576.194824
  907.000000  8514.184570  -67576.375000  -58971.625000  10050.791016  -48920.835938  298.585968  661.101746   48.215393  889.944946  -47178.675781  -67.648438
  908.000000  8302.448242  -67413.171875  -58996.843750  10064.757812  -48932.085938  299.000885  387.362427   48.369778  887.104492  -47184.347656  479.519501
  909.000000  8736.980469  -67681.453125  -58850.984375  9858.632812  -48992.351562  292.877380  909.042725   48.348602  887.492981  -47245.378906  1194.851685
  910.000000  8390.671875  -67572.640625  -59081.507812  10096.737305  -48984.769531  299.950928  517.070251   48.325279  887.921326  -47238.640625  -1202.071655
  911.000000  8523.260742  -67711.078125  -59091.738281  10114.715820  -48977.023438  300.485016  591.831604   48.185444  890.498108  -47235.945312  -1965.823486
  912.000000  8518.041016  -68040.000000  -59428.109375  10356.812500  -49071.296875  307.677155  469.330933   48.387070  886.787476  -47322.933594  586.620239
  913.000000  8500.137695  -67760.289062  -59163.656250  10218.886719  -48944.769531  303.579681  563.203735   48.152111  891.114563  -47204.898438  3381.149902
  914.000000  8737.429688  -68103.890625  -59267.503906  10107.513672  -49159.992188  300.271057  831.213074   48.114765  891.806213  -47421.468750  4325.475098
  915.000000  8755.241211  -67926.125000  -59067.156250  10007.917969  -49059.238281  297.312286  889.873230   48.230869  889.659424  -47316.519531  826.028015
  916.000000  8513.037109  -67667.843750  -59050.171875  10086.091797  -48964.078125  299.634674  594.388794   48.376339  886.984131  -47216.105469  118.497887
  917.000000  8617.345703  -67662.125000  -58957.800781  9930.561523  -49027.238281  295.014221  744.237854   48.220013  889.859680  -47284.914062  -1244.869263
  918.000000  8311.391602  -67656.851562  -59248.460938  10251.445312  -48997.015625  304.546936  310.209625   48.247467  889.353333  -47253.699219  -2536.337158
  919.000000  8439.895508  -67745.273438  -59208.085938  10295.839844  -48912.246094  305.865784  434.050018   48.390327  886.727783  -47163.765625  231.723679
  920.000000  8395.003906  -67322.234375  -58831.554688  9850.437500  -48981.117188  292.633911  572.240723   48.329479  887.844177  -47234.835938  1622.283813
  921.000000  8391.868164  -67582.453125  -59089.222656  9983.805664  -49105.417969  296.595978  457.677490   48.328625  887.859863  -47359.167969  961.677185
  922.000000  8428.530273  -67699.718750  -59175.414062  10246.469727  -48928.945312  304.399109  462.337738   48.338326  887.681702  -47182.343750  2169.843506
  923.000000  8527.555664  -67628.812500  -58997.386719  9995.182617  -49002.203125  296.933960  666.663452   48.264256  889.044006  -47258.281250  512.594666
  924.000000  8726.420898  -67851.281250  -59029.933594  10023.030273  -49006.902344  297.761261  860.222717   48.228916  889.695435  -47264.253906  -393.566895
  925.000000  8588.667969  -67836.546875  -59154.230469  10244.214844  -48910.015625  304.332123  710.956482   48.188824  890.435669  -47168.816406  -1303.279663
  926.000000  8467.022461  -67491.203125  -58932.265625  10005.503906  -48926.761719  297.240570  673.180725   48.181030  890.579651  -47185.843750  501.991516
  927.000000  8495.007812  -67678.468750  -59092.859375  10029.261719  -49063.597656  297.946381  617.750793   48.234425  889.593811  -47320.750000  4629.939453
  928.000000  8687.521484  -67976.281250  -59196.109375  10237.010742  -48959.097656  304.118103  745.068665   48.220531  889.850159  -47216.753906  -1982.545410
  929.000000  8368.250000  -67285.312500  -58820.097656  9905.398438  -48914.699219  294.266663  582.202209   48.247959  889.344299  -47171.363281  1045.546997
  930.000000  8539.212891  -67505.914062  -58861.375000  9945.842773  -48915.531250  295.468170  663.577820   48.310066  888.200928  -47169.953125  -1712.230103
  931.000000  8683.090820  -67911.554688  -59128.863281  10152.714844  -48976.148438  301.613892  702.826172   48.233479  889.611267  -47233.335938  172.146500
  932.000000  8414.853516  -67503.171875  -58995.027344  10111.154297  -48883.875000  300.379211  578.188049   48.187874  890.453186  -47142.710938  697.932983
  933.000000  8687.180664  -67822.703125  -59025.656250  10070.562500  -48955.093750  299.173309  744.271667   48.334538  887.751282  -47208.628906  -2108.715332
  934.000000  8476.345703  -67582.250000  -59006.750000  10058.465820  -48948.285156  298.813965  641.889832   48.235447  889.574951  -47205.402344  -514.097412
  935.000000  8613.880859  -67550.937500  -58830.906250  9897.053711  -48933.851562  294.018768  908.946045   48.238678  889.515381  -47190.851562  -296.755219
  936.000000  8292.630859  -67385.218750  -58998.929688  9959.628906  -49039.300781  295.877747  425.294830   48.243420  889.427979  -47296.128906  -1385.922119
  937.000000  8646.146484  -67952.031250  -59201.187500  10192.691406  -49008.496094  302.801483  722.812683   48.259808  889.125916  -47264.734375  -361.399841
  938.000000  8606.557617  -67634.031250  -58927.773438  10022.633789  -48905.140625  297.749481  831.547058   48.229969  889.676025  -47162.457031  -1159.531372
  939.000000  8643.604492  -67874.296875  -59132.312500  10141.056641  -48991.257812  301.267548  778.977844   48.261127  889.101624  -47247.445312  152.052216
  940.000000  8479.846680  -67397.187500  -58819.519531  9905.044922  -48914.476562  294.256165  654.945862   48.362228  887.242981  -47167.011719  2641.031494
  941.000000  8512.515625  -67676.796875  -59073.671875  10111.066406  -48962.605469  300.376587  604.320251   48.325863  887.910583  -47216.457031  1655.518311
  942.000000  8281.050781  -67498.906250  -59112.867188  10192.075195  -48920.792969  302.783173  427.284576   48.275002  888.846069  -47176.480469  320.812500
  943.000000  8611.743164  -67779.125000  -59068.824219  10109.941406  -48958.882812  300.343170  698.051819   48.353237  887.407959  -47211.742188  657.742065
  944.000000  8632.688477  -67585.742188  -58850.472656  9973.137695  -48877.335938  296.279053  851.804871   48.243752  889.421814  -47134.152344  161.698837
  945.000000  8144.076172  -67235.250000  -58991.562500  10111.954102  -48879.609375  300.402985  282.615204   48.207287  890.094604  -47137.742188  -619.268005
  946.000000  8345.500000  -67437.625000  -58978.164062  9942.714844  -49035.449219  295.375275  458.541901   48.291664  888.539429  -47290.535156  727.439270
  947.000000  8416.205078  -67591.296875  -59063.335938  10067.832031  -48995.503906  299.092194  515.273010   48.352829  887.415405  -47248.378906   66.824776
  948.000000  8586.548828  -67738.992188  -59050.984375  10132.558594  -48918.425781  301.015076  666.901184   48.343166  887.592773  -47171.652344  -308.038269
  949.000000  8490.791992  -67581.984375  -58991.230469  10113.749023  -48877.480469  300.456299  618.515564   48.228046  889.711487  -47134.863281  530.435974
  950.000000  8621.726562  -67742.375000  -59025.042969  10110.079102  -48914.964844  300.347260  763.919006   48.229362  889.687195  -47172.300781  2041.430542
  951.000000  8408.451172  -67624.203125  -59114.757812  10057.029297  -49057.726562  298.771271  464.240509   48.283268  888.693909  -47313.117188  1705.534058
  952.000000  8438.543945  -67480.054688  -58943.664062  10024.807617  -48918.855469  297.814056  587.887207   48.355213  887.371643  -47171.644531  1551.530762
  953.000000  8334.365234  -67720.921875  -59296.593750  10350.366211  -48946.226562  307.485657  404.207062   48.208595  890.070435  -47204.312500   51.945370
  954.000000  8535.808594  -67607.726562  -58970.035156  10044.491211  -48925.542969  298.398804  660.336731   48.347363  887.515747  -47178.617188  3999.195312
  955.000000  8564.015625  -67657.890625  -58993.820312  10166.552734  -48827.265625  302.024963  690.438293   48.274403  888.857117  -47082.976562  691.450684
  956.000000  8237.662109  -67258.187500  -58916.093750  9951.359375  -48964.734375  295.632080  322.386871   48.441608  885.789062  -47214.402344  -1147.917847
  957.000000  8319.133789  -67687.117188  -59282.726562  10306.418945  -48976.308594  306.180084  317.423431   48.404015  886.476990  -47227.335938  561.901550
  958.000000  8404.781250  -67809.062500  -59306.382812  10365.761719  -48940.621094  307.943024  341.319855   48.393883  886.662598  -47192.011719   60.420036
  959.000000  8376.003906  -67384.890625  -58912.324219  9991.252930  -48921.070312  296.817230  535.856201   48.184856  890.508972  -47180.015625  -96.264732
  960.000000  8512.439453  -67777.281250  -59159.816406  10176.693359  -48983.125000  302.326233  580.322815   48.291065  888.550415  -47238.234375  -324.680695
  961.000000  8557.087891  -67529.304688  -58870.664062  10018.804688  -48851.859375  297.635712  732.760193   48.364983  887.192444  -47104.296875  2161.412842
  962.000000  8674.933594  -67741.843750  -58960.191406  9905.484375  -49054.707031  294.269226  882.668152   48.204205  890.151550  -47312.953125  3014.413086
  963.000000  8497.503906  -67721.046875  -59120.527344  10076.410156  -49044.117188  299.347046  553.166504   48.297886  888.424927  -47298.976562  -260.845001
  964.000000  8368.384766  -67476.734375  -59005.707031  10141.445312  -48864.261719  301.279083  527.572815   48.261440  889.095825  -47120.441406  2159.699951
  965.000000  8633.121094  -67943.664062  -59214.707031  10221.326172  -48993.382812  303.652161  648.384094   48.283680  888.686340  -47248.757812  721.218323
  966.000000  8524.918945  -67461.875000  -58834.730469  9846.578125  -48988.152344  292.519257  723.946838   48.298588  888.412048  -47242.988281  1301.391968
  967.000000  8315.719727  -67596.015625  -59185.316406  10124.467773  -49060.847656  300.774719  390.913208   48.334568  887.750671  -47314.382812  -385.285339
  968.000000  8659.242188  -67595.156250  -58821.925781  9974.571289  -48847.355469  296.321655  757.189209   48.292316  888.527405  -47102.417969  551.005493
  969.000000  8417.230469  -67505.359375  -58988.058594  10051.736328  -48936.320312  298.614044  553.091248   48.264729  889.035278  -47192.378906  1051.737061
  970.000000  8486.857422  -67665.257812  -59071.902344  10148.662109  -48923.242188  301.493469  537.899109   48.351738  887.435425  -47176.156250  187.297729
  971.000000  8595.867188  -67753.437500  -59057.292969  10031.167969  -49026.125000  298.002991  645.296570   48.380344  886.910706  -47278.007812  -1173.301270
  972.000000  8412.552734  -67661.843750  -59161.070312  10131.232422  -49029.835938  300.975677  454.512543   48.306877  888.259583  -47284.371094  677.355896
  973.000000  8481.324219  -67542.937500  -58965.937500  9983.902344  -48982.035156  296.598846  614.318054   48.214153  889.967834  -47239.921875  1414.610962
  974.000000  8522.505859  -67780.531250  -59156.312500  10232.650391  -48923.664062  303.988586  556.331238   48.347076  887.520996  -47176.746094  1871.096802
  975.000000  8470.184570  -67702.468750  -59130.371094  10072.326172  -49058.046875  299.225708  514.809509   48.318085  888.053528  -47312.179688  -608.337891
  976.000000  8333.675781  -67577.296875  -59141.699219  10280.143555  -48861.554688  305.399506  364.529205   48.365627  887.180603  -47113.968750  -1478.805786
  977.000000  8639.586914  -67754.312500  -59013.312500  10039.138672  -48974.171875  298.239777  710.319397   48.319527  888.027039  -47228.250000  -601.641907
  978.000000  8405.550781  -67736.562500  -59235.093750  10196.431641  -49038.664062  302.912598  398.937012   48.228699  889.699463  -47296.023438  917.898499
  979.000000  8617.005859  -67738.656250  -59024.757812  10108.611328  -48916.148438  300.303650  785.134033   48.260590  889.111511  -47172.355469  2406.698486
  980.000000  8331.054688  -67561.109375  -59125.632812  10150.376953  -48975.257812  301.544434  455.887115   48.219830  889.863098  -47232.937500  1573.951538
  981.000000  8320.439453  -67419.562500  -59009.359375  10193.119141  -48816.242188  302.814209  451.326813   48.379578  886.924805  -47068.152344  1799.541870
  982.000000  8377.688477  -67486.734375  -59013.093750  10078.985352  -48934.109375  299.423553  527.194763   48.274807  888.849670  -47189.804688  557.369385
  983.000000  8578.861328  -67585.992188  -58902.507812  10168.718750  -48733.789062  302.089325  739.804138   48.232471  889.629822  -46991.015625  501.135681
  984.000000  8345.105469  -67465.265625  -59019.105469  10109.892578  -48909.210938  300.341736  485.413452   48.258835  889.143860  -47165.484375  1447.757446
  985.000000  8777.962891  -67855.234375  -58972.960938  9965.539062  -49007.421875  296.053314  984.473083   48.208443  890.073242  -47265.515625  775.936401
  986.000000  8368.211914  -67554.132812  -59097.386719  10148.765625  -48948.621094  301.496552  469.734772   48.164341  890.888245  -47208.308594  120.419655
  987.000000  8470.805664  -67608.453125  -59045.203125  10095.306641  -48949.898438  299.908417  589.059021   48.282917  888.700378  -47205.300781  992.187927
  988.000000  8643.908203  -67644.070312  -58899.808594  9990.070312  -48909.738281  296.782074  842.537292   48.219227  889.874207  -47167.441406  2111.764893
  989.000000  8529.369141  -67644.210938  -59019.273438  10154.538086  -48864.734375  301.668030  642.132507   48.301498  888.358521  -47119.464844  1445.559204
  990.000000  8488.808594  -67764.710938  -59175.980469  10208.171875  -48967.808594  303.261383  606.785706   48.229733  889.680359  -47225.132812  -422.545166
  991.000000  8706.193359  -67683.554688  -58877.843750  9841.830078  -49036.015625  292.378204  905.721191   48.187828  890.454041  -47294.851562  2859.301025
  992.000000  8503.766602  -67762.515625  -59162.675781  10170.070312  -48992.605469  302.129456  512.916138   48.335442  887.734680  -47246.109375  1332.815308
  993.000000  8336.214844  -67586.671875  -59148.957031  10225.159180  -48923.796875  303.766022  331.558716   48.391201  886.711731  -47175.285156  -39.747223
  994.000000  8745.449219  -67860.968750  -59008.527344  9940.833984  -49067.695312  295.319397  915.109558   48.222710  889.809937  -47325.273438   98.292252
  995.000000  8394.403320  -67607.718750  -59111.218750  10086.028320  -49025.191406  299.632782  508.296387   48.279438  888.764404  -47280.718750  2046.086426
  996.000000  8594.806641  -67590.757812  -58896.402344  9987.935547  -48908.468750  296.718658  728.189514   48.371895  887.065674  -47160.656250  -1115.483154
  997.000000  8433.689453  -67619.156250  -59082.878906  10114.503906  -48968.375000  300.478729  485.883087   48.346252  887.536133  -47221.488281  -1521.890503
  998.000000  8604.649414  -67446.250000  -58738.433594  9859.957031  -48878.476562  292.916718  781.380859   48.329357  887.846436  -47132.199219  -232.116425
  999.000000  8492.529297  -67658.984375  -59074.652344  10066.425781  -49008.226562  299.050415  649.267639   48.230301  889.669861  -47265.531250  -399.605499
 1000.000000  8434.082031  -67568.234375  -59038.269531  10125.603516  -48912.664062  300.808472  558.862061   48.245544  889.388794  -47169.417969  -965.245605
 1001.000000  8470.055664  -67676.890625  -59107.566406  10207.847656  -48899.718750  303.251740  563.301697   48.314167  888.125549  -47153.992188  -459.752655
 1002.000000  8750.341797  -67970.109375  -59112.156250  10114.668945  -48997.488281  300.483612  895.570312   48.192146  890.374268  -47256.171875  1819.920776
 1003.000000  8375.267578  -67628.312500  -59154.066406  10156.967773  -48997.097656  301.740234  406.358643   48.231941  889.639648  -47254.339844  3667.141846
 1004.000000  8449.427734  -67693.773438  -59150.507812  10200.613281  -48949.894531  303.036835  548.917786   48.361526  887.255859  -47202.457031  1101.651367
 1005.000000  8423.298828  -67370.312500  -58850.925781  9968.058594  -48882.867188  296.128174  575.907227   48.404099  886.475464  -47133.890625  -121.055672
 1006.000000  8533.119141  -67704.281250  -59072.457031  10151.411133  -48921.046875  301.575134  657.390869   48.355846  887.360046  -47173.812500  252.310501
 1007.000000  8329.890625  -67696.742188  -59269.921875  10351.239258  -48918.683594  307.511597  283.068726   48.468681  885.294250  -47167.375000  3004.771729
 1008.000000  8590.558594  -67775.257812  -59084.953125  10176.327148  -48908.625000  302.315338  708.680176   48.297836  888.425842  -47163.488281  1093.432251
 1009.000000  8577.402344  -67927.882812  -59245.726562  10162.523438  -49083.203125  301.905273  658.482788   48.158909  890.988770  -47343.085938  2590.939453
 1010.000000  8573.306641  -67915.070312  -59238.128906  10280.983398  -48957.144531  305.424438  605.024658   48.385475  886.816650  -47208.839844  -268.340515
 1011.000000  8552.324219  -67767.203125  -59111.765625  10208.758789  -48903.007812  303.278809  560.791016   48.330154  887.831787  -47156.703125  2315.275635
 1012.000000  8542.814453  -67964.703125  -59324.828125  10299.055664  -49025.773438  305.961334  484.755219   48.273483  888.874023  -47281.515625  1913.221313
 1013.000000  8531.110352  -67840.093750  -59213.113281  10288.083984  -48925.031250  305.635376  603.393555   48.255268  889.209595  -47181.433594  2859.984619
 1014.000000  8419.016602  -67695.273438  -59177.414062  10143.397461  -49034.015625  301.337067  448.288818   48.338688  887.675049  -47287.402344  1791.673340
 1015.000000  8465.484375  -67512.367188  -58939.875000  9991.680664  -48948.195312  296.829926  629.986755   48.273937  888.865662  -47203.921875  -831.893311
 1016.000000  8463.203125  -67673.281250  -59101.960938  10144.008789  -48957.953125  301.355255  548.884277   48.316555  888.081665  -47212.140625  1647.943481
 1017.000000  8630.498047  -67679.718750  -58945.269531  10086.744141  -48858.523438  299.654053  694.987000   48.361263  887.260681  -47111.093750  173.365768
 1018.000000  8634.179688  -67884.687500  -59150.363281  10214.478516  -48935.882812  303.448730  610.610718   48.416412  886.250000  -47186.460938  1282.194580
 1019.000000  8588.531250  -67635.304688  -58938.371094  9907.947266  -49030.421875  294.342407  779.875000   48.127632  891.567810  -47291.433594  1132.259644
 1020.000000  8885.969727  -68116.351562  -59128.691406  10108.318359  -49020.375000  300.294952  969.634094   48.279305  888.766846  -47275.906250  2676.184814
 1021.000000  8699.919922  -67789.937500  -58991.546875  9992.908203  -48998.640625  296.866394  795.282715   48.327839  887.874329  -47252.417969  1692.119141
 1022.000000  8560.818359  -67702.476562  -59040.914062  10059.917969  -48980.996094  298.857086  682.101135   48.394688  886.647888  -47232.359375  496.766632
 1023.000000  8417.544922  -67696.609375  -59185.574219  10175.914062  -49009.660156  302.303070  482.040283   48.302322  888.343323  -47264.359375  -1065.624756
 1024.000000  8635.013672  -67834.640625  -59093.609375  10039.044922  -49054.562500  298.237000  747.917664   48.225468  889.759033  -47312.039062  -697.713440
 1025.000000  8344.691406  -67546.117188  -59100.613281  10122.098633  -48978.515625  300.704346  448.326294   48.315643  888.098389  -47232.734375  713.330811
 1026.000000  8547.980469  -67858.484375  -59217.757812  10239.476562  -48978.281250  304.191376  624.363831   48.263424  889.059326  -47234.386719  628.547302
 1027.000000  8438.602539  -67580.265625  -59037.464844  10119.583984  -48917.882812  300.629639  497.632904   48.383244  886.857605  -47169.660156  255.015869
 1028.000000  8693.117188  -67939.312500  -59152.839844  10086.136719  -49066.703125  299.635986  749.683594   48.178669  890.623352  -47325.871094  -300.405884
 1029.000000  8436.434570  -67499.406250  -58965.175781  10007.349609  -48957.828125  297.295410  540.131653   48.355507  887.366272  -47210.605469  603.938110
 1030.000000  8499.114258  -67770.164062  -59166.726562  10180.353516  -48986.375000  302.434967  555.785706   48.214996  889.952271  -47244.230469  -147.183823
 1031.000000  8612.667969  -67747.882812  -59046.074219  10009.723633  -49036.351562  297.365936  750.217041   48.263271  889.062134  -47292.464844  501.516754
 1032.000000  8510.961914  -67612.765625  -59004.937500  10160.634766  -48844.304688  301.849152  698.425110   48.246906  889.363708  -47101.007812  1894.260010
 1033.000000  8522.011719  -67676.882812  -59057.476562  10036.432617  -49021.042969  298.159393  659.869629   48.308342  888.232666  -47275.527344  344.881592
 1034.000000  8647.539062  -67985.382812  -59239.656250  10185.310547  -49054.343750  302.582214  718.504700   48.290325  888.564026  -47309.476562  -643.674805
 1035.000000  8203.988281  -67409.906250  -59112.128906  10137.116211  -48975.011719  301.150482  231.205490   48.284386  888.673340  -47230.359375  796.818665
 1036.000000  8632.923828  -67859.398438  -59126.019531  10130.583008  -48995.437500  300.956390  764.317688   48.215897  889.935669  -47253.261719  2154.502686
 1037.000000  8443.313477  -67585.140625  -59041.359375  10159.126953  -48882.234375  301.804382  634.519104   48.147038  891.208435  -47142.546875  397.099915
 1038.000000  8570.554688  -67786.296875  -59115.585938  10047.876953  -49067.710938  298.499390  665.394348   48.344971  887.559692  -47320.871094  1502.535645
 1039.000000  8319.880859  -67458.734375  -59041.347656  9992.855469  -49048.492188  296.864838  436.177246   48.251354  889.281677  -47305.035156  1715.726562
 1040.000000  8579.583008  -67925.453125  -59247.011719  10311.953125  -48935.058594  306.344482  554.648254   48.333313  887.773743  -47188.640625  2678.848877
 1041.000000  8372.552734  -67530.625000  -59063.558594  10118.480469  -48945.078125  300.596863  479.575195   48.237038  889.545654  -47202.136719  2059.739014
 1042.000000  8642.730469  -67553.093750  -58816.781250  9986.822266  -48829.960938  296.685577  808.026062   48.349941  887.468445  -47082.941406  751.569519
 1043.000000  8464.004883  -67400.671875  -58833.085938  9965.250977  -48867.835938  296.044769  597.114075   48.426762  886.060608  -47118.039062  4016.794678
 1044.000000  8426.083008  -67480.296875  -58960.769531  10023.419922  -48937.351562  297.772827  510.580566   48.370911  887.083679  -47189.574219  1843.334229
 1045.000000  8465.462891  -67433.890625  -58874.253906  9966.224609  -48908.031250  296.073669  637.859314   48.278934  888.773682  -47163.578125  1140.190674
 1046.000000  8547.822266  -67556.140625  -58897.246094  9945.246094  -48952.000000  295.450470  728.583740   48.283485  888.689880  -47207.382812  1178.927734
 1047.000000  8600.494141  -67568.328125  -58879.503906  9935.241211  -48944.261719  295.153229  723.552063   48.431637  885.971436  -47194.289062  631.999878
 1048.000000  8530.931641  -67480.656250  -58841.691406  9938.581055  -48903.109375  295.252441  755.344055   48.241486  889.463623  -47160.007812  2931.315430
 1049.000000  8603.162109  -67574.328125  -58872.597656  10015.353516  -48857.242188  297.533203  766.738586   48.248711  889.330444  -47113.878906  -1646.522461
 1050.000000  8500.228516  -67651.531250  -59049.996094  10194.478516  -48855.515625  302.854584  571.488464   48.376293  886.984985  -47107.542969  3021.865234
 1051.000000  8475.993164  -67812.609375  -59226.777344  10251.595703  -48975.179688  304.551392  525.750244   48.193581  890.347778  -47233.808594  -296.557068
 1052.000000  8554.373047  -67650.367188  -59003.628906  9979.828125  -49023.800781  296.477814  693.135559   48.334103  887.759216  -47277.351562  301.741760
 1053.000000  8587.005859  -67692.812500  -59006.042969  9928.001953  -49078.039062  294.938141  761.150391   48.178520  890.626099  -47337.214844  3269.821289
 1054.000000  8487.051758  -67690.593750  -59110.847656  10154.579102  -48956.269531  301.669250  590.358887   48.196400  890.295654  -47214.796875  2466.626709
 1055.000000  8479.942383  -67646.687500  -59074.789062  10105.495117  -48969.292969  300.211090  639.128540   48.238186  889.524475  -47226.312500  3767.008545
 1056.000000  8566.328125  -67730.632812  -59069.597656  10153.821289  -48915.777344  301.646759  680.541443   48.327847  887.874146  -47169.554688  -416.398895
 1057.000000  8208.646484  -67534.734375  -59227.984375  10322.585938  -48905.398438  306.660370  237.861099   48.306622  888.264282  -47159.945312  1272.690063
 1058.000000  8361.235352  -67649.187500  -59185.468750  10267.282227  -48918.187500  305.017426  314.014191   48.466476  885.334534  -47166.957031  -508.452606
 1059.000000  8408.517578  -67664.578125  -59163.238281  10173.724609  -48989.515625  302.238037  390.710815   48.431465  885.974548  -47239.550781  176.748764
 1060.000000  8486.963867  -67697.000000  -59118.449219  10095.648438  -49022.800781  299.918579  473.367767   48.434345  885.921875  -47272.730469  1853.371704
 1061.000000  8586.016602  -67483.000000  -58798.542969  9795.880859  -49002.664062  291.013153  772.862122   48.376766  886.976318  -47254.675781  -432.396362
 1062.000000  8613.525391  -67544.625000  -58830.277344  9834.677734  -48995.601562  292.165710  767.693909   48.340374  887.644043  -47248.925781  -400.620087
 1063.000000  8487.064453  -67718.507812  -59129.953125  10122.207031  -49007.746094  300.707550  539.248047   48.299755  888.390564  -47262.539062  971.450745
 1064.000000  8641.667969  -67675.765625  -58938.492188  9894.225586  -49044.265625  293.934753  838.023987   48.330849  887.819031  -47297.937500  2228.453125
 1065.000000  8725.730469  -67822.656250  -58999.671875  10043.341797  -48956.328125  298.364655  893.247375   48.278698  888.778015  -47211.882812  1792.334473
 1066.000000  8271.153320  -67365.500000  -58998.554688  10145.115234  -48853.437500  301.388123  388.558197   48.260395  889.115112  -47109.652344  2248.031006
 1067.000000  8278.451172  -67555.859375  -59174.664062  10235.404297  -48939.257812  304.070404  303.277344   48.282627  888.705688  -47194.671875  1459.049438
 1068.000000  8430.251953  -67510.093750  -58982.964844  9942.713867  -49040.250000  295.375244  511.840790   48.296783  888.445190  -47295.152344  1123.338745
 1069.000000  8240.095703  -67370.125000  -59037.234375  10043.886719  -48993.347656  298.380859  339.321625   48.230690  889.662720  -47250.636719  -59.983799
 1070.000000  8639.507812  -67666.750000  -58935.718750  9900.283203  -49035.437500  294.114716  873.031555   48.158737  890.991943  -47295.328125  844.049927
 1071.000000  8275.966797  -67311.234375  -58934.644531  10035.666016  -48898.976562  298.136627  364.508301   48.344059  887.576416  -47152.167969   23.156919
 1072.000000  8236.637695  -67482.125000  -59144.941406  10193.304688  -48951.636719  302.819702  216.456238   48.496040  884.794861  -47199.335938  -43.441654
 1073.000000  8615.302734  -67807.843750  -59089.660156  10161.796875  -48927.863281  301.883698  629.409607   48.383102  886.860168  -47179.644531  3026.248047
 1074.000000  8690.492188  -67901.984375  -59122.476562  10103.376953  -49019.101562  300.148163  738.724915   48.324070  887.943542  -47273.015625  2625.788330
 1075.000000  8474.525391  -67564.765625  -58989.679688  10023.436523  -48966.242188  297.773315  631.822998   48.302647  888.337402  -47220.929688  1613.924072
 1076.000000  8621.919922  -67820.109375  -59108.066406  10146.392578  -48961.671875  301.426056  684.389343   48.398678  886.574768  -47212.890625  1165.027832
 1077.000000  8508.337891  -67754.914062  -59152.742188  10203.189453  -48949.554688  303.113373  635.509277   48.145683  891.233521  -47209.914062  -381.621735
 1078.000000  8671.843750  -67964.484375  -59194.707031  10151.793945  -49042.914062  301.586517  772.015442   48.242943  889.436768  -47299.761719  -257.248993
 1079.000000  8513.826172  -67837.953125  -59222.777344  10182.451172  -49040.328125  302.497284  595.072998   48.280415  888.746460  -47295.820312  2015.568359
 1080.000000  8615.957031  -67850.156250  -59141.007812  10079.748047  -49061.257812  299.446198  814.409973   48.113827  891.823608  -47322.769531  -785.689819
 1081.000000  8564.417969  -67818.296875  -59154.242188  10084.216797  -49070.023438  299.578949  713.838074   48.271236  888.915405  -47325.847656  302.196228
 1082.000000  8441.473633  -67487.445312  -58945.847656  10041.626953  -48904.218750  298.313721  590.854187   48.251621  889.276794  -47160.750000  -1270.183105
 1083.000000  8686.188477  -67738.281250  -58954.941406  9986.628906  -48968.312500  296.679840  841.243713   48.348854  887.488403  -47221.332031  -1641.373657
 1084.000000  8630.113281  -67802.046875  -59068.933594  10226.584961  -48842.347656  303.808380  709.240540   48.326965  887.890381  -47096.156250  4267.602051
 1085.000000  8294.180664  -67369.484375  -58965.386719  10064.859375  -48900.527344  299.003906  401.349945   48.308399  888.231567  -47155.007812   70.225578
 1086.000000  8478.553711  -67623.164062  -59051.812500  10159.189453  -48892.625000  301.806213  574.469299   48.281788  888.721130  -47148.066406  -199.101501
 1087.000000  8577.466797  -67533.023438  -58852.726562  10084.314453  -48768.414062  299.581848  786.022156   48.270031  888.937622  -47024.281250  758.103088
 1088.000000  8291.162109  -67439.203125  -59050.503906  10089.301758  -48961.203125  299.730011  483.447601   48.241581  889.461853  -47218.097656  512.696228
 1089.000000  8585.232422  -67826.593750  -59146.042969  10185.170898  -48960.871094  302.578064  649.068909   48.378277  886.948608  -47212.828125  2148.591553
 1090.000000  8473.339844  -67459.062500  -58885.480469  10060.168945  -48825.312500  298.864563  642.303223   48.401764  886.518250  -47076.421875  2223.298584
 1091.000000  8404.477539  -67491.796875  -59003.230469  10077.552734  -48925.679688  299.380981  529.120850   48.330364  887.827942  -47179.367188  1644.472656
 1092.000000  8320.798828  -67186.734375  -58755.570312  9949.906250  -48805.664062  295.588898  466.800934   48.409172  886.382568  -47056.503906  4405.121582
 1093.000000  8394.644531  -67600.078125  -59110.410156  10279.490234  -48830.921875  305.380096  504.887939   48.325798  887.911804  -47084.773438  -214.916046
 1094.000000  8611.667969  -68041.953125  -59332.386719  10314.259766  -49018.125000  306.412994  621.357300   48.327896  887.873230  -47271.902344  1794.089478
 1095.000000  8499.996094  -67753.953125  -59157.308594  10114.020508  -49043.289062  300.464355  605.915405   48.123810  891.638611  -47304.441406  -1954.498047
 1096.000000  8621.533203  -67589.625000  -58866.781250  9944.993164  -48921.789062  295.442932  812.503601   48.157211  891.020142  -47181.734375  -912.346619
 1097.000000  8258.728516  -67640.500000  -59283.812500  10287.722656  -48996.089844  305.624664  364.067261   48.160480  890.959656  -47255.914062  905.096680
 1098.000000  8604.105469  -67648.304688  -58945.554688  9937.875000  -49007.679688  295.231476  743.176758   48.320969  888.000549  -47261.707031  1403.125610
 1099.000000  8617.612305  -67876.023438  -59161.562500  10122.294922  -49039.265625  300.710175  691.338196   48.138378  891.368774  -47299.890625  -1302.322144
 1100.000000  8409.379883  -67589.484375  -59083.058594  10119.500977  -48963.558594  300.627167  449.868744   48.240242  889.486572  -47220.503906  1995.731201
 1101.000000  8545.332031  -67789.953125  -59148.832031  10148.890625  -48999.941406  301.500275  583.084412   48.233135  889.617615  -47257.140625  -886.508789
 1102.000000  8291.501953  -67505.171875  -59115.101562  10209.872070  -48905.230469  303.311890  344.284454   48.241768  889.458435  -47162.117188  -1643.889893
 1103.000000  8663.160156  -67767.406250  -59000.218750  10064.177734  -48936.039062  298.983643  794.408508   48.233620  889.608643  -47193.222656  2746.810303
 1104.000000  8645.464844  -67711.132812  -58959.917969  10050.458008  -48909.460938  298.576050  718.480469   48.390621  886.722351  -47160.972656  533.031738
 1105.000000  8442.915039  -67769.921875  -59217.167969  10103.942383  -49113.226562  300.164948  520.533997   48.268856  888.959229  -47369.136719  1312.631592
 1106.000000  8555.957031  -67844.421875  -59186.199219  10146.125000  -49040.074219  301.418121  632.478760   48.224121  889.783875  -47297.601562  -106.214371
 1107.000000  8450.566406  -67663.312500  -59119.976562  10012.551758  -49107.425781  297.449951  555.958191   48.199535  890.237732  -47365.839844  1433.183716
 1108.000000  8656.160156  -67695.281250  -58940.988281  9866.296875  -49074.691406  293.105072  859.965515   48.240185  889.487610  -47331.636719  2527.745605
 1109.000000  8462.823242  -67622.773438  -59059.156250  10101.193359  -48957.960938  300.083282  567.785217   48.245762  889.384766  -47214.707031   88.084084
 1110.000000  8484.541992  -67835.187500  -59260.972656  10229.318359  -49031.656250  303.889587  484.384918   48.241913  889.455750  -47288.539062  906.323853
 1111.000000  8380.646484  -67488.328125  -59009.488281  10123.262695  -48886.226562  300.738922  476.287689   48.299858  888.388672  -47141.015625  2258.640137
 1112.000000  8617.902344  -67838.273438  -59123.007812  10149.656250  -48973.351562  301.523010  715.503845   48.315994  888.091980  -47227.558594  -1975.570435
 1113.000000  8614.404297  -67728.515625  -59008.093750  10028.553711  -48979.539062  297.925323  767.453369   48.136082  891.411255  -47240.246094  1573.359497
 1114.000000  8492.052734  -67885.726562  -59294.359375  10319.967773  -48974.390625  306.582581  559.281189   48.203495  890.164612  -47232.664062  -2131.640625
 1115.000000  8395.029297  -67458.312500  -58961.488281  10042.509766  -48918.976562  298.339935  484.548248   48.375881  886.992554  -47171.019531  -403.363647
 1116.000000  8592.183594  -67846.445312  -59161.433594  10198.988281  -48962.445312  302.988556  667.687805   48.327259  887.884949  -47216.246094  -16.166847
 1117.000000  8546.042969  -67496.726562  -58852.000000  9968.221680  -48883.777344  296.132996  766.760437   48.161209  890.946228  -47143.578125  1599.418213
 1118.000000  8436.124023  -67349.054688  -58810.410156  9942.192383  -48868.218750  295.359741  654.881348   48.202766  890.178101  -47126.515625  1766.157715
 1119.000000  8685.681641  -67747.742188  -58958.312500  10029.464844  -48928.847656  297.952393  870.696106   48.309685  888.207947  -47183.281250  1121.038818
 1120.000000  8343.968750  -67542.312500  -59101.351562  10191.009766  -48910.343750  302.751526  372.419434   48.453384  885.573792  -47159.585938  1462.515015
 1121.000000  8472.751953  -67572.890625  -58998.632812  10051.030273  -48947.601562  298.593048  584.439392   48.380413  886.909485  -47199.480469  1843.808228
 1122.000000  8528.614258  -67756.484375  -59129.261719  10033.988281  -49095.273438  298.086792  541.287109   48.360577  887.273254  -47347.871094  -731.760010
 1123.000000  8509.015625  -67539.296875  -58933.156250  9944.323242  -48988.832031  295.423035  674.868103   48.339569  887.658875  -47242.187500  1089.639160
 1124.000000  8382.476562  -67426.531250  -58945.933594  10120.308594  -48825.625000  300.651154  519.812195   48.423378  886.122559  -47075.953125  880.497559
 1125.000000  8559.759766  -67869.875000  -59220.929688  10216.930664  -49004.000000  303.521576  620.461365   48.304668  888.300171  -47258.617188  -354.263275
 1126.000000  8542.871094  -67567.031250  -58924.062500  9992.343750  -48931.718750  296.849609  675.892395   48.338661  887.675537  -47185.105469  -108.282753
 1127.000000  8551.107422  -67787.757812  -59129.890625  10154.155273  -48975.734375  301.656677  567.146301   48.363632  887.217224  -47228.218750  1178.854736
 1128.000000  8703.749023  -68118.437500  -59322.273438  10234.808594  -49087.464844  304.052704  733.471375   48.255318  889.208679  -47343.863281  -1709.898560
 1129.000000  8772.458984  -67763.648438  -58881.246094  9951.749023  -48929.496094  295.643646  912.823181   48.281742  888.721985  -47184.941406  305.295654
 1130.000000  8751.824219  -67595.484375  -58740.953125  9794.521484  -48946.429688  290.972778  962.904358   48.159779  890.972656  -47206.281250  180.530670
 1131.000000  8528.451172  -67917.859375  -59300.171875  10388.058594  -48912.113281  308.605408  552.873840   48.423103  886.127563  -47162.449219  1718.044922
 1132.000000  8426.431641  -67511.640625  -58988.238281  10005.473633  -48982.765625  297.239685  583.015869   48.156864  891.026611  -47242.722656  443.307190
 1133.000000  8460.085938  -67676.578125  -59114.558594  10237.505859  -48877.054688  304.132812  565.019531   48.327259  887.884949  -47130.855469  -249.467758
 1134.000000  8315.054688  -67622.187500  -59213.710938  10249.562500  -48964.148438  304.490997  299.696350   48.225807  889.752808  -47221.613281  142.119278
 1135.000000  8677.689453  -67776.570312  -58992.847656  10024.352539  -48968.496094  297.800537  813.105042   48.301994  888.349365  -47223.207031  -2051.869873
 1136.000000  8729.063477  -67938.796875  -59102.738281  10121.346680  -48981.390625  300.682007  756.631348   48.370537  887.090576  -47233.625000  394.185028
 1137.000000  8334.748047  -67412.312500  -58980.132812  9977.011719  -49003.121094  296.394135  476.477936   48.278206  888.787109  -47258.691406  1032.020142
 1138.000000  8474.369141  -67790.476562  -59216.882812  10060.530273  -49156.351562  298.875275  535.210266   48.145767  891.231934  -47416.710938  4386.262695
 1139.000000  8687.314453  -67521.664062  -58726.308594  9707.703125  -49018.605469  288.393616  947.093750   48.165310  890.870361  -47278.257812  581.136719
 1140.000000  8522.058594  -67690.343750  -59071.750000  10080.402344  -48991.347656  299.465637  608.804626   48.230797  889.660767  -47248.632812  333.942322
 1141.000000  8374.705078  -67466.593750  -58985.015625  10033.450195  -48951.566406  298.070801  488.334930   48.270332  888.932068  -47207.421875  -1987.075684
 1142.000000  8235.451172  -67394.671875  -59056.707031  10161.869141  -48894.835938  301.885834  330.710052   48.239105  889.507507  -47151.820312  976.249756
 1143.000000  8574.948242  -67741.031250  -59062.773438  10155.215820  -48907.558594  301.688141  695.559387   48.237560  889.536011  -47164.597656  667.117798
 1144.000000  8665.238281  -67627.875000  -58856.191406  9916.349609  -48939.843750  294.592010  884.398254   48.222542  889.813049  -47197.425781  1470.647827
 1145.000000  8704.208008  -68064.265625  -59257.816406  10287.335938  -48970.480469  305.613159  737.419922   48.270523  888.928528  -47226.328125  1162.319336
 1146.000000  8390.589844  -67457.484375  -58962.546875  10070.044922  -48892.500000  299.157959  590.975159   48.212513  889.998108  -47150.445312  2317.288818
 1147.000000  8401.341797  -67540.820312  -59040.070312  10153.653320  -48886.417969  301.641754  567.255127   48.283230  888.694641  -47141.808594  104.209923
 1148.000000  8642.051758  -67716.281250  -58979.593750  9980.286133  -48999.308594  296.491425  746.084473   48.449722  885.640686  -47248.683594  277.675720
 1149.000000  8545.062500  -67580.617188  -58940.187500  9883.578125  -49056.609375  293.618439  661.146912   48.420944  886.167053  -47307.023438  259.434814
 1150.000000  8532.669922  -67782.828125  -59149.289062  10253.269531  -48896.019531  304.601135  593.414246   48.231731  889.643494  -47153.269531  1318.308838
 1151.000000  8495.310547  -67607.937500  -59016.476562  10117.152344  -48899.324219  300.557404  632.571838   48.324913  887.928040  -47153.207031  644.880676
 1152.000000  8560.189453  -67720.828125  -59064.925781  10150.916992  -48914.007812  301.560455  617.653992   48.219704  889.865417  -47171.695312  699.298035
 1153.000000  8314.845703  -67547.625000  -59140.949219  10098.988281  -49041.960938  300.017792  417.704834   48.198978  890.248047  -47300.394531  676.301636
 1154.000000  8800.281250  -67892.992188  -58994.410156  10021.839844  -48972.570312  297.725891  943.538879   48.298161  888.419861  -47227.421875  -1130.624390
 1155.000000  8554.318359  -67487.484375  -58834.718750  9824.350586  -49010.367188  291.858917  858.034912   48.138432  891.367798  -47270.988281  -1268.574951
 1156.000000  8552.085938  -67827.578125  -59174.523438  10113.820312  -49060.703125  300.458405  584.073914   48.293846  888.499268  -47315.710938  -539.778870
 1157.000000  8445.574219  -67510.812500  -58964.863281  10107.898438  -48856.964844  300.282501  592.502136   48.288021  888.606445  -47112.183594  -481.657715
 1158.000000  8354.875977  -67594.570312  -59134.328125  10134.728516  -48999.601562  301.079559  484.026764   48.309357  888.213989  -47254.046875  1578.461304
 1159.000000  8659.662109  -67889.078125  -59131.292969  10008.136719  -49123.156250  297.318787  808.425110   48.055813  892.900208  -47386.765625  1431.637573
 1160.000000  8551.731445  -67938.070312  -59290.187500  10232.822266  -49057.367188  303.993683  481.981720   48.300667  888.373779  -47312.128906  1598.658325
 1161.000000  8690.068359  -67805.648438  -59012.902344  10013.123047  -48999.781250  297.466919  818.689270   48.329639  887.841248  -47253.496094  2066.842285
 1162.000000  8459.656250  -67618.468750  -59068.191406  10127.285156  -48940.906250  300.858429  544.155457   48.286476  888.634888  -47196.179688  372.475983
 1163.000000  8681.823242  -67801.796875  -59022.679688  10119.250977  -48903.429688  300.619720  791.784973   48.280918  888.737183  -47158.902344   -2.874116
 1164.000000  8710.988281  -67839.421875  -59027.492188  10147.582031  -48879.910156  301.461395  785.688965   48.437485  885.864441  -47129.726562  2467.579346
 1165.000000  8447.156250  -67760.125000  -59208.667969  10370.660156  -48838.007812  308.088531  520.780518   48.291836  888.536255  -47093.085938  1333.396118
 1166.000000  8561.400391  -67672.796875  -59013.027344  10029.375000  -48983.652344  297.949738  678.576233   48.272366  888.894653  -47239.433594  -591.620850
 1167.000000  8335.195312  -67333.390625  -58901.898438  10045.166992  -48856.730469  298.418884  391.675385   48.338383  887.680664  -47110.128906  169.068344
 1168.000000  8457.671875  -67600.210938  -59044.027344  10071.070312  -48972.957031  299.188416  551.670837   48.353855  887.396606  -47225.796875  2125.066162
 1169.000000  8484.129883  -67795.718750  -59211.687500  10245.077148  -48966.609375  304.357758  447.081787   48.336864  887.708496  -47220.062500  1659.139160
 1170.000000  8483.002930  -67775.484375  -59197.113281  10273.255859  -48923.859375  305.194885  474.183105   48.341343  887.626282  -47177.148438  3775.440918
 1171.000000  8364.548828  -67711.906250  -59247.980469  10345.611328  -48902.367188  307.344391  452.896637   48.168941  890.803162  -47161.886719  1447.562500
 1172.000000  8543.958984  -67798.234375  -59164.695312  10049.645508  -49115.050781  298.551910  593.488037   48.367794  887.140869  -47367.386719  -709.601746
 1173.000000  8510.135742  -67472.789062  -58862.867188  9948.534180  -48914.332031  295.548126  619.306702   48.424580  886.100525  -47164.617188  -66.005981
 1174.000000  8322.900391  -67676.734375  -59259.359375  10192.370117  -49066.988281  302.791931  345.220367   48.229801  889.679077  -47324.308594  -1170.957886
 1175.000000  8711.817383  -67967.234375  -59164.054688  10070.380859  -49093.671875  299.167938  808.982605   48.300785  888.371643  -47348.429688  1874.295898
 1176.000000  8437.888672  -67544.929688  -59007.351562  10023.487305  -48983.863281  297.774811  595.491394   48.206234  890.114075  -47242.035156  -1669.832275
 1177.000000  8188.324219  -67506.304688  -59220.355469  10342.400391  -48877.953125  307.248993  170.045349   48.428532  886.028259  -47128.093750  1718.127319
 1178.000000  8381.629883  -67618.859375  -59140.609375  10076.037109  -49064.570312  299.335968  507.171234   48.146896  891.211060  -47324.886719  -288.771515
 1179.000000  8434.742188  -67604.687500  -59076.468750  10194.550781  -48881.917969  302.856720  515.840149   48.234898  889.585083  -47139.054688  1253.377808
 1180.000000  8354.214844  -67372.890625  -58920.703125  9963.906250  -48956.796875  296.004822  526.579407   48.292934  888.516052  -47211.835938  813.772339
 1181.000000  8489.556641  -67432.445312  -58841.535156  9924.679688  -48916.855469  294.839478  652.433716   48.267262  888.988647  -47172.824219  2152.322266
 1182.000000  8605.402344  -67585.312500  -58879.933594  9837.568359  -49042.367188  292.251587  754.484924   48.320465  888.009766  -47296.414062  724.837219
 1183.000000  8465.188477  -67739.546875  -59175.101562  10269.695312  -48905.406250  305.089111  599.223206   48.196552  890.292847  -47163.929688  225.894409
 1184.000000  8506.742188  -67717.656250  -59115.726562  10110.022461  -49005.703125  300.345581  593.773438   48.281742  888.721985  -47261.148438  296.676575
 1185.000000  8629.794922  -67777.703125  -59050.355469  10013.965820  -49036.390625  297.491974  741.810059   48.263859  889.051270  -47292.480469  686.318542
 1186.000000  8531.486328  -67532.867188  -58901.511719  9949.878906  -48951.632812  295.588074  592.520142   48.435410  885.902405  -47201.523438  1728.972046
 1187.000000  8341.429688  -67510.687500  -59062.300781  10131.828125  -48930.472656  300.993378  322.606781   48.304317  888.306641  -47185.101562  -195.745743
 1188.000000  8685.984375  -67742.750000  -58958.898438  10021.264648  -48937.632812  297.708801  818.643860   48.176842  890.657104  -47196.867188  1297.802002
 1189.000000  8331.806641  -67238.453125  -58807.187500  9903.855469  -48903.332031  294.220825  507.267578   48.311897  888.167297  -47157.687500  1362.377319
 1190.000000  8543.664062  -67653.609375  -59011.230469  10099.183594  -48912.046875  300.023590  750.023132   48.184238  890.520386  -47171.015625  -225.318359
 1191.000000  8658.615234  -67623.195312  -58870.468750  9952.949219  -48917.519531  295.679291  892.202820   48.320522  888.008728  -47171.562500  -1229.705078
 1192.000000  8723.039062  -67865.617188  -59040.890625  10007.299805  -49033.589844  297.293945  821.046326   48.393093  886.677063  -47285.011719  4033.122314
 1193.000000  8477.111328  -67621.140625  -59048.628906  10065.105469  -48983.523438  299.011200  583.708923   48.240803  889.476196  -47240.445312  2801.664551
 1194.000000  8485.083984  -67539.281250  -58953.367188  10011.478516  -48941.890625  297.418060  641.874939   48.281891  888.719238  -47197.328125  -265.081177
 1195.000000  8638.724609  -67478.367188  -58730.589844  9728.201172  -49002.390625  289.002563  859.074280   48.209541  890.052979  -47260.445312  2624.740967
 1196.000000  8643.941406  -67677.375000  -58932.925781  9955.166992  -48977.757812  295.745178  755.070374   48.241871  889.456543  -47234.644531  -1063.648926
 1197.000000  8398.781250  -67381.406250  -58869.937500  10026.804688  -48843.132812  297.873383  596.759338   48.234413  889.594055  -47100.289062    0.582992
 1198.000000  8616.677734  -67721.140625  -59007.468750  10036.610352  -48970.859375  298.164673  641.575867   48.348286  887.498840  -47223.898438  152.415848
 1199.000000  8490.631836  -67355.187500  -58757.027344  9847.160156  -48909.867188  292.536560  646.650818   48.369331  887.112671  -47162.148438  1220.532715
 1200.000000  8559.541992  -67561.453125  -58905.886719  10049.333984  -48856.554688  298.542664  687.438171   48.362267  887.242249  -47109.089844  1001.104858
 1201.000000  8530.929688  -67731.179688  -59097.960938  10134.488281  -48963.472656  301.072418  628.321838   48.309982  888.202515  -47217.898438  326.171326
 1202.000000  8512.164062  -67460.375000  -58849.683594  9993.593750  -48856.089844  296.886749  669.167297   48.448994  885.654053  -47105.492188  1832.598877
 1203.000000  8440.780273  -67501.945312  -58959.992188  10036.927734  -48923.062500  298.174103  562.086121   48.402077  886.512512  -47174.160156  -1090.046753
 1204.000000  8641.449219  -67653.265625  -58919.347656  9950.269531  -48969.078125  295.599701  662.815125   48.435543  885.899963  -47218.964844  721.624817
 1205.000000  8580.107422  -67574.562500  -58900.605469  9943.093750  -48957.511719  295.386505  672.516846   48.328808  887.856506  -47211.253906  -1345.286499
 1206.000000  8624.615234  -67734.296875  -59015.121094  10005.208008  -49009.914062  297.231781  780.554932   48.224010  889.785950  -47267.445312  544.312927
 1207.000000  8797.239258  -67977.953125  -59076.492188  10165.292969  -48911.199219  301.987549  848.215881   48.374992  887.008850  -47163.273438  657.934509
 1208.000000  8368.074219  -67674.601562  -59198.363281  10239.813477  -48958.550781  304.201385  432.238800   48.310524  888.192505  -47212.953125   95.211868
 1209.000000  8701.382812  -67971.101562  -59180.421875  10173.276367  -49007.144531  302.224701  779.141602   48.316811  888.076965  -47261.320312  1613.586060
 1210.000000  8521.914062  -67954.312500  -59333.226562  10264.531250  -49068.695312  304.935699  571.832275   48.242680  889.441589  -47325.550781  1927.189697
 1211.000000  8617.856445  -67572.125000  -58854.738281  9841.611328  -49013.125000  292.371704  862.735901   48.151058  891.134033  -47273.292969  -1186.531494
 1212.000000  8720.513672  -68006.804688  -59186.132812  10236.748047  -48949.382812  304.110321  740.518738   48.363861  887.213013  -47201.859375  382.071899
 1213.000000  8496.412109  -67620.375000  -59018.535156  9999.564453  -49018.968750  297.064117  604.416565   48.251400  889.280884  -47275.507812   54.427086
 1214.000000  8501.960938  -67949.992188  -59344.312500  10328.417969  -49015.894531  306.833618  432.991302   48.218117  889.894714  -47273.636719  1573.316406
 1215.000000  8613.750977  -67845.007812  -59144.015625  10131.366211  -49012.648438  300.979645  724.399414   48.172707  890.733582  -47272.031250  1001.109009
 1216.000000  8458.044922  -67647.468750  -59086.101562  10130.626953  -48955.476562  300.957703  464.249268   48.443947  885.746277  -47205.058594  1111.978027
 1217.000000  8467.937500  -67785.406250  -59219.671875  10250.859375  -48968.812500  304.529541  449.278961   48.408424  886.396240  -47219.679688  2740.147217
 1218.000000  8484.444336  -67857.000000  -59282.312500  10296.500000  -48985.812500  305.885406  542.794373   48.345928  887.542114  -47238.937500  2439.427002
 1219.000000  8559.080078  -67808.687500  -59155.847656  10114.773438  -49041.074219  300.486725  638.167969   48.364082  887.208923  -47293.542969  764.847412
 1220.000000  8572.017578  -67622.531250  -58951.273438  10109.971680  -48841.300781  300.344086  680.362244   48.491879  884.870789  -47089.152344  -399.350189
 1221.000000  8510.668945  -68032.367188  -59420.554688  10406.267578  -49014.289062  309.146362  481.067291   48.290939  888.552734  -47269.402344  1631.296875
 1222.000000  8473.246094  -67489.078125  -58916.183594  10021.653320  -48894.531250  297.720337  623.846130   48.334652  887.749146  -47148.062500  2743.111084
 1223.000000  8535.327148  -67764.101562  -59129.191406  10058.119141  -49071.070312  298.803650  594.083008   48.323303  887.957642  -47325.011719  711.900818
 1224.000000  8702.168945  -67804.546875  -58998.148438  10044.873047  -48953.273438  298.410156  877.335449   48.154297  891.074097  -47213.324219  1554.559204
 1225.000000  8592.177734  -67686.414062  -58990.242188  9991.851562  -48998.390625  296.834991  764.883240   48.244907  889.400513  -47255.164062  -583.388184
 1226.000000  8467.520508  -67693.085938  -59131.515625  10097.649414  -49033.867188  299.977997  438.155304   48.475536  885.169067  -47282.308594  460.325714
 1227.000000  8421.759766  -67688.125000  -59162.679688  10216.250977  -48946.429688  303.501404  480.296631   48.372540  887.053833  -47198.593750  260.568359
 1228.000000  8535.884766  -67876.593750  -59258.085938  10307.366211  -48950.718750  306.208221  575.674683   48.284103  888.678528  -47206.078125  1355.266479
 1229.000000  8599.312500  -67869.187500  -59176.398438  10139.287109  -49037.109375  301.214966  694.959961   48.198334  890.259949  -47295.566406  808.309692
 1230.000000  8483.195312  -67571.734375  -58995.386719  9992.476562  -49002.910156  296.853577  690.506836   48.235268  889.578308  -47260.035156  2408.123779
 1231.000000  8611.535156  -67856.781250  -59143.402344  10030.886719  -49112.515625  297.994659  688.686218   48.324516  887.935364  -47366.414062  1129.782471
 1232.000000  8581.422852  -67475.000000  -58792.742188  9830.104492  -48962.636719  292.029877  772.497742   48.379360  886.928772  -47214.554688  1699.087769
 1233.000000  8416.086914  -67702.882812  -59186.511719  10159.095703  -49027.414062  301.803436  472.563232   48.322952  887.964111  -47281.371094  478.934784
 1234.000000  8639.715820  -67667.515625  -58927.890625  10059.637695  -48868.253906  298.848755  818.700500   48.358715  887.307434  -47120.917969  1290.810547
 1235.000000  8657.685547  -67894.929688  -59143.902344  10091.248047  -49052.656250  299.787842  695.729431   48.329376  887.846069  -47306.378906  2057.158691
 1236.000000  8460.050781  -67541.109375  -58988.335938  10105.222656  -48883.113281  300.203003  574.848938   48.211758  890.012085  -47141.085938  -649.635925
 1237.000000  8355.558594  -67642.664062  -59187.660156  10258.828125  -48928.832031  304.766266  421.150757   48.327232  887.885437  -47182.632812  -2030.442139
 1238.000000  8440.728516  -67754.726562  -59214.304688  10266.653320  -48947.652344  304.998718  489.135498   48.359173  887.299011  -47200.296875  1460.470337
 1239.000000  8489.216797  -67702.781250  -59097.734375  10061.289062  -49036.445312  298.897827  501.331085   48.485191  884.992798  -47284.539062  -1463.074951
 1240.000000  8514.841797  -67568.750000  -58952.636719  10014.764648  -48937.871094  297.515686  715.935059   48.230312  889.669678  -47195.171875  435.078186
 1241.000000  8668.068359  -67868.984375  -59103.796875  10051.889648  -49051.906250  298.618591  730.593445   48.374420  887.019348  -47304.000000  -919.953430
 1242.000000  8620.974609  -67858.421875  -59122.812500  10109.231445  -49013.582031  300.322083  692.052551   48.214836  889.955261  -47271.445312  1482.852905
 1243.000000  8364.794922  -67396.109375  -58923.445312  10036.985352  -48886.460938  298.175812  477.235474   48.317211  888.069580  -47140.625000  2597.163330
 1244.000000  8551.218750  -67517.328125  -58861.566406  9956.716797  -48904.851562  295.791229  691.806091   48.320705  888.005371  -47158.886719  -1099.733643
 1245.000000  8513.406250  -67780.640625  -59175.421875  10175.380859  -49000.039062  302.287231  532.814636   48.358746  887.306824  -47252.699219  -2242.528564
 1246.000000  8262.143555  -67321.562500  -58962.128906  10030.109375  -48932.019531  297.971558  297.666046   48.356373  887.350403  -47184.765625  2630.100342
 1247.000000  8465.347656  -67694.312500  -59128.976562  10186.722656  -48942.253906  302.624176  541.557312   48.252491  889.260742  -47198.753906  -182.226776
 1248.000000  8589.093750  -67819.703125  -59135.710938  10072.597656  -49063.113281  299.233795  755.705383   48.139248  891.352661  -47323.707031  -101.157219
 1249.000000  8632.537109  -67856.156250  -59116.003906  10083.849609  -49032.156250  299.568054  747.347961   48.299782  888.390076  -47286.949219  822.385559
 1250.000000  8367.271484  -67698.328125  -59232.128906  10266.767578  -48965.359375  305.002136  332.532684   48.392654  886.685120  -47216.796875  1258.570068
 1251.000000  8635.838867  -67859.640625  -59122.437500  10183.729492  -48938.707031  302.535248  761.847229   48.283913  888.682068  -47194.074219  1748.957397
 1252.000000  8332.328125  -67525.562500  -59085.656250  10122.503906  -48963.152344  300.716370  479.799103   48.336826  887.709229  -47216.605469  2477.130127
 1253.000000  8803.076172  -67855.382812  -58944.183594  10053.866211  -48890.316406  298.677307  996.894043   48.255913  889.197693  -47146.695312  1998.024902
 1254.000000  8363.947266  -67718.421875  -59252.933594  10201.640625  -49051.292969  303.067352  410.586334   48.226501  889.739990  -47308.734375  1740.954712
 1255.000000  8465.025391  -67434.382812  -58873.707031  9907.820312  -48965.886719  294.338623  595.749268   48.331264  887.811401  -47219.542969  -287.604614
 1256.000000  8455.101562  -67562.945312  -59015.648438  10022.149414  -48993.500000  297.735077  662.580444   48.164928  890.877380  -47253.164062  897.243286
 1257.000000  8562.259766  -67817.398438  -59162.550781  10150.583008  -49011.968750  301.550537  618.064880   48.180061  890.597595  -47271.085938  361.297485
 1258.000000  8536.365234  -67663.828125  -59029.292969  10098.785156  -48930.507812  300.011749  760.216064   48.163292  890.907654  -47190.230469  665.953369
 1259.000000  8600.621094  -67708.640625  -59008.980469  9980.671875  -49028.308594  296.502869  791.566589   48.177837  890.638672  -47287.507812  -638.850098
 1260.000000  8512.894531  -67444.734375  -58824.429688  9885.677734  -48938.750000  293.680817  689.915710   48.184059  890.523682  -47197.722656  1788.892700
 1261.000000  8364.606445  -67545.218750  -59092.285156  10161.008789  -48931.277344  301.860260  465.898926   48.179436  890.609131  -47190.417969  3268.917969
 1262.000000  8605.693359  -67924.867188  -59219.652344  10163.496094  -49056.156250  301.934174  650.054504   48.377487  886.963135  -47308.140625  742.522766
 1263.000000  8399.305664  -67820.671875  -59324.320312  10330.451172  -48993.867188  306.894012  342.882477   48.389503  886.742859  -47245.417969  -474.980988
 1264.000000  8440.886719  -67675.140625  -59139.382812  10180.139648  -48959.242188  302.428619  521.939697   48.186485  890.478882  -47218.128906  1270.798828
 1265.000000  8440.263672  -67536.015625  -58998.667969  9983.083984  -49015.585938  296.574524  623.636963   48.223850  889.788879  -47273.121094  2621.669434
 1266.000000  8562.013672  -67771.773438  -59106.187500  10014.488281  -49091.699219  297.507477  681.483948   48.232910  889.621765  -47348.906250  3166.474365
 1267.000000  8504.660156  -67618.179688  -59011.386719  10074.672852  -48936.714844  299.295441  622.968079   48.163292  890.907654  -47196.437500  204.646072
 1268.000000  8379.485352  -67732.656250  -59257.089844  10294.064453  -48963.023438  305.813049  403.272461   48.312202  888.161682  -47217.367188  246.737396
 1269.000000  8625.732422  -67712.703125  -58981.015625  9975.705078  -49005.312500  296.355316  774.162598   48.182316  890.555908  -47264.347656  -194.198914
 1270.000000  8539.631836  -67528.765625  -58886.808594  9922.351562  -48964.457031  294.770325  736.094910   48.283043  888.698059  -47219.855469  1113.686890
 1271.000000  8535.906250  -67640.750000  -58999.492188  10128.724609  -48870.765625  300.901184  753.077942   48.003567  893.872070  -47136.261719  2006.494385
 1272.000000  8278.402344  -67335.296875  -58957.832031  10095.994141  -48861.835938  299.928833  425.215485   48.280651  888.742065  -47117.320312   69.645622
 1273.000000  8443.157227  -67776.609375  -59233.191406  10224.706055  -49008.484375  303.752563  467.923584   48.225574  889.757080  -47265.957031  375.164886
 1274.000000  8359.576172  -67589.687500  -59141.882812  10114.199219  -49027.683594  300.469666  408.565765   48.321804  887.985168  -47281.679688  960.608826
 1275.000000  8429.835938  -67610.421875  -59082.488281  10096.334961  -48986.152344  299.938965  500.977203   48.261620  889.092529  -47242.324219  -386.830048
 1276.000000  8406.002930  -67424.171875  -58919.796875  10049.318359  -48870.476562  298.542206  556.282532   48.268276  888.969910  -47126.406250  -203.469498
 1277.000000  8498.840820  -67492.390625  -58903.835938  9939.348633  -48964.488281  295.275269  676.978027   48.182579  890.551025  -47223.515625  -41.328987
 1278.000000  8435.832031  -67555.953125  -59024.925781  10062.134766  -48962.789062  298.922943  565.439636   48.207890  890.083496  -47220.902344  409.633911
 1279.000000  8319.345703  -67441.187500  -59023.386719  10034.599609  -48988.789062  298.104950  434.903412   48.217621  889.903870  -47246.550781  424.837494
 1280.000000  8631.080078  -67942.187500  -59213.925781  10140.722656  -49073.203125  301.257629  734.968079   48.222115  889.820923  -47330.800781  2120.493164
 1281.000000  8339.913086  -67370.281250  -58927.402344  10013.630859  -48913.773438  297.482025  531.428284   48.275150  888.843323  -47169.457031  212.399307
 1282.000000  8602.564453  -67653.828125  -58958.351562  10031.023438  -48927.328125  297.998718  857.735657   48.092014  892.228088  -47189.628906  2133.796143
 1283.000000  8463.229492  -67526.953125  -58958.402344  10046.121094  -48912.281250  298.447235  570.252136   48.420403  886.177002  -47162.714844  835.947266
 1284.000000  8387.532227  -67429.429688  -58947.621094  10013.884766  -48933.734375  297.489563  515.382812   48.375618  886.997375  -47185.785156  -239.592377
 1285.000000  8406.519531  -67366.281250  -58862.015625  10026.991211  -48835.023438  297.878906  536.148865   48.411331  886.343018  -47085.785156  768.660522
 1286.000000  8410.049805  -67598.656250  -59082.457031  10127.433594  -48955.023438  300.862823  507.199829   48.388664  886.758240  -47206.605469   69.974197
 1287.000000  8736.849609  -67822.406250  -58977.921875  9993.070312  -48984.851562  296.871216  852.114075   48.402153  886.511108  -47235.945312  776.388428
 1288.000000  8485.690430  -67667.703125  -59075.933594  10089.560547  -48986.375000  299.737701  532.557373   48.449974  885.636108  -47235.742188  2344.040039
 1289.000000  8626.500000  -67900.125000  -59169.343750  10183.322266  -48986.023438  302.523163  681.738770   48.394943  886.643188  -47237.378906  -980.146667
 1290.000000  8188.122559  -67314.671875  -59016.019531  10151.473633  -48864.546875  301.576996  341.315765   48.268723  888.961731  -47120.460938  1094.105103
 1291.000000  8784.136719  -67936.390625  -59046.726562  10001.810547  -49044.914062  297.130859  987.070007   48.325504  887.917175  -47298.777344  110.674171
 1292.000000  8163.498047  -67057.289062  -58788.773438  9832.019531  -48956.753906  292.086761  354.066620   48.357899  887.322388  -47209.445312  600.325195
 1293.000000  8652.444336  -67719.937500  -58964.593750  9898.544922  -49066.046875  294.063080  802.324036   48.187004  890.469299  -47324.914062   -4.321036
 1294.000000  8480.082031  -67706.375000  -59127.656250  10171.938477  -48955.718750  302.184967  595.998779   48.182186  890.558289  -47214.761719  -1497.658691
 1295.000000  8643.541016  -67819.906250  -59084.328125  10179.514648  -48904.812500  302.410034  706.151794   48.383072  886.860718  -47156.593750  -659.746643
 1296.000000  8356.121094  -67491.062500  -59038.140625  10114.919922  -48923.218750  300.491089  449.077850   48.259563  889.130432  -47179.464844  1369.264038
 1297.000000  8873.466797  -67792.070312  -58822.214844  9820.083984  -49002.132812  291.732178  1038.529419   48.307392  888.250122  -47256.648438  888.077576
 1298.000000  8378.501953  -67453.507812  -58980.019531  10119.810547  -48860.210938  300.636353  470.028076   48.408730  886.390686  -47111.066406  2929.828125
 1299.000000  8402.794922  -67615.867188  -59110.019531  10128.939453  -48981.078125  300.907562  460.707123   48.250225  889.302490  -47237.660156  942.373840
 1300.000000  8500.573242  -67629.085938  -59027.066406  10023.916992  -49003.148438  297.787598  560.830750   48.341686  887.619995  -47256.425781  1521.847046
 1301.000000  8406.757812  -67515.601562  -59015.992188  10069.779297  -48946.210938  299.150055  534.233337   48.246250  889.375793  -47202.937500  2167.056885
 1302.000000  8402.849609  -67477.296875  -58986.910156  9941.965820  -49044.945312  295.352997  583.611267   48.149715  891.158875  -47305.160156  809.547119
 1303.000000  8431.628906  -67486.859375  -58958.164062  10020.181641  -48937.984375  297.676636  584.059814   48.268864  888.959106  -47193.894531  582.334229
 1304.000000  8408.437500  -67585.828125  -59080.425781  10123.041016  -48957.382812  300.732330  431.276611   48.332767  887.783752  -47210.984375  -799.928284
 1305.000000  8593.244141  -67784.828125  -59097.312500  10156.214844  -48941.097656  301.717865  677.663635   48.279598  888.761475  -47196.621094  -402.269653
 1306.000000  8432.568359  -67658.640625  -59125.039062  10168.732422  -48956.304688  302.089722  479.862915   48.324497  887.935730  -47210.203125  1279.378418
 1307.000000  8680.870117  -67848.562500  -59071.355469  10116.345703  -48955.007812  300.533447  778.296082   48.436436  885.883667  -47204.863281  593.865601
 1308.000000  8462.283203  -67570.781250  -59017.332031  10067.837891  -48949.492188  299.092377  563.731201   48.268543  888.965027  -47205.414062  412.913055
 1309.000000  8438.734375  -67480.398438  -58942.507812  9944.750000  -48997.757812  295.435730  602.851868   48.274136  888.862061  -47253.476562  -63.642506
 1310.000000  8661.242188  -67888.218750  -59129.375000  10093.843750  -49035.531250  299.864960  764.150879   48.224163  889.783142  -47293.054688  1312.938232
 1311.000000  8354.488281  -67627.843750  -59174.867188  10201.030273  -48973.835938  303.049225  326.546448   48.356838  887.341858  -47226.566406  1324.516479
 1312.000000  8385.432617  -67412.546875  -58932.992188  9996.406250  -48936.585938  296.970306  461.026611   48.363976  887.210876  -47189.058594  1793.516113
 1313.000000  8496.328125  -67568.218750  -58978.757812  9960.914062  -49017.843750  295.915924  616.648743   48.332714  887.784729  -47271.445312  -28.612478
 1314.000000  8607.751953  -67694.992188  -58993.730469  10010.396484  -48983.335938  297.385925  748.583740   48.167419  890.831360  -47242.910156  511.623810
 1315.000000  8354.995117  -67732.562500  -59281.667969  10376.748047  -48904.921875  308.269379  380.039795   48.253574  889.240784  -47161.382812  1143.594360
 1316.000000  8586.269531  -67663.578125  -58976.039062  9966.886719  -49009.152344  296.093353  664.999084   48.280678  888.741577  -47264.636719   13.563351
 1317.000000  8486.706055  -67561.898438  -58981.277344  9986.830078  -48994.445312  296.685822  529.383850   48.494255  884.827393  -47242.210938  1363.171387
 1318.000000  8586.521484  -67581.328125  -58892.640625  10032.016602  -48860.625000  298.028198  781.099426   48.292431  888.525269  -47115.683594  -1941.988770
 1319.000000  8410.104492  -67792.453125  -59268.898438  10278.241211  -48990.656250  305.342987  375.617828   48.341679  887.620117  -47243.933594  2386.800049
 1320.000000  8452.041016  -67497.679688  -58958.089844  10017.183594  -48940.906250  297.587555  582.009094   48.297504  888.431946  -47195.781250  623.181335
 1321.000000  8294.746094  -67277.359375  -58876.792969  10014.886719  -48861.906250  297.519318  522.065735   48.219830  889.863098  -47119.585938  -598.327637
 1322.000000  8545.529297  -67676.046875  -59015.855469  10116.238281  -48899.617188  300.530243  659.326355   48.279823  888.757324  -47155.128906  2003.830811
 1323.000000  8856.419922  -67838.750000  -58878.792969  9831.072266  -49047.718750  292.058624  1055.481689   48.129242  891.537964  -47308.671875  3672.753662
 1324.000000  8597.402344  -67767.562500  -59056.195312  10141.129883  -48915.066406  301.269714  646.394348   48.266712  888.998718  -47171.054688  893.421875
 1325.000000  8507.947266  -67641.296875  -59029.347656  10120.287109  -48909.062500  300.650513  672.359192   48.186684  890.475220  -47167.941406  1798.671753
 1326.000000  8419.029297  -67677.453125  -59153.035156  10234.666016  -48918.367188  304.048462  463.075592   48.240829  889.475708  -47175.289062  -1350.681885
 1327.000000  8516.960938  -67748.875000  -59140.167969  10237.133789  -48903.035156  304.121765  647.619080   48.147995  891.190735  -47163.312500  1702.103027
 1328.000000  8550.363281  -67504.109375  -58846.214844  9955.177734  -48891.039062  295.745514  684.092041   48.411804  886.334351  -47141.785156  1702.020386
 1329.000000  8608.535156  -67600.937500  -58895.210938  9881.314453  -49013.898438  293.551208  761.407410   48.301689  888.354980  -47268.621094  903.228394
 1330.000000  8567.317383  -67765.562500  -59102.726562  10076.412109  -49026.312500  299.347107  539.229919   48.513241  884.481140  -47273.390625  718.760559
 1331.000000  8323.578125  -67369.734375  -58954.011719  10113.405273  -48840.605469  300.446075  371.678925   48.460388  885.445801  -47089.593750  -16.389851
 1332.000000  8566.821289  -67664.265625  -58999.988281  10016.962891  -48983.023438  297.580994  720.733398   48.202709  890.179138  -47241.324219  1150.155640
 1333.000000  8314.250000  -67452.023438  -59030.292969  9983.457031  -49046.835938  296.585632  493.723145   48.214077  889.969238  -47304.726562  -202.942261
 1334.000000  8244.266602  -67368.539062  -59028.648438  10094.462891  -48934.187500  299.883362  267.200684   48.399826  886.553711  -47185.363281  887.948975
 1335.000000  8516.287109  -67654.929688  -59041.746094  10162.382812  -48879.363281  301.901093  622.385437   48.277439  888.801208  -47134.964844  1190.341553
 1336.000000  8483.543945  -67704.906250  -59119.628906  10126.904297  -48992.726562  300.847107  621.666565   48.226177  889.745972  -47250.179688  2019.813843
 1337.000000  8785.796875  -67943.718750  -59060.125000  10065.500000  -48994.625000  299.022919  955.458679   48.216248  889.929199  -47252.437500  1069.834961
 1338.000000  8446.251953  -67662.937500  -59120.140625  10111.734375  -49008.406250  300.396454  486.337921   48.318947  888.037720  -47262.507812  -677.624512
 1339.000000  8511.841797  -67692.484375  -59086.328125  10216.697266  -48869.632812  303.514648  516.040283   48.486378  884.971191  -47117.683594  567.578857
 1340.000000  8394.392578  -67749.585938  -59259.746094  10304.140625  -48955.605469  306.112396  356.422760   48.469898  885.272034  -47204.250000  1131.880371
 1341.000000  8496.859375  -67768.476562  -59175.726562  10203.234375  -48972.492188  303.114685  592.219788   48.344418  887.569824  -47225.671875  1056.168091
 1342.000000  8536.014648  -67655.109375  -59021.804688  10028.742188  -48993.062500  297.930939  648.586609   48.308517  888.229431  -47247.539062  1798.614380
 1343.000000  8569.156250  -67763.679688  -59095.160156  10109.194336  -48985.964844  300.320984  618.585754   48.301567  888.357239  -47240.691406  3173.546875
 1344.000000  8416.808594  -67552.343750  -59033.824219  10080.434570  -48953.390625  299.466583  457.039307   48.231239  889.652588  -47210.660156  1161.023438
 1345.000000  8672.966797  -67684.015625  -58907.785156  9953.187500  -48954.597656  295.686371  842.918640   48.280621  888.742615  -47210.082031  227.759659
 1346.000000  8370.102539  -67521.085938  -59055.148438  10054.662109  -49000.484375  298.700958  450.959961   48.234623  889.590149  -47257.632812  2293.113037
 1347.000000  8387.142578  -67639.054688  -59159.664062  10196.882812  -48962.781250  302.925995  408.150635   48.434612  885.916992  -47212.703125  -61.019226
 1348.000000  8505.363281  -67660.671875  -59052.441406  10220.099609  -48832.343750  303.615723  603.241272   48.372902  887.047180  -47084.496094  964.629639
 1349.000000  8771.522461  -67965.789062  -59103.234375  10090.766602  -49012.468750  299.773529  879.603821   48.331928  887.799194  -47266.101562  3670.861328
 1350.000000  8650.720703  -67756.500000  -59000.316406  10066.253906  -48934.062500  299.045319  747.152893   48.459564  885.460815  -47183.082031  2304.926758
 1351.000000  8511.251953  -67622.671875  -59010.160156  10140.886719  -48869.273438  301.262482  628.574524   48.317703  888.060547  -47123.417969  -552.025269
 1352.000000  8457.126953  -67446.195312  -58887.332031  10047.138672  -48840.195312  298.477448  639.697510   48.297203  888.437500  -47095.082031  -480.431610
 1353.000000  8307.869141  -67605.476562  -59211.531250  10295.732422  -48915.796875  305.862610  346.158447   48.421810  886.151245  -47166.179688   86.969093
 1354.000000  8423.461914  -67757.656250  -59241.500000  10179.914062  -49061.585938  302.421906  486.185547   48.204075  890.153931  -47319.835938  -185.664124
 1355.000000  8569.018555  -67561.156250  -58889.300781  9954.136719  -48935.164062  295.714569  737.898743   48.307724  888.244019  -47189.667969  -366.871460
 1356.000000  8615.029297  -67767.578125  -59056.570312  10045.534180  -49011.035156  298.429779  736.251465   48.283478  888.690063  -47266.417969  -410.790680
 1357.000000  8578.755859  -67731.359375  -59057.652344  10117.419922  -48940.234375  300.565338  586.152161   48.494682  884.819641  -47187.984375  1486.745117
 1358.000000  8530.197266  -67723.921875  -59098.984375  10105.733398  -48993.250000  300.218170  638.943115   48.208935  890.064209  -47251.324219  1598.964355
 1359.000000  8494.872070  -67568.093750  -58971.136719  10098.371094  -48872.765625  299.999451  720.633118   48.240299  889.485474  -47129.707031  2675.617676
 1360.000000  8408.198242  -67573.835938  -59053.164062  10138.927734  -48914.234375  301.204285  526.261475   48.211636  890.014343  -47172.210938  -1396.939941
 1361.000000  8376.388672  -67508.796875  -59039.246094  10020.233398  -49019.011719  297.678162  466.215546   48.427532  886.046509  -47269.187500  2540.291748
 1362.000000  8428.439453  -67686.656250  -59164.835938  10243.525391  -48921.312500  304.311646  480.528687   48.216801  889.919006  -47179.101562  3446.163330
 1363.000000  8691.755859  -67651.812500  -58854.343750  9968.359375  -48885.984375  296.137115  893.282654   48.202785  890.177734  -47144.281250  135.143143
 1364.000000  8443.974609  -67592.343750  -59054.726562  10058.136719  -48996.589844  298.804169  528.074890   48.313114  888.144897  -47250.902344  1893.992676
 1365.000000  8476.683594  -67544.140625  -58970.386719  10040.740234  -48929.648438  298.287384  723.285156   48.156445  891.034363  -47189.621094  787.610474
 1366.000000  8394.158203  -67719.343750  -59233.476562  10334.847656  -48898.628906  307.024628  493.450653   48.234253  889.596985  -47155.789062  2021.210083
 1367.000000  8535.493164  -67968.953125  -59334.726562  10236.613281  -49098.113281  304.106323  510.891937   48.230682  889.662842  -47355.402344  2938.804443
 1368.000000  8392.333008  -67599.421875  -59106.460938  10201.582031  -48904.878906  303.065613  518.993652   48.247524  889.352295  -47161.558594  1562.540405
 1369.000000  8340.476562  -67584.609375  -59142.539062  10246.373047  -48896.164062  304.396240  404.260956   48.235260  889.578430  -47153.289062  2351.232666
 1370.000000  8673.355469  -67847.914062  -59084.628906  10204.981445  -48879.648438  303.166595  762.122742   48.385162  886.822388  -47131.355469  2163.105713
 1371.000000  8520.403320  -67482.820312  -58862.875000  9885.181641  -48977.695312  293.666077  696.333984   48.318947  888.037720  -47231.796875  1976.312134
 1372.000000  8678.841797  -67877.812500  -59101.238281  10152.417969  -48948.820312  301.605072  750.999451   48.311035  888.183105  -47203.207031  2708.842041
 1373.000000  8398.681641  -67508.125000  -59018.804688  10133.151367  -48885.652344  301.032684  528.437195   48.291679  888.539124  -47140.738281  1471.697998
 1374.000000  8465.885742  -67977.148438  -59421.332031  10382.349609  -49038.984375  308.435791  440.343750   48.267639  888.981689  -47294.937500  802.022583
 1375.000000  8351.767578  -67440.406250  -58990.207031  10087.865234  -48902.343750  299.687347  470.354492   48.332344  887.791565  -47155.960938  -56.577839
 1376.000000  8503.806641  -67714.687500  -59117.906250  10052.826172  -49065.078125  298.646423  576.835327   48.283367  888.692078  -47320.464844  1199.114990
 1377.000000  8428.549805  -67644.750000  -59122.773438  10174.960938  -48947.812500  302.274750  509.166016   48.309231  888.216309  -47202.261719  2283.409668
 1378.000000  8575.173828  -67744.140625  -59066.226562  10145.815430  -48920.410156  301.408905  702.210449   48.217926  889.898193  -47178.160156  175.021072
 1379.000000  8572.032227  -67981.203125  -59308.269531  10317.335938  -48990.933594  306.504395  601.521423   48.194599  890.328918  -47249.527344  -916.353516
 1380.000000  8624.236328  -67654.921875  -58926.000000  9880.729492  -49045.269531  293.533813  875.686707   48.216942  889.916382  -47303.054688  1926.640015
 1381.000000  8321.403320  -67453.125000  -59031.585938  10063.483398  -48968.101562  298.963013  376.295074   48.423779  886.115173  -47218.414062  636.286865
 1382.000000  8468.357422  -67606.882812  -59036.042969  9983.714844  -49052.328125  296.593262  534.926270   48.278980  888.772827  -47307.871094  736.988831
 1383.000000  8647.315430  -67484.921875  -58725.472656  9708.057617  -49017.414062  288.404144  847.571777   48.276443  888.819519  -47273.050781  504.113495
 1384.000000  8344.607422  -67613.546875  -59169.269531  10216.367188  -48952.902344  303.504852  398.714447   48.382332  886.874268  -47204.710938  -298.647339
 1385.000000  8452.498047  -67620.445312  -59071.839844  10130.718750  -48941.121094  300.960419  564.511169   48.268913  888.958191  -47197.027344  759.533386
 1386.000000  8620.626953  -67846.078125  -59131.558594  10145.196289  -48986.363281  301.390533  725.016602   48.239239  889.505066  -47243.343750  718.048401
 1387.000000  8343.588867  -67409.507812  -58977.722656  10107.693359  -48870.031250  300.276398  521.350464   48.260590  889.111511  -47126.238281  2881.327148
 1388.000000  8581.027344  -67644.742188  -58962.230469  10018.373047  -48943.859375  297.622894  715.193542   48.367596  887.144470  -47196.203125  1106.583008
 1389.000000  8580.943359  -67610.257812  -58935.554688  10035.900391  -48899.656250  298.143585  731.203674   48.143593  891.272217  -47160.093750  481.728210
 1390.000000  8452.386719  -67634.375000  -59092.207031  10075.343750  -49016.863281  299.315369  644.840637   48.144348  891.258240  -47277.273438  1968.183105
 1391.000000  8458.071289  -67590.687500  -59027.179688  10055.570312  -48971.609375  298.727936  643.989014   48.247913  889.345093  -47228.277344  1345.541260
 1392.000000  8487.996094  -67562.273438  -58977.621094  10158.923828  -48818.695312  301.798340  551.398376   48.433548  885.936462  -47068.656250  -260.016510
 1393.000000  8589.005859  -67999.781250  -59315.195312  10331.466797  -48983.726562  306.924194  558.497375   48.451492  885.608337  -47233.039062  1941.716919
 1394.000000  8313.898438  -67663.625000  -59251.828125  10239.866211  -49011.960938  304.202942  389.621918   48.284653  888.668396  -47267.300781  1310.629883
 1395.000000  8425.931641  -67599.265625  -59077.625000  10083.002930  -48994.621094  299.542908  496.564178   48.350021  887.466980  -47247.597656  -986.812012
 1396.000000  8541.419922  -67545.375000  -58909.214844  9867.236328  -49041.976562  293.132965  677.840332   48.278915  888.774048  -47297.523438  359.127716
 1397.000000  8497.296875  -67918.390625  -59320.472656  10300.880859  -49019.593750  306.015564  467.009766   48.357128  887.336548  -47272.312500  -403.378998
 1398.000000  8352.542969  -67457.906250  -59012.125000  10062.767578  -48949.359375  298.941742  502.306061   48.267754  888.979553  -47205.308594  1244.319702
 1399.000000  8480.707031  -67668.757812  -59084.304688  10144.869141  -48939.437500  301.380798  578.455872   48.171925  890.748047  -47198.851562  -435.338165
 1400.000000  8495.301758  -67798.000000  -59213.468750  10181.973633  -49031.496094  302.483093  588.586731   48.321453  887.991638  -47285.503906  971.148926
 1401.000000  8400.965820  -67267.093750  -58759.292969  9889.327148  -48869.964844  293.789246  551.962097   48.353115  887.410156  -47122.832031  3949.037109
 1402.000000  8542.539062  -67559.281250  -58920.109375  10059.363281  -48860.746094  298.840607  649.133972   48.230103  889.673523  -47118.054688  521.323853
 1403.000000  8523.648438  -67575.937500  -58946.593750  9940.486328  -49006.109375  295.309052  684.157532   48.246147  889.377686  -47262.839844  510.432129
 1404.000000  8635.056641  -67803.390625  -59073.378906  10158.762695  -48914.617188  301.793549  717.364746   48.304817  888.297485  -47169.226562  1025.623779
 1405.000000  8492.410156  -67477.218750  -58893.472656  9983.833984  -48909.640625  296.596802  687.428894   48.299316  888.398621  -47164.449219  1621.811768
 1406.000000  8264.466797  -67574.593750  -59217.492188  10200.562500  -49016.929688  303.035309  301.551788   48.308159  888.236023  -47271.417969  -1202.742920
 1407.000000  8551.820312  -67572.242188  -58913.402344  9966.652344  -48946.750000  296.086395  660.163330   48.274326  888.858521  -47202.460938  -564.001770
 1408.000000  8511.223633  -67609.187500  -59009.820312  10029.177734  -48980.640625  297.943878  610.276001   48.267471  888.984741  -47236.601562  448.297089
 1409.000000  8606.898438  -67669.906250  -58960.492188  9935.992188  -49024.500000  295.175537  675.412109   48.345528  887.549438  -47277.640625  102.973999
 1410.000000  8528.333008  -67816.632812  -59193.101562  10240.880859  -48952.218750  304.233093  494.194672   48.420746  886.170715  -47202.640625  227.896255
 1411.000000  8410.235352  -67496.406250  -58984.804688  10067.274414  -48917.531250  299.075653  499.388794   48.451588  885.606628  -47166.839844  3624.465820
 1412.000000  8370.239258  -67728.382812  -59269.355469  10210.962891  -49058.390625  303.344299  339.240997   48.392418  886.689453  -47309.835938  -400.515350
 1413.000000  8396.471680  -67860.765625  -59368.718750  10350.259766  -49018.460938  307.482483  389.153778   48.278156  888.788025  -47274.035156  -149.839874
 1414.000000  8697.130859  -67834.914062  -59034.246094  9994.192383  -49040.054688  296.904541  766.129883   48.432438  885.956787  -47290.054688  961.010559
 1415.000000  8491.542969  -67758.531250  -59177.277344  10130.185547  -49047.093750  300.944580  523.628845   48.429298  886.014221  -47297.207031  -273.622314
 1416.000000  8755.257812  -67845.062500  -58990.933594  10005.375000  -48985.558594  297.236755  933.613953   48.182079  890.560303  -47244.605469  2265.052979
 1417.000000  8510.019531  -67631.429688  -59020.375000  10146.691406  -48873.683594  301.434937  551.828552   48.373718  887.032227  -47125.804688  1573.981079
 1418.000000  8461.714844  -67477.320312  -58920.140625  9952.817383  -48967.324219  295.675385  674.193176   48.169590  890.791199  -47226.820312  1864.603638
 1419.000000  8744.783203  -68014.851562  -59171.277344  10160.974609  -49010.304688  301.859253  804.613281   48.308056  888.237915  -47264.796875  -1574.928345
 1420.000000  8386.708984  -67622.687500  -59133.714844  10177.666016  -48956.046875  302.355133  435.184296   48.341648  887.620667  -47209.328125  138.255844
 1421.000000  8619.255859  -67659.835938  -58949.097656  9944.031250  -49005.066406  295.414368  698.152161   48.336941  887.707092  -47258.515625  -797.068848
 1422.000000  8547.105469  -67598.234375  -58947.375000  9978.015625  -48969.359375  296.423950  675.434937   48.261242  889.099487  -47225.542969  812.225159
 1423.000000  8492.723633  -67520.625000  -58926.996094  10153.435547  -48773.562500  301.635284  628.146729   48.344418  887.569824  -47026.742188  4651.966309
 1424.000000  8454.660156  -67392.984375  -58831.675781  9958.230469  -48873.445312  295.836182  700.805481   48.186230  890.483582  -47132.339844  549.987793
 1425.000000  8560.976562  -67649.296875  -58992.277344  10039.361328  -48952.914062  298.246399  684.459961   48.330589  887.823792  -47206.593750  -345.218689
 1426.000000  8745.218750  -67786.125000  -58942.460938  10072.972656  -48869.488281  299.244934  914.466797   48.296207  888.455811  -47124.410156  1492.817505
 1427.000000  8439.705078  -67246.679688  -58700.492188  9937.820312  -48762.671875  295.229858  600.917969   48.453625  885.569397  -47011.906250  527.954895
 1428.000000  8366.449219  -67270.093750  -58802.574219  9933.395508  -48869.179688  295.098419  576.889343   48.255043  889.213745  -47125.589844  939.302856
 1429.000000  8587.731445  -67665.609375  -58977.039062  10068.599609  -48908.437500  299.115021  668.718872   48.332214  887.793945  -47162.058594  3321.091797
 1430.000000  8380.566406  -67696.914062  -59218.839844  10210.896484  -49007.945312  303.342316  417.310822   48.328041  887.870605  -47261.714844  2920.720459
 1431.000000  8110.442383  -67204.625000  -58990.167969  10169.042969  -48821.125000  302.098938  188.959671   48.311764  888.169739  -47075.484375  1898.802368
 1432.000000  8268.531250  -67269.578125  -58890.675781  9992.347656  -48898.328125  296.849731  493.688080   48.246536  889.370483  -47155.042969  -594.047729
 1433.000000  8629.443359  -67635.929688  -58912.226562  10029.347656  -48882.878906  297.948914  811.703674   48.290138  888.567505  -47138.019531  -2988.632568
 1434.000000  8680.975586  -67782.718750  -59010.199219  10130.855469  -48879.343750  300.964447  814.905823   48.433121  885.944275  -47129.316406  3173.611572
 1435.000000  8625.847656  -67688.351562  -58963.035156  10024.667969  -48938.367188  297.809906  791.983887   48.275661  888.833923  -47194.031250  -299.405701
 1436.000000  8318.237305  -67300.484375  -58882.304688  10028.559570  -48853.746094  297.925507  423.499847   48.450191  885.632141  -47103.105469  -1241.579956
 1437.000000  8435.927734  -67716.109375  -59184.218750  10100.166992  -49084.050781  300.052795  442.534088   48.339008  887.669128  -47337.425781  -393.902954
 1438.000000  8375.916016  -67700.812500  -59223.214844  10249.311523  -48973.902344  304.483551  471.022919   48.279476  888.763733  -47229.429688  -1357.151001
 1439.000000  8588.507812  -67502.210938  -58813.355469  9881.222656  -48932.132812  293.548462  780.813660   48.260532  889.112549  -47188.343750  1637.239380
 1440.000000  8610.669922  -67759.296875  -59051.585938  10021.488281  -49030.097656  297.715424  712.488525   48.238918  889.510986  -47287.089844  2008.516235
 1441.000000  8655.373047  -67720.625000  -58973.804688  10060.843750  -48912.960938  298.884613  814.313171   48.316051  888.090942  -47167.164062  834.862122
 1442.000000  8491.470703  -67665.406250  -59067.964844  10126.509766  -48941.453125  300.835388  555.166687   48.402657  886.501892  -47192.527344  -137.739319
 1443.000000  8260.575195  -67290.312500  -58929.265625  10008.262695  -48921.003906  297.322540  360.496796   48.374592  887.016174  -47173.093750  881.794434
 1444.000000  8586.787109  -67907.164062  -59226.664062  10284.063477  -48942.601562  305.515930  573.462524   48.341866  887.616699  -47195.875000  -747.888489
 1445.000000  8595.351562  -67679.625000  -58985.355469  10106.936523  -48878.417969  300.253906  732.839111   48.270088  888.936584  -47134.285156  -1451.371582
 1446.000000  8463.601562  -67473.656250  -58909.488281  9965.203125  -48944.285156  296.043335  547.003723   48.372948  887.046326  -47196.433594  422.275146
 1447.000000  8582.216797  -67867.546875  -59178.804688  10281.150391  -48897.656250  305.429413  621.818420   48.218693  889.884094  -47155.378906  3670.540527
 1448.000000  8640.507812  -67989.828125  -59246.570312  10241.601562  -49004.968750  304.254486  639.811646   48.328625  887.859863  -47258.718750  -726.294373
 1449.000000  8360.852539  -67621.328125  -59167.246094  10171.013672  -48996.234375  302.157501  515.319275   48.272259  888.896606  -47252.019531   33.237476
 1450.000000  8594.333984  -67673.640625  -58970.792969  10060.915039  -48909.878906  298.886719  763.141907   48.307789  888.242798  -47164.382812  3516.587158
 1451.000000  8605.294922  -67635.398438  -58929.464844  10105.992188  -48823.472656  300.225861  769.595032   48.322678  887.969116  -47077.437500  972.761780
 1452.000000  8376.870117  -67461.492188  -58989.824219  10070.792969  -48919.031250  299.180176  477.140289   48.273178  888.879639  -47174.785156  3788.945557
 1453.000000  8569.493164  -67775.335938  -59108.808594  10111.069336  -48997.738281  300.376678  643.545349   48.390320  886.727905  -47249.257812  -408.708710
 1454.000000  8450.919922  -67495.031250  -58944.148438  10021.402344  -48922.746094  297.712891  623.891541   48.222645  889.811157  -47180.324219  -2150.226807
 1455.000000  8480.796875  -67807.804688  -59231.605469  10151.258789  -49080.347656  301.570618  504.223877   48.187389  890.462158  -47339.203125  -949.653870
 1456.000000  8511.156250  -67592.828125  -58966.777344  10137.988281  -48828.789062  301.176392  646.544373   48.280945  888.736694  -47084.261719  606.194275
 1457.000000  8399.315430  -67637.554688  -59134.089844  10205.218750  -48928.871094  303.173645  419.251617   48.276756  888.813782  -47184.496094  970.689392
 1458.000000  8452.989258  -67486.796875  -58933.890625  9909.543945  -49024.347656  294.389832  601.833618   48.291634  888.539978  -47279.433594  3868.096924
 1459.000000  8541.867188  -67667.125000  -59029.605469  10029.029297  -49000.578125  297.939453  656.482727   48.338772  887.673462  -47253.960938  -1267.994385
 1460.000000  8406.957031  -67447.562500  -58940.722656  10034.628906  -48906.093750  298.105804  543.761780   48.399349  886.562439  -47157.289062  3675.916992
 1461.000000  8488.117188  -67417.000000  -58826.089844  9908.404297  -48917.687500  294.355988  589.375793   48.316452  888.083557  -47171.878906  1389.949341
 1462.000000  8273.769531  -67381.062500  -58997.363281  10147.826172  -48849.539062  301.468658  374.692749   48.370613  887.089172  -47101.773438  1783.744873
 1463.000000  8466.833984  -67763.460938  -59196.972656  10252.089844  -48944.882812  304.566071  481.653564   48.244045  889.416443  -47201.687500  1812.459961
 1464.000000  8668.231445  -67751.078125  -58988.960938  10026.726562  -48962.234375  297.871063  809.247314   48.311974  888.165894  -47216.585938  899.513855
 1465.000000  8718.691406  -67775.023438  -58954.128906  10011.142578  -48942.984375  297.408081  943.669189   48.150909  891.136780  -47203.156250  1589.949463
 1466.000000  8481.826172  -67497.968750  -58923.316406  10077.916016  -48845.398438  299.391785  692.798035   48.232994  889.620239  -47102.605469  948.745056
 1467.000000  8516.992188  -67554.953125  -58946.312500  10091.087891  -48855.226562  299.783081  582.543640   48.391708  886.702454  -47106.699219  2804.302246
 1468.000000  8621.335938  -68103.312500  -59388.765625  10455.725586  -48933.039062  310.615631  567.864136   48.395363  886.635498  -47184.378906  237.333115
 1469.000000  8229.208984  -67267.015625  -58948.089844  9993.957031  -48954.132812  296.897552  357.459961   48.204620  890.143860  -47212.363281  765.983337
 1470.000000  8385.009766  -67365.359375  -58878.960938  9965.436523  -48913.523438  296.050262  627.099426   48.149094  891.170410  -47173.761719  2368.533936
 1471.000000  8528.726562  -67584.710938  -58956.914062  10028.958008  -48927.957031  297.937347  754.052002   48.217705  889.902283  -47185.714844  383.093292
 1472.000000  8604.802734  -67526.921875  -58820.949219  9878.242188  -48942.707031  293.459930  756.362000   48.473442  885.207336  -47191.226562  1361.038452
 1473.000000  8644.083984  -67919.203125  -59186.152344  10184.800781  -49001.351562  302.567078  766.976257   48.181671  890.567810  -47260.410156  1683.664307
 1474.000000  8391.101562  -67442.515625  -58953.429688  9998.074219  -48955.355469  297.019867  552.683411   48.257423  889.169861  -47211.679688  1554.210693
 1475.000000  8259.779297  -67502.406250  -59150.652344  10257.691406  -48892.960938  304.732483  336.973724   48.347847  887.506897  -47146.015625  -237.975510
 1476.000000  8620.134766  -67704.078125  -58980.121094  10140.248047  -48839.875000  301.243530  724.092468   48.403332  886.489502  -47090.925781  520.186707
 1477.000000  8405.705078  -67570.179688  -59055.457031  10112.121094  -48943.335938  300.407928  419.462555   48.533916  884.104370  -47189.667969  -221.419861
 1478.000000  8288.873047  -67560.273438  -59169.187500  10160.551758  -49008.636719  301.846710  359.843353   48.261921  889.086975  -47264.796875  992.891968
 1479.000000  8642.054688  -67539.851562  -58796.828125  9852.995117  -48943.832031  292.709900  910.155518   48.134094  891.448059  -47204.609375  2874.344238
 1480.000000  8255.134766  -67360.851562  -59003.390625  10125.329102  -48878.062500  300.800323  317.383698   48.328190  887.867859  -47131.828125  163.964981
 1481.000000  8282.869141  -67320.953125  -58936.746094  10055.346680  -48881.398438  298.721283  366.782013   48.287926  888.608215  -47136.621094  2592.131104
 1482.000000  8421.687500  -67474.796875  -58947.367188  10142.980469  -48804.386719  301.324707  542.373779   48.347572  887.511902  -47057.453125  516.808472
 1483.000000  8537.180664  -67836.093750  -59204.121094  10287.863281  -48916.257812  305.628815  622.484558   48.310665  888.189941  -47170.656250  289.869141
 1484.000000  8464.513672  -67414.625000  -58847.429688  9923.880859  -48923.546875  294.815735  686.006592   48.349880  887.469543  -47176.527344  2685.949219
 1485.000000  8386.477539  -67557.882812  -59076.070312  10264.289062  -48811.781250  304.928497  492.127228   48.271473  888.911072  -47067.597656  954.129456
 1486.000000  8518.333984  -67654.218750  -59033.347656  10109.343750  -48924.003906  300.325409  629.242371   48.188038  890.450195  -47182.835938  1199.299805
 1487.000000  8525.205078  -67596.171875  -58976.414062  9974.605469  -49001.808594  296.322662  688.673401   48.157543  891.014038  -47261.742188  -703.288696
 1488.000000  8179.364746  -67520.960938  -59244.332031  10239.517578  -49004.812500  304.192596  142.517227   48.277843  888.793762  -47260.398438  2160.888916
 1489.000000  8433.031250  -67667.703125  -59148.339844  10158.999023  -48989.339844  301.800568  534.859314   48.229061  889.692749  -47246.687500  1010.874329
 1490.000000  8454.432617  -67623.062500  -59069.066406  10073.363281  -48995.703125  299.256531  527.434814   48.307125  888.255005  -47250.230469  1734.822266
 1491.000000  8608.234375  -67739.203125  -59024.015625  10115.066406  -48908.949219  300.495422  725.607605   48.239914  889.492615  -47165.906250  696.698608
 1492.000000  8532.799805  -67624.203125  -58987.609375  10110.657227  -48876.953125  300.364441  706.555603   48.288742  888.593140  -47132.144531  3796.016357
 1493.000000  8582.843750  -67549.929688  -58859.117188  9879.599609  -48979.515625  293.500244  793.663391   48.280792  888.739502  -47234.996094  2036.322876
 1494.000000  8592.673828  -67732.710938  -59047.550781  10022.877930  -49024.671875  297.756714  700.833923   48.341171  887.629456  -47277.968750  1558.685791
 1495.000000  8407.418945  -67628.781250  -59127.214844  10161.999023  -48965.214844  301.889679  457.251862   48.370914  887.083618  -47217.437500  2187.336426
 1496.000000  8573.371094  -67684.765625  -59013.019531  10229.564453  -48783.453125  303.896912  737.707947   48.328815  887.856384  -47037.195312   -6.689219
 1497.000000  8473.049805  -67383.140625  -58800.894531  9793.855469  -49007.039062  290.953003  602.190063   48.337776  887.691772  -47260.457031  -1466.990479
 1498.000000  8432.243164  -67666.140625  -59133.910156  10305.447266  -48828.460938  306.151215  450.048126   48.264957  889.031067  -47084.511719  1803.191772
 1499.000000  8449.496094  -67673.937500  -59126.707031  10059.561523  -49067.144531  298.846497  530.649780   48.203659  890.161621  -47325.410156  279.808838
 1500.000000  8713.121094  -67901.140625  -59086.351562  10194.220703  -48892.132812  302.846924  767.321777   48.323521  887.953674  -47146.066406  2625.168213
 1501.000000  8473.038086  -67436.132812  -58853.972656  9969.041016  -48884.929688  296.157349  716.926697   48.176861  890.656738  -47144.164062  3109.738037
 1502.000000  8324.081055  -67707.500000  -59276.691406  10321.623047  -48955.070312  306.631744  367.571991   48.270145  888.935486  -47210.933594  1903.830566
 1503.000000  8341.934570  -67507.390625  -59057.968750  10228.327148  -48829.640625  303.860138  397.043579   48.411835  886.333801  -47080.382812  724.573181
 1504.000000  8346.934570  -67513.296875  -59063.386719  10084.632812  -48978.753906  299.591309  419.010284   48.296452  888.451294  -47233.667969  -327.473846
 1505.000000  8593.273438  -67648.109375  -58953.511719  10075.373047  -48878.140625  299.316223  807.041443   48.282955  888.699646  -47133.539062  1709.472900
 1506.000000  8541.261719  -67657.921875  -59004.562500  10048.819336  -48955.742188  298.527374  650.358826   48.196934  890.285828  -47214.250000  1002.308960
 1507.000000  8331.301758  -67461.875000  -59037.253906  10051.578125  -48985.675781  298.609344  471.548859   48.180355  890.592163  -47244.785156  -624.076477
 1508.000000  8729.886719  -67834.062500  -59000.406250  10057.782227  -48942.625000  298.793640  905.076843   48.193699  890.345581  -47201.250000  -198.990112
 1509.000000  8364.474609  -67656.273438  -59190.871094  10245.108398  -48945.761719  304.358673  445.624390   48.365875  887.176025  -47198.164062  2753.534424
 1510.000000  8553.140625  -67477.859375  -58825.562500  9863.640625  -48961.921875  293.026154  729.305725   48.244606  889.406067  -47218.707031  -205.287994
 1511.000000  8433.767578  -67556.765625  -59019.449219  10160.712891  -48858.734375  301.851471  480.391937   48.392437  886.689087  -47110.179688  -153.224350
 1512.000000  8432.536133  -67664.804688  -59131.425781  10216.861328  -48914.562500  303.519531  490.081512   48.235050  889.582275  -47171.695312  1564.708496
 1513.000000  8637.677734  -67611.390625  -58871.785156  9994.435547  -48877.351562  296.911774  773.937012   48.321537  887.990112  -47131.359375  374.528564
 1514.000000  8661.404297  -67726.976562  -58971.371094  10003.890625  -48967.480469  297.192657  799.831238   48.306034  888.275085  -47222.046875  1414.380127
 1515.000000  8394.502930  -67563.843750  -59076.390625  10250.808594  -48825.582031  304.528015  493.228119   48.309422  888.212769  -47080.027344  1429.406982
 1516.000000  8577.740234  -67622.445312  -58946.023438  10016.931641  -48929.093750  297.580078  678.470703   48.378761  886.939758  -47181.031250  2468.459229
 1517.000000  8443.117188  -67626.859375  -59080.507812  10175.036133  -48905.472656  302.277008  496.883331   48.332016  887.797546  -47159.101562  423.835022
 1518.000000  8513.925781  -67604.773438  -58981.660156  9990.355469  -48991.304688  296.790558  576.723083   48.321938  887.982727  -47245.296875  -636.994507
 1519.000000  8424.119141  -67441.742188  -58917.093750  9975.503906  -48941.589844  296.349335  527.807373   48.331257  887.811523  -47195.246094  1499.942871
 1520.000000  8542.168945  -67721.125000  -59074.531250  10220.960938  -48853.570312  303.641327  613.960938   48.265537  889.020386  -47109.601562  1837.549683
 1521.000000  8502.641602  -67393.984375  -58784.511719  9960.640625  -48823.871094  295.907806  633.080261   48.424500  886.101990  -47074.156250  1012.600342
 1522.000000  8623.893555  -67774.796875  -59048.156250  10145.698242  -48902.457031  301.405426  720.453613   48.275406  888.838623  -47158.128906   53.716496
 1523.000000  8256.085938  -67393.593750  -59034.933594  10119.901367  -48915.031250  300.639069  385.569855   48.290657  888.557922  -47170.152344  647.422913
 1524.000000  8386.167969  -67567.390625  -59079.445312  10191.031250  -48888.414062  302.752167  428.418732   48.353977  887.394348  -47141.250000  2054.700684
 1525.000000  8359.246094  -67380.593750  -58917.082031  10078.344727  -48838.738281  299.404510  543.344421   48.234280  889.596497  -47095.898438  -1509.736816
 1526.000000  8577.123047  -67611.015625  -58934.707031  9958.595703  -48976.109375  295.847046  725.103943   48.318996  888.036804  -47230.207031  168.281998
 1527.000000  8574.880859  -67479.601562  -58817.121094  9901.166016  -48915.953125  294.140930  796.397705   48.247013  889.361694  -47172.652344  858.844360
 1528.000000  8587.212891  -67721.156250  -59033.566406  10120.311523  -48913.253906  300.651245  688.901428   48.168880  890.804321  -47172.777344  1558.385376
 1529.000000  8563.252930  -67808.171875  -59144.796875  10310.344727  -48834.453125  306.296692  622.571228   48.315693  888.097534  -47088.671875  2302.135010
 1530.000000  8649.746094  -67846.882812  -59104.207031  10160.586914  -48943.621094  301.847748  674.855896   48.459724  885.457886  -47192.632812  671.952209
 1531.000000  8518.048828  -67805.812500  -59194.492188  10160.203125  -49034.289062  301.836334  550.197510   48.332100  887.796021  -47287.914062  1818.508789
 1532.000000  8487.335938  -67590.453125  -59009.710938  9985.565430  -49024.144531  296.648254  646.954834   48.250595  889.295715  -47280.714844  1079.393555
 1533.000000  8299.962891  -67638.171875  -59237.921875  10232.189453  -49005.734375  303.974884  357.563995   48.129005  891.542358  -47266.699219  3242.339355
 1534.000000  8384.603516  -67515.000000  -59032.621094  10067.416016  -48965.203125  299.079834  510.597687   48.252026  889.269348  -47221.722656  -1048.975464
 1535.000000  8587.794922  -67784.453125  -59091.640625  10159.026367  -48932.613281  301.801392  630.834290   48.416607  886.246460  -47183.183594  1533.206177
 1536.000000  8316.179688  -67180.421875  -58770.667969  9885.001953  -48885.664062  293.660736  561.398621   48.142056  891.300659  -47146.156250  -689.221863
 1537.000000  8291.458008  -67380.812500  -58995.234375  10168.689453  -48826.546875  302.088440  508.663239   48.188385  890.443726  -47085.363281  -216.501099
 1538.000000  8366.065430  -67531.390625  -59066.812500  10147.236328  -48919.578125  301.451111  461.345184   48.237488  889.537354  -47176.621094  131.049652
 1539.000000  8582.798828  -67763.046875  -59084.660156  10135.146484  -48949.515625  301.091949  681.905334   48.274384  888.857483  -47205.226562  802.940430
 1540.000000  8588.763672  -67680.015625  -58993.847656  10092.748047  -48901.101562  299.832397  749.182678   48.406982  886.422668  -47152.019531  2040.592896
 1541.000000  8591.208984  -67546.617188  -58850.570312  10012.616211  -48837.953125  297.451874  755.450745   48.345692  887.546448  -47091.085938  520.254944
 1542.000000  8415.640625  -67289.023438  -58773.183594  9831.926758  -48941.257812  292.084015  542.783569   48.407093  886.420654  -47192.171875  2029.512085
 1543.000000  8388.721680  -67759.398438  -59276.210938  10290.427734  -48985.781250  305.705017  340.516663   48.354679  887.381470  -47238.589844  2141.094971
 1544.000000  8660.492188  -67994.812500  -59237.320312  10222.309570  -49015.011719  303.681366  732.328918   48.242954  889.436523  -47271.859375  -982.581482
 1545.000000  8678.401367  -67758.390625  -58980.320312  9973.906250  -49006.414062  296.301880  806.560120   48.296597  888.448669  -47261.320312  682.961304
 1546.000000  8530.035156  -67841.765625  -59208.046875  10204.991211  -49003.054688  303.166901  521.802551   48.357071  887.337585  -47255.777344  -144.024246
 1547.000000  8420.649414  -67640.328125  -59133.179688  10287.830078  -48845.351562  305.627838  468.252563   48.335316  887.736938  -47098.859375  527.479309
 1548.000000  8528.841797  -67553.781250  -58926.921875  10007.830078  -48919.093750  297.309692  677.302673   48.280148  888.751343  -47174.593750    2.477612
 1549.000000  8307.451172  -67211.359375  -58799.183594  9877.648438  -48921.535156  293.442291  489.831543   48.358677  887.308105  -47174.199219  -961.588501
 1550.000000  8609.200195  -67889.601562  -59183.597656  10100.386719  -49083.210938  300.059326  668.292908   48.277084  888.807739  -47338.824219  -688.995483
 1551.000000  8415.840820  -67710.796875  -59203.812500  10159.812500  -49044.000000  301.824738  424.052643   48.270031  888.937622  -47299.867188  1008.139587
 1552.000000  8582.904297  -67744.156250  -59064.726562  10137.380859  -48927.343750  301.158356  703.536621   48.165684  890.863403  -47186.980469  596.576416
 1553.000000  8319.606445  -67532.578125  -59117.480469  10150.652344  -48966.828125  301.552612  501.096069   48.134808  891.434875  -47227.582031  -674.297913
 1554.000000  8730.339844  -67849.734375  -59018.679688  10116.945312  -48901.734375  300.551239  819.221985   48.335449  887.734497  -47155.238281  1970.730469
 1555.000000  8547.702148  -67777.554688  -59122.054688  10093.535156  -49028.519531  299.855774  545.864014   48.382111  886.878357  -47280.335938  1242.288452
 1556.000000  8580.169922  -67516.421875  -58832.175781  10007.222656  -48824.953125  297.291626  731.379211   48.317204  888.069763  -47079.117188  3116.340820
 1557.000000  8518.332031  -67685.398438  -59068.988281  10061.380859  -49007.609375  298.900543  603.907715   48.244766  889.403137  -47264.390625  1288.662231
 1558.000000  8472.833984  -67608.304688  -59027.910156  10090.527344  -48937.382812  299.766418  480.338043   48.403561  886.485352  -47188.425781  -864.038696
 1559.000000  8734.224609  -67977.546875  -59145.359375  10134.134766  -49011.226562  301.061920  832.304138   48.256073  889.194763  -47267.597656  1359.208496
 1560.000000  8411.896484  -67481.671875  -58968.851562  9899.200195  -49069.652344  294.082550  581.804016   48.204102  890.153442  -47327.902344  296.312439
 1561.000000  8722.334961  -67987.375000  -59172.421875  10142.222656  -49030.199219  301.302185  801.071472   48.205833  890.121460  -47288.386719  -130.170212
 1562.000000  8589.123047  -67826.718750  -59133.113281  10176.359375  -48956.753906  302.316315  630.529053   48.315304  888.104675  -47210.984375  832.871582
 1563.000000  8422.951172  -67550.796875  -59027.152344  10054.271484  -48972.882812  298.689362  531.376526   48.294697  888.483582  -47227.859375  -437.813477
 1564.000000  8640.537109  -68090.921875  -59350.156250  10322.284180  -49027.871094  306.651398  625.726868   48.254578  889.222290  -47284.296875  -2555.323975
 1565.000000  8540.792969  -67673.781250  -59026.488281  10034.291016  -48992.195312  298.095764  615.691345   48.246872  889.364319  -47248.898438  1253.936768
 1566.000000  8671.444336  -67877.343750  -59112.035156  10188.387695  -48923.648438  302.673645  755.900208   48.312107  888.163391  -47177.996094  1598.196167
 1567.000000  8358.282227  -67625.218750  -59169.863281  10223.798828  -48946.062500  303.725616  428.531464   48.269928  888.939514  -47201.933594  258.281219
 1568.000000  8383.998047  -67623.531250  -59144.316406  10228.676758  -48915.640625  303.870544  497.225372   48.137882  891.377930  -47176.281250  4249.390625
 1569.000000  8633.154297  -67765.671875  -59038.980469  10082.908203  -48956.070312  299.540070  681.099121   48.292896  888.516724  -47211.113281  3090.012207
 1570.000000  8593.238281  -67601.531250  -58898.855469  9881.333008  -49017.523438  293.551758  747.016602   48.346809  887.525940  -47270.617188  1693.948120
 1571.000000  8486.160156  -67675.656250  -59092.750000  10098.362305  -48994.386719  299.999176  562.997498   48.345436  887.551147  -47247.531250  -453.644562
 1572.000000  8595.564453  -67580.343750  -58872.621094  9891.917969  -48980.703125  293.866211  753.409912   48.293758  888.500854  -47235.714844  -77.130127
 1573.000000  8434.451172  -67609.343750  -59072.906250  10077.318359  -48995.585938  299.374023  548.513000   48.198978  890.248047  -47254.019531  689.546509
 1574.000000  8497.187500  -67734.070312  -59141.085938  10112.569336  -49028.515625  300.421234  525.718689   48.380375  886.910156  -47280.394531  743.996948
 1575.000000  8396.362305  -67667.023438  -59180.289062  10193.501953  -48986.789062  302.825562  449.700897   48.286743  888.629944  -47242.050781  2496.381836
 1576.000000  8778.148438  -68061.257812  -59178.375000  10163.675781  -49014.699219  301.939514  938.306335   48.088219  892.298523  -47277.136719  2696.568359
 1577.000000  8307.087891  -67521.312500  -59114.562500  10154.566406  -48959.996094  301.668884  361.362061   48.264484  889.039795  -47216.062500  898.169250
 1578.000000  8395.061523  -67447.062500  -58951.742188  10082.299805  -48869.441406  299.522003  518.216858   48.270981  888.920105  -47125.273438  1049.252075
 1579.000000  8331.113281  -67582.562500  -59146.218750  10282.925781  -48863.292969  305.482147  370.162811   48.366329  887.167725  -47115.679688  108.370010
 1580.000000  8383.872070  -67554.343750  -59077.625000  10117.835938  -48959.789062  300.577698  503.967621   48.157063  891.022888  -47219.738281  3568.914062
 1581.000000  8521.063477  -67542.203125  -58917.316406  9945.122070  -48972.195312  295.446777  596.164185   48.408222  886.399963  -47223.070312  1210.318115
 1582.000000  8686.141602  -67692.593750  -58910.207031  9915.527344  -48994.679688  294.567596  847.638855   48.330589  887.823792  -47248.359375  -653.569275
 1583.000000  8583.042969  -67642.640625  -58956.031250  9970.558594  -48985.472656  296.202423  807.128235   48.133083  891.466797  -47246.289062  -97.978882
 1584.000000  8593.258789  -67601.609375  -58910.785156  9911.810547  -48998.976562  294.457153  781.490906   48.306213  888.271790  -47253.535156  -695.595703
 1585.000000  8331.542969  -67475.585938  -59047.390625  10080.000000  -48967.390625  299.453674  371.633270   48.421913  886.149353  -47217.769531  675.407104
 1586.000000  8564.378906  -67766.148438  -59097.277344  10052.146484  -49045.132812  298.626221  593.425354   48.477962  885.124817  -47293.488281  1114.671631
 1587.000000  8446.583984  -67752.765625  -59213.625000  10285.730469  -48927.894531  305.565460  383.702301   48.512756  884.489990  -47174.992188  2341.407471
 1588.000000  8690.777344  -67801.984375  -59006.402344  10018.881836  -48987.519531  297.638000  715.774597   48.434273  885.923218  -47237.453125  593.716553
 1589.000000  8619.534180  -67900.546875  -59187.339844  10160.398438  -49026.941406  301.842133  700.198242   48.123413  891.645935  -47288.105469  -1063.378784
 1590.000000  8593.652344  -67810.109375  -59113.531250  10155.621094  -48957.910156  301.700226  673.550842   48.377678  886.959595  -47209.886719  1666.074829
 1591.000000  8636.910156  -67778.265625  -59046.378906  10022.025391  -49024.351562  297.731384  712.783203   48.307240  888.252930  -47278.875000  -2251.641846
 1592.000000  8331.827148  -67331.765625  -58883.609375  9979.232422  -48904.375000  296.460114  464.948517   48.285725  888.648682  -47159.675781  -23.146269
 1593.000000  8575.566406  -67659.281250  -58979.667969  10094.914062  -48884.753906  299.896759  645.147644   48.283382  888.691833  -47140.140625  1668.508423
 1594.000000  8616.699219  -67724.546875  -59007.468750  10112.568359  -48894.898438  300.421204  784.427429   48.222012  889.822815  -47152.500000  -1477.281616
 1595.000000  8469.316406  -67574.500000  -59008.238281  10063.398438  -48944.839844  298.960480  620.512939   48.293179  888.511536  -47199.871094  420.132751
 1596.000000  8614.953125  -67679.460938  -58969.054688  10009.478516  -48959.578125  297.358643  840.662598   48.259346  889.134460  -47215.832031  2107.131836
 1597.000000  8726.111328  -67819.578125  -58984.101562  9987.951172  -48996.148438  296.719116  808.276611   48.410542  886.357483  -47246.937500  2193.754883
 1598.000000  8523.589844  -68002.703125  -59373.343750  10329.271484  -49044.070312  306.858978  497.109222   48.454689  885.549927  -47293.265625  207.509735
 1599.000000  8323.994141  -67385.882812  -58967.695312  10004.785156  -48962.910156  297.219238  425.096802   48.433319  885.940674  -47212.878906   20.574686
 1600.000000  8560.095703  -67867.203125  -59204.386719  10190.050781  -49014.335938  302.723053  610.706848   48.308491  888.229919  -47268.812500  2114.326172
 1601.000000  8434.275391  -67846.390625  -59312.468750  10212.541016  -49099.929688  303.391174  401.278595   48.364307  887.204834  -47352.390625  383.808594
 1602.000000  8661.853516  -67849.609375  -59093.105469  10015.777344  -49077.328125  297.545776  824.676453   48.188972  890.432922  -47336.125000   84.178185
 1603.000000  8572.405273  -67605.656250  -58930.484375  9960.324219  -48970.160156  295.898407  692.261292   48.270588  888.927368  -47226.007812  -1076.936279
 1604.000000  8382.761719  -67359.531250  -58880.000000  10035.900391  -48844.101562  298.143585  526.703857   48.393616  886.667480  -47095.503906  653.821228
 1605.000000  8229.047852  -67384.828125  -59062.699219  10168.484375  -48894.214844  302.082367  255.494186   48.403416  886.487976  -47145.261719  433.973511
 1606.000000  8516.713867  -67854.171875  -59244.042969  10322.762695  -48921.281250  306.665619  525.861511   48.339199  887.665649  -47174.648438  -502.783691
 1607.000000  8262.674805  -67314.328125  -58948.667969  10067.829102  -48880.839844  299.092133  330.123566   48.412601  886.319763  -47131.554688  -414.261017
 1608.000000  8443.767578  -67683.695312  -59135.539062  10195.546875  -48939.992188  302.886322  484.477539   48.364857  887.194763  -47192.433594  2181.549561
 1609.000000  8433.427734  -67741.296875  -59208.769531  10302.695312  -48906.074219  306.069458  403.912598   48.401859  886.516479  -47157.179688  -801.769348
 1610.000000  8635.235352  -67656.890625  -58926.660156  9871.377930  -49055.281250  293.256012  902.731995   48.089882  892.267639  -47317.656250  767.843262
 1611.000000  8561.111328  -67708.054688  -59056.175781  10088.820312  -48967.355469  299.715729  696.294250   48.260559  889.112061  -47223.566406  553.243530
 1612.000000  8628.668945  -67787.460938  -59060.550781  10103.447266  -48957.101562  300.150238  717.536377   48.273235  888.878601  -47212.851562  -1747.494507
 1613.000000  8444.499023  -67703.468750  -59160.468750  10217.829102  -48942.640625  303.548279  480.358490   48.341343  887.626282  -47195.929688  136.706940
 1614.000000  8509.306641  -67817.609375  -59204.769531  10237.500977  -48967.269531  304.132690  530.403625   48.166168  890.854492  -47226.890625  -955.268799
 1615.000000  8310.632812  -67421.320312  -59003.660156  10093.544922  -48910.117188  299.856079  482.293610   48.210793  890.029907  -47168.125000  -579.314941
 1616.000000  8467.894531  -67577.468750  -59002.167969  10057.658203  -48944.507812  298.789978  600.689270   48.299953  888.386902  -47199.292969  1226.410278
 1617.000000  8857.177734  -67921.906250  -58969.628906  9892.875000  -49076.753906  293.894623  1011.282227   48.142643  891.289795  -47337.222656  1083.012451
 1618.000000  8579.903320  -67724.312500  -59052.867188  10248.081055  -48804.785156  304.446991  640.080505   48.340214  887.647034  -47058.117188  -66.714912
 1619.000000  8485.195312  -67652.406250  -59074.699219  10158.794922  -48915.906250  301.794495  622.588745   48.228546  889.702271  -47173.273438  -1966.501099
 1620.000000  8531.234375  -67825.937500  -59196.312500  10210.146484  -48986.164062  303.320038  511.405273   48.420547  886.174316  -47236.593750  2351.122803
 1621.000000  8558.842773  -67767.796875  -59111.578125  10069.732422  -49041.843750  299.148651  713.709167   48.207245  890.095398  -47299.980469  2283.862305
 1622.000000  8262.108398  -67387.226562  -59032.050781  10051.226562  -48980.824219  298.598907  390.230713   48.328751  887.857544  -47234.570312  983.438599
 1623.000000  8498.413086  -67779.171875  -59185.437500  10240.672852  -48944.765625  304.226898  630.413147   48.169910  890.785278  -47204.250000  288.637543
 1624.000000  8485.083984  -67691.375000  -59108.390625  10177.962891  -48930.429688  302.363953  547.648926   48.264130  889.046326  -47186.511719  1347.088501
 1625.000000  8696.936523  -67990.515625  -59203.062500  10157.780273  -49045.281250  301.764374  737.638855   48.297165  888.438171  -47300.167969  3370.289307
 1626.000000  8637.907227  -67936.906250  -59208.296875  10106.867188  -49101.429688  300.251862  760.107117   48.163326  890.907043  -47361.152344  594.277588
 1627.000000  8570.410156  -67636.843750  -58972.859375  10012.019531  -48960.839844  297.434143  687.517334   48.244793  889.402649  -47217.621094  -529.257507
 1628.000000  8338.437500  -67478.609375  -59048.667969  10107.385742  -48941.281250  300.267242  471.316986   48.264172  889.045532  -47197.359375  3682.591553
 1629.000000  8377.758789  -67375.843750  -58895.363281  10036.261719  -48859.101562  298.154327  552.460449   48.251553  889.278015  -47115.636719  -532.029907
 1630.000000  8726.758789  -67774.734375  -58945.449219  10119.760742  -48825.687500  300.634888  850.569580   48.291531  888.541870  -47080.777344  1522.533203
 1631.000000  8672.789062  -67883.718750  -59108.089844  10137.349609  -48970.742188  301.157410  729.057373   48.273293  888.877563  -47226.492188  891.633911
 1632.000000  8597.759766  -67808.453125  -59109.750000  10090.036133  -49019.714844  299.751831  690.078552   48.228340  889.706055  -47277.089844  2181.737061
 1633.000000  8698.129883  -67552.507812  -58749.097656  9840.949219  -48908.148438  292.352051  893.649963   48.319157  888.033813  -47162.242188  -2519.582520
 1634.000000  8506.769531  -67536.000000  -58939.710938  10019.107422  -48920.601562  297.644714  667.780884   48.318882  888.038879  -47174.703125  -677.919312
 1635.000000  8360.490234  -67514.257812  -59052.117188  10112.791016  -48939.328125  300.427826  494.465576   48.323883  887.946960  -47193.250000  1364.034302
 1636.000000  8464.498047  -67471.859375  -58909.398438  9943.078125  -48966.320312  295.386047  598.852234   48.310482  888.193298  -47220.726562  1796.963135
 1637.000000  8531.113281  -67732.140625  -59102.031250  10142.523438  -48959.507812  301.311127  627.220642   48.222244  889.818542  -47217.101562  1037.470581
 1638.000000  8388.529297  -67925.203125  -59444.035156  10315.983398  -49128.050781  306.464203  313.723846   48.307404  888.249878  -47382.566406   56.260788
 1639.000000  8397.545898  -67595.945312  -59101.691406  10121.841797  -48979.851562  300.696716  477.281982   48.395039  886.641418  -47231.203125  855.344299
 1640.000000  8293.252930  -67374.429688  -58978.722656  10140.580078  -48838.140625  301.253387  378.441803   48.331711  887.803162  -47091.781250  2467.638916
 1641.000000  8460.238281  -67564.734375  -59003.636719  10037.527344  -48966.109375  298.191925  629.695801   48.261677  889.091492  -47222.277344  -103.471313
 1642.000000  8504.416016  -67527.179688  -58920.179688  9929.801758  -48990.378906  294.991638  644.804688   48.249668  889.312805  -47246.980469  -875.996826
 1643.000000  8679.367188  -67876.750000  -59103.718750  10147.714844  -48956.003906  301.465332  745.961426   48.407494  886.413330  -47206.906250  3889.859375
 1644.000000  8625.580078  -67812.992188  -59091.140625  10106.132812  -48985.007812  300.230042  658.169128   48.367344  887.149109  -47237.359375  2291.743652
 1645.000000  8581.673828  -67695.937500  -59015.339844  10030.092773  -48985.246094  297.971069  651.689392   48.358135  887.318054  -47237.929688  2086.163818
 1646.000000  8572.263672  -67526.328125  -58854.503906  9836.539062  -49017.964844  292.221008  749.695068   48.272354  888.894836  -47273.750000  1341.472900
 1647.000000  8400.890625  -67604.218750  -59104.179688  10153.807617  -48950.371094  301.646332  472.642334   48.301208  888.363831  -47205.113281  -240.978745
 1648.000000  8339.914062  -67335.843750  -58895.402344  10114.595703  -48780.804688  300.481445  464.239868   48.319839  888.021301  -47034.871094  1811.100342
 1649.000000  8513.156250  -67675.601562  -59063.785156  10192.941406  -48870.843750  302.808929  554.284668   48.271141  888.917175  -47126.671875  -370.906708
 1650.000000  8497.638672  -67732.960938  -59129.562500  10101.220703  -49028.343750  300.084106  584.275818   48.184219  890.520752  -47287.312500  2676.346924
 1651.000000  8513.721680  -67734.554688  -59120.308594  10173.666992  -48946.640625  302.236328  641.667969   48.239048  889.508545  -47203.628906  2538.193115
 1652.000000  8568.865234  -67914.953125  -59251.800781  10254.616211  -48997.183594  304.641144  609.495361   48.336418  887.716736  -47250.652344  -575.899109
 1653.000000  8742.669922  -68023.890625  -59180.148438  10173.639648  -49006.507812  302.235504  802.036438   48.312988  888.147217  -47260.824219  1551.719849
 1654.000000  8467.890625  -67279.859375  -58713.058594  9768.693359  -48944.367188  290.205475  668.800964   48.318035  888.054443  -47198.500000  1732.347656
 1655.000000  8624.543945  -67649.789062  -58930.839844  10052.824219  -48878.015625  298.646362  737.087219   48.309471  888.211853  -47132.457031  1187.433350
 1656.000000  8496.539062  -67689.187500  -59087.367188  10046.216797  -49041.148438  298.450073  533.032654   48.426258  886.069824  -47291.371094  2066.837891
 1657.000000  8371.010742  -67940.554688  -59475.687500  10482.193359  -48993.492188  311.401917  309.727875   48.306225  888.271545  -47248.050781  216.066925
 1658.000000  8409.048828  -67636.078125  -59135.996094  10101.416016  -49034.578125  300.089905  570.549133   48.161976  890.932007  -47294.351562  324.278778
 1659.000000  8424.994141  -67659.234375  -59135.894531  10198.818359  -48937.078125  302.983521  500.836823   48.129688  891.529724  -47198.015625  1423.996216
 1660.000000  8454.181641  -67787.406250  -59246.523438  10273.520508  -48973.003906  305.202728  431.191498   48.278812  888.775940  -47228.554688  -543.704590
 1661.000000  8568.767578  -67971.414062  -59304.792969  10255.541992  -49049.250000  304.668640  593.794617   48.312828  888.150146  -47303.570312  2205.988770
 1662.000000  8545.231445  -67658.046875  -59018.628906  9969.062500  -49049.566406  296.157990  634.020203   48.314850  888.112976  -47303.812500  672.631897
 1663.000000  8470.589844  -67537.953125  -58964.179688  10048.724609  -48915.453125  298.524567  637.317444   48.230118  889.673279  -47172.761719  1955.257568
 1664.000000  8535.550781  -67606.289062  -58971.953125  9915.307617  -49056.644531  294.561066  675.850586   48.276527  888.817993  -47312.277344  -311.337402
 1665.000000  8388.818359  -67626.140625  -59140.902344  10173.160156  -48967.742188  302.221252  538.222656   48.167763  890.824951  -47227.304688  718.257446
 1666.000000  8577.626953  -67656.992188  -58977.730469  10048.483398  -48929.246094  298.517395  733.321228   48.311947  888.166382  -47183.597656  1837.857422
 1667.000000  8536.307617  -67783.953125  -59150.082031  10235.761719  -48914.320312  304.081024  626.594910   48.282883  888.700989  -47169.722656  -184.339951
 1668.000000  8442.798828  -67878.968750  -59348.234375  10304.121094  -49044.113281  306.111816  471.948029   48.275997  888.827759  -47299.765625  -281.967682
 1669.000000  8616.343750  -67752.187500  -59027.875000  10046.863281  -48981.011719  298.469269  789.427734   48.186428  890.479919  -47239.898438  -1268.894653
 1670.000000  8378.960938  -67387.468750  -58917.777344  10050.185547  -48867.593750  298.567963  557.359924   48.155224  891.056946  -47127.609375   10.135049
 1671.000000  8314.307617  -67534.093750  -59121.000000  10185.060547  -48935.937500  302.574799  410.731659   48.342266  887.609314  -47189.195312  -1334.411499
 1672.000000  8378.078125  -67304.851562  -58825.449219  9913.292969  -48912.156250  294.501190  545.498535   48.272923  888.884399  -47167.917969  -37.217655
 1673.000000  8631.264648  -67874.562500  -59149.890625  10142.975586  -49006.914062  301.324554  686.712219   48.308399  888.231567  -47261.394531  1540.693848
 1674.000000  8635.386719  -67621.109375  -58876.972656  9880.396484  -48996.578125  293.523926  764.205566   48.382637  886.868713  -47248.375000  1163.883911
 1675.000000  8329.808594  -67440.437500  -59014.429688  10045.758789  -48968.671875  298.436462  370.974701   48.293816  888.499817  -47223.679688   42.525009
 1676.000000  8500.996094  -67607.515625  -58998.718750  10122.628906  -48876.089844  300.720093  618.716492   48.285538  888.652161  -47131.398438  290.662994
 1677.000000  8515.781250  -67635.789062  -59018.062500  10044.941406  -48973.121094  298.412170  648.630432   48.275200  888.842407  -47228.800781  3961.022461
 1678.000000  8453.193359  -67825.335938  -59269.304688  10307.461914  -48961.843750  306.211060  457.113861   48.421650  886.154175  -47212.234375  871.635254
 1679.000000  8527.908203  -67687.437500  -59059.937500  10094.902344  -48965.035156  299.896393  636.522522   48.299679  888.391968  -47219.832031  1289.415283
 1680.000000  8543.570312  -67693.968750  -59049.660156  10045.334961  -49004.324219  298.423859  696.662903   48.318996  888.036804  -47258.421875  1460.452515
 1681.000000  8476.465820  -67740.453125  -59164.484375  10122.884766  -49041.601562  300.727692  599.890198   48.229645  889.682007  -47298.929688  2132.545166
 1682.000000  8379.551758  -67753.687500  -59273.171875  10265.616211  -49007.554688  304.967926  443.924164   48.160553  890.958313  -47267.378906  3176.464111
 1683.000000  8388.630859  -67504.007812  -59016.378906  10000.032227  -49016.347656  297.078033  579.723206   48.195641  890.309692  -47274.902344  1671.730225
 1684.000000  8641.115234  -67743.328125  -58998.824219  10029.495117  -48969.328125  297.953308  706.047180   48.294262  888.491577  -47224.320312  2500.847900
 1685.000000  8352.885742  -67559.804688  -59108.511719  10154.780273  -48953.730469  301.675232  412.304474   48.383148  886.859314  -47205.511719  432.542480
 1686.000000  8489.105469  -67683.468750  -59088.468750  10009.527344  -49078.941406  297.360107  615.809753   48.122601  891.661011  -47340.136719  1027.729004
 1687.000000  8537.767578  -67486.625000  -58840.367188  9932.423828  -48907.945312  295.069550  667.084778   48.355762  887.361572  -47160.714844  4072.509766
 1688.000000  8520.370117  -67680.390625  -59048.175781  10142.027344  -48906.148438  301.296387  629.511658   48.394112  886.658386  -47157.531250  983.254272
 1689.000000  8593.011719  -67665.609375  -58974.332031  10046.804688  -48927.527344  298.467529  726.704895   48.242138  889.451599  -47184.402344   91.887527
 1690.000000  8537.667969  -67768.023438  -59133.972656  10156.060547  -48977.914062  301.713257  676.221436   48.225319  889.761780  -47235.398438  -219.657455
 1691.000000  8550.386719  -67701.562500  -59050.792969  9992.697266  -49058.093750  296.860138  667.243042   48.296757  888.445740  -47312.996094  1610.305420
 1692.000000  8259.495117  -67546.101562  -59186.085938  10287.980469  -48898.105469  305.632324  384.548950   48.159256  890.982361  -47157.976562  -731.695129
 1693.000000  8257.107422  -67271.820312  -58910.875000  10101.041016  -48809.835938  300.078766  336.561798   48.460903  885.436401  -47058.804688  3439.112793
 1694.000000  8555.623047  -67631.531250  -58967.167969  10088.985352  -48878.183594  299.720612  551.898926   48.477154  885.139526  -47126.566406  -481.897278
 1695.000000  8579.753906  -67487.390625  -58802.789062  10044.952148  -48757.835938  298.412506  807.865784   48.236053  889.563782  -47014.929688  822.609375
 1696.000000  8537.564453  -67543.062500  -58913.335938  10042.116211  -48871.218750  298.328247  690.059387   48.265041  889.029541  -47127.265625  -290.004974
 1697.000000  8365.099609  -67294.421875  -58831.582031  9852.853516  -48978.726562  292.705688  517.616760   48.290676  888.557556  -47233.847656  1355.799438
 1698.000000  8451.382812  -67566.960938  -59009.765625  10077.617188  -48932.148438  299.382874  652.800720   48.154736  891.065979  -47192.183594  306.392242
 1699.000000  8470.004883  -67766.062500  -59202.351562  10304.421875  -48897.929688  306.120758  543.749268   48.277077  888.807861  -47153.542969  827.194214
 1700.000000  8529.703125  -67447.640625  -58817.589844  9943.110352  -48874.480469  295.387024  704.610535   48.254002  889.232910  -47130.925781  1964.782471
 1701.000000  8660.522461  -67879.812500  -59120.781250  10251.631836  -48869.148438  304.552490  742.718933   48.392303  886.691528  -47120.597656  267.417633
 1702.000000  8387.547852  -67459.125000  -58968.058594  10113.327148  -48854.730469  300.443756  529.491516   48.284378  888.673462  -47110.078125  800.011230
 1703.000000  8624.562500  -67971.609375  -59250.242188  10209.059570  -49041.183594  303.287750  634.646240   48.348198  887.500427  -47294.226562  1701.925537
 1704.000000  8306.405273  -67392.101562  -58986.480469  10082.023438  -48904.457031  299.513794  407.461578   48.262768  889.071411  -47160.585938  1576.113281
 1705.000000  8529.183594  -67770.671875  -59148.710938  10201.208008  -48947.503906  303.054504  629.248291   48.289833  888.573120  -47202.656250  -523.927429
 1706.000000  8635.906250  -67843.312500  -59116.371094  10065.931641  -49050.437500  299.035736  636.792175   48.298615  888.411560  -47305.273438  364.868134
 1707.000000  8423.083984  -67668.140625  -59140.347656  10135.300781  -49005.046875  301.096558  469.521729   48.275948  888.828674  -47260.699219  -330.316956
 1708.000000  8590.103516  -67993.687500  -59311.488281  10325.212891  -48986.273438  306.738403  592.633545   48.296291  888.454285  -47241.191406  720.526306
 1709.000000  8539.421875  -67555.484375  -58923.507812  10024.203125  -48899.304688  297.796082  732.271790   48.244640  889.405457  -47156.089844  303.788513
 1710.000000  8381.347656  -67483.093750  -59005.933594  10050.552734  -48955.382812  298.578888  529.738525   48.248444  889.335327  -47212.031250  801.946228
 1711.000000  8753.060547  -68203.882812  -59358.531250  10336.751953  -49021.781250  307.081207  746.371643   48.262207  889.081726  -47277.929688  -379.944489
 1712.000000  8524.125000  -67723.070312  -59102.226562  10228.849609  -48873.375000  303.875671  601.351074   48.189068  890.431152  -47132.167969  215.700867
 1713.000000  8389.037109  -67619.218750  -59129.414062  10245.142578  -48884.273438  304.359680  380.077789   48.403656  886.483582  -47135.312500  2949.152832
 1714.000000  8504.147461  -67537.406250  -58930.910156  9941.960938  -48988.949219  295.352875  693.661438   48.316383  888.084839  -47243.140625  219.732727
 1715.000000  8274.980469  -67652.875000  -59279.675781  10218.781250  -49060.894531  303.576569  268.551971   48.276585  888.816956  -47316.523438  4541.718262
 1716.000000  8439.357422  -67642.828125  -59106.183594  10053.306641  -49052.875000  298.660675  623.506348   48.203789  890.159180  -47311.136719  1749.802246
 1717.000000  8463.375000  -67678.156250  -59118.378906  10236.309570  -48882.070312  304.097290  533.982544   48.278858  888.775085  -47137.617188  -1032.698730
 1718.000000  8465.869141  -67621.554688  -59055.257812  10074.788086  -48980.468750  299.298859  588.223938   48.239475  889.500671  -47237.441406  -694.333130
 1719.000000  8566.488281  -67568.578125  -58909.765625  9951.013672  -48958.750000  295.621796  733.082275   48.282871  888.701233  -47214.152344  -1226.973022
 1720.000000  8506.001953  -67589.195312  -58982.062500  9963.822266  -49018.242188  296.002319  633.203613   48.157402  891.016663  -47278.179688  -576.909790
 1721.000000  8547.890625  -67513.632812  -58867.105469  9957.554688  -48909.550781  295.816132  758.229248   48.247440  889.353821  -47166.234375  156.729965
 1722.000000  8358.601562  -67447.593750  -58990.574219  10043.314453  -48947.257812  298.363831  439.584473   48.327618  887.878357  -47201.042969  1966.039551
 1723.000000  8433.167969  -67569.757812  -59052.617188  10103.068359  -48949.546875  300.139008  524.108215   48.351871  887.432983  -47202.457031  1341.461426
 1724.000000  8641.059570  -67635.828125  -58894.363281  9940.042969  -48954.320312  295.295898  857.452637   48.244076  889.415894  -47211.125000  2091.528320
 1725.000000  8281.739258  -67462.132812  -59077.015625  10128.072266  -48948.945312  300.881805  325.061523   48.297070  888.439941  -47203.835938  1028.410278
 1726.000000  8341.902344  -67380.265625  -58952.847656  10095.283203  -48857.562500  299.907715  441.086914   48.410362  886.360779  -47108.359375  130.644012
 1727.000000  8447.556641  -67437.875000  -58895.968750  9956.188477  -48939.781250  295.775543  683.380371   48.135811  891.416321  -47200.500000  2032.139038
 1728.000000  8567.851562  -67710.867188  -59040.906250  10141.743164  -48899.164062  301.287933  686.924561   48.254253  889.228271  -47155.601562  293.740021
 1729.000000  8580.808594  -67716.250000  -59040.101562  10055.877930  -48984.222656  298.737091  674.127991   48.316177  888.088623  -47238.421875  2239.550049
 1730.000000  8339.056641  -67701.765625  -59272.894531  10311.962891  -48960.929688  306.344788  417.961029   48.274906  888.847839  -47216.621094  777.581055
 1731.000000  8384.400391  -67614.304688  -59130.605469  10173.339844  -48957.265625  302.226593  461.054962   48.278122  888.788635  -47212.839844   19.192331
 1732.000000  8472.230469  -67739.093750  -59172.871094  10153.699219  -49019.171875  301.643127  554.772400   48.197044  890.283752  -47277.675781  -191.445312
 1733.000000  8516.076172  -67636.968750  -59022.996094  10050.004883  -48972.992188  298.562592  683.194336   48.221489  889.832458  -47230.613281  -98.545349
 1734.000000  8581.232422  -67716.734375  -59037.285156  9990.990234  -49046.296875  296.809418  616.888855   48.337227  887.701843  -47299.734375  -59.548576
 1735.000000  8436.087891  -67587.031250  -59047.855469  10075.628906  -48972.226562  299.323822  522.699890   48.322384  887.974548  -47226.203125  -529.442810
 1736.000000  8485.476562  -67658.820312  -59062.046875  10136.837891  -48925.210938  301.142212  534.457520   48.385654  886.813416  -47176.902344  -349.903656
 1737.000000  8426.160156  -67456.437500  -58920.734375  10023.079102  -48897.656250  297.762695  601.062195   48.317059  888.072388  -47151.824219  1903.962158
 1738.000000  8484.676758  -67488.171875  -58899.207031  9980.173828  -48919.031250  296.488068  636.568115   48.332680  887.785400  -47172.636719  2633.712646
 1739.000000  8399.973633  -67474.375000  -58980.675781  10068.556641  -48912.117188  299.113739  489.816498   48.385265  886.820496  -47163.820312  -122.013336
 1740.000000  8408.297852  -67422.257812  -58915.503906  9985.089844  -48930.414062  296.634125  557.330627   48.285206  888.658264  -47185.734375  324.428864
 1741.000000  8648.379883  -67686.109375  -58942.921875  9976.279297  -48966.640625  296.372345  806.243469   48.316925  888.074829  -47220.812500  2921.338379
 1742.000000  8461.990234  -67554.203125  -58986.937500  10007.419922  -48979.515625  297.297485  630.315613   48.183735  890.529663  -47238.500000  1971.782837
 1743.000000  8387.742188  -67474.960938  -58983.582031  10079.970703  -48903.609375  299.452820  482.229004   48.269260  888.951782  -47159.503906  2582.263672
 1744.000000  8547.453125  -67781.359375  -59132.941406  10153.782227  -48979.160156  301.645599  592.738403   48.277996  888.790955  -47234.738281  1585.770142
 1745.000000  8478.370117  -67826.046875  -59260.914062  10233.678711  -49027.234375  304.019135  523.126038   48.200722  890.215820  -47285.605469  497.991669
 1746.000000  8466.542969  -67710.343750  -59144.687500  10135.130859  -49009.554688  301.091492  528.427063   48.302876  888.333191  -47264.234375  -889.497620
 1747.000000  8550.378906  -67588.046875  -58943.343750  9963.486328  -48979.859375  295.992340  651.512451   48.289680  888.575928  -47235.015625  1203.880005
 1748.000000  8513.294922  -67552.953125  -58933.074219  9996.014648  -48937.058594  296.958679  746.487793   48.226646  889.737305  -47194.492188   94.421700
 1749.000000  8418.615234  -67786.703125  -59270.054688  10248.687500  -49021.367188  304.464996  432.427124   48.212078  890.006165  -47279.328125  372.790527
 1750.000000  8399.517578  -67510.390625  -59004.562500  10148.846680  -48855.714844  301.498962  473.269623   48.451855  885.601746  -47105.011719  499.769226
 1751.000000  8434.797852  -67653.062500  -59113.730469  10111.073242  -49002.656250  300.376801  507.933990   48.317162  888.070496  -47256.820312  -1805.482666
 1752.000000  8496.350586  -67791.226562  -59193.703125  10104.176758  -49089.527344  300.171936  511.571411   48.291817  888.536621  -47344.609375  2698.066650
 1753.000000  8529.833984  -67865.296875  -59235.898438  10196.929688  -49038.968750  302.927399  587.342957   48.185642  890.494446  -47297.886719  2156.629639
 1754.000000  8395.017578  -67443.281250  -58950.511719  9970.208984  -48980.304688  296.192047  598.763245   48.229630  889.682251  -47237.632812  -531.770813
 1755.000000  8482.123047  -67726.171875  -59148.738281  10028.628906  -49120.109375  297.927582  549.751465   48.223610  889.793335  -47377.652344  -1592.065674
 1756.000000  8445.386719  -67565.406250  -59023.660156  10070.029297  -48953.632812  299.157471  503.559235   48.370914  887.083618  -47205.855469  2868.739258
 1757.000000  8264.742188  -67387.203125  -59025.191406  10112.992188  -48912.199219  300.433807  380.720215   48.291889  888.535278  -47167.277344  999.314087
 1758.000000  8490.394531  -67760.234375  -59171.441406  10212.159180  -48959.281250  303.379822  505.565338   48.262341  889.079285  -47215.425781  1383.406250
 1759.000000  8687.261719  -67879.437500  -59099.628906  10195.252930  -48904.375000  302.877594  736.951355   48.399067  886.567627  -47155.578125  2363.823730
 1760.000000  8356.960938  -67420.468750  -58963.546875  10060.482422  -48903.062500  298.873871  494.379761   48.268417  888.967346  -47158.988281  4682.379395
 1761.000000  8409.894531  -67845.484375  -59330.136719  10322.708008  -49007.429688  306.663971  388.656616   48.307117  888.255188  -47261.957031    8.199780
 1762.000000  8611.296875  -67692.796875  -58980.648438  9963.677734  -49016.968750  295.998016  693.249695   48.348045  887.503235  -47270.015625  837.585632
 1763.000000  8329.229492  -67583.289062  -59148.136719  10304.421875  -48843.714844  306.120758  380.541718   48.275475  888.837402  -47099.386719  -282.245239
 1764.000000  8677.099609  -67664.601562  -58883.769531  9982.511719  -48901.257812  296.557526  937.554626   48.239998  889.491028  -47158.210938  273.079590
 1765.000000  8547.319336  -67589.625000  -58949.660156  10032.478516  -48917.179688  298.041931  778.728088   48.208401  890.074036  -47175.273438  510.623535
 1766.000000  8627.707031  -67799.609375  -59073.281250  10145.722656  -48927.558594  301.406158  774.631104   48.262711  889.072449  -47183.691406  -2177.918213
 1767.000000  8348.306641  -67454.015625  -58996.261719  10079.635742  -48916.625000  299.442871  456.338715   48.412556  886.320618  -47167.343750  961.782959
 1768.000000  8237.548828  -67392.453125  -59062.105469  10124.513672  -48937.593750  300.776093  396.597412   48.264427  889.040833  -47193.664062  168.160080
 1769.000000  8647.549805  -67874.796875  -59139.777344  10080.280273  -49059.496094  299.462006  724.964844   48.440418  885.810791  -47309.207031  -2670.286865
 1770.000000  8507.082031  -67678.812500  -59070.523438  10131.981445  -48938.542969  300.997925  619.384583   48.302746  888.335571  -47193.226562  -290.522827
 1771.000000  8622.175781  -67821.437500  -59099.085938  10095.106445  -49003.980469  299.902466  653.558899   48.396076  886.622437  -47255.292969  2359.387695
 1772.000000  8453.463867  -67587.828125  -59030.773438  10122.954102  -48907.820312  300.729767  560.354309   48.363804  887.214050  -47160.300781  583.899475
 1773.000000  8611.826172  -67689.468750  -58985.585938  9978.273438  -49007.312500  296.431610  732.060730   48.186012  890.487610  -47266.214844  915.616333
 1774.000000  8656.734375  -67742.703125  -58987.445312  10030.720703  -48956.726562  297.989716  833.361023   48.205257  890.132080  -47214.933594  136.007767
 1775.000000  8355.476562  -67801.742188  -59353.222656  10305.634766  -49047.585938  306.156769  407.970551   48.366219  887.169739  -47299.976562  -327.786682
 1776.000000  8564.099609  -67754.796875  -59089.324219  10062.933594  -49026.390625  298.946686  712.427673   48.288086  888.605225  -47281.605469  -1447.080566
 1777.000000  8366.611328  -67544.539062  -59075.996094  10187.366211  -48888.628906  302.643280  428.924347   48.357910  887.322205  -47141.320312  -273.609772
 1778.000000  8452.773438  -67667.921875  -59118.121094  10241.826172  -48876.296875  304.261169  493.627075   48.291748  888.537842  -47131.378906  602.157166
 1779.000000  8472.673828  -67533.921875  -58959.390625  9997.695312  -48961.695312  297.008606  543.832336   48.302376  888.342346  -47216.394531  3555.995117
 1780.000000  8714.402344  -67971.523438  -59155.269531  10160.569336  -48994.699219  301.847229  764.864441   48.158413  890.997925  -47254.601562  2912.401123
 1781.000000  8547.494141  -67811.734375  -59161.144531  10183.009766  -48978.132812  302.513885  649.798584   48.192810  890.362000  -47236.789062  -29.531267
 1782.000000  8541.442383  -67853.484375  -59214.921875  10238.709961  -48976.210938  304.168610  545.637451   48.186634  890.476135  -47235.093750  -393.240417
 1783.000000  8468.540039  -67637.734375  -59068.808594  10066.374023  -49002.433594  299.048889  572.106750   48.260700  889.109497  -47258.636719  -125.032364
 1784.000000  8621.742188  -67775.570312  -59055.339844  10098.623047  -48956.718750  300.006927  650.377075   48.398781  886.572876  -47207.933594  1613.356323
 1785.000000  8435.722656  -67661.765625  -59128.925781  10169.608398  -48959.316406  302.115753  514.210876   48.365067  887.190918  -47211.750000  233.664734
 1786.000000  8241.773438  -67485.593750  -59144.820312  10214.449219  -48930.371094  303.447876  305.852997   48.361042  887.264709  -47182.949219  824.096130
 1787.000000  8569.490234  -67651.015625  -58980.390625  10088.547852  -48891.843750  299.707611  659.644226   48.420502  886.175171  -47142.273438  3208.448730
 1788.000000  8550.847656  -67691.046875  -59039.347656  10068.189453  -48971.156250  299.102814  630.195007   48.375710  886.995728  -47223.207031  544.492310
 1789.000000  8717.177734  -67750.640625  -58930.050781  10023.638672  -48906.414062  297.779327  834.800110   48.299232  888.400146  -47161.226562  5060.918457
 1790.000000  8617.062500  -67828.750000  -59119.132812  10136.651367  -48982.480469  301.136658  740.825439   48.206005  890.118286  -47240.660156  723.929260
 1791.000000  8447.681641  -67557.328125  -59005.253906  10086.820312  -48918.433594  299.656311  628.559570   48.240147  889.488281  -47175.382812  -704.416016
 1792.000000  8552.297852  -67702.265625  -59050.886719  10054.545898  -48996.339844  298.697510  624.269104   48.362202  887.243469  -47248.875000  1530.300537
 1793.000000  8696.550781  -68062.281250  -59261.617188  10272.486328  -48989.132812  305.172028  762.799500   48.320026  888.017883  -47243.195312  1309.648804
 1794.000000  8452.533203  -67597.171875  -59028.894531  10092.466797  -48936.429688  299.824036  511.047211   48.371723  887.068787  -47188.621094  1780.711792
 1795.000000  8421.214844  -67684.828125  -59167.914062  10165.116211  -49002.796875  301.982300  409.769196   48.316196  888.088257  -47256.996094  -253.771622
 1796.000000  8383.718750  -67524.578125  -59043.210938  10138.808594  -48904.402344  301.200745  424.572723   48.276814  888.812744  -47160.023438  1420.835327
 1797.000000  8404.950195  -67580.281250  -59070.871094  10088.984375  -48981.886719  299.720581  449.793488   48.246376  889.373474  -47238.609375  -359.066803
 1798.000000  8490.341797  -67549.234375  -58960.964844  9977.287109  -48983.679688  296.402313  655.676697   48.247032  889.361389  -47240.378906  949.968933
 1799.000000  8480.066406  -67532.781250  -58951.109375  10009.979492  -48941.128906  297.373535  635.961914   48.414532  886.284424  -47191.773438  1404.912476
 1800.000000  8557.828125  -67835.140625  -59165.417969  10149.300781  -49016.117188  301.512451  536.273743   48.397995  886.587280  -47267.359375  3922.034424
 1801.000000  8449.993164  -67658.937500  -59107.261719  10083.654297  -49023.609375  299.562256  548.314148   48.240185  889.487610  -47280.554688  -808.748169
 1802.000000  8539.677734  -67826.812500  -59186.878906  10130.761719  -49056.117188  300.961700  618.470398   48.254036  889.232300  -47312.562500  -400.329437
 1803.000000  8462.585938  -67559.867188  -58996.800781  10009.227539  -48987.574219  297.351196  551.443970   48.293701  888.501892  -47242.585938  -1385.905396
 1804.000000  8602.126953  -67648.578125  -58938.875000  9958.541016  -48980.335938  295.845428  809.540283   48.175072  890.689819  -47239.632812  -875.150513
 1805.000000  8457.498047  -67484.523438  -58930.957031  9979.302734  -48951.656250  296.462189  646.322998   48.274334  888.858398  -47207.367188  1335.379272
 1806.000000  8569.507812  -67794.460938  -59119.937500  10157.713867  -48962.222656  301.762390  650.859863   48.311642  888.171997  -47216.585938  671.470642
 1807.000000  8554.945312  -67910.828125  -59260.214844  10158.173828  -49102.039062  301.776062  518.664368   48.232662  889.626343  -47359.257812  377.291260
 1808.000000  8623.209961  -67713.812500  -58999.656250  10037.183594  -48962.472656  298.181702  704.582825   48.435238  885.905579  -47212.371094  -974.884583
 1809.000000  8496.343750  -67667.781250  -59063.867188  10052.698242  -49011.167969  298.642609  516.837891   48.391563  886.705078  -47262.644531  -260.798676
 1810.000000  8510.416016  -67813.781250  -59208.402344  10182.681641  -49025.718750  302.504120  490.575684   48.421070  886.164795  -47276.128906  910.039368
 1811.000000  8477.235352  -67714.820312  -59134.152344  10064.056641  -49070.093750  298.980042  542.761902   48.330677  887.822144  -47323.769531  -1579.993896
 1812.000000  8586.951172  -67730.781250  -59042.851562  10137.927734  -48904.921875  301.174591  681.981262   48.324970  887.927002  -47158.804688  -985.027039
 1813.000000  8472.529297  -67538.531250  -58964.640625  10126.570312  -48838.070312  300.837189  605.248901   48.350735  887.453857  -47091.023438  1184.057373
 1814.000000  8611.414062  -67675.539062  -58962.835938  9990.220703  -48972.617188  296.786560  754.440613   48.327477  887.880981  -47226.410156  -183.762634
 1815.000000  8347.851562  -67474.671875  -59019.859375  10062.579102  -48957.281250  298.936157  523.107727   48.262543  889.075562  -47213.417969  1828.322388
 1816.000000  8192.605469  -67300.507812  -59016.421875  10170.667969  -48845.753906  302.147217  335.842316   48.225883  889.751404  -47103.214844  2618.041748
 1817.000000  8526.775391  -67724.703125  -59091.699219  9999.013672  -49092.687500  297.047760  706.426514   48.166313  890.851807  -47352.300781  2116.294678
 1818.000000  8464.293945  -67622.375000  -59067.863281  10013.730469  -49054.132812  297.484985  535.270081   48.372379  887.056763  -47306.300781  2042.031860
 1819.000000  8527.966797  -67760.687500  -59136.496094  10057.000977  -49079.496094  298.770447  607.440674   48.187611  890.458069  -47338.339844  -538.234619
 1820.000000  8584.242188  -67764.328125  -59082.812500  10088.041992  -48994.769531  299.692596  748.283630   48.156994  891.024170  -47254.722656  -310.356995
 1821.000000  8406.945312  -67492.156250  -58986.019531  9999.380859  -48986.640625  297.058685  518.755310   48.332062  887.796753  -47240.265625  1332.905640
 1822.000000  8702.498047  -67884.281250  -59083.925781  10094.884766  -48989.039062  299.895874  852.978699   48.192944  890.359497  -47247.691406  3324.131836
 1823.000000  8398.935547  -67527.609375  -59020.898438  10034.820312  -48986.078125  298.111511  544.560852   48.215679  889.939697  -47243.910156  -373.810364
 1824.000000  8640.838867  -67725.656250  -58988.078125  10091.524414  -48896.554688  299.796082  810.011780   48.247730  889.348511  -47153.226562  164.903152
 1825.000000  8574.421875  -67695.593750  -59017.906250  10005.639648  -49012.265625  297.244598  663.072449   48.338478  887.678894  -47265.660156  1729.081421
 1826.000000  8615.353516  -67749.625000  -59038.175781  10104.863281  -48933.312500  300.192322  657.351379   48.402611  886.502747  -47184.390625  -282.356903
 1827.000000  8684.333984  -67805.875000  -59020.992188  10106.146484  -48914.843750  300.230438  829.707825   48.289776  888.574158  -47169.996094  222.547119
 1828.000000  8408.140625  -67542.328125  -59031.472656  10111.046875  -48920.425781  300.376007  493.976807   48.346336  887.534607  -47173.535156  246.358246
 1829.000000  8429.010742  -67578.781250  -59041.253906  10056.619141  -48984.632812  298.759094  549.566589   48.276497  888.818542  -47240.265625  1253.420288
 1830.000000  8350.622070  -67573.218750  -59125.453125  10129.299805  -48996.152344  300.918274  406.957428   48.257656  889.165588  -47252.468750  781.061401
 1831.000000  8384.151367  -67481.882812  -58995.894531  10029.963867  -48965.929688  297.967224  481.080566   48.239780  889.495056  -47222.890625  1482.025391
 1832.000000  8598.387695  -67525.109375  -58831.128906  9971.892578  -48859.234375  296.242065  778.587585   48.275257  888.841370  -47114.914062  1581.434448
 1833.000000  8458.703125  -67607.953125  -59050.414062  10045.347656  -49005.066406  298.424255  577.133301   48.166180  890.854248  -47264.687500   16.898359
 1834.000000  8425.749023  -67688.445312  -59158.132812  10264.217773  -48893.914062  304.926361  490.024323   48.190536  890.403992  -47152.652344  227.599030
 1835.000000  8590.848633  -67589.140625  -58894.699219  10042.802734  -48851.898438  298.348633  739.379395   48.350750  887.453613  -47104.847656  2561.991943
 1836.000000  8494.210938  -67582.210938  -58993.449219  10042.244141  -48951.203125  298.332062  587.136719   48.283783  888.684448  -47206.574219  -215.756531
 1837.000000  8359.977539  -67638.507812  -59179.539062  10221.240234  -48958.296875  303.649597  363.180084   48.250481  889.297791  -47214.871094  406.003967
 1838.000000  8532.615234  -67816.921875  -59184.542969  10135.611328  -49048.929688  301.105774  567.074280   48.227505  889.721497  -47306.332031  618.610291
 1839.000000  8363.173828  -67691.132812  -59221.265625  10259.117188  -48962.148438  304.774841  324.987701   48.370785  887.085999  -47214.375000  3609.277588
 1840.000000  8346.632812  -67705.890625  -59255.699219  10260.816406  -48994.882812  304.825317  393.555573   48.213718  889.975891  -47252.785156  -1862.718140
 1841.000000  8712.755859  -67789.000000  -58979.871094  10057.013672  -48922.859375  298.770813  824.637512   48.303463  888.322388  -47177.519531  2776.407227
 1842.000000  8305.464844  -67690.453125  -59286.796875  10420.304688  -48866.492188  309.563354  314.012115   48.277599  888.798279  -47122.085938  3478.674561
 1843.000000  8703.087891  -67933.859375  -59133.507812  10077.660156  -49055.847656  299.384186  760.219727   48.385353  886.818909  -47307.546875  1934.095337
 1844.000000  8515.853516  -67767.921875  -59149.328125  10058.780273  -49090.546875  298.823303  520.173584   48.446873  885.692810  -47340.023438  3254.661377
 1845.000000  8679.054688  -67951.421875  -59178.371094  10070.020508  -49108.351562  299.157227  751.413391   48.340927  887.633911  -47361.656250  -145.726349
 1846.000000  8581.890625  -67960.046875  -59282.179688  10210.405273  -49071.773438  303.327728  574.373291   48.369682  887.106201  -47324.039062  1930.931763
 1847.000000  8532.437500  -67629.062500  -59007.066406  10032.608398  -48974.457031  298.045776  645.087097   48.315323  888.104309  -47228.687500  508.544769
 1848.000000  8468.945312  -67761.515625  -59182.601562  10205.031250  -48977.570312  303.168091  550.903503   48.357651  887.326965  -47230.273438  226.128036
 1849.000000  8449.079102  -67693.093750  -59144.527344  10189.317383  -48955.210938  302.701263  621.353577   48.237663  889.534119  -47212.246094  788.398987
 1850.000000  8404.206055  -67515.375000  -59010.613281  9990.798828  -49019.812500  296.803711  645.573853   48.127804  891.564575  -47280.820312  2938.987305
 1851.000000  8537.402344  -67627.195312  -58991.531250  10034.192383  -48957.339844  298.092834  639.717285   48.352070  887.429382  -47210.242188  1355.172363
 1852.000000  8380.966797  -67492.203125  -59008.746094  10060.291016  -48948.453125  298.868164  486.182159   48.222786  889.808533  -47206.027344  -1588.199829
 1853.000000  8426.910156  -67870.078125  -59341.433594  10309.293945  -49032.140625  306.265472  318.932098   48.398972  886.569397  -47283.347656  161.081223
 1854.000000  8504.566406  -67747.859375  -59144.933594  10177.880859  -48967.054688  302.361511  528.697388   48.266335  889.005676  -47223.054688  -162.261520
 1855.000000  8537.855469  -67635.562500  -58994.011719  10200.651367  -48793.359375  303.037964  617.758240   48.502453  884.677856  -47040.828125  1076.442627
 1856.000000  8570.800781  -67739.226562  -59067.785156  10097.933594  -48969.851562  299.986450  686.087097   48.314026  888.128174  -47224.128906  1033.379150
 1857.000000  8595.082031  -67746.093750  -59047.144531  10107.805664  -48939.339844  300.279724  698.810364   48.310143  888.199524  -47193.757812  -1013.610962
 1858.000000  8447.541016  -67584.125000  -59040.636719  10101.148438  -48939.488281  300.081970  593.961731   48.336731  887.710999  -47192.945312  1723.395142
 1859.000000  8434.190430  -67805.078125  -59267.554688  10323.307617  -48944.246094  306.681793  485.798096   48.357765  887.324829  -47196.945312  859.168579
 1860.000000  8705.974609  -68008.953125  -59199.734375  10147.717773  -49052.015625  301.465424  813.929382   48.174732  890.696106  -47311.328125  -238.651093
 1861.000000  8482.898438  -67713.109375  -59129.929688  10079.895508  -49050.035156  299.450592  533.791443   48.230404  889.667969  -47307.335938  -1052.508545
 1862.000000  8459.337891  -67739.046875  -59182.199219  10141.131836  -49041.066406  301.269775  549.892700   48.143177  891.279907  -47301.515625  -419.159302
 1863.000000  8536.964844  -67564.343750  -58928.277344  10061.193359  -48867.085938  298.894989  671.683350   48.314026  888.128174  -47121.363281  -1302.392212
 1864.000000  8756.977539  -67741.273438  -58885.246094  9977.537109  -48907.710938  296.409760  963.348816   48.324993  887.926575  -47161.593750  2785.275391
 1865.000000  8435.887695  -67717.796875  -59184.304688  10328.849609  -48855.453125  306.846436  478.810150   48.383717  886.848938  -47107.210938  370.852631
 1866.000000  8626.907227  -67812.945312  -59092.632812  10146.552734  -48946.078125  301.430817  738.331848   48.232738  889.624939  -47203.292969  2719.651367
 1867.000000  8549.815430  -67732.937500  -59084.699219  10138.828125  -48945.871094  301.201294  638.300293   48.318130  888.052673  -47200.000000  598.162842
 1868.000000  8441.484375  -67660.328125  -59122.546875  10192.499023  -48930.046875  302.795776  561.497559   48.335602  887.731689  -47183.546875  1420.885742
 1869.000000  8506.597656  -67628.046875  -59021.929688  10147.759766  -48874.171875  301.466675  603.541809   48.356297  887.351807  -47126.921875  1924.765137
 1870.000000  8309.769531  -67619.718750  -59215.132812  10147.798828  -49067.335938  301.467834  265.354828   48.424294  886.105774  -47317.628906  1165.078979
 1871.000000  8767.901367  -67904.656250  -59046.390625  10028.986328  -49017.406250  297.938202  861.462402   48.251137  889.285706  -47273.957031  -916.739258
 1872.000000  8611.367188  -67764.062500  -59051.605469  10129.692383  -48921.914062  300.929932  670.983398   48.312248  888.160828  -47176.257812  2367.485596
 1873.000000  8470.708984  -67377.937500  -58803.203125  9868.901367  -48934.300781  293.182434  631.760681   48.369465  887.110229  -47186.574219  344.337616
 1874.000000  8405.340820  -67620.343750  -59112.808594  10251.172852  -48861.636719  304.538849  462.289185   48.267109  888.991455  -47117.609375  2343.731201
 1875.000000  8525.960938  -67360.687500  -58731.671875  9801.500000  -48930.171875  291.180084  727.491394   48.258995  889.140930  -47186.437500  1069.702759
 1876.000000  8575.526367  -67832.515625  -59166.433594  10143.260742  -49023.171875  301.333008  714.128418   48.289776  888.574158  -47278.324219  1058.433594
 1877.000000  8455.521484  -67632.976562  -59078.785156  10137.622070  -48941.164062  301.165497  529.269104   48.329983  887.834900  -47194.867188  -414.569977
 1878.000000  8300.785156  -67466.570312  -59073.410156  10122.600586  -48950.808594  300.719238  372.470337   48.348995  887.485779  -47203.824219  176.078934
 1879.000000  8580.141602  -67742.734375  -59068.140625  10082.700195  -48985.441406  299.533905  634.962280   48.403816  886.480652  -47236.476562  1559.014404
 1880.000000  8199.041992  -67404.093750  -59108.199219  10232.455078  -48875.742188  303.982788  277.393402   48.213150  889.986389  -47133.664062  206.623657
 1881.000000  8446.775391  -67572.281250  -59027.421875  10091.058594  -48936.363281  299.782227  569.290039   48.226891  889.732788  -47193.789062  990.347290
 1882.000000  8678.835938  -67913.937500  -59146.031250  10112.646484  -49033.382812  300.423553  752.052063   48.154087  891.078003  -47293.441406  2524.761963
 1883.000000  8677.583984  -67703.609375  -58919.710938  9974.847656  -48944.863281  296.329865  819.542664   48.365959  887.174500  -47197.265625  1118.192749
 1884.000000  8528.537109  -67806.609375  -59188.285156  10197.584961  -48990.699219  302.946869  596.811951   48.293434  888.506836  -47245.722656  1120.880249
 1885.000000  8505.226562  -67578.117188  -58975.621094  10004.429688  -48971.191406  297.208679  637.208191   48.318115  888.052979  -47225.320312   69.574928
 1886.000000  8664.435547  -67755.015625  -58993.699219  9965.011719  -49028.687500  296.037659  866.599915   48.279770  888.758301  -47284.203125  613.730652
 1887.000000  8558.335938  -67506.359375  -58858.960938  9943.291016  -48915.671875  295.392365  736.293274   48.331844  887.800720  -47169.304688  -238.198364
 1888.000000  8653.255859  -67673.968750  -58925.136719  9923.214844  -49001.921875  294.795959  878.063477   48.138535  891.365845  -47262.539062  -1015.493774
 1889.000000  8485.176758  -67658.296875  -59071.222656  10130.922852  -48940.300781  300.966492  552.979431   48.163548  890.902954  -47200.015625  127.025627
 1890.000000  8432.777344  -67748.859375  -59212.042969  10248.070312  -48963.972656  304.446686  539.288025   48.258926  889.142151  -47220.242188  860.706726
 1891.000000  8606.100586  -67735.039062  -59031.195312  10013.244141  -49017.953125  297.470520  707.558350   48.226223  889.745117  -47275.402344  -140.656738
 1892.000000  8658.015625  -67702.921875  -58941.550781  9948.161133  -48993.390625  295.537048  848.533936   48.233902  889.603455  -47250.562500  3379.597900
 1893.000000  8289.372070  -67399.148438  -59017.148438  10093.072266  -48924.078125  299.842041  417.343506   48.449440  885.645874  -47173.464844  887.666199
 1894.000000  8415.000977  -67513.546875  -59008.390625  10136.667969  -48871.722656  301.137177  519.282715   48.325523  887.916870  -47125.585938  2348.665771
 1895.000000  8347.161133  -67391.093750  -58940.367188  10001.039062  -48939.328125  297.107941  507.863190   48.372673  887.051392  -47191.488281  1796.049316
 1896.000000  8379.539062  -67495.117188  -59012.832031  10091.875000  -48920.957031  299.806458  475.903656   48.355583  887.364868  -47173.734375  862.651428
 1897.000000  8412.078125  -67373.937500  -58859.984375  9830.173828  -49029.812500  292.031921  573.406555   48.268684  888.962402  -47285.730469  -1780.185425
 1898.000000  8731.429688  -68036.500000  -59196.058594  10177.061523  -49018.996094  302.337158  747.736877   48.397255  886.600830  -47270.265625  709.599731
 1899.000000  8603.709961  -67912.015625  -59214.832031  10211.455078  -49003.375000  303.358917  705.799316   48.243336  889.429504  -47260.207031  641.846008
 1900.000000  8552.105469  -67539.039062  -58880.468750  9952.013672  -48928.453125  295.651520  711.104980   48.249146  889.322388  -47185.074219  -789.683838
 1901.000000  8525.870117  -67879.375000  -59254.515625  10211.892578  -49042.625000  303.371918  603.902527   48.119438  891.719604  -47303.933594  381.493103
 1902.000000  8424.470703  -67646.250000  -59119.378906  10306.811523  -48812.566406  306.191742  518.027161   48.343784  887.581482  -47065.769531  -516.270142
 1903.000000  8390.501953  -67733.781250  -59254.492188  10268.871094  -48985.621094  305.064606  384.629730   48.390060  886.732666  -47237.152344  2975.879150
 1904.000000  8380.332031  -67632.468750  -59156.683594  10183.375977  -48973.308594  302.524750  427.872406   48.311611  888.172546  -47227.671875  -1754.050049
 1905.000000  8337.605469  -67249.906250  -58805.152344  9990.958984  -48814.195312  296.808472  558.964172   48.221298  889.835999  -47071.824219  408.176331
 1906.000000  8696.780273  -67827.609375  -59024.132812  10086.666016  -48937.468750  299.651733  838.328552   48.340511  887.641541  -47190.789062  -299.660858
 1907.000000  8666.501953  -67781.312500  -59020.507812  10144.702148  -48875.804688  301.375854  818.891174   48.195793  890.306885  -47134.355469  -1186.327393
 1908.000000  8603.391602  -67745.187500  -59052.894531  10059.704102  -48993.191406  298.850739  726.186951   48.161701  890.937073  -47252.972656  193.927170
 1909.000000  8701.806641  -67799.234375  -58998.125000  10035.186523  -48962.937500  298.122345  830.141663   48.229317  889.688049  -47220.277344  529.382874
 1910.000000  8535.812500  -67849.460938  -59209.644531  10151.952148  -49057.691406  301.591217  646.072327   48.133575  891.457703  -47318.488281  1761.084473
 1911.000000  8618.504883  -67774.375000  -59049.335938  9935.476562  -49113.859375  295.160217  760.014160   48.185944  890.488892  -47372.765625  1057.497070
 1912.000000  8386.689453  -67460.750000  -58974.449219  9988.247070  -48986.203125  296.727905  500.024658   48.318913  888.038330  -47240.304688  1637.163330
 1913.000000  8688.941406  -67616.859375  -58821.937500  9857.335938  -48964.601562  292.838837  854.130859   48.323627  887.951660  -47218.531250  2442.508789
 1914.000000  8541.017578  -67653.765625  -59015.394531  10021.773438  -48993.621094  297.723907  576.884705   48.374012  887.026855  -47245.730469   61.521610
 1915.000000  8566.138672  -67614.781250  -58944.406250  10046.294922  -48898.109375  298.452393  761.756592   48.276955  888.810120  -47153.726562  623.680481
 1916.000000  8463.520508  -67486.421875  -58926.859375  9956.734375  -48970.125000  295.791748  537.422913   48.346050  887.539856  -47223.246094  1359.258179
 1917.000000  8679.508789  -67735.562500  -58951.113281  9976.587891  -48974.523438  296.381561  771.476562   48.421032  886.165466  -47224.933594  1071.521973
 1918.000000  8574.320312  -67748.359375  -59079.386719  10049.007812  -49030.378906  298.532990  674.435120   48.298542  888.412842  -47285.214844  -1255.273804
 1919.000000  8611.246094  -67790.765625  -59087.941406  10217.029297  -48870.914062  303.524506  643.195801   48.327942  887.872437  -47124.687500  1123.341919
 1920.000000  8663.201172  -67763.250000  -59004.320312  10026.366211  -48977.953125  297.860352  785.150635   48.238632  889.516235  -47234.953125  3026.342041
 1921.000000  8335.219727  -67643.492188  -59210.332031  10233.058594  -48977.273438  304.000702  373.282318   48.278973  888.772949  -47232.816406  1346.565186
 1922.000000  8465.392578  -67491.781250  -58930.175781  10103.633789  -48826.542969  300.155792  591.112061   48.307152  888.254517  -47081.070312  -1179.349487
 1923.000000  8588.537109  -67650.937500  -58954.941406  9953.916016  -49001.023438  295.708008  785.841125   48.187923  890.452271  -47259.859375  -620.938538
 1924.000000  8380.925781  -67498.625000  -59022.300781  10004.529297  -49017.773438  297.211639  464.024261   48.295124  888.475769  -47272.734375  1100.332031
 1925.000000  8525.333984  -67778.554688  -59153.996094  10119.595703  -49034.398438  300.629974  647.739685   48.149094  891.170410  -47294.636719  -182.139145
 1926.000000  8414.513672  -67599.468750  -59086.949219  10217.994141  -48868.953125  303.553192  468.136841   48.288002  888.606812  -47124.171875  812.516602
 1927.000000  8340.917969  -67596.218750  -59154.796875  10232.345703  -48922.453125  303.979523  396.258057   48.297924  888.424255  -47177.312500  931.785278
 1928.000000  8456.868164  -67626.445312  -59058.406250  10145.237305  -48913.167969  301.391724  510.748260   48.332062  887.796753  -47166.792969  -191.731201
 1929.000000  8677.895508  -67687.648438  -58907.781250  9932.411133  -48975.371094  295.069153  845.724121   48.276196  888.824097  -47231.015625  1351.054443
 1930.000000  8531.048828  -67688.789062  -59048.960938  10132.295898  -48916.664062  301.007294  622.293030   48.277115  888.807190  -47172.277344  -773.219849
 1931.000000  8576.133789  -67627.945312  -58949.625000  10055.755859  -48893.867188  298.733459  739.200256   48.231941  889.639648  -47151.109375  1101.240723
 1932.000000  8440.117188  -67595.859375  -59053.773438  10108.583008  -48945.191406  300.302826  489.758057   48.382778  886.866089  -47196.984375  535.637451
 1933.000000  8578.380859  -67697.171875  -59016.570312  10126.234375  -48890.335938  300.827209  706.847168   48.367794  887.140869  -47142.671875  -164.669785
 1934.000000  8392.800781  -67443.140625  -58950.406250  10017.296875  -48933.109375  297.590912  518.640869   48.328087  887.869751  -47186.878906  -268.951813
 1935.000000  8421.427734  -67397.203125  -58869.761719  9861.343750  -49008.417969  292.957916  618.007141   48.135773  891.416992  -47269.136719  404.251678
 1936.000000  8399.687500  -67343.742188  -58846.328125  9851.181641  -48995.148438  292.656006  625.763000   48.237087  889.544739  -47252.207031  1473.333008
 1937.000000  8490.497070  -67522.789062  -58942.953125  9947.867188  -48995.085938  295.528320  690.982361   48.152470  891.107910  -47255.203125  1897.998413
 1938.000000  8391.973633  -67602.335938  -59111.914062  10223.320312  -48888.593750  303.711395  440.718781   48.385620  886.814026  -47140.285156  -644.436768
 1939.000000  8923.390625  -68007.250000  -58982.972656  9919.783203  -49063.187500  294.694000  1103.340698   48.190483  890.404968  -47321.929688  -436.422089
 1940.000000  8515.509766  -67636.101562  -59020.761719  10056.104492  -48964.656250  298.743805  696.808167   48.191410  890.387878  -47223.363281  531.050110
 1941.000000  8399.435547  -67421.070312  -58917.949219  10008.732422  -48909.218750  297.336487  645.157532   48.197083  890.283081  -47167.722656  2735.875000
 1942.000000  8535.675781  -67748.093750  -59111.484375  10117.054688  -48994.429688  300.554504  609.641907   48.252434  889.261780  -47250.933594  773.138428
 1943.000000  8519.771484  -67741.187500  -59125.285156  10095.187500  -49030.097656  299.904877  637.891357   48.295040  888.477295  -47285.062500  1158.599365
 1944.000000  8374.954102  -67637.398438  -59172.292969  10046.333984  -49125.960938  298.453552  477.222870   48.199631  890.236023  -47384.371094  322.933441
 1945.000000  8448.340820  -67565.218750  -59026.613281  10017.623047  -49008.992188  297.600616  517.738953   48.327271  887.884766  -47262.792969  -497.574524
 1946.000000  8442.917969  -67586.609375  -59051.820312  9941.630859  -49110.187500  295.343048  609.290955   48.276917  888.810852  -47365.804688  765.185059
 1947.000000  8490.005859  -67571.625000  -58983.730469  9925.237305  -49058.492188  294.856049  681.976440   48.199619  890.236206  -47316.902344  2003.132812
 1948.000000  8330.046875  -67678.609375  -59257.500000  10278.855469  -48978.644531  305.361237  343.960297   48.251507  889.278870  -47235.179688  2150.328369
 1949.000000  8540.687500  -67580.000000  -58944.863281  9950.416016  -48994.445312  295.604034  676.553040   48.294659  888.484314  -47249.421875   51.763885
 1950.000000  8543.496094  -67660.484375  -59016.503906  10041.064453  -48975.437500  298.296997  643.248718   48.322231  887.977356  -47229.417969  -528.862061
 1951.000000  8488.500977  -67623.328125  -59041.007812  10020.117188  -49020.890625  297.674713  653.653137   48.242008  889.453979  -47277.769531  180.779572
 1952.000000  8560.193359  -67756.500000  -59095.347656  10078.049805  -49017.296875  299.395752  619.114258   48.340347  887.644531  -47270.625000  -571.201111
 1953.000000  8469.069336  -67844.125000  -59274.742188  10233.328125  -49041.414062  304.008728  494.519379   48.425850  886.077271  -47291.652344  1805.520874
 1954.000000  8532.724609  -67501.484375  -58866.890625  9969.737305  -48897.152344  296.178040  706.030945   48.262245  889.080994  -47153.300781  764.036255
 1955.000000  8642.665039  -67814.718750  -59073.691406  10101.449219  -48972.242188  300.090881  746.705383   48.266335  889.005676  -47228.242188  952.065186
 1956.000000  8722.425781  -67862.343750  -59038.605469  10094.129883  -48944.476562  299.873444  889.726318   48.216629  889.922180  -47202.273438  2482.873779
 1957.000000  8497.472656  -67664.843750  -59067.898438  10132.510742  -48935.386719  301.013672  652.599304   48.248100  889.341675  -47192.046875  1137.905273
 1958.000000  8710.529297  -67901.093750  -59094.109375  10074.472656  -49019.636719  299.289490  771.220398   48.488110  884.939575  -47267.625000  -485.433197
 1959.000000  8548.142578  -67718.460938  -59070.406250  10086.019531  -48984.386719  299.632507  623.919128   48.353382  887.405273  -47237.242188  1841.244751
 1960.000000  8558.580078  -67704.476562  -59043.847656  10090.503906  -48953.343750  299.765747  704.891907   48.194782  890.325562  -47211.929688  711.132507
 1961.000000  8546.779297  -67521.109375  -58870.191406  9945.167969  -48925.023438  295.448151  722.009094   48.334045  887.760315  -47178.578125  1860.143188
 1962.000000  8186.153320  -67666.953125  -59393.550781  10318.724609  -49074.828125  306.545654  233.385010   48.142841  891.286133  -47335.292969  2298.329834
 1963.000000  8549.421875  -67631.078125  -58979.171875  10059.505859  -48919.664062  298.844849  663.949646   48.298046  888.421997  -47174.519531  1405.776367
 1964.000000  8559.695312  -67802.968750  -59149.699219  10037.925781  -49111.773438  298.203766  674.476379   48.296898  888.443115  -47366.671875  -516.188782
 1965.000000  8458.882812  -67618.140625  -59053.242188  10099.546875  -48953.695312  300.034393  629.255127   48.349792  887.471130  -47206.679688  -1453.065918
 1966.000000  8240.725586  -67401.171875  -59064.148438  10115.456055  -48948.691406  300.507019  318.369690   48.327789  887.875244  -47202.472656  -1103.763428
 1967.000000  8227.725586  -67298.562500  -58965.058594  9894.279297  -49070.781250  293.936340  427.547455   48.151627  891.123535  -47330.925781  299.330231
 1968.000000  8538.000977  -68033.625000  -59408.902344  10264.416992  -49144.484375  304.932281  501.600739   48.349468  887.477112  -47397.480469  1291.251343
 1969.000000  8564.282227  -67795.242188  -59132.890625  10220.142578  -48912.750000  303.617004  602.730042   48.307762  888.243286  -47167.253906  -3209.257812
 1970.000000  8519.753906  -67597.242188  -58979.644531  10159.433594  -48820.210938  301.813477  636.735413   48.302818  888.334229  -47074.894531   -9.805079
 1971.000000  8690.755859  -68031.507812  -59250.132812  10293.371094  -48956.761719  305.792450  748.276367   48.296867  888.443665  -47211.660156  931.635925
 1972.000000  8561.634766  -67481.757812  -58826.144531  9988.423828  -48837.718750  296.733154  770.992004   48.267460  888.984985  -47093.679688  1843.210449
 1973.000000  8582.013672  -67990.781250  -59314.015625  10237.502930  -49076.511719  304.132751  596.611023   48.324852  887.929199  -47330.398438  -329.380585
 1974.000000  8366.791016  -67347.718750  -58887.914062  10024.015625  -48863.898438  297.790527  449.527466   48.344402  887.570129  -47117.078125  2718.625488
 1975.000000  8509.890625  -67885.921875  -59289.410156  10300.418945  -48988.992188  306.001831  545.664734   48.272156  888.898499  -47244.781250  3276.121582
 1976.000000  8458.285156  -67742.867188  -59185.335938  10161.314453  -49024.023438  301.869354  481.536377   48.325115  887.924316  -47277.902344  2060.694824
 1977.000000  8359.336914  -67633.414062  -59178.476562  10212.474609  -48966.000000  303.389191  458.418793   48.155159  891.058167  -47226.019531  3953.420410
 1978.000000  8317.035156  -67626.718750  -59213.164062  10202.681641  -49010.484375  303.098267  347.172516   48.228603  889.701172  -47267.847656  1664.672607
 1979.000000  8538.146484  -67875.531250  -59248.527344  10270.800781  -48977.726562  305.121948  624.557556   48.224056  889.785095  -47235.253906  840.451782
 1980.000000  8101.147949  -67398.804688  -59206.089844  10159.358398  -49046.730469  301.811249  106.524788   48.319965  888.018982  -47300.792969  743.753296
 1981.000000  8659.224609  -67882.453125  -59132.304688  10097.661133  -49034.644531  299.978363  679.989502   48.344212  887.573608  -47287.832031   25.699797
 1982.000000  8573.439453  -67732.750000  -59067.078125  10141.417969  -48925.660156  301.278259  709.563660   48.346069  887.539490  -47178.781250  2560.419922
 1983.000000  8456.806641  -67397.640625  -58840.488281  9965.091797  -48875.398438  296.040039  664.165833   48.304401  888.305115  -47130.023438  1935.832520
 1984.000000  8677.443359  -67831.687500  -59054.410156  10093.368164  -48961.042969  299.850830  857.120117   48.287460  888.616760  -47216.281250  1580.117188
 1985.000000  8617.551758  -67828.945312  -59123.707031  10125.490234  -48998.218750  300.805084  760.842712   48.229439  889.685791  -47255.554688  1209.621216
 1986.000000  8427.858398  -67583.359375  -59050.953125  10194.541016  -48856.414062  302.856445  546.143372   48.229610  889.682617  -47113.742188  1139.135620
 1987.000000  8572.117188  -67717.718750  -59052.835938  10107.833984  -48945.000000  300.280579  677.872681   48.358479  887.311768  -47197.671875  2154.525635
 1988.000000  8609.052734  -67734.703125  -59034.386719  9929.948242  -49104.437500  294.996002  736.185547   48.136662  891.400574  -47365.125000  -1102.151001
 1989.000000  8241.851562  -67295.898438  -58947.496094  10126.840820  -48820.656250  300.845215  309.357819   48.441349  885.793823  -47070.332031  -2056.006836
 1990.000000  8666.095703  -67705.585938  -58946.363281  10073.288086  -48873.074219  299.254303  808.384583   48.294453  888.488098  -47128.058594  4792.370117
 1991.000000  8271.468750  -67536.078125  -59172.527344  10252.943359  -48919.585938  304.591431  269.555054   48.388561  886.760132  -47171.171875  3137.265137
 1992.000000  8749.941406  -67981.281250  -59143.957031  10186.642578  -48957.312500  302.621796  802.064636   48.334835  887.745789  -47210.839844  -601.047119
 1993.000000  8431.480469  -67513.304688  -58981.585938  10165.681641  -48815.906250  301.999084  543.357727   48.328503  887.862122  -47069.660156  2428.031006
 1994.000000  8513.281250  -67688.531250  -59076.113281  10094.792969  -48981.320312  299.893158  658.510620   48.237591  889.535461  -47238.359375  600.927490
 1995.000000  8546.112305  -67355.421875  -58708.367188  9735.052734  -48973.312500  289.206085  840.443298   48.231136  889.654480  -47230.585938  1250.816040
 1996.000000  8643.902344  -67623.703125  -58880.621094  9901.302734  -48979.320312  294.144989  838.781067   48.178062  890.634521  -47238.511719  704.669861
 1997.000000  8371.388672  -67639.390625  -59167.402344  10061.027344  -49106.375000  298.890045  508.436859   48.128323  891.554993  -47367.363281  222.784805
 1998.000000  8685.757812  -67888.234375  -59106.089844  10045.183594  -49060.906250  298.419373  733.846191   48.259659  889.128662  -47317.148438  -1162.046753
 1999.000000  8596.857422  -67759.578125  -59074.800781  10033.730469  -49041.070312  298.079132  698.082092   48.276962  888.809998  -47296.687500  1625.421631
 2000.000000  8520.416992  -67840.312500  -59230.781250  10234.781250  -48996.000000  304.051880  585.321350   48.251163  889.285217  -47252.550781  178.194565
 2001.000000  8612.871094  -67963.335938  -59249.769531  10308.170898  -48941.597656  306.232117  588.308594   48.334415  887.753479  -47195.140625  1442.566040
 2002.000000  8583.152344  -67797.914062  -59112.523438  10204.138672  -48908.382812  303.141571  681.191467   48.336246  887.719849  -47161.859375   19.971972
 2003.000000  8485.525391  -67774.601562  -59192.585938  10172.320312  -49020.265625  302.196320  527.873474   48.253517  889.241821  -47276.730469  -446.279694
 2004.000000  8470.360352  -67750.812500  -59164.835938  10084.095703  -49080.742188  299.575348  576.911133   48.154743  891.065857  -47340.773438  2655.725342
 2005.000000  8454.102539  -67742.328125  -59194.578125  10140.203125  -49054.375000  301.242188  511.512543   48.307163  888.254333  -47308.902344  829.809875
 2006.000000  8395.144531  -67526.843750  -59030.023438  10211.631836  -48818.390625  303.364166  531.013672   48.230946  889.658020  -47075.671875  1679.847046
 2007.000000  8352.739258  -67553.578125  -59103.207031  10133.962891  -48969.242188  301.056793  428.369385   48.253277  889.246277  -47225.714844  1843.452271
 2008.000000  8468.982422  -67510.406250  -58943.324219  10094.065430  -48849.257812  299.871552  678.147949   48.287262  888.620422  -47104.503906  1124.591919
 2009.000000  8411.101562  -67611.062500  -59096.023438  10116.602539  -48979.421875  300.541077  505.098755   48.235905  889.566528  -47236.523438   -5.558703
 2010.000000  8438.462891  -67808.328125  -59276.207031  10312.306641  -48963.898438  306.354980  454.299164   48.289349  888.582031  -47219.066406  -1017.851257
 2011.000000  8470.455078  -67537.765625  -58968.421875  10044.533203  -48923.890625  298.400055  693.115540   48.069248  892.650635  -47187.011719  2233.442383
 2012.000000  8578.023438  -67656.656250  -58977.875000  10076.046875  -48901.828125  299.336243  723.085205   48.334305  887.755554  -47155.375000  1210.355347
 2013.000000  8602.302734  -67729.390625  -59026.281250  10036.076172  -48990.203125  298.148804  722.663513   48.207863  890.083984  -47248.316406  -303.049988
 2014.000000  8517.724609  -67529.257812  -58921.792969  9967.094727  -48954.699219  296.099518  632.989746   48.273083  888.881409  -47210.457031  162.341873
 2015.000000  8696.154297  -67807.109375  -59013.660156  9973.378906  -49040.281250  296.286224  796.265076   48.373478  887.036621  -47292.410156  -1027.393188
 2016.000000  8670.343750  -67666.968750  -58895.984375  9885.826172  -49010.156250  293.685242  830.260925   48.257042  889.176880  -47266.492188  3621.934082
 2017.000000  8397.493164  -67764.031250  -59268.171875  10258.411133  -49009.761719  304.753876  392.662933   48.352261  887.425842  -47262.656250  1404.980103
 2018.000000  9046.563477  -68195.742188  -59053.105469  10126.650391  -48926.453125  300.839569  1155.508179   48.221680  889.828918  -47184.066406  1794.460815
 2019.000000  8244.521484  -67482.812500  -59133.945312  10195.750000  -48938.195312  302.892365  319.132294   48.382595  886.869446  -47189.996094  660.252136
 2020.000000  8650.078125  -67834.125000  -59085.015625  10189.753906  -48895.261719  302.714233  703.824890   48.307125  888.255005  -47149.789062  2159.783691
 2021.000000  8606.570312  -67958.375000  -59259.207031  10256.312500  -49002.894531  304.691528  552.682617   48.263203  889.063416  -47259.007812  -415.060944
 2022.000000  8473.621094  -67589.453125  -59010.820312  9971.536133  -49039.285156  296.231476  590.104126   48.309357  888.213989  -47293.730469  -2665.313965
 2023.000000  8373.148438  -67635.171875  -59163.980469  10145.894531  -49018.085938  301.411255  449.514923   48.273766  888.868835  -47273.820312  -1098.330322
 2024.000000  8500.539062  -67784.359375  -59183.296875  10251.524414  -48931.773438  304.549286  562.417297   48.240234  889.486694  -47188.718750  934.428223
 2025.000000  8328.623047  -67552.781250  -59120.636719  10132.742188  -48987.894531  301.020538  429.630615   48.165195  890.872437  -47247.550781  508.227905
 2026.000000  8465.486328  -67643.132812  -59077.351562  10143.392578  -48933.960938  301.336945  561.181152   48.319527  888.027039  -47188.039062  412.529297
 2027.000000  8321.846680  -67475.890625  -59054.835938  10112.250000  -48942.585938  300.411774  407.144989   48.351017  887.448669  -47195.527344  693.488037
 2028.000000  8218.050781  -67558.781250  -59242.203125  10129.301758  -49112.902344  300.918335  311.410858   48.206848  890.102722  -47371.054688  -1018.036377
 2029.000000  8616.594727  -67684.359375  -58963.109375  9987.845703  -48975.265625  296.716003  764.562927   48.181946  890.562744  -47234.316406  251.365372
 2030.000000  8361.209961  -67396.140625  -58935.214844  10053.640625  -48881.574219  298.670624  537.667053   48.252953  889.252258  -47138.058594  3450.432617
 2031.000000  8700.468750  -67673.296875  -58877.960938  9875.678711  -49002.281250  293.383759  914.830383   48.227703  889.717834  -47259.679688  -606.847412
 2032.000000  8488.119141  -67646.453125  -59063.976562  10033.761719  -49030.214844  298.080048  571.436279   48.352280  887.425537  -47283.109375  3495.715576
 2033.000000  8293.562500  -67578.570312  -59184.359375  10267.220703  -48917.140625  305.015594  347.095947   48.294186  888.492981  -47172.136719  2207.715576
 2034.000000  8453.695312  -67564.718750  -59011.968750  10032.278320  -48979.691406  298.035980  643.277893   48.244621  889.405823  -47236.476562  1300.318115
 2035.000000  8475.177734  -67633.781250  -59050.746094  10119.783203  -48930.960938  300.635559  591.686584   48.262806  889.070679  -47187.089844  1889.250366
 2036.000000  8494.796875  -67702.203125  -59104.984375  10186.941406  -48918.042969  302.630676  540.210693   48.360615  887.272583  -47170.636719  1213.789673
 2037.000000  8565.129883  -67726.187500  -59059.078125  10104.049805  -48955.027344  300.168152  653.895874   48.417728  886.225952  -47205.558594  -312.319122
 2038.000000  8486.013672  -67610.968750  -59031.992188  10109.041016  -48922.953125  300.316437  541.033691   48.392624  886.685669  -47174.390625  4236.133301
 2039.000000  8437.043945  -67462.562500  -58916.933594  10009.882812  -48907.050781  297.370667  628.995056   48.259998  889.122437  -47163.281250  581.883484
 2040.000000  8598.441406  -67683.046875  -58986.785156  10046.485352  -48940.300781  298.458038  676.446045   48.305958  888.276489  -47194.871094  2118.776611
 2041.000000  8641.552734  -67876.835938  -59139.214844  10127.310547  -49011.906250  300.859161  777.633301   48.246605  889.369263  -47268.621094  718.584412
 2042.000000  8522.343750  -67700.695312  -59077.437500  10145.156250  -48932.281250  301.389343  611.963135   48.310852  888.186523  -47186.671875  2603.888184
 2043.000000  8635.458984  -67730.500000  -58993.605469  10057.429688  -48936.175781  298.783173  775.320984   48.178833  890.620300  -47195.339844  489.863251
 2044.000000  8476.220703  -67483.828125  -58917.949219  9928.728516  -48989.218750  294.959747  637.634949   48.238415  889.520264  -47246.230469  1284.305542
 2045.000000  8458.625977  -67898.828125  -59345.304688  10379.169922  -48966.132812  308.341339  440.829498   48.281704  888.722717  -47221.578125  3203.732666
 2046.000000  8349.774414  -67675.718750  -59238.074219  10347.082031  -48890.992188  307.388092  389.466095   48.355202  887.371887  -47143.781250  1410.116333
 2047.000000  8506.867188  -67778.750000  -59177.792969  10173.123047  -49004.671875  302.220154  542.235046   48.325455  887.918091  -47258.535156  1337.173340
 2048.000000  8459.910156  -67690.203125  -59127.042969  10240.431641  -48886.609375  304.219757  517.274414   48.291519  888.542053  -47141.699219  363.597717
 2049.000000  8324.709961  -67450.843750  -59026.863281  10063.154297  -48963.710938  298.953247  476.817291   48.285648  888.650085  -47219.015625  -1459.902832
 2050.000000  8560.181641  -67665.421875  -59002.660156  10120.541016  -48882.117188  300.658081  697.564148   48.349026  887.485229  -47135.128906  -938.717529
 2051.000000  8183.123535  -67471.218750  -59204.164062  10270.793945  -48933.371094  305.121735  227.355225   48.317703  888.060547  -47187.515625  -205.753983
 2052.000000  8466.935547  -67589.546875  -59020.480469  10077.153320  -48943.328125  299.369110  616.837036   48.345188  887.555664  -47196.480469  -647.300293
 2053.000000  8541.072266  -67908.304688  -59262.496094  10248.480469  -49014.015625  304.458862  468.608490   48.365894  887.175720  -47266.417969  643.411194
 2054.000000  8348.167969  -67667.390625  -59212.191406  10248.656250  -48963.535156  304.464081  379.129303   48.260277  889.117310  -47219.753906  528.377686
 2055.000000  8367.852539  -67563.312500  -59092.289062  10025.465820  -49066.824219  297.833588  485.553986   48.210327  890.038452  -47324.847656  821.602295
 2056.000000  8417.807617  -67746.890625  -59231.667969  10244.064453  -48987.601562  304.327667  411.136322   48.258434  889.151245  -47243.886719  -1792.135376
 2057.000000  8453.441406  -67567.507812  -59001.347656  10074.454102  -48926.894531  299.288940  551.124451   48.289993  888.570129  -47182.039062  3123.918701
 2058.000000  8427.040039  -67472.437500  -58951.582031  10095.551758  -48856.031250  299.915680  509.544098   48.375282  887.003540  -47108.093750  1518.386230
 2059.000000  8409.005859  -67341.718750  -58834.804688  9905.684570  -48929.121094  294.275177  599.145935   48.157093  891.022339  -47189.070312  -2505.434082
 2060.000000  8534.246094  -67592.937500  -58960.132812  10064.229492  -48895.902344  298.985168  586.004578   48.421185  886.162659  -47146.308594  349.940887
 2061.000000  8484.603516  -67738.500000  -59146.625000  10095.739258  -49050.886719  299.921265  525.547791   48.238991  889.509644  -47307.875000  862.991821
 2062.000000  8680.013672  -67693.601562  -58914.296875  9998.253906  -48916.042969  297.025208  806.318359   48.336220  887.720337  -47169.519531  1748.052002
 2063.000000  8377.074219  -67594.875000  -59121.179688  10236.550781  -48884.628906  304.104462  448.102997   48.289948  888.570984  -47139.777344  -409.611908
 2064.000000  8450.517578  -67432.437500  -58883.667969  9981.706055  -48901.960938  296.533600  571.270935   48.425900  886.076416  -47152.195312  896.294861
 2065.000000  8599.134766  -67647.046875  -58950.121094  10048.321289  -48901.800781  298.512573  728.188782   48.269745  888.942871  -47157.679688  2673.392822
 2066.000000  8615.146484  -67596.304688  -58878.945312  9975.409180  -48903.535156  296.346527  740.882385   48.472446  885.225525  -47152.089844  -76.236168
 2067.000000  8650.458984  -67801.781250  -59057.800781  10069.385742  -48988.414062  299.138367  743.265442   48.407692  886.409668  -47239.308594  2505.169678
 2068.000000  8328.558594  -67294.250000  -58869.027344  9992.523438  -48876.503906  296.854950  552.952454   48.237591  889.535461  -47133.542969  1911.846558
 2069.000000  8562.244141  -67728.921875  -59061.218750  10019.128906  -49042.089844  297.645355  728.027039   48.242725  889.440735  -47298.945312  -577.264954
 2070.000000  8206.946289  -67373.953125  -59065.328125  10037.939453  -49027.390625  298.204163  323.475311   48.359901  887.285645  -47280.011719  1150.061768
 2071.000000  8404.239258  -67497.929688  -58998.394531  10068.493164  -48929.902344  299.111816  523.213684   48.247772  889.347717  -47186.574219  -147.502579
 2072.000000  8334.916016  -67211.500000  -58776.320312  9944.650391  -48831.671875  295.432770  540.412903   48.438793  885.840515  -47081.441406   74.775223
 2073.000000  8472.729492  -67657.140625  -59081.054688  10193.610352  -48887.445312  302.828796  621.322388   48.196770  890.288818  -47145.960938  1353.684326
 2074.000000  8332.747070  -67594.281250  -59154.402344  10154.642578  -48999.757812  301.671143  358.871490   48.347260  887.517639  -47252.835938  765.264709
 2075.000000  8410.247070  -67563.718750  -59051.980469  10212.650391  -48839.328125  303.394440  509.994629   48.447769  885.676392  -47088.773438  654.447937
 2076.000000  8395.165039  -67627.562500  -59129.667969  10279.652344  -48850.015625  305.384888  450.129791   48.413109  886.310486  -47100.714844  687.807861
 2077.000000  8396.834961  -67686.320312  -59189.683594  10351.723633  -48837.960938  307.525970  410.556244   48.485626  884.984863  -47086.039062  2492.318115
 2078.000000  8457.164062  -67574.343750  -59005.039062  10034.350586  -48970.687500  298.097534  623.952637   48.280872  888.738037  -47226.164062  2307.604736
 2079.000000  8433.932617  -67828.921875  -59287.800781  10379.107422  -48908.695312  308.339478  470.453461   48.256596  889.185120  -47165.046875  770.811218
 2080.000000  8329.954102  -67538.343750  -59114.757812  10177.042969  -48937.714844  302.336609  343.899811   48.375835  886.993408  -47189.757812  974.336853
 2081.000000  8434.002930  -67611.062500  -59075.191406  10162.745117  -48912.445312  301.911865  555.721130   48.188541  890.440857  -47171.257812  1161.219360
 2082.000000  8500.484375  -67648.039062  -59040.605469  10156.586914  -48884.019531  301.728912  596.317322   48.364937  887.193237  -47136.457031  1969.354370
 2083.000000  8360.185547  -67428.273438  -58971.863281  10120.831055  -48851.031250  300.666687  431.139862   48.253838  889.235962  -47107.484375  -21.274967
 2084.000000  8497.162109  -67479.078125  -58879.738281  10044.305664  -48835.433594  298.393280  675.923828   48.242500  889.444885  -47092.296875  598.637573
 2085.000000  8541.250000  -67722.648438  -59072.972656  10190.718750  -48882.253906  302.742889  568.911194   48.478676  885.111755  -47130.582031  1251.821167
 2086.000000  8492.003906  -67428.703125  -58830.894531  9921.359375  -48909.535156  294.740845  656.686951   48.306053  888.274719  -47164.101562  597.904724
 2087.000000  8611.359375  -67722.156250  -59017.382812  10161.496094  -48855.886719  301.874756  717.448547   48.268517  888.965515  -47111.808594  107.965004
 2088.000000  8469.445312  -67677.945312  -59117.203125  10298.499023  -48818.703125  305.944794  524.738037   48.349895  887.469238  -47071.683594  1879.772583
 2089.000000  8630.081055  -67803.882812  -59078.617188  9943.605469  -49135.011719  295.401733  693.667664   48.286930  888.626526  -47390.269531  2288.414551
 2090.000000  8485.682617  -67412.906250  -58834.046875  9886.242188  -48947.804688  293.697601  708.114319   48.223541  889.794617  -47205.351562  3932.280273
 2091.000000  8415.373047  -67394.421875  -58874.804688  10050.746094  -48824.058594  298.584625  581.605774   48.414875  886.278137  -47074.691406  1472.039429
 2092.000000  8522.310547  -67732.648438  -59110.898438  10061.646484  -49049.250000  298.908447  578.863831   48.321594  887.989075  -47303.253906  1888.631470
 2093.000000  8517.595703  -67791.812500  -59172.707031  10153.108398  -49019.597656  301.625580  618.269836   48.249969  889.307251  -47276.191406  -125.346176
 2094.000000  8499.271484  -67446.304688  -58841.531250  9859.331055  -48982.199219  292.898132  667.446045   48.256359  889.189453  -47238.562500  -186.191437
 2095.000000  8297.316406  -67491.890625  -59099.574219  10151.212891  -48948.359375  301.569244  452.861969   48.270866  888.922241  -47204.195312  3725.588623
 2096.000000  8409.724609  -67506.562500  -58998.097656  10128.302734  -48869.796875  300.888641  481.304932   48.396343  886.617554  -47121.101562  -812.960144
 2097.000000  8562.431641  -67614.156250  -58962.242188  10103.380859  -48858.859375  300.148285  759.303711   48.265545  889.020264  -47114.890625  3111.877197
 2098.000000  8595.388672  -67708.218750  -59015.335938  10058.390625  -48956.945312  298.811737  690.955383   48.376587  886.979614  -47208.960938  1384.078369
 2099.000000  8417.815430  -67772.695312  -59250.464844  10351.352539  -48899.113281  307.514954  429.104645   48.369701  887.105896  -47151.378906  2086.906738
 2100.000000  8569.380859  -67835.867188  -59171.753906  10280.498047  -48891.257812  305.410034  690.811523   48.226074  889.747864  -47148.714844  2009.641602
 2101.000000  8586.052734  -67496.703125  -58813.714844  10016.881836  -48796.832031  297.578583  728.677795   48.363976  887.210876  -47049.304688  1573.176025
 2102.000000  8521.146484  -67650.265625  -59031.757812  10090.554688  -48941.203125  299.767242  643.034851   48.310722  888.188904  -47195.601562  2738.834961
 2103.000000  8610.587891  -67649.203125  -58943.980469  10054.886719  -48889.093750  298.707642  742.810242   48.359589  887.291382  -47141.726562  1907.345459
 2104.000000  8649.660156  -67712.335938  -58962.808594  10031.861328  -48930.945312  298.023590  783.670227   48.512535  884.494019  -47178.050781  260.486908
 2105.000000  8539.523438  -67730.289062  -59094.585938  10098.790039  -48995.796875  300.011902  603.881287   48.328815  887.856384  -47249.539062  373.136078
 2106.000000  8698.422852  -67822.781250  -59030.496094  9927.037109  -49103.460938  294.909515  882.241882   48.272366  888.894653  -47359.242188  3153.644043
 2107.000000  8534.565430  -67530.906250  -58899.410156  9879.247070  -49020.164062  293.489777  779.292908   48.155281  891.055908  -47280.179688  439.167877
 2108.000000  8362.750000  -67327.187500  -58858.050781  9957.681641  -48900.367188  295.819885  555.870178   48.338192  887.684143  -47153.773438  1057.946777
 2109.000000  8626.997070  -67849.726562  -59128.675781  10151.520508  -48977.156250  301.578400  659.522888   48.380558  886.906799  -47229.031250  1897.577637
 2110.000000  8455.874023  -67610.312500  -59056.929688  10100.719727  -48956.210938  300.069214  518.601624   48.423447  886.121277  -47206.535156  -397.935333
 2111.000000  8554.245117  -67640.554688  -58980.105469  9995.422852  -48984.683594  296.941101  711.620667   48.354435  887.385925  -47237.500000  1516.000488
 2112.000000  8578.888672  -67728.882812  -59058.785156  10063.826172  -48994.960938  298.973206  673.247498   48.367310  887.149719  -47247.312500  1079.548950
 2113.000000  8348.656250  -67580.515625  -59127.152344  10139.946289  -48987.207031  301.234558  425.568939   48.280453  888.745728  -47242.699219  1912.939331
 2114.000000  8298.690430  -67628.992188  -59223.179688  10190.181641  -49033.000000  302.726929  336.286163   48.239666  889.497192  -47289.964844  -220.731949
 2115.000000  8720.630859  -67842.046875  -59007.054688  10029.800781  -48977.253906  297.962372  890.329102   48.224361  889.779480  -47234.773438  2463.528320
 2116.000000  8420.158203  -67437.359375  -58910.808594  9981.410156  -48929.398438  296.524811  581.041199   48.260010  889.122192  -47185.628906  2641.339600
 2117.000000  8381.078125  -67491.937500  -59007.875000  10033.556641  -48974.320312  298.073975  579.802490   48.188396  890.443542  -47233.136719  926.296204
 2118.000000  8638.824219  -67980.718750  -59251.394531  10270.794922  -48980.601562  305.121765  669.000305   48.399532  886.559082  -47231.789062  1080.151123
 2119.000000  8478.788086  -67655.859375  -59069.816406  10065.482422  -49004.335938  299.022400  613.794373   48.222485  889.814087  -47261.921875  2357.815918
 2120.000000  8418.291016  -67557.164062  -59036.335938  10127.128906  -48909.207031  300.853790  504.302490   48.364914  887.193665  -47161.644531  412.875916
 2121.000000  8559.722656  -67900.390625  -59256.265625  10243.189453  -49013.078125  304.301666  534.981262   48.353970  887.394470  -47265.914062  837.705200
 2122.000000  8484.761719  -67586.023438  -58994.773438  10055.624023  -48939.148438  298.729523  570.188904   48.305553  888.283936  -47193.734375  1009.691040
 2123.000000  8739.912109  -67977.179688  -59136.500000  10126.841797  -49009.656250  300.845245  943.567383   48.157326  891.018066  -47269.597656  1956.051025
 2124.000000  8458.674805  -67593.960938  -59039.429688  10111.583984  -48927.843750  300.391968  547.708313   48.353115  887.410156  -47180.710938  -1095.387939
 2125.000000  8351.199219  -67634.718750  -59181.511719  10079.829102  -49101.683594  299.448608  390.058807   48.243382  889.428650  -47358.515625  1028.860474
 2126.000000  8304.913086  -67525.781250  -59127.566406  10170.370117  -48957.195312  302.138367  355.683685   48.261547  889.093872  -47213.371094  -31.489159
 2127.000000  8612.917969  -67729.406250  -59021.437500  10007.307617  -49014.128906  297.294159  771.312195   48.177494  890.645020  -47273.339844  -1613.900513
 2128.000000  8557.945312  -67696.843750  -59039.750000  10099.507812  -48940.242188  300.033234  684.514099   48.176926  890.655579  -47199.472656  -252.929031
 2129.000000  8536.980469  -67642.828125  -59009.824219  9866.518555  -49143.304688  293.111633  655.376892   48.273113  888.880859  -47399.062500   70.216698
 2130.000000  8544.111328  -67798.390625  -59165.628906  10249.566406  -48916.062500  304.491119  553.106934   48.282158  888.714355  -47171.492188  799.455627
 2131.000000  8451.558594  -67580.468750  -59026.371094  10125.535156  -48900.835938  300.806427  568.278992   48.275616  888.834778  -47156.500000  -2500.688477
 2132.000000  8720.548828  -67849.085938  -59026.101562  9929.616211  -49096.484375  294.986145  771.975891   48.312382  888.158386  -47350.820312   96.440277
 2133.000000  8621.494141  -67763.296875  -59051.535156  10066.412109  -48985.125000  299.050018  751.077942   48.270145  888.935486  -47240.988281  1357.908691
 2134.000000  8488.779297  -67705.578125  -59124.824219  10172.750000  -48952.074219  302.209076  617.224121   48.227600  889.719727  -47209.476562  3783.587891
 2135.000000  8345.278320  -67566.367188  -59129.703125  10069.791992  -49059.910156  299.150421  412.504913   48.307949  888.239868  -47314.406250  677.485840
 2136.000000  8599.108398  -67731.765625  -59035.726562  10131.979492  -48903.746094  300.997864  741.507324   48.169891  890.785645  -47163.230469  -84.408691
 2137.000000  8654.666016  -67849.125000  -59101.023438  10126.492188  -48974.531250  300.834869  707.375977   48.381420  886.890991  -47226.375000  142.619354
 2138.000000  8318.294922  -67569.015625  -59144.078125  10144.808594  -48999.269531  301.378998  309.923920   48.362457  887.238770  -47251.796875  921.207642
 2139.000000  8414.544922  -67589.281250  -59087.406250  10018.884766  -49068.523438  297.638092  544.253235   48.269085  888.955017  -47324.425781  1794.183105
 2140.000000  8443.167969  -67563.000000  -59024.906250  9958.871094  -49066.035156  295.855225  603.283142   48.211208  890.022217  -47324.027344  -1004.116760
 2141.000000  8355.086914  -67599.648438  -59150.957031  10076.393555  -49074.562500  299.346558  438.176605   48.244122  889.415039  -47331.367188  1058.168091
 2142.000000  8562.171875  -67708.695312  -59055.195312  10051.170898  -49004.023438  298.597229  687.134705   48.325809  887.911560  -47257.875000  -2181.839844
 2143.000000  8498.019531  -67638.921875  -59034.121094  10028.028320  -49006.093750  297.909729  656.593506   48.168915  890.803650  -47265.613281  -272.130157
 2144.000000  8676.870117  -67926.750000  -59151.257812  10151.353516  -48999.906250  301.573425  757.735168   48.364624  887.199036  -47252.355469  2553.295654
 2145.000000  8509.982422  -67739.265625  -59125.203125  10109.710938  -49015.492188  300.336334  569.785828   48.258995  889.140930  -47271.757812  -1147.546143
 2146.000000  8519.779297  -67792.765625  -59183.183594  10226.912109  -48956.273438  303.818115  509.706451   48.439240  885.832397  -47206.027344  912.859558
 2147.000000  8384.802734  -67321.015625  -58835.992188  9989.203125  -48846.789062  296.756317  567.010071   48.446236  885.704468  -47096.289062  3594.003174
 2148.000000  8753.759766  -67616.953125  -58766.941406  9770.265625  -48996.675781  290.252197  999.952148   48.259308  889.135132  -47252.929688  1409.289673
 2149.000000  8437.646484  -67595.210938  -59061.183594  10157.044922  -48904.140625  301.742523  545.796631   48.303188  888.327393  -47158.808594  1305.720703
 2150.000000  8547.244141  -67718.968750  -59074.214844  10027.871094  -49046.343750  297.905060  658.574219   48.202530  890.182434  -47304.648438  -187.099319
 2151.000000  8608.212891  -67557.179688  -58850.488281  9886.968750  -48963.519531  293.719177  725.797302   48.303131  888.328491  -47218.191406  -313.274872
 2152.000000  8634.568359  -67774.734375  -59037.648438  10120.240234  -48917.406250  300.649139  729.824951   48.248470  889.334839  -47174.054688  -338.134674
 2153.000000  8465.770508  -67544.109375  -58982.000000  10068.376953  -48913.625000  299.108398  580.709534   48.397823  886.590393  -47164.875000  4548.532227
 2154.000000  8540.486328  -67478.015625  -58836.656250  9970.979492  -48865.675781  296.214935  705.477234   48.288231  888.602600  -47120.886719  445.849823
 2155.000000  8337.241211  -67517.625000  -59095.347656  10113.806641  -48981.539062  300.458008  461.095428   48.316822  888.076721  -47235.714844  1511.573486
 2156.000000  8635.427734  -67772.320312  -59036.003906  10051.411133  -48984.593750  298.604370  730.414368   48.309761  888.206543  -47239.027344  -1778.022583
 2157.000000  8550.345703  -67916.500000  -59262.281250  10229.537109  -49032.742188  303.896088  553.265991   48.311394  888.176514  -47287.113281  2316.223145
 2158.000000  8565.931641  -67914.953125  -59255.960938  10197.478516  -49058.484375  302.943695  555.206299   48.351131  887.446594  -47311.421875  -344.307007
 2159.000000  8580.605469  -67671.843750  -58997.570312  10043.375000  -48954.195312  298.365631  712.481018   48.327953  887.872192  -47207.968750  1068.966797
 2160.000000  8488.257812  -67403.140625  -58816.839844  9828.953125  -48987.886719  291.995667  660.423401   48.395222  886.638062  -47239.230469  277.733246
 2161.000000  8447.580078  -67718.367188  -59173.324219  10153.126953  -49020.195312  301.626129  498.079590   48.348511  887.494690  -47273.226562  -1155.515503
 2162.000000  8306.213867  -67466.421875  -59064.089844  10115.561523  -48948.527344  300.510132  477.767975   48.170620  890.772156  -47207.988281  -110.964546
 2163.000000  8524.166016  -67631.187500  -59000.902344  9981.748047  -49019.156250  296.534851  770.959961   48.214191  889.967163  -47277.042969  1034.145508
 2164.000000  8477.882812  -67699.500000  -59125.929688  10229.988281  -48895.941406  303.909485  594.363831   48.300438  888.377991  -47150.710938  -1401.805908
 2165.000000  8720.898438  -67585.171875  -58762.097656  9811.126953  -48950.968750  291.466095  964.016113   48.184040  890.524048  -47209.945312  -59.746796
 2166.000000  8633.999023  -67551.046875  -58812.125000  9848.644531  -48963.480469  292.580658  871.012512   48.326748  887.894348  -47217.296875  3169.178223
 2167.000000  8370.600586  -67847.703125  -59373.414062  10369.779297  -49003.632812  308.062378  351.670258   48.338432  887.679749  -47257.027344  -364.769165
 2168.000000  8261.504883  -67523.085938  -59161.019531  10225.419922  -48935.601562  303.773773  331.878052   48.216930  889.916565  -47193.386719  858.534851
 2169.000000  8655.376953  -67899.921875  -59146.347656  10199.516602  -48946.832031  303.004242  682.803223   48.328495  887.862244  -47200.585938  -2453.728271
 2170.000000  8251.209961  -67506.796875  -59155.707031  10311.504883  -48844.203125  306.331177  334.036896   48.273178  888.879639  -47099.957031  -720.480652
 2171.000000  8421.076172  -67436.460938  -58916.058594  10002.378906  -48913.679688  297.147736  567.091980   48.312904  888.148743  -47168.000000  2180.180420
 2172.000000  8486.613281  -67686.390625  -59090.980469  10165.977539  -48925.003906  302.007874  643.469543   48.184834  890.509399  -47183.949219  175.727066
 2173.000000  8541.213867  -67785.484375  -59154.781250  10199.224609  -48955.554688  302.995575  673.718567   48.149857  891.156250  -47215.765625  1511.192505
 2174.000000  8688.002930  -67696.984375  -58913.671875  9956.044922  -48957.625000  295.771271  841.647705   48.310955  888.184631  -47212.015625  4369.942383
 2175.000000  8661.375000  -67802.265625  -59050.437500  10045.347656  -49005.089844  298.424255  785.756409   48.265270  889.025330  -47261.128906  -936.090759
 2176.000000  8490.369141  -67576.937500  -58990.250000  10086.551758  -48903.699219  299.648315  635.843201   48.266533  889.002014  -47159.691406  -2050.071289
 2177.000000  8401.593750  -67566.531250  -59067.398438  10105.014648  -48962.382812  300.196808  527.716858   48.248226  889.339355  -47219.039062  352.195557
 2178.000000  8717.267578  -67852.921875  -59036.070312  10044.169922  -48991.898438  298.389252  836.223938   48.254074  889.231567  -47248.343750  2393.718262
 2179.000000  8518.769531  -67688.640625  -59073.226562  10101.654297  -48971.570312  300.096985  634.134033   48.328094  887.869629  -47225.339844  1558.293823
 2180.000000  8432.799805  -67473.546875  -58941.289062  10033.557617  -48907.730469  298.074005  594.954407   48.212318  890.001709  -47165.683594  -801.445801
 2181.000000  8420.218750  -67612.265625  -59097.316406  10229.052734  -48868.265625  303.881714  485.581421   48.277626  888.797791  -47123.859375  -180.125870
 2182.000000  8716.797852  -67794.062500  -58963.570312  10035.381836  -48928.187500  298.128174  879.634766   48.128002  891.560913  -47189.187500  402.233368
 2183.000000  8375.487305  -67475.687500  -59000.605469  10171.509766  -48829.093750  302.172241  502.971283   48.348728  887.490723  -47082.117188  -909.088623
 2184.000000  8479.847656  -67705.070312  -59130.484375  10149.432617  -48981.050781  301.516357  570.316345   48.241192  889.469055  -47237.960938  241.523026
 2185.000000  8524.060547  -67757.609375  -59129.875000  10150.947266  -48978.929688  301.561371  573.665222   48.341099  887.630737  -47232.230469  2819.019287
 2186.000000  8476.110352  -67670.531250  -59087.187500  10134.375000  -48952.812500  301.069031  553.417847   48.210621  890.033081  -47210.828125  -258.756622
 2187.000000  8397.525391  -67566.718750  -59072.578125  10142.906250  -48929.671875  301.322479  539.135803   48.199394  890.240356  -47188.089844  2398.844238
 2188.000000  8532.693359  -67755.265625  -59126.652344  10125.680664  -49000.972656  300.810760  586.271851   48.366131  887.171387  -47253.367188  743.670410
 2189.000000  8304.667969  -67656.953125  -59256.003906  10240.013672  -49015.992188  304.207336  290.589661   48.155880  891.044800  -47275.984375  -293.254547
 2190.000000  8639.886719  -67758.843750  -59021.546875  10005.744141  -49015.804688  297.247711  783.176575   48.208099  890.079590  -47273.910156  1020.983032
 2191.000000  8585.039062  -67866.156250  -59183.859375  10197.765625  -48986.093750  302.952240  643.917969   48.299469  888.395813  -47240.898438  1526.905273
 2192.000000  8280.987305  -67593.468750  -59217.972656  10237.271484  -48980.703125  304.125854  397.658356   48.204170  890.152161  -47238.949219  -575.783203
 2193.000000  8567.935547  -67726.062500  -59062.847656  10118.808594  -48944.039062  300.606598  737.106995   48.078438  892.480042  -47206.828125  1727.458740
 2194.000000  8517.113281  -67514.015625  -58899.179688  10014.937500  -48884.242188  297.520844  678.873108   48.255306  889.208862  -47140.640625  3627.546875
 2195.000000  8431.281250  -67659.156250  -59123.707031  10197.054688  -48926.652344  302.931122  468.405487   48.274269  888.859558  -47182.367188  -20.746599
 2196.000000  8268.857422  -67277.046875  -58902.687500  9974.541992  -48928.144531  296.320770  357.818115   48.467770  885.310913  -47176.867188  2218.574951
 2197.000000  8560.570312  -67656.617188  -58992.718750  10014.587891  -48978.132812  297.510437  603.132019   48.424294  886.105774  -47228.425781  -631.207520
 2198.000000  8497.294922  -67585.015625  -58983.136719  10083.896484  -48899.242188  299.569458  663.586792   48.254395  889.225647  -47155.675781  983.473511
 2199.000000  8576.277344  -67904.218750  -59227.941406  10114.310547  -49113.632812  300.472961  607.919739   48.401207  886.528442  -47364.761719  729.043213
 2200.000000  8682.230469  -67929.429688  -59163.320312  10185.167969  -48978.152344  302.577972  761.456360   48.169048  890.801208  -47237.667969  1155.239502
 2201.000000  8376.400391  -67477.687500  -59006.460938  10070.177734  -48936.281250  299.161896  455.116211   48.269348  888.950195  -47192.171875  823.038391
 2202.000000  8450.948242  -67563.187500  -59012.859375  10151.020508  -48861.839844  301.563538  560.424805   48.307182  888.253967  -47116.363281  1818.792969
 2203.000000  8549.948242  -67920.367188  -59277.359375  10289.440430  -48987.917969  305.675690  621.496033   48.297867  888.425293  -47242.781250  818.599609
 2204.000000  8477.742188  -67590.906250  -59014.484375  10057.184570  -48957.300781  298.775879  576.089844   48.462902  885.399841  -47206.199219  -267.303741
 2205.000000  8545.320312  -67666.812500  -59036.316406  10063.589844  -48972.726562  298.966187  669.261597   48.226589  889.738342  -47230.164062   81.125755
 2206.000000  8447.465820  -67608.984375  -59065.945312  10139.201172  -48926.742188  301.212433  626.099426   48.238148  889.525146  -47183.761719  749.311646
 2207.000000  8421.685547  -67516.429688  -58993.179688  10082.872070  -48910.308594  299.539001  496.701569   48.505810  884.616638  -47157.656250  -160.967163
 2208.000000  8585.855469  -67591.000000  -58910.960938  10006.434570  -48904.527344  297.268219  691.011658   48.325607  887.915283  -47158.386719  1288.598389
 2209.000000  8287.134766  -67322.101562  -58933.621094  10042.708984  -48890.914062  298.345856  432.785278   48.265652  889.018250  -47146.941406  2995.873779
 2210.000000  8433.254883  -67899.031250  -59364.175781  10380.396484  -48983.781250  308.377777  431.501831   48.296700  888.446777  -47238.683594  -361.945892
 2211.000000  8297.677734  -67391.617188  -58997.898438  10140.259766  -48857.640625  301.243866  451.846344   48.276230  888.823486  -47113.285156  700.821960
 2212.000000  8350.953125  -67558.953125  -59105.136719  10155.289062  -48949.847656  301.690338  489.545532   48.168652  890.808533  -47209.378906  4257.553223
 2213.000000  8437.261719  -67522.359375  -58989.535156  10067.833008  -48921.703125  299.092224  601.073181   48.289738  888.574829  -47176.859375  1054.491089
 2214.000000  8433.605469  -67472.164062  -58940.363281  9933.664062  -49006.699219  295.106384  532.099548   48.393787  886.664368  -47258.093750  441.937653
 2215.000000  8607.644531  -67610.960938  -58898.207031  9922.869141  -48975.335938  294.785675  729.073059   48.336781  887.710083  -47228.792969  -252.715103
 2216.000000  8653.529297  -67845.031250  -59091.761719  10100.716797  -48991.046875  300.069122  777.942322   48.224277  889.781006  -47248.566406  1598.012329
 2217.000000  8371.726562  -67517.742188  -59036.250000  10165.896484  -48870.351562  302.005463  442.661499   48.411873  886.333130  -47121.093750  348.382355
 2218.000000  8568.075195  -67735.671875  -59065.906250  10095.056641  -48970.851562  299.900970  646.294250   48.224899  889.769531  -47228.351562  -1395.605591
 2219.000000  8225.474609  -67556.687500  -59236.367188  10329.992188  -48906.375000  306.880371  209.281570   48.385124  886.823120  -47158.082031  1207.349243
 2220.000000  8542.302734  -67700.742188  -59051.363281  10096.157227  -48955.207031  299.933685  709.470032   48.265423  889.022461  -47211.242188  -1522.732178
 2221.000000  8457.583008  -67664.250000  -59109.085938  10163.707031  -48945.378906  301.940430  569.379395   48.253742  889.237671  -47201.835938  -267.197937
 2222.000000  8362.534180  -67532.468750  -59069.378906  10124.161133  -48945.218750  300.765625  425.751831   48.282112  888.715210  -47200.648438  -1015.880005
 2223.000000  8543.619141  -67653.781250  -59000.593750  10035.612305  -48964.980469  298.135040  588.604309   48.367794  887.140869  -47217.316406  1570.465454
 2224.000000  8554.081055  -67425.218750  -58767.558594  9952.553711  -48815.003906  295.667542  693.106934   48.359886  887.285950  -47067.625000  1364.653198
 2225.000000  8323.559570  -67526.828125  -59101.675781  10206.589844  -48895.085938  303.214386  460.471283   48.297638  888.429504  -47149.957031  1536.942383
 2226.000000  8280.358398  -67625.804688  -59246.363281  10252.775391  -48993.585938  304.586456  361.660309   48.208344  890.075073  -47251.683594  1157.965210
 2227.000000  8517.586914  -67746.890625  -59132.777344  10138.546875  -48994.230469  301.192993  520.361328   48.367584  887.144714  -47246.574219  596.179688
 2228.000000  8601.819336  -67866.031250  -59171.988281  10209.202148  -48962.785156  303.291992  626.825256   48.310162  888.199219  -47217.203125  4767.018066
 2229.000000  8584.241211  -67695.070312  -59010.691406  10156.239258  -48854.453125  301.718567  621.780273   48.393082  886.677307  -47105.875000  194.327316
 2230.000000  8493.882812  -67639.656250  -59037.921875  10035.072266  -49002.851562  298.118988  526.172791   48.236309  889.559082  -47259.937500  113.197327
 2231.000000  8516.148438  -67602.093750  -58981.816406  10010.971680  -48970.843750  297.403015  640.853821   48.341793  887.618042  -47224.117188  -1342.445557
 2232.000000  8402.501953  -67516.390625  -59012.781250  10013.383789  -48999.398438  297.474670  557.045593   48.309116  888.218384  -47253.851562  980.308716
 2233.000000  8452.941406  -67765.359375  -59215.652344  10178.600586  -49037.050781  302.382874  512.817749   48.316963  888.074158  -47291.222656  -536.082520
 2234.000000  8376.004883  -67535.046875  -59054.371094  10161.499023  -48892.871094  301.874847  535.518005   48.251789  889.273682  -47149.398438  1617.998047
 2235.000000  8665.175781  -67830.320312  -59069.824219  10060.009766  -49009.812500  298.859833  849.280945   48.227951  889.713257  -47267.199219  2025.791260
 2236.000000  8510.636719  -67591.992188  -58979.996094  9938.860352  -49041.136719  295.260742  663.250061   48.271851  888.904114  -47296.937500  401.184723
 2237.000000  8362.560547  -67354.359375  -58889.000000  10073.505859  -48815.492188  299.260773  518.485779   48.272480  888.892517  -47071.269531  824.107788
 2238.000000  8452.379883  -67550.882812  -59009.996094  10125.470703  -48884.523438  300.804504  608.919922   48.246159  889.377441  -47141.253906  1300.766479
 2239.000000  8309.183594  -67309.859375  -58898.410156  10139.349609  -48759.062500  301.216827  413.549072   48.337349  887.699646  -47012.496094  954.009888
 2240.000000  8477.504883  -67758.921875  -59186.550781  10142.119141  -49044.429688  301.299103  578.513489   48.247059  889.360901  -47301.128906  1814.596802
 2241.000000  8416.915039  -67444.156250  -58922.917969  9894.076172  -49028.843750  293.930328  589.310120   48.207344  890.093567  -47286.976562  1598.952271
 2242.000000  8442.886719  -67395.148438  -58849.722656  9916.011719  -48933.710938  294.581970  628.692322   48.304981  888.294434  -47188.316406  715.887939
 2243.000000  8509.602539  -67595.953125  -58992.343750  10048.471680  -48943.871094  298.517059  685.199707   48.176949  890.655151  -47203.101562  874.745667
 2244.000000  8606.097656  -67745.500000  -59036.589844  10002.964844  -49033.625000  297.165161  739.286926   48.159695  890.974243  -47293.480469  -642.498535
 2245.000000  8357.142578  -67438.328125  -58985.390625  10128.795898  -48856.593750  300.903290  448.145386   48.357578  887.328247  -47109.296875  2196.645996
 2246.000000  8439.076172  -67591.390625  -59057.433594  10196.825195  -48860.609375  302.924286  586.065552   48.217392  889.908081  -47118.378906  503.882782
 2247.000000  8426.738281  -67601.656250  -59073.894531  10093.443359  -48980.453125  299.853058  469.728882   48.396149  886.621094  -47231.761719  -827.452576
 2248.000000  8462.410156  -67522.671875  -58967.546875  10117.860352  -48849.687500  300.578430  618.690613   48.252869  889.253784  -47106.175781  -269.817261
 2249.000000  8257.380859  -67568.468750  -59209.027344  10233.900391  -48975.125000  304.025726  263.501587   48.273338  888.876709  -47230.871094  863.237122
 2250.000000  8487.354492  -67616.843750  -59027.484375  10001.929688  -49025.554688  297.134399  607.969482   48.293236  888.510498  -47280.582031  -61.369549
 2251.000000  8597.096680  -67903.343750  -59206.578125  10225.597656  -48980.980469  303.779053  646.845398   48.362759  887.233215  -47233.496094  450.136963
 2252.000000  8356.341797  -67231.101562  -58766.554688  9868.311523  -48898.242188  293.164917  500.851929   48.361279  887.260376  -47150.812500  754.927795
 2253.000000  8715.125977  -67635.929688  -58822.351562  9871.101562  -48951.250000  293.247803  965.941345   48.202148  890.189514  -47209.570312  2435.948975
 2254.000000  8238.381836  -67633.242188  -59303.058594  10300.050781  -49003.007812  305.990906  282.412964   48.331150  887.813477  -47256.667969  854.723633
 2255.000000  8406.888672  -67505.132812  -58999.851562  10134.083984  -48865.765625  301.060394  469.988770   48.310410  888.194641  -47120.175781  -527.949646
 2256.000000  8450.394531  -67691.390625  -59139.769531  10146.435547  -48993.335938  301.427338  441.655914   48.446796  885.694214  -47242.816406  -1090.883667
 2257.000000  8583.923828  -67564.421875  -58878.695312  9885.109375  -48993.585938  293.663940  799.543701   48.263081  889.065613  -47249.703125  -2487.479248
 2258.000000  8642.252930  -67638.195312  -58882.390625  9865.248047  -49017.140625  293.073914  846.677979   48.269802  888.941833  -47273.015625  1807.685913
 2259.000000  8536.525391  -67839.914062  -59211.003906  10252.568359  -48958.437500  304.580292  593.753906   48.427666  886.044067  -47208.609375  1723.758179
 2260.000000  8884.876953  -67792.187500  -58802.933594  9803.890625  -48999.042969  291.251099  1075.818726   48.274185  888.861145  -47254.761719  1528.293091
 2261.000000  8437.597656  -67421.890625  -58895.140625  10004.263672  -48890.875000  297.203735  569.296570   48.343044  887.595032  -47144.105469  869.669250
 2262.000000  8223.787109  -67306.937500  -58987.269531  10118.327148  -48868.941406  300.592285  380.989532   48.232426  889.630676  -47126.167969  1218.661499
 2263.000000  8514.330078  -67594.671875  -58985.386719  10059.748047  -48925.640625  298.852051  575.847229   48.328457  887.862976  -47179.398438  -235.116089
 2264.000000  8467.842773  -67486.375000  -58914.359375  9942.241211  -48972.117188  295.361176  611.557312   48.253345  889.244995  -47228.585938  2075.238037
 2265.000000  8592.591797  -67621.625000  -58934.023438  9978.300781  -48955.722656  296.432434  683.595886   48.477211  885.138489  -47204.105469  -1990.878662
 2266.000000  8457.597656  -67481.546875  -58913.542969  9973.087891  -48940.453125  296.277588  597.910156   48.343689  887.583191  -47193.660156  1874.416382
 2267.000000  8523.863281  -67660.265625  -59034.191406  10099.606445  -48934.585938  300.036163  680.670105   48.193214  890.354492  -47193.230469  383.972626
 2268.000000  8759.929688  -67995.828125  -59136.320312  10193.800781  -48942.519531  302.834442  925.694824   48.176918  890.655701  -47201.750000  2755.896484
 2269.000000  8329.808594  -67433.921875  -59006.988281  10106.023438  -48900.964844  300.226776  409.479736   48.291939  888.534363  -47156.039062  -517.633667
 2270.000000  8558.291992  -67678.757812  -59031.109375  10048.875977  -48982.234375  298.529053  746.062744   48.203381  890.166748  -47240.511719  1902.698975
 2271.000000  8549.830078  -67811.742188  -59165.679688  10220.424805  -48945.253906  303.625397  594.286194   48.408928  886.387024  -47196.101562  569.106079
 2272.000000  8527.800781  -67617.359375  -58993.015625  9960.052734  -49032.960938  295.890320  692.263245   48.311680  888.171265  -47287.324219  1241.510620
 2273.000000  8506.189453  -67611.539062  -59003.507812  10116.772461  -48886.734375  300.546112  602.924744   48.351879  887.432861  -47139.644531  3544.256592
 2274.000000  8529.215820  -67480.210938  -58853.562500  9939.289062  -48914.273438  295.273499  718.294678   48.322460  887.973145  -47168.246094  2731.106445
 2275.000000  8356.012695  -67505.812500  -59046.597656  10090.318359  -48956.281250  299.760223  438.795654   48.249344  889.318726  -47212.894531  1028.639160
 2276.000000  8398.026367  -67575.695312  -59073.414062  10108.154297  -48965.257812  300.290100  464.509369   48.278099  888.789062  -47220.832031  -509.363220
 2277.000000  8324.625000  -67561.968750  -59140.710938  10247.110352  -48893.601562  304.418152  358.065155   48.323086  887.961609  -47147.550781  129.201675
 2278.000000  8557.960938  -67905.593750  -59243.261719  10170.826172  -49072.437500  302.151917  609.020813   48.309486  888.211609  -47326.878906  -1618.317993
 2279.000000  8439.293945  -67869.460938  -59324.250000  10318.848633  -49005.402344  306.549347  397.761139   48.294537  888.486572  -47260.382812  4717.305664
 2280.000000  8599.916016  -67769.421875  -59067.875000  10059.208984  -49008.664062  298.836029  684.848450   48.277428  888.801392  -47264.265625  2581.133057
 2281.000000  8467.025391  -67670.781250  -59109.878906  10146.533203  -48963.343750  301.430237  507.100342   48.344128  887.575134  -47216.535156  1924.459595
 2282.000000  8597.474609  -67885.593750  -59192.070312  10160.266602  -49031.804688  301.838226  672.858887   48.292973  888.515320  -47286.843750  2055.089355
 2283.000000  8556.033203  -67734.953125  -59079.863281  10142.634766  -48937.226562  301.314423  700.118469   48.119530  891.717896  -47198.531250  -2230.470459
 2284.000000  8616.273438  -67708.687500  -58993.554688  9997.658203  -48995.898438  297.007507  731.160645   48.280956  888.736450  -47251.371094  1296.646118
 2285.000000  8408.718750  -67502.015625  -58994.953125  10095.673828  -48899.281250  299.919312  512.805481   48.310558  888.191895  -47153.683594  446.312012
 2286.000000  8371.432617  -67713.531250  -59243.820312  10266.580078  -48977.242188  304.996552  379.928680   48.466038  885.342590  -47226.027344  2384.862549
 2287.000000  8598.264648  -67815.953125  -59125.128906  10084.117188  -49041.011719  299.575989  647.917236   48.378895  886.937317  -47292.945312  2781.461182
 2288.000000  8702.370117  -67795.390625  -58986.230469  10070.792969  -48915.437500  299.180176  839.419617   48.324696  887.932068  -47169.328125  -337.937805
 2289.000000  8779.482422  -68085.609375  -59213.144531  10214.958984  -48998.187500  303.463013  776.146057   48.424351  886.104736  -47248.480469  740.171570
 2290.000000  8509.203125  -67571.531250  -58950.859375  10097.265625  -48853.593750  299.966614  628.608093   48.353230  887.408081  -47106.453125  1457.808228
 2291.000000  8362.052734  -67454.421875  -58994.035156  10114.858398  -48879.175781  300.489258  418.443970   48.389225  886.747986  -47130.738281  1850.148193
 2292.000000  8666.175781  -67701.914062  -58928.769531  10026.938477  -48901.832031  297.877350  787.119812   48.297791  888.426697  -47156.695312  1820.473022
 2293.000000  8570.107422  -67691.265625  -59028.914062  10099.234375  -48929.679688  300.025085  689.392578   48.242081  889.452637  -47186.558594  1151.465698
 2294.000000  8538.381836  -67684.687500  -59048.027344  10058.025391  -48990.000000  298.800873  655.019836   48.324356  887.938293  -47243.906250  -829.416138
 2295.000000  8309.041992  -67537.507812  -59124.140625  10271.037109  -48853.101562  305.128967  386.605072   48.352196  887.427063  -47106.000000   15.708570
 2296.000000  8679.951172  -67917.500000  -59139.843750  10153.933594  -48985.910156  301.650085  726.099060   48.338120  887.685486  -47239.316406   15.145535
 2297.000000  8502.505859  -67686.093750  -59080.253906  10108.529297  -48971.726562  300.301239  635.877502   48.259262  889.135986  -47227.984375  1563.190552
 2298.000000  8764.402344  -67697.984375  -58831.019531  9755.071289  -49075.949219  289.800812  891.605164   48.244934  889.400024  -47332.722656  -338.304596
 2299.000000  8499.138672  -67868.921875  -59266.746094  10276.523438  -48990.222656  305.291962  526.233459   48.246006  889.380310  -47246.957031  -502.778687
 2300.000000  8345.810547  -67643.984375  -59205.578125  10297.713867  -48907.863281  305.921478  422.436920   48.271851  888.904114  -47163.664062  -1505.063843
 2301.000000  8351.145508  -67555.804688  -59106.242188  10202.669922  -48903.570312  303.097931  387.703278   48.482906  885.034546  -47151.746094  671.107300
 2302.000000  8528.696289  -67714.890625  -59091.496094  10038.601562  -49052.894531  298.223846  621.903076   48.247875  889.345825  -47309.562500  1799.469360
 2303.000000  8488.001953  -67625.421875  -59045.851562  10043.850586  -49002.000000  298.379761  646.207458   48.181976  890.562195  -47261.050781  -81.780792
 2304.000000  8449.668945  -67857.578125  -59320.222656  10300.717773  -49019.503906  306.010712  470.129242   48.303967  888.313110  -47274.144531  1877.628784
 2305.000000  8531.312500  -67869.531250  -59245.867188  10165.565430  -49080.300781  301.995636  613.860535   48.240623  889.479492  -47337.230469  2324.566650
 2306.000000  8305.861328  -67653.625000  -59249.894531  10221.449219  -49028.445312  303.655823  333.006317   48.280861  888.738220  -47283.921875  1749.755249
 2307.000000  8406.654297  -67598.718750  -59093.593750  10061.839844  -49031.753906  298.914185  494.699585   48.429840  886.004272  -47281.847656  -203.498596
 2308.000000  8663.666016  -67637.046875  -58867.679688  9846.808594  -49020.871094  292.526093  870.301758   48.110706  891.881470  -47282.496094  -1035.048828
 2309.000000  8562.714844  -67690.843750  -59021.574219  9969.427734  -49052.148438  296.168854  691.675354   48.187988  890.451111  -47310.980469  -838.142212
 2310.000000  8496.027344  -67479.265625  -58886.894531  9910.644531  -48976.250000  294.422516  620.871643   48.291920  888.534729  -47231.328125  -1068.801147
 2311.000000  8728.210938  -67792.265625  -58968.109375  10000.797852  -48967.312500  297.100769  885.197693   48.377499  886.962891  -47219.296875  -876.360596
 2312.000000  8648.616211  -67704.648438  -58950.226562  9951.220703  -48999.007812  295.627960  760.989197   48.337292  887.700684  -47252.445312   14.023325
 2313.000000  8644.363281  -67931.000000  -59186.214844  10119.339844  -49066.875000  300.622345  692.307434   48.284386  888.673340  -47322.222656  976.432678
 2314.000000  8526.669922  -67732.992188  -59106.359375  10077.359375  -49029.000000  299.375244  568.934998   48.355858  887.359863  -47281.765625  1885.702637
 2315.000000  8292.657227  -67413.875000  -59012.851562  10031.389648  -48981.460938  298.009583  391.649567   48.278080  888.789429  -47237.039062  -360.924500
 2316.000000  8543.068359  -67691.750000  -59048.902344  10115.976562  -48932.925781  300.522461  670.990479   48.277466  888.800720  -47188.523438  1168.656738
 2317.000000  8517.130859  -67529.593750  -58914.960938  9967.605469  -48947.355469  296.114716  640.684265   48.402493  886.504883  -47198.437500  3275.450684
 2318.000000  8449.381836  -67566.578125  -59022.421875  10102.959961  -48919.460938  300.135773  463.444000   48.548264  883.843079  -47165.273438  -741.901123
 2319.000000  8416.429688  -67684.250000  -59173.730469  10167.683594  -49006.046875  302.058563  485.390381   48.315609  888.099060  -47260.265625  2965.523926
 2320.000000  8539.904297  -67696.164062  -59060.484375  10080.790039  -48979.695312  299.477173  677.185730   48.185944  890.488892  -47238.601562  461.666992
 2321.000000  8504.655273  -67591.820312  -58997.292969  10167.182617  -48830.109375  302.043671  538.468933   48.551640  883.781616  -47075.800781  -67.588234
 2322.000000  8517.662109  -67507.671875  -58900.902344  9970.841797  -48930.062500  296.210846  563.011292   48.381134  886.896240  -47181.914062  667.695374
 2323.000000  8693.503906  -67750.367188  -58961.675781  9944.866211  -49016.808594  295.439178  833.836670   48.315739  888.096680  -47271.023438  1301.373779
 2324.000000  8448.166016  -67723.578125  -59181.480469  10229.505859  -48951.976562  303.895172  527.695557   48.351616  887.437683  -47204.894531  -1009.812561
 2325.000000  8553.577148  -67621.109375  -58973.292969  9987.289062  -48986.003906  296.699463  709.361816   48.258530  889.149475  -47242.285156  -458.574585
 2326.000000  8667.112305  -67846.148438  -59083.953125  10122.325195  -48961.628906  300.711060  773.721924   48.277218  888.805298  -47217.238281  1077.078979
 2327.000000  8565.452148  -67596.500000  -58929.058594  9979.019531  -48950.039062  296.453796  670.000427   48.323528  887.953491  -47203.972656  1632.546631
 2328.000000  8719.070312  -67864.546875  -59042.507812  10061.083984  -48981.421875  298.891724  839.588867   48.227551  889.720642  -47238.824219  1655.058960
 2329.000000  8603.093750  -67674.062500  -58967.750000  10003.427734  -48964.320312  297.178894  810.866516   48.305977  888.276123  -47218.890625  2146.272461
 2330.000000  8440.288086  -67495.546875  -58949.695312  9921.011719  -49028.683594  294.730499  600.166016   48.258568  889.148743  -47284.964844  1634.639526
 2331.000000  8560.160156  -67770.343750  -59118.636719  10112.692383  -49005.945312  300.424896  646.914734   48.266056  889.010803  -47261.957031  -213.701645
 2332.000000  8427.236328  -67642.296875  -59116.187500  10144.041992  -48972.144531  301.356232  500.560791   48.246178  889.377136  -47228.875000  -228.545380
 2333.000000  8570.722656  -67762.554688  -59085.714844  10118.353516  -48967.359375  300.593079  695.794495   48.247715  889.348755  -47224.031250  497.836609
 2334.000000  8404.675781  -67715.000000  -59196.156250  10285.146484  -48911.007812  305.548126  459.710449   48.184013  890.524536  -47169.984375  1892.989868
 2335.000000  8649.720703  -67917.062500  -59177.164062  10218.627930  -48958.535156  303.571991  724.442444   48.251854  889.272461  -47215.058594  -633.143616
 2336.000000  8498.386719  -67611.234375  -59013.328125  10110.550781  -48902.777344  300.361267  588.017517   48.412861  886.315002  -47153.484375  -14.558282
 2337.000000  8610.286133  -67764.070312  -59050.292969  10083.285156  -48967.007812  299.551270  694.632019   48.329464  887.844421  -47220.726562  -52.642487
 2338.000000  8515.998047  -67565.109375  -58951.113281  10196.708008  -48754.406250  302.920807  603.173401   48.324955  887.927307  -47008.289062  -369.011963
 2339.000000  8420.722656  -67429.828125  -58914.667969  9977.833008  -48936.835938  296.418549  511.218109   48.344997  887.559204  -47189.996094  1159.604492
 2340.000000  8587.683594  -67450.265625  -58762.382812  9944.611328  -48817.773438  295.431610  805.931213   48.199688  890.234924  -47076.183594  -840.896179
 2341.000000  8492.589844  -67548.976562  -58951.171875  9940.302734  -49010.867188  295.303589  577.222229   48.355705  887.362671  -47263.640625  -1566.896240
 2342.000000  8491.687500  -67653.718750  -59061.738281  9974.317383  -49087.421875  296.314087  543.867371   48.420189  886.180908  -47337.863281  -27.429323
 2343.000000  8386.326172  -67485.710938  -59009.433594  10067.165039  -48942.269531  299.072388  582.206482   48.359066  887.300964  -47194.921875  -241.187683
 2344.000000  8536.134766  -67563.734375  -58930.667969  10070.072266  -48860.593750  299.158752  676.428955   48.348206  887.500305  -47113.636719  -445.165161
 2345.000000  8600.968750  -67727.507812  -59017.886719  10181.563477  -48836.324219  302.470917  725.919739   48.367908  887.138733  -47088.656250   80.463722
 2346.000000  8397.742188  -67593.062500  -59090.378906  10236.965820  -48853.414062  304.116791  478.877808   48.396217  886.619812  -47104.722656  1020.897705
 2347.000000  8623.982422  -67718.515625  -58988.335938  10023.296875  -48965.039062  297.769165  698.297058   48.321918  887.983093  -47219.031250  2380.204834
 2348.000000  8631.350586  -67572.765625  -58837.296875  9870.041016  -48967.257812  293.216278  785.420227   48.411434  886.341125  -47218.015625  1086.308105
 2349.000000  8295.248047  -67292.640625  -58894.523438  9992.826172  -48901.695312  296.863953  479.795563   48.338638  887.675964  -47155.082031  610.795715
 2350.000000  8387.218750  -67495.906250  -59008.355469  10145.201172  -48863.156250  301.390656  572.968323   48.154827  891.064270  -47123.187500  1386.272705
 2351.000000  8294.416992  -67333.101562  -58945.074219  10057.501953  -48887.570312  298.785309  441.286041   48.279610  888.761230  -47143.089844  -1255.162476
 2352.000000  8619.623047  -67629.156250  -58918.535156  9910.407227  -49008.128906  294.415466  820.999084   48.317448  888.065247  -47262.281250  -733.318176
 2353.000000  8316.552734  -67581.750000  -59164.519531  10269.527344  -48894.992188  305.084106  333.080109   48.347618  887.511047  -47148.054688  2714.120605
 2354.000000  8416.748047  -67456.453125  -58942.214844  10016.697266  -48925.515625  297.573120  524.278687   48.373222  887.041321  -47177.656250  1802.959106
 2355.000000  8530.636719  -67787.062500  -59159.230469  10123.445312  -49035.785156  300.744354  644.293823   48.312733  888.151917  -47290.109375  270.835297
 2356.000000  8654.777344  -68065.062500  -59319.066406  10224.689453  -49094.375000  303.752075  696.078186   48.360558  887.273621  -47346.972656  3376.196533
 2357.000000  8467.990234  -67735.093750  -59166.742188  10251.578125  -48915.164062  304.550873  555.850098   48.378654  886.941711  -47167.105469  4255.756836
 2358.000000  8570.554688  -67469.093750  -58803.070312  9874.470703  -48928.601562  293.347870  806.772034   48.258640  889.147461  -47184.878906  356.486877
 2359.000000  8629.325195  -67788.367188  -59064.625000  10122.921875  -48941.703125  300.728790  722.691589   48.258408  889.151733  -47197.992188  -1836.181763
 2360.000000  8580.503906  -67706.484375  -59028.921875  10082.388672  -48946.531250  299.524658  731.900330   48.160252  890.963928  -47206.367188  658.298828
 2361.000000  8423.960938  -67564.250000  -59041.917969  10120.175781  -48921.742188  300.647217  514.586243   48.377487  886.963135  -47173.726562  769.320007
 2362.000000  8442.525391  -67567.593750  -59032.441406  9950.794922  -49081.648438  295.615295  600.753479   48.149498  891.162903  -47341.871094  -228.715256
 2363.000000  8591.882812  -67782.601562  -59092.261719  10109.683594  -48982.578125  300.335510  735.164368   48.270031  888.937622  -47238.445312  535.088257
 2364.000000  8566.803711  -67527.312500  -58861.945312  9918.572266  -48943.375000  294.658051  765.839172   48.279152  888.769653  -47198.914062  248.563980
 2365.000000  8554.043945  -67846.078125  -59200.109375  10275.565430  -48924.542969  305.263489  550.853210   48.348186  887.500610  -47177.585938  -561.998047
 2366.000000  8303.552734  -67617.515625  -59217.785156  10250.908203  -48966.875000  304.530975  323.036621   48.236225  889.560608  -47223.964844  -2408.353027
 2367.000000  8579.629883  -67692.296875  -59010.523438  10116.966797  -48893.554688  300.551880  746.693054   48.287670  888.612915  -47148.785156  2365.967529
 2368.000000  8658.242188  -67875.156250  -59130.375000  10159.682617  -48970.691406  301.820862  713.856445   48.382561  886.870117  -47222.492188  -571.723145
 2369.000000  8388.379883  -67623.890625  -59138.011719  10176.721680  -48961.289062  302.327057  366.588867   48.417404  886.231873  -47211.832031  -659.479065
 2370.000000  8419.789062  -67559.250000  -59043.203125  10097.613281  -48945.589844  299.976929  495.373627   48.199409  890.240112  -47204.007812  -160.420502
 2371.000000  8506.984375  -67768.078125  -59163.992188  10148.578125  -49015.414062  301.490997  554.907471   48.248680  889.330994  -47272.054688  -743.629761
 2372.000000  8836.501953  -68121.312500  -59175.156250  10252.132812  -48923.023438  304.567352  892.036926   48.290096  888.568237  -47178.164062  1749.586426
 2373.000000  8629.707031  -67499.093750  -58771.199219  9799.269531  -48971.929688  291.113831  823.724121   48.284039  888.679749  -47227.289062  -512.208801
 2374.000000  8426.208984  -67643.132812  -59111.210938  10001.714844  -49109.496094  297.128021  483.972076   48.301670  888.355347  -47364.218750  -240.083725
 2375.000000  8349.863281  -67455.031250  -58998.613281  10099.965820  -48898.648438  300.046814  531.439453   48.330830  887.819336  -47152.320312  877.621521
 2376.000000  8331.634766  -67692.039062  -59262.339844  10207.794922  -49054.546875  303.250183  309.163696   48.316338  888.085632  -47308.742188  -742.353333
 2377.000000  8647.770508  -67718.867188  -58967.089844  9976.947266  -48990.140625  296.392212  818.594910   48.178604  890.624512  -47249.312500  1314.197021
 2378.000000  8451.724609  -67496.937500  -58944.371094  10013.452148  -48930.917969  297.476715  494.565399   48.401546  886.522217  -47182.035156  631.294983
 2379.000000  8664.917969  -67759.445312  -58991.726562  10075.358398  -48916.367188  299.315796  729.439758   48.328472  887.862671  -47170.121094  -2488.653809
 2380.000000  8453.968750  -67507.140625  -58960.300781  10195.877930  -48764.421875  302.896149  494.132965   48.368382  887.130066  -47016.734375  531.445312
 2381.000000  8657.755859  -67702.773438  -58946.109375  10034.785156  -48911.324219  298.110443  753.973145   48.379833  886.920105  -47163.222656  1274.014160
 2382.000000  8448.923828  -67549.046875  -58994.945312  10106.958008  -48887.988281  300.254547  515.077698   48.352421  887.422913  -47140.878906  -882.936584
 2383.000000  8394.189453  -67604.375000  -59113.375000  10134.964844  -48978.410156  301.086578  419.347260   48.395905  886.625549  -47229.730469  -165.547668
 2384.000000  8503.032227  -67550.054688  -58949.726562  9930.147461  -49019.578125  295.001923  637.783875   48.292023  888.532776  -47274.652344  1612.193481
 2385.000000  8528.829102  -67765.890625  -59144.527344  10103.439453  -49041.085938  300.150024  643.138916   48.211197  890.022400  -47299.078125  -1372.328979
 2386.000000  8490.297852  -67591.843750  -59002.476562  10030.814453  -48971.664062  297.992493  584.538757   48.302364  888.342590  -47226.363281  4291.208496
 2387.000000  8537.677734  -67977.132812  -59350.414062  10271.181641  -49079.234375  305.133270  516.212097   48.379833  886.920105  -47331.132812  1057.890137
 2388.000000  8622.291016  -67945.859375  -59212.863281  10128.128906  -49084.734375  300.883484  682.339661   48.260540  889.112427  -47340.945312  3046.842285
 2389.000000  8453.875000  -67597.921875  -59046.445312  10007.216797  -49039.226562  297.291473  518.764465   48.339344  887.662964  -47292.589844  909.656250
 2390.000000  8315.416016  -67326.046875  -58903.121094  9898.806641  -49004.312500  294.070862  420.889191   48.308483  888.230042  -47258.789062  -616.708740
 2391.000000  8614.611328  -67571.796875  -58846.644531  9897.990234  -48948.656250  294.046600  828.743408   48.301338  888.361450  -47203.390625  -2509.123535
 2392.000000  8470.419922  -67642.031250  -59067.796875  10180.799805  -48886.996094  302.448212  563.233337   48.232185  889.635132  -47144.230469  402.182800
 2393.000000  8486.142578  -67760.039062  -59177.003906  10257.578125  -48919.425781  304.729126  470.366364   48.417088  886.237671  -47169.980469  184.536728
 2394.000000  8472.054688  -67511.625000  -58945.085938  10039.225586  -48905.859375  298.242371  595.641052   48.460388  885.445801  -47154.847656  1554.998413
 2395.000000  8593.701172  -67561.062500  -58864.832031  9945.744141  -48919.085938  295.465240  771.805481   48.262188  889.082092  -47175.238281  881.262817
 2396.000000  8645.324219  -67811.437500  -59077.984375  9998.893555  -49079.089844  297.044189  674.545593   48.398487  886.578247  -47330.316406  -519.734253
 2397.000000  8429.326172  -67634.968750  -59111.882812  10085.490234  -49026.390625  299.616791  509.485840   48.311577  888.173157  -47280.757812  1139.747437
 2398.000000  8568.492188  -67729.468750  -59065.671875  10069.986328  -48995.687500  299.156189  618.625671   48.358345  887.314209  -47248.363281   18.595226
 2399.000000  8720.130859  -68025.296875  -59206.953125  10239.277344  -48967.675781  304.185455  810.907654   48.421478  886.157288  -47218.070312  -983.856506
 2400.000000  8437.750000  -67453.101562  -58909.496094  9911.050781  -48998.445312  294.434601  575.670959   48.493530  884.840637  -47246.238281  422.693390
 2401.000000  8348.466797  -67654.359375  -59209.035156  10247.080078  -48961.953125  304.417267  348.982910   48.387630  886.777161  -47213.570312  2212.675781
 2402.000000  8591.451172  -67757.218750  -59070.238281  9996.814453  -49073.421875  296.982422  719.204895   48.233967  889.602295  -47330.593750  1378.525757
 2403.000000  8640.193359  -67799.546875  -59061.570312  10229.359375  -48832.210938  303.890808  674.871643   48.478653  885.112183  -47080.539062  3493.906982
 2404.000000  8679.938477  -67877.187500  -59097.265625  10046.044922  -49051.218750  298.444946  722.659241   48.561085  883.609741  -47296.570312  4417.259277
 2405.000000  8555.902344  -67851.343750  -59190.453125  10177.296875  -49013.156250  302.344147  618.852295   48.374241  887.022644  -47265.257812  1094.897217
 2406.000000  8433.812500  -67618.460938  -59086.980469  10138.492188  -48948.488281  301.191345  509.512207   48.325172  887.923279  -47202.363281  -196.234100
 2407.000000  8314.707031  -67273.968750  -58863.195312  9985.822266  -48877.375000  296.655884  489.282257   48.415958  886.258301  -47127.968750  399.171478
 2408.000000  8374.824219  -67493.843750  -59024.210938  10148.113281  -48876.097656  301.477173  469.951263   48.220142  889.857300  -47133.769531  1634.141113
 2409.000000  8443.388672  -67507.796875  -58950.527344  10023.427734  -48927.101562  297.773041  542.658142   48.336269  887.719421  -47180.574219  -1050.166748
 2410.000000  8538.540039  -67840.671875  -59211.667969  10256.076172  -48955.593750  304.684509  558.232727   48.258568  889.148743  -47211.875000  -266.670532
 2411.000000  8558.328125  -67790.531250  -59134.816406  9949.407227  -49185.410156  295.574066  709.216309   48.089504  892.274658  -47447.800781  2967.744629
 2412.000000  8389.385742  -67782.500000  -59292.695312  10340.808594  -48951.886719  307.201721  419.521881   48.216618  889.922363  -47209.683594  -176.488907
 2413.000000  8522.770508  -67484.390625  -58860.953125  9916.791016  -48944.164062  294.605133  698.741211   48.222443  889.814880  -47201.750000  549.152771
 2414.000000  8618.200195  -67725.859375  -59011.617188  10091.633789  -48919.984375  299.799286  739.894775   48.293789  888.500305  -47174.992188  498.106171
 2415.000000  8509.323242  -67617.437500  -59008.593750  10052.843750  -48955.750000  298.646942  645.308350   48.317913  888.056702  -47209.886719  -2719.394775
 2416.000000  8495.273438  -67668.093750  -59079.632812  10145.515625  -48934.117188  301.399994  570.784241   48.228844  889.696777  -47191.472656  -328.184875
 2417.000000  8923.203125  -67796.156250  -58762.675781  9805.359375  -48957.316406  291.294739  1096.415161   48.321407  887.992493  -47211.328125  3445.507568
 2418.000000  8496.596680  -67545.554688  -58939.378906  10102.911133  -48836.468750  300.134338  583.430786   48.480213  885.083679  -47084.742188  1215.887573
 2419.000000  8675.990234  -67744.015625  -58963.812500  9984.955078  -48978.859375  296.630127  781.575867   48.369434  887.110779  -47231.136719  2033.988403
 2420.000000  8387.946289  -67431.859375  -58938.191406  9950.462891  -48987.726562  295.605438  543.377075   48.221470  889.832825  -47245.347656  1670.652344
 2421.000000  8304.520508  -67707.484375  -59311.769531  10274.532227  -49037.238281  305.232788  346.841095   48.163754  890.899109  -47296.945312   23.428110
 2422.000000  8444.671875  -67730.203125  -59189.914062  10134.058594  -49055.855469  301.059631  487.546051   48.224625  889.774597  -47313.363281  -167.643188
 2423.000000  8634.308594  -68038.859375  -59304.738281  10409.763672  -48894.976562  309.250214  594.886047   48.493233  884.846069  -47142.777344  1459.643066
 2424.000000  8678.826172  -67797.281250  -59017.246094  10005.469727  -49011.777344  297.239563  720.483215   48.416157  886.254700  -47262.363281  3230.248047
 2425.000000  8622.869141  -67910.640625  -59198.976562  10240.097656  -48958.878906  304.209808  613.351135   48.342152  887.611450  -47212.140625  3693.332764
 2426.000000  8431.966797  -67685.718750  -59161.667969  10176.021484  -48985.648438  302.306274  507.151520   48.367966  887.137695  -47237.976562  2695.849365
 2427.000000  8482.551758  -67617.265625  -59026.359375  9939.315430  -49087.042969  295.274261  655.059265   48.128704  891.547913  -47348.015625  -836.312866
 2428.000000  8687.947266  -67682.750000  -58900.472656  9930.589844  -48969.882812  295.015045  809.899902   48.327618  887.878357  -47223.667969  296.222290
 2429.000000  8625.480469  -67762.000000  -59039.777344  10090.622070  -48949.156250  299.769257  683.379333   48.418907  886.204346  -47199.644531  1202.546509
 2430.000000  8367.144531  -67747.953125  -59284.851562  10258.424805  -49026.425781  304.754272  398.129791   48.218201  889.893127  -47284.164062  848.275513
 2431.000000  8724.754883  -67976.351562  -59154.285156  10053.301758  -49100.984375  298.660553  743.573547   48.292107  888.531250  -47356.054688  -1508.739258
 2432.000000  8388.262695  -67481.859375  -58986.691406  10044.986328  -48941.703125  298.413513  510.492523   48.238224  889.523743  -47198.718750  1973.580322
 2433.000000  8456.056641  -67774.796875  -59229.144531  10274.296875  -48954.847656  305.225800  476.670319   48.303490  888.321899  -47209.507812  898.111511
 2434.000000  8430.376953  -67420.773438  -58892.562500  9807.018555  -49085.542969  291.344025  573.892578   48.242500  889.444885  -47342.406250  2608.065918
 2435.000000  8557.962891  -67850.812500  -59195.093750  10216.894531  -48978.199219  303.520508  622.208435   48.306137  888.273193  -47232.761719  -992.227844
 2436.000000  8397.080078  -67544.921875  -59050.593750  10022.677734  -49027.914062  297.750763  479.620819   48.322990  887.963379  -47281.867188  1384.830688
 2437.000000  8556.324219  -67633.765625  -58981.375000  9990.910156  -48990.464844  296.807037  697.976746   48.293957  888.497192  -47245.468750  -868.755920
 2438.000000  8552.513672  -67600.265625  -58951.906250  10013.331055  -48938.574219  297.473114  667.827576   48.255573  889.203979  -47194.964844  -225.945465
 2439.000000  8559.966797  -67707.937500  -59057.750000  10130.810547  -48926.937500  300.963165  713.766602   48.258358  889.152649  -47183.226562  141.571487
 2440.000000  8437.697266  -67683.046875  -59143.156250  10224.317383  -48918.839844  303.741028  446.756256   48.461624  885.423218  -47167.785156  2322.736328
 2441.000000  8329.462891  -67573.007812  -59135.363281  10100.275391  -49035.085938  300.056030  308.593658   48.465164  885.358521  -47283.902344  544.556152
 2442.000000  8310.466797  -67536.765625  -59135.781250  10206.987305  -48928.792969  303.226196  319.820831   48.388798  886.755798  -47180.367188  1739.460083
 2443.000000  8718.503906  -67935.671875  -59111.398438  10169.851562  -48941.546875  302.122986  770.193298   48.381401  886.891357  -47193.390625  485.923309
 2444.000000  8399.886719  -67462.429688  -58962.527344  10023.853516  -48938.671875  297.785706  549.021057   48.289253  888.583740  -47193.843750  1552.034302
 2445.000000  8451.246094  -67554.585938  -59009.195312  10083.931641  -48925.265625  299.570496  598.970032   48.226490  889.740173  -47182.707031  -717.656433
 2446.000000  8526.022461  -67684.796875  -59045.261719  10071.326172  -48973.937500  299.196014  598.879517   48.437546  885.863342  -47223.753906  -1405.032349
 2447.000000  8321.170898  -67541.492188  -59125.296875  10113.736328  -49011.562500  300.455902  342.495026   48.334633  887.749512  -47265.093750  2050.003662
 2448.000000  8450.111328  -67364.648438  -58801.414062  9840.197266  -48961.218750  292.329712  659.637024   48.312222  888.161316  -47215.562500  -271.949615
 2449.000000  8480.379883  -67384.656250  -58805.007812  9808.000977  -48997.007812  291.373230  672.237610   48.376633  886.978760  -47249.023438  1723.774902
 2450.000000  8351.533203  -67663.484375  -59219.167969  10261.595703  -48957.570312  304.848480  378.107422   48.247562  889.351562  -47214.250000  -870.858704
 2451.000000  8429.314453  -67716.718750  -59200.121094  10236.855469  -48963.265625  304.113495  516.827271   48.225193  889.764099  -47220.753906  -1757.652222
 2452.000000  8398.035156  -67608.554688  -59117.832031  10123.136719  -48994.695312  300.735168  519.421143   48.242783  889.439697  -47251.546875  -325.991913
 2453.000000  8609.876953  -67811.078125  -59107.464844  10035.861328  -49071.601562  298.142426  660.746399   48.289585  888.577637  -47326.761719  1023.880798
 2454.000000  8398.650391  -67660.156250  -59164.789062  10119.838867  -49044.949219  300.637207  501.448639   48.217754  889.901367  -47302.707031  -100.201164
 2455.000000  8491.882812  -67754.304688  -59160.582031  10298.749023  -48861.832031  305.952209  526.537598   48.392883  886.680908  -47113.261719  -1522.502686
 2456.000000  8511.528320  -67635.398438  -59019.652344  10124.585938  -48895.066406  300.778229  636.135376   48.170082  890.782104  -47154.546875  2336.014648
 2457.000000  8537.291016  -67652.695312  -59019.007812  10148.557617  -48870.449219  301.490387  678.270203   48.305019  888.293762  -47125.050781  820.970642
 2458.000000  8480.685547  -67488.468750  -58909.054688  9988.515625  -48920.539062  296.735901  673.862305   48.235798  889.568481  -47177.644531  -483.281097
 2459.000000  8638.022461  -67791.429688  -59056.453125  10035.730469  -49020.722656  298.138550  798.411194   48.216389  889.926575  -47278.527344  533.305847
 2460.000000  8576.301758  -67738.257812  -59051.531250  10096.397461  -48955.132812  299.940826  609.096619   48.399303  886.563293  -47206.328125  2147.527100
 2461.000000  8310.334961  -67589.585938  -59174.027344  10176.888672  -48997.140625  302.332031  353.395233   48.331219  887.812195  -47250.796875  845.492371
 2462.000000  8537.135742  -67826.531250  -59205.367188  10203.332031  -49002.035156  303.117584  557.216248   48.313587  888.136230  -47256.328125  -48.772732
 2463.000000  8324.555664  -67459.773438  -59036.679688  10148.076172  -48888.601562  301.476074  390.809418   48.365524  887.182495  -47141.019531  1179.710815
 2464.000000  8359.440430  -67587.773438  -59116.175781  10284.638672  -48831.539062  305.533020  445.122803   48.260807  889.107544  -47087.738281  721.124756
 2465.000000  8477.265625  -67632.179688  -59051.988281  10110.225586  -48941.761719  300.351624  589.836975   48.366463  887.165283  -47194.144531  284.488586
 2466.000000  8551.851562  -67887.406250  -59231.902344  10265.747070  -48966.156250  304.971802  620.455872   48.212650  889.995605  -47224.097656  277.667450
 2467.000000  8253.650391  -67596.281250  -59239.488281  10305.988281  -48933.500000  306.167267  231.229919   48.359829  887.286987  -47186.121094  -464.763489
 2468.000000  8364.544922  -67549.578125  -59077.902344  10138.444336  -48939.457031  301.189941  391.174072   48.345043  887.558350  -47192.613281   27.644812
 2469.000000  8623.269531  -67906.703125  -59182.855469  10097.001953  -49085.851562  299.958771  673.033997   48.269085  888.955017  -47341.753906  869.020081
 2470.000000  8333.354492  -67620.671875  -59200.746094  10284.505859  -48916.242188  305.529083  334.400665   48.310379  888.195190  -47170.652344  215.795807
 2471.000000  8581.080078  -67757.640625  -59083.328125  10115.476562  -48967.851562  300.507629  686.056396   48.163170  890.909912  -47227.582031  1753.824829
 2472.000000  8502.242188  -67804.796875  -59201.121094  10243.456055  -48957.664062  304.309601  439.836334   48.441711  885.787170  -47207.328125  -1533.790161
 2473.000000  8490.021484  -67613.953125  -59027.109375  10176.339844  -48850.769531  302.315735  558.688171   48.328255  887.866638  -47104.531250  -595.969849
 2474.000000  8166.702148  -67223.710938  -58962.398438  10227.320312  -48735.078125  303.830231  335.081268   48.231220  889.652954  -46992.347656  2139.792480
 2475.000000  8673.037109  -67744.812500  -58971.437500  10001.671875  -48969.765625  297.126740  819.710693   48.234379  889.594666  -47226.921875  -68.851738
 2476.000000  8437.083008  -67735.515625  -59206.851562  10262.597656  -48944.253906  304.878235  529.285217   48.327602  887.878662  -47198.042969  871.842896
 2477.000000  8300.706055  -67472.015625  -59059.289062  10320.344727  -48738.945312  306.593781  372.897858   48.445305  885.721436  -46988.480469  2429.581787
 2478.000000  8599.417969  -67794.234375  -59093.351562  10028.160156  -49065.191406  297.913635  729.988953   48.205997  890.118408  -47323.371094  292.121796
 2479.000000  8442.650391  -67664.414062  -59129.250000  10100.937500  -49028.312500  300.075684  517.917480   48.270103  888.936279  -47284.175781  -2908.031494
 2480.000000  8519.181641  -67510.687500  -58890.523438  10022.712891  -48867.812500  297.751831  695.140137   48.285175  888.658813  -47123.132812  170.488846
 2481.000000  8420.085938  -67608.375000  -59090.601562  10138.852539  -48951.750000  301.202057  475.873322   48.427296  886.050842  -47201.933594  -2177.620117
 2482.000000  8483.574219  -67439.656250  -58860.925781  10010.519531  -48850.406250  297.389587  644.584473   48.375683  886.996216  -47102.457031  1230.894043
 2483.000000  8327.410156  -67681.250000  -59259.238281  10253.199219  -49006.039062  304.599030  383.896973   48.260567  889.111938  -47262.250000  272.428314
 2484.000000  8374.365234  -67641.921875  -59176.125000  10285.545898  -48890.578125  305.559998  406.079926   48.354492  887.384888  -47143.394531  2453.029297
[truncated: 1,206,937 more chars]
