# Supplementary material for: Data for exploring the effect of parameters on decomposition of gas hydrate structure I
Source: Data Brief. 2018 Apr 11;18:1247–51. doi: 10.1016/j.dib.2018.04.015 (PMC5996948; doi:10.1016/j.dib.2018.04.015)
Supplement: Supplementary file 2 — Supplementary material [file mmc2.zip › data/data/temperature 300 K/cage occupancy 100/msdow.xvg]

# This file was created Mon Jan 23 22:48:49 2017
# Created by:
# GROMACS:      gmx msd, VERSION 5.0.2
# Executable:   /usr/bin/gmx
# Library dir:  /usr/share/gromacs/top
# Command line:
#   g_msd -f run.xtc -n ind.ndx -s run.tpr -o msdow10.xvg -b 9000 -e 10000
# g_msd is part of G R O M A C S:
#
# Great Red Oystrich Makes All Chemists Sane
#
@    title "Mean Square Displacement"
@    xaxis  label "Time (ps)"
@    yaxis  label "MSD (nm\S2\N)"
@TYPE xy
# MSD gathered over 1000 ps with 101 restarts
# Diffusion constants fitted from time 100 to 900 ps
# D[        O*] = 0.0001 (+/- 0.0001) (1e-5 cm^2/s)
         0           0
  0.200195  0.00463496
  0.400391  0.00649757
  0.599609  0.00547114
  0.799805  0.00531765
         1  0.00524684
    1.2002  0.00527426
   1.40039  0.00524817
   1.59961  0.00506161
    1.7998  0.00474439
         2  0.00465968
    2.2002  0.00477522
   2.40039  0.00492442
   2.59961  0.00515396
    2.7998   0.0052832
         3  0.00522328
    3.2002  0.00513949
   3.40039  0.00514344
   3.59961  0.00517905
    3.7998  0.00510865
         4  0.00497481
    4.2002  0.00487239
   4.40039  0.00487273
   4.59961  0.00491349
    4.7998  0.00501746
         5  0.00513105
    5.2002  0.00520776
   5.40039  0.00522565
   5.59961  0.00515145
    5.7998  0.00505094
         6  0.00499187
    6.2002  0.00493308
   6.40039       0.005
   6.59961  0.00503979
    6.7998  0.00507683
         7  0.00503058
    7.2002  0.00502895
   7.40039  0.00503423
   7.59961   0.0050693
    7.7998  0.00507783
         8  0.00508153
    8.2002  0.00509974
   8.40039  0.00508855
   8.59961  0.00508031
    8.7998  0.00506243
         9  0.00501286
    9.2002  0.00499184
   9.40039  0.00500294
   9.59961   0.0050177
    9.7998  0.00506135
        10  0.00512014
   10.2002  0.00517155
   10.4004  0.00515236
   10.5996  0.00514676
   10.7998  0.00509085
        11  0.00503038
   11.2002  0.00499972
   11.4004  0.00499409
   11.5996  0.00501123
   11.7998  0.00505779
        12  0.00508284
   12.2002  0.00514714
   12.4004  0.00515642
   12.5996   0.0051177
   12.7998  0.00508767
        13  0.00504294
   13.2002  0.00501222
   13.4004  0.00502145
   13.5996  0.00500267
   13.7998  0.00502466
        14  0.00508875
   14.2002  0.00507293
   14.4004  0.00511421
   14.5996  0.00512267
   14.7998  0.00512387
        15  0.00505916
   15.2002  0.00500439
   15.4004  0.00502026
   15.5996  0.00502873
   15.7998  0.00503742
        16  0.00507601
   16.2002  0.00507168
   16.4004   0.0051071
   16.5996  0.00508443
   16.7998  0.00505979
        17  0.00502394
   17.2002  0.00502512
   17.4004  0.00501936
   17.5996   0.0050516
   17.7998  0.00506456
        18  0.00509508
   18.2002  0.00510835
   18.4004  0.00509873
   18.5996  0.00507785
   18.7998  0.00503685
        19  0.00502751
   19.2002    0.005048
   19.4004  0.00507305
   19.5996  0.00504436
   19.7998  0.00508456
        20  0.00510652
   20.2002  0.00510186
   20.4004  0.00511657
   20.5996   0.0050955
   20.7998  0.00506344
        21  0.00507275
   21.2002  0.00505845
   21.4004  0.00505914
   21.5996  0.00505855
   21.7998  0.00505188
        22  0.00505648
   22.2002  0.00511219
   22.4004  0.00511557
   22.5996  0.00507835
   22.7998  0.00504999
        23  0.00504272
   23.2002  0.00506058
   23.4004  0.00506744
   23.5996  0.00502453
   23.7998  0.00503778
        24  0.00509879
   24.2002  0.00508741
   24.4004  0.00510746
   24.5996   0.0050816
   24.7998  0.00506603
        25   0.0050583
   25.2002  0.00504876
   25.4004  0.00505056
   25.5996  0.00508103
   25.7998  0.00507488
        26  0.00507179
   26.2002  0.00506123
   26.4004  0.00507817
   26.5996  0.00505355
   26.7998  0.00506192
        27  0.00505404
   27.2002  0.00506079
   27.4004  0.00505369
   27.5996  0.00507194
   27.7998   0.0050699
        28  0.00505489
   28.2002  0.00505957
   28.4004  0.00509157
   28.5996   0.0050992
   28.7998  0.00506318
        29  0.00506664
   29.2002    0.005088
   29.4004  0.00507299
   29.5996  0.00507278
   29.7998  0.00510835
        30  0.00509193
   30.2002  0.00509534
   30.4004   0.0050682
   30.5996  0.00508266
   30.7998  0.00509387
        31  0.00509101
   31.2002  0.00505905
   31.4004  0.00505789
   31.5996  0.00509513
   31.7998  0.00511301
        32  0.00508798
   32.2002  0.00509404
   32.4004  0.00506412
   32.5996  0.00504644
   32.7998   0.0050764
        33  0.00506725
   33.2002  0.00508968
   33.4004  0.00509512
   33.5996  0.00506993
   33.7998  0.00507553
        34  0.00509588
   34.2002  0.00508043
   34.4004   0.0050648
   34.5996  0.00502372
   34.7998  0.00503307
        35  0.00505769
   35.2002  0.00506674
   35.4004  0.00508264
   35.5996  0.00510264
   35.7998  0.00509198
        36  0.00509298
   36.2002  0.00507654
   36.4004  0.00506737
   36.5996  0.00504319
   36.7998  0.00504737
        37  0.00504275
   37.2002  0.00508044
   37.4004  0.00507287
   37.5996  0.00509511
   37.7998   0.0050753
        38  0.00507019
   38.2002  0.00509159
   38.4004   0.0050609
   38.5996   0.0050405
   38.7998  0.00504997
        39  0.00508237
   39.2002  0.00511831
   39.4004  0.00511052
   39.5996  0.00507158
   39.7998  0.00507868
        40  0.00508447
   40.2002  0.00507902
   40.4004  0.00506792
   40.5996  0.00508137
   40.7998  0.00507616
        41  0.00509656
   41.2002   0.0051081
   41.4004  0.00511499
   41.5996  0.00509715
   41.7998  0.00506593
        42  0.00504326
   42.2002  0.00507533
   42.4004  0.00508283
   42.5996  0.00504896
   42.7998  0.00505018
        43  0.00506546
   43.2002  0.00510006
   43.4004   0.0051036
   43.5996  0.00507306
   43.7998  0.00507537
        44  0.00508615
   44.2002  0.00503584
   44.4004  0.00505853
   44.5996  0.00505973
   44.7998  0.00508637
        45   0.0051044
   45.2002  0.00507167
   45.4004  0.00507457
   45.5996  0.00508675
   45.7998  0.00506274
        46  0.00506926
   46.2002  0.00506575
   46.4004   0.0050749
   46.5996  0.00507569
   46.7998  0.00509391
        47  0.00506542
   47.2002  0.00507636
   47.4004  0.00508932
   47.5996  0.00506365
   47.7998  0.00503912
        48  0.00507922
   48.2002  0.00507699
   48.4004  0.00508014
   48.5996  0.00507766
   48.7998  0.00509689
        49   0.0051102
   49.2002  0.00509136
   49.4004  0.00507058
   49.5996   0.0050421
   49.7998  0.00507352
        50  0.00509498
   50.2002  0.00509827
   50.4004  0.00509924
   50.5996  0.00510062
   50.7998  0.00510258
        51  0.00511515
   51.2002     0.00509
   51.4004  0.00506019
   51.5996  0.00506007
   51.7998  0.00507828
        52  0.00507225
   52.2002  0.00509209
   52.4004  0.00510388
   52.5996  0.00504821
   52.7998   0.0050555
        53  0.00506941
   53.2002  0.00509692
   53.4004  0.00511431
   53.5996  0.00509537
   53.7998  0.00506758
        54  0.00505113
   54.2002  0.00507882
   54.4004  0.00507966
   54.5996  0.00504797
   54.7998  0.00506508
        55  0.00507656
   55.2002  0.00507013
   55.4004  0.00505858
   55.5996  0.00508201
   55.7998  0.00506726
        56  0.00510061
   56.2002  0.00507478
   56.4004  0.00507332
   56.5996  0.00508341
   56.7998  0.00511554
        57  0.00506605
   57.2002  0.00504114
   57.4004  0.00504736
   57.5996  0.00505585
   57.7998  0.00508119
        58    0.005108
   58.2002  0.00511004
   58.4004  0.00510567
   58.5996  0.00508891
   58.7998  0.00507594
        59  0.00507464
   59.2002  0.00507747
   59.4004  0.00508607
   59.5996  0.00507686
   59.7998  0.00510862
        60  0.00513247
   60.2002  0.00512564
   60.4004  0.00508639
   60.5996  0.00505798
   60.7998  0.00505722
        61  0.00510179
   61.2002  0.00510651
   61.4004  0.00506407
   61.5996  0.00506775
   61.7998  0.00507649
        62  0.00507905
   62.2002  0.00511868
   62.4004  0.00514301
   62.5996  0.00507835
   62.7998  0.00504782
        63  0.00508107
   63.2002  0.00511335
   63.4004  0.00510783
   63.5996  0.00504295
   63.7998  0.00506925
        64  0.00510077
   64.2002  0.00509559
   64.4004  0.00509892
   64.5996  0.00503694
   64.7998  0.00504065
        65  0.00508257
   65.2002  0.00508098
   65.4004  0.00508334
   65.5996  0.00508118
   65.7998   0.0050953
        66  0.00513896
   66.2002  0.00507789
   66.4004  0.00505542
   66.5996  0.00506602
   66.7998  0.00507873
        67  0.00505544
   67.2002  0.00505547
   67.4004  0.00508235
   67.5996  0.00511997
   67.7998  0.00508086
        68   0.0050647
   68.2002  0.00508033
   68.4004  0.00509876
   68.5996  0.00510335
   68.7998  0.00508389
        69  0.00509087
   69.2002    0.005073
   69.4004  0.00507875
   69.5996  0.00507352
   69.7998  0.00512353
        70  0.00511994
   70.2002   0.0050913
   70.4004  0.00510662
   70.5996  0.00510274
   70.7998  0.00510941
        71  0.00512455
   71.2002  0.00510255
   71.4004   0.0050841
   71.5996  0.00508965
   71.7998  0.00509584
        72  0.00508089
   72.2002  0.00510152
   72.4004  0.00510735
   72.5996  0.00507202
   72.7998  0.00506896
        73  0.00507729
   73.2002  0.00508053
   73.4004  0.00510565
   73.5996  0.00510145
   73.7998  0.00511621
        74  0.00510731
   74.2002  0.00508507
   74.4004   0.0051064
   74.5996  0.00507878
   74.7998  0.00507092
        75  0.00507173
   75.2002  0.00509406
   75.4004  0.00511068
   75.5996  0.00511214
   75.7998  0.00508435
        76  0.00506325
   76.2002  0.00504828
   76.4004  0.00508743
   76.5996  0.00506991
   76.7998  0.00509864
        77  0.00508543
   77.2002  0.00509392
   77.4004  0.00508582
   77.5996  0.00508115
   77.7998  0.00506748
        78  0.00508739
   78.2002  0.00506914
   78.4004  0.00506901
   78.5996  0.00510508
   78.7998  0.00510328
        79  0.00510591
   79.2002  0.00511212
   79.4004  0.00511308
   79.5996  0.00509529
   79.7998  0.00509173
        80  0.00508481
   80.2002  0.00509429
   80.4004  0.00508839
   80.5996  0.00510164
   80.7998  0.00511476
        81  0.00511279
   81.2002  0.00511529
   81.4004  0.00512136
   81.5996  0.00511702
   81.7998  0.00511504
        82  0.00509135
   82.2002  0.00507281
   82.4004  0.00507348
   82.5996  0.00505886
   82.7998  0.00510153
        83   0.0051293
   83.2002  0.00512479
   83.4004  0.00512537
   83.5996  0.00509056
   83.7998  0.00508682
        84  0.00508778
   84.2002  0.00505359
   84.4004  0.00508384
   84.5996  0.00506873
   84.7998  0.00507533
        85   0.0051359
   85.2002  0.00510372
   85.4004  0.00509903
   85.5996  0.00510213
   85.7998  0.00511144
        86  0.00510803
   86.2002   0.0050673
   86.4004  0.00507785
   86.5996  0.00506711
   86.7998  0.00513511
        87  0.00508536
   87.2002  0.00508346
   87.4004  0.00507938
   87.5996  0.00508922
   87.7998  0.00509253
        88  0.00506771
   88.2002  0.00508257
   88.4004  0.00509069
   88.5996  0.00509443
   88.7998  0.00509136
        89   0.0051028
   89.2002   0.0051304
   89.4004  0.00513027
   89.5996  0.00508666
   89.7998  0.00509381
        90  0.00508786
   90.2002  0.00507628
   90.4004  0.00509714
   90.5996  0.00514494
   90.7998  0.00513987
        91  0.00510915
   91.2002  0.00509209
   91.4004  0.00508641
   91.5996  0.00511665
   91.7998  0.00511274
        92  0.00508989
   92.2002  0.00510051
   92.4004  0.00513769
   92.5996  0.00510201
   92.7998  0.00508523
        93  0.00507144
   93.2002  0.00508048
   93.4004  0.00511023
   93.5996  0.00509003
   93.7998  0.00508662
        94  0.00509466
   94.2002  0.00510333
   94.4004  0.00512261
   94.5996  0.00509315
   94.7998  0.00511701
        95  0.00511635
   95.2002  0.00508845
   95.4004  0.00505835
   95.5996   0.0050765
   95.7998  0.00509842
        96  0.00510143
   96.2002  0.00508103
   96.4004  0.00510557
   96.5996  0.00510797
   96.7998  0.00512145
        97  0.00509178
   97.2002  0.00508838
   97.4004  0.00507379
   97.5996  0.00509703
   97.7998  0.00509753
        98  0.00511697
   98.2002  0.00511453
   98.4004  0.00513242
   98.5996  0.00511268
   98.7998  0.00510086
        99  0.00509166
   99.2002  0.00508311
   99.4004  0.00511002
   99.5996  0.00508652
   99.7998  0.00509599
       100  0.00510953
     100.2  0.00512023
     100.4  0.00512827
     100.6  0.00512737
     100.8  0.00511805
       101  0.00512287
     101.2  0.00511323
     101.4  0.00508253
     101.6  0.00508689
     101.8  0.00508976
       102  0.00507937
     102.2  0.00513546
     102.4  0.00515169
     102.6  0.00508552
     102.8  0.00509365
       103  0.00511011
     103.2  0.00512459
     103.4  0.00512322
     103.6  0.00510366
     103.8  0.00506016
       104  0.00506648
     104.2  0.00508048
     104.4   0.0051034
     104.6  0.00510454
     104.8  0.00510686
       105  0.00509873
     105.2  0.00507756
     105.4  0.00510647
     105.6  0.00510337
     105.8  0.00507335
       106  0.00508692
     106.2  0.00505095
     106.4  0.00509434
     106.6  0.00509502
     106.8  0.00512204
       107  0.00510296
     107.2  0.00510277
     107.4  0.00511541
     107.6  0.00511618
     107.8   0.0051056
       108  0.00510803
     108.2  0.00508002
     108.4  0.00508519
     108.6  0.00511426
     108.8   0.0051008
       109   0.0050768
     109.2  0.00509174
     109.4   0.0051272
     109.6  0.00510782
     109.8  0.00514374
       110  0.00514573
     110.2  0.00510879
     110.4   0.0050919
     110.6  0.00513006
     110.8  0.00511314
       111  0.00509759
     111.2  0.00508793
     111.4  0.00511882
     111.6  0.00512471
     111.8  0.00512078
       112  0.00510523
     112.2  0.00512518
     112.4  0.00514418
     112.6  0.00508525
     112.8  0.00507545
       113  0.00509641
     113.2  0.00511013
     113.4  0.00509961
     113.6  0.00506636
     113.8  0.00509748
       114  0.00510567
     114.2  0.00510284
     114.4  0.00512544
     114.6  0.00509847
     114.8  0.00510271
       115  0.00510596
     115.2  0.00507966
     115.4  0.00506912
     115.6  0.00510696
     115.8  0.00513274
       116  0.00515998
     116.2  0.00510216
     116.4  0.00510887
     116.6  0.00510765
     116.8  0.00508931
       117  0.00506815
     117.2  0.00509297
     117.4  0.00509731
     117.6  0.00509963
     117.8  0.00510508
       118  0.00513296
     118.2  0.00511582
     118.4  0.00510468
     118.6  0.00510584
     118.8  0.00508793
       119  0.00506597
     119.2  0.00508406
     119.4  0.00512993
     119.6  0.00510399
     119.8  0.00512162
       120  0.00512376
     120.2  0.00511464
     120.4  0.00511525
     120.6  0.00513185
     120.8   0.0051156
       121  0.00509471
     121.2  0.00510034
     121.4   0.0051266
     121.6  0.00511469
     121.8  0.00511814
       122  0.00510377
     122.2  0.00511043
     122.4  0.00511969
     122.6  0.00509134
     122.8  0.00507158
       123  0.00510594
     123.2  0.00515972
     123.4  0.00514992
     123.6  0.00511709
     123.8   0.0051123
       124  0.00510705
     124.2  0.00510835
     124.4  0.00512541
     124.6  0.00507597
     124.8  0.00510412
       125  0.00512362
     125.2  0.00512469
     125.4  0.00510071
     125.6  0.00510377
     125.8  0.00512773
       126  0.00511475
     126.2  0.00510149
     126.4  0.00510922
     126.6  0.00509174
     126.8  0.00512052
       127  0.00508339
     127.2  0.00509117
     127.4  0.00512071
     127.6  0.00513021
     127.8  0.00510213
       128  0.00511451
     128.2  0.00513605
     128.4  0.00509804
     128.6  0.00510599
     128.8  0.00512519
       129  0.00512194
     129.2  0.00511678
     129.4  0.00512994
     129.6  0.00510121
     129.8  0.00515079
       130  0.00514774
     130.2  0.00511342
     130.4  0.00508463
     130.6   0.0051174
     130.8  0.00513489
       131  0.00515521
     131.2  0.00513308
     131.4  0.00514178
     131.6  0.00509781
     131.8  0.00512291
       132  0.00511709
     132.2  0.00511817
     132.4  0.00511623
     132.6  0.00507673
     132.8   0.0050899
       133  0.00514047
     133.2  0.00515061
     133.4  0.00514433
     133.6  0.00511828
     133.8  0.00509641
       134  0.00511405
     134.2  0.00509219
     134.4  0.00510102
     134.6  0.00508723
     134.8   0.0051268
       135  0.00514062
     135.2  0.00513648
     135.4  0.00512395
     135.6  0.00512611
     135.8  0.00509915
       136  0.00511034
     136.2  0.00508929
     136.4  0.00510046
     136.6   0.0050968
     136.8  0.00511197
       137  0.00510028
     137.2  0.00511607
     137.4   0.0051054
     137.6  0.00512501
     137.8  0.00512809
       138  0.00515797
     138.2  0.00513264
     138.4  0.00508535
     138.6  0.00507172
     138.8  0.00510711
       139  0.00513938
     139.2  0.00512333
     139.4  0.00515042
     139.6  0.00515907
     139.8  0.00514332
       140  0.00514787
     140.2  0.00511128
     140.4  0.00509563
     140.6  0.00512478
     140.8  0.00512645
       141   0.0051357
     141.2  0.00513167
     141.4   0.0051389
     141.6  0.00514353
     141.8   0.0051223
       142  0.00511863
     142.2  0.00514935
     142.4  0.00513102
     142.6  0.00509225
     142.8  0.00509295
       143   0.0051122
     143.2  0.00512842
     143.4  0.00510667
     143.6  0.00510276
     143.8  0.00510303
       144  0.00515148
     144.2  0.00515302
     144.4  0.00514664
     144.6   0.0050832
     144.8  0.00509325
       145  0.00511299
     145.2  0.00509811
     145.4  0.00512107
     145.6  0.00512662
     145.8  0.00512088
       146  0.00513546
     146.2  0.00511706
     146.4  0.00513196
     146.6   0.0051298
     146.8   0.0051248
       147  0.00509636
     147.2  0.00512168
     147.4  0.00512654
     147.6  0.00514778
     147.8  0.00511957
       148  0.00508292
     148.2  0.00510049
     148.4   0.0051276
     148.6  0.00515022
     148.8  0.00516419
       149  0.00514201
     149.2  0.00512146
     149.4  0.00513321
     149.6  0.00511154
     149.8  0.00513149
       150  0.00515959
     150.2  0.00513593
     150.4  0.00512339
     150.6  0.00514572
     150.8  0.00514428
       151  0.00512922
     151.2  0.00512421
     151.4  0.00513778
     151.6  0.00511007
     151.8  0.00511376
       152  0.00512122
     152.2  0.00514228
     152.4   0.0051265
     152.6  0.00507075
     152.8  0.00509979
       153  0.00513569
     153.2  0.00517084
     153.4  0.00515046
     153.6  0.00513167
     153.8  0.00512371
       154    0.005124
     154.2  0.00511769
     154.4  0.00514164
     154.6  0.00509455
     154.8  0.00511173
       155  0.00511872
     155.2  0.00513463
     155.4  0.00512542
     155.6  0.00512271
     155.8  0.00515566
       156  0.00514698
     156.2   0.0051069
     156.4  0.00513276
     156.6  0.00511716
     156.8  0.00512247
       157  0.00510205
     157.2  0.00512753
     157.4  0.00515173
     157.6   0.0051535
     157.8  0.00512178
       158  0.00510994
     158.2  0.00511339
     158.4  0.00511812
     158.6  0.00511652
     158.8  0.00513766
       159  0.00515737
     159.2  0.00512991
     159.4  0.00513927
     159.6  0.00513426
     159.8  0.00513773
       160   0.0051434
     160.2   0.0051319
     160.4  0.00514829
     160.6  0.00516538
     160.8  0.00516681
       161  0.00517484
     161.2  0.00512897
     161.4  0.00512608
     161.6  0.00509356
     161.8  0.00512207
       162  0.00514028
     162.2  0.00514249
     162.4  0.00517316
     162.6  0.00514977
     162.8  0.00511997
       163   0.0051358
     163.2  0.00515428
     163.4  0.00514516
     163.6  0.00510255
     163.8  0.00508873
       164  0.00511502
     164.2  0.00512165
     164.4  0.00515209
     164.6  0.00510628
     164.8  0.00513745
       165  0.00517059
     165.2  0.00516316
     165.4  0.00516335
     165.6  0.00514993
     165.8  0.00511948
       166   0.0051188
     166.2  0.00507309
     166.4  0.00509895
     166.6  0.00514135
     166.8  0.00516244
       167  0.00513147
     167.2  0.00514683
     167.4  0.00513795
     167.6  0.00512226
     167.8  0.00512345
       168  0.00513751
     168.2  0.00513353
     168.4  0.00512637
     168.6  0.00513844
     168.8  0.00515611
       169   0.0051347
     169.2  0.00512792
     169.4  0.00512606
     169.6  0.00513141
     169.8    0.005174
       170  0.00518632
     170.2  0.00516891
     170.4  0.00513776
     170.6  0.00515153
     170.8  0.00515891
       171  0.00515199
     171.2  0.00512616
     171.4  0.00510588
     171.6  0.00510715
     171.8  0.00514274
       172  0.00513377
     172.2  0.00517802
     172.4  0.00519155
     172.6  0.00513755
     172.8  0.00511268
       173  0.00514612
     173.2  0.00516102
     173.4  0.00513764
     173.6  0.00508513
     173.8  0.00511222
       174  0.00515993
     174.2   0.0051694
     174.4  0.00518623
     174.6  0.00513901
     174.8  0.00513335
       175  0.00512231
     175.2  0.00512543
     175.4  0.00511063
     175.6  0.00511238
     175.8   0.0051373
       176  0.00513841
     176.2  0.00510557
     176.4  0.00515178
     176.6  0.00516181
     176.8  0.00515141
       177  0.00509593
     177.2  0.00512442
     177.4   0.0051456
     177.6  0.00516302
     177.8  0.00512561
       178   0.0051299
     178.2   0.0051248
     178.4  0.00514092
     178.6  0.00515821
     178.8  0.00515327
       179  0.00514425
     179.2  0.00514569
     179.4  0.00516566
     179.6  0.00512495
     179.8  0.00511747
       180  0.00516151
     180.2  0.00518162
     180.4  0.00516816
     180.6   0.0051512
     180.8  0.00515472
       181  0.00517803
     181.2  0.00514917
     181.4  0.00515504
     181.6  0.00514083
     181.8   0.0051341
       182  0.00514681
     182.2  0.00517908
     182.4  0.00515922
     182.6  0.00512835
     182.8  0.00512538
       183  0.00513767
     183.2  0.00515562
     183.4  0.00516833
     183.6  0.00515964
     183.8  0.00511374
       184   0.0051215
     184.2  0.00512588
     184.4  0.00515246
     184.6  0.00512213
     184.8  0.00515613
       185  0.00514875
     185.2  0.00513462
     185.4    0.005165
     185.6  0.00515097
     185.8  0.00511318
       186  0.00513224
     186.2  0.00511028
     186.4  0.00511314
     186.6   0.0051348
     186.8  0.00517554
       187  0.00513706
     187.2  0.00515434
     187.4  0.00513211
     187.6  0.00512692
     187.8  0.00514574
       188  0.00515603
     188.2  0.00513321
     188.4  0.00510827
     188.6   0.0051177
     188.8  0.00514258
       189   0.0051799
     189.2  0.00517268
     189.4  0.00516094
     189.6  0.00512254
     189.8  0.00517825
       190  0.00520405
     190.2  0.00517817
     190.4  0.00513364
     190.6  0.00511686
     190.8  0.00512093
       191  0.00516987
     191.2  0.00516761
     191.4  0.00515708
     191.6  0.00515676
     191.8  0.00518206
       192  0.00515867
     192.2  0.00513678
     192.4  0.00513438
     192.6  0.00512335
     192.8  0.00511171
       193  0.00513077
     193.2  0.00514893
     193.4  0.00514392
     193.6  0.00513748
     193.8  0.00516474
       194  0.00518094
     194.2  0.00515811
     194.4  0.00516045
     194.6  0.00510775
     194.8  0.00510955
       195    0.005133
     195.2  0.00514562
     195.4  0.00515958
     195.6   0.0051581
     195.8   0.0051361
       196  0.00515182
     196.2  0.00513339
     196.4  0.00514233
     196.6  0.00511835
     196.8  0.00512588
       197  0.00513457
     197.2  0.00517219
     197.4  0.00515549
     197.6  0.00516474
     197.8  0.00516996
       198  0.00514287
     198.2  0.00513114
     198.4  0.00517057
     198.6  0.00518602
     198.8  0.00512669
       199  0.00515071
     199.2  0.00517636
     199.4  0.00517432
     199.6  0.00515511
     199.8  0.00520569
       200  0.00519243
     200.2  0.00511617
     200.4  0.00509635
     200.6  0.00515126
     200.8  0.00517792
       201  0.00517896
     201.2  0.00516737
     201.4  0.00515336
     201.6   0.0051473
     201.8   0.0051745
       202   0.0051638
     202.2  0.00518126
     202.4   0.0051508
     202.6  0.00510324
     202.8  0.00513002
       203  0.00516536
     203.2   0.0051655
     203.4  0.00518137
     203.6  0.00515768
     203.8   0.0051596
       204  0.00516748
     204.2  0.00514407
     204.4  0.00517916
     204.6  0.00512947
     204.8  0.00511531
       205  0.00514498
     205.2  0.00516264
     205.4   0.0051452
     205.6  0.00515817
     205.8  0.00517653
       206  0.00514756
     206.2  0.00513633
     206.4  0.00513451
     206.6  0.00513629
     206.8   0.0051613
       207  0.00516554
     207.2  0.00518848
     207.4  0.00515833
     207.6  0.00516985
     207.8   0.0051469
       208  0.00514832
     208.2  0.00515059
     208.4  0.00513164
     208.6   0.0051698
     208.8  0.00518906
       209   0.0051566
     209.2  0.00514762
     209.4  0.00517412
     209.6  0.00516274
     209.8  0.00516315
       210  0.00515189
     210.2  0.00514635
     210.4   0.0051458
     210.6  0.00518037
     210.8  0.00518613
       211  0.00519496
     211.2   0.0051587
     211.4  0.00516695
     211.6  0.00513994
     211.8   0.0051485
       212  0.00516176
     212.2  0.00515722
     212.4  0.00516027
     212.6  0.00516558
     212.8  0.00513958
       213  0.00515768
     213.2  0.00519222
     213.4  0.00515998
     213.6  0.00512642
     213.8  0.00511834
       214  0.00517124
     214.2  0.00515852
     214.4  0.00515593
     214.6  0.00511961
     214.8  0.00512151
       215  0.00516674
     215.2  0.00517563
     215.4   0.0051606
     215.6  0.00512123
     215.8  0.00514743
       216  0.00518339
     216.2  0.00512961
     216.4   0.0051277
     216.6  0.00514047
     216.8  0.00519579
       217  0.00517927
     217.2  0.00517247
     217.4  0.00511191
     217.6  0.00513444
     217.8  0.00514843
       218   0.0051562
     218.2  0.00517548
     218.4  0.00515501
     218.6  0.00518231
     218.8  0.00517409
       219   0.0051629
     219.2  0.00516952
     219.4  0.00517831
     219.6  0.00512993
     219.8  0.00516266
       220  0.00518309
     220.2  0.00518222
     220.4  0.00517198
     220.6  0.00516723
     220.8  0.00514589
       221   0.0051807
     221.2  0.00518934
     221.4  0.00518257
     221.6  0.00514138
     221.8  0.00514764
       222  0.00515652
     222.2  0.00517568
     222.4  0.00518272
     222.6  0.00513977
     222.8  0.00512245
       223  0.00513969
     223.2  0.00517668
     223.4  0.00519345
     223.6  0.00517922
     223.8  0.00515166
       224  0.00515229
     224.2  0.00511821
     224.4  0.00514168
     224.6  0.00515358
     224.8  0.00516854
       225  0.00517053
     225.2  0.00513728
     225.4  0.00516179
     225.6  0.00519251
     225.8  0.00516999
       226  0.00517601
     226.2  0.00512329
     226.4  0.00515107
     226.6  0.00516636
     226.8  0.00518234
       227  0.00516239
     227.2  0.00516557
     227.4  0.00514512
     227.6  0.00515141
     227.8  0.00518686
       228  0.00518754
     228.2  0.00517697
     228.4  0.00515452
     228.6  0.00515447
     228.8  0.00514599
       229  0.00516679
     229.2  0.00516656
     229.4  0.00520695
     229.6  0.00517719
     229.8  0.00516603
       230  0.00518104
     230.2   0.0051724
     230.4  0.00515435
     230.6  0.00515888
     230.8  0.00518432
       231  0.00519637
     231.2  0.00514803
     231.4  0.00518149
     231.6  0.00517631
     231.8  0.00514478
       232  0.00516247
     232.2  0.00520892
     232.4  0.00519138
     232.6   0.0051508
     232.8  0.00513798
       233  0.00516595
     233.2  0.00515004
     233.4  0.00514725
     233.6  0.00514337
     233.8  0.00515787
       234  0.00519729
     234.2  0.00519622
     234.4  0.00520109
     234.6  0.00517213
     234.8  0.00518606
       235  0.00515697
     235.2   0.0051267
     235.4  0.00513061
     235.6  0.00514746
     235.8  0.00514239
       236  0.00515472
     236.2  0.00518679
     236.4  0.00519959
     236.6  0.00521052
     236.8  0.00521787
       237  0.00515319
     237.2  0.00515799
     237.4  0.00514347
     237.6  0.00514803
     237.8  0.00513428
       238  0.00518238
     238.2  0.00520567
     238.4  0.00514802
     238.6  0.00517345
     238.8  0.00523451
       239  0.00520935
     239.2  0.00514081
     239.4  0.00516876
     239.6   0.0051773
     239.8  0.00517308
       240  0.00516531
     240.2  0.00516458
     240.4  0.00518263
     240.6  0.00518436
     240.8  0.00520512
       241   0.0052254
     241.2  0.00517331
     241.4    0.005167
     241.6  0.00517979
     241.8  0.00515954
       242  0.00513446
     242.2  0.00515623
     242.4  0.00519708
     242.6  0.00517008
     242.8  0.00517544
       243  0.00517968
     243.2  0.00518632
     243.4  0.00519445
     243.6   0.0051294
     243.8  0.00512238
       244  0.00517616
     244.2  0.00517741
     244.4  0.00520032
     244.6  0.00518112
     244.8  0.00518242
       245  0.00520462
     245.2  0.00515728
     245.4  0.00513583
     245.6  0.00515592
     245.8  0.00514389
       246  0.00518497
     246.2  0.00518056
     246.4  0.00515867
     246.6  0.00516784
     246.8  0.00516484
       247  0.00513136
     247.2  0.00515452
     247.4  0.00517984
     247.6  0.00520628
     247.8  0.00516955
       248  0.00515489
     248.2  0.00516034
     248.4  0.00518782
     248.6  0.00518487
     248.8  0.00518479
       249  0.00519279
     249.2  0.00516813
     249.4  0.00517966
     249.6  0.00516339
     249.8  0.00519175
       250  0.00517386
     250.2  0.00519053
     250.4  0.00519082
     250.6  0.00519679
     250.8  0.00521878
       251  0.00521791
     251.2  0.00519691
     251.4  0.00518821
     251.6  0.00516525
     251.8  0.00515235
       252  0.00515187
     252.2  0.00518897
     252.4  0.00520346
     252.6  0.00519433
     252.8  0.00520948
       253  0.00518124
     253.2  0.00518653
     253.4  0.00517728
     253.6  0.00515108
     253.8  0.00516004
       254  0.00517908
     254.2  0.00517158
     254.4  0.00517701
     254.6  0.00516786
     254.8  0.00520105
       255  0.00522352
     255.2  0.00518576
     255.4  0.00518847
     255.6  0.00518978
     255.8  0.00519407
       256  0.00520412
     256.2  0.00513902
     256.4  0.00512529
     256.6  0.00518198
     256.8  0.00520536
       257  0.00517221
     257.2  0.00520954
     257.4  0.00520592
     257.6  0.00519455
     257.8  0.00517421
       258  0.00516217
     258.2  0.00518822
     258.4  0.00519717
     258.6  0.00518127
     258.8  0.00516416
       259  0.00517199
     259.2  0.00518845
     259.4  0.00521905
     259.6  0.00517789
     259.8  0.00518527
       260  0.00521979
     260.2  0.00522503
     260.4  0.00519061
     260.6  0.00516762
     260.8  0.00517015
       261  0.00519828
     261.2   0.0051753
     261.4   0.0051637
     261.6  0.00519121
     261.8  0.00520286
       262  0.00519325
     262.2  0.00521463
     262.4  0.00522038
     262.6  0.00517739
     262.8  0.00515784
       263  0.00520515
     263.2  0.00521553
     263.4  0.00517981
     263.6  0.00516772
     263.8  0.00515812
       264  0.00520662
     264.2  0.00515954
     264.4  0.00517947
     264.6  0.00521041
     264.8  0.00518547
       265  0.00518807
     265.2  0.00519499
     265.4  0.00516267
     265.6    0.005158
     265.8  0.00517589
       266  0.00520514
     266.2  0.00516689
     266.4  0.00519705
     266.6  0.00523361
     266.8  0.00524716
       267  0.00516868
     267.2  0.00517529
     267.4  0.00515548
     267.6  0.00516879
     267.8  0.00518726
       268  0.00519774
     268.2  0.00519366
     268.4   0.0051885
     268.6   0.0052339
     268.8  0.00522825
       269   0.0051911
     269.2  0.00517034
     269.4  0.00515427
     269.6  0.00514824
     269.8  0.00520178
       270  0.00522119
     270.2  0.00520721
     270.4  0.00518464
     270.6   0.0052234
     270.8  0.00519128
       271  0.00521419
     271.2  0.00523716
     271.4  0.00518457
     271.6  0.00514855
     271.8   0.0051736
       272   0.0051699
     272.2  0.00522603
     272.4    0.005245
     272.6  0.00516167
     272.8  0.00519865
       273  0.00521306
     273.2  0.00522511
     273.4  0.00521023
     273.6  0.00515655
     273.8  0.00515245
       274  0.00521236
     274.2  0.00519838
     274.4  0.00518145
     274.6  0.00515384
     274.8  0.00519049
       275  0.00521571
     275.2   0.0052006
     275.4  0.00517886
     275.6  0.00516523
     275.8  0.00520666
       276  0.00523383
     276.2  0.00520592
     276.4  0.00519758
     276.6  0.00519632
     276.8  0.00523218
       277  0.00518902
     277.2  0.00517358
     277.4  0.00519667
     277.6  0.00521074
     277.8  0.00520013
       278  0.00521191
     278.2  0.00520724
     278.4  0.00518602
     278.6  0.00518071
     278.8  0.00518858
       279  0.00520133
     279.2  0.00522146
     279.4  0.00524431
     279.6  0.00524903
     279.8  0.00524813
       280  0.00520512
     280.2  0.00520279
     280.4  0.00518392
     280.6  0.00516999
     280.8  0.00517322
       281  0.00522116
     281.2  0.00520288
     281.4  0.00522778
     281.6   0.0052548
     281.8  0.00522928
       282  0.00519033
     282.2  0.00519224
     282.4  0.00521485
     282.6  0.00519189
     282.8  0.00519342
       283  0.00518759
     283.2  0.00519376
     283.4  0.00520367
     283.6  0.00522913
     283.8  0.00520976
       284  0.00524689
     284.2  0.00519792
     284.4  0.00519111
     284.6  0.00518401
     284.8  0.00517022
       285  0.00516541
     285.2   0.0051718
     285.4   0.0051966
     285.6  0.00520405
     285.8  0.00521638
       286  0.00523714
     286.2  0.00520529
     286.4  0.00519601
     286.6  0.00519295
     286.8  0.00520509
       287  0.00517213
     287.2  0.00519452
     287.4  0.00520172
     287.6  0.00520956
     287.8  0.00523545
       288  0.00522851
     288.2  0.00518898
     288.4  0.00519369
     288.6  0.00520081
     288.8  0.00519796
       289   0.0051843
     289.2  0.00520211
     289.4  0.00524257
     289.6  0.00521977
     289.8  0.00522145
       290  0.00520831
     290.2  0.00522035
     290.4  0.00521162
     290.6  0.00522666
     290.8  0.00521353
       291   0.0052194
     291.2  0.00521563
     291.4  0.00523913
     291.6  0.00522552
     291.8  0.00520414
       292  0.00519713
     292.2  0.00521344
     292.4  0.00521403
     292.6  0.00518784
     292.8  0.00518011
       293  0.00518772
     293.2  0.00522073
     293.4  0.00524472
     293.6  0.00520965
     293.8  0.00519279
       294   0.0052122
     294.2  0.00520916
     294.4  0.00521241
     294.6  0.00521196
     294.8  0.00521662
       295  0.00522219
     295.2  0.00521369
     295.4  0.00521179
     295.6  0.00521771
     295.8  0.00521047
       296   0.0052032
     296.2   0.0051579
     296.4  0.00518712
     296.6  0.00521135
     296.8   0.0052466
       297  0.00518189
     297.2  0.00519648
     297.4  0.00520663
     297.6  0.00519869
     297.8  0.00522144
       298  0.00524258
     298.2  0.00523219
     298.4  0.00519214
     298.6  0.00521305
     298.8  0.00523598
       299  0.00523911
     299.2  0.00522729
     299.4  0.00525743
     299.6  0.00524134
     299.8  0.00523408
       300  0.00523043
     300.2  0.00520783
     300.4  0.00520583
     300.6  0.00522123
     300.8  0.00521675
       301  0.00525794
     301.2  0.00527472
     301.4   0.0052587
     301.6  0.00521487
     301.8  0.00520577
       302  0.00520155
     302.2  0.00522482
     302.4  0.00524178
     302.6  0.00522533
     302.8  0.00524991
       303   0.0052485
     303.2  0.00521894
     303.4  0.00521813
     303.6  0.00522381
     303.8  0.00520672
       304  0.00521239
     304.2  0.00519336
     304.4   0.0052267
     304.6  0.00522753
     304.8  0.00522673
       305  0.00521825
     305.2   0.0052042
     305.4  0.00523162
     305.6  0.00520828
     305.8  0.00518207
       306  0.00522339
     306.2  0.00522239
     306.4  0.00519609
     306.6  0.00521354
     306.8  0.00522919
       307  0.00522285
     307.2  0.00525968
     307.4   0.0052238
     307.6  0.00521731
     307.8   0.0052298
       308  0.00523775
     308.2  0.00521363
     308.4  0.00517497
     308.6  0.00519992
     308.8  0.00524732
       309  0.00524557
     309.2  0.00522973
     309.4  0.00521633
     309.6  0.00520519
     309.8  0.00522428
       310  0.00520013
     310.2  0.00521714
     310.4  0.00524163
     310.6  0.00524898
     310.8  0.00525421
       311  0.00527845
     311.2  0.00524788
     311.4  0.00523467
     311.6  0.00522472
     311.8  0.00520653
       312  0.00521099
     312.2  0.00524454
     312.4  0.00525721
     312.6  0.00522178
     312.8  0.00523939
       313  0.00525506
     313.2  0.00523215
     313.4  0.00522396
     313.6  0.00520697
     313.8  0.00519278
       314  0.00522403
     314.2   0.0052296
     314.4  0.00524973
     314.6  0.00520068
     314.8  0.00519367
       315  0.00522044
     315.2  0.00525499
     315.4  0.00523659
     315.6  0.00520939
     315.8  0.00521718
       316  0.00521174
     316.2  0.00518473
     316.4  0.00521473
     316.6  0.00523265
     316.8  0.00526326
       317  0.00519198
     317.2  0.00521782
     317.4  0.00522411
     317.6   0.0052435
     317.8  0.00524726
       318  0.00521931
     318.2  0.00522129
     318.4   0.0052085
     318.6  0.00522039
     318.8  0.00521925
       319  0.00523942
     319.2  0.00523167
     319.4  0.00522025
     319.6  0.00521033
     319.8  0.00526949
       320   0.0052725
     320.2  0.00527103
     320.4  0.00524552
     320.6  0.00524435
     320.8  0.00522184
       321  0.00522942
     321.2  0.00520092
     321.4  0.00524368
     321.6  0.00526683
     321.8  0.00523636
       322  0.00526197
     322.2  0.00526375
     322.4  0.00525959
     322.6  0.00525515
     322.8  0.00523722
       323  0.00520203
     323.2  0.00522153
     323.4  0.00523803
     323.6  0.00524434
     323.8  0.00525162
       324  0.00526165
     324.2  0.00523095
     324.4  0.00527003
     324.6  0.00524921
     324.8  0.00523144
       325  0.00521156
     325.2  0.00521671
     325.4  0.00521616
     325.6  0.00524421
     325.8  0.00524041
       326  0.00523897
     326.2  0.00520738
     326.4  0.00523966
     326.6  0.00525037
     326.8  0.00525876
       327  0.00520691
     327.2  0.00520922
     327.4  0.00517276
     327.6  0.00520338
     327.8  0.00523398
       328  0.00525714
     328.2  0.00524987
     328.4  0.00523527
     328.6  0.00522863
     328.8  0.00524972
       329  0.00524653
     329.2  0.00524557
     329.4  0.00523294
     329.6  0.00520421
     329.8  0.00524539
       330  0.00525901
     330.2  0.00528894
     330.4  0.00526418
     330.6  0.00526399
     330.8  0.00525945
       331  0.00525214
     331.2   0.0052125
     331.4  0.00523312
     331.6  0.00522887
     331.8  0.00525173
       332  0.00526909
     332.2  0.00528543
     332.4  0.00530424
     332.6  0.00524938
     332.8   0.0052304
       333   0.0052346
     333.2  0.00524233
     333.4  0.00524874
     333.6  0.00521132
     333.8  0.00520568
       334   0.0052649
     334.2  0.00524268
     334.4  0.00527087
     334.6  0.00526787
     334.8  0.00527276
       335  0.00523599
     335.2  0.00520492
     335.4  0.00521288
     335.6  0.00523054
     335.8  0.00522786
       336  0.00525346
     336.2   0.0052571
     336.4  0.00525501
     336.6  0.00524931
     336.8  0.00529709
       337  0.00524609
     337.2  0.00523559
     337.4  0.00520651
     337.6  0.00520801
     337.8  0.00523269
       338  0.00525881
     338.2  0.00528543
     338.4  0.00524418
     338.6  0.00522334
     338.8  0.00524042
       339  0.00523896
     339.2  0.00523897
     339.4  0.00525042
     339.6  0.00523333
     339.8  0.00525006
       340  0.00529145
     340.2  0.00529037
     340.4  0.00524468
     340.6  0.00524689
     340.8  0.00523853
       341  0.00524168
     341.2  0.00522287
     341.4   0.0052591
     341.6   0.0052738
     341.8  0.00528768
       342  0.00526179
     342.2  0.00527222
     342.4  0.00524824
     342.6   0.0051959
     342.8  0.00520703
       343  0.00526277
     343.2  0.00527211
     343.4    0.005272
     343.6   0.0052503
     343.8  0.00523962
       344  0.00527483
     344.2  0.00525116
     344.4  0.00525648
     344.6  0.00523599
     344.8  0.00524119
       345  0.00522723
     345.2  0.00523486
     345.4  0.00523401
     345.6   0.0052201
     345.8  0.00526825
       346  0.00528394
     346.2  0.00525548
     346.4   0.0052744
     346.6  0.00525242
     346.8  0.00523515
       347  0.00517583
     347.2  0.00521865
     347.4  0.00523677
     347.6  0.00522684
     347.8  0.00525784
       348   0.0052722
     348.2  0.00525622
     348.4  0.00525828
     348.6  0.00526117
     348.8  0.00523541
       349  0.00519312
     349.2   0.0052364
     349.4  0.00527921
     349.6  0.00520949
     349.8  0.00523602
       350   0.0052819
     350.2  0.00529848
     350.4  0.00528142
     350.6    0.005304
     350.8  0.00528146
       351  0.00525948
     351.2  0.00522049
     351.4  0.00524704
     351.6  0.00525403
     351.8  0.00524328
       352  0.00521892
     352.2  0.00524307
     352.4  0.00528025
     352.6  0.00527472
     352.8  0.00525161
       353  0.00526704
     353.2  0.00528959
     353.4  0.00526471
     353.6   0.0051976
     353.8  0.00518569
       354  0.00524271
     354.2  0.00526796
     354.4  0.00526926
     354.6  0.00527286
     354.8  0.00529251
       355  0.00526734
     355.2  0.00523353
     355.4  0.00524808
     355.6  0.00522424
     355.8  0.00521879
       356   0.0052496
     356.2  0.00526575
     356.4  0.00527963
     356.6  0.00529379
     356.8  0.00531391
       357  0.00526732
     357.2  0.00525376
     357.4  0.00522472
     357.6   0.0052467
     357.8  0.00526402
       358   0.0052696
     358.2  0.00524144
     358.4  0.00525234
     358.6  0.00526132
     358.8   0.0052722
       359  0.00527595
     359.2  0.00528327
     359.4   0.0052797
     359.6  0.00524093
     359.8  0.00523676
       360  0.00526986
     360.2  0.00527653
     360.4  0.00526621
     360.6    0.005269
     360.8  0.00526923
       361  0.00528489
     361.2    0.005289
     361.4  0.00528824
     361.6  0.00523302
     361.8  0.00520684
       362  0.00522794
     362.2  0.00528461
     362.4  0.00531542
     362.6  0.00527112
     362.8  0.00524698
       363  0.00526401
     363.2  0.00529391
     363.4  0.00529578
     363.6   0.0052818
     363.8  0.00526335
       364  0.00530473
     364.2  0.00527333
     364.4   0.0052289
     364.6  0.00521791
     364.8  0.00523932
       365  0.00525845
     365.2  0.00526336
     365.4  0.00526628
     365.6  0.00527846
     365.8  0.00526341
       366  0.00524539
     366.2  0.00522602
     366.4  0.00529299
     366.6  0.00529509
     366.8  0.00526009
       367   0.0051882
     367.2   0.0052476
     367.4  0.00525976
     367.6  0.00523076
     367.8  0.00526559
       368   0.0052584
     368.2  0.00524129
     368.4  0.00528526
     368.6  0.00527621
     368.8  0.00527991
       369  0.00523735
     369.2  0.00522652
     369.4  0.00525223
     369.6   0.0052574
     369.8  0.00529999
       370  0.00531439
     370.2    0.005309
     370.4   0.0052898
     370.6  0.00529718
     370.8  0.00527464
       371  0.00527676
     371.2  0.00524785
     371.4  0.00528742
     371.6  0.00526244
     371.8  0.00527994
       372  0.00530313
     372.2  0.00529199
     372.4  0.00529431
     372.6  0.00526323
     372.8  0.00522765
       373  0.00525434
     373.2  0.00528427
     373.4  0.00527513
     373.6   0.0052855
     373.8  0.00529146
       374  0.00530969
     374.2  0.00530895
     374.4  0.00529962
     374.6  0.00524655
     374.8  0.00525872
       375  0.00525752
     375.2  0.00524589
     375.4  0.00527074
     375.6    0.005274
     375.8  0.00527461
       376  0.00526373
     376.2  0.00527297
     376.4  0.00528262
     376.6  0.00528063
     376.8  0.00528956
       377    0.005219
     377.2  0.00526276
     377.4  0.00527067
     377.6  0.00527474
     377.8  0.00524772
       378  0.00525345
     378.2  0.00529829
     378.4  0.00528429
     378.6  0.00527404
     378.8   0.0052669
       379  0.00525483
     379.2  0.00525972
     379.4  0.00527962
     379.6  0.00528802
     379.8  0.00531471
       380  0.00530313
     380.2  0.00529242
     380.4  0.00526485
     380.6  0.00525999
     380.8  0.00524594
       381  0.00526815
     381.2  0.00526982
     381.4  0.00528139
     381.6  0.00527858
     381.8  0.00534052
       382  0.00534051
     382.2  0.00529905
     382.4  0.00524611
     382.6  0.00522515
     382.8  0.00524942
       383  0.00527662
     383.2   0.0053228
     383.4  0.00530883
     383.6  0.00530756
     383.8  0.00530486
       384  0.00532703
     384.2  0.00527615
     384.4   0.0052581
     384.6  0.00523258
     384.8   0.0052577
       385  0.00529085
     385.2  0.00530339
     385.4  0.00528174
     385.6  0.00525537
     385.8  0.00526371
       386  0.00531102
     386.2  0.00528314
     386.4  0.00526772
     386.6  0.00526968
     386.8  0.00528022
       387  0.00528591
     387.2  0.00530965
     387.4  0.00530748
     387.6  0.00527767
     387.8  0.00527356
       388  0.00526534
     388.2  0.00527098
     388.4  0.00527505
     388.6  0.00525729
     388.8  0.00526173
       389  0.00531556
     389.2  0.00532547
     389.4  0.00534224
     389.6  0.00525692
     389.8  0.00526758
       390  0.00528098
     390.2  0.00527854
     390.4  0.00525343
     390.6  0.00529299
     390.8  0.00528816
       391  0.00530165
     391.2  0.00535979
     391.4  0.00537323
     391.6  0.00532634
     391.8  0.00530313
       392  0.00525948
     392.2  0.00527498
     392.4  0.00529151
     392.6  0.00522968
     392.8  0.00527733
       393  0.00534559
     393.2  0.00534815
     393.4    0.005293
     393.6  0.00529309
     393.8  0.00529697
       394  0.00531422
     394.2   0.0052738
     394.4  0.00524802
     394.6  0.00523659
     394.8   0.0052923
       395  0.00532233
     395.2  0.00531747
     395.4  0.00533813
     395.6  0.00529313
     395.8  0.00527892
       396  0.00529949
     396.2  0.00525329
     396.4  0.00528219
     396.6  0.00529215
     396.8  0.00534365
       397  0.00525212
     397.2  0.00528658
     397.4  0.00528972
     397.6  0.00529666
     397.8  0.00532197
       398  0.00529725
     398.2  0.00527657
     398.4  0.00526781
     398.6  0.00526163
     398.8  0.00528786
       399  0.00531105
     399.2  0.00530688
     399.4  0.00529678
     399.6   0.0052724
     399.8  0.00530128
       400  0.00530521
     400.2  0.00528355
     400.4   0.0052468
     400.6  0.00527401
     400.8  0.00531056
       401  0.00533584
     401.2  0.00533492
     401.4  0.00537018
     401.6  0.00530621
     401.8  0.00530221
       402  0.00524433
     402.2   0.0052748
     402.4  0.00528558
     402.6  0.00526144
     402.8  0.00527832
       403  0.00530344
     403.2  0.00533667
     403.4  0.00533685
     403.6  0.00531217
     403.8  0.00527499
       404  0.00529132
     404.2  0.00529294
     404.4  0.00530231
     404.6  0.00528534
     404.8  0.00526472
       405  0.00525682
     405.2  0.00529269
     405.4  0.00531262
     405.6  0.00531506
     405.8  0.00528563
       406  0.00529142
     406.2  0.00528862
     406.4  0.00530403
     406.6  0.00529158
     406.8  0.00528635
       407  0.00526969
     407.2  0.00531284
     407.4  0.00527034
     407.6   0.0052928
     407.8  0.00533074
       408  0.00532863
     408.2  0.00528703
     408.4  0.00526696
     408.6  0.00526848
     408.8  0.00531932
       409  0.00531324
     409.2  0.00530229
     409.4  0.00531651
     409.6  0.00528054
     409.8  0.00532664
       410  0.00536658
     410.2  0.00532096
     410.4  0.00527783
     410.6  0.00530961
     410.8  0.00530179
       411  0.00529214
     411.2  0.00529581
     411.4  0.00530791
     411.6   0.0052695
     411.8  0.00531048
       412  0.00528487
     412.2  0.00532587
     412.4  0.00534433
     412.6  0.00531746
     412.8  0.00530374
       413  0.00530948
     413.2  0.00533211
     413.4  0.00533207
     413.6  0.00527531
     413.8  0.00525937
       414  0.00529157
     414.2  0.00532918
     414.4  0.00534534
     414.6  0.00529552
     414.8  0.00529875
       415  0.00528981
     415.2  0.00528091
     415.4  0.00529121
     415.6  0.00525996
     415.8  0.00527981
       416  0.00530171
     416.2  0.00526938
     416.4  0.00533236
     416.6  0.00532762
     416.8  0.00530847
       417  0.00526036
     417.2  0.00531086
     417.4   0.0052659
     417.6  0.00526355
     417.8  0.00530191
       418  0.00529596
     418.2  0.00529594
     418.4  0.00531727
     418.6  0.00526501
     418.8  0.00532498
       419  0.00534791
     419.2  0.00530811
     419.4  0.00530019
     419.6  0.00528093
     419.8   0.0052784
       420  0.00528854
     420.2  0.00531588
     420.4  0.00532086
     420.6   0.0053544
     420.8  0.00534014
       421  0.00531397
     421.2  0.00528553
     421.4  0.00528473
     421.6  0.00528915
     421.8  0.00532552
       422  0.00532561
     422.2  0.00534434
     422.4  0.00532576
     422.6  0.00530329
     422.8  0.00529788
       423  0.00530703
     423.2  0.00528695
     423.4  0.00532563
     423.6  0.00532662
     423.8  0.00530589
       424  0.00531631
     424.2  0.00533618
     424.4  0.00533675
     424.6  0.00529525
     424.8   0.0052781
       425   0.0052902
     425.2  0.00531946
     425.4  0.00531754
     425.6   0.0052747
     425.8  0.00528517
       426  0.00533689
     426.2  0.00531604
     426.4  0.00531285
     426.6  0.00531702
     426.8  0.00533184
       427  0.00524334
     427.2  0.00529644
     427.4  0.00529243
     427.6  0.00529623
     427.8  0.00530874
       428  0.00528804
     428.2  0.00529059
     428.4  0.00529554
     428.6  0.00531531
     428.8  0.00535161
       429  0.00535168
     429.2  0.00532647
     429.4   0.0053016
     429.6   0.0052922
     429.8  0.00530354
       430  0.00528436
     430.2  0.00533675
     430.4  0.00531719
     430.6  0.00529631
     430.8   0.0053135
       431  0.00532481
     431.2  0.00533576
     431.4  0.00535623
     431.6   0.0053114
     431.8  0.00534193
       432  0.00530767
     432.2  0.00531909
     432.4   0.0053501
     432.6  0.00532568
     432.8  0.00528682
       433  0.00526943
     433.2  0.00532659
     433.4  0.00534628
     433.6  0.00532968
     433.8  0.00533071
       434  0.00532966
     434.2  0.00529377
     434.4  0.00529331
     434.6  0.00529898
     434.8   0.0053318
       435  0.00532595
     435.2  0.00530362
     435.4  0.00531923
     435.6  0.00530625
     435.8  0.00528414
       436  0.00528878
     436.2   0.0053391
     436.4  0.00534834
     436.6  0.00530239
     436.8  0.00531506
       437  0.00531433
     437.2  0.00532306
     437.4  0.00528062
     437.6  0.00526412
     437.8  0.00528941
       438  0.00532205
     438.2    0.005291
     438.4  0.00529055
     438.6  0.00533805
     438.8  0.00537592
       439  0.00531961
     439.2  0.00525898
     439.4  0.00526534
     439.6  0.00527569
     439.8  0.00533317
       440  0.00537407
     440.2  0.00537922
     440.4  0.00530281
     440.6  0.00527919
     440.8  0.00535212
       441  0.00536847
     441.2   0.0053111
     441.4  0.00528993
     441.6  0.00525878
     441.8   0.0053681
       442  0.00538087
     442.2   0.0053144
     442.4  0.00529793
     442.6   0.0052849
     442.8  0.00527411
       443  0.00533596
     443.2   0.0053574
     443.4  0.00536135
     443.6  0.00533775
     443.8  0.00530514
       444  0.00533401
     444.2  0.00532457
     444.4  0.00532946
     444.6  0.00531011
     444.8  0.00532234
       445  0.00529678
     445.2  0.00529055
     445.4  0.00533091
     445.6   0.0053212
     445.8  0.00530775
       446   0.0053175
     446.2  0.00532457
     446.4  0.00533862
     446.6  0.00534258
     446.8  0.00532918
       447  0.00526387
     447.2  0.00528948
     447.4   0.0052884
     447.6  0.00534246
     447.8  0.00533954
       448   0.0053284
     448.2   0.0053177
     448.4  0.00534015
     448.6  0.00535385
     448.8  0.00533757
       449  0.00527539
     449.2  0.00529144
     449.4  0.00530584
     449.6  0.00529062
     449.8    0.005361
       450  0.00535001
     450.2  0.00533698
     450.4  0.00532936
     450.6  0.00534639
     450.8  0.00534056
       451  0.00533616
     451.2  0.00529754
     451.4  0.00531186
     451.6   0.0053102
     451.8  0.00530633
       452   0.0052741
     452.2  0.00529414
     452.4  0.00533546
     452.6  0.00534305
     452.8  0.00535666
       453  0.00538218
     453.2  0.00536835
     453.4  0.00534298
     453.6  0.00529203
     453.8  0.00524804
       454  0.00528081
     454.2  0.00529929
     454.4  0.00532374
     454.6  0.00531476
     454.8  0.00536328
       455  0.00535331
     455.2  0.00532547
     455.4  0.00531512
     455.6  0.00527622
     455.8  0.00529372
       456  0.00530929
     456.2  0.00528853
     456.4  0.00530128
     456.6   0.0053576
     456.8  0.00540138
       457  0.00529745
     457.2  0.00530805
     457.4  0.00529019
     457.6  0.00530712
     457.8  0.00533243
       458  0.00532711
     458.2  0.00530585
     458.4  0.00531022
     458.6  0.00532943
     458.8  0.00536176
       459  0.00535542
     459.2  0.00532019
     459.4   0.0052991
     459.6  0.00529527
     459.8   0.0053209
       460  0.00532614
     460.2  0.00533665
     460.4  0.00531203
     460.6   0.0053378
     460.8  0.00534935
       461  0.00532722
     461.2  0.00529742
     461.4  0.00533254
     461.6  0.00531829
     461.8  0.00534513
       462  0.00535206
     462.2  0.00534755
     462.4  0.00530005
     462.6  0.00529987
     462.8  0.00534312
       463  0.00535071
     463.2  0.00532221
     463.4  0.00530584
     463.6  0.00529502
     463.8   0.0053223
       464  0.00536699
     464.2  0.00535535
     464.4   0.0053421
     464.6  0.00537829
     464.8  0.00536399
       465  0.00529662
     465.2  0.00525732
     465.4  0.00531171
     465.6  0.00529545
     465.8   0.0052822
       466  0.00534214
     466.2  0.00532962
     466.4  0.00531009
     466.6   0.0053472
     466.8  0.00535714
       467  0.00531521
     467.2  0.00536492
     467.4  0.00534979
     467.6   0.0053452
     467.8  0.00530029
       468  0.00529641
     468.2   0.0052994
     468.4  0.00531299
     468.6   0.0053328
     468.8  0.00535869
       469  0.00535245
     469.2   0.0053423
     469.4  0.00533932
     469.6  0.00531153
     469.8  0.00534151
       470  0.00531076
     470.2  0.00530118
     470.4   0.0053036
     470.6   0.0053172
     470.8  0.00531056
       471  0.00533983
     471.2  0.00535156
     471.4  0.00539492
     471.6  0.00534044
     471.8  0.00536638
       472  0.00537435
     472.2  0.00534474
     472.4  0.00529917
     472.6  0.00527942
     472.8  0.00531289
       473  0.00530192
     473.2  0.00530183
     473.4  0.00534898
     473.6   0.0053562
     473.8  0.00532939
       474  0.00537047
     474.2  0.00538753
     474.4  0.00533071
     474.6  0.00524563
     474.8  0.00526602
       475  0.00530019
     475.2  0.00533476
     475.4  0.00538437
     475.6  0.00534883
     475.8  0.00531198
       476  0.00532639
     476.2  0.00532973
     476.4  0.00533895
     476.6  0.00535101
     476.8  0.00535655
       477  0.00527561
     477.2  0.00531449
     477.4  0.00532005
     477.6  0.00532273
     477.8  0.00532026
       478  0.00531448
     478.2  0.00535762
     478.4  0.00535679
     478.6  0.00533465
     478.8  0.00531702
       479  0.00531535
     479.2  0.00527276
     479.4  0.00529607
     479.6  0.00532533
     479.8  0.00539678
       480  0.00537773
     480.2   0.0053627
     480.4  0.00531615
     480.6  0.00534027
     480.8  0.00537108
       481  0.00532816
     481.2  0.00531532
     481.4  0.00534218
     481.6  0.00532595
     481.8   0.0053307
       482    0.005291
     482.2  0.00534212
     482.4  0.00536801
     482.6  0.00535187
     482.8  0.00534408
       483  0.00536758
     483.2  0.00534314
     483.4  0.00535262
     483.6   0.0053451
     483.8  0.00532439
       484  0.00535827
     484.2  0.00532582
     484.4  0.00530283
     484.6  0.00531365
     484.8  0.00534611
       485   0.0053573
     485.2  0.00532775
     485.4  0.00535417
     485.6  0.00538856
     485.8  0.00535093
       486  0.00531795
     486.2  0.00529762
     486.4  0.00532717
     486.6  0.00534357
     486.8  0.00539841
       487  0.00532177
     487.2  0.00534766
     487.4  0.00536994
     487.6   0.0053577
     487.8  0.00536928
       488  0.00535133
     488.2  0.00529467
     488.4  0.00531386
     488.6   0.0053148
     488.8  0.00532902
       489  0.00536188
     489.2  0.00531869
     489.4  0.00535346
     489.6  0.00536238
     489.8  0.00539314
       490  0.00535901
     490.2  0.00530639
     490.4  0.00529361
     490.6  0.00532356
     490.8  0.00534527
       491  0.00535227
     491.2  0.00533139
     491.4  0.00537982
     491.6  0.00539437
     491.8  0.00536807
       492  0.00533963
     492.2  0.00534689
     492.4  0.00535136
     492.6  0.00533485
     492.8  0.00535542
       493  0.00535156
     493.2  0.00536004
     493.4  0.00537319
     493.6  0.00535055
     493.8  0.00532587
       494  0.00532452
     494.2  0.00533679
     494.4   0.0053714
     494.6  0.00536217
     494.8  0.00537801
       495  0.00536398
     495.2  0.00533664
     495.4  0.00535505
     495.6  0.00533833
     495.8   0.0053447
       496  0.00534013
     496.2  0.00529383
     496.4  0.00532038
     496.6  0.00536823
     496.8  0.00540665
       497  0.00536767
     497.2  0.00539337
     497.4  0.00533451
     497.6  0.00531844
     497.8   0.0053109
       498  0.00532979
     498.2  0.00533175
     498.4  0.00532994
     498.6  0.00533001
     498.8  0.00537946
       499  0.00540785
     499.2  0.00538507
     499.4  0.00534577
     499.6  0.00529803
     499.8  0.00532924
       500  0.00532737
     500.2  0.00536026
     500.4  0.00535581
     500.6   0.0053855
     500.8  0.00540076
       501  0.00540419
     501.2  0.00537994
     501.4   0.0053475
     501.6  0.00528054
     501.8  0.00529794
       502  0.00532311
     502.2  0.00533668
     502.4  0.00534796
     502.6   0.0053402
     502.8  0.00538108
       503  0.00539025
     503.2  0.00537179
     503.4  0.00538243
     503.6  0.00534673
     503.8  0.00532751
       504  0.00535944
     504.2   0.0053606
     504.4  0.00537781
     504.6  0.00533574
     504.8  0.00533751
       505  0.00534803
     505.2  0.00536956
     505.4  0.00537976
     505.6  0.00537704
     505.8  0.00535927
       506  0.00537835
     506.2  0.00533419
     506.4  0.00532172
     506.6  0.00531562
     506.8  0.00537959
       507  0.00535732
     507.2  0.00535846
     507.4  0.00530566
     507.6  0.00535423
     507.8  0.00538105
       508  0.00535548
     508.2  0.00535261
     508.4  0.00535154
     508.6  0.00536667
     508.8   0.0053969
       509  0.00535216
     509.2  0.00532699
     509.4  0.00534263
     509.6  0.00536098
     509.8  0.00540483
       510  0.00537034
     510.2  0.00533164
     510.4  0.00533474
     510.6  0.00533096
     510.8  0.00536311
       511   0.0053684
     511.2  0.00535122
     511.4    0.005404
     511.6  0.00535114
     511.8  0.00536339
       512  0.00533009
     512.2  0.00535043
     512.4  0.00535048
     512.6  0.00533984
     512.8   0.0053794
       513  0.00537863
     513.2  0.00541562
     513.4  0.00541466
     513.6  0.00537294
     513.8  0.00530006
       514  0.00533231
     514.2  0.00533583
     514.4  0.00536968
     514.6  0.00536663
     514.8  0.00537356
       515  0.00535763
     515.2  0.00537847
     515.4  0.00540064
     515.6  0.00538535
     515.8  0.00532806
       516  0.00533531
     516.2  0.00529617
     516.4  0.00533448
     516.6  0.00535507
     516.8  0.00541124
       517  0.00537012
     517.2  0.00537741
     517.4  0.00535551
     517.6  0.00536885
     517.8  0.00540462
       518   0.0053578
     518.2    0.005333
     518.4  0.00529636
     518.6   0.0052946
     518.8  0.00534575
       519  0.00535708
     519.2  0.00536802
     519.4  0.00537715
     519.6  0.00534427
     519.8  0.00536955
       520  0.00539261
     520.2   0.0053891
     520.4  0.00532683
     520.6  0.00535285
     520.8  0.00533093
       521  0.00532723
     521.2  0.00535286
     521.4  0.00541068
     521.6  0.00535255
     521.8  0.00535354
       522  0.00534757
     522.2  0.00541902
     522.4  0.00539496
     522.6  0.00539048
     522.8  0.00534864
       523  0.00533867
     523.2  0.00539378
     523.4  0.00540638
     523.6  0.00536908
     523.8  0.00537993
       524  0.00540146
     524.2  0.00536251
     524.4  0.00536471
     524.6  0.00537026
     524.8  0.00538094
       525  0.00535463
     525.2  0.00533437
     525.4  0.00531958
     525.6   0.0053478
     525.8  0.00534573
       526  0.00537206
     526.2  0.00536084
     526.4  0.00539427
     526.6  0.00539399
     526.8  0.00540339
       527  0.00533261
     527.2  0.00535508
     527.4  0.00536421
     527.6  0.00540178
     527.8  0.00537172
       528  0.00531088
     528.2  0.00532732
     528.4  0.00537308
     528.6  0.00541273
     528.8   0.0054033
       529      0.0054
     529.2  0.00535089
     529.4  0.00532919
     529.6   0.0053627
     529.8  0.00544077
       530  0.00538024
     530.2  0.00533084
     530.4  0.00533975
     530.6  0.00537614
     530.8  0.00539969
       531  0.00540757
     531.2  0.00538666
     531.4   0.0053675
     531.6  0.00533018
     531.8  0.00538397
       532  0.00534248
     532.2  0.00535736
     532.4  0.00537135
     532.6  0.00538215
     532.8  0.00540769
       533  0.00535836
     533.2  0.00533226
     533.4  0.00537004
     533.6  0.00537204
     533.8  0.00533521
       534  0.00538376
     534.2  0.00539505
     534.4  0.00537363
     534.6   0.0053389
     534.8  0.00536467
       535  0.00537469
     535.2  0.00537063
     535.4  0.00534018
     535.6  0.00536603
     535.8  0.00538174
       536  0.00541419
     536.2  0.00538156
     536.4   0.0053757
     536.6  0.00538181
     536.8  0.00537362
       537  0.00531489
     537.2  0.00537107
     537.4    0.005363
     537.6  0.00538538
     537.8  0.00539816
       538  0.00537923
     538.2  0.00539031
     538.4  0.00538212
     538.6  0.00540576
     538.8  0.00535283
       539  0.00533477
     539.2  0.00533714
     539.4  0.00532414
     539.6   0.0053804
     539.8  0.00544831
       540   0.0053889
     540.2   0.0053722
     540.4  0.00536946
     540.6  0.00539676
     540.8  0.00538338
       541  0.00535501
     541.2   0.0053695
     541.4  0.00538773
     541.6  0.00535963
     541.8   0.0053619
       542   0.0053698
     542.2  0.00539139
     542.4  0.00536352
     542.6   0.0053631
     542.8  0.00540125
       543  0.00539343
     543.2  0.00537865
     543.4   0.0054066
     543.6  0.00539679
     543.8  0.00532705
       544  0.00535823
     544.2  0.00537674
     544.4   0.0053705
     544.6  0.00533427
     544.8  0.00538424
       545  0.00538514
     545.2  0.00537109
     545.4  0.00540226
     545.6  0.00536484
     545.8  0.00534789
       546  0.00538285
     546.2  0.00530721
     546.4  0.00536184
     546.6  0.00542172
     546.8  0.00543137
       547  0.00533808
     547.2  0.00536043
     547.4  0.00535954
     547.6  0.00539307
     547.8  0.00535656
       548  0.00529852
     548.2  0.00533545
     548.4  0.00533782
     548.6  0.00538959
     548.8  0.00541187
       549  0.00541294
     549.2   0.0053825
     549.4  0.00537422
     549.6  0.00535087
     549.8   0.0054165
       550  0.00536946
     550.2  0.00533383
     550.4  0.00538349
     550.6  0.00540547
     550.8  0.00537733
       551  0.00537625
     551.2  0.00536452
     551.4  0.00539345
     551.6  0.00539214
     551.8  0.00540052
       552  0.00537118
     552.2  0.00533821
     552.4  0.00536044
     552.6  0.00538153
     552.8   0.0053842
       553  0.00539228
     553.2  0.00536896
     553.4  0.00537548
     553.6  0.00536786
     553.8  0.00533661
       554  0.00541068
     554.2  0.00539642
     554.4  0.00539868
     554.6  0.00535868
     554.8  0.00536526
       555  0.00536696
     555.2   0.0053465
     555.4  0.00536032
     555.6  0.00538407
     555.8  0.00539283
       556  0.00537715
     556.2  0.00533937
     556.4  0.00536593
     556.6  0.00539532
     556.8  0.00540721
       557  0.00532245
     557.2  0.00537435
     557.4   0.0053956
     557.6  0.00542218
     557.8  0.00540652
       558  0.00532018
     558.2  0.00533859
     558.4  0.00532262
     558.6  0.00533176
     558.8  0.00540875
       559   0.0054004
     559.2   0.0053613
     559.4  0.00536981
     559.6  0.00538479
     559.8  0.00539394
       560  0.00535363
     560.2  0.00533709
     560.4  0.00534677
     560.6  0.00539661
     560.8  0.00542322
       561  0.00537118
     561.2  0.00538018
     561.4  0.00541126
     561.6  0.00535968
     561.8  0.00539939
       562  0.00539069
     562.2  0.00539977
     562.4  0.00538111
     562.6  0.00535209
     562.8  0.00537217
       563  0.00538927
     563.2  0.00539177
     563.4   0.0053926
     563.6  0.00537212
     563.8  0.00539597
       564  0.00545326
     564.2  0.00543033
     564.4  0.00540348
     564.6  0.00534356
     564.8  0.00531345
       565  0.00535296
     565.2  0.00540309
     565.4  0.00538242
     565.6  0.00538143
     565.8  0.00537765
       566  0.00541455
     566.2  0.00544067
     566.4  0.00541952
     566.6  0.00535195
     566.8  0.00535595
       567  0.00531382
     567.2  0.00535247
     567.4  0.00536859
     567.6  0.00537743
     567.8  0.00540758
       568  0.00541211
     568.2  0.00539672
     568.4  0.00535591
     568.6  0.00538646
     568.8  0.00538493
       569  0.00533955
     569.2  0.00534775
     569.4  0.00537759
     569.6  0.00538785
     569.8  0.00542166
       570  0.00540848
     570.2  0.00538482
     570.4  0.00539009
     570.6    0.005398
     570.8   0.0053968
       571  0.00534612
     571.2  0.00531442
     571.4  0.00539981
     571.6  0.00535888
     571.8  0.00539513
       572   0.0054012
     572.2  0.00542899
     572.4  0.00542697
     572.6  0.00539514
     572.8  0.00537274
       573  0.00537828
     573.2  0.00540816
     573.4  0.00539479
     573.6  0.00538636
     573.8  0.00535467
       574  0.00541214
     574.2  0.00539739
     574.4  0.00539968
     574.6  0.00535857
     574.8  0.00536731
       575  0.00540715
     575.2  0.00538492
     575.4  0.00540498
     575.6  0.00543548
     575.8  0.00538621
       576   0.0053656
     576.2  0.00534993
     576.4  0.00539134
     576.6  0.00540234
     576.8  0.00539301
       577  0.00532885
     577.2  0.00535262
     577.4  0.00536647
     577.6  0.00544836
     577.8  0.00544363
       578  0.00538039
     578.2  0.00534948
     578.4   0.0053565
     578.6  0.00538575
     578.8  0.00541052
       579  0.00540424
     579.2  0.00538834
     579.4  0.00535347
     579.6  0.00537581
     579.8  0.00540222
       580  0.00535951
     580.2  0.00538837
     580.4  0.00540616
     580.6   0.0054324
     580.8  0.00542327
       581  0.00540679
     581.2  0.00539894
     581.4  0.00544931
     581.6  0.00538782
     581.8  0.00535287
       582  0.00533642
     582.2  0.00536306
     582.4  0.00533605
     582.6  0.00535898
     582.8  0.00541558
       583  0.00541577
     583.2  0.00539466
     583.4  0.00539898
     583.6  0.00537481
     583.8  0.00538864
       584  0.00541274
     584.2  0.00536602
     584.4   0.0053755
     584.6  0.00536558
     584.8  0.00538689
       585  0.00542316
     585.2  0.00540953
     585.4  0.00539301
     585.6  0.00539113
     585.8  0.00538172
       586  0.00541677
     586.2  0.00537466
     586.4  0.00537336
     586.6  0.00535659
     586.8    0.005393
       587  0.00537195
     587.2  0.00538807
     587.4  0.00538497
     587.6  0.00540571
     587.8  0.00541692
       588  0.00538016
     588.2   0.0053737
     588.4  0.00538245
     588.6  0.00535151
     588.8  0.00538934
       589  0.00538841
     589.2  0.00537404
     589.4  0.00542063
     589.6  0.00543903
     589.8  0.00541656
       590  0.00540933
     590.2  0.00542184
     590.4  0.00538045
     590.6  0.00538402
     590.8  0.00541516
       591  0.00542374
     591.2  0.00538446
     591.4  0.00540646
     591.6  0.00538903
     591.8  0.00539219
       592  0.00536661
     592.2  0.00538189
     592.4  0.00539953
     592.6  0.00541626
     592.8  0.00541234
       593  0.00541586
     593.2  0.00542479
     593.4  0.00543183
     593.6   0.0054167
     593.8  0.00537042
       594  0.00542499
     594.2  0.00542497
     594.4  0.00543401
     594.6  0.00541126
     594.8  0.00538438
       595  0.00536122
     595.2  0.00537807
     595.4  0.00537018
     595.6  0.00539829
     595.8  0.00540425
       596  0.00538832
     596.2  0.00537702
     596.4  0.00543623
     596.6  0.00543579
     596.8  0.00540845
       597  0.00535284
     597.2  0.00542218
     597.4  0.00541622
     597.6  0.00536959
     597.8  0.00540461
       598  0.00537901
     598.2  0.00534404
     598.4  0.00536537
     598.6  0.00541794
     598.8  0.00546828
       599  0.00545422
     599.2  0.00541539
     599.4  0.00538003
     599.6  0.00536151
     599.8  0.00540498
       600   0.0054084
     600.2  0.00539762
     600.4  0.00539016
     600.6  0.00540761
     600.8  0.00541486
       601  0.00543536
     601.2  0.00541745
     601.4  0.00541757
     601.6  0.00540463
     601.8  0.00542859
       602  0.00538871
     602.2   0.0053634
     602.4  0.00537711
     602.6  0.00543802
     602.8  0.00545532
       603   0.0054436
     603.2   0.0054592
     603.4  0.00545874
     603.6  0.00539597
     603.8  0.00532788
       604  0.00539249
     604.2  0.00541403
     604.4  0.00543828
     604.6  0.00540323
     604.8  0.00542669
       605  0.00543318
     605.2  0.00545037
     605.4  0.00543898
     605.6  0.00541039
     605.8  0.00535436
       606  0.00534439
     606.2  0.00540024
     606.4  0.00547856
     606.6  0.00541949
     606.8  0.00542562
       607  0.00533955
     607.2  0.00537544
     607.4   0.0054122
     607.6    0.005427
     607.8  0.00540309
       608  0.00540513
     608.2   0.0054206
     608.4  0.00539993
     608.6  0.00541189
     608.8    0.005409
       609  0.00541413
     609.2  0.00543068
     609.4  0.00538921
     609.6  0.00540288
     609.8  0.00547358
       610  0.00542638
     610.2  0.00538758
     610.4  0.00542172
     610.6  0.00542576
     610.8  0.00543066
       611  0.00542868
     611.2  0.00542052
     611.4  0.00545118
     611.6  0.00543911
     611.8   0.0054475
       612  0.00544615
     612.2    0.005432
     612.4  0.00538068
     612.6  0.00538274
     612.8  0.00537655
       613  0.00545569
     613.2  0.00544788
     613.4  0.00545296
     613.6  0.00543739
     613.8  0.00536744
       614  0.00541758
     614.2   0.0054414
     614.4  0.00541499
     614.6  0.00536772
     614.8  0.00539535
       615  0.00545533
     615.2  0.00544425
     615.4   0.0054215
     615.6  0.00543333
     615.8  0.00543644
       616  0.00543347
     616.2   0.0053636
     616.4   0.0054016
     616.6  0.00541204
     616.8  0.00543301
       617  0.00540266
     617.2  0.00546799
     617.4  0.00544092
     617.6  0.00538269
     617.8  0.00541018
       618  0.00538309
     618.2  0.00543888
     618.4  0.00544559
     618.6  0.00541864
     618.8   0.0053968
       619  0.00540246
     619.2  0.00538226
     619.4  0.00536993
     619.6  0.00541316
     619.8  0.00550078
       620  0.00545692
     620.2  0.00541249
     620.4  0.00538567
     620.6    0.005427
     620.8   0.0054442
       621  0.00545305
     621.2  0.00539751
     621.4  0.00543837
     621.6   0.0054422
     621.8  0.00545535
       622  0.00543383
     622.2  0.00542214
     622.4  0.00539588
     622.6  0.00541311
     622.8  0.00544244
       623  0.00545629
     623.2  0.00543971
     623.4   0.0054289
     623.6  0.00542211
     623.8  0.00541771
       624  0.00543874
     624.2  0.00545461
     624.4  0.00541034
     624.6  0.00540912
     624.8  0.00543769
       625   0.0054551
     625.2  0.00539811
     625.4  0.00536321
     625.6  0.00540165
     625.8  0.00542616
       626  0.00542431
     626.2  0.00541246
     626.4  0.00544501
     626.6  0.00544735
     626.8  0.00543241
       627  0.00536847
     627.2  0.00538739
     627.4  0.00541212
     627.6  0.00545932
     627.8   0.0054453
       628  0.00538958
     628.2  0.00537385
     628.4  0.00539077
     628.6  0.00539947
     628.8  0.00545227
       629  0.00541352
     629.2  0.00539193
     629.4  0.00541397
     629.6  0.00543484
     629.8  0.00546877
       630  0.00543576
     630.2  0.00542079
     630.4  0.00541569
     630.6  0.00542421
     630.8  0.00542197
       631  0.00541531
     631.2  0.00541551
     631.4  0.00543156
     631.6  0.00541231
     631.8  0.00543901
       632  0.00543075
     632.2  0.00547169
     632.4  0.00546981
     632.6  0.00545138
     632.8  0.00542086
       633  0.00541729
     633.2  0.00537047
     633.4  0.00537835
     633.6  0.00540069
     633.8  0.00542881
       634  0.00548571
     634.2   0.0054348
     634.4  0.00543283
     634.6  0.00538644
     634.8  0.00543544
       635   0.0054473
     635.2  0.00542989
     635.4  0.00543397
     635.6  0.00540319
     635.8   0.0053861
       636  0.00538479
     636.2  0.00539884
     636.4  0.00542112
     636.6  0.00543904
     636.8  0.00545658
       637  0.00542951
     637.2  0.00542814
     637.4  0.00542062
     637.6  0.00542257
     637.8  0.00533291
       638  0.00531718
     638.2  0.00532438
     638.4  0.00538847
     638.6  0.00547021
     638.8  0.00547367
       639  0.00543807
     639.2  0.00544602
     639.4   0.0054653
     639.6  0.00543952
     639.8  0.00539172
       640  0.00533139
     640.2  0.00532961
     640.4  0.00535108
     640.6  0.00548751
     640.8  0.00549804
       641  0.00546349
     641.2   0.0054672
     641.4  0.00549483
     641.6  0.00543588
     641.8  0.00546396
       642  0.00539469
     642.2  0.00539171
     642.4  0.00538376
     642.6  0.00537518
     642.8  0.00539575
       643  0.00544691
     643.2  0.00547099
     643.4  0.00547657
     643.6  0.00543723
     643.8   0.0054063
       644  0.00542087
     644.2  0.00542853
     644.4  0.00541079
     644.6  0.00535263
     644.8  0.00540924
       645  0.00546009
     645.2  0.00544093
     645.4  0.00542388
     645.6  0.00540251
     645.8  0.00540266
       646  0.00541834
     646.2  0.00536968
     646.4   0.0054038
     646.6   0.0054408
     646.8  0.00544805
       647   0.0053345
     647.2  0.00540283
     647.4  0.00545748
     647.6  0.00545482
     647.8  0.00545266
       648  0.00543271
     648.2  0.00543517
     648.4  0.00538581
     648.6  0.00537213
     648.8  0.00540724
       649  0.00542837
     649.2  0.00540961
     649.4  0.00538749
     649.6  0.00541328
     649.8  0.00549854
       650  0.00543771
     650.2  0.00542616
     650.4  0.00544861
     650.6  0.00544226
     650.8  0.00544979
       651  0.00545379
     651.2  0.00546365
     651.4  0.00544967
     651.6  0.00536654
     651.8  0.00540216
       652  0.00542121
     652.2  0.00543974
     652.4  0.00547278
     652.6  0.00544939
     652.8   0.0054399
       653  0.00542524
     653.2  0.00541647
     653.4  0.00540622
     653.6  0.00540729
     653.8  0.00543483
       654   0.0054901
     654.2  0.00549217
     654.4  0.00546757
     654.6  0.00539088
     654.8  0.00543102
       655  0.00544431
     655.2  0.00543259
     655.4   0.0053813
     655.6  0.00540153
     655.8  0.00541934
       656  0.00541384
     656.2  0.00545357
     656.4  0.00545477
     656.6  0.00543558
     656.8   0.0054389
       657  0.00536993
     657.2  0.00540168
     657.4  0.00543818
     657.6  0.00541863
     657.8  0.00538996
       658  0.00544269
     658.2  0.00543859
     658.4  0.00542633
     658.6  0.00544362
     658.8  0.00543008
       659  0.00537625
     659.2   0.0053634
     659.4  0.00539224
     659.6  0.00542936
     659.8  0.00549174
       660  0.00551836
     660.2  0.00548363
     660.4  0.00544142
     660.6  0.00546277
     660.8  0.00544595
       661  0.00534191
     661.2  0.00534701
     661.4  0.00543677
     661.6  0.00544875
     661.8  0.00547465
       662    0.005472
     662.2  0.00545841
     662.4  0.00547592
     662.6  0.00545779
     662.8    0.005422
       663  0.00547564
     663.2  0.00543165
     663.4  0.00538233
     663.6  0.00539755
     663.8  0.00539772
       664  0.00547086
     664.2  0.00547431
     664.4  0.00549898
     664.6  0.00541516
     664.8  0.00542322
       665  0.00540547
     665.2  0.00539382
     665.4  0.00540554
     665.6  0.00542572
     665.8  0.00538219
       666  0.00534705
     666.2   0.0054008
     666.4  0.00545117
     666.6  0.00547738
     666.8  0.00544546
       667  0.00541058
     667.2  0.00546025
     667.4   0.0054351
     667.6  0.00542142
     667.8  0.00536603
       668  0.00532803
     668.2  0.00538444
     668.4  0.00540825
     668.6  0.00542857
     668.8  0.00547357
       669  0.00546636
     669.2  0.00547957
     669.4  0.00542924
     669.6  0.00542142
     669.8  0.00548864
       670   0.0054401
     670.2   0.0053645
     670.4  0.00538216
     670.6  0.00543282
     670.8  0.00546187
       671   0.0054823
     671.2  0.00547577
     671.4  0.00550175
     671.6  0.00546658
     671.8  0.00547723
       672  0.00540364
     672.2  0.00540583
     672.4  0.00541461
     672.6  0.00538761
     672.8   0.0053683
       673  0.00540528
     673.2  0.00545322
     673.4  0.00544498
     673.6  0.00549555
     673.8  0.00545935
       674  0.00546377
     674.2  0.00545271
     674.4  0.00545347
     674.6  0.00540396
     674.8  0.00540816
       675  0.00540585
     675.2  0.00540484
     675.4  0.00544774
     675.6  0.00547728
     675.8  0.00542848
       676  0.00538319
     676.2  0.00545073
     676.4  0.00544315
     676.6   0.0054262
     676.8  0.00543694
       677  0.00540072
     677.2  0.00541396
     677.4  0.00546469
     677.6  0.00545494
     677.8   0.0054047
       678  0.00536369
     678.2  0.00541714
     678.4  0.00546426
     678.6  0.00546308
     678.8  0.00548956
       679  0.00550588
     679.2  0.00543028
     679.4  0.00534274
     679.6  0.00542578
     679.8  0.00550704
       680  0.00545982
     680.2  0.00540137
     680.4  0.00539123
     680.6  0.00543212
     680.8  0.00545409
       681  0.00548065
     681.2  0.00550461
     681.4  0.00550679
     681.6  0.00538724
     681.8  0.00539886
       682  0.00539587
     682.2  0.00543534
     682.4  0.00546509
     682.6  0.00542748
     682.8  0.00542378
       683   0.0055228
     683.2  0.00553146
     683.4  0.00546467
     683.6  0.00541237
     683.8  0.00537524
       684    0.005436
     684.2  0.00541667
     684.4  0.00547606
     684.6  0.00543061
     684.8  0.00539873
       685  0.00542762
     685.2  0.00553751
     685.4  0.00554396
     685.6  0.00543962
     685.8  0.00537779
       686  0.00537784
     686.2  0.00538486
     686.4  0.00545229
     686.6  0.00540852
     686.8  0.00545352
       687   0.0054198
     687.2  0.00541318
     687.4  0.00545538
     687.6  0.00544102
     687.8  0.00542756
       688  0.00537789
     688.2  0.00541093
     688.4  0.00544074
     688.6  0.00546256
     688.8  0.00549357
       689  0.00546808
     689.2  0.00542253
     689.4  0.00539846
     689.6  0.00544917
     689.8  0.00547482
       690  0.00545339
     690.2  0.00542521
     690.4  0.00539888
     690.6  0.00546401
     690.8  0.00545547
       691  0.00541548
     691.2  0.00543967
     691.4  0.00546063
     691.6  0.00543601
     691.8  0.00550678
       692  0.00544959
     692.2   0.0054736
     692.4  0.00547846
     692.6  0.00545218
     692.8  0.00544735
       693  0.00541956
     693.2  0.00538944
     693.4  0.00544258
     693.6  0.00543483
     693.8  0.00542358
       694  0.00546459
     694.2  0.00550123
     694.4  0.00552464
     694.6  0.00542543
     694.8  0.00542725
       695  0.00542263
     695.2  0.00542479
     695.4  0.00542767
     695.6  0.00544082
     695.8  0.00540919
       696  0.00543333
     696.2  0.00544782
     696.4  0.00551979
     696.6  0.00550365
     696.8     0.00546
       697  0.00537649
     697.2  0.00539062
     697.4  0.00542089
     697.6  0.00543596
     697.8  0.00541618
       698  0.00540441
     698.2   0.0054437
     698.4   0.0054483
     698.6  0.00544215
     698.8  0.00547622
       699  0.00548882
     699.2  0.00548502
     699.4  0.00540544
     699.6  0.00541477
     699.8  0.00543316
       700  0.00536569
     700.2  0.00540489
     700.4  0.00543273
     700.6   0.0055362
     700.8  0.00557289
       701  0.00549267
     701.2  0.00546068
     701.4  0.00542083
     701.6  0.00542069
     701.8  0.00545461
       702  0.00542631
     702.2  0.00545768
     702.4  0.00549741
     702.6  0.00545046
     702.8  0.00548051
       703  0.00555595
     703.2  0.00547782
     703.4  0.00543044
     703.6  0.00541856
     703.8  0.00541412
       704  0.00549474
     704.2  0.00546834
     704.4  0.00546324
     704.6  0.00542807
     704.8  0.00545501
       705  0.00547182
     705.2  0.00550303
     705.4  0.00549143
     705.6  0.00548411
     705.8  0.00541475
       706  0.00540203
     706.2  0.00542118
     706.4  0.00543844
     706.6  0.00540516
     706.8  0.00546711
       707  0.00545966
     707.2  0.00546519
     707.4  0.00547561
     707.6  0.00547879
     707.8  0.00548627
       708  0.00541759
     708.2  0.00538514
     708.4  0.00542351
     708.6  0.00544458
     708.8  0.00546923
       709   0.0054616
     709.2  0.00547011
     709.4  0.00544488
     709.6  0.00545566
     709.8  0.00546621
       710  0.00547652
     710.2  0.00545356
     710.4  0.00542851
     710.6   0.0054583
     710.8  0.00547189
       711  0.00549219
     711.2  0.00545181
     711.4  0.00549004
     711.6  0.00545741
     711.8  0.00544208
       712  0.00545864
     712.2  0.00545458
     712.4  0.00546641
     712.6  0.00542844
     712.8  0.00537184
       713  0.00542617
     713.2  0.00545985
     713.4  0.00551668
     713.6  0.00551425
     713.8  0.00545757
       714  0.00546479
     714.2  0.00546269
     714.4  0.00549416
     714.6  0.00544592
     714.8  0.00546584
       715  0.00540887
     715.2  0.00544888
     715.4  0.00551914
     715.6   0.0054547
     715.8  0.00543924
       716  0.00547757
     716.2  0.00546271
     716.4  0.00543141
     716.6  0.00539768
     716.8  0.00544282
       717  0.00541003
     717.2  0.00542075
     717.4   0.0054811
     717.6  0.00554452
     717.8   0.0055466
       718  0.00545353
     718.2  0.00543923
     718.4  0.00544132
     718.6  0.00545009
     718.8  0.00549824
       719  0.00546651
     719.2  0.00547014
     719.4  0.00542481
     719.6  0.00543148
     719.8  0.00550233
       720  0.00550961
     720.2  0.00548563
     720.4  0.00545947
     720.6   0.0054625
     720.8  0.00545216
       721  0.00545578
     721.2  0.00544496
     721.4  0.00549604
     721.6  0.00546217
     721.8   0.0054559
       722  0.00545614
     722.2  0.00546057
     722.4  0.00551537
     722.6  0.00549484
     722.8  0.00543244
       723   0.0054393
     723.2  0.00541398
     723.4  0.00543616
     723.6  0.00546521
     723.8  0.00550258
       724  0.00549646
     724.2   0.0054765
     724.4  0.00547439
     724.6  0.00544949
     724.8  0.00551973
       725  0.00548208
     725.2   0.0054649
     725.4  0.00549187
     725.6  0.00547244
     725.8  0.00548755
       726  0.00548115
     726.2  0.00550696
     726.4  0.00543652
     726.6  0.00538793
     726.8  0.00545173
       727  0.00543947
     727.2  0.00547554
     727.4  0.00549548
     727.6  0.00546105
     727.8  0.00540381
       728  0.00537077
     728.2   0.0054601
     728.4  0.00551938
     728.6  0.00551448
     728.8  0.00547547
       729  0.00541849
     729.2  0.00543749
     729.4  0.00549173
     729.6  0.00551449
     729.8  0.00542764
       730  0.00543061
     730.2   0.0054704
     730.4  0.00548835
     730.6  0.00546869
     730.8  0.00551584
       731  0.00547426
     731.2  0.00540487
     731.4  0.00545574
     731.6  0.00541564
     731.8  0.00546556
       732  0.00548149
     732.2  0.00554005
     732.4  0.00551963
     732.6  0.00547189
     732.8  0.00548837
       733  0.00550042
     733.2  0.00543444
     733.4  0.00545592
     733.6  0.00545328
     733.8   0.0054246
       734  0.00547364
     734.2  0.00549724
     734.4   0.0054968
     734.6  0.00545653
     734.8  0.00546466
       735   0.0054487
     735.2  0.00549106
     735.4   0.0054786
     735.6  0.00543077
     735.8  0.00541035
       736  0.00540113
     736.2  0.00547478
     736.4  0.00549658
     736.6  0.00544148
     736.8  0.00545066
       737  0.00542286
     737.2  0.00546014
     737.4  0.00548936
     737.6  0.00545058
     737.8  0.00540009
       738   0.0054028
     738.2   0.0054401
     738.4  0.00544458
     738.6  0.00545746
     738.8  0.00545626
       739  0.00544896
     739.2  0.00553244
     739.4  0.00547319
     739.6  0.00545344
     739.8  0.00542524
       740  0.00544728
     740.2  0.00545445
     740.4  0.00543052
     740.6  0.00545674
     740.8  0.00550769
       741  0.00551294
     741.2  0.00549422
     741.4  0.00546677
     741.6  0.00545284
     741.8  0.00552837
       742  0.00549697
     742.2  0.00548013
     742.4  0.00544636
     742.6  0.00546258
     742.8  0.00538903
       743  0.00542574
     743.2  0.00545191
     743.4  0.00550904
     743.6  0.00554634
     743.8  0.00546623
       744  0.00548846
     744.2  0.00551005
     744.4  0.00548228
     744.6  0.00537855
     744.8  0.00541109
       745  0.00542094
     745.2  0.00546843
     745.4  0.00546631
     745.6  0.00550823
     745.8  0.00550755
       746  0.00548217
     746.2  0.00545267
     746.4  0.00546201
     746.6  0.00549016
     746.8  0.00543383
       747  0.00535578
     747.2  0.00537565
     747.4  0.00546984
     747.6  0.00553348
     747.8  0.00544204
       748  0.00545745
     748.2  0.00549791
     748.4  0.00551365
     748.6   0.0054647
     748.8  0.00544415
       749  0.00541531
     749.2  0.00542175
     749.4   0.0054245
     749.6  0.00541097
     749.8  0.00544695
       750   0.0054989
     750.2  0.00555752
     750.4  0.00548805
     750.6   0.0054911
     750.8  0.00547776
       751   0.0054437
     751.2  0.00547578
     751.4  0.00546355
     751.6  0.00540224
     751.8   0.0054167
       752  0.00544237
     752.2  0.00553326
     752.4  0.00553395
     752.6   0.0054789
     752.8  0.00547709
       753  0.00546931
     753.2  0.00543987
     753.4  0.00546799
     753.6  0.00549494
     753.8  0.00542046
       754     0.00544
     754.2  0.00548265
     754.4  0.00550726
     754.6   0.0054701
     754.8  0.00547395
       755  0.00549321
     755.2  0.00548872
     755.4  0.00542189
     755.6  0.00544763
     755.8  0.00547272
       756  0.00548736
     756.2  0.00550761
     756.4   0.0054991
     756.6  0.00540837
     756.8  0.00543931
       757  0.00544372
     757.2  0.00544762
     757.4  0.00547997
     757.6  0.00550338
     757.8  0.00547624
       758  0.00547356
     758.2  0.00543839
     758.4  0.00550474
     758.6  0.00545901
     758.8  0.00542907
       759  0.00543454
     759.2  0.00544428
     759.4  0.00545803
     759.6  0.00550906
     759.8  0.00549189
       760  0.00550652
     760.2  0.00551109
     760.4  0.00549197
     760.6  0.00549867
     760.8  0.00549427
       761   0.0054665
     761.2  0.00549324
     761.4  0.00548883
     761.6  0.00537019
     761.8  0.00544152
       762   0.0054869
     762.2  0.00550766
     762.4   0.0055047
     762.6  0.00544204
     762.8  0.00541342
       763  0.00545291
     763.2  0.00545598
     763.4  0.00551047
     763.6  0.00549876
     763.8  0.00545165
       764  0.00547525
     764.2  0.00549461
     764.4  0.00549458
     764.6  0.00544049
     764.8  0.00545546
       765  0.00542802
     765.2  0.00545222
     765.4  0.00548818
     765.6  0.00549389
     765.8  0.00542985
       766  0.00543731
     766.2   0.0054795
     766.4  0.00545506
     766.6  0.00542235
     766.8   0.0054428
       767  0.00542384
     767.2  0.00544151
     767.4  0.00546595
     767.6  0.00550868
     767.8  0.00546379
       768  0.00544792
     768.2  0.00545044
     768.4  0.00543963
     768.6  0.00539256
     768.8  0.00545828
       769  0.00552845
     769.2  0.00552324
     769.4  0.00546055
     769.6  0.00550715
     769.8  0.00552321
       770    0.005503
     770.2  0.00543739
     770.4  0.00537806
     770.6  0.00538577
     770.8  0.00544403
       771  0.00551803
     771.2  0.00554053
     771.4  0.00551772
     771.6  0.00547175
     771.8  0.00549199
       772  0.00548288
     772.2  0.00544573
     772.4  0.00541769
     772.6  0.00543589
     772.8  0.00544879
       773  0.00553325
     773.2  0.00549264
     773.4  0.00548079
     773.6  0.00550929
     773.8   0.0054862
       774  0.00548204
     774.2  0.00546273
     774.4  0.00544167
     774.6  0.00541806
     774.8  0.00545403
       775  0.00543882
     775.2    0.005513
     775.4  0.00548763
     775.6  0.00549298
     775.8  0.00549905
       776  0.00545729
     776.2  0.00545331
     776.4  0.00549043
     776.6  0.00543478
     776.8  0.00540573
       777  0.00543845
     777.2  0.00548064
     777.4   0.0054697
     777.6  0.00551879
     777.8  0.00548908
       778  0.00543531
     778.2  0.00546209
     778.4  0.00551714
     778.6  0.00543813
     778.8  0.00544592
       779  0.00547861
     779.2  0.00549435
     779.4  0.00550812
     779.6  0.00551708
     779.8  0.00548094
       780  0.00544699
     780.2  0.00547953
     780.4  0.00547252
     780.6  0.00545622
     780.8  0.00551041
       781  0.00544603
     781.2  0.00545112
     781.4  0.00550217
     781.6  0.00550488
     781.8  0.00552354
       782  0.00547982
     782.2  0.00550163
     782.4  0.00553881
     782.6  0.00548903
     782.8   0.0054243
       783  0.00541701
     783.2  0.00539579
     783.4    0.005446
     783.6  0.00549102
     783.8  0.00548793
       784  0.00554273
     784.2  0.00555551
     784.4  0.00550302
     784.6   0.0054512
     784.8  0.00545098
       785  0.00536761
     785.2  0.00542251
     785.4  0.00545731
     785.6  0.00545396
     785.8  0.00549942
       786   0.0055163
     786.2  0.00548332
     786.4  0.00545064
     786.6   0.0053853
     786.8  0.00540677
       787  0.00543352
     787.2  0.00546217
     787.4  0.00548334
     787.6  0.00545654
     787.8  0.00544464
       788  0.00545964
     788.2  0.00549074
     788.4  0.00550991
     788.6  0.00543681
     788.8  0.00542502
       789  0.00537675
     789.2  0.00544358
     789.4  0.00548317
     789.6  0.00552188
     789.8  0.00550121
       790  0.00544221
     790.2  0.00544698
     790.4  0.00544243
     790.6  0.00546658
     790.8  0.00552188
       791  0.00547192
     791.2  0.00544262
     791.4  0.00551254
     791.6  0.00542232
     791.8  0.00544304
       792  0.00546308
     792.2  0.00546561
     792.4  0.00545134
     792.6  0.00549046
     792.8  0.00544737
       793  0.00545622
     793.2  0.00548909
     793.4  0.00547472
     793.6  0.00543659
     793.8  0.00542988
       794  0.00550791
     794.2  0.00549596
     794.4  0.00544303
     794.6  0.00538593
     794.8  0.00542328
       795  0.00546303
     795.2  0.00557793
     795.4  0.00559331
     795.6  0.00545897
     795.8   0.0053782
       796  0.00536559
     796.2  0.00537752
     796.4  0.00541661
     796.6  0.00541686
     796.8  0.00549079
       797  0.00547123
     797.2  0.00548121
     797.4  0.00549247
     797.6  0.00555346
     797.8  0.00547465
       798  0.00541626
     798.2  0.00538099
     798.4  0.00545336
     798.6  0.00542774
     798.8  0.00546754
       799   0.0054721
     799.2  0.00548616
     799.4  0.00546778
     799.6  0.00548174
     799.8  0.00545979
       800  0.00546722
     800.2  0.00548957
     800.4  0.00545629
     800.6  0.00543113
     800.8  0.00541962
       801  0.00542943
     801.2  0.00547973
     801.4  0.00554405
     801.6  0.00550029
     801.8  0.00551724
       802  0.00546456
     802.2  0.00543202
     802.4  0.00547409
     802.6  0.00545329
     802.8  0.00538691
       803  0.00537882
     803.2  0.00541318
     803.4  0.00551275
     803.6  0.00550202
     803.8  0.00539134
       804  0.00543326
     804.2  0.00543271
     804.4  0.00550176
     804.6  0.00551756
     804.8  0.00549378
       805  0.00546018
     805.2  0.00547031
     805.4  0.00544922
     805.6  0.00540734
     805.8  0.00542779
       806  0.00546026
     806.2  0.00546366
     806.4  0.00546022
     806.6  0.00550483
     806.8  0.00548367
       807  0.00544815
     807.2  0.00543461
     807.4  0.00539091
     807.6  0.00542944
     807.8  0.00541388
       808  0.00542432
     808.2  0.00542194
     808.4  0.00547337
     808.6  0.00545081
     808.8  0.00545961
       809  0.00548627
     809.2  0.00549892
     809.4  0.00543791
     809.6  0.00548216
     809.8  0.00547962
       810  0.00541071
     810.2  0.00541155
     810.4  0.00541179
     810.6  0.00541769
     810.8  0.00550326
       811  0.00550345
     811.2  0.00547379
     811.4  0.00548354
     811.6  0.00540535
     811.8  0.00545346
       812  0.00544309
     812.2  0.00544438
     812.4  0.00551831
     812.6  0.00552592
     812.8  0.00545289
       813   0.0054582
     813.2  0.00544003
     813.4  0.00543646
     813.6  0.00550199
     813.8   0.0054628
       814  0.00549974
     814.2  0.00552129
     814.4  0.00549198
     814.6  0.00543898
     814.8  0.00540648
       815  0.00533957
     815.2  0.00539598
     815.4  0.00541356
     815.6  0.00546324
     815.8   0.0054733
       816  0.00545917
     816.2  0.00544688
     816.4  0.00544323
     816.6  0.00540038
     816.8  0.00541742
       817  0.00539754
     817.2  0.00545197
     817.4  0.00543455
     817.6  0.00543554
     817.8  0.00545984
       818  0.00543551
     818.2  0.00543883
     818.4  0.00547334
     818.6  0.00545432
     818.8  0.00543748
       819  0.00547225
     819.2  0.00547672
     819.4  0.00543724
     819.6  0.00553884
     819.8  0.00548779
       820  0.00541112
     820.2  0.00543258
     820.4  0.00542066
     820.6  0.00544267
     820.8  0.00549257
       821  0.00547528
     821.2  0.00551346
     821.4  0.00559326
     821.6  0.00552989
     821.8  0.00549335
       822  0.00539975
     822.2  0.00538121
     822.4  0.00543369
     822.6  0.00542224
     822.8  0.00541617
       823  0.00542308
     823.2  0.00543879
     823.4  0.00552358
     823.6   0.0055702
     823.8  0.00549108
       824  0.00546008
     824.2  0.00543245
     824.4  0.00542752
     824.6  0.00545099
     824.8  0.00539235
       825  0.00534886
     825.2   0.0054325
     825.4  0.00543937
     825.6  0.00546869
     825.8  0.00550317
       826  0.00545163
     826.2  0.00542274
     826.4  0.00545589
     826.6   0.0054003
     826.8   0.0054139
       827  0.00539615
     827.2   0.0054319
     827.4  0.00545532
     827.6  0.00542497
     827.8   0.0054204
       828  0.00544392
     828.2  0.00543205
     828.4  0.00547408
     828.6  0.00541017
     828.8  0.00538497
       829  0.00537359
     829.2  0.00545902
     829.4  0.00542489
     829.6   0.0054265
     829.8   0.0053549
       830  0.00541412
     830.2  0.00551604
     830.4   0.0054761
     830.6  0.00552494
     830.8  0.00550481
       831  0.00536866
     831.2  0.00541415
     831.4  0.00555369
     831.6  0.00546554
     831.8  0.00542786
       832  0.00545893
     832.2  0.00550509
     832.4  0.00549905
     832.6  0.00541641
     832.8  0.00539253
       833  0.00542415
     833.2  0.00546833
     833.4  0.00545606
     833.6  0.00547007
     833.8  0.00542751
       834  0.00550798
     834.2  0.00546778
     834.4  0.00539274
     834.6  0.00539935
     834.8  0.00546853
       835  0.00546593
     835.2  0.00541483
     835.4  0.00549847
     835.6  0.00539109
     835.8  0.00543444
       836  0.00547452
     836.2   0.0054568
     836.4  0.00546534
     836.6  0.00548211
     836.8  0.00544179
       837  0.00536111
     837.2  0.00536601
     837.4  0.00538855
     837.6  0.00541327
     837.8  0.00548432
       838   0.0054561
     838.2  0.00546077
     838.4  0.00549973
     838.6  0.00542769
     838.8  0.00546784
       839  0.00542031
     839.2  0.00541587
     839.4  0.00541176
     839.6  0.00549126
     839.8  0.00550011
       840  0.00543566
     840.2  0.00543289
     840.4  0.00546253
     840.6  0.00545287
     840.8  0.00543263
       841  0.00543063
     841.2   0.0055509
     841.4  0.00555052
     841.6   0.0054466
     841.8  0.00546008
       842  0.00540333
     842.2  0.00542332
     842.4  0.00550028
     842.6  0.00548659
     842.8  0.00541874
       843  0.00542031
     843.2  0.00542971
     843.4  0.00546714
     843.6  0.00544511
     843.8  0.00541513
       844  0.00545908
     844.2  0.00549481
     844.4  0.00552288
     844.6  0.00544556
     844.8  0.00548265
       845  0.00544728
     845.2  0.00540979
     845.4  0.00540746
     845.6  0.00545328
     845.8   0.0054898
       846  0.00546877
     846.2  0.00545722
     846.4  0.00542066
     846.6  0.00542195
     846.8   0.0054489
       847  0.00541545
     847.2  0.00542037
     847.4  0.00545265
     847.6  0.00545541
     847.8  0.00545869
       848  0.00542809
     848.2  0.00542291
     848.4  0.00543781
     848.6  0.00547327
     848.8  0.00546485
       849   0.0054335
     849.2  0.00551258
     849.4  0.00541778
     849.6  0.00540827
     849.8  0.00551105
       850  0.00545874
     850.2  0.00545633
     850.4  0.00543297
     850.6  0.00544834
     850.8  0.00549301
       851  0.00545031
     851.2  0.00543638
     851.4   0.0054722
     851.6  0.00544988
     851.8  0.00546596
       852  0.00544234
     852.2  0.00554274
     852.4  0.00550809
     852.6  0.00546689
     852.8  0.00539341
       853  0.00535182
     853.2  0.00545833
     853.4  0.00548015
     853.6  0.00548063
     853.8  0.00547568
       854   0.0056021
     854.2  0.00559889
     854.4  0.00552591
     854.6  0.00533943
     854.8  0.00532471
       855  0.00537563
     855.2  0.00535346
     855.4   0.0054475
     855.6  0.00550889
     855.8   0.0055522
       856  0.00547328
     856.2  0.00542609
     856.4   0.0054854
     856.6  0.00544863
     856.8   0.0053765
       857  0.00533693
     857.2  0.00545589
     857.4  0.00547329
     857.6  0.00545486
     857.8  0.00543322
       858  0.00537776
     858.2  0.00542728
     858.4  0.00553826
     858.6   0.0055404
     858.8  0.00546967
       859  0.00537054
     859.2  0.00542236
     859.4  0.00544951
     859.6   0.0054607
     859.8  0.00542942
       860  0.00540443
     860.2  0.00542129
     860.4    0.005501
     860.6  0.00559414
     860.8  0.00555577
       861  0.00550465
     861.2  0.00552505
     861.4  0.00546223
     861.6   0.0053412
     861.8  0.00542785
       862  0.00546614
     862.2  0.00544531
     862.4   0.0054609
     862.6  0.00554412
     862.8  0.00552868
       863    0.005521
     863.2  0.00549523
     863.4  0.00548303
     863.6  0.00547722
     863.8  0.00538526
       864  0.00543875
     864.2  0.00544392
     864.4  0.00546061
     864.6  0.00545833
     864.8  0.00553365
       865  0.00555191
     865.2  0.00551693
     865.4  0.00553855
     865.6  0.00539937
     865.8  0.00544377
       866  0.00546141
     866.2  0.00536913
     866.4  0.00540426
     866.6  0.00541811
     866.8  0.00545597
       867   0.0054543
     867.2  0.00545226
     867.4  0.00546507
     867.6  0.00550503
     867.8  0.00554011
       868  0.00548917
     868.2  0.00546625
     868.4  0.00543815
     868.6  0.00540501
     868.8  0.00543365
       869  0.00545141
     869.2  0.00551858
     869.4  0.00537639
     869.6  0.00544831
     869.8  0.00552146
       870  0.00556485
     870.2  0.00554925
     870.4  0.00551242
     870.6  0.00550623
     870.8  0.00547935
       871  0.00548978
     871.2  0.00546581
     871.4  0.00551098
     871.6   0.0054707
     871.8  0.00544464
       872   0.0055321
     872.2  0.00561285
     872.4  0.00557748
     872.6  0.00547845
     872.8  0.00541035
       873  0.00547165
     873.2  0.00549167
     873.4  0.00551469
     873.6  0.00544026
     873.8  0.00536625
       874  0.00552093
     874.2  0.00551679
     874.4  0.00557529
     874.6  0.00552635
     874.8  0.00547474
       875  0.00541205
     875.2  0.00539888
     875.4  0.00537215
     875.6   0.0054174
     875.8   0.0054726
       876  0.00553652
     876.2   0.0055353
     876.4   0.0055507
     876.6  0.00548204
     876.8  0.00545746
       877  0.00539068
     877.2  0.00537472
     877.4  0.00544807
     877.6  0.00548361
     877.8  0.00548619
       878   0.0055704
     878.2    0.005538
     878.4  0.00548084
     878.6  0.00546077
     878.8  0.00553674
       879   0.0055181
     879.2  0.00550827
     879.4  0.00537571
     879.6  0.00547175
     879.8  0.00551032
       880  0.00544396
     880.2  0.00547287
     880.4  0.00559929
     880.6   0.0056481
     880.8  0.00548063
       881   0.0053988
     881.2   0.0054831
     881.4  0.00551406
     881.6  0.00543343
     881.8    0.005514
       882  0.00553139
     882.2  0.00550557
     882.4  0.00552624
     882.6  0.00549857
     882.8  0.00540615
       883  0.00540556
     883.2   0.0055211
     883.4  0.00556111
     883.6  0.00551155
     883.8  0.00542416
       884  0.00543841
     884.2  0.00542866
     884.4  0.00544617
     884.6  0.00545609
     884.8  0.00551023
       885  0.00549406
     885.2  0.00549626
     885.4  0.00549805
     885.6  0.00546098
     885.8  0.00547097
       886  0.00547467
     886.2  0.00547465
     886.4  0.00551229
     886.6  0.00542608
     886.8  0.00544799
       887  0.00551527
     887.2  0.00553102
     887.4  0.00550624
     887.6  0.00544625
     887.8   0.0054187
       888   0.0054429
     888.2  0.00544258
     888.4  0.00540757
     888.6  0.00543601
     888.8  0.00553921
       889  0.00558325
     889.2  0.00565758
     889.4  0.00549328
     889.6  0.00545137
     889.8  0.00543348
       890  0.00540865
     890.2  0.00539054
     890.4  0.00542386
     890.6  0.00548768
     890.8  0.00557172
       891  0.00549312
     891.2  0.00561219
     891.4  0.00564417
     891.6  0.00561662
     891.8   0.0055052
       892  0.00546438
     892.2   0.0054368
     892.4  0.00541438
     892.6  0.00538899
     892.8  0.00537189
       893  0.00548167
     893.2  0.00556084
     893.4  0.00563979
     893.6  0.00561731
     893.8  0.00551533
       894  0.00559494
     894.2  0.00546777
     894.4  0.00542256
     894.6  0.00537086
     894.8  0.00535645
       895    0.005437
     895.2  0.00544927
     895.4  0.00547385
     895.6  0.00560327
     895.8  0.00564366
       896  0.00554286
     896.2   0.0055354
     896.4  0.00548485
     896.6  0.00542864
     896.8  0.00545549
       897  0.00540034
     897.2  0.00541451
     897.4  0.00544787
     897.6  0.00544288
     897.8  0.00548818
       898  0.00555647
     898.2  0.00558793
     898.4  0.00544091
     898.6  0.00547561
     898.8  0.00544934
       899  0.00543952
     899.2  0.00550897
     899.4  0.00538629
     899.6  0.00538969
     899.8  0.00545121
       900  0.00552309
     900.2  0.00557517
     900.4  0.00553152
     900.6  0.00550546
     900.8  0.00554894
       901  0.00543965
     901.2  0.00546735
     901.4  0.00545474
     901.6  0.00540818
     901.8  0.00548017
       902  0.00544494
     902.2  0.00548298
     902.4  0.00549501
     902.6  0.00549973
     902.8  0.00552085
       903   0.0054691
     903.2  0.00540181
     903.4  0.00547056
     903.6  0.00551173
     903.8  0.00541347
       904  0.00552383
     904.2  0.00553549
     904.4  0.00552186
     904.6  0.00542077
     904.8  0.00543821
       905  0.00543985
     905.2  0.00542296
     905.4   0.0054383
     905.6    0.005457
     905.8  0.00551887
       906  0.00551477
     906.2   0.0054706
     906.4  0.00555429
     906.6  0.00555845
     906.8  0.00554962
       907  0.00547479
     907.2  0.00536473
     907.4    0.005351
     907.6  0.00541839
     907.8  0.00547609
       908  0.00547228
     908.2  0.00543949
     908.4  0.00550688
     908.6  0.00555002
     908.8  0.00548117
       909  0.00543527
     909.2  0.00553233
     909.4   0.0054358
     909.6  0.00545041
     909.8  0.00547426
       910  0.00549497
     910.2  0.00553209
     910.4  0.00554553
     910.6  0.00554591
     910.8  0.00549994
       911  0.00543641
     911.2  0.00552534
     911.4   0.0054363
     911.6  0.00549982
     911.8  0.00554276
       912  0.00545839
     912.2   0.0053952
     912.4  0.00539974
     912.6  0.00542842
     912.8  0.00550563
       913  0.00554267
     913.2  0.00545533
     913.4   0.0054519
     913.6  0.00548873
     913.8  0.00537897
       914  0.00539585
     914.2  0.00540043
     914.4  0.00544963
     914.6  0.00539197
     914.8  0.00552744
       915  0.00556914
     915.2  0.00557799
     915.4  0.00544996
     915.6  0.00540332
     915.8  0.00551444
       916  0.00541278
     916.2   0.0052491
     916.4  0.00539261
     916.6  0.00552459
     916.8  0.00554245
       917  0.00551695
     917.2  0.00551679
     917.4  0.00544012
     917.6  0.00544099
     917.8  0.00535657
       918  0.00542393
     918.2  0.00545209
     918.4  0.00536696
     918.6  0.00538692
     918.8  0.00543995
       919  0.00557911
     919.2  0.00559964
     919.4  0.00542551
     919.6  0.00548412
     919.8  0.00546423
       920  0.00537127
     920.2   0.0053884
     920.4  0.00542361
     920.6  0.00544187
     920.8  0.00546656
       921  0.00543998
     921.2  0.00563051
     921.4  0.00562567
     921.6  0.00542306
     921.8  0.00533403
       922  0.00537525
     922.2  0.00543869
     922.4  0.00540229
     922.6  0.00545585
     922.8  0.00547051
       923  0.00543397
     923.2  0.00544381
     923.4  0.00547841
     923.6  0.00541257
     923.8  0.00537043
       924  0.00550603
     924.2  0.00548116
     924.4  0.00551099
     924.6  0.00533065
     924.8  0.00536824
       925  0.00551617
     925.2  0.00557608
     925.4  0.00546279
     925.6  0.00541968
     925.8  0.00537694
       926  0.00537519
     926.2  0.00543624
     926.4  0.00547647
     926.6  0.00543125
     926.8  0.00548058
       927  0.00547139
     927.2   0.0053839
     927.4  0.00543738
     927.6  0.00547124
     927.8  0.00545903
       928  0.00540077
     928.2  0.00545847
     928.4  0.00537305
     928.6  0.00535632
     928.8  0.00532688
       929  0.00546361
     929.2  0.00556545
     929.4  0.00546414
     929.6  0.00551155
     929.8  0.00549446
       930  0.00544484
     930.2  0.00543384
     930.4  0.00532327
     930.6  0.00526391
     930.8  0.00540015
       931  0.00550909
     931.2  0.00559104
     931.4  0.00545348
     931.6  0.00543881
     931.8  0.00552633
       932  0.00536791
     932.2  0.00532462
     932.4  0.00538966
     932.6  0.00546221
     932.8  0.00549668
       933  0.00546986
     933.2  0.00535796
     933.4  0.00536695
     933.6   0.0054438
     933.8  0.00543457
       934  0.00547494
     934.2  0.00544687
     934.4  0.00552816
     934.6  0.00548868
     934.8  0.00558044
       935  0.00549591
     935.2  0.00545759
     935.4   0.0053673
     935.6  0.00528305
     935.8  0.00538474
       936   0.0054791
     936.2  0.00540132
     936.4  0.00535693
     936.6  0.00531518
     936.8  0.00549438
       937  0.00541399
     937.2  0.00533856
     937.4   0.0054472
     937.6  0.00535701
     937.8   0.0052721
       938  0.00531737
     938.2  0.00537369
     938.4  0.00539271
     938.6  0.00541866
     938.8  0.00548315
       939  0.00542696
     939.2  0.00539554
     939.4  0.00541158
     939.6  0.00549027
     939.8  0.00545183
       940  0.00533623
     940.2  0.00533217
     940.4  0.00536547
     940.6  0.00537651
     940.8  0.00547878
       941  0.00541736
     941.2  0.00555466
     941.4  0.00551829
     941.6  0.00538624
     941.8  0.00542402
       942  0.00534424
     942.2  0.00537165
     942.4  0.00540948
     942.6  0.00550879
     942.8   0.0055408
       943  0.00547513
     943.2  0.00538969
     943.4  0.00530671
     943.6   0.0053063
     943.8  0.00524378
       944   0.0054239
     944.2  0.00563706
     944.4  0.00554311
     944.6  0.00541584
     944.8  0.00553537
       945   0.0054424
     945.2  0.00539489
     945.4  0.00542736
     945.6  0.00541611
     945.8   0.0054753
       946  0.00542206
     946.2  0.00537914
     946.4  0.00543705
     946.6  0.00543466
     946.8  0.00552546
       947  0.00546508
     947.2  0.00525861
     947.4  0.00525405
     947.6  0.00533831
     947.8  0.00530783
       948  0.00533412
     948.2  0.00536968
     948.4  0.00540612
     948.6  0.00547848
     948.8  0.00548037
       949  0.00537888
     949.2  0.00546888
     949.4  0.00532848
     949.6  0.00533332
     949.8  0.00543809
       950  0.00542618
     950.2  0.00527995
     950.4  0.00539177
     950.6  0.00541564
     950.8  0.00534926
       951  0.00536022
     951.2   0.0054346
     951.4  0.00545059
     951.6  0.00542455
     951.8  0.00540537
       952   0.0051481
     952.2  0.00512875
     952.4  0.00539298
     952.6  0.00546279
     952.8  0.00557969
       953  0.00543815
     953.2  0.00531971
     953.4   0.0053363
     953.6  0.00532655
     953.8  0.00529953
       954  0.00556363
     954.2  0.00548046
     954.4  0.00547101
     954.6   0.0052419
     954.8  0.00532905
       955  0.00547097
     955.2  0.00548181
     955.4  0.00535979
     955.6  0.00537661
     955.8  0.00545523
       956  0.00548827
     956.2  0.00543046
     956.4   0.0053805
     956.6  0.00526196
     956.8  0.00529849
       957  0.00535612
     957.2   0.0053924
     957.4  0.00535587
     957.6  0.00527107
     957.8  0.00539145
       958  0.00532787
     958.2  0.00537235
     958.4  0.00546225
     958.6  0.00547424
     958.8  0.00537455
       959  0.00522511
     959.2  0.00529439
     959.4  0.00529407
     959.6  0.00535696
     959.8  0.00524648
       960  0.00539899
     960.2  0.00545655
     960.4  0.00547878
     960.6   0.0054429
     960.8  0.00528992
       961   0.0052431
     961.2  0.00545546
     961.4  0.00534319
     961.6  0.00526484
     961.8  0.00533973
       962  0.00526953
     962.2  0.00528804
     962.4  0.00530549
     962.6  0.00553879
     962.8  0.00553039
       963  0.00537417
     963.2  0.00535042
     963.4  0.00540677
     963.6  0.00534605
     963.8  0.00525079
       964  0.00539175
     964.2  0.00538345
     964.4  0.00549771
     964.6  0.00532752
     964.8  0.00546313
       965    0.005368
     965.2  0.00531737
     965.4  0.00546037
     965.6  0.00537493
     965.8  0.00538215
       966  0.00546721
     966.2  0.00536779
     966.4  0.00537808
     966.6  0.00541897
     966.8  0.00537751
       967  0.00541628
     967.2  0.00535303
     967.4  0.00534577
     967.6  0.00521085
     967.8  0.00531195
       968  0.00536802
     968.2  0.00523998
     968.4  0.00515886
     968.6  0.00521762
     968.8  0.00529555
       969  0.00540144
     969.2  0.00545802
     969.4   0.0054631
     969.6  0.00544869
     969.8  0.00537712
       970  0.00532659
     970.2  0.00530453
     970.4  0.00534168
     970.6  0.00529657
     970.8  0.00524144
       971  0.00528498
     971.2  0.00559776
     971.4  0.00563026
     971.6  0.00546308
     971.8  0.00533088
       972  0.00524364
     972.2  0.00526151
     972.4   0.0052973
     972.6  0.00531899
     972.8  0.00534922
       973  0.00531515
     973.2  0.00539184
     973.4  0.00541425
     973.6  0.00549248
     973.8  0.00543924
       974  0.00529978
     974.2  0.00529703
     974.4   0.0054517
     974.6  0.00545748
     974.8  0.00538175
       975  0.00520359
     975.2  0.00525626
     975.4  0.00535034
     975.6  0.00541691
     975.8  0.00546658
       976  0.00566159
     976.2  0.00557629
     976.4  0.00547055
     976.6   0.0053632
     976.8  0.00533335
       977  0.00514115
     977.2  0.00522359
     977.4  0.00533029
     977.6  0.00550258
     977.8  0.00543769
       978  0.00534621
     978.2  0.00534204
     978.4  0.00534336
     978.6  0.00557475
     978.8  0.00558544
       979   0.0054433
     979.2  0.00551569
     979.4  0.00537091
     979.6  0.00530065
     979.8  0.00528636
       980  0.00529784
     980.2  0.00521333
     980.4  0.00536994
     980.6  0.00551384
     980.8  0.00544542
       981  0.00534121
     981.2  0.00544845
     981.4  0.00551147
     981.6  0.00537897
     981.8  0.00534331
       982  0.00539889
     982.2  0.00543409
     982.4  0.00541923
     982.6  0.00531615
     982.8  0.00538244
       983  0.00540828
     983.2  0.00530344
     983.4  0.00527181
     983.6  0.00529065
     983.8  0.00537097
       984  0.00533793
     984.2  0.00544542
     984.4  0.00536547
     984.6  0.00520807
     984.8  0.00527507
       985  0.00523679
     985.2   0.0053944
     985.4  0.00545723
     985.6  0.00551826
     985.8  0.00545648
       986  0.00549442
     986.2  0.00545372
     986.4  0.00544757
     986.6  0.00524819
     986.8   0.0052119
       987  0.00512461
     987.2  0.00537776
     987.4   0.0054816
     987.6  0.00528993
     987.8  0.00527591
       988  0.00537312
     988.2  0.00544217
     988.4  0.00525437
     988.6  0.00557635
     988.8  0.00542857
       989  0.00526775
     989.2  0.00548778
     989.4  0.00545414
     989.6  0.00535331
     989.8  0.00541384
       990  0.00535746
     990.2   0.0052221
     990.4  0.00522697
     990.6  0.00531689
     990.8  0.00538108
       991  0.00536536
     991.2  0.00546768
     991.4  0.00558979
     991.6   0.0054422
     991.8  0.00496665
       992  0.00504178
     992.2   0.0051181
     992.4  0.00504352
     992.6  0.00527497
     992.8  0.00551782
       993  0.00531144
     993.2  0.00535728
     993.4  0.00521365
     993.6  0.00491822
     993.8  0.00496485
       994  0.00540317
     994.2  0.00515262
     994.4  0.00504493
     994.6  0.00538503
     994.8  0.00546995
       995  0.00546079
     995.2  0.00536313
     995.4  0.00552488
     995.6  0.00540498
     995.8  0.00530162
       996  0.00520878
     996.2  0.00510612
     996.4  0.00524222
     996.6   0.0054719
     996.8  0.00523575
       997  0.00520119
     997.2  0.00534517
     997.4  0.00524316
     997.6  0.00511467
     997.8  0.00520289
       998  0.00541784
     998.2    0.005193
     998.4  0.00535914
     998.6  0.00572834
     998.8  0.00546868
       999  0.00500662
     999.2  0.00522594
     999.4  0.00523403
     999.6  0.00526884
     999.8  0.00542133
      1000   0.0054475
