# Supplementary material for: Data for exploring the effect of parameters on decomposition of gas hydrate structure I
Source: Data Brief. 2018 Apr 11;18:1247–51. doi: 10.1016/j.dib.2018.04.015 (PMC5996948; doi:10.1016/j.dib.2018.04.015)
Supplement: Supplementary file 2 — Supplementary material [file mmc2.zip › data/data/temperature 300 K/cage occupancy 100/rdf.xvg]

# This file was created Wed Jan 25 22:54:35 2017
# Created by:
# GROMACS:      gmx rdf, VERSION 5.0.2
# Executable:   /usr/bin/gmx
# Library dir:  /usr/share/gromacs/top
# Command line:
#   g_rdf -f run.xtc -n ind.ndx -s run.tpr -o rdf10.xvg -b 9000 -e 10000
# g_rdf is part of G R O M A C S:
#
# GRowing Old MAkes el Chrono Sweat
#
@    title "Radial distribution"
@    xaxis  label "r"
@    yaxis  label ""
@TYPE xy
@ subtitle "O* - O*"
         0          0
     0.002          0
     0.004          0
     0.006          0
     0.008          0
      0.01          0
     0.012          0
     0.014          0
     0.016          0
     0.018          0
      0.02          0
     0.022          0
     0.024          0
     0.026          0
     0.028          0
      0.03          0
     0.032          0
     0.034          0
     0.036          0
     0.038          0
      0.04          0
     0.042          0
     0.044          0
     0.046          0
     0.048          0
      0.05          0
     0.052          0
     0.054          0
     0.056          0
     0.058          0
      0.06          0
     0.062          0
     0.064          0
     0.066          0
     0.068          0
      0.07          0
     0.072          0
     0.074          0
     0.076          0
     0.078          0
      0.08          0
     0.082          0
     0.084          0
     0.086          0
     0.088          0
      0.09          0
     0.092          0
     0.094          0
     0.096          0
     0.098          0
       0.1          0
     0.102          0
     0.104          0
     0.106          0
     0.108          0
      0.11          0
     0.112          0
     0.114          0
     0.116          0
     0.118          0
      0.12          0
     0.122          0
     0.124          0
     0.126          0
     0.128          0
      0.13          0
     0.132          0
     0.134          0
     0.136          0
     0.138          0
      0.14          0
     0.142          0
     0.144          0
     0.146          0
     0.148          0
      0.15          0
     0.152          0
     0.154          0
     0.156          0
     0.158          0
      0.16          0
     0.162          0
     0.164          0
     0.166          0
     0.168          0
      0.17          0
     0.172          0
     0.174          0
     0.176          0
     0.178          0
      0.18          0
     0.182          0
     0.184          0
     0.186          0
     0.188          0
      0.19          0
     0.192          0
     0.194          0
     0.196          0
     0.198          0
       0.2          0
     0.202          0
     0.204          0
     0.206          0
     0.208          0
      0.21          0
     0.212          0
     0.214          0
     0.216          0
     0.218          0
      0.22          0
     0.222          0
     0.224          0
     0.226          0
     0.228          0
      0.23          0
     0.232          0
     0.234          0
     0.236 4.47157e-05
     0.238 0.000140697
      0.24 0.000302664
     0.242 0.00209228
     0.244 0.00407444
     0.246  0.0107907
     0.248  0.0259237
      0.25  0.0840871
     0.252  0.0978094
     0.254   0.265756
     0.256   0.355293
     0.258   0.570572
      0.26     1.0279
     0.262    1.36222
     0.264     1.9577
     0.266    1.69085
     0.268    2.59547
      0.27    4.13814
     0.272    3.27236
     0.274    4.44625
     0.276    3.61727
     0.278    4.66895
      0.28    4.56733
     0.282    3.61475
     0.284    5.44378
     0.286    3.29633
     0.288    3.34933
      0.29    3.61449
     0.292    3.35766
     0.294     2.6721
     0.296    2.18723
     0.298    1.94268
       0.3    1.86433
     0.302    1.60779
     0.304    1.25132
     0.306    1.11461
     0.308   0.913526
      0.31   0.757969
     0.312   0.722851
     0.314   0.644484
     0.316   0.437366
     0.318    0.36125
      0.32   0.400313
     0.322   0.300261
     0.324    0.25173
     0.326   0.208007
     0.328   0.169602
      0.33   0.138027
     0.332   0.141067
     0.334   0.124837
     0.336  0.0906669
     0.338  0.0696593
      0.34   0.080894
     0.342  0.0763136
     0.344  0.0620268
     0.346  0.0426225
     0.348  0.0536788
      0.35  0.0535712
     0.352  0.0592713
     0.354  0.0517435
     0.356  0.0526766
     0.358   0.045856
      0.36  0.0665015
     0.362  0.0822059
     0.364  0.0783637
     0.366  0.0661167
     0.368  0.0821058
      0.37   0.101876
     0.372   0.146964
     0.374   0.130169
     0.376   0.128962
     0.378   0.128872
      0.38   0.204072
     0.382   0.232017
     0.384   0.229655
     0.386   0.227226
     0.388   0.225492
      0.39   0.325511
     0.392   0.394284
     0.394   0.412305
     0.396   0.385724
     0.398   0.412605
       0.4   0.531619
     0.402   0.634068
     0.404   0.630389
     0.406   0.606511
     0.408   0.607428
      0.41   0.898126
     0.412   0.915235
     0.414    1.02602
     0.416   0.779095
     0.418    1.06023
      0.42    1.13989
     0.422    1.41479
     0.424     1.2364
     0.426    1.24399
     0.428    1.22313
      0.43    1.67062
     0.432    1.62073
     0.434     1.8258
     0.436    1.47373
     0.438    1.63177
      0.44     1.7334
     0.442    2.23668
     0.444    1.96899
     0.446    1.89966
     0.448    1.64283
      0.45    2.17037
     0.452    2.24785
     0.454    2.23431
     0.456    1.62528
     0.458    2.12134
      0.46    1.97719
     0.462    2.26811
     0.464    1.95168
     0.466    1.96516
     0.468    1.66575
      0.47    2.05322
     0.472    1.97113
     0.474      1.777
     0.476    1.72371
     0.478    1.59507
      0.48    1.59653
     0.482    1.58621
     0.484    1.52375
     0.486    1.35106
     0.488    1.24801
      0.49    1.27078
     0.492    1.43333
     0.494    1.10356
     0.496    0.95791
     0.498   0.981331
       0.5   0.947537
     0.502   0.942891
     0.504   0.763932
     0.506   0.753312
     0.508   0.648486
      0.51   0.698168
     0.512   0.619762
     0.514    0.58585
     0.516   0.508588
     0.518   0.417137
      0.52    0.53037
     0.522   0.391889
     0.524   0.449546
     0.526   0.304937
     0.528   0.355117
      0.53   0.323508
     0.532   0.300196
     0.534   0.308255
     0.536   0.223299
     0.538   0.281795
      0.54   0.226082
     0.542    0.26772
     0.544     0.2173
     0.546   0.219328
     0.548   0.217897
      0.55   0.228611
     0.552   0.235856
     0.554   0.216806
     0.556   0.233288
     0.558   0.194543
      0.56   0.283693
     0.562   0.233565
     0.564   0.280088
     0.566   0.280081
     0.568   0.293368
      0.57   0.310878
     0.572   0.321869
     0.574   0.394156
     0.576   0.338308
     0.578   0.383963
      0.58   0.447764
     0.582   0.501293
     0.584   0.469935
     0.586   0.467253
     0.588   0.589019
      0.59   0.600756
     0.592   0.651329
     0.594    0.68275
     0.596      0.731
     0.598   0.724317
       0.6   0.782464
     0.602    0.91679
     0.604   0.926303
     0.606   0.869207
     0.608   0.975286
      0.61    1.11538
     0.612    1.06103
     0.614    1.12323
     0.616    1.23721
     0.618    1.19637
      0.62    1.22652
     0.622    1.41329
     0.624     1.4482
     0.626      1.353
     0.628    1.35431
      0.63    1.57651
     0.632    1.51311
     0.634    1.51257
     0.636    1.51942
     0.638    1.71396
      0.64    1.59213
     0.642    1.74028
     0.644    1.64014
     0.646    1.83173
     0.648    1.60198
      0.65    1.73441
     0.652    1.69483
     0.654    1.82591
     0.656    1.58601
     0.658    1.77565
      0.66    1.74205
     0.662    1.70709
     0.664    1.69887
     0.666    1.58974
     0.668    1.77305
      0.67     1.6197
     0.672    1.62081
     0.674     1.6329
     0.676    1.47444
     0.678     1.4997
      0.68    1.55152
     0.682    1.48137
     0.684    1.45732
     0.686    1.36535
     0.688     1.4552
      0.69    1.35751
     0.692    1.29094
     0.694    1.37126
     0.696    1.23833
     0.698    1.22707
       0.7    1.25484
     0.702    1.16294
     0.704    1.15671
     0.706    1.10508
     0.708    1.05375
      0.71    1.10488
     0.712    1.14648
     0.714   0.982561
     0.716   0.984162
     0.718   0.964796
      0.72    1.05205
     0.722    1.01906
     0.724   0.946423
     0.726   0.878822
     0.728   0.896493
      0.73   0.957996
     0.732   0.958022
     0.734   0.901361
     0.736   0.864799
     0.738   0.811192
      0.74   0.964758
     0.742   0.848698
     0.744    0.96684
     0.746   0.779982
     0.748   0.851377
      0.75    0.82797
     0.752    1.04384
     0.754   0.796868
     0.756   0.823966
     0.758   0.728628
      0.76   0.977423
     0.762   0.934632
     0.764   0.873672
     0.766    0.78764
     0.768   0.794955
      0.77   0.956866
     0.772   0.920865
     0.774   0.891947
     0.776   0.819243
     0.778   0.795627
      0.78   0.925422
     0.782    0.94046
     0.784   0.916208
     0.786   0.785902
     0.788   0.897431
      0.79   0.867322
     0.792   0.971677
     0.794   0.908783
     0.796   0.824505
     0.798   0.869583
       0.8   0.925236
     0.802   0.945901
     0.804   0.891193
     0.806   0.916604
     0.808   0.839447
      0.81   0.974279
     0.812   0.914856
     0.814   0.941169
     0.816   0.916237
     0.818   0.887611
      0.82   0.955712
     0.822   0.952239
     0.824   0.951272
     0.826   0.910465
     0.828   0.962485
      0.83   0.987225
     0.832   0.989425
     0.834   0.979769
     0.836   0.934119
     0.838    1.02308
      0.84   0.972106
     0.842    1.09619
     0.844    1.00997
     0.846     1.0573
     0.848   0.994168
      0.85    1.08654
     0.852    1.07091
     0.854    1.15229
     0.856    1.00902
     0.858    1.13527
      0.86    1.13903
     0.862    1.09193
     0.864    1.19082
     0.866    1.05785
     0.868    1.19406
      0.87    1.16257
     0.872    1.13932
     0.874    1.18243
     0.876    1.17386
     0.878    1.12732
      0.88     1.1501
     0.882     1.2001
     0.884    1.13795
     0.886    1.18168
     0.888    1.12683
      0.89    1.12751
     0.892    1.13229
     0.894    1.10298
     0.896    1.10676
     0.898    1.05407
       0.9      1.095
     0.902    1.07537
     0.904    1.01798
     0.906   0.965897
     0.908   0.979178
      0.91    1.01245
     0.912   0.946734
     0.914   0.935091
     0.916    0.84888
     0.918    0.88975
      0.92   0.876106
     0.922   0.864814
     0.924   0.856288
     0.926    0.74905
     0.928    0.79782
      0.93   0.764109
     0.932   0.741689
     0.934   0.772188
     0.936   0.702379
     0.938   0.667288
      0.94   0.727884
     0.942   0.671701
     0.944   0.677917
     0.946   0.649609
     0.948   0.662374
      0.95   0.654178
     0.952   0.664499
     0.954   0.623157
     0.956   0.626078
     0.958   0.630297
      0.96   0.684692
     0.962   0.639657
     0.964   0.626433
     0.966   0.674428
     0.968    0.65333
      0.97    0.66118
     0.972   0.691547
     0.974   0.677721
     0.976    0.70032
     0.978   0.680138
      0.98   0.717474
     0.982   0.751804
     0.984   0.760381
     0.986   0.715994
     0.988   0.777338
      0.99   0.774966
     0.992   0.760927
     0.994   0.852287
     0.996   0.781414
     0.998   0.842813
         1   0.875168
     1.002    0.85127
     1.004   0.897627
     1.006   0.891137
     1.008   0.880985
      1.01   0.963546
     1.012   0.963817
     1.014   0.932168
     1.016    0.97588
     1.018   0.995538
      1.02   0.988883
     1.022    1.03913
     1.024    1.08307
     1.026    1.02119
     1.028    1.06382
      1.03    1.13775
     1.032     1.0559
     1.034    1.18728
     1.036    1.06879
     1.038    1.17068
      1.04    1.19407
     1.042    1.19573
     1.044    1.12041
     1.046     1.2989
     1.048      1.216
      1.05    1.19427
     1.052    1.25135
     1.054    1.30114
     1.056    1.23936
     1.058    1.28978
      1.06    1.23343
     1.062    1.31948
     1.064    1.32745
     1.066    1.23454
     1.068    1.31011
      1.07    1.38189
     1.072    1.21203
     1.074    1.31491
     1.076     1.2811
     1.078    1.26894
      1.08    1.30665
     1.082    1.25379
     1.084    1.26625
     1.086    1.25138
     1.088    1.25759
      1.09     1.2133
     1.092    1.25914
     1.094    1.20174
     1.096    1.16221
     1.098    1.23206
       1.1     1.1253
     1.102    1.12074
     1.104     1.1903
     1.106    1.10219
     1.108    1.05147
      1.11    1.13079
     1.112    1.07172
     1.114    1.05481
     1.116    1.03797
     1.118    1.04978
      1.12      1.044
     1.122   0.994164
     1.124   0.992942
     1.126    1.00393
     1.128   0.968363
      1.13   0.954395
     1.132    1.00185
     1.134   0.962573
     1.136   0.921267
     1.138   0.940665
      1.14   0.966918
     1.142   0.953711
     1.144    0.94646
     1.146    0.88354
     1.148   0.915839
      1.15   0.939316
     1.152     1.0049
     1.154   0.904353
     1.156   0.893006
     1.158   0.891314
      1.16   0.986166
     1.162   0.965767
     1.164    0.93679
     1.166    0.88379
     1.168   0.898822
      1.17    1.00264
     1.172    0.99374
     1.174   0.966872
     1.176   0.878404
     1.178   0.854381
      1.18    1.04844
     1.182    1.04843
     1.184   0.950353
     1.186    0.86201
     1.188   0.895716
      1.19    1.07435
     1.192    1.06837
     1.194   0.946517
     1.196   0.908272
     1.198   0.880329
       1.2    1.08681
     1.202    1.09083
     1.204   0.953527
     1.206   0.887576
     1.208   0.897333
      1.21    1.12258
     1.212    1.09119
     1.214   0.973521
     1.216   0.908569
     1.218   0.904735
      1.22    1.10125
     1.222    1.13182
     1.224   0.970317
     1.226   0.900658
     1.228   0.907719
      1.23    1.10875
     1.232    1.12069
     1.234   0.985771
     1.236   0.914896
     1.238   0.935093
      1.24    1.09451
     1.242    1.10611
     1.244   0.995759
     1.246   0.959509
     1.248   0.910393
      1.25    1.12268
     1.252    1.06496
     1.254    1.03624
     1.256    0.94247
     1.258   0.951812
      1.26    1.10605
     1.262    1.08611
     1.264    1.00255
     1.266   0.982896
     1.268   0.991159
      1.27    1.08279
     1.272     1.0774
     1.274    1.01252
     1.276    1.03161
     1.278    1.00989
      1.28    1.06341
     1.282    1.04331
     1.284    1.05783
     1.286    1.02016
     1.288    1.06097
      1.29    1.06361
     1.292    1.05076
     1.294    1.07935
     1.296    1.03293
     1.298    1.04769
       1.3    1.07183
     1.302    1.03635
     1.304    1.08087
     1.306    1.03341
     1.308    1.03905
      1.31    1.04712
     1.312    1.06133
     1.314    1.03568
     1.316    1.04345
     1.318    1.05019
      1.32    1.05348
     1.322    1.01733
     1.324    1.04671
     1.326    1.01013
     1.328    1.03009
      1.33    0.99768
     1.332    1.00951
     1.334     1.0253
     1.336    0.98646
     1.338   0.979924
      1.34    1.02095
     1.342   0.978343
     1.344   0.987743
     1.346   0.937057
     1.348   0.999443
      1.35   0.933139
     1.352    0.98094
     1.354   0.929108
     1.356   0.965503
     1.358   0.912728
      1.36    0.96099
     1.362   0.890575
     1.364   0.956371
     1.366   0.929547
     1.368   0.910211
      1.37    0.91733
     1.372   0.914961
     1.374   0.939297
     1.376   0.875374
     1.378   0.918724
      1.38   0.907489
     1.382   0.930397
     1.384   0.919285
     1.386   0.888731
     1.388   0.927967
      1.39   0.908194
     1.392   0.914581
     1.394   0.930274
     1.396   0.931782
     1.398   0.932263
       1.4   0.922295
     1.402   0.938563
     1.404   0.954494
     1.406   0.940874
     1.408   0.940538
      1.41   0.980989
     1.412   0.960899
     1.414   0.962099
     1.416   0.986992
     1.418   0.993853
      1.42   0.979509
     1.422    1.00308
     1.424    1.02749
     1.426   0.988986
     1.428    1.00423
      1.43    1.03915
     1.432    1.04338
     1.434    1.00751
     1.436    1.05303
     1.438    1.05038
      1.44    1.03629
     1.442    1.07247
     1.444    1.03801
     1.446    1.08594
     1.448     1.0581
      1.45    1.08682
     1.452     1.0683
     1.454    1.07197
     1.456    1.06518
     1.458    1.08168
      1.46    1.08462
     1.462    1.08984
     1.464    1.07296
     1.466    1.06077
     1.468    1.10303
      1.47    1.07243
     1.472    1.07084
     1.474    1.09209
     1.476     1.0627
     1.478    1.07256
      1.48    1.08028
     1.482    1.05993
     1.484     1.0638
     1.486    1.04356
     1.488    1.05099
      1.49    1.06108
     1.492    1.02895
     1.494    1.05516
     1.496       1.02
     1.498    1.00783
       1.5    1.01715
     1.502    1.03003
     1.504   0.997175
     1.506   0.978765
     1.508   0.989635
      1.51   0.972979
     1.512   0.989521
     1.514    0.95608
     1.516   0.947864
     1.518   0.937645
      1.52   0.958636
     1.522   0.935997
     1.524   0.938378
     1.526   0.914855
     1.528   0.911791
      1.53   0.904672
     1.532   0.903436
     1.534   0.908311
     1.536   0.878656
     1.538   0.896644
      1.54   0.882571
     1.542   0.875541
     1.544   0.902399
     1.546   0.862913
     1.548   0.890243
      1.55   0.864132
     1.552   0.874281
     1.554   0.878175
     1.556   0.865645
     1.558   0.867775
      1.56   0.896788
     1.562   0.885802
     1.564   0.876725
     1.566   0.876084
     1.568    0.90036
      1.57   0.891727
     1.572   0.904437
     1.574   0.910065
     1.576   0.903119
     1.578   0.915825
      1.58    0.92079
     1.582   0.920906
     1.584   0.942458
     1.586   0.930364
     1.588   0.935595
      1.59   0.950907
     1.592   0.962677
     1.594   0.957611
     1.596   0.966041
     1.598   0.961783
       1.6   0.987871
     1.602   0.987572
     1.604   0.979457
     1.606   0.995805
     1.608   0.969456
      1.61     1.0203
     1.612   0.993928
     1.614    1.03268
     1.616   0.972869
     1.618    1.00297
      1.62     1.0314
     1.622    1.01989
     1.624    1.01464
     1.626    1.00661
     1.628    1.01102
      1.63     1.0275
     1.632     1.0174
     1.634    1.04621
     1.636   0.988569
     1.638    1.02389
      1.64    1.00684
     1.642     1.0735
     1.644    1.01078
     1.646    1.00095
     1.648     1.0381
      1.65    1.05764
     1.652    1.01177
     1.654    1.04413
     1.656    1.02389
     1.658    1.01883
      1.66    1.03085
     1.662    1.07581
     1.664    1.05477
     1.666   0.996334
     1.668    1.02588
      1.67    1.12481
     1.672    1.05284
     1.674    1.00904
     1.676    1.09071
     1.678     1.0801
      1.68    1.03051
     1.682    1.03272
     1.684    1.17008
     1.686    1.05042
     1.688    1.00277
      1.69    1.15195
     1.692    1.13224
     1.694    1.02426
     1.696    1.02748
     1.698    1.20126
       1.7    1.09974
     1.702    1.01382
     1.704     1.1697
     1.706     1.1115
     1.708    1.05001
      1.71    1.03063
     1.712    1.20954
     1.714    1.10903
     1.716    1.00469
     1.718    1.13418
      1.72    1.16156
     1.722    1.04328
     1.724     1.0188
     1.726    1.19256
     1.728    1.09325
      1.73    1.00201
     1.732    1.09841
     1.734    1.14721
     1.736    1.02333
     1.738   0.979046
      1.74    1.16857
     1.742    1.06893
     1.744    1.00552
     1.746    1.02597
     1.748    1.10902
      1.75    1.00267
     1.752   0.969725
     1.754     1.0804
     1.756    1.04155
     1.758   0.955413
      1.76   0.996337
     1.762    1.04322
     1.764   0.983936
     1.766   0.950058
     1.768    1.02523
      1.77   0.974902
     1.772   0.957352
     1.774   0.955101
     1.776    1.00132
     1.778   0.944802
      1.78   0.926839
     1.782   0.979332
     1.784   0.961115
     1.786   0.923605
     1.788   0.923137
      1.79   0.975223
     1.792   0.936633
     1.794   0.929103
     1.796   0.946514
     1.798   0.941027
       1.8   0.933854
