# Supplementary material for: Data for exploring the effect of parameters on decomposition of gas hydrate structure I
Source: Data Brief. 2018 Apr 11;18:1247–51. doi: 10.1016/j.dib.2018.04.015 (PMC5996948; doi:10.1016/j.dib.2018.04.015)
Supplement: Supplementary file 2 — Supplementary material [file mmc2.zip › data/data/temperature 300 K/cage occupancy 75/energy.xvg]

# This file was created Mon Jan 23 21:06:03 2017
# Created by:
# GROMACS:      gmx energy, VERSION 5.0.2
# Executable:   /usr/bin/gmx
# Library dir:  /usr/share/gromacs/top
# Command line:
#   g_energy -f run.edr -s run.tpr -o energy.xvg
# g_energy is part of G R O M A C S:
#
# Gallium Rubidium Oxygen Manganese Argon Carbon Silicon
#
@    title "Gromacs Energies"
@    xaxis  label "Time (ps)"
@    yaxis  label "(kJ/mol), (K), (bar), (nm^3), (kg/m^3), (bar nm)"
@TYPE xy
@ view 0.15, 0.15, 0.75, 0.85
@ legend on
@ legend box on
@ legend loctype view
@ legend 0.78, 0.8
@ legend length 2
@ s0 legend "LJ (SR)"
@ s1 legend "Coulomb (SR)"
@ s2 legend "Potential"
@ s3 legend "Kinetic En."
@ s4 legend "Total Energy"
@ s5 legend "Temperature"
@ s6 legend "Pressure"
@ s7 legend "Volume"
@ s8 legend "Density"
@ s9 legend "Enthalpy"
@ s10 legend "#Surf*SurfTen"
    0.000000  9215.738281  -73727.750000  -64477.000000   28.584871  -64448.414062    0.866528  -5013.606934   50.982269  813.429565  -62606.281250  -998.788147
    1.000000  9575.297852  -67165.039062  -57543.449219  11010.367188  -46533.082031  333.770660  263.058685   49.949944  830.240906  -44728.250000  -1383.947144
    2.000000  10058.002930  -67271.375000  -57123.277344  9610.989258  -47512.289062  291.349609  1245.555786   49.081795  844.926025  -45738.824219  -2283.068604
    3.000000  9147.189453  -67145.164062  -57903.750000  10165.316406  -47738.433594  308.153595  187.414108   48.455116  855.853638  -45987.613281  147.195450
    4.000000  9567.386719  -67286.695312  -57613.199219  9790.318359  -47822.882812  296.785828  826.613953   48.243740  859.603455  -46079.699219  2552.088379
    5.000000  9257.522461  -67349.968750  -57991.867188  9977.593750  -48014.273438  302.462921  353.620087   48.203449  860.321960  -46272.546875  886.294983
    6.000000  9522.085938  -67497.093750  -57871.011719  9929.130859  -47941.882812  300.993805  644.620789   48.293701  858.714172  -46196.894531  -1723.354614
    7.000000  9449.171875  -67262.445312  -57710.773438  9714.361328  -47996.414062  294.483246  709.834412   48.047882  863.107483  -46260.308594  380.291870
    8.000000  9230.412109  -67036.906250  -57713.578125  9842.203125  -47871.375000  298.358673  434.033783   48.143307  861.396729  -46131.820312  1714.077881
    9.000000  9189.080078  -66931.031250  -57635.089844  9757.710938  -47877.378906  295.797363  425.801788   48.141407  861.430725  -46137.894531  -137.359390
   10.000000  9248.407227  -67183.312500  -57832.382812  9900.326172  -47932.054688  300.120636  457.636688   48.179966  860.741272  -46191.175781  2738.473877
   11.000000  9514.593750  -67415.921875  -57802.324219  9805.015625  -47997.308594  297.231354  732.480530   48.163662  861.032654  -46257.019531  1372.000732
   12.000000  9383.807617  -67342.906250  -57864.140625  9961.204102  -47902.937500  301.966095  576.222961   48.160603  861.087341  -46162.757812  1899.456909
   13.000000  9444.554688  -67368.046875  -57818.417969  9893.093750  -47925.324219  299.901367  652.606018   48.256046  859.384277  -46181.695312  655.991577
   14.000000  9283.408203  -67134.875000  -57742.191406  9644.841797  -48097.351562  292.375824  558.977234   48.079773  862.534973  -46360.093750  -961.860046
   15.000000  9448.568359  -67370.828125  -57802.121094  9774.783203  -48027.335938  296.314880  651.303650   48.206734  860.263367  -46285.492188  2940.357178
   16.000000  9580.824219  -67587.343750  -57900.968750  9846.912109  -48054.054688  298.501434  744.907471   48.204132  860.309814  -46312.304688  3107.324707
   17.000000  9298.761719  -67378.968750  -57990.738281  9973.588867  -48017.148438  302.341522  462.523438   48.140579  861.445557  -46277.695312  1429.761719
   18.000000  9090.118164  -67074.046875  -57883.199219  9921.501953  -47961.695312  300.762543  223.790695   48.287964  858.816223  -46216.914062  696.091187
   19.000000  9353.373047  -67333.609375  -57878.113281  9926.549805  -47951.562500  300.915588  653.850891   48.027313  863.477112  -46216.199219  644.026733
   20.000000  9302.699219  -67375.328125  -57972.179688  10021.255859  -47950.921875  303.786530  465.356293   48.161968  861.062927  -46210.695312  3612.266846
   21.000000  9411.145508  -67337.500000  -57825.113281  9922.162109  -47902.953125  300.782562  612.167297   48.287445  858.825439  -46158.191406  623.823914
   22.000000  9192.926758  -67055.117188  -57766.320312  9771.875977  -47994.445312  296.226746  398.238495   48.055973  862.962158  -46258.046875  645.089233
   23.000000  9408.214844  -67692.195312  -58182.902344  10016.685547  -48166.218750  303.647980  557.520752   48.066181  862.778870  -46429.453125  1421.412476
   24.000000  9282.798828  -67452.914062  -58066.929688  10016.947266  -48049.984375  303.655914  405.227142   48.143280  861.397217  -46310.429688  504.571106
   25.000000  9266.650391  -67252.453125  -57887.773438  9898.539062  -47989.234375  300.066437  485.351471   48.162849  861.047180  -46248.976562  1890.786621
   26.000000  9369.632812  -67479.921875  -58007.894531  10052.451172  -47955.445312  304.732178  522.982422   48.179665  860.746704  -46214.578125  1297.607178
   27.000000  9425.717773  -67144.328125  -57613.949219  9715.347656  -47898.601562  294.513153  711.981262   48.237095  859.721924  -46155.660156  1340.318604
   28.000000  9427.805664  -67308.984375  -57783.843750  9752.517578  -48031.328125  295.639923  640.832458   48.235535  859.749695  -46288.441406  2113.343994
   29.000000  9622.228516  -67630.046875  -57912.394531  9919.837891  -47992.554688  300.712097  772.039246   48.179920  860.742126  -46251.679688  1724.638062
   30.000000  9409.298828  -67346.484375  -57832.949219  9903.791016  -47929.156250  300.225647  673.678040   48.159267  861.111267  -46189.027344  1173.532593
   31.000000  9205.179688  -67181.125000  -57879.343750  10008.756836  -47870.585938  303.407623  433.643890   48.031055  863.409851  -46135.089844  988.372864
   32.000000  9344.798828  -67442.046875  -57999.746094  10047.726562  -47952.019531  304.588959  498.771698   48.162537  861.052795  -46211.769531  2772.236572
   33.000000  9466.621094  -67480.578125  -57916.621094  9979.439453  -47937.179688  302.518890  707.248352   48.104282  862.095520  -46199.035156  3331.155273
   34.000000  9437.646484  -67540.531250  -58003.847656  10003.994141  -47999.851562  303.263245  548.165283   48.206120  860.274292  -46258.027344  2035.149902
   35.000000  9505.294922  -67519.570312  -57914.433594  9945.399414  -47969.035156  301.487000  676.531128   48.186131  860.631165  -46227.933594  1508.189209
   36.000000  9461.335938  -67551.046875  -57995.972656  9929.961914  -48066.011719  301.019012  562.887268   48.288986  858.798035  -46321.195312  985.523560
   37.000000  9336.166016  -67293.226562  -57849.515625  9804.480469  -48045.035156  297.215149  534.799011   48.217224  860.076172  -46302.812500  361.309265
   38.000000  9548.765625  -67612.812500  -57962.964844  9862.335938  -48100.628906  298.968994  621.830994   48.311707  858.394165  -46354.992188  -18.175110
   39.000000  9528.441406  -67231.257812  -57598.054688  9606.485352  -47991.570312  291.213074  820.635742   48.072975  862.656982  -46254.558594  -1294.233643
   40.000000  9204.894531  -67340.140625  -58036.605469  10068.683594  -47967.921875  305.224243  265.272644   48.248802  859.513306  -46224.554688  744.539429
   41.000000  9504.436523  -67525.734375  -57927.804688  9812.279297  -48115.523438  297.451569  631.430176   48.222416  859.983582  -46373.109375  3597.466553
   42.000000  9361.634766  -67334.687500  -57871.554688  9982.283203  -47889.273438  302.605103  535.411072   48.180832  860.725830  -46148.363281  3681.458984
   43.000000  9329.447266  -67386.984375  -57961.691406  9933.332031  -48028.359375  301.121185  501.548004   48.112652  861.945557  -46289.914062  1001.331604
   44.000000  9288.796875  -67184.320312  -57791.660156  9779.955078  -48011.703125  296.471680  557.424011   48.066135  862.779724  -46274.937500  -829.093994
   45.000000  9429.970703  -67339.781250  -57818.574219  9892.359375  -47926.214844  299.879120  598.329529   48.180935  860.723999  -46185.300781  2119.069580
   46.000000  9492.536133  -67700.406250  -58114.089844  10128.328125  -47985.761719  307.032318  584.578552   48.182610  860.694092  -46244.789062  -1568.696289
   47.000000  9608.125000  -67514.445312  -57803.562500  9788.288086  -48015.273438  296.724274  867.924377   48.137733  861.496460  -46275.921875  1783.660156
   48.000000  9551.802734  -67803.882812  -58158.035156  9963.935547  -48194.101562  302.048889  649.060364   48.155109  861.185608  -46454.121094  1105.578003
   49.000000  9520.387695  -67601.796875  -57984.207031  9970.669922  -48013.539062  302.253052  682.315979   48.068607  862.735352  -46276.683594  -1136.414673
   50.000000  9429.611328  -67297.671875  -57770.125000  9851.386719  -47918.738281  298.637054  639.610352   48.277115  859.009216  -46174.351562  2184.600342
   51.000000  9642.246094  -67777.453125  -58030.242188  9984.818359  -48045.421875  302.681946  772.777527   48.169086  860.935730  -46304.937500  998.304871
   52.000000  9311.968750  -67528.250000  -58111.921875  9999.219727  -48112.703125  303.118500  428.939697   48.108879  862.013184  -46374.394531  -375.119781
   53.000000  9488.832031  -67292.835938  -57697.855469  9795.110352  -47902.746094  296.931091  792.339417   48.219841  860.029541  -46160.425781  2019.000977
   54.000000  9565.986328  -67621.812500  -57950.464844  9864.191406  -48086.273438  299.025238  798.266296   48.020935  863.591797  -46351.140625  -818.667725
   55.000000  9524.966797  -67664.031250  -58042.554688  9965.505859  -48077.046875  302.096497  667.479187   48.128578  861.660339  -46338.023438  1171.982544
   56.000000  9315.500977  -67431.796875  -58019.812500  10011.815430  -48007.996094  303.500336  336.794495   48.273766  859.068787  -46263.730469  955.691406
   57.000000  9481.932617  -67466.156250  -57880.449219  9901.693359  -47978.757812  300.162079  694.927063   48.039280  863.262024  -46242.960938  -1624.042480
   58.000000  9451.734375  -67352.867188  -57784.820312  9712.580078  -48072.242188  294.429260  696.848633   48.008747  863.811035  -46337.550781  315.898254
   59.000000  9649.458008  -67651.187500  -57910.550781  9817.280273  -48093.269531  297.603149  861.553528   48.016918  863.664062  -46358.281250  2129.544922
   60.000000  9540.778320  -67462.898438  -57830.386719  9829.724609  -48000.664062  297.980408  699.803284   48.251877  859.458496  -46257.187500  3170.044678
   61.000000  9515.777344  -67529.250000  -57923.058594  9837.687500  -48085.371094  298.221771  679.451111   48.044174  863.174072  -46349.398438  -768.366943
   62.000000  9483.884766  -67605.234375  -58025.832031  9954.065430  -48071.765625  301.749695  677.794189   48.038532  863.275452  -46335.996094  2291.927002
   63.000000  9341.439453  -67444.890625  -57995.261719  9976.336914  -48018.925781  302.424835  527.835266   48.107647  862.035217  -46280.660156  950.094177
   64.000000  9270.837891  -67397.789062  -58026.101562  10124.509766  -47901.593750  306.916565  452.890472   48.053761  863.001892  -46165.277344  383.528687
   65.000000  9493.576172  -67590.585938  -57992.531250  10056.391602  -47936.140625  304.851624  715.406738   48.078251  862.562317  -46198.937500  1061.952759
   66.000000  9619.738281  -67577.460938  -57861.863281  9769.374023  -48092.488281  296.150909  808.254089   48.098793  862.193909  -46354.542969  -2328.234863
   67.000000  9244.068359  -67091.187500  -57748.468750  9862.288086  -47886.179688  298.967529  475.374359   48.203079  860.328552  -46144.464844  1066.063477
   68.000000  9249.937500  -67272.140625  -57916.585938  9911.755859  -48004.828125  300.467102  450.188141   48.077278  862.579773  -46267.660156  1480.402832
   69.000000  9386.367188  -67543.609375  -58054.671875  9983.437500  -48071.234375  302.640076  496.669098   48.222282  859.985962  -46328.828125  1025.401367
   70.000000  9569.822266  -67561.796875  -57888.808594  9878.045898  -48010.761719  299.445221  814.314636   48.014668  863.704529  -46275.855469  971.901611
   71.000000  9328.832031  -67247.867188  -57825.355469  9977.847656  -47847.507812  302.470642  592.083557   48.070911  862.693970  -46110.570312  132.173813
   72.000000  9412.857422  -67160.750000  -57641.546875  9720.220703  -47921.328125  294.660858  697.998291   48.080738  862.517700  -46184.035156  1118.733521
   73.000000  9228.419922  -66995.250000  -57667.636719  9723.064453  -47944.570312  294.747070  515.599365   48.117622  861.856506  -46205.945312  -597.816101
   74.000000  9432.191406  -67418.625000  -57889.296875  9906.572266  -47982.726562  300.309967  596.737305   48.165356  861.002380  -46242.375000  1951.165161
   75.000000  9325.909180  -67232.546875  -57812.304688  9973.685547  -47838.617188  302.344452  608.595276   48.055473  862.971130  -46102.238281  1592.895264
   76.000000  9282.384766  -67127.406250  -57744.828125  9849.384766  -47895.445312  298.576385  480.228851   48.216942  860.081238  -46153.230469  1159.227295
   77.000000  9423.410156  -67370.500000  -57854.179688  9787.770508  -48066.410156  296.708588  644.338867   48.124416  861.734863  -46327.539062  2144.544922
   78.000000  9432.749023  -67455.687500  -57929.121094  9955.941406  -47973.179688  301.806549  541.404663   48.368740  857.382019  -46225.480469  -859.406921
   79.000000  9235.960938  -67197.695312  -57862.265625  9899.464844  -47962.800781  300.094513  456.358643   48.143875  861.386536  -46223.226562  -165.488495
   80.000000  9379.320312  -67478.890625  -57999.656250  10034.233398  -47965.421875  304.179932  499.002838   48.282455  858.914185  -46220.839844  951.767822
   81.000000  9705.200195  -67635.140625  -57831.117188  9720.597656  -48110.519531  294.672302  937.788391   48.088722  862.374451  -46372.937500  571.303650
   82.000000  9471.525391  -67412.234375  -57842.878906  9783.181641  -48059.695312  296.569489  695.391174   48.189171  860.576904  -46318.484375  -259.714508
   83.000000  9541.636719  -67533.445312  -57889.707031  9911.238281  -47978.468750  300.451416  764.209229   48.185287  860.646240  -46237.398438  -544.467041
   84.000000  9355.823242  -67326.218750  -57874.914062  9890.878906  -47984.035156  299.834229  518.142151   48.112595  861.946594  -46245.589844  -700.800232
   85.000000  9590.363281  -67588.640625  -57889.613281  9831.190430  -48058.421875  298.024841  705.502197   48.102673  862.124390  -46320.335938  913.884399
   86.000000  9442.023438  -67358.414062  -57810.687500  9800.660156  -48010.027344  297.099335  591.666504   48.296417  858.665894  -46264.941406  286.202728
   87.000000  9251.458984  -67362.281250  -58012.625000  10051.551758  -47961.074219  304.704926  369.071045   48.284748  858.873413  -46216.410156  2917.658691
   88.000000  9568.031250  -67659.484375  -57991.058594  9944.000000  -48047.058594  301.444550  749.365479   48.088699  862.374878  -46309.476562  -144.817688
   89.000000  9360.300781  -67247.218750  -57781.906250  9780.511719  -48001.394531  296.488556  557.474548   48.219425  860.036926  -46259.089844  455.830841
   90.000000  9310.123047  -67328.406250  -57916.691406  9852.725586  -48063.964844  298.677643  444.373535   48.181492  860.714050  -46323.031250  1141.743652
   91.000000  9255.259766  -67426.406250  -58073.000000  9961.824219  -48111.175781  301.984894  342.248901   48.170460  860.911194  -46370.640625  2394.912109
   92.000000  9567.906250  -67602.773438  -57929.449219  9788.070312  -48141.378906  296.717682  702.961731   48.281876  858.924500  -46396.820312  -36.261616
   93.000000  9238.214844  -67408.656250  -58075.519531  10023.795898  -48051.722656  303.863525  317.998749   48.186302  860.628113  -46310.617188  1322.123657
   94.000000  9515.696289  -67516.679688  -57899.316406  9902.990234  -47996.328125  300.201385  665.428711   48.211967  860.169983  -46254.292969  2019.828003
   95.000000  9449.335938  -67164.703125  -57613.230469  9767.965820  -47845.265625  296.108215  732.207581   48.247959  859.528320  -46101.929688  1337.307129
   96.000000  9358.230469  -67528.867188  -58064.609375  10000.708984  -48063.898438  303.163666  442.338531   48.385731  857.080933  -46315.585938  2280.476562
   97.000000  9395.726562  -67530.250000  -58042.433594  9924.114258  -48118.320312  300.841736  483.875488   48.165886  860.992920  -46377.949219  1448.233765
   98.000000  9608.667969  -67425.625000  -57713.003906  9724.039062  -47988.964844  294.776611  835.676514   48.180477  860.732178  -46248.066406  892.612305
   99.000000  9432.066406  -67321.562500  -57794.703125  9787.589844  -48007.113281  296.703125  652.334778   48.188683  860.585632  -46265.921875  1189.407593
  100.000000  9362.335938  -67481.703125  -58016.585938  9981.190430  -48035.394531  302.571960  439.881012   48.247646  859.533875  -46292.070312  453.515808
  101.000000  9640.133789  -67522.289062  -57783.746094  9702.674805  -48081.070312  294.128967  754.882507   48.251411  859.466797  -46337.609375  -598.571533
  102.000000  9416.796875  -67287.781250  -57761.000000  9737.791016  -48023.210938  295.193512  670.045410   48.090603  862.340759  -46285.562500  -705.890503
  103.000000  9414.125000  -67380.375000  -57868.109375  9882.257812  -47985.851562  299.572906  626.631226   48.147926  861.314087  -46246.132812  822.830627
  104.000000  9286.305664  -67148.500000  -57760.179688  9798.053711  -47962.125000  297.020325  543.082764   48.098358  862.201721  -46224.195312  2305.551270
  105.000000  9307.994141  -67458.257812  -58052.390625  10022.880859  -48029.507812  303.835785  491.009186   48.011024  863.770081  -46294.734375  505.341949
  106.000000  9247.868164  -67235.523438  -57885.691406  9909.333984  -47976.359375  300.393677  492.519287   48.104347  862.094360  -46238.214844  714.686096
  107.000000  9498.376953  -67510.859375  -57912.714844  9909.242188  -48003.472656  300.390900  649.964905   48.145851  861.351196  -46263.828125  2123.247803
  108.000000  9235.542969  -67232.851562  -57896.992188  9980.261719  -47916.730469  302.543823  366.684082   48.280308  858.952393  -46172.226562  -1678.858887
  109.000000  9358.771484  -67135.468750  -57666.070312  9698.423828  -47967.648438  294.000122  631.555420   48.233280  859.789917  -46224.843750  -356.970734
  110.000000  9275.660156  -67468.968750  -58103.468750  9922.445312  -48181.023438  300.791138  375.973846   48.049904  863.071167  -46444.843750  2254.894287
  111.000000  9462.637695  -67498.656250  -57935.398438  9915.283203  -48020.117188  300.574036  581.091492   48.269672  859.141663  -46275.996094  -238.187515
  112.000000  9501.000000  -67478.750000  -57888.003906  9885.068359  -48002.937500  299.658112  630.691162   48.328674  858.092773  -46256.687500  846.688721
  113.000000  9388.287109  -67475.414062  -57990.640625  10047.139648  -47943.500000  304.571167  637.731750   48.058807  862.911255  -46207.000000  499.855804
  114.000000  9361.358398  -67600.218750  -58136.707031  10011.119141  -48125.585938  303.479218  489.538971   48.124302  861.736877  -46386.718750  1326.182495
  115.000000  9421.275391  -67294.718750  -57764.410156  9865.608398  -47898.800781  299.068176  647.565247   48.315865  858.320312  -46153.011719  2076.423584
  116.000000  9244.335938  -67081.203125  -57734.339844  9818.844727  -47915.496094  297.650574  441.801178   48.187420  860.608154  -46174.347656  1408.605957
  117.000000  9400.236328  -67444.734375  -57946.039062  9943.980469  -48002.058594  301.443970  480.612061   48.300076  858.600891  -46256.839844  1786.837280
  118.000000  9344.593750  -67498.718750  -58058.242188  10013.602539  -48044.640625  303.554504  379.828857   48.262604  859.267517  -46300.777344  -1223.223267
  119.000000  9514.559570  -67432.437500  -57805.433594  9893.301758  -47912.132812  299.907684  730.530334   48.280251  858.953430  -46167.632812  1221.832153
  120.000000  9574.478516  -67582.703125  -57908.402344  9838.197266  -48070.203125  298.237244  784.662598   48.096344  862.237793  -46332.347656  3025.590332
  121.000000  9491.557617  -67464.062500  -57860.640625  9882.161133  -47978.480469  299.569977  630.515381   48.250359  859.485535  -46235.058594  -1417.477051
  122.000000  9154.064453  -67245.234375  -57988.828125  10040.564453  -47948.265625  304.371826  309.761078   48.036243  863.316589  -46212.582031  -443.687469
  123.000000  9559.306641  -67628.726562  -57969.628906  9927.197266  -48042.429688  300.935211  717.649231   48.190529  860.552612  -46301.167969  -217.774887
  124.000000  9436.925781  -67167.296875  -57621.179688  9610.559570  -48010.621094  291.336578  729.551758   48.168072  860.953857  -46270.171875  2291.963623
  125.000000  9238.260742  -67294.828125  -57959.562500  9984.249023  -47975.312500  302.664673  361.497894   48.278236  858.989258  -46230.882812  1663.117920
  126.000000  9409.190430  -67603.843750  -58103.476562  10019.767578  -48083.710938  303.741394  510.336761   48.299877  858.604370  -46338.500000  1343.766235
  127.000000  9363.015625  -67485.968750  -58027.742188  9935.143555  -48092.597656  301.176086  475.820526   48.237267  859.718811  -46349.648438  4082.468750
  128.000000  9454.432617  -67604.390625  -58039.949219  10016.757812  -48023.191406  303.650146  541.981018   48.230984  859.830811  -46280.468750  706.895752
  129.000000  9301.620117  -67253.250000  -57855.144531  9833.660156  -48021.484375  298.099731  502.787842   48.224842  859.940308  -46278.984375  -1522.144653
  130.000000  9348.853516  -67388.921875  -57933.800781  10003.605469  -47930.195312  303.251434  479.943115   48.089203  862.365845  -46192.597656  640.074158
  131.000000  9360.269531  -67416.343750  -57955.781250  9953.197266  -48002.585938  301.723358  572.815735   48.064983  862.800415  -46265.863281  1176.665894
  132.000000  9605.111328  -67662.898438  -57953.281250  9838.921875  -48114.359375  298.259216  774.528625   48.207542  860.248901  -46372.484375  -329.899963
  133.000000  9308.861328  -67040.804688  -57630.773438  9734.983398  -47895.789062  295.108398  582.225098   48.218330  860.056458  -46153.523438  1263.308716
  134.000000  9455.397461  -67409.281250  -57860.167969  9697.353516  -48162.812500  293.967682  592.949219   48.028416  863.457336  -46427.410156  1987.950073
  135.000000  9617.637695  -67759.609375  -58048.332031  9815.304688  -48233.027344  297.543304  771.053650   48.074295  862.633301  -46495.968750  1544.177856
  136.000000  9503.156250  -67420.937500  -57818.507812  9796.008789  -48022.500000  296.958313  795.212708   47.954826  864.782349  -46289.757812  140.743179
  137.000000  9227.697266  -67316.843750  -57998.886719  10006.014648  -47992.871094  303.324493  352.022095   48.124645  861.730774  -46253.992188  1405.338623
  138.000000  9263.639648  -67361.500000  -57998.539062  9968.604492  -48029.933594  302.190430  453.497406   48.174030  860.847351  -46289.269531  413.453766
  139.000000  9261.753906  -67321.375000  -57956.824219  9921.449219  -48035.375000  300.760956  450.245361   48.164059  861.025574  -46295.070312  1135.862061
  140.000000  9647.586914  -67618.195312  -57880.859375  9937.863281  -47942.996094  301.258545  842.235046   48.107327  862.040955  -46204.742188  1886.509521
  141.000000  9629.812500  -67543.570312  -57822.398438  9795.154297  -48027.242188  296.932434  817.120300   48.176056  860.811157  -46286.503906  1263.366699
  142.000000  9684.248047  -67594.351562  -57816.207031  9797.625000  -48018.582031  297.007324  855.080139   48.258312  859.343933  -46274.871094  1800.132202
  143.000000  9579.355469  -67539.265625  -57861.707031  9849.478516  -48012.226562  298.579224  746.551575   48.305294  858.508118  -46266.820312  5457.772949
  144.000000  9531.954102  -67595.593750  -57966.156250  9858.717773  -48107.437500  298.859314  678.794189   48.251095  859.472473  -46363.988281  -1870.716309
  145.000000  9427.177734  -67375.640625  -57850.289062  9736.328125  -48113.960938  295.149139  647.801697   48.074852  862.623291  -46376.878906  1232.403687
  146.000000  9453.669922  -67325.773438  -57771.824219  9837.597656  -47934.226562  298.219055  620.344238   48.249001  859.509766  -46190.855469  3408.813477
  147.000000  9551.275391  -67481.734375  -57828.906250  9867.028320  -47961.878906  299.111237  796.053040   48.032784  863.378784  -46226.320312  2919.139404
  148.000000  9484.171875  -67567.187500  -57989.250000  9952.402344  -48036.847656  301.699280  628.990967   48.107864  862.031311  -46298.574219  208.039566
  149.000000  9598.175781  -67534.515625  -57826.886719  10019.612305  -47807.273438  303.736694  834.618835   48.203136  860.327576  -46065.558594  954.339233
  150.000000  9502.558594  -67577.484375  -57977.570312  10099.484375  -47878.085938  306.157959  627.206238   48.243141  859.614136  -46134.925781  899.696655
  151.000000  9340.826172  -67222.859375  -57789.433594  9986.732422  -47802.703125  302.739960  595.298767   48.154736  861.192261  -46062.738281  -478.898865
  152.000000  9615.230469  -67531.734375  -57820.898438  9875.130859  -47945.765625  299.356842  850.813293   48.195698  860.460327  -46204.320312  -2195.079346
  153.000000  9364.060547  -67450.546875  -57978.644531  10015.584961  -47963.058594  303.614594  469.358429   48.281857  858.924866  -46218.500000  753.831299
  154.000000  9275.744141  -67155.460938  -57783.925781  9972.797852  -47811.128906  302.317535  498.120239   48.100456  862.164124  -46073.125000  149.926727
  155.000000  9206.035156  -67209.242188  -57903.125000  9984.020508  -47919.105469  302.657745  375.107422   48.149460  861.286621  -46179.328125  3238.649414
  156.000000  9536.210938  -67498.312500  -57853.449219  9993.562500  -47859.886719  302.947021  760.135254   48.067554  862.754272  -46123.070312  2850.097656
  157.000000  9095.070312  -66967.265625  -57772.246094  9858.779297  -47913.468750  298.861176  320.273193   48.121357  861.789612  -46174.707031  372.398804
  158.000000  9235.076172  -67249.750000  -57911.378906  9893.377930  -48018.000000  299.910004  319.404602   48.194496  860.481812  -46276.597656  -344.019653
  159.000000  9136.058594  -67084.875000  -57850.511719  10010.268555  -47840.242188  303.453430  325.706207   48.113213  861.935486  -46101.777344  1179.191772
  160.000000  9366.566406  -67410.500000  -57932.167969  9980.777344  -47951.390625  302.559448  530.328491   48.186588  860.622986  -46210.273438  981.645386
  161.000000  9335.788086  -67263.015625  -57826.687500  9821.300781  -48005.386719  297.725037  556.811951   48.032898  863.376709  -46269.824219  2994.951904
  162.000000  9275.273438  -67380.718750  -58000.398438  9943.107422  -48057.289062  301.417511  458.997955   48.147549  861.320801  -46317.582031  1363.795776
  163.000000  9348.524414  -67255.054688  -57801.527344  9905.500000  -47896.027344  300.277466  652.270203   48.048748  863.091919  -46159.890625  1971.262085
  164.000000  9341.216797  -67326.414062  -57887.691406  9873.521484  -48014.171875  299.308075  514.022034   48.135139  861.542908  -46274.914062  -1058.094238
  165.000000  9629.633789  -67433.296875  -57702.539062  9863.721680  -47838.816406  299.010986  847.811584   48.230370  859.841797  -46096.117188  748.522217
  166.000000  9500.267578  -67337.859375  -57730.832031  9831.832031  -47899.000000  298.044281  737.318665   48.184502  860.660278  -46157.957031  1581.691650
  167.000000  9322.033203  -67078.476562  -57653.261719  9813.491211  -47839.769531  297.488281  675.471924   47.998768  863.990662  -46105.437500  1482.566528
  168.000000  9453.759766  -67252.593750  -57697.292969  9840.970703  -47856.320312  298.321320  733.873352   48.138638  861.480286  -46116.933594  -18.618755
  169.000000  9319.999023  -67352.117188  -57933.312500  9987.392578  -47945.921875  302.759979  518.097839   48.048260  863.100708  -46209.800781  1820.214478
  170.000000  9351.698242  -67137.695312  -57691.667969  9716.337891  -47975.328125  294.543152  695.176331   47.999535  863.976868  -46240.968750  2814.561523
  171.000000  9241.480469  -67239.687500  -57898.234375  9969.695312  -47928.539062  302.223511  423.812836   48.221230  860.004761  -46186.167969  712.817810
  172.000000  9229.379883  -67358.859375  -58038.667969  10143.940430  -47894.726562  307.505615  372.239655   48.015690  863.686157  -46159.785156  876.726868
  173.000000  9384.588867  -67443.109375  -57963.761719  9987.086914  -47976.675781  302.750702  561.553772   48.131824  861.602234  -46237.539062  384.613220
  174.000000  9404.753906  -67165.187500  -57652.488281  9786.624023  -47865.863281  296.673828  653.619446   48.186462  860.625244  -46124.750000  2614.512695
  175.000000  9249.970703  -67275.398438  -57924.078125  10045.036133  -47879.042969  304.507385  380.667969   48.326206  858.136597  -46132.878906  377.420197
  176.000000  9403.044922  -67416.140625  -57899.574219  10022.952148  -47876.621094  303.837952  563.125305   48.255562  859.392883  -46133.011719  1821.617676
  177.000000  9499.681641  -67538.726562  -57938.226562  10070.735352  -47867.492188  305.286438  653.210693   48.229099  859.864441  -46124.839844  -740.832825
  178.000000  9474.133789  -67264.640625  -57687.082031  9733.791016  -47953.289062  295.072235  735.021912   48.092541  862.306030  -46215.570312  1048.850708
  179.000000  9289.765625  -67301.968750  -57913.738281  9864.921875  -48048.816406  299.047363  490.002838   48.016911  863.664185  -46313.828125  357.472046
  180.000000  9189.360352  -67188.171875  -57905.003906  9934.718750  -47970.285156  301.163208  379.547119   48.098320  862.202393  -46232.355469  1920.093872
  181.000000  9390.732422  -67237.281250  -57749.578125  9890.849609  -47858.726562  299.833344  606.756775   48.245033  859.580444  -46115.496094  2305.540527
  182.000000  9290.177734  -67132.843750  -57730.539062  9957.656250  -47772.882812  301.858551  596.262268   48.203041  860.329285  -46031.171875  -466.218933
  183.000000  9519.767578  -67447.531250  -57832.949219  9893.933594  -47939.015625  299.926849  737.202576   48.159454  861.107910  -46198.878906  -265.361237
  184.000000  9211.873047  -67151.609375  -57842.593750  9887.435547  -47955.156250  299.729858  421.426910   48.087566  862.395203  -46217.617188  2645.734131
  185.000000  9356.663086  -67308.265625  -57841.031250  9904.093750  -47936.937500  300.234833  554.214050   48.221214  860.005005  -46194.570312  2432.809326
  186.000000  9159.996094  -67029.234375  -57766.070312  10037.972656  -47728.097656  304.293304  445.238922   47.948433  864.897644  -45995.585938  116.182770
  187.000000  9425.355469  -67083.531250  -57556.000000  9696.887695  -47859.113281  293.953552  755.752869   48.087585  862.394836  -46121.574219  299.539490
  188.000000  9280.545898  -67230.531250  -57853.800781  10033.035156  -47820.765625  304.143585  437.215332   48.169769  860.923523  -46080.257812  796.116516
  189.000000  9401.638672  -67131.750000  -57625.101562  9867.100586  -47758.000000  299.113434  713.702454   48.149403  861.287659  -46018.226562  706.369934
  190.000000  9423.878906  -67081.296875  -57554.960938  9776.342773  -47778.617188  296.362152  760.802185   48.295906  858.674988  -46033.550781  319.922699
  191.000000  9421.722656  -67369.851562  -57851.472656  10077.474609  -47774.000000  305.490784  693.381775   48.066269  862.777344  -46037.230469  950.925720
  192.000000  9416.136719  -67101.843750  -57571.339844  9820.390625  -47750.949219  297.697449  623.575745   48.164227  861.022583  -46010.640625  1457.173218
  193.000000  9330.496094  -67238.648438  -57815.902344  9999.162109  -47816.742188  303.116760  549.732666   48.024506  863.527588  -46081.480469  -40.270977
  194.000000  9170.468750  -67046.484375  -57770.363281  9987.906250  -47782.457031  302.775543  435.955933   48.235287  859.754150  -46039.578125  1957.863770
  195.000000  9277.613281  -67155.171875  -57776.722656  9902.242188  -47874.480469  300.178711  478.225861   48.200932  860.366882  -46132.843750  -410.570221
  196.000000  9284.613281  -67146.500000  -57759.050781  9856.567383  -47902.484375  298.794098  540.564880   48.134323  861.557495  -46163.253906  272.132294
  197.000000  9186.620117  -67039.406250  -57756.761719  9819.068359  -47937.695312  297.657349  458.802155   48.062477  862.845398  -46201.062500  1350.285156
  198.000000  9296.101562  -66960.078125  -57550.484375  9677.020508  -47873.464844  293.351288  620.685120   48.153835  861.208374  -46133.531250  -157.941544
  199.000000  9224.564453  -67129.359375  -57805.539062  9861.480469  -47944.058594  298.943054  533.189453   47.943100  864.993835  -46211.738281  1336.744995
  200.000000  9401.716797  -67355.242188  -57860.992188  9980.192383  -47880.800781  302.541718  621.837463   48.146656  861.336792  -46141.125000  1394.915039
  201.000000  9113.490234  -67022.375000  -57797.566406  9966.283203  -47831.281250  302.120056  314.990967   48.247246  859.541016  -46087.972656  525.820923
  202.000000  9487.285156  -67288.664062  -57699.546875  9720.306641  -47979.242188  294.663483  787.788269   48.042908  863.196838  -46243.316406  -1026.136475
  203.000000  9582.083008  -67228.234375  -57542.406250  9705.785156  -47836.621094  294.223267  898.545593   48.251598  859.463501  -46093.156250  765.964783
  204.000000  9361.717773  -67039.523438  -57574.863281  9793.697266  -47781.164062  296.888245  670.204346   48.233826  859.780151  -46038.339844  3332.092773
  205.000000  9208.531250  -67050.953125  -57745.535156  9998.563477  -47746.972656  303.098602  505.325348   47.915997  865.483154  -46015.632812  -766.088867
  206.000000  9218.033203  -67183.007812  -57857.628906  9981.375977  -47876.253906  302.577576  473.718750   47.989803  864.152039  -46142.246094  2098.414795
  207.000000  9639.943359  -67221.507812  -57470.710938  9612.937500  -47857.773438  291.408661  1036.579590   48.065681  862.787842  -46121.023438  -153.604935
  208.000000  9073.853516  -66650.625000  -57470.746094  9668.741211  -47802.003906  293.100311  463.556274   47.898655  865.796448  -46071.289062  2601.674561
  209.000000  9144.566406  -66584.171875  -57332.750000  9742.099609  -47590.648438  295.324127  669.398132   47.970406  864.501465  -45857.343750  -413.899872
  210.000000  9316.171875  -66998.421875  -57589.250000  9798.759766  -47790.492188  297.041718  618.941406   47.999683  863.974182  -46056.128906  2161.127441
  211.000000  9267.631836  -66780.234375  -57405.054688  9712.304688  -47692.750000  294.420898  702.151184   48.084778  862.445190  -45955.312500  937.456787
  212.000000  9267.920898  -66884.218750  -57506.460938  9738.357422  -47768.101562  295.210663  671.650085   47.908459  865.619324  -46037.035156  1231.196777
  213.000000  9267.288086  -66851.226562  -57470.105469  9807.013672  -47663.093750  297.291931  656.594238   48.062675  862.841797  -45926.453125  1424.081909
  214.000000  9300.265625  -67164.593750  -57762.375000  10079.240234  -47683.132812  305.544281  607.979736   47.982494  864.283691  -45949.390625  4677.160645
  215.000000  9133.361328  -66707.804688  -57475.363281  9827.790039  -47647.574219  297.921753  544.741272   47.987312  864.196899  -45913.656250  2617.945801
  216.000000  9118.627930  -66912.960938  -57683.359375  9987.998047  -47695.359375  302.778320  478.384521   47.849796  866.680542  -45966.410156  -607.401123
  217.000000  9292.141602  -66953.687500  -57560.726562  9827.052734  -47733.671875  297.899414  651.642700   48.084888  862.443237  -45996.230469  2356.680664
  218.000000  8977.612305  -66730.031250  -57653.367188  10119.767578  -47533.601562  306.772827  345.846680   48.062893  862.837952  -45796.953125  4128.623047
  219.000000  9210.437500  -66862.250000  -57540.871094  9780.799805  -47760.070312  296.497284  644.508118   47.862347  866.453247  -46030.667969  675.260681
  220.000000  9277.355469  -66954.546875  -57568.902344  9918.642578  -47650.257812  300.675873  656.514099   48.065163  862.797180  -45913.527344  1477.851929
  221.000000  9306.976562  -67078.414062  -57664.144531  9962.257812  -47701.886719  301.998047  576.144226   48.178215  860.772583  -45961.070312  1294.978760
  222.000000  9454.447266  -67241.171875  -57684.437500  9884.038086  -47800.398438  299.626862  817.213318   47.972729  864.459595  -46067.007812  2202.499023
  223.000000  9164.175781  -66925.921875  -57651.695312  9803.037109  -47848.656250  297.171387  506.003174   48.055820  862.964905  -46112.265625  -780.734314
  224.000000  9337.169922  -67237.796875  -57801.894531  9875.515625  -47926.378906  299.368500  518.957092   48.172485  860.874939  -46185.769531  792.288025
  225.000000  9141.950195  -66905.703125  -57638.945312  9892.125977  -47746.820312  299.872040  476.196564   47.927567  865.274170  -46015.062500  3577.875732
  226.000000  9178.956055  -66943.000000  -57657.117188  9827.027344  -47830.089844  297.898621  530.985535   48.041027  863.230652  -46094.230469  3209.770264
  227.000000  9107.507812  -66755.625000  -57534.167969  9845.799805  -47688.367188  298.467712  485.817047   47.995831  864.043518  -45954.140625  -1896.106812
  228.000000  9515.826172  -67276.281250  -57660.593750  9934.224609  -47726.367188  301.148224  856.279541   47.961464  864.662659  -45993.382812  -1446.788086
  229.000000  9422.738281  -67170.437500  -57627.343750  9787.411133  -47839.933594  296.697693  746.111145   48.101017  862.154053  -46101.906250  -167.801483
  230.000000  9687.940430  -67459.546875  -57665.105469  9761.575195  -47903.531250  295.914490  986.163818   48.065617  862.789001  -46166.785156  -448.658600
  231.000000  9325.081055  -67128.484375  -57685.601562  9961.329102  -47724.273438  301.969879  618.788025   48.097763  862.212402  -45986.367188  560.600220
  232.000000  9222.806641  -66875.625000  -57544.199219  9860.145508  -47684.054688  298.902588  609.338135   48.020912  863.592224  -45948.921875  990.826172
  233.000000  9418.111328  -66997.984375  -57469.136719  9728.296875  -47740.839844  294.905701  844.507385   48.017361  863.656128  -46005.835938  -706.634338
  234.000000  9338.129883  -67129.257812  -57686.367188  10061.246094  -47625.121094  304.998779  589.705688   48.250725  859.479065  -45881.687500  -39.191105
  235.000000  9180.368164  -66899.734375  -57608.695312  9917.021484  -47691.671875  300.626740  545.911438   47.815369  867.304565  -45963.968750  1908.716919
  236.000000  9107.232422  -66879.062500  -57664.105469  9933.703125  -47730.402344  301.132416  529.250427   47.838860  866.878662  -46001.847656  -214.886719
  237.000000  9311.041992  -66891.578125  -57475.500000  9949.392578  -47526.109375  301.608032  696.694153   48.064388  862.811096  -45789.406250  901.665344
  238.000000  9367.235352  -66949.843750  -57474.628906  9823.255859  -47651.375000  297.784302  744.368408   48.056370  862.955017  -45914.960938  -152.394073
  239.000000  9131.585938  -67153.414062  -57920.406250  10130.487305  -47789.917969  307.097778  329.279907   48.090870  862.335938  -46052.257812  1692.701416
  240.000000  9121.288086  -66856.500000  -57629.125000  10009.940430  -47619.183594  303.443481  419.270172   48.042774  863.199280  -45883.261719  425.906158
  241.000000  9123.906250  -66684.242188  -57455.054688  9840.480469  -47614.574219  298.306458  607.549255   47.845440  866.759460  -45885.785156  990.762268
  242.000000  9194.095703  -66914.234375  -57605.578125  9940.319336  -47665.257812  301.332977  495.180511   48.117912  861.851318  -45926.621094  756.437622
  243.000000  9302.310547  -67135.625000  -57733.050781  9986.395508  -47746.656250  302.729736  717.085266   47.745918  868.566101  -46021.460938  -2209.153564
  244.000000  9518.505859  -67457.343750  -57819.750000  9985.095703  -47834.656250  302.690338  728.223145   48.059349  862.901550  -46098.136719  1837.556152
  245.000000  9152.791016  -67000.093750  -57737.199219  9970.900391  -47766.296875  302.260040  432.146149   47.999561  863.976379  -46031.937500  2660.552734
  246.000000  9249.055664  -66822.406250  -57468.324219  9914.420898  -47553.902344  300.547882  574.321350   48.052608  863.022583  -45817.625000  -516.466064
  247.000000  9269.398438  -66857.765625  -57487.750000  9913.472656  -47574.277344  300.519165  648.959473   48.096493  862.235168  -45836.414062  -228.170944
  248.000000  9284.275391  -67055.257812  -57659.570312  9928.752930  -47730.816406  300.982361  532.038635   48.163464  861.036194  -45990.535156  3247.465820
  249.000000  9416.645508  -67199.718750  -57680.957031  9749.863281  -47931.093750  295.559448  713.322693   47.980869  864.312927  -46197.410156  1774.736572
  250.000000  9220.236328  -67054.765625  -57723.750000  9871.516602  -47852.234375  299.247284  483.797089   47.994308  864.070923  -46118.062500  1046.468628
  251.000000  9560.919922  -67330.828125  -57670.589844  9834.897461  -47835.691406  298.137207  815.818359   48.049648  863.075745  -46099.523438  1287.650635
  252.000000  9477.943359  -67227.671875  -57650.070312  9947.533203  -47702.539062  301.551666  817.927917   48.094707  862.267151  -45964.742188   -3.853709
  253.000000  9255.470703  -67027.171875  -57670.019531  9935.167969  -47734.851562  301.176819  560.690613   48.028210  863.460999  -45999.457031  1869.612427
  254.000000  9236.800781  -66854.203125  -57513.781250  9811.554688  -47702.226562  297.429596  553.623413   48.238033  859.705200  -45959.250000  -671.124146
  255.000000  9115.203125  -66894.625000  -57682.097656  9943.179688  -47738.917969  301.419708  407.704071   48.060123  862.887634  -46002.371094  4368.277344
  256.000000  9500.391602  -67420.093750  -57810.695312  9941.381836  -47869.312500  301.365204  739.388672   48.169197  860.933716  -46128.824219  -1021.404053
  257.000000  9419.308594  -67086.593750  -57561.394531  9736.344727  -47825.050781  295.149658  741.465149   48.098976  862.190613  -46087.097656  1371.362549
  258.000000  9440.432617  -67440.148438  -57894.695312  9964.019531  -47930.675781  302.051453  669.042236   48.141350  861.431763  -46191.191406  819.342529
  259.000000  9243.200195  -67031.796875  -57691.300781  9732.554688  -47958.746094  295.034760  536.328308   48.066376  862.775391  -46221.972656  -23.990740
  260.000000  9391.491211  -67244.343750  -57757.570312  9847.413086  -47910.156250  298.516602  651.216736   48.060253  862.885315  -46173.601562  2685.046143
  261.000000  9434.219727  -67297.328125  -57763.925781  9862.293945  -47901.632812  298.967712  692.259521   48.075054  862.619629  -46164.546875  -806.010742
  262.000000  9182.154297  -67269.062500  -57981.015625  10073.778320  -47907.238281  305.378693  275.106903   48.210865  860.189636  -46165.242188  488.261597
  263.000000  9342.208984  -67208.273438  -57771.441406  9828.767578  -47942.671875  297.951385  584.746826   48.014622  863.705383  -46207.769531  264.268585
  264.000000  9495.525391  -67171.125000  -57571.988281  9661.169922  -47910.820312  292.870789  831.576477   48.088596  862.376709  -46173.242188  639.145447
  265.000000  9270.533203  -67303.218750  -57939.437500  9936.117188  -48003.320312  301.205597  475.042236   48.058033  862.925171  -46266.847656  981.320435
  266.000000  9423.841797  -67500.351562  -57973.550781  9987.815430  -47985.734375  302.772797  615.343994   48.027946  863.465759  -46250.347656  1520.508057
  267.000000  9452.734375  -67501.281250  -57940.343750  9832.839844  -48107.503906  298.074829  666.223877   48.038872  863.269348  -46371.722656  -267.680054
  268.000000  9157.416992  -67279.734375  -58015.460938  9992.232422  -48023.226562  302.906677  324.329620   48.085720  862.428345  -46285.753906  1906.267944
  269.000000  9299.566406  -67183.125000  -57790.800781  9896.664062  -47894.136719  300.009613  552.338074   48.126556  861.696533  -46155.187500  -294.061890
  270.000000  9563.177734  -67497.296875  -57829.070312  9826.203125  -48002.867188  297.873657  774.822571   48.100761  862.158630  -46264.851562  2168.082764
  271.000000  9554.953125  -67526.742188  -57869.511719  9902.134766  -47967.375000  300.175446  699.408997   48.180462  860.732422  -46226.480469  1819.252197
  272.000000  9580.410156  -67786.421875  -58111.296875  10237.433594  -47873.863281  310.339783  712.573486   48.143223  861.398254  -46134.312500  2615.334229
  273.000000  9434.934570  -67509.703125  -57972.449219  10038.279297  -47934.171875  304.302582  616.880188   48.065464  862.791748  -46197.429688   31.040236
  274.000000  9352.292969  -67310.171875  -57853.390625  9857.322266  -47996.070312  298.816986  543.879822   48.155056  861.186523  -46256.093750  2574.667725
  275.000000  9331.681641  -67388.375000  -57951.703125  9969.996094  -47981.707031  302.232605  437.823700   48.263130  859.258118  -46237.824219  -1484.916138
  276.000000  9279.220703  -67261.734375  -57886.082031  9939.621094  -47946.460938  301.311829  546.127808   47.967072  864.561584  -46213.273438  2521.975098
  277.000000  9063.509766  -66853.640625  -57680.839844  9895.876953  -47784.960938  299.985748  315.325806   48.042320  863.207397  -46049.054688  504.825806
  278.000000  9517.394531  -67288.265625  -57661.011719  9844.806641  -47816.203125  298.437592  860.734436   47.941158  865.028870  -46083.953125  1783.091431
  279.000000  9414.396484  -67249.828125  -57731.343750  9935.709961  -47795.632812  301.193268  668.494324   48.102711  862.123718  -46057.546875  409.922913
  280.000000  9256.082031  -67217.093750  -57854.285156  10020.098633  -47834.187500  303.751434  390.587677   48.177219  860.790344  -46093.410156  1725.913086
  281.000000  9201.604492  -67183.687500  -57878.949219  9942.689453  -47936.257812  301.404846  405.384308   48.032494  863.384033  -46200.707031  -74.456299
  282.000000  9134.670898  -66876.070312  -57648.441406  9770.603516  -47877.835938  296.188171  490.151215   47.893345  865.892456  -46147.312500  123.464188
  283.000000  9563.869141  -67435.093750  -57769.652344  9927.703125  -47841.949219  300.950531  795.201660   48.152035  861.240601  -46102.082031  859.500549
  284.000000  9216.650391  -66854.500000  -57540.207031  9697.652344  -47842.554688  293.976715  514.135559   48.083084  862.475586  -46105.175781  4275.915527
  285.000000  9210.980469  -67254.375000  -57937.726562  9996.611328  -47941.117188  303.039429  438.633026   48.028625  863.453552  -46205.707031  1632.288452
  286.000000  9512.744141  -67429.968750  -57818.003906  9808.557617  -48009.445312  297.338745  768.936340   48.133804  861.566772  -46270.234375  1533.302490
  287.000000  9318.203125  -67219.140625  -57792.066406  9808.429688  -47983.636719  297.334869  572.996582   48.111393  861.968140  -46245.234375  2710.755859
  288.000000  9314.167969  -67224.679688  -57811.000000  9882.343750  -47928.656250  299.575500  600.596741   48.047626  863.112061  -46192.558594  -2257.178223
  289.000000  9069.343750  -67020.109375  -57847.589844  10030.979492  -47816.609375  304.081268  271.092926   48.114292  861.916199  -46078.105469  -1149.091309
  290.000000  9384.218750  -67165.664062  -57680.300781  9797.694336  -47882.605469  297.009430  635.893616   48.218903  860.046265  -46140.320312  792.357239
  291.000000  9531.464844  -67609.921875  -57977.070312  9909.954102  -48067.117188  300.412476  700.638489   48.089230  862.365356  -46329.515625  -377.481110
  292.000000  9449.583008  -67304.718750  -57753.414062  9840.320312  -47913.093750  298.301605  658.666443   48.115387  861.896545  -46174.550781  -1541.844482
  293.000000  9596.007812  -67437.812500  -57744.359375  9798.802734  -47945.554688  297.043030  848.963684   48.109505  862.001953  -46207.222656  2334.552246
  294.000000  9295.332031  -66996.484375  -57597.609375  9795.837891  -47801.773438  296.953156  516.584595   48.229019  859.865845  -46059.121094  -737.599670
  295.000000  9493.126953  -67309.765625  -57709.890625  9966.439453  -47743.453125  302.124786  767.196350   48.285423  858.861389  -45998.765625  1546.664185
  296.000000  9175.583984  -67218.187500  -57946.769531  10026.829102  -47919.941406  303.955475  370.949615   47.934948  865.140930  -46187.917969  1249.033936
  297.000000  9191.806641  -66933.242188  -57628.843750  9760.649414  -47868.195312  295.886444  517.728699   48.092144  862.313110  -46130.492188  1165.932983
  298.000000  9298.663086  -67195.125000  -57796.503906  9995.429688  -47801.074219  303.003601  506.995117   48.209530  860.213440  -46059.128906  -1189.684448
  299.000000  9439.251953  -67340.843750  -57799.566406  9950.666992  -47848.898438  301.646667  716.953552   48.137856  861.494263  -46109.542969  -1170.729370
  300.000000  9360.697266  -67121.117188  -57657.234375  9779.604492  -47877.628906  296.461029  653.260315   47.958359  864.718628  -46144.757812  1427.174194
  301.000000  9509.064453  -67260.789062  -57651.195312  9779.901367  -47871.292969  296.470032  842.441223   48.078526  862.557373  -46134.078125  -150.422043
  302.000000  9269.701172  -67006.015625  -57633.058594  9735.789062  -47897.269531  295.132812  605.939209   47.953609  864.804260  -46164.570312  -63.700684
  303.000000  9308.828125  -66850.601562  -57434.609375  9677.843750  -47756.765625  293.376251  713.950012   48.073143  862.653931  -46019.746094  550.567444
  304.000000  9466.906250  -67540.718750  -57980.929688  10010.156250  -47970.773438  303.450043  683.066895   48.080853  862.515625  -46233.476562  2219.960693
  305.000000  9350.349609  -67413.843750  -57966.218750  10042.978516  -47923.242188  304.445007  518.724304   48.055428  862.971985  -46186.863281  1854.720215
  306.000000  9301.121094  -67283.484375  -57886.183594  9871.572266  -48014.609375  299.248962  486.289062   48.116451  861.877502  -46276.027344  957.283691
  307.000000  9510.700195  -67419.093750  -57807.222656  9756.476562  -48050.746094  295.759949  693.286865   48.170952  860.902344  -46310.195312  -626.214905
  308.000000  9260.052734  -67001.671875  -57639.367188  9776.652344  -47862.714844  296.371552  546.118347   48.134380  861.556458  -46123.484375  -870.654968
  309.000000  9559.943359  -67679.328125  -58024.140625  10067.745117  -47956.394531  305.195801  787.596375   47.968761  864.531128  -46223.148438  3038.523926
  310.000000  9223.843750  -66954.703125  -57622.539062  9837.832031  -47784.707031  298.226196  543.396484   48.027313  863.477112  -46049.343750  -770.889771
  311.000000  9426.896484  -67526.515625  -58008.429688  10121.429688  -47887.000000  306.823212  610.840637   48.168354  860.948792  -46146.542969  -104.426788
  312.000000  9341.121094  -67348.218750  -57912.777344  9960.105469  -47952.671875  301.932800  588.669495   48.118832  861.834839  -46214.003906  125.513123
  313.000000  9384.480469  -67639.078125  -58161.824219  10014.373047  -48147.453125  303.577881  460.121490   48.126335  861.700500  -46408.511719  520.509949
  314.000000  9497.865234  -67375.429688  -57776.695312  9820.163086  -47956.531250  297.690552  674.055237   48.140450  861.447876  -46217.082031  3507.844238
  315.000000  9467.619141  -67287.687500  -57725.578125  9883.805664  -47841.773438  299.619812  733.902893   47.996456  864.032288  -46107.527344  1658.598145
  316.000000  9546.273438  -67397.117188  -57752.574219  9871.517578  -47881.054688  299.247314  825.225586   48.101208  862.150635  -46143.023438  1900.425293
  317.000000  9278.542969  -67160.015625  -57787.246094  9932.880859  -47854.367188  301.107513  562.630554   48.090725  862.338562  -46116.714844  973.065613
  318.000000  9549.404297  -67551.000000  -57899.906250  9947.548828  -47952.359375  301.552155  741.474304   48.104973  862.083130  -46214.191406  2748.839844
  319.000000  9198.379883  -67090.406250  -57786.117188  9871.803711  -47914.312500  299.255981  404.433807   48.059452  862.899719  -46177.789062  2213.618652
  320.000000  9001.712891  -66871.546875  -57769.675781  9900.628906  -47869.046875  300.129791  224.125015   48.172939  860.866882  -46128.421875  -1535.034302
  321.000000  9486.042969  -67587.585938  -58003.605469  9913.694336  -48089.910156  300.525879  662.076233   48.062725  862.840942  -46353.269531  -332.597961
  322.000000  9037.790039  -66650.250000  -57516.089844  9715.973633  -47800.117188  294.532135  317.624390   48.137123  861.507385  -46060.785156  2458.263428
  323.000000  9239.705078  -67152.703125  -57821.097656  9902.174805  -47918.921875  300.176666  478.998016   48.213993  860.133850  -46176.812500  -1216.510986
  324.000000  9130.691406  -67112.187500  -57879.699219  9909.615234  -47970.085938  300.402222  317.063354   48.156170  861.166626  -46230.066406  714.813782
  325.000000  9423.391602  -67180.070312  -57654.386719  9748.746094  -47905.640625  295.525604  656.855774   48.243027  859.616211  -46162.484375  906.280518
  326.000000  9560.107422  -67432.640625  -57769.992188  10003.064453  -47766.929688  303.235046  815.386230   47.937992  865.085999  -46034.792969  -1424.029907
  327.000000  9161.752930  -66875.296875  -57602.046875  9744.931641  -47857.117188  295.409973  485.979156   48.137203  861.505920  -46117.785156  -649.790283
  328.000000  9194.142578  -66877.500000  -57574.429688  9674.160156  -47900.269531  293.264587  548.528625   48.038624  863.273804  -46164.500000  -1028.616699
  329.000000  9715.462891  -67434.750000  -57611.269531  9804.212891  -47807.054688  297.207031  1038.085571   48.062099  862.852173  -46070.433594  1096.277222
  330.000000  9252.218750  -66985.585938  -57639.031250  9869.146484  -47769.882812  299.175446  549.506653   48.113213  861.935486  -46031.417969  2403.996094
  331.000000  9372.042969  -67277.414062  -57810.984375  9908.292969  -47902.691406  300.362122  542.439453   48.173794  860.851562  -46162.035156  -407.741089
  332.000000  9283.429688  -67019.031250  -57634.175781  9814.642578  -47819.531250  297.523193  595.086548   48.046196  863.137756  -46083.488281  1285.363037
  333.000000  9296.066406  -67129.148438  -57735.554688  9865.958984  -47869.593750  299.078827  539.599976   48.152412  861.233826  -46129.710938  980.745422
  334.000000  9371.429688  -67312.062500  -57835.375000  10002.513672  -47832.859375  303.218353  610.157715   48.079357  862.542480  -46095.617188  1073.645752
  335.000000  9272.628906  -67133.265625  -57766.218750  9847.218750  -47919.000000  298.510712  566.262634   47.945251  864.955017  -46186.601562  -871.950928
  336.000000  9350.933594  -67625.539062  -58178.734375  10116.348633  -48062.386719  306.669189  419.126740   48.159195  861.112549  -46322.257812  3235.657471
  337.000000  9294.515625  -67248.867188  -57853.449219  9903.782227  -47949.667969  300.225403  602.719055   47.905354  865.675415  -46218.710938  189.748474
  338.000000  9376.437500  -67167.031250  -57694.554688  9777.527344  -47917.027344  296.398071  720.853699   48.074432  862.630798  -46179.960938  1371.100830
  339.000000  9166.535156  -66951.531250  -57694.089844  9881.539062  -47812.550781  299.551117  513.673340   47.990700  864.135925  -46078.511719  2998.775391
  340.000000  9439.577148  -67291.250000  -57754.636719  9806.590820  -47948.046875  297.279114  776.443359   48.019764  863.612854  -46212.957031  164.899261
  341.000000  9296.019531  -67120.640625  -57709.070312  9820.455078  -47888.617188  297.699402  542.037354   48.119701  861.819275  -46149.917969  427.634430
  342.000000  9256.970703  -66995.031250  -57635.863281  9819.399414  -47816.464844  297.667389  581.858765   48.150558  861.266968  -46076.648438  1883.101196
  343.000000  9533.914062  -67356.992188  -57720.621094  9895.697266  -47824.921875  299.980316  837.485840   48.107243  862.042480  -46086.671875  -533.107117
  344.000000  9404.753906  -67133.953125  -57621.195312  9857.214844  -47763.980469  298.813751  769.136536   48.021095  863.588928  -46028.843750  1680.986206
  345.000000  9298.951172  -67077.343750  -57668.281250  9875.140625  -47793.140625  299.357147  598.411621   48.121929  861.779358  -46054.359375  1413.937256
  346.000000  9455.822266  -67283.617188  -57727.207031  9921.101562  -47806.105469  300.750427  664.733948   48.162640  861.050964  -46065.851562   61.834702
  347.000000  9067.130859  -66970.812500  -57801.441406  9967.521484  -47833.921875  302.157593  261.798615   48.128391  861.663696  -46094.906250  2628.307373
  348.000000  9022.360352  -67011.828125  -57880.574219  10073.087891  -47807.484375  305.357758  180.122986   48.168140  860.952637  -46067.035156  -161.070572
  349.000000  9548.910156  -67389.593750  -57738.824219  9953.525391  -47785.296875  301.733307  862.862793   48.073303  862.651062  -46048.273438  2448.467041
  350.000000  9344.077148  -67182.156250  -57739.839844  9872.566406  -47867.273438  299.279114  630.073425   48.077911  862.568420  -46130.082031  3314.451172
  351.000000  9587.264648  -67324.367188  -57630.726562  9684.440430  -47946.285156  293.576233  936.866211   48.068565  862.736084  -46209.433594  933.055298
  352.000000  9353.074219  -67168.789062  -57712.332031  9856.251953  -47856.078125  298.784515  651.644714   47.929859  865.232788  -46124.238281  1750.436890
  353.000000  9632.035156  -67382.710938  -57650.054688  9772.400391  -47877.656250  296.242645  1009.375000   48.136833  861.512573  -46138.335938   36.487705
  354.000000  9349.421875  -67314.507812  -57862.000000  9971.247070  -47890.753906  302.270538  509.891815   48.228615  859.873047  -46148.117188  676.342712
  355.000000  9470.318359  -67465.531250  -57903.222656  9975.047852  -47928.175781  302.385742  658.106262   48.015640  863.687073  -46193.234375  104.450081
  356.000000  9218.586914  -67051.578125  -57721.750000  9870.525391  -47851.226562  299.217224  514.640503   47.995567  864.048279  -46117.011719  -298.833496
  357.000000  9528.940430  -67431.750000  -57801.074219  9842.587891  -47958.484375  298.370331  807.813171   48.054897  862.981506  -46222.125000  359.930969
  358.000000  9286.929688  -67356.593750  -57975.593750  10109.837891  -47865.757812  306.471802  422.469391   48.170242  860.915039  -46125.230469  2255.886719
  359.000000  9349.066406  -67350.226562  -57896.304688  9866.691406  -48029.613281  299.101013  534.341248   48.148785  861.298706  -46289.863281  1682.320312
  360.000000  9417.126953  -67523.210938  -58008.355469  9894.475586  -48113.878906  299.943268  597.514282   48.015972  863.681091  -46378.925781  1580.782715
  361.000000  9396.208984  -67274.843750  -57764.492188  9833.574219  -47930.917969  298.097107  642.655518   48.065540  862.790405  -46194.175781  2916.991699
  362.000000  9291.580078  -67004.781250  -57613.589844  9728.382812  -47885.207031  294.908295  544.056396   48.159454  861.107910  -46145.070312  1195.597290
  363.000000  9366.947266  -67251.046875  -57785.011719  9845.055664  -47939.957031  298.445129  582.217957   48.112164  861.954285  -46201.527344  208.906860
  364.000000  9452.934570  -67343.531250  -57797.414062  9908.203125  -47889.210938  300.359406  651.471313   48.161274  861.075378  -46149.007812  2491.025391
  365.000000  9267.121094  -67225.531250  -57855.410156  9962.425781  -47892.984375  302.003113  449.599121   48.099880  862.174438  -46155.000000  -420.567535
  366.000000  9735.940430  -67465.281250  -57628.363281  9800.802734  -47827.562500  297.103638  1044.745728   48.127850  861.673401  -46088.566406  781.475952
  367.000000  9494.447266  -67312.531250  -57708.800781  9789.426758  -47919.375000  296.758789  794.617493   47.993061  864.093384  -46185.250000  890.326660
  368.000000  9318.993164  -67399.140625  -57980.261719  10120.170898  -47860.089844  306.785034  488.868866   48.100845  862.157104  -46122.070312  4088.276367
  369.000000  9373.432617  -67287.851562  -57812.125000  9827.582031  -47984.542969  297.915436  602.659973   48.148048  861.311890  -46244.816406  3384.513672
  370.000000  9325.627930  -67416.421875  -57991.320312  10061.630859  -47929.687500  305.010437  440.169342   48.061890  862.855957  -46193.074219  856.461609
  371.000000  9168.877930  -67231.843750  -57955.324219  10074.133789  -47881.191406  305.389465  395.724579   47.980804  864.314087  -46147.507812  1315.277344
  372.000000  9413.251953  -67444.093750  -57929.496094  10102.569336  -47826.925781  306.251434  651.117126   47.942356  865.007263  -46094.632812  1177.592651
  373.000000  9372.669922  -67311.640625  -57831.273438  9965.609375  -47865.664062  302.099640  647.999939   48.087337  862.399292  -46128.132812  1444.782227
  374.000000  9216.226562  -67186.664062  -57868.925781  9891.018555  -47977.906250  299.838470  465.309052   47.940987  865.031982  -46245.664062  2946.982178
  375.000000  9469.195312  -67387.585938  -57819.050781  9881.916016  -47937.132812  299.562531  738.810242   48.002045  863.931641  -46202.683594  1358.298340
  376.000000  9472.115234  -67306.750000  -57726.296875  9812.445312  -47913.851562  297.456573  722.446594   48.074493  862.629700  -46176.785156  -10.494681
  377.000000  9423.469727  -67506.562500  -57983.421875  10040.830078  -47942.593750  304.379883  553.034851   48.233723  859.781982  -46199.773438  475.986359
  378.000000  9285.800781  -67424.367188  -58046.140625  10189.878906  -47856.261719  308.898193  402.711395   48.206898  860.260437  -46114.410156  2165.197021
  379.000000  9297.270508  -67478.789062  -58087.148438  10155.064453  -47932.085938  307.842804  355.631226   48.090931  862.334839  -46194.425781  -1114.590210
  380.000000  9573.277344  -67516.851562  -57847.457031  9947.565430  -47899.890625  301.552643  825.624512   48.230000  859.848389  -46157.203125  390.916260
  381.000000  9261.193359  -67136.273438  -57780.253906  9846.241211  -47934.011719  298.481079  477.387299   48.179703  860.746033  -46193.144531  -729.621094
  382.000000  9387.733398  -67401.765625  -57900.285156  9969.106445  -47931.179688  302.205658  572.205383   48.092957  862.298523  -46193.445312  1291.474609
  383.000000  9288.647461  -67008.546875  -57615.503906  9911.742188  -47703.761719  300.466705  584.659485   48.254585  859.410278  -45960.187500  271.354340
  384.000000  8993.740234  -66931.539062  -57838.113281  10097.705078  -47740.406250  306.104004  257.394958   48.104763  862.086914  -46002.246094  1491.616821
  385.000000  9298.558594  -67330.234375  -57933.074219  10127.881836  -47805.191406  307.018799  435.591827   48.238033  859.705200  -46062.214844  -284.443970
  386.000000  9370.441406  -67511.390625  -58038.007812  10155.723633  -47882.285156  307.862793  551.637634   48.099728  862.177185  -46144.304688  3577.900635
  387.000000  9339.630859  -67294.781250  -57849.843750  9920.605469  -47929.238281  300.735382  539.951843   48.195271  860.467957  -46187.808594  726.313049
  388.000000  9326.164062  -67199.851562  -57771.250000  9760.742188  -48010.507812  295.889252  527.168396   48.240288  859.664978  -46267.449219  4267.996582
  389.000000  9628.894531  -67489.382812  -57752.937500  9960.183594  -47792.753906  301.935150  893.051758   48.117290  861.862488  -46054.140625  1447.395996
  390.000000  9444.847656  -67453.687500  -57910.562500  9989.809570  -47920.753906  302.833252  632.838684   48.115929  861.886841  -46182.191406  1716.768311
  391.000000  9339.822266  -67257.859375  -57828.867188  9894.306641  -47934.562500  299.938141  569.667480   48.128506  861.661621  -46195.542969  815.285950
  392.000000  9520.839844  -67411.906250  -57797.765625  9917.991211  -47879.773438  300.656158  796.133606   48.036705  863.308289  -46144.070312   21.568497
  393.000000  9228.535156  -67060.929688  -57729.957031  9832.364258  -47897.593750  298.060425  477.840088   48.144394  861.377258  -46158.000000  -266.152222
  394.000000  9383.241211  -67326.898438  -57842.675781  9877.847656  -47964.828125  299.439178  583.839294   48.126110  861.704529  -46225.894531  -1011.709167
  395.000000  9427.533203  -67067.859375  -57543.781250  9710.654297  -47833.125000  294.370880  758.679016   48.122200  861.774536  -46094.335938  -305.407440
  396.000000  9433.685547  -67319.875000  -57780.214844  9949.072266  -47831.140625  301.598328  692.887878   48.070400  862.703186  -46094.222656  2366.093262
  397.000000  9161.249023  -67218.828125  -57946.460938  10084.919922  -47861.539062  305.716461  281.473053   48.309761  858.428711  -46115.972656  508.266174
  398.000000  9263.912109  -66982.828125  -57604.609375  9831.656250  -47772.953125  298.038940  546.832336   47.984921  864.239990  -46039.121094  1871.041260
  399.000000  9392.751953  -67134.625000  -57645.160156  9827.511719  -47817.648438  297.913300  625.420959   48.151230  861.255005  -46077.808594  209.819611
  400.000000  9464.316406  -67412.843750  -57855.582031  9952.205078  -47903.375000  301.693298  680.331055   48.249275  859.504883  -46159.992188  -1379.348633
  401.000000  9539.096680  -67255.851562  -57615.777344  9754.019531  -47861.757812  295.685455  840.458801   48.138546  861.481934  -46122.375000  1078.510986
  402.000000  9337.871094  -66873.718750  -57434.191406  9650.539062  -47783.652344  292.548523  755.663391   48.003937  863.897644  -46049.132812  534.181519
  403.000000  9310.701172  -67170.734375  -57765.136719  9993.827148  -47771.308594  302.955048  653.754150   47.930542  865.220459  -46039.441406  -35.412094
  404.000000  9332.446289  -67027.742188  -57590.902344  9774.232422  -47816.671875  296.298187  642.589539   47.989635  864.155090  -46082.671875  1602.680054
  405.000000  9210.437500  -67288.632812  -57972.039062  10198.817383  -47773.222656  309.169159  386.475250   48.173439  860.857910  -46032.582031  1867.757202
  406.000000  9073.345703  -66728.437500  -57556.902344  9679.071289  -47877.832031  293.413452  449.041504   48.042320  863.207397  -46141.925781  -467.972382
  407.000000  9348.435547  -66973.906250  -57507.878906  9749.977539  -47757.902344  295.562927  721.987122   48.086857  862.407959  -46020.386719  2161.418945
  408.000000  9174.558594  -66942.718750  -57666.617188  9975.314453  -47691.304688  302.393829  521.219727   48.068596  862.735535  -45954.449219  -260.828705
  409.000000  9052.358398  -66722.656250  -57564.781250  9884.216797  -47680.562500  299.632294  430.189972   48.046066  863.140076  -45944.523438  2182.131836
  410.000000  9292.287109  -67113.812500  -57719.628906  9844.282227  -47875.347656  298.421722  491.848541   48.127018  861.688293  -46136.382812  877.703003
  411.000000  9293.599609  -67047.351562  -57662.632812  9751.445312  -47911.187500  295.607422  526.111145   48.248291  859.522400  -46167.839844  -208.664520
  412.000000  9210.677734  -67206.109375  -57880.484375  10128.359375  -47752.125000  307.033264  381.584473   48.074459  862.630310  -46015.058594  -718.728699
  413.000000  9278.593750  -66985.117188  -57603.792969  9626.623047  -47977.171875  291.823517  616.109314   48.054668  862.985596  -46240.820312  643.560974
  414.000000  9344.177734  -67246.546875  -57799.796875  9921.021484  -47878.773438  300.747986  603.042053   47.999176  863.983276  -46144.425781  -26.692799
  415.000000  9294.080078  -66920.656250  -57517.246094  9612.317383  -47904.929688  291.389862  647.551453   48.103600  862.107788  -46166.812500  -104.293846
  416.000000  9489.695312  -67265.210938  -57664.375000  9717.179688  -47947.195312  294.568695  760.785583   48.028587  863.454224  -46211.785156  1590.241089
  417.000000  9255.701172  -67103.375000  -57744.046875  9982.150391  -47761.898438  302.601074  505.893158   47.949783  864.873291  -46029.335938  1177.580078
  418.000000  9166.744141  -67012.234375  -57729.656250  9876.125000  -47853.531250  299.386993  452.295898   48.066422  862.774597  -46116.753906  1067.759033
  419.000000  9521.027344  -67386.437500  -57768.574219  9913.172852  -47855.402344  300.510071  796.754395   48.124046  861.741455  -46116.542969  1763.276855
  420.000000  9513.595703  -67328.218750  -57708.406250  9820.672852  -47887.734375  297.705994  768.717285   48.137951  861.492554  -46148.375000  -43.581806
  421.000000  9432.971680  -67294.328125  -57758.281250  9799.115234  -47959.164062  297.052490  677.262329   48.058018  862.925476  -46222.691406  2482.795166
  422.000000  9470.466797  -67279.773438  -57716.367188  9816.167969  -47900.199219  297.569427  764.091492   48.076469  862.594238  -46163.062500  3656.840820
  423.000000  9500.238281  -67558.382812  -57949.160156  9991.980469  -47957.179688  302.899048  714.027649   48.000668  863.956482  -46222.781250  1529.495850
  424.000000  9223.949219  -67290.570312  -57957.953125  10078.839844  -47879.113281  305.532135  416.874847   48.012459  863.744263  -46144.289062  863.903625
  425.000000  9428.900391  -67337.046875  -57813.796875  9885.627930  -47928.167969  299.675049  594.743469   48.242943  859.617676  -46185.015625  1542.801636
  426.000000  9454.875000  -67257.265625  -57701.082031  9881.816406  -47819.265625  299.559509  723.476257   48.173244  860.861389  -46078.628906  814.183899
  427.000000  9090.439453  -67032.109375  -57833.164062  9950.410156  -47882.753906  301.638885  296.968567   48.174561  860.837891  -46142.070312  1828.701050
  428.000000  9590.841797  -67483.812500  -57782.003906  9788.777344  -47993.226562  296.739105  890.508362   48.121861  861.780640  -46254.449219  949.473083
  429.000000  9657.392578  -67528.671875  -57778.109375  9779.988281  -47998.121094  296.472687  854.492371   48.116665  861.873657  -46259.531250  2081.001465
  430.000000  9295.503906  -67347.843750  -57948.054688  10036.794922  -47911.257812  304.257568  456.752411   48.134682  861.551086  -46172.015625  -1884.148804
  431.000000  9390.582031  -67157.750000  -57674.507812  9840.750977  -47833.757812  298.314636  669.441528   48.162392  861.055359  -46093.515625  -404.691925
  432.000000  9366.221680  -67424.062500  -57964.042969  9998.717773  -47965.324219  303.103302  545.708069   48.074608  862.627686  -46228.253906  421.330566
  433.000000  9108.628906  -66804.726562  -57594.507812  9835.186523  -47759.320312  298.145966  437.678619   48.041386  863.224182  -46023.449219  985.130615
  434.000000  9457.941406  -67473.132812  -57923.980469  9994.427734  -47929.554688  302.973267  658.088135   48.102730  862.123352  -46191.468750  -399.829773
  435.000000  9386.105469  -67421.265625  -57932.542969  10064.424805  -47868.117188  305.095154  549.611633   48.087772  862.391541  -46130.570312  483.359100
  436.000000  9489.520508  -67562.750000  -57977.250000  10044.501953  -47932.750000  304.491211  639.561707   48.081692  862.500549  -46195.421875  2631.249023
  437.000000  9437.837891  -67439.609375  -57909.292969  9953.119141  -47956.171875  301.721008  709.521179   47.957573  864.732788  -46223.328125  662.430420
  438.000000  9051.103516  -67003.343750  -57856.902344  10073.389648  -47783.511719  305.366913  227.434341   48.037560  863.292969  -46047.777344  1306.535034
  439.000000  9295.290039  -67168.984375  -57775.273438  9826.349609  -47948.921875  297.878082  566.128479   47.974533  864.427124  -46215.464844  2209.745850
  440.000000  9401.023438  -67348.593750  -57839.179688  9943.650391  -47895.531250  301.433960  657.875977   47.998192  864.001038  -46161.222656  1047.833496
  441.000000  9393.695312  -67187.890625  -57692.027344  9734.014648  -47958.011719  295.079010  693.008789   48.001289  863.945251  -46223.589844  1467.903687
  442.000000  9453.302734  -67272.046875  -57711.851562  9845.431641  -47866.421875  298.456543  744.627136   48.080097  862.529175  -46129.152344  994.401184
  443.000000  9267.597656  -67091.125000  -57718.414062  9795.675781  -47922.738281  296.948242  584.447693   48.046738  863.128052  -46186.675781  -1187.889404
  444.000000  9174.986328  -67245.312500  -57967.976562  10132.635742  -47835.339844  307.162903  295.541748   48.105606  862.071777  -46097.148438  706.431946
  445.000000  9372.652344  -67191.812500  -57721.148438  10026.064453  -47695.085938  303.932281  640.574036   48.092899  862.299561  -45957.355469  875.777588
  446.000000  9197.830078  -67356.437500  -58059.457031  10109.435547  -47950.023438  306.459656  323.719025   48.128807  861.656250  -46210.992188  1091.730469
  447.000000  9468.037109  -67451.851562  -57884.843750  9882.548828  -48002.296875  299.581726  732.865723   48.058762  862.912109  -46265.796875  1151.273071
  448.000000  9538.765625  -67391.210938  -57747.070312  9842.308594  -47904.761719  298.361877  787.120422   48.168110  860.953186  -46164.312500  1397.230103
  449.000000  9559.262695  -67646.804688  -57987.800781  9952.744141  -48035.054688  301.709656  704.925110   48.140923  861.439392  -46295.585938  2416.887695
  450.000000  9298.738281  -67262.562500  -57862.507812  10006.727539  -47855.781250  303.346100  473.485809   48.081856  862.497620  -46118.449219  5025.421875
  451.000000  9399.965820  -67130.187500  -57632.437500  9710.560547  -47921.875000  294.368042  708.424622   48.069496  862.719421  -46184.988281  -56.950001
  452.000000  9391.527344  -67292.671875  -57798.835938  9917.971680  -47880.863281  300.655548  670.310974   47.903740  865.704590  -46149.964844  1761.420288
  453.000000  9526.414062  -67201.171875  -57577.539062  9724.098633  -47853.441406  294.778412  773.640625   48.063877  862.820251  -46116.757812  -234.314987
  454.000000  9479.351562  -67464.765625  -57889.339844  9954.715820  -47934.625000  301.769409  706.502930   48.057911  862.927368  -46198.156250  -242.513580
  455.000000  9505.791992  -67123.007812  -57507.957031  9743.001953  -47764.953125  295.351471  690.435974   48.246887  859.547424  -46021.656250  1714.010254
  456.000000  9458.459961  -67575.671875  -58006.667969  9973.343750  -48033.324219  302.334106  678.587341   48.048161  863.102478  -46297.207031  2913.611328
  457.000000  9406.323242  -67250.671875  -57737.472656  9844.032227  -47893.441406  298.414124  590.735901   48.179466  860.750244  -46152.582031  1024.084351
  458.000000  9191.875000  -67115.515625  -57811.511719  10001.898438  -47809.613281  303.199707  395.714691   48.179493  860.749756  -46068.753906  1272.750610
  459.000000  9535.248047  -67279.242188  -57627.218750  9840.325195  -47786.894531  298.301758  808.989807   48.033741  863.361572  -46051.300781  -282.874725
  460.000000  9593.793945  -67621.703125  -57928.460938  9920.058594  -48008.402344  300.718811  746.178223   48.251087  859.472595  -46264.953125  446.553650
  461.000000  9259.638672  -67261.140625  -57907.507812  9995.420898  -47912.085938  303.003357  487.594025   48.075317  862.614929  -46174.988281  916.763733
  462.000000  9269.220703  -67327.218750  -57951.535156  9935.304688  -48016.230469  301.180969  508.990570   48.001141  863.947937  -46281.812500  1892.134644
  463.000000  9389.605469  -67358.875000  -57867.777344  9934.212891  -47933.562500  301.147888  592.364563   48.060238  862.885559  -46197.011719  1078.124146
  464.000000  9593.060547  -67376.140625  -57684.343750  9766.350586  -47917.992188  296.059265  876.912354   48.217358  860.073792  -46175.761719  327.440704
  465.000000  9428.232422  -67190.828125  -57658.406250  9700.754883  -47957.652344  294.070770  735.893372   48.050289  863.064270  -46221.460938  665.873901
  466.000000  9381.814453  -67210.828125  -57727.781250  9913.356445  -47814.425781  300.515625  525.604248   48.295429  858.683472  -46069.375000  1473.056396
  467.000000  9457.750977  -67438.328125  -57880.417969  9936.011719  -47944.406250  301.202393  607.915039   48.080528  862.521423  -46207.121094  3991.991943
  468.000000  9257.904297  -66910.015625  -57550.683594  9648.805664  -47901.878906  292.495972  648.087891   48.087139  862.402893  -46164.355469  3927.213623
  469.000000  9200.945312  -67187.031250  -57883.421875  10030.957031  -47852.464844  304.080597  306.016235   48.289036  858.797180  -46107.644531  -143.305664
  470.000000  9470.385742  -67417.125000  -57838.203125  9921.255859  -47916.945312  300.755096  710.273193   48.069153  862.725586  -46180.070312  1012.297546
  471.000000  9371.347656  -67282.562500  -57811.621094  9838.318359  -47973.304688  298.240906  631.359558   48.107033  862.046265  -46235.062500  1225.489746
  472.000000  9381.954102  -66960.828125  -57478.500000  9691.685547  -47786.812500  293.795837  770.060730   48.088692  862.375000  -46049.230469  -1743.678467
  473.000000  9231.037109  -66992.953125  -57662.296875  9983.383789  -47678.914062  302.638458  516.006165   48.123074  861.758911  -45940.089844  -1457.144409
  474.000000  9107.112305  -66772.453125  -57565.718750  9811.541992  -47754.175781  297.429199  400.917877   48.088303  862.382019  -46016.609375  -1916.063599
  475.000000  9301.299805  -67158.429688  -57742.792969  9819.261719  -47923.531250  297.663208  582.187500   48.103287  862.113342  -46185.421875  -255.303085
  476.000000  9386.853516  -67156.078125  -57663.703125  9826.912109  -47836.789062  297.895142  824.285828   47.995953  864.041321  -46102.558594  1302.001465
  477.000000  9494.890625  -67433.265625  -57841.625000  9853.038086  -47988.585938  298.687134  704.512756   48.118187  861.846436  -46249.941406    9.059754
  478.000000  9522.533203  -67315.234375  -57687.773438  9901.281250  -47786.492188  300.149567  709.316650   48.246414  859.555847  -46043.214844  1517.393921
  479.000000  9433.515625  -67211.179688  -57674.414062  9756.308594  -47918.105469  295.754852  683.020935   48.361462  857.511047  -46170.667969  -3166.883057
  480.000000  9577.191406  -67657.476562  -57969.574219  9959.136719  -48010.437500  301.903412  744.837219   48.083450  862.469055  -46273.046875  -660.907898
  481.000000  9280.488281  -67228.500000  -57853.414062  9975.097656  -47878.316406  302.387268  492.039825   48.140221  861.451965  -46138.875000  1551.414185
  482.000000  9437.585938  -67289.070312  -57754.714844  9836.911133  -47917.804688  298.198242  671.301086   48.080227  862.526855  -46180.531250  -161.127991
  483.000000  9394.986328  -67326.109375  -57827.140625  9836.702148  -47990.437500  298.191925  583.284241   48.113724  861.926331  -46251.953125  645.257629
  484.000000  9388.873047  -67566.531250  -58079.316406  10140.980469  -47938.335938  307.415833  535.275208   48.109009  862.010803  -46200.023438  -1350.034790
  485.000000  9603.436523  -67481.453125  -57786.511719  9784.792969  -48001.718750  296.618317  844.018372   47.959850  864.691772  -46268.792969  -1339.891235
  486.000000  9378.448242  -67126.203125  -57652.437500  9747.244141  -47905.195312  295.480042  699.443909   48.217377  860.073486  -46162.964844  2446.751221
  487.000000  9395.843750  -67406.937500  -57910.253906  9915.118164  -47995.136719  300.569031  540.365906   48.173378  860.859009  -46254.496094  247.862427
  488.000000  9276.481445  -67316.695312  -57941.695312  9947.021484  -47994.671875  301.536163  480.022461   48.201687  860.353455  -46253.007812  2020.575317
  489.000000  9282.900391  -67305.718750  -57923.550781  9812.982422  -48110.570312  297.472870  430.538849   48.193169  860.505493  -46369.214844  2975.928223
  490.000000  9405.465820  -67654.109375  -58153.855469  9978.144531  -48175.710938  302.479614  509.806061   48.134193  861.559814  -46436.488281  925.829895
  491.000000  9293.380859  -67437.687500  -58045.066406  10026.295898  -48018.769531  303.939301  393.150543   48.169437  860.929443  -46278.273438  2261.935547
  492.000000  9414.876953  -67600.757812  -58086.894531  10040.940430  -48045.953125  304.383240  485.463470   48.167740  860.959778  -46305.515625  -177.044281
  493.000000  9254.416016  -67219.750000  -57862.125000  9968.675781  -47893.449219  302.192596  444.796844   48.138912  861.475342  -46154.054688  977.190369
  494.000000  9278.177734  -67209.562500  -57828.152344  9840.790039  -47987.363281  298.315826  443.661346   48.330517  858.060059  -46241.046875  779.057739
  495.000000  9594.732422  -67758.625000  -58071.003906  10081.677734  -47989.328125  305.618164  681.585022   48.224964  859.938171  -46246.824219  1306.284302
  496.000000  9320.353516  -67577.171875  -58161.410156  10173.928711  -47987.480469  308.414673  396.563080   48.231030  859.830017  -46244.757812  1291.205811
  497.000000  9384.574219  -67652.664062  -58164.054688  10056.401367  -48107.652344  304.851929  412.864136   48.165752  860.995300  -46367.289062  881.210938
  498.000000  9060.239258  -67129.132812  -57973.843750  10004.132812  -47969.710938  303.267456  240.018356   48.216637  860.086670  -46227.507812  1151.199463
  499.000000  9384.262695  -67311.710938  -57825.113281  9817.632812  -48007.480469  297.613831  618.191101   48.013592  863.723877  -46272.613281  3474.578125
  500.000000  9456.736328  -67395.093750  -57845.382812  9875.535156  -47969.847656  299.369110  706.646729   48.051861  863.036011  -46233.597656  833.724915
  501.000000  9128.400391  -67095.539062  -57871.191406  9989.785156  -47881.406250  302.832520  304.901093   48.257713  859.354553  -46137.718750  -177.760315
  502.000000  9501.792969  -67428.187500  -57821.230469  9916.499023  -47904.730469  300.610901  764.256348   48.237534  859.714050  -46161.773438  2752.305176
  503.000000  9329.071289  -67338.515625  -57902.316406  9886.886719  -48015.429688  299.713226  423.665619   48.171982  860.883972  -46274.839844  996.915222
  504.000000  9610.878906  -67644.453125  -57934.628906  9924.554688  -48010.074219  300.855103  833.131042   48.148258  861.308167  -46270.339844  320.527618
  505.000000  9323.625000  -67451.679688  -58032.347656  9998.848633  -48033.500000  303.107269  496.116791   48.013290  863.729309  -46298.644531  -234.344330
  506.000000  9327.160156  -67602.742188  -58175.070312  10072.769531  -48102.300781  305.348114  469.961090   48.074352  862.632263  -46365.238281  2022.002319
  507.000000  9341.953125  -67267.437500  -57823.699219  9781.595703  -48042.101562  296.521393  568.881042   48.047237  863.119080  -46306.019531  1467.174561
  508.000000  9535.033203  -67597.203125  -57960.847656  9962.251953  -47998.593750  301.997864  754.535828   48.061440  862.864014  -46262.000000  735.169189
  509.000000  9219.052734  -67155.359375  -57833.382812  9884.488281  -47948.894531  299.640503  401.416382   48.169312  860.931702  -46208.402344  2220.557129
  510.000000  9397.195312  -67307.421875  -57812.953125  9905.943359  -47907.007812  300.290894  630.626648   48.145107  861.364502  -46167.390625  2666.312988
  511.000000  9680.892578  -67728.218750  -57947.523438  9944.636719  -48002.886719  301.463867  849.361877   48.136246  861.523071  -46263.589844  2945.492432
  512.000000  9333.343750  -67357.406250  -57932.453125  9950.245117  -47982.207031  301.633881  498.531128   48.154743  861.192139  -46242.238281  390.487213
  513.000000  9364.419922  -67273.507812  -57805.484375  9794.060547  -48011.421875  296.899261  523.621338   48.253193  859.435059  -46267.898438  -325.356873
  514.000000  9496.010742  -67453.750000  -57856.570312  9845.893555  -48010.675781  298.470551  756.703125   48.126205  861.702820  -46271.738281  1383.868530
  515.000000  9670.170898  -67760.328125  -57991.046875  9989.580078  -48001.468750  302.826294  858.172668   48.104904  862.084412  -46263.300781   27.832041
  516.000000  9142.562500  -67098.023438  -57863.125000  9938.843750  -47924.281250  301.288269  342.507965   48.152851  861.226013  -46184.382812  3024.106201
  517.000000  9452.819336  -67623.617188  -58070.480469  10062.632812  -48007.847656  305.040833  587.186218   48.124199  861.738770  -46268.984375  397.996185
  518.000000  9588.394531  -67503.257812  -57805.636719  9863.198242  -47942.437500  298.995117  776.349182   48.250149  859.489319  -46199.023438  -257.313141
  519.000000  9325.058594  -67311.265625  -57878.750000  9876.342773  -48002.406250  299.393585  483.057526   48.263828  859.245667  -46258.496094  2008.090332
  520.000000  9371.819336  -67211.859375  -57736.066406  9947.392578  -47788.671875  301.547394  657.449341   48.259346  859.325500  -46044.925781  2577.337158
  521.000000  9426.922852  -67432.765625  -57909.601562  9913.916992  -47995.683594  300.532623  575.544006   48.176479  860.803589  -46254.929688  2292.056641
  522.000000  9415.729492  -66937.078125  -57410.562500  9533.544922  -47877.015625  289.001953  806.060547   48.001289  863.945251  -46142.593750  572.452271
  523.000000  9408.013672  -67292.429688  -57790.660156  9907.224609  -47883.437500  300.329742  657.429260   48.197262  860.432434  -46141.933594  904.432129
  524.000000  9379.265625  -67445.812500  -57970.253906  9931.127930  -48039.125000  301.054352  543.965393   48.106129  862.062439  -46300.914062  166.715073
  525.000000  9569.257812  -67324.593750  -57651.039062  9642.473633  -48008.566406  292.304016  797.288513   48.161125  861.078003  -46268.367188  509.114838
  526.000000  9397.737305  -67267.609375  -57768.914062  9912.243164  -47856.671875  300.481873  554.209900   48.358932  857.555847  -46109.328125  1678.426025
  527.000000  9179.111328  -67216.765625  -57946.777344  10125.468750  -47821.308594  306.945648  309.549652   48.290676  858.768005  -46076.429688  420.570557
  528.000000  9237.514648  -67164.820312  -57823.578125  10014.764648  -47808.812500  303.589752  392.136749   48.250916  859.475647  -46065.371094    4.351943
  529.000000  9626.302734  -67546.023438  -57813.562500  9895.650391  -47917.914062  299.978882  855.677551   48.142815  861.405518  -46178.378906  535.063416
  530.000000  9340.437500  -67108.000000  -57658.195312  9711.017578  -47947.179688  294.381897  622.656738   48.038105  863.283142  -46211.425781  -244.269913
  531.000000  9366.620117  -67369.640625  -57902.082031  9918.199219  -47983.882812  300.662445  469.972504   48.298294  858.632507  -46238.730469  1733.809204
  532.000000  9301.929688  -67104.359375  -57687.187500  9847.279297  -47839.906250  298.512543  596.887268   48.088665  862.375488  -46102.328125  822.777649
  533.000000  9010.009766  -66760.921875  -57646.769531  9848.128906  -47798.640625  298.538300  233.328293   48.420223  856.470398  -46049.082031  2617.215820
  534.000000  9346.507812  -67261.992188  -57820.003906  9900.619141  -47919.382812  300.129517  527.498901   48.209267  860.218140  -46177.445312  500.327118
  535.000000  9339.902344  -67296.960938  -57859.363281  9934.624023  -47924.738281  301.160339  527.140015   48.133160  861.578308  -46185.550781  671.417053
  536.000000  9397.261719  -67127.859375  -57619.832031  9641.966797  -47977.867188  292.288666  665.059509   48.126904  861.690308  -46238.906250  2357.730225
  537.000000  9429.305664  -67076.406250  -57543.230469  9655.925781  -47887.304688  292.711823  741.286133   48.143421  861.394653  -46147.746094  644.974731
  538.000000  9276.044922  -66892.375000  -57514.496094  9698.223633  -47816.273438  293.994049  545.317200   48.066174  862.779053  -46079.507812  721.295471
  539.000000  9489.048828  -67167.406250  -57567.707031  9658.820312  -47908.886719  292.799561  769.428040   48.139767  861.460083  -46169.460938  1747.651245
  540.000000  9466.489258  -67411.281250  -57835.132812  9824.500977  -48010.632812  297.822052  653.883179   48.159363  861.109558  -46270.500000  -2010.792236
  541.000000  9377.710938  -67311.140625  -57826.062500  9883.735352  -47942.328125  299.617676  548.779541   48.232437  859.804932  -46199.554688  1678.590942
  542.000000  9072.118164  -66906.687500  -57727.351562  9810.325195  -47917.027344  297.392303  383.711578   47.899616  865.779114  -46186.277344   92.391609
  543.000000  9386.478516  -67402.140625  -57916.734375  9853.578125  -48063.156250  298.703491  563.018982   48.102551  862.126587  -46325.074219  2053.375244
  544.000000  9402.929688  -67133.859375  -57631.898438  9670.691406  -47961.207031  293.159424  626.112976   48.269974  859.136292  -46217.078125  1073.936035
  545.000000  9455.541016  -67373.390625  -57817.828125  9829.130859  -47988.695312  297.962402  641.347168   48.130188  861.631531  -46249.617188  589.986023
  546.000000  9173.876953  -67258.296875  -57983.296875  10009.817383  -47973.480469  303.439758  279.913208   48.144924  861.367798  -46233.867188  1695.897705
  547.000000  9452.492188  -67541.328125  -57981.796875  9961.375000  -48020.421875  301.971283  535.219788   48.164112  861.024597  -46280.117188  347.463348
  548.000000  9426.285156  -67331.625000  -57805.578125  9899.268555  -47906.308594  300.088562  608.116394   48.164967  861.009338  -46165.972656  1954.671021
  549.000000  9519.750000  -67638.093750  -58016.605469  9986.942383  -48029.664062  302.746338  624.882812   48.168575  860.944824  -46289.199219  1487.573120
  550.000000  9447.242188  -67456.179688  -57916.082031  9901.583984  -48014.500000  300.158752  608.175354   48.294186  858.705566  -46269.496094  -53.936172
  551.000000  9431.302734  -67348.101562  -57815.808594  9864.872070  -47950.937500  299.045868  618.610535   48.168983  860.937561  -46210.457031  839.889648
  552.000000  9541.394531  -67425.296875  -57776.285156  9821.109375  -47955.175781  297.719238  829.378906   48.055199  862.976074  -46218.804688  1079.678467
  553.000000  9629.789062  -67552.000000  -57828.933594  9826.851562  -48002.082031  297.893311  770.135254   48.344673  857.808838  -46255.253906  -1102.667480
  554.000000  9493.539062  -67514.898438  -57922.347656  9980.819336  -47941.527344  302.560699  636.904785   48.270782  859.121887  -46197.367188  696.855652
  555.000000  9625.632812  -67781.101562  -58061.085938  9929.954102  -48131.132812  301.018768  750.099182   48.199062  860.400269  -46389.566406  -786.450500
  556.000000  9330.454102  -67587.445312  -58167.214844  10120.919922  -48046.296875  306.807739  396.912384   48.147785  861.316589  -46306.582031  -1492.903320
  557.000000  9588.940430  -67555.015625  -57873.359375  9892.830078  -47980.531250  299.893402  746.215637   48.260075  859.312500  -46236.757812  -297.898621
  558.000000  9654.026367  -67638.468750  -57878.171875  9808.763672  -48069.406250  297.344971  844.432129   48.108631  862.017578  -46331.105469  2444.141113
  559.000000  9187.205078  -67118.281250  -57822.984375  9863.462891  -47959.523438  299.003143  340.727753   48.253078  859.437134  -46216.003906  -204.859482
  560.000000  9451.724609  -67292.968750  -57739.730469  9824.879883  -47914.851562  297.833527  708.109680   48.176682  860.799988  -46174.093750  -270.495544
  561.000000  9174.305664  -67180.578125  -57901.394531  10070.000000  -47831.394531  305.264160  424.535980   48.196087  860.453369  -46089.933594  1887.914185
  562.000000  9432.924805  -67461.312500  -57932.390625  9957.521484  -47974.867188  301.854462  566.317566   48.193672  860.496521  -46233.492188  -608.942322
  563.000000  9424.612305  -67552.703125  -58027.312500  10016.268555  -48011.042969  303.635315  517.734619   48.219170  860.041504  -46268.750000  819.544617
  564.000000  9323.841797  -67212.343750  -57781.015625  9822.102539  -47958.914062  297.749329  544.976013   48.182720  860.692078  -46217.937500  1699.369751
  565.000000  9344.460938  -67246.679688  -57794.878906  9801.982422  -47992.898438  297.139404  512.226318   48.125587  861.713867  -46253.984375  822.691040
  566.000000  9478.755859  -67426.554688  -57849.578125  9871.035156  -47978.542969  299.232697  644.312378   48.241219  859.648376  -46235.453125  -1723.783325
  567.000000  9364.797852  -67082.875000  -57610.304688  9814.718750  -47795.585938  297.525513  671.507629   48.169739  860.924072  -46055.078125  -1876.376831
  568.000000  9414.949219  -67407.359375  -57895.214844  9890.175781  -48005.039062  299.812927  586.447327   48.153198  861.219788  -46265.128906  588.458557
  569.000000  9344.693359  -67437.468750  -57980.417969  10011.119141  -47969.296875  303.479218  499.745270   48.171265  860.896790  -46228.734375  798.686096
  570.000000  9343.166016  -67320.093750  -57879.621094  9847.113281  -48032.507812  298.507507  551.612976   48.098640  862.196655  -46294.566406  -15.258325
  571.000000  9314.941406  -67271.187500  -57863.789062  9778.738281  -48085.050781  296.434784  533.367371   48.051983  863.033813  -46348.796875  4546.824707
  572.000000  9496.783203  -67376.570312  -57773.332031  9706.900391  -48066.429688  294.257080  826.106750   47.947567  864.913269  -46333.949219  1315.681519
  573.000000  9528.828125  -67522.984375  -57899.261719  9866.130859  -48033.132812  299.084015  742.150452   48.012192  863.749084  -46298.316406  1706.151367
  574.000000  9409.564453  -67483.640625  -57969.914062  10038.765625  -47931.148438  304.317322  629.441223   48.180405  860.733459  -46190.253906  1313.281372
  575.000000  9588.812500  -67586.312500  -57893.046875  9758.373047  -48134.671875  295.817444  793.622253   48.157108  861.149841  -46394.621094  1705.751831
  576.000000  9503.443359  -67748.593750  -58139.445312  10074.205078  -48065.242188  305.391632  583.484680   48.164627  861.015442  -46324.917969  1341.615845
  577.000000  9591.783203  -67715.812500  -58020.210938  10007.037109  -48013.171875  303.355499  749.059509   48.194412  860.483276  -46271.773438  275.766663
  578.000000  9377.514648  -67290.664062  -57810.570312  9747.222656  -48063.347656  295.479401  615.825378   48.042389  863.206177  -46327.441406  1482.989990
  579.000000  9204.553711  -67141.640625  -57833.980469  9838.793945  -47995.187500  298.255310  374.804321   48.256985  859.367554  -46251.527344  3293.339111
  580.000000  9425.498047  -67477.984375  -57954.867188  9840.733398  -48114.132812  298.314117  538.129456   48.311539  858.397156  -46368.500000  2068.691406
  581.000000  9522.780273  -67605.984375  -57981.757812  10005.214844  -47976.542969  303.300232  621.352417   48.328381  858.098022  -46230.300781  -3131.621582
  582.000000  9484.287109  -67669.859375  -58088.734375  10103.109375  -47985.625000  306.267853  594.960205   48.266087  859.205505  -46241.636719  441.940063
  583.000000  9434.581055  -67534.250000  -57997.730469  10031.275391  -47966.453125  304.090240  516.610596   48.379406  857.192993  -46218.367188  3746.529053
  584.000000  9354.070312  -67367.343750  -57912.085938  9959.234375  -47952.851562  301.906372  511.524994   48.178082  860.774963  -46212.042969  1489.451660
  585.000000  9221.641602  -67243.140625  -57911.710938  9875.462891  -48036.250000  299.366913  430.804932   48.044846  863.162048  -46300.253906  2380.391113
  586.000000  9412.973633  -67540.281250  -58035.492188  10019.906250  -48015.585938  303.745605  618.144409   48.043938  863.178345  -46279.621094  -835.965027
  587.000000  9408.887695  -67391.476562  -57878.335938  9856.067383  -48022.269531  298.778961  539.854858   48.275845  859.031799  -46277.925781   79.933937
  588.000000  9437.763672  -67510.679688  -57966.066406  10027.361328  -47938.703125  303.971588  567.543396   48.191666  860.532349  -46197.402344  -1074.411499
  589.000000  9629.878906  -67384.726562  -57650.683594  9802.517578  -47848.164062  297.155640  949.692383   48.181133  860.720459  -46107.242188  127.922585
  590.000000  9252.642578  -67051.359375  -57692.335938  9762.068359  -47930.265625  295.929443  460.710449   48.231617  859.819519  -46187.519531  1184.102539
  591.000000  9428.585938  -67526.554688  -57995.648438  10033.217773  -47962.429688  304.149139  542.714355   48.213867  860.136108  -46220.328125  2567.056641
  592.000000  9147.634766  -66977.398438  -57727.000000  9799.576172  -47927.421875  297.066467  387.721802   48.082108  862.493103  -46190.078125  2008.519409
  593.000000  9230.326172  -67120.484375  -57791.792969  9874.285156  -47917.507812  299.331207  419.178955   48.147236  861.326416  -46177.812500   71.711914
  594.000000  9591.716797  -67442.242188  -57743.355469  9850.410156  -47892.945312  298.607452  882.026428   48.209797  860.208679  -46150.988281   36.821568
  595.000000  9384.656250  -67344.453125  -57845.187500  10024.645508  -47820.542969  303.889282  628.285339   48.145824  861.351685  -46080.898438  2033.120850
  596.000000  9447.224609  -67616.203125  -58058.335938  10223.590820  -47834.746094  309.920135  552.259521   48.168270  860.950317  -46094.289062  1396.307617
  597.000000  9374.629883  -67193.500000  -57712.218750  9901.585938  -47810.632812  300.158813  664.138367   48.095947  862.244934  -46072.789062  3741.745850
  598.000000  9109.126953  -67014.031250  -57793.378906  10040.109375  -47753.269531  304.358032  376.204803   48.095577  862.251587  -46015.441406  513.989258
  599.000000  9244.506836  -67501.203125  -58161.554688  10102.347656  -48059.207031  306.244751  263.803375   48.127815  861.674011  -46320.214844  1666.261719
  600.000000  9479.136719  -67473.656250  -57890.132812  9959.014648  -47931.117188  301.899719  680.160828   48.073750  862.643066  -46194.078125  2890.023926
  601.000000  9328.159180  -67256.312500  -57816.597656  9758.161133  -48058.437500  295.811005  556.560303   48.122429  861.770447  -46319.636719  -1558.416016
  602.000000  9245.242188  -67090.085938  -57735.136719  9793.502930  -47941.632812  296.882355  564.344727   47.965893  864.582825  -46208.488281   26.410975
  603.000000  9488.259766  -67291.421875  -57695.574219  9791.851562  -47903.722656  296.832306  768.403870   48.170544  860.909668  -46163.183594  438.895813
  604.000000  9280.456055  -67164.648438  -57778.222656  9819.824219  -47958.398438  297.680267  548.465820   48.064171  862.815002  -46221.703125  1673.467285
  605.000000  9289.615234  -67311.445312  -57911.230469  10117.605469  -47793.625000  306.707275  551.471741   47.975834  864.403687  -46060.121094  1365.755005
  606.000000  9362.572266  -67188.867188  -57729.589844  9919.724609  -47809.867188  300.708679  645.046875   48.125778  861.710449  -46070.945312  3695.814697
  607.000000  9166.800781  -67204.031250  -57934.953125  10110.689453  -47824.265625  306.497620  341.816772   48.135715  861.532593  -46084.984375  1301.590088
  608.000000  9542.201172  -67506.906250  -57862.363281  9899.274414  -47963.089844  300.088745  732.562805   48.097157  862.223267  -46225.203125  2085.776367
  609.000000  9386.794922  -67180.203125  -57688.390625  9801.613281  -47886.777344  297.128235  575.687439   48.249474  859.501343  -46143.386719  1242.503174
  610.000000  9365.322266  -67158.781250  -57691.273438  9774.964844  -47916.308594  296.320404  602.730835   48.193211  860.504761  -46174.953125  1210.821777
  611.000000  9259.199219  -67072.656250  -57708.316406  9911.338867  -47796.976562  300.454468  495.870819   48.130199  861.631287  -46057.898438  -1333.916748
  612.000000  9175.583984  -67034.867188  -57757.937500  9845.306641  -47912.632812  298.452759  416.145142   48.027134  863.480347  -46177.277344  343.307587
  613.000000  9282.794922  -67128.500000  -57748.113281  9919.037109  -47829.078125  300.687836  547.410400   48.101185  862.151062  -46091.046875  1116.818115
  614.000000  9292.404297  -67241.765625  -57849.480469  10012.311523  -47837.167969  303.515381  540.363037   48.073750  862.643066  -46100.128906  1329.117676
  615.000000  9226.167969  -67193.468750  -57869.292969  10157.466797  -47711.828125  307.915649  445.492676   48.270298  859.130554  -45967.687500  4814.081543
  616.000000  9423.999023  -67400.390625  -57875.324219  9895.115234  -47980.210938  299.962646  685.846985   48.108444  862.020935  -46241.917969  2763.235107
  617.000000  9275.705078  -67256.742188  -57889.445312  10004.082031  -47885.363281  303.265900  479.302338   48.216076  860.096680  -46143.179688  3086.852539
  618.000000  9621.720703  -67470.687500  -57736.417969  9888.938477  -47847.480469  299.775421  864.881531   48.127815  861.674011  -46108.488281  -246.387131
  619.000000  9323.511719  -67384.859375  -57961.683594  10030.517578  -47931.164062  304.067291  458.167877   48.193008  860.508362  -46189.816406  739.672913
  620.000000  9388.770508  -67298.421875  -57816.976562  9825.687500  -47991.289062  297.858002  670.845764   47.987427  864.194824  -46257.367188  2063.585693
  621.000000  9566.838867  -67522.023438  -57860.503906  9903.740234  -47956.765625  300.224121  801.822510   47.990578  864.138123  -46222.730469  380.948883
  622.000000  9369.279297  -67305.890625  -57828.824219  9871.610352  -47957.214844  299.250122  549.129211   48.099312  862.184631  -46219.250000  1553.187012
  623.000000  9523.123047  -67488.859375  -57864.378906  9836.300781  -48028.078125  298.179749  842.747375   47.885780  866.029236  -46297.828125  -386.370850
  624.000000  9355.068359  -67353.851562  -57902.144531  9920.108398  -47982.035156  300.720306  545.296448   48.116970  861.868225  -46243.433594  1391.198853
  625.000000  9498.132812  -67450.656250  -57855.417969  9879.939453  -47975.476562  299.502625  769.658691   48.080711  862.518188  -46238.183594  2794.077148
  626.000000  9567.951172  -67493.359375  -57826.687500  9702.978516  -48123.710938  294.138184  815.405945   47.982426  864.284912  -46389.968750  241.426193
  627.000000  9137.061523  -66919.734375  -57691.601562  9788.394531  -47903.207031  296.727509  398.434723   48.159039  861.115356  -46163.085938  2236.831787
  628.000000  9488.947266  -67497.906250  -57915.570312  9913.077148  -48002.492188  300.507172  719.016785   48.015415  863.691101  -46267.558594  -937.818665
  629.000000  9308.594727  -67319.765625  -57905.890625  9975.708984  -47930.179688  302.405792  489.658051   48.102776  862.122559  -46192.089844  -1975.285034
  630.000000  9214.254883  -67294.953125  -57979.367188  10118.416992  -47860.949219  306.731873  394.649506   48.166134  860.988464  -46120.570312  1316.144287
  631.000000  9185.152344  -67229.187500  -57947.480469  9943.544922  -48003.937500  301.430756  349.763031   48.101509  862.145203  -46265.894531  -2925.562744
  632.000000  9418.259766  -67548.562500  -58028.601562  10022.603516  -48006.000000  303.827362  499.731354   48.233391  859.787903  -46263.191406  -1952.205566
  633.000000  9517.727539  -67597.750000  -57978.730469  9996.257812  -47982.472656  303.028717  662.776855   48.111492  861.966309  -46244.070312  -536.885742
  634.000000  9412.263672  -67370.507812  -57862.117188  9907.005859  -47955.109375  300.323120  616.572937   48.139977  861.456299  -46215.675781  1124.499146
  635.000000  9436.665039  -67558.656250  -58014.058594  10006.625977  -48007.433594  303.343018  572.726990   48.137238  861.505310  -46268.097656  638.073792
  636.000000  9549.255859  -67516.734375  -57870.546875  9765.337891  -48105.210938  296.028564  727.225098   48.113678  861.927185  -46366.726562  -1418.763672
  637.000000  9510.688477  -67650.835938  -58035.570312  9949.322266  -48086.250000  301.605896  622.173401   48.171749  860.888123  -46345.667969  2233.400635
  638.000000  9381.649414  -67495.304688  -58009.980469  9994.523438  -48015.457031  302.976135  569.966553   48.013271  863.729675  -46280.601562  2300.892822
  639.000000  9377.234375  -67254.703125  -57780.789062  9723.595703  -48057.195312  294.763184  616.965515   48.164364  861.020142  -46316.878906  2097.933838
  640.000000  9478.930664  -67379.265625  -57792.574219  9870.196289  -47922.378906  299.207275  730.116028   48.156200  861.166077  -46182.359375  -300.522156
  641.000000  9428.855469  -67341.203125  -57807.054688  9789.652344  -48017.402344  296.765625  596.826599   48.136055  861.526489  -46278.109375  2729.339844
  642.000000  9283.166016  -67255.148438  -57873.449219  9917.932617  -47955.515625  300.654358  477.907318   48.198654  860.407593  -46213.960938  241.885040
  643.000000  9444.101562  -67286.890625  -57740.250000  9815.733398  -47924.515625  297.556274  708.999451   48.076397  862.595581  -46187.378906  1872.458252
  644.000000  9386.304688  -67230.703125  -57738.609375  9831.306641  -47907.304688  298.028351  556.766174   48.210712  860.192383  -46165.316406  2553.078125
  645.000000  9586.091797  -67811.414062  -58137.890625  10047.362305  -48090.527344  304.577911  712.948425   48.056664  862.949768  -46354.105469  2504.798340
  646.000000  9474.235352  -67460.921875  -57890.535156  9937.593750  -47952.941406  301.250366  679.027161   48.149128  861.292603  -46213.175781  -791.570312
  647.000000  9467.376953  -67449.125000  -57879.503906  9891.617188  -47987.886719  299.856628  746.761292   48.090340  862.345459  -46250.246094  -363.841736
  648.000000  9551.909180  -67476.929688  -57832.761719  9781.577148  -48051.183594  296.520844  754.916687   48.174164  860.844971  -46310.515625  2114.933350
  649.000000  9562.861328  -67852.992188  -58177.308594  10249.958984  -47927.351562  310.719482  592.195251   48.231041  859.829834  -46184.628906  2437.751709
  650.000000  9666.532227  -67553.265625  -57780.152344  9855.567383  -47924.585938  298.763794  794.345276   48.358135  857.570007  -46177.269531  498.976166
  651.000000  9177.582031  -67287.343750  -58002.722656  10013.903320  -47988.820312  303.563629  327.667145   48.094830  862.264954  -46251.019531  919.379272
  652.000000  9283.206055  -67404.945312  -58024.968750  10053.571289  -47971.398438  304.766144  442.866486   48.113495  861.930481  -46232.921875  1159.472290
  653.000000  9439.224609  -67488.515625  -57945.468750  10014.058594  -47931.410156  303.568329  598.593018   48.231476  859.822083  -46188.671875  755.868103
  654.000000  9527.103516  -67528.343750  -57891.746094  9890.038086  -48001.707031  299.808746  680.271545   48.130859  861.619507  -46262.601562  1448.263184
  655.000000  9665.980469  -67577.625000  -57804.031250  9723.025391  -48081.007812  294.745880  897.583984   48.235191  859.755798  -46338.132812  2074.784668
  656.000000  9539.057617  -67565.187500  -57918.261719  9890.964844  -48027.296875  299.836853  719.326904   48.063839  862.820923  -46290.613281  -1787.595337
  657.000000  9387.470703  -67429.101562  -57942.343750  9936.089844  -48006.253906  301.204742  528.293701   48.221024  860.008423  -46263.890625  1398.333984
  658.000000  9465.874023  -67453.976562  -57885.917969  9930.213867  -47955.703125  301.026642  704.159241   47.996483  864.031799  -46221.453125  909.479919
  659.000000  9334.886719  -67219.796875  -57785.453125  9912.520508  -47872.933594  300.490295  599.671326   48.261696  859.283630  -46129.101562  415.295288
  660.000000  9439.066406  -67330.906250  -57790.304688  9888.769531  -47901.535156  299.770294  627.219177   48.245373  859.574402  -46158.292969  -871.068237
  661.000000  9299.335938  -67213.234375  -57806.578125  10016.624023  -47789.953125  303.646118  485.813110   48.136066  861.526306  -46050.660156  -1524.744873
  662.000000  9110.371094  -67086.656250  -57884.820312  9900.852539  -47983.968750  300.136597  225.893799   48.132195  861.595581  -46244.816406  1244.753296
  663.000000  9399.503906  -67390.937500  -57889.882812  9979.622070  -47910.261719  302.524414  612.817444   48.195683  860.460632  -46168.816406  2943.136475
  664.000000  9368.726562  -67278.617188  -57820.878906  9877.002930  -47943.875000  299.413605  521.570251   48.192497  860.517517  -46202.542969  -539.835815
  665.000000  9336.875000  -67458.343750  -58021.847656  9963.115234  -48058.734375  302.024017  383.424652   48.161037  861.079590  -46318.539062  1281.733032
  666.000000  9400.138672  -67403.085938  -57905.441406  9983.149414  -47922.292969  302.631348  500.566254   48.263840  859.245483  -46178.382812  1168.554688
  667.000000  9423.626953  -67330.140625  -57811.441406  9879.969727  -47931.472656  299.503540  628.033020   48.078384  862.559875  -46194.265625  1976.218628
  668.000000  9431.812500  -67323.734375  -57791.257812  9746.487305  -48044.769531  295.457123  660.364258   48.013271  863.729675  -46309.914062  1859.017944
  669.000000  9240.019531  -67383.718750  -58047.394531  9979.418945  -48067.976562  302.518250  392.556885   48.161926  861.063721  -46327.750000  1796.147949
  670.000000  9306.970703  -67400.945312  -57988.445312  9893.201172  -48095.242188  299.904633  482.364014   48.001953  863.933289  -46360.796875  867.071533
  671.000000  9615.260742  -67776.656250  -58065.511719  10007.789062  -48057.722656  303.378265  745.816345   48.167068  860.971802  -46317.312500  -267.185760
  672.000000  9339.046875  -67342.625000  -57892.339844  9923.670898  -47968.667969  300.828278  444.313965   48.269745  859.140381  -46224.546875  -661.311890
  673.000000  9104.640625  -67103.070312  -57892.187500  9936.123047  -47956.062500  301.205780  272.072144   48.225658  859.925781  -46213.535156  408.355194
  674.000000  9458.753906  -67443.812500  -57892.675781  9895.958008  -47996.718750  299.988220  575.387390   48.192356  860.520020  -46255.394531  -1450.423462
  675.000000  9531.327148  -67506.109375  -57875.906250  9842.506836  -48033.398438  298.367889  703.689758   48.154259  861.200806  -46293.449219  -1798.722412
  676.000000  9351.875977  -67197.968750  -57745.593750  9806.072266  -47939.523438  297.263397  560.848328   48.184212  860.665466  -46198.492188  -615.346924
  677.000000  9409.214844  -67500.109375  -58000.343750  9897.666016  -48102.679688  300.039978  593.074951   47.966648  864.569214  -46369.507812  806.613953
  678.000000  9303.960938  -67158.382812  -57755.031250  9804.715820  -47950.316406  297.222260  521.966187   48.181816  860.708252  -46209.371094  2461.353516
  679.000000  9355.730469  -67450.953125  -58003.253906  9992.634766  -48010.617188  302.918884  553.859192   48.105011  862.082458  -46272.445312  857.402588
  680.000000  9445.828125  -67603.335938  -58056.980469  10132.632812  -47924.347656  307.162811  611.291016   48.148750  861.299316  -46184.597656  -951.506287
  681.000000  9520.626953  -67649.859375  -58032.660156  9993.016602  -48039.644531  302.930420  696.604431   48.077454  862.576599  -46302.468750  -1215.385864
  682.000000  9245.420898  -67324.343750  -57974.914062  10026.179688  -47948.734375  303.935791  417.816528   48.180130  860.738342  -46207.851562  227.355560
  683.000000  9523.613281  -67673.679688  -58054.699219  10020.685547  -48034.015625  303.769226  593.759949   48.278999  858.975708  -46289.558594  2442.731445
  684.000000  9476.473633  -67611.078125  -58028.550781  10038.095703  -47990.453125  304.296997  603.023621   48.045406  863.151978  -46254.437500  545.780823
  685.000000  9609.671875  -67526.500000  -57827.164062  9861.025391  -47966.140625  298.929260  770.347229   48.177921  860.777832  -46225.335938  2906.360840
  686.000000  9539.720703  -67600.750000  -57967.531250  9935.760742  -48031.769531  301.194794  655.221741   48.227154  859.899109  -46289.187500  1691.812378
  687.000000  9722.981445  -67812.265625  -57990.917969  9899.330078  -48091.585938  300.090424  842.644531   48.149372  861.288208  -46351.812500  2028.436157
  688.000000  9448.617188  -67414.132812  -57870.031250  9764.402344  -48105.628906  296.000214  570.139954   48.300770  858.588501  -46360.386719  -801.467712
  689.000000  9299.250000  -67474.992188  -58059.613281  10063.506836  -47996.105469  305.067322  402.804932   48.137856  861.494263  -46256.750000  724.149109
  690.000000  9936.144531  -67898.593750  -57857.468750  9853.015625  -48004.453125  298.686432  1199.617310   48.078022  862.566406  -46267.257812  1033.581421
  691.000000  9657.707031  -67572.703125  -57816.386719  9811.743164  -48004.644531  297.435333  838.877625   48.263401  859.253296  -46260.750000  -242.917633
  692.000000  9290.104492  -67439.937500  -58057.175781  10101.962891  -47955.210938  306.233093  456.374908   48.137791  861.495422  -46215.855469  -1288.889893
  693.000000  9367.055664  -67258.726562  -57789.539062  9805.496094  -47984.042969  297.245941  620.688477   48.095596  862.251221  -46246.214844  1551.644409
  694.000000  9431.673828  -67294.906250  -57764.953125  9729.577148  -48035.375000  294.944489  615.589783   48.260464  859.305603  -46291.589844  -184.910736
  695.000000  9313.617188  -67173.750000  -57765.488281  9880.304688  -47885.183594  299.513702  525.064514   48.232311  859.807190  -46142.414062  -269.979431
  696.000000  9420.757812  -67557.000000  -58038.914062  9970.457031  -48068.457031  302.246613  552.687012   48.178802  860.762085  -46327.621094  532.695740
  697.000000  9418.324219  -67507.125000  -57988.179688  9949.791016  -48038.390625  301.620117  573.195740   48.229961  859.849060  -46295.707031  166.511627
  698.000000  9360.109375  -67379.234375  -57898.410156  9855.228516  -48043.179688  298.753540  556.786682   48.091370  862.327026  -46305.503906  383.862640
  699.000000  9413.638672  -67392.414062  -57880.230469  9774.951172  -48105.281250  296.319977  542.599609   48.197071  860.435852  -46363.785156  2116.489746
  700.000000  9339.400391  -67199.593750  -57754.535156  9724.769531  -48029.765625  294.798767  536.976318   48.239399  859.680847  -46286.738281  1372.525146
  701.000000  9584.591797  -67555.515625  -57877.335938  9866.988281  -48010.347656  299.110016  734.126953   48.233192  859.791443  -46267.546875  -570.104675
  702.000000  9695.964844  -67672.796875  -57881.328125  9926.622070  -47954.707031  300.917755  916.462585   48.215870  860.100342  -46212.531250  2255.057129
  703.000000  9385.355469  -67336.078125  -57846.273438  9841.056641  -48005.218750  298.323914  587.792297   48.144691  861.371948  -46265.613281  1696.871704
  704.000000  9215.367188  -67211.109375  -57898.101562  9953.451172  -47944.648438  301.731079  463.556152   48.071621  862.681274  -46207.683594  -1216.522827
  705.000000  9375.531250  -67311.906250  -57836.195312  9962.587891  -47873.609375  302.008057  642.366882   48.057419  862.936218  -46137.160156  2255.223877
  706.000000  9404.272461  -67226.320312  -57717.382812  9870.617188  -47846.765625  299.220032  669.011292   48.072830  862.659546  -46109.757812  2993.170410
  707.000000  9494.554688  -67654.718750  -58067.757812  9935.170898  -48132.585938  301.176910  686.107422   48.025291  863.513489  -46397.296875  2234.340088
  708.000000  9172.285156  -67233.015625  -57967.582031  10059.275391  -47908.304688  304.939056  358.587006   48.171150  860.898804  -46167.746094  2003.167603
  709.000000  9395.945312  -67621.531250  -58127.398438  10076.582031  -48050.816406  305.463684  599.021667   48.087357  862.398987  -46313.285156  2378.711670
  710.000000  9328.298828  -67514.781250  -58079.656250  10093.305664  -47986.351562  305.970642  399.641876   48.175240  860.825745  -46245.644531  -2321.034668
  711.000000  9288.526367  -67338.421875  -57954.480469  10007.062500  -47947.417969  303.356262  393.227386   48.243504  859.607666  -46204.242188  -1394.429443
  712.000000  9407.371094  -67486.843750  -57969.117188  9949.619141  -48019.500000  301.614899  512.394958   48.239021  859.687561  -46276.488281  1181.102661
  713.000000  9751.005859  -67762.054688  -57914.511719  9824.447266  -48090.062500  297.820404  930.002136   48.091824  862.318848  -46352.367188  -97.066597
  714.000000  9268.960938  -67089.656250  -57711.781250  9899.503906  -47812.277344  300.095703  535.133362   48.144169  861.381287  -46072.691406  1717.495361
  715.000000  9425.576172  -67636.406250  -58114.531250  10159.297852  -47955.234375  307.971161  465.891266   48.218800  860.048096  -46212.953125  1609.258179
  716.000000  9499.200195  -67268.671875  -57664.828125  9729.152344  -47935.675781  294.931641  760.171692   48.152794  861.226990  -46195.781250  1182.265015
  717.000000  9549.908203  -67626.000000  -57977.851562  10023.484375  -47954.367188  303.854065  683.787842   48.165489  861.000000  -46214.011719  1000.934448
  718.000000  9369.564453  -67359.148438  -57885.417969  9872.720703  -48012.695312  299.283783  557.861023   48.197422  860.429565  -46271.187500  3514.784180
  719.000000  9235.464844  -67427.656250  -58098.371094  10074.162109  -48024.210938  305.390320  334.118134   48.086941  862.406433  -46286.695312  410.260529
  720.000000  9333.701172  -67189.312500  -57746.148438  9780.052734  -47966.093750  296.474640  598.754089   47.975960  864.401367  -46232.585938  -1266.565796
  721.000000  9127.742188  -67058.781250  -57838.175781  9947.031250  -47891.144531  301.536499  391.305573   48.096165  862.241028  -46153.292969  2132.366211
  722.000000  9537.457031  -67648.679688  -58009.632812  9940.140625  -48069.492188  301.327576  725.169006   48.137070  861.508362  -46330.164062  -146.568298
  723.000000  9319.913086  -67365.484375  -57947.535156  10011.246094  -47936.289062  303.483063  483.182861   48.219440  860.036682  -46193.984375  1646.391846
  724.000000  9474.935547  -67299.468750  -57725.417969  9776.359375  -47949.058594  296.362671  681.055115   48.264397  859.235596  -46205.128906  2829.595703
  725.000000  9349.095703  -67228.812500  -57782.488281  9869.639648  -47912.847656  299.190399  493.259766   48.288048  858.814758  -46168.062500  -12.200480
  726.000000  9436.309570  -67368.242188  -57823.382812  9867.779297  -47955.601562  299.134003  573.727295   48.206585  860.265991  -46213.761719  705.370178
  727.000000  9474.662109  -67434.312500  -57853.500000  9819.390625  -48034.109375  297.667114  619.397034   48.095123  862.259705  -46296.296875  -419.711212
  728.000000  9629.843750  -67588.093750  -57862.714844  9805.842773  -48056.871094  297.256439  839.138245   48.253460  859.430298  -46313.335938  916.936401
  729.000000  9348.837891  -67297.367188  -57853.601562  9723.152344  -48130.449219  294.749756  457.837494   48.251911  859.457886  -46386.972656  4236.662109
  730.000000  9521.357422  -67496.875000  -57865.796875  9961.088867  -47904.707031  301.962585  719.488342   48.311993  858.389099  -46159.058594  -1024.302124
  731.000000  9344.517578  -67105.562500  -57656.156250  9794.962891  -47861.195312  296.926636  624.479492   48.165081  861.007324  -46120.855469  -1590.541138
  732.000000  9504.804688  -67500.796875  -57896.386719  9864.561523  -48031.824219  299.036438  786.698486   48.151287  861.253967  -46291.980469  961.373657
  733.000000  9421.435547  -67412.257812  -57893.773438  9924.148438  -47969.625000  300.842773  586.374817   48.117878  861.851929  -46230.992188  567.242615
  734.000000  9412.433594  -67259.195312  -57751.371094  9763.013672  -47988.359375  295.958099  677.501404   48.078781  862.552795  -46251.136719  2858.146240
  735.000000  9448.900391  -67331.468750  -57784.128906  9816.278320  -47967.851562  297.572784  674.546875   48.146713  861.335754  -46228.175781  1668.029053
  736.000000  9359.707031  -67209.531250  -57742.011719  9885.649414  -47856.363281  299.675720  686.747559   48.026867  863.485168  -46121.015625  503.647278
  737.000000  9226.977539  -67214.921875  -57887.414062  9946.689453  -47940.726562  301.526093  361.390472   48.192680  860.514221  -46199.390625  1666.757935
  738.000000  9443.576172  -67487.132812  -57951.132812  10015.515625  -47935.617188  303.612518  642.105774   48.084869  862.443604  -46198.175781  1412.666382
  739.000000  9554.417969  -67503.281250  -57846.800781  9793.505859  -48053.296875  296.882446  761.537109   48.134418  861.555786  -46314.062500  -1483.311401
  740.000000  9445.214844  -67348.414062  -57806.007812  9884.443359  -47921.562500  299.639160  687.669250   48.252605  859.445557  -46178.058594  592.510254
  741.000000  9512.256836  -67278.234375  -57654.210938  9788.180664  -47866.031250  296.721008  785.628479   48.097969  862.208679  -46128.117188  -1044.091675
  742.000000  9483.008789  -67296.765625  -57712.867188  9931.124023  -47781.742188  301.054230  819.281677   48.068737  862.733032  -46044.882812  -86.331108
  743.000000  9129.386719  -66979.765625  -57751.007812  9929.080078  -47821.929688  300.992279  306.009766   48.255791  859.388794  -46078.312500  1512.947388
  744.000000  9387.106445  -67360.203125  -57881.878906  10020.726562  -47861.152344  303.770477  625.580872   48.060162  862.886963  -46124.601562  235.922226
  745.000000  9330.724609  -67225.890625  -57799.167969  9906.536133  -47892.632812  300.308868  568.835999   48.085533  862.431641  -46155.167969  1195.751953
  746.000000  9609.475586  -67612.375000  -57896.062500  9884.262695  -48011.800781  299.633667  781.745300   48.252556  859.446411  -46268.300781  -117.870331
  747.000000  9450.702148  -67492.093750  -57946.101562  9856.962891  -48089.140625  298.806091  601.537659   48.095417  862.254456  -46351.316406  294.649048
  748.000000  9185.874023  -67118.828125  -57835.609375  9866.429688  -47969.179688  299.093079  290.732025   48.269642  859.142212  -46225.062500  2574.908447
  749.000000  9349.817383  -67257.632812  -57809.730469  9756.174805  -48053.554688  295.750793  649.709045   48.041821  863.216370  -46317.667969  -624.207947
  750.000000  9361.584961  -67462.929688  -58002.839844  10075.499023  -47927.339844  305.430847  540.432190   48.136566  861.517334  -46188.031250  1580.102539
  751.000000  9166.195312  -66985.578125  -57707.425781  9730.921875  -47976.503906  294.985260  431.744659   48.206802  860.262146  -46234.656250  -1753.171021
  752.000000  9255.083008  -67428.640625  -58081.226562  10040.180664  -48041.046875  304.360199  377.608154   48.119335  861.825867  -46302.359375  1599.218262
  753.000000  9532.082031  -67491.328125  -57861.691406  9808.164062  -48053.527344  297.326813  713.651550   48.074287  862.633423  -46316.468750  -192.885208
  754.000000  9492.035156  -67398.015625  -57803.996094  9793.068359  -48010.929688  296.869202  675.558777   48.142342  861.414001  -46271.410156  867.592712
  755.000000  9512.499023  -67731.578125  -58127.093750  10131.926758  -47995.167969  307.141418  605.020935   48.250320  859.486267  -46251.746094  -96.115219
  756.000000  9404.966797  -67159.765625  -57650.492188  9650.910156  -47999.582031  292.559784  679.806519   48.145710  861.353699  -46259.941406  2549.133301
  757.000000  9517.724609  -67423.843750  -57797.792969  9791.363281  -48006.429688  296.817505  752.188171   48.179569  860.748413  -46265.566406  2855.913574
  758.000000  9468.596680  -67374.507812  -57804.089844  9801.280273  -48002.808594  297.118134  624.091492   48.275116  859.044800  -46258.492188   97.584457
  759.000000  9344.535156  -67475.359375  -58026.097656  10033.193359  -47992.906250  304.148376  394.518799   48.285774  858.855164  -46248.203125  -1301.195435
  760.000000  9415.130859  -67439.953125  -57924.292969  9796.881836  -48127.410156  296.984802  655.019104   48.051220  863.047546  -46391.183594  1933.670166
  761.000000  9498.910156  -67565.390625  -57973.750000  9974.787109  -47998.960938  302.377838  666.221069   48.095566  862.251770  -46261.132812  105.115524
  762.000000  9444.687500  -67551.343750  -58013.429688  9977.847656  -48035.582031  302.470642  590.573486   48.219543  860.034851  -46293.273438  -2286.147217
  763.000000  9521.583984  -67628.656250  -58011.792969  9865.052734  -48146.742188  299.051331  697.562500   48.008808  863.809937  -46412.046875  553.515015
  764.000000  9519.677734  -67442.085938  -57824.328125  9749.521484  -48074.804688  295.549103  770.116760   48.082100  862.493225  -46337.460938  128.812088
  765.000000  9631.012695  -67569.953125  -57840.945312  9837.784180  -48003.160156  298.224701  837.853821   48.168983  860.937561  -46262.679688  -1199.670044
  766.000000  9397.925781  -67664.281250  -58156.824219  10046.184570  -48110.640625  304.542206  512.097717   47.945793  864.945251  -46378.222656  544.226562
  767.000000  9764.031250  -67822.421875  -57956.917969  9856.162109  -48100.757812  298.781830  965.773621   48.078686  862.554504  -46363.539062  106.675873
  768.000000  9656.857422  -67815.250000  -58062.187500  9951.208984  -48110.976562  301.663086  799.528320   48.133953  861.564087  -46371.761719  -498.864410
  769.000000  9336.246094  -67294.218750  -57861.441406  9947.590820  -47913.851562  301.553406  512.362549   48.173878  860.850098  -46173.195312  586.239258
  770.000000  9357.375977  -67307.343750  -57852.531250  9869.251953  -47983.281250  299.178650  589.603577   48.051537  863.041870  -46247.042969  3080.664551
  771.000000  9408.945312  -67473.273438  -57973.218750  9878.931641  -48094.289062  299.472076  628.145935   48.023903  863.538452  -46359.050781  1722.183228
  772.000000  9394.031250  -67220.320312  -57734.601562  9817.353516  -47917.250000  297.605377  683.864075   48.085476  862.432678  -46179.785156  -554.897705
  773.000000  9485.817383  -67541.578125  -57958.300781  9906.091797  -48052.210938  300.295410  739.478333   48.078384  862.559875  -46315.003906  2745.110840
  774.000000  9143.628906  -67172.203125  -57927.066406  10062.196289  -47864.871094  305.027588  286.991791   48.208271  860.235901  -46122.968750  -81.306633
  775.000000  9601.496094  -67327.921875  -57610.738281  9663.717773  -47947.019531  292.948029  930.095398   48.077190  862.581299  -46209.855469  -1752.980103
  776.000000  9263.322266  -67267.203125  -57906.117188  9988.949219  -47917.167969  302.807159  533.280823   48.085304  862.435791  -46179.710938  -283.131042
  777.000000  9492.435547  -67324.273438  -57725.851562  9774.513672  -47951.335938  296.306732  701.926575   48.315842  858.320679  -46205.546875  1253.115356
  778.000000  9255.000000  -67355.265625  -58004.765625  10105.194336  -47899.570312  306.331055  406.171722   48.247314  859.539795  -46156.257812  158.372543
  779.000000  9312.482422  -67343.070312  -57930.054688  10032.344727  -47897.710938  304.122650  481.102936   48.236557  859.731506  -46154.789062  435.347565
  780.000000  9446.342773  -67197.031250  -57645.609375  9717.597656  -47928.011719  294.581360  785.520203   47.907967  865.628174  -46196.960938  1340.287964
  781.000000  9480.474609  -67571.015625  -57985.625000  10010.290039  -47975.335938  303.454102  697.779297   48.110649  861.981445  -46236.960938  2717.784912
  782.000000  9452.744141  -67359.968750  -57815.296875  9829.720703  -47985.578125  297.980286  662.360168   48.247299  859.540039  -46242.265625  2011.280273
  783.000000  9498.125000  -67772.437500  -58174.601562  10099.873047  -48074.726562  306.169769  574.831055   48.224419  859.947876  -46332.242188  1567.838623
  784.000000  9565.852539  -67450.375000  -57775.156250  9682.017578  -48093.140625  293.502777  753.021179   48.277218  859.007385  -46348.750000  1860.904663
  785.000000  9448.935547  -67304.531250  -57759.718750  9839.431641  -47920.289062  298.274658  713.435364   48.169056  860.936279  -46179.804688  609.111877
  786.000000  9366.933594  -67348.406250  -57893.003906  10013.697266  -47879.304688  303.557373  535.018738   48.340897  857.875854  -46132.613281  609.689514
  787.000000  9518.800781  -67502.367188  -57886.261719  9824.072266  -48062.187500  297.809052  743.061523   48.090847  862.336365  -46324.531250  2057.199463
  788.000000  9227.609375  -67336.507812  -58008.609375  10109.346680  -47899.261719  306.456909  383.236816   48.154724  861.192505  -46159.296875  1551.215210
  789.000000  9522.351562  -67400.875000  -57781.402344  9740.937500  -48040.464844  295.288879  778.358459   48.177910  860.778015  -46299.660156  2064.384277
  790.000000  9405.693359  -67317.382812  -57811.222656  9815.940430  -47995.281250  297.562531  554.637146   48.251427  859.466553  -46251.820312  2988.451904
  791.000000  9541.328125  -67476.796875  -57844.347656  9815.794922  -48028.554688  297.558136  793.381165   48.166576  860.980591  -46288.160156  2063.383301
  792.000000  9313.189453  -67631.859375  -58231.652344  10186.847656  -48044.804688  308.806305  363.812531   48.244663  859.587036  -46301.589844  2856.416748
  793.000000  9463.407227  -67557.562500  -57991.218750  9881.767578  -48109.453125  299.558044  564.112488   48.284046  858.885925  -46364.812500  1304.903564
  794.000000  9516.333984  -67320.929688  -57707.214844  9668.414062  -48038.800781  293.090393  880.161682   47.961426  864.663330  -46305.820312  1435.147705
  795.000000  9185.693359  -67230.187500  -57941.464844  10081.722656  -47859.742188  305.619507  317.634003   48.186718  860.620667  -46118.621094  2671.707764
  796.000000  9419.306641  -67335.562500  -57805.417969  9812.435547  -47992.984375  297.456299  587.290222   48.040913  863.232727  -46257.128906  384.365387
  797.000000  9516.965820  -67349.968750  -57730.144531  9788.566406  -47941.578125  296.732727  781.094421   48.065464  862.791748  -46204.835938  -1947.631226
  798.000000  9413.363281  -67586.546875  -58074.917969  10091.954102  -47982.964844  305.929688  530.776855   48.068584  862.735779  -46246.109375  1827.016846
  799.000000  9224.631836  -67244.992188  -57921.996094  9956.476562  -47965.519531  301.822784  447.778595   47.951958  864.834045  -46232.878906  479.703857
  800.000000  9387.072266  -67300.718750  -57801.027344  10025.427734  -47775.601562  303.912994  672.925964   47.992420  864.104919  -46041.500000  -301.644989
  801.000000  9481.018555  -67234.734375  -57648.558594  9843.617188  -47804.941406  298.401550  733.070374   48.199036  860.400757  -46063.375000  -601.197388
  802.000000  9134.824219  -67163.828125  -57927.007812  10002.345703  -47924.664062  303.213257  326.280701   48.112282  861.952209  -46186.230469  1280.904663
  803.000000  9560.548828  -67466.187500  -57800.828125  9787.102539  -48013.726562  296.688354  795.160156   48.209000  860.222900  -46271.800781  1889.629639
  804.000000  9210.285156  -67138.851562  -57829.613281  9763.240234  -48066.375000  295.964966  483.155853   48.103752  862.105042  -46328.250000  588.598938
  805.000000  9529.153320  -67519.140625  -57890.074219  9850.949219  -48039.125000  298.623810  707.472473   48.128777  861.656799  -46300.097656  -705.225159
  806.000000  9519.955078  -67329.312500  -57702.617188  9775.109375  -47927.507812  296.324768  792.659363   48.275654  859.035217  -46183.171875  1139.518799
  807.000000  9525.552734  -67375.156250  -57752.898438  9716.302734  -48036.593750  294.542114  790.403748   48.090130  862.349243  -46298.960938  569.885803
  808.000000  9478.698242  -67408.093750  -57834.570312  9847.772461  -47986.796875  298.527496  614.742859   48.310532  858.415039  -46241.199219  150.833008
  809.000000  9549.741211  -67512.437500  -57854.761719  9911.083984  -47943.679688  300.446747  743.234314   48.141838  861.422974  -46204.179688  333.144287
  810.000000  9537.864258  -67511.343750  -57875.671875  9786.385742  -48089.285156  296.666626  698.483704   48.169086  860.935730  -46348.800781  603.692688
  811.000000  9398.951172  -67318.484375  -57815.484375  9892.475586  -47923.007812  299.882629  585.956421   48.218742  860.049133  -46180.726562  139.412506
  812.000000  9793.546875  -67640.046875  -57748.550781  9665.554688  -48082.996094  293.003723  972.766052   48.323349  858.187317  -46336.937500  1892.459717
  813.000000  9299.277344  -67389.296875  -57988.855469  9969.051758  -48019.804688  302.203979  427.670563   48.146042  861.347778  -46280.152344  1288.371582
  814.000000  9336.784180  -67158.085938  -57721.277344  9827.356445  -47893.921875  297.908600  594.696411   48.168621  860.944031  -46153.453125  -455.309479
  815.000000  9604.333984  -67367.671875  -57665.394531  9782.128906  -47883.265625  296.537567  785.451904   48.229771  859.852478  -46140.585938  874.728271
  816.000000  9538.957031  -67498.968750  -57868.097656  9831.608398  -48036.488281  298.037506  748.112122   48.167923  860.956482  -46296.046875  -1301.538330
  817.000000  9313.380859  -67456.562500  -58049.738281  10084.718750  -47965.019531  305.710358  515.203430   47.999363  863.979919  -46230.667969  141.758072
  818.000000  9449.833984  -67367.359375  -57819.136719  9858.281250  -47960.855469  298.846069  677.676208   48.183975  860.669678  -46219.832031  -16.871790
  819.000000  9527.691406  -67320.101562  -57687.332031  9674.527344  -48012.804688  293.275726  823.661438   48.130993  861.617126  -46273.695312  578.377319
  820.000000  9373.722656  -67378.031250  -57902.519531  9941.568359  -47960.953125  301.370850  604.703796   48.122143  861.775574  -46222.164062  1917.631714
  821.000000  9075.185547  -67120.078125  -57941.792969  9998.940430  -47942.851562  303.110046  260.269104   48.082077  862.493652  -46205.511719  -526.748962
  822.000000  9405.006836  -67388.460938  -57880.007812  9952.681641  -47927.328125  301.707733  559.877869   48.170620  860.908325  -46186.789062  3207.812256
  823.000000  9489.264648  -67618.375000  -58027.460938  10060.302734  -47967.156250  304.970184  547.235779   48.198910  860.403015  -46225.593750  1875.946533
  824.000000  9357.435547  -67412.320312  -57957.394531  10049.486328  -47907.906250  304.642303  512.585938   48.144642  861.372864  -46168.304688  741.948059
  825.000000  9452.683594  -67513.632812  -57960.871094  9988.925781  -47971.945312  302.806458  684.648438   48.074486  862.629883  -46234.878906  1601.423218
  826.000000  9448.640625  -67192.890625  -57641.511719  9732.900391  -47908.609375  295.045258  734.581787   48.092617  862.304626  -46170.886719  2933.156982
  827.000000  9545.837891  -67493.648438  -57847.980469  9859.502930  -47988.476562  298.883087  731.779297   48.184605  860.658447  -46247.429688  1797.490356
  828.000000  9417.724609  -67411.562500  -57890.140625  10008.675781  -47881.464844  303.405182  610.448303   48.125713  861.711609  -46142.546875  427.696198
  829.000000  9393.105469  -67267.695312  -57780.425781  9737.754883  -48042.671875  295.192413  664.919861   47.980587  864.318054  -46308.996094  2756.763428
  830.000000  9324.164062  -67505.273438  -58083.429688  10096.869141  -47986.562500  306.078674  519.584839   48.013950  863.717468  -46251.683594  295.245911
  831.000000  9125.916016  -67037.109375  -57804.460938  9805.960938  -47998.500000  297.260010  338.245850   48.007820  863.827759  -46263.843750  3136.298096
  832.000000  9253.671875  -67118.484375  -57761.277344  9855.818359  -47905.460938  298.771393  524.019958   48.013924  863.717957  -46170.582031  1947.702759
  833.000000  9137.609375  -67022.796875  -57778.859375  9778.981445  -47999.878906  296.442169  294.354645   48.180328  860.734802  -46258.988281  -195.259857
  834.000000  9284.179688  -67283.953125  -57908.945312  9938.196289  -47970.750000  301.268616  511.453003   47.988567  864.174316  -46236.789062   -2.303049
  835.000000  9190.839844  -67212.945312  -57927.085938  9820.736328  -48106.351562  297.707916  369.556152   48.036774  863.307068  -46370.648438  2113.997559
  836.000000  9373.833984  -67275.125000  -57789.089844  9935.707031  -47853.382812  301.193176  589.793884   48.076435  862.594849  -46116.246094  3113.827881
  837.000000  9347.903320  -67389.804688  -57934.910156  9922.753906  -48012.156250  300.800507  489.341339   48.126015  861.706238  -46273.226562  -113.518478
  838.000000  9469.431641  -67329.500000  -57758.468750  9771.496094  -47986.972656  296.215240  714.497253   48.184940  860.652466  -46245.914062  -2442.760498
  839.000000  9282.037109  -67287.515625  -57906.078125  9861.517578  -48044.562500  298.944183  438.147858   48.225838  859.922546  -46302.027344  -866.907532
  840.000000  9458.427734  -66967.062500  -57408.902344  9611.910156  -47796.992188  291.377533  897.892090   48.096134  862.241577  -46059.144531  530.556763
  841.000000  9357.507812  -67338.359375  -57873.222656  10032.270508  -47840.953125  304.120422  548.665710   48.232151  859.809998  -46098.187500  617.731079
  842.000000  9203.034180  -67140.328125  -57831.585938  9913.483398  -47918.101562  300.519470  335.942535   48.243656  859.604980  -46174.921875  542.495056
  843.000000  9521.579102  -67455.429688  -57832.757812  9838.928711  -47993.828125  298.259399  638.639343   48.305267  858.508606  -46248.421875  2124.925537
  844.000000  9173.210938  -67219.617188  -57942.839844  10051.009766  -47891.828125  304.688477  368.906494   48.143665  861.390320  -46152.261719  1485.356934
  845.000000  9260.230469  -67238.968750  -57881.601562  9870.885742  -48010.714844  299.228149  431.264740   48.139641  861.462341  -46271.292969  1658.157837
  846.000000  9237.904297  -67159.500000  -57815.125000  9952.425781  -47862.699219  301.699982  501.998901   48.101910  862.138062  -46124.640625  -841.802856
  847.000000  9283.791992  -67132.921875  -57741.054688  9799.162109  -47941.890625  297.053925  537.743469   48.078854  862.551514  -46204.664062  223.443512
  848.000000  9439.766602  -67117.312500  -57572.554688  9637.544922  -47935.007812  292.154633  796.070251   48.150642  861.265503  -46195.187500  -1308.988647
  849.000000  9641.828125  -67591.007812  -57834.875000  9824.326172  -48010.546875  297.816742  767.477844   48.234356  859.770691  -46267.703125  1616.763306
  850.000000  9523.477539  -67341.648438  -57721.277344  9832.186523  -47889.089844  298.055023  683.334473   48.227077  859.900452  -46146.507812  495.893433
  851.000000  9367.091797  -67246.765625  -57777.144531  9869.199219  -47907.945312  299.177032  545.603760   48.222607  859.980164  -46165.527344  274.272644
  852.000000  9278.190430  -67452.757812  -58070.437500  10189.216797  -47881.218750  308.878113  362.694794   48.075195  862.617126  -46144.125000  793.491455
  853.000000  9278.945312  -67347.640625  -57959.773438  10081.472656  -47878.300781  305.611938  476.478729   48.155823  861.172852  -46138.296875  -1329.221680
  854.000000  9369.918945  -67208.625000  -57736.515625  9804.470703  -47932.046875  297.214844  653.910645   48.092476  862.307190  -46194.328125  -328.088898
  855.000000  9264.748047  -67357.781250  -57988.402344  9883.511719  -48104.890625  299.610901  392.070953   48.148163  861.309814  -46365.160156  1195.198608
  856.000000  9464.173828  -67452.835938  -57892.078125  9811.382812  -48080.695312  297.424377  631.408447   48.229969  859.848938  -46338.011719  921.894409
  857.000000  9632.394531  -67652.171875  -57916.679688  9901.482422  -48015.195312  300.155670  811.552490   48.251438  859.466309  -46271.734375  1235.948364
  858.000000  9424.593750  -67285.171875  -57756.750000  9825.378906  -47931.371094  297.848663  675.415100   48.216892  860.082092  -46189.160156  3052.232422
  859.000000  9328.737305  -67051.140625  -57628.769531  9753.727539  -47875.042969  295.676605  613.792725   48.167782  860.959045  -46134.605469  1294.155151
  860.000000  9497.627930  -67595.171875  -57999.156250  10084.954102  -47914.203125  305.717468  576.506348   48.191040  860.543518  -46172.925781  232.790985
  861.000000  9305.099609  -67175.828125  -57768.027344  9885.149414  -47882.878906  299.660553  569.036438   48.055454  862.971497  -46146.500000  -23.168552
  862.000000  9445.718750  -67487.828125  -57955.945312  9928.329102  -48027.617188  300.969513  634.767395   48.092560  862.305664  -46289.898438  -1763.680786
  863.000000  9269.378906  -67373.320312  -58003.929688  10005.061523  -47998.867188  303.295593  407.970947   48.203354  860.323669  -46257.144531  1984.701294
  864.000000  9530.392578  -67536.218750  -57916.792969  9989.626953  -47927.164062  302.827698  755.521729   48.181850  860.707642  -46186.218750  3363.914795
  865.000000  9401.544922  -67387.828125  -57892.253906  9950.544922  -47941.710938  301.642975  555.243835   48.231251  859.826050  -46198.980469  1406.383057
  866.000000  9553.439453  -67333.125000  -57678.261719  9608.689453  -48069.570312  291.279877  848.062195   48.077408  862.577454  -46332.398438  845.714661
  867.000000  9399.597656  -67410.390625  -57909.144531  9833.873047  -48075.273438  298.106140  626.782288   48.081966  862.495667  -46337.937500  -983.459473
  868.000000  9262.219727  -67094.968750  -57722.800781  9798.220703  -47924.578125  297.025391  565.944214   47.997021  864.022095  -46190.308594  1901.983521
  869.000000  9529.077148  -67484.406250  -57847.937500  9864.322266  -47983.617188  299.029205  739.651611   48.111782  861.961121  -46245.203125  990.915283
  870.000000  9508.191406  -67633.218750  -58029.984375  9894.371094  -48135.613281  299.940094  654.376648   48.133205  861.577515  -46396.425781  933.945801
  871.000000  9286.740234  -67432.929688  -58041.812500  10094.354492  -47947.457031  306.002411  404.495331   48.168736  860.941956  -46206.984375  -1767.823120
  872.000000  9379.804688  -67295.414062  -57823.390625  9899.406250  -47923.984375  300.092743  527.525391   48.312649  858.377441  -46178.312500  2558.453369
  873.000000  9464.683594  -67618.820312  -58054.757812  9920.016602  -48134.742188  300.717529  582.905823   48.327717  858.109802  -46388.523438  290.514862
  874.000000  9391.768555  -67375.640625  -57882.296875  9984.421875  -47897.875000  302.669922  550.287048   48.143593  861.391602  -46158.312500  -251.183517
  875.000000  9306.988281  -67334.750000  -57920.054688  9978.075195  -47941.980469  302.477539  551.852051   48.141884  861.422180  -46202.476562  -1254.872681
  876.000000  9392.578125  -67278.148438  -57793.636719  9769.541992  -48024.093750  296.156006  607.998474   48.215660  860.104065  -46281.925781  3495.767822
  877.000000  9244.775391  -67284.968750  -57945.074219  9992.708984  -47952.367188  302.921143  371.032440   48.356922  857.591553  -46205.093750  2512.571289
  878.000000  9169.077148  -67093.187500  -57820.839844  9799.925781  -48020.914062  297.077057  384.377594   48.156750  861.156250  -46280.875000  3370.695801
  879.000000  9418.187500  -67480.476562  -57968.093750  9980.853516  -47987.242188  302.561737  558.380371   48.177589  860.783752  -46246.449219  1955.894897
  880.000000  9576.833984  -67453.570312  -57779.953125  9745.112305  -48034.839844  295.415436  804.852539   48.118774  861.835876  -46296.171875  -355.181763
  881.000000  9544.396484  -67108.312500  -57456.406250  9515.300781  -47941.105469  288.448883  945.387512   48.085079  862.439819  -46203.656250  1206.667480
  882.000000  9528.177734  -67550.343750  -57915.535156  10062.554688  -47852.980469  305.038452  674.714355   48.226589  859.909180  -46110.417969  2689.478760
  883.000000  9662.219727  -67632.000000  -57871.878906  9917.210938  -47954.667969  300.632477  847.680359   48.285774  858.855164  -46209.964844  1405.036377
  884.000000  9565.107422  -67403.640625  -57735.410156  9821.260742  -47914.148438  297.723816  802.839172   48.149822  861.280151  -46174.359375  2124.019775
  885.000000  9425.216797  -67574.703125  -58053.191406  10015.114258  -48038.078125  303.600342  539.733215   48.218330  860.056458  -46295.812500  -747.807678
  886.000000  9452.736328  -67619.671875  -58070.382812  9947.759766  -48122.625000  301.558533  629.000977   48.020699  863.596069  -46387.500000  -3386.859619
  887.000000  9309.374023  -67253.281250  -57842.464844  9881.488281  -47960.976562  299.549561  545.279480   48.021538  863.580994  -46225.824219  1235.680420
  888.000000  9351.642578  -67402.398438  -57953.136719  9936.190430  -48016.945312  301.207825  594.979553   47.947681  864.911194  -46284.460938  1194.553711
  889.000000  9551.810547  -67729.484375  -58082.640625  10126.083984  -47956.554688  306.964294  637.877991   48.277287  859.006165  -46212.160156  723.190002
  890.000000  9388.416016  -67506.312500  -58014.828125  10026.576172  -47988.250000  303.947784  545.098816   48.044479  863.168640  -46252.265625  129.424835
  891.000000  9414.375977  -67279.968750  -57769.152344  9738.781250  -48030.371094  295.223511  637.675476   48.128845  861.655579  -46291.339844  -471.026978
  892.000000  9355.896484  -67596.960938  -58150.300781  10080.936523  -48069.363281  305.595673  465.775909   48.230595  859.837769  -46326.656250  -1689.789551
  893.000000  9410.052734  -67243.132812  -57732.074219  9709.731445  -48022.343750  294.342926  629.715515   48.267319  859.183533  -46278.308594  -2171.567871
  894.000000  9444.429688  -67403.312500  -57867.515625  9864.588867  -48002.925781  299.037292  709.880066   48.003483  863.905762  -46268.425781   97.230278
  895.000000  9416.130859  -67456.062500  -57932.253906  9949.376953  -47982.875000  301.607574  602.578064   48.049301  863.081970  -46246.718750  225.683426
  896.000000  9455.917969  -67625.835938  -58063.406250  9905.037109  -48158.367188  300.263428  603.071594   48.010143  863.785950  -46423.625000  -970.720398
  897.000000  9624.478516  -67430.148438  -57709.808594  9733.811523  -47975.996094  295.072876  890.150146   48.189156  860.577148  -46234.785156  355.036804
  898.000000  9382.630859  -67373.625000  -57890.421875  10059.472656  -47830.949219  304.945068  522.127747   48.241730  859.639282  -46087.839844  -91.740738
  899.000000  9287.359375  -67289.000000  -57896.242188  9832.494141  -48063.750000  298.064362  474.113525   48.167439  860.965149  -46323.324219  -255.097961
  900.000000  9406.857422  -67503.078125  -58003.203125  10030.843750  -47972.359375  304.077179  519.452942   48.134163  861.560364  -46233.136719  -2578.912842
  901.000000  9332.644531  -67426.765625  -58003.472656  9945.103516  -48058.367188  301.478027  418.265869   48.277683  858.999084  -46313.957031  2462.510986
  902.000000  9359.787109  -67324.007812  -57865.839844  9854.982422  -48010.859375  298.746063  538.490417   48.209721  860.210083  -46268.906250  1944.993164
  903.000000  9414.644531  -67417.031250  -57902.457031  9874.728516  -48027.726562  299.344666  571.208374   48.167995  860.955200  -46287.281250  -1941.271362
  904.000000  9826.049805  -67573.843750  -57645.671875  9689.613281  -47956.058594  293.733032  1092.883789   48.130859  861.619507  -46216.953125  1159.496948
  905.000000  9522.339844  -67472.546875  -57836.488281  9903.734375  -47932.753906  300.223938  768.831726   48.110382  861.986206  -46194.390625  577.260071
  906.000000  9709.261719  -67296.875000  -57482.238281  9634.192383  -47848.046875  292.052979  1141.579956   47.817837  867.259766  -46120.253906  -354.363800
  907.000000  9344.945312  -67471.687500  -58017.167969  10054.986328  -47962.179688  304.809021  487.661224   48.045734  863.146057  -46226.152344  434.245422
  908.000000  9265.943359  -67276.882812  -57913.781250  9943.922852  -47969.859375  301.442230  423.112885   48.132839  861.584045  -46230.683594  1048.763062
  909.000000  9525.807617  -67273.023438  -57655.066406  9677.460938  -47977.605469  293.364655  774.384583   48.109161  862.008118  -46239.285156  4014.500000
  910.000000  9457.548828  -67241.531250  -57679.378906  9581.148438  -48098.230469  290.445007  750.179443   48.082771  862.481201  -46360.863281  348.505432
  911.000000  9261.992188  -67482.906250  -58131.851562  9981.842773  -48150.007812  302.591736  409.323364   47.978622  864.353455  -46416.406250  2437.794678
  912.000000  9542.451172  -67548.406250  -57906.792969  9862.794922  -48044.000000  298.982910  667.107361   48.123592  861.749573  -46305.160156  -825.523010
  913.000000  9639.271484  -67645.390625  -57900.816406  9893.255859  -48007.562500  299.906281  785.758057   48.233875  859.779297  -46264.738281  279.272980
  914.000000  9282.880859  -67286.570312  -57908.324219  9881.037109  -48027.289062  299.535889  439.625702   48.077553  862.574829  -46290.109375  -982.915588
  915.000000  9266.292969  -67336.398438  -57974.152344  10011.466797  -47962.687500  303.489807  478.308990   48.045582  863.148804  -46226.664062  2366.869629
  916.000000  9441.261719  -67777.968750  -58239.062500  10088.760742  -48150.300781  305.832886  537.463867   48.124603  861.731506  -46411.421875  350.001129
  917.000000  9572.216797  -67485.070312  -57808.601562  9792.064453  -48016.539062  296.838745  822.968323   48.184078  860.667847  -46275.511719  -1710.320435
  918.000000  9426.513672  -67120.554688  -57581.078125  9792.603516  -47788.476562  296.855103  698.604004   48.182590  860.694397  -46047.503906  -628.254639
  919.000000  9543.296875  -67372.187500  -57741.949219  9776.426758  -47965.523438  296.364716  803.958191   48.187286  860.610535  -46224.378906  4194.496094
  920.000000  9384.878906  -67307.031250  -57828.667969  9889.980469  -47938.687500  299.807007  563.947266   48.074020  862.638184  -46201.636719  622.535095
  921.000000  9452.472656  -67514.703125  -57965.382812  9959.908203  -48005.476562  301.926819  510.334625   48.025745  863.505310  -46270.171875  -679.873535
  922.000000  9585.220703  -67410.906250  -57724.808594  9692.030273  -48032.777344  293.806305  885.457764   48.126045  861.705688  -46293.847656  1688.032593
  923.000000  9440.957031  -67288.734375  -57753.894531  9800.573242  -47953.320312  297.096680  711.166077   48.164211  861.022827  -46213.011719  143.733139
  924.000000  9260.814453  -67080.125000  -57716.949219  9731.884766  -47985.062500  295.014465  490.824615   48.199734  860.388306  -46243.468750  1400.295776
  925.000000  9393.317383  -67342.445312  -57838.125000  9822.898438  -48015.226562  297.773468  525.364441   48.335983  857.963013  -46268.710938  -818.977478
  926.000000  9419.979492  -67301.796875  -57780.460938  9881.488281  -47898.972656  299.549561  640.601379   48.168850  860.939941  -46158.496094  2352.067139
  927.000000  9324.253906  -67212.046875  -57785.625000  9819.672852  -47965.953125  297.675690  495.046539   48.066849  862.766907  -46229.164062  2126.528809
  928.000000  9341.385742  -67335.812500  -57891.679688  9932.685547  -47958.992188  301.101562  530.915955   48.324215  858.171997  -46212.902344  -189.263794
  929.000000  9421.357422  -67506.250000  -57983.601562  9980.140625  -48003.460938  302.540131  524.387024   48.128731  861.657593  -46264.433594  1065.503296
  930.000000  9154.134766  -67010.156250  -57757.160156  9748.724609  -48008.437500  295.524933  410.497650   48.142170  861.417053  -46268.925781   83.022316
  931.000000  9479.621094  -67421.890625  -57842.097656  9951.782227  -47890.316406  301.680481  683.648132   48.179207  860.754883  -46149.464844  2622.781006
  932.000000  9287.848633  -67278.484375  -57887.167969  9964.632812  -47922.535156  302.070038  430.413849   48.282558  858.912354  -46177.949219  -431.933136
  933.000000  9694.032227  -67725.523438  -57934.687500  9911.593750  -48023.093750  300.462189  881.224121   48.204479  860.303589  -46281.328125  2728.465820
  934.000000  9379.296875  -67466.531250  -57984.585938  9869.870117  -48114.714844  299.197388  517.005127   48.177685  860.782043  -46373.917969  2290.536133
  935.000000  9308.456055  -67254.890625  -57851.023438  9875.023438  -47976.000000  299.353577  450.005157   48.212456  860.161255  -46233.949219  2921.274170
  936.000000  9369.886719  -67416.218750  -57942.417969  9832.037109  -48110.382812  298.050507  543.584778   48.088833  862.372498  -46372.796875  1008.372681
  937.000000  9459.238281  -67437.140625  -57881.765625  9821.044922  -48060.718750  297.717285  641.666687   48.118160  861.846863  -46322.074219  1582.084595
  938.000000  9204.236328  -67145.109375  -57845.312500  9866.619141  -47978.695312  299.098816  376.407074   48.118843  861.834656  -46240.027344  -1837.321533
  939.000000  9275.701172  -67158.609375  -57787.699219  9847.562500  -47940.136719  298.521149  501.432953   48.121632  861.784729  -46201.367188  1213.992920
  940.000000  9555.395508  -67746.125000  -58098.789062  10162.736328  -47936.054688  308.075409  590.558655   48.306526  858.486206  -46190.601562  470.232849
  941.000000  9435.562500  -67392.890625  -57852.656250  9850.147461  -48002.507812  298.599487  587.624512   48.191212  860.540466  -46261.222656  1238.042358
  942.000000  9431.602539  -67334.382812  -57795.925781  9809.194336  -47986.730469  297.358032  616.561829   48.265736  859.211731  -46242.753906  2077.357910
  943.000000  9503.995117  -67422.234375  -57812.636719  9885.513672  -47927.125000  299.671600  719.531982   48.166492  860.982056  -46186.734375  1310.991699
  944.000000  9413.595703  -67302.734375  -57779.691406  9837.005859  -47942.687500  298.201111  670.117004   48.150253  861.272461  -46202.882812  -545.374207
  945.000000  9661.785156  -67655.968750  -57887.835938  9883.301758  -48004.535156  299.604553  857.023987   48.216629  860.086792  -46262.332031  -145.873917
  946.000000  9489.647461  -67374.078125  -57782.925781  9762.824219  -48020.101562  295.952362  673.013306   48.203579  860.319641  -46278.371094  1951.819702
  947.000000  9303.867188  -67136.273438  -57729.875000  9842.341797  -47887.531250  298.362885  580.339844   48.196770  860.441223  -46146.046875   61.968361
  948.000000  9489.320312  -67468.750000  -57890.421875  9839.896484  -48050.523438  298.288757  654.199463   48.238850  859.690613  -46307.515625  -1265.833618
  949.000000  9425.824219  -67355.593750  -57815.847656  9905.033203  -47910.812500  300.263306  651.289001   48.262360  859.271851  -46166.957031  306.638092
  950.000000  9223.173828  -67559.687500  -58243.972656  10168.865234  -48075.109375  308.261169  211.428238   48.268829  859.156677  -46331.019531  -1066.135742
  951.000000  9384.185547  -67145.273438  -57654.332031  9679.955078  -47974.375000  293.440247  669.361633   48.126545  861.696716  -46235.425781  1860.677246
  952.000000  9520.990234  -67475.750000  -57854.144531  9893.711914  -47960.433594  299.920135  690.048279   48.225658  859.925781  -46217.906250  128.773758
  953.000000  9355.589844  -67283.546875  -57823.843750  9799.561523  -48024.281250  297.066040  573.278625   48.088768  862.373657  -46286.699219  1147.073486
  954.000000  9427.947266  -67230.375000  -57705.492188  9857.916016  -47847.578125  298.834991  758.514832   47.978897  864.348450  -46113.964844  117.416420
  955.000000  9392.110352  -67325.734375  -57835.539062  9942.905273  -47892.632812  301.411377  564.742310   48.122257  861.773499  -46153.839844  -457.990479
  956.000000  9104.734375  -67272.328125  -58068.324219  10188.248047  -47880.078125  308.848755  180.590698   48.244576  859.588562  -46136.867188  963.683838
  957.000000  9398.618164  -67244.507812  -57741.839844  9827.151367  -47914.687500  297.902405  593.098938   48.108765  862.015198  -46176.382812  324.220795
  958.000000  9585.447266  -67699.531250  -58014.796875  9929.166016  -48085.632812  300.994873  771.844788   48.048977  863.087830  -46349.488281  3131.588867
  959.000000  9265.224609  -67085.828125  -57712.484375  9836.367188  -47876.117188  298.181763  590.978027   48.009224  863.802490  -46141.410156  2249.203369
  960.000000  9210.958984  -67106.125000  -57787.992188  9808.367188  -47979.625000  297.332947  370.306366   48.336018  857.962402  -46233.109375  1267.093140
  961.000000  9153.144531  -67206.093750  -57953.230469  10034.569336  -47918.660156  304.190094  290.320221   48.011639  863.759033  -46183.863281  -1242.635498
  962.000000  9360.128906  -67189.484375  -57716.933594  9828.815430  -47888.117188  297.952850  578.437805   48.156700  861.157166  -46148.078125  903.351318
  963.000000  9106.910156  -67173.609375  -57972.539062  10035.416992  -47937.121094  304.215790  207.050415   48.113571  861.929077  -46198.640625  241.902069
  964.000000  9381.667969  -67331.359375  -57846.242188  9919.394531  -47926.847656  300.698669  572.934082   48.108765  862.015198  -46188.542969  -687.814880
  965.000000  9335.765625  -67117.828125  -57680.855469  9740.671875  -47940.183594  295.280823  619.947083   47.993244  864.090088  -46206.050781  346.776489
  966.000000  9158.513672  -67036.625000  -57774.804688  9851.335938  -47923.468750  298.635529  419.261841   48.100269  862.167480  -46185.468750  -620.559509
  967.000000  9394.199219  -67256.054688  -57753.550781  9864.044922  -47889.507812  299.020782  657.491028   48.036877  863.305237  -46153.800781  189.895126
  968.000000  9357.794922  -67198.687500  -57744.988281  9811.819336  -47933.167969  297.437622  542.926208   48.011192  863.767090  -46198.386719  851.302612
  969.000000  9410.047852  -67210.710938  -57690.179688  9779.282227  -47910.898438  296.451263  641.417236   48.191654  860.532532  -46169.597656  192.490540
  970.000000  9383.522461  -67126.828125  -57645.316406  9768.503906  -47876.812500  296.124542  684.284668   48.086121  862.421143  -46139.324219  -456.410706
  971.000000  9240.378906  -67094.640625  -57751.472656  9898.234375  -47853.238281  300.057220  424.937500   48.216381  860.091248  -46111.042969  -893.210083
  972.000000  9416.006836  -67172.148438  -57656.140625  9814.101562  -47842.039062  297.506805  655.469299   48.190289  860.556946  -46100.789062  165.203278
  973.000000  9340.320312  -67243.757812  -57784.484375  10016.835938  -47767.648438  303.652527  591.693420   48.144924  861.367798  -46028.035156  -657.906006
  974.000000  9551.539062  -67248.898438  -57594.042969  9688.812500  -47905.230469  293.708740  892.773621   48.193142  860.505981  -46163.875000  2869.781494
  975.000000  9463.689453  -67398.187500  -57837.042969  9913.102539  -47923.941406  300.507935  661.144043   48.245808  859.566650  -46180.683594  1053.609985
  976.000000  9239.535156  -67034.171875  -57696.933594  9877.586914  -47819.347656  299.431305  500.602936   48.130463  861.626587  -46080.257812  659.784912
  977.000000  9333.572266  -67118.265625  -57682.980469  9750.123047  -47932.859375  295.567322  638.916565   48.010067  863.787292  -46198.121094  1020.227905
  978.000000  9468.209961  -67460.828125  -57890.550781  9911.414062  -47979.136719  300.456757  710.423523   47.944057  864.976562  -46246.781250  -280.529358
  979.000000  9533.449219  -67500.109375  -57869.371094  9887.814453  -47981.554688  299.741333  686.898193   48.122303  861.772705  -46242.761719  -264.449127
  980.000000  9475.660156  -67197.437500  -57608.292969  9686.144531  -47922.148438  293.627869  780.613525   48.124538  861.732666  -46183.273438  303.519562
  981.000000  9438.388672  -67227.062500  -57690.062500  9842.426758  -47847.636719  298.365448  759.841736   48.232857  859.797424  -46104.847656  2733.431885
  982.000000  9386.048828  -67243.343750  -57753.144531  9915.095703  -47838.046875  300.568359  682.803772   48.098312  862.202515  -46100.117188  1884.223999
  983.000000  9393.562500  -67247.234375  -57751.628906  9842.324219  -47909.304688  298.362335  590.987793   48.363861  857.468506  -46161.781250  1388.174805
  984.000000  9273.552734  -67049.796875  -57673.925781  9764.276367  -47909.648438  295.996368  605.817078   48.056721  862.948730  -46173.222656  1141.698120
  985.000000  9442.806641  -67703.203125  -58166.980469  10160.391602  -48006.589844  308.004303  563.367188   48.189980  860.562439  -46265.351562  1040.885986
  986.000000  9298.641602  -67404.671875  -58007.984375  10066.569336  -47941.414062  305.160156  465.057770   48.151569  861.248901  -46201.562500  930.874695
  987.000000  9501.794922  -67385.859375  -57782.406250  9828.029297  -47954.375000  297.929016  751.747803   48.185261  860.646729  -46213.304688  -390.485504
  988.000000  9324.928711  -67437.562500  -58016.410156  9954.950195  -48061.460938  301.776520  448.250092   48.227005  859.901733  -46318.882812  829.317322
  989.000000  9000.811523  -66715.492188  -57612.941406  9786.722656  -47826.218750  296.676819  275.179565   48.158386  861.127014  -46086.121094  2442.187256
  990.000000  9215.445312  -67313.484375  -57997.925781  10129.534180  -47868.390625  307.068878  414.042572   48.136333  861.521484  -46129.089844  -791.283569
  991.000000  9332.462891  -67405.578125  -57974.769531  10051.250000  -47923.519531  304.695770  520.216370   48.129108  861.650818  -46184.480469  -243.014374
  992.000000  9376.869141  -67252.539062  -57773.039062  9715.978516  -48057.062500  294.532257  568.604919   48.158356  861.127563  -46316.964844  3196.272949
  993.000000  9260.380859  -67619.617188  -58272.902344  10237.044922  -48035.859375  310.328003  318.079315   48.059509  862.898682  -46299.332031  797.517029
  994.000000  9673.646484  -67807.281250  -58038.910156  10046.613281  -47992.296875  304.555206  815.681580   48.160744  861.084839  -46252.113281   98.509064
  995.000000  9488.134766  -67523.296875  -57937.160156  9887.560547  -48049.601562  299.733643  645.127197   48.217857  860.064880  -46307.355469  935.390503
  996.000000  9585.323242  -67767.437500  -58079.097656  9963.657227  -48115.441406  302.040466  680.691833   48.151524  861.249756  -46375.589844  509.407623
  997.000000  9188.300781  -67202.531250  -57914.171875  9834.039062  -48080.132812  298.111176  358.462769   48.025433  863.510925  -46344.839844  -583.705078
  998.000000  9444.632812  -67431.703125  -57896.644531  9822.195312  -48074.449219  297.752136  627.849426   48.185329  860.645508  -46333.378906  120.003487
  999.000000  9572.431641  -67735.179688  -58061.878906  9922.271484  -48139.609375  300.785889  666.135315   48.172760  860.870056  -46398.992188  317.081970
 1000.000000  9449.746094  -67474.921875  -57922.570312  9892.091797  -48030.476562  299.871002  597.336609   48.209522  860.213623  -46288.531250  899.671082
 1001.000000  9445.119141  -67730.984375  -58193.222656  10213.606445  -47979.617188  309.617462  549.515198   48.123299  861.754883  -46240.785156  4027.077881
 1002.000000  9453.709961  -67547.687500  -58000.625000  9884.726562  -48115.898438  299.647736  566.024597   48.124405  861.735046  -46377.027344  1989.357788
 1003.000000  9394.935547  -67579.273438  -58087.347656  9963.326172  -48124.023438  302.030426  489.854004   48.210571  860.194885  -46382.039062  2873.327637
 1004.000000  9650.939453  -67565.093750  -57814.546875  9733.943359  -48080.601562  295.076874  889.007629   48.048634  863.093994  -46344.468750  3502.944824
 1005.000000  9250.193359  -67368.218750  -58019.164062  10147.255859  -47871.906250  307.606110  305.748138   48.357994  857.572510  -46124.593750  118.601540
 1006.000000  9520.449219  -67455.500000  -57825.691406  9758.230469  -48067.460938  295.813110  651.106140   48.301327  858.578613  -46322.199219  -1942.408203
 1007.000000  9471.115234  -67244.281250  -57674.722656  9744.853516  -47929.867188  295.407593  743.548645   48.233353  859.788574  -46187.058594  2504.190918
 1008.000000  9391.253906  -67332.890625  -57841.476562  9968.982422  -47872.492188  302.201874  616.009460   48.181767  860.709106  -46131.546875  -575.297485
 1009.000000  9221.295898  -67084.812500  -57755.156250  9798.869141  -47956.289062  297.045044  487.322601   48.197823  860.422424  -46214.765625  -580.763916
 1010.000000  9336.210938  -67182.953125  -57739.824219  9818.683594  -47921.140625  297.645691  628.288879   48.147236  861.326416  -46181.445312  -1918.073120
 1011.000000  9602.328125  -67707.992188  -58007.050781  10142.273438  -47864.777344  307.455078  811.701660   48.048412  863.097961  -46128.652344  -2621.972168
 1012.000000  9477.788086  -67595.000000  -58020.343750  10000.076172  -48020.265625  303.144440  593.302551   48.214546  860.123962  -46278.136719  3247.897461
 1013.000000  9500.491211  -67402.242188  -57799.597656  9762.707031  -48036.890625  295.948822  686.030457   48.224918  859.938965  -46294.386719  2493.457764
 1014.000000  9571.354492  -67905.109375  -58237.871094  9940.812500  -48297.058594  301.347931  624.872253   48.070457  862.702148  -46560.136719  2431.612061
 1015.000000  9304.945312  -67214.562500  -57811.976562  9794.905273  -48017.070312  296.924866  513.720459   48.203106  860.328125  -46275.355469  674.809814
 1016.000000  9310.179688  -67224.437500  -57819.718750  9811.268555  -48008.449219  297.420929  541.025818   48.013187  863.731201  -46273.597656  1028.002930
 1017.000000  9351.785156  -67315.640625  -57870.128906  9980.817383  -47889.312500  302.560669  573.948425   48.117859  861.852295  -46150.679688  393.384003
 1018.000000  9489.994141  -67185.804688  -57591.507812  9746.575195  -47844.933594  295.459778  773.724915   48.401947  856.793762  -46096.035156  2270.285400
 1019.000000  9261.267578  -67290.382812  -57918.011719  10004.654297  -47913.359375  303.283264  442.311676   48.216835  860.083130  -46171.148438  362.437927
 1020.000000  9305.679688  -67174.734375  -57772.328125  9900.406250  -47871.921875  300.123077  615.738037   48.043182  863.191895  -46135.984375  2417.433838
 1021.000000  9283.084961  -67048.687500  -57670.410156  9944.579102  -47725.832031  301.462128  560.810486   48.180866  860.725220  -45984.921875  603.597107
 1022.000000  9555.986328  -67364.156250  -57708.042969  9882.019531  -47826.023438  299.565643  853.618469   48.054924  862.981018  -46089.664062  2113.904297
 1023.000000  9359.114258  -66988.484375  -57529.812500  9853.138672  -47676.671875  298.690155  654.044495   48.144367  861.377747  -45937.078125  -1206.417725
 1024.000000  9320.722656  -67076.296875  -57653.617188  9845.011719  -47808.605469  298.443817  711.007507   48.040874  863.233398  -46072.753906  3856.189941
 1025.000000  9227.201172  -66956.156250  -57638.820312  9817.242188  -47821.578125  297.601990  497.773285   48.045094  863.157593  -46085.574219  2370.980469
 1026.000000  9285.895508  -67218.843750  -57825.222656  9913.648438  -47911.574219  300.524475  550.880554   48.059105  862.905945  -46175.062500  1393.588013
 1027.000000  9145.748047  -67095.375000  -57850.386719  10047.833008  -47802.554688  304.592194  387.839691   48.213650  860.139954  -46060.460938  2039.279297
 1028.000000  9418.868164  -67336.000000  -57826.824219  9838.955078  -47987.867188  298.260193  622.253601   48.175262  860.825317  -46247.160156  1001.263977
 1029.000000  9376.253906  -67262.015625  -57787.171875  9910.050781  -47877.121094  300.415405  608.049988   48.214561  860.123718  -46134.992188  729.746338
 1030.000000  9301.063477  -67288.296875  -57888.617188  10013.090820  -47875.527344  303.539001  457.576630   48.265812  859.210388  -46131.546875  2072.838135
 1031.000000  9591.808594  -67393.546875  -57694.359375  9750.712891  -47943.648438  295.585205  910.687439   48.059525  862.898376  -46207.121094  -1087.208496
 1032.000000  9446.893555  -67190.140625  -57647.128906  9691.068359  -47956.062500  293.777130  838.194031   48.144024  861.383911  -46216.484375  1516.683960
 1033.000000  9439.767578  -67250.312500  -57713.097656  9811.615234  -47901.484375  297.431396  722.673157   48.091908  862.317383  -46163.789062  -1476.460327
 1034.000000  9235.288086  -67084.703125  -57737.269531  9893.298828  -47843.968750  299.907593  485.542633   48.228546  859.874268  -46101.335938  1402.567383
 1035.000000  9186.537109  -67255.437500  -57978.402344  10025.315430  -47953.085938  303.909576  376.661133   48.163906  861.028320  -46212.789062  884.224854
 1036.000000  9073.826172  -66979.671875  -57799.433594  10020.462891  -47778.968750  303.762482  372.601410   48.103714  862.105713  -46040.843750  1159.376831
 1037.000000  9504.345703  -67399.085938  -57793.406250  9776.580078  -48016.828125  296.369354  781.641602   48.093357  862.291382  -46279.078125  -453.488861
 1038.000000  9330.049805  -67051.234375  -57618.175781  9738.319336  -47879.855469  295.209503  598.115051   48.077824  862.569946  -46142.667969  493.958069
 1039.000000  9229.539062  -67005.898438  -57676.617188  9775.697266  -47900.921875  296.342590  521.306885   48.099609  862.179260  -46162.945312  325.184326
 1040.000000  9524.376953  -67345.640625  -57731.410156  9792.089844  -47939.320312  296.839539  730.608643   48.166862  860.975464  -46198.914062  1308.906006
 1041.000000  9628.760742  -67478.734375  -57751.386719  9796.855469  -47954.531250  296.983978  888.405579   48.233562  859.784851  -46211.714844  1441.006104
 1042.000000  9032.107422  -66951.453125  -57818.929688  10045.628906  -47773.300781  304.525360  233.598434   48.118324  861.843933  -46034.648438  528.825806
 1043.000000  9209.416016  -67130.968750  -57820.136719  9964.351562  -47855.785156  302.061493  321.437378   48.267017  859.188904  -46111.761719  457.586548
 1044.000000  9251.160156  -67123.132812  -57777.691406  9876.794922  -47900.898438  299.407288  504.211914   48.021584  863.580139  -46165.742188  1646.644531
 1045.000000  9203.798828  -67151.234375  -57841.140625  9985.500000  -47855.640625  302.702606  401.829315   48.125874  861.708740  -46116.718750  140.239517
 1046.000000  9500.587891  -67493.257812  -57895.636719  9869.210938  -48026.425781  299.177399  598.040405   48.286732  858.838135  -46281.691406  1119.181152
 1047.000000  9243.283203  -66971.703125  -57630.265625  9748.250977  -47882.015625  295.510590  505.076935   48.336105  857.960876  -46135.496094  -1114.066650
 1048.000000  9671.927734  -67461.703125  -57682.691406  9751.352539  -47931.339844  295.604614  872.155579   48.211868  860.171753  -46189.308594  1734.464478
 1049.000000  9486.124023  -67491.765625  -57908.109375  9888.365234  -48019.742188  299.758026  648.172485   48.080956  862.513794  -46282.441406  188.017853
 1050.000000  9294.690430  -67386.476562  -57979.675781  9967.892578  -48011.781250  302.168854  456.022949   48.177345  860.788147  -46270.996094  -1081.716797
 1051.000000  9456.211914  -67302.625000  -57745.980469  9843.957031  -47902.023438  298.411835  659.803589   48.151810  861.244629  -46162.164062  -345.288300
 1052.000000  9081.884766  -67027.335938  -57836.667969  9933.268555  -47903.398438  301.119263  280.111481   48.106438  862.056885  -46165.175781  1374.001709
 1053.000000  9246.576172  -67200.054688  -57850.898438  9774.179688  -48076.718750  296.296600  437.207672   48.146118  861.346436  -46337.062500  1237.347290
 1054.000000  9493.416016  -67417.125000  -57832.339844  9849.708008  -47982.632812  298.586182  738.781067   48.191086  860.542664  -46241.351562  2306.842041
 1055.000000  9559.671875  -67380.296875  -57720.730469  9701.087891  -48019.640625  294.080872  844.844971   48.060085  862.888306  -46283.093750  -441.706085
 1056.000000  9351.849609  -67122.023438  -57661.507812  9665.751953  -47995.757812  293.009705  686.827087   48.102539  862.126770  -46257.675781  3326.338135
 1057.000000  9358.575195  -67420.046875  -57955.820312  10092.837891  -47862.984375  305.956482  529.010925   48.037277  863.298035  -46127.261719  2178.182617
 1058.000000  9444.794922  -67461.984375  -57917.910156  9992.164062  -47925.746094  302.904633  614.556641   48.214279  860.128723  -46183.628906  501.910797
 1059.000000  9353.102539  -67474.156250  -58018.820312  10109.861328  -47908.960938  306.472534  434.188812   48.314941  858.336670  -46163.207031  -422.375824
 1060.000000  9328.582031  -67261.906250  -57831.648438  9925.056641  -47906.593750  300.870300  551.638123   48.191940  860.527405  -46165.281250  764.310608
 1061.000000  9234.795898  -67073.406250  -57735.554688  9839.604492  -47895.949219  298.279907  511.504059   48.179939  860.741760  -46155.070312  -801.206726
 1062.000000  9363.339844  -67099.015625  -57632.703125  9851.215820  -47781.488281  298.631897  674.965759   48.080605  862.520081  -46044.199219  1214.212891
 1063.000000  9309.827148  -67294.109375  -57875.750000  10030.642578  -47845.109375  304.071075  492.435760   48.282215  858.918457  -46100.535156  2958.048584
 1064.000000  9482.864258  -67282.421875  -57701.082031  9814.701172  -47886.382812  297.524963  758.580261   48.138954  861.474609  -46146.988281  -659.163574
 1065.000000  9400.607422  -67419.250000  -57919.820312  9888.953125  -48030.867188  299.775848  538.500916   48.330486  858.060608  -46284.550781  852.168640
 1066.000000  9321.082031  -67581.718750  -58170.390625  10219.705078  -47950.687500  309.802338  426.082245   48.018990  863.626831  -46215.625000  2883.445557
 1067.000000  9533.018555  -67417.531250  -57787.804688  9846.684570  -47941.121094  298.494537  734.806458   48.210258  860.200439  -46199.148438  -702.607788
 1068.000000  9387.967773  -67368.562500  -57881.843750  10061.787109  -47820.054688  305.015198  545.728577   48.216278  860.093079  -46077.863281  -1049.261719
 1069.000000  9372.267578  -67217.734375  -57743.496094  9778.546875  -47964.949219  296.428986  670.469055   48.147766  861.316956  -46225.234375  3214.681885
 1070.000000  9401.613281  -67562.593750  -58059.863281  10036.986328  -48022.875000  304.263367  569.407776   48.205391  860.287292  -46281.078125  -303.149872
 1071.000000  9376.496094  -67524.812500  -58056.265625  9988.539062  -48067.726562  302.794739  506.952972   48.140911  861.439575  -46328.257812  1126.783081
 1072.000000  9404.912109  -67561.265625  -58059.144531  10083.303711  -47975.839844  305.667450  571.406433   48.073776  862.642578  -46238.796875  -401.513763
 1073.000000  9311.582031  -67225.906250  -57806.238281  9797.843750  -48008.394531  297.013947  575.245300   48.126026  861.705994  -46269.464844  -297.178955
 1074.000000  9413.171875  -67340.546875  -57830.613281  9844.121094  -47986.492188  298.416809  616.052002   48.145428  861.358765  -46246.863281  845.349731
 1075.000000  9269.613281  -67415.046875  -58047.519531  9979.514648  -48068.003906  302.521149  415.912750   48.049694  863.074951  -46331.832031  1225.110718
 1076.000000  9548.154297  -67642.578125  -57995.832031  9993.833984  -48002.000000  302.955231  661.740906   48.132980  861.581543  -46262.820312  582.276367
 1077.000000  9342.964844  -67410.218750  -57966.359375  9864.597656  -48101.761719  299.037537  453.924164   48.145084  861.364929  -46362.144531  1263.866821
 1078.000000  9455.753906  -67226.531250  -57662.429688  9664.553711  -47997.875000  292.973358  660.808777   48.197155  860.434326  -46256.375000  -368.341431
 1079.000000  9479.201172  -67350.843750  -57771.992188  9987.922852  -47784.070312  302.776062  676.876526   48.234123  859.774841  -46041.234375  1895.024658
 1080.000000  9588.070312  -67445.390625  -57757.949219  9776.461914  -47981.488281  296.365784  879.311218   48.044430  863.169495  -46245.507812  2550.515137
 1081.000000  9115.609375  -66896.632812  -57676.687500  9895.113281  -47781.574219  299.962616  419.396332   48.040630  863.237793  -46045.730469  1391.031494
 1082.000000  9374.785156  -67269.437500  -57787.988281  9988.390625  -47799.597656  302.790222  642.346863   48.103561  862.108459  -46061.480469  -48.461998
 1083.000000  9545.575195  -67412.562500  -57760.464844  9903.816406  -47856.648438  300.226440  766.833008   48.089981  862.351929  -46119.023438  2449.320557
 1084.000000  9353.960938  -67254.484375  -57803.152344  9941.806641  -47861.343750  301.378082  557.123108   48.206631  860.265198  -46119.503906  1714.001465
 1085.000000  9574.191406  -67505.617188  -57830.253906  9871.557617  -47958.695312  299.248566  778.222656   48.167068  860.971802  -46218.281250  1351.179077
 1086.000000  9381.115234  -67210.523438  -57724.023438  9771.723633  -47952.300781  296.222137  627.759216   48.156796  861.155457  -46212.257812  1760.971069
 1087.000000  9271.203125  -67383.867188  -58016.109375  10054.084961  -47962.023438  304.781708  416.679199   48.190773  860.548279  -46220.753906  -716.306824
 1088.000000  9465.429688  -67528.046875  -57964.554688  10041.219727  -47923.335938  304.391693  599.656189   48.101406  862.147095  -46185.296875  1639.695801
 1089.000000  9261.212891  -67040.140625  -57668.433594  9777.498047  -47890.937500  296.397186  541.649658   48.073532  862.646973  -46153.906250   61.512474
 1090.000000  9311.352539  -67188.914062  -57784.375000  9882.931641  -47901.445312  299.593323  514.059998   48.150311  861.271423  -46161.640625  1182.943726
 1091.000000  9296.417969  -67263.531250  -57868.460938  9957.365234  -47911.093750  301.849731  465.435669   48.112854  861.941956  -46172.640625  1141.963623
 1092.000000  9279.873047  -67168.328125  -57789.234375  9953.276367  -47835.957031  301.725769  484.016724   48.074966  862.621216  -46098.871094  2969.326904
 1093.000000  9178.372070  -67100.164062  -57829.199219  9856.710938  -47972.488281  298.798462  418.027618   48.132164  861.596130  -46233.335938  2482.045654
 1094.000000  9170.298828  -67005.000000  -57732.066406  9734.185547  -47997.882812  295.084198  446.298126   48.148277  861.307800  -46258.148438  -1734.336060
 1095.000000  9411.339844  -67498.039062  -57985.804688  9953.110352  -48032.695312  301.720734  523.324463   48.250526  859.482544  -46289.265625  -378.831146
 1096.000000  9422.103516  -67371.515625  -57846.320312  9837.244141  -48009.078125  298.208344  588.349548   48.322788  858.197327  -46263.039062  1913.692993
 1097.000000  9458.550781  -67590.218750  -58041.984375  10037.106445  -48004.878906  304.266998  572.473694   48.164608  861.015747  -46264.554688   24.622427
 1098.000000  9445.105469  -67375.171875  -57828.957031  9959.151367  -47869.804688  301.903870  703.798645   48.045498  863.150330  -46133.785156  1441.623047
 1099.000000  9303.660156  -67273.625000  -57867.292969  9956.272461  -47911.019531  301.816589  511.956024   48.075005  862.620544  -46173.933594  817.705750
 1100.000000  9290.456055  -67160.015625  -57767.605469  9840.619141  -47926.984375  298.310669  530.870728   48.088039  862.386719  -46189.425781  276.046600
 1101.000000  9338.494141  -67305.343750  -57859.257812  9807.357422  -48051.898438  297.302338  546.652161   48.229828  859.851440  -46309.218750  833.221375
 1102.000000  9595.770508  -67708.750000  -58019.996094  9978.943359  -48041.054688  302.503845  686.025696   48.171597  860.890869  -46300.480469  1369.261963
 1103.000000  9473.253906  -67477.710938  -57895.488281  10015.573242  -47879.914062  303.614258  625.596802   48.294262  858.704224  -46134.906250  -861.791504
 1104.000000  9623.700195  -67622.937500  -57897.824219  9830.427734  -48067.398438  298.001709  770.993164   48.122940  861.761292  -46328.582031  2314.704590
 1105.000000  9267.501953  -67254.968750  -57885.707031  9849.539062  -48036.167969  298.581055  376.090576   48.299850  858.604858  -46290.957031  2018.074341
 1106.000000  9398.976562  -67516.359375  -58018.132812  10020.451172  -47997.679688  303.762115  452.027985   48.252785  859.442322  -46254.171875  1983.402832
 1107.000000  9454.771484  -67330.281250  -57778.609375  9748.280273  -48030.328125  295.511475  758.383057   47.994377  864.069702  -46296.156250  1044.221313
 1108.000000  9286.874023  -67232.304688  -57837.914062  9858.409180  -47979.503906  298.849945  491.545563   48.035801  863.324585  -46243.835938  1559.605591
 1109.000000  9622.388672  -67420.710938  -57699.402344  9827.244141  -47872.156250  297.905212  887.976074   48.182194  860.701477  -46131.199219  1559.085815
 1110.000000  9448.898438  -67507.281250  -57966.121094  10029.520508  -47936.601562  304.037048  630.292664   48.118607  861.838867  -46197.941406  3468.770508
 1111.000000  9247.281250  -67260.500000  -57918.464844  10021.060547  -47897.406250  303.780609  444.766235   48.167080  860.971558  -46156.992188  2061.826904
 1112.000000  9643.860352  -67554.804688  -57813.351562  9873.986328  -47939.367188  299.322144  907.896301   48.103893  862.102478  -46201.238281  2298.469971
 1113.000000  9306.144531  -67181.718750  -57771.984375  9876.883789  -47895.101562  299.410004  472.060211   48.197205  860.433472  -46153.601562  2185.869873
 1114.000000  9306.880859  -66933.414062  -57528.320312  9641.897461  -47886.421875  292.286560  656.685059   48.076954  862.585571  -46149.265625  2861.932373
 1115.000000  9567.431641  -67485.156250  -57815.066406  9864.325195  -47950.742188  299.029297  758.715088   48.020386  863.601685  -46215.628906  3151.900391
 1116.000000  9536.407227  -67490.359375  -57848.503906  9857.829102  -47990.675781  298.832367  870.060486   47.844074  866.784180  -46261.933594  2174.204346
 1117.000000  8920.914062  -66965.671875  -57941.968750  9941.255859  -48000.710938  301.361359  150.064468   48.056862  862.946228  -46264.281250  868.603088
 1118.000000  9400.106445  -67378.640625  -57880.601562  9949.541992  -47931.058594  301.612579  617.036926   48.145607  861.355591  -46191.421875  864.720459
 1119.000000  9601.826172  -67623.117188  -57924.238281  9925.335938  -47998.902344  300.878784  817.997009   48.219006  860.044434  -46256.613281  1802.290771
 1120.000000  9336.086914  -67359.296875  -57925.722656  9938.209961  -47987.511719  301.269043  503.848541   48.200890  860.367676  -46245.878906  141.275146
 1121.000000  9495.066406  -67401.046875  -57802.390625  9834.127930  -47968.261719  298.113892  600.302979   48.222645  859.979492  -46225.839844  1715.501465
 1122.000000  9503.517578  -67563.593750  -57967.355469  9821.539062  -48145.816406  297.732269  608.927246   48.124634  861.730957  -46406.937500  2784.736084
 1123.000000  9635.242188  -67627.078125  -57899.093750  9838.580078  -48060.515625  298.248840  827.684814   48.183758  860.673584  -46319.500000  -822.732422
 1124.000000  9433.484375  -67356.515625  -57822.460938  9870.871094  -47951.589844  299.227722  575.601074   48.260056  859.312866  -46207.816406  731.963562
 1125.000000  9399.001953  -67120.570312  -57619.957031  9782.999023  -47836.957031  296.563934  720.352722   48.147915  861.314270  -46097.238281  2773.468994
 1126.000000  9440.301758  -67443.218750  -57899.878906  9968.931641  -47930.945312  302.200348  621.872070   48.093922  862.281250  -46193.175781   -6.622652
 1127.000000  9291.161133  -67243.601562  -57854.062500  9921.574219  -47932.488281  300.764740  416.677582   48.176701  860.799622  -46191.726562  856.921509
 1128.000000  9359.126953  -67277.609375  -57820.375000  9897.854492  -47922.519531  300.045685  592.649475   48.083847  862.461914  -46185.113281  1006.696899
 1129.000000  9265.305664  -67227.554688  -57864.808594  9903.879883  -47960.929688  300.228363  475.345795   48.062752  862.840454  -46224.285156  2034.229614
 1130.000000  9466.949219  -67212.867188  -57640.917969  9640.075195  -48000.843750  292.231323  763.583008   48.021255  863.586060  -46265.699219  2053.716797
 1131.000000  9507.283203  -67532.156250  -57924.683594  9978.519531  -47946.164062  302.490997  679.993347   48.101387  862.147400  -46208.125000  2455.505615
 1132.000000  9425.599609  -67279.984375  -57747.718750  9707.027344  -48040.691406  294.260925  657.062073   48.137478  861.501038  -46301.347656  108.527306
 1133.000000  9301.599609  -67110.906250  -57699.972656  9722.375000  -47977.597656  294.726196  536.764404   48.219158  860.041687  -46235.304688  -2843.604492
 1134.000000  9318.074219  -67243.078125  -57822.078125  10034.353516  -47787.726562  304.183563  551.745667   48.021523  863.581238  -46052.574219  2688.773926
 1135.000000  9430.829102  -67209.187500  -57659.617188  9869.379883  -47790.238281  299.182526  668.731506   48.217659  860.068420  -46048.000000  1716.004883
 1136.000000  9339.586914  -67328.828125  -57892.820312  10039.134766  -47853.687500  304.328491  518.433777   48.005035  863.877869  -46119.128906  2067.042236
 1137.000000  9280.555664  -67163.062500  -57780.617188  9911.514648  -47869.101562  300.459808  529.447327   48.098007  862.208008  -46131.183594  165.145920
 1138.000000  9771.727539  -67535.453125  -57673.027344  9859.548828  -47813.476562  298.884491  1109.452759   48.001160  863.947571  -46079.058594  167.419998
 1139.000000  9385.436523  -67473.460938  -57992.769531  10094.414062  -47898.355469  306.004242  592.055664   48.118019  861.849426  -46159.714844  1949.270874
 1140.000000  9365.369141  -67042.546875  -57574.355469  9776.365234  -47797.992188  296.362854  686.123230   48.205929  860.277710  -46056.175781  1897.683594
 1141.000000  9296.542969  -66990.671875  -57581.289062  9916.837891  -47664.453125  300.621155  612.415833   48.105774  862.068787  -45926.253906   -4.414058
 1142.000000  9282.586914  -67019.781250  -57627.593750  9692.620117  -47934.972656  293.824188  644.591003   47.965485  864.590149  -46201.843750  3702.087158
 1143.000000  9168.763672  -66981.804688  -57704.257812  9904.857422  -47799.398438  300.257996  454.589478   48.053070  863.014282  -46063.105469  -124.742401
 1144.000000  9399.570312  -66909.312500  -57392.304688  9793.546875  -47598.757812  296.883698  761.665527   48.040543  863.239319  -45862.917969  337.345581
 1145.000000  9141.404297  -67060.781250  -57815.367188  10046.711914  -47768.656250  304.558197  362.637787   48.012722  863.739563  -46033.820312  2454.968018
 1146.000000  9605.919922  -67317.109375  -57611.847656  9924.998047  -47686.851562  300.868530  910.579773   47.996727  864.027405  -45952.593750  1778.156250
 1147.000000  9245.381836  -66909.039062  -57552.500000  9944.591797  -47607.906250  301.462494  649.192932   48.001129  863.948120  -45873.488281  725.057434
 1148.000000  9365.212891  -67006.187500  -57537.722656  9795.362305  -47742.359375  296.938721  697.350098   48.123585  861.749756  -46003.519531  1805.178101
 1149.000000  9224.765625  -67020.382812  -57688.320312  9965.546875  -47722.773438  302.097778  518.552734   48.000240  863.964172  -45988.390625  -643.879395
 1150.000000  9130.229492  -66922.453125  -57674.785156  10075.638672  -47599.148438  305.435089  422.755005   48.030857  863.413391  -45863.656250  1590.747559
 1151.000000  9303.050781  -67149.382812  -57750.855469  10138.561523  -47612.292969  307.342529  542.672607   48.227459  859.893677  -45869.699219  -896.460999
 1152.000000  9219.617188  -67152.992188  -57828.722656  10170.615234  -47658.109375  308.314240  451.426910   48.078873  862.551147  -45920.882812  1855.224731
 1153.000000  9226.080078  -66852.953125  -57518.886719  9866.791016  -47652.093750  299.104034  543.050232   48.087215  862.401489  -45914.566406  581.866821
 1154.000000  9315.104492  -67049.460938  -57631.238281  9907.445312  -47723.792969  300.336426  565.690186   48.149498  861.285950  -45984.015625  -170.833267
 1155.000000  9182.385742  -66689.562500  -57394.593750  9768.609375  -47625.984375  296.127747  668.756348   47.875935  866.207336  -45896.089844  1068.479736
 1156.000000  9263.283203  -67016.007812  -57639.582031  9990.876953  -47648.703125  302.865601  556.799316   47.992977  864.094910  -45914.582031  -33.889023
 1157.000000  9292.798828  -67023.742188  -57629.531250  9885.171875  -47744.359375  299.661224  661.398499   47.966648  864.569214  -46011.187500  1546.316772
 1158.000000  9086.749023  -66662.312500  -57478.125000  9943.714844  -47534.410156  301.435913  470.509247   48.125607  861.713562  -45795.496094  -575.831360
 1159.000000  8958.104492  -66553.375000  -57478.613281  9969.243164  -47509.371094  302.209778  313.637085   48.066319  862.776428  -45772.597656  -272.625763
 1160.000000  9191.679688  -66658.976562  -57360.214844  9838.817383  -47521.398438  298.256042  663.111511   48.041233  863.226929  -45785.531250  2552.527588
 1161.000000  9094.832031  -66696.906250  -57486.964844  9952.236328  -47534.726562  301.694244  447.573730   48.049515  863.078186  -45798.562500  940.899048
 1162.000000  9257.230469  -66920.609375  -57555.226562  10011.498047  -47543.726562  303.490723  559.663391   48.095531  862.252380  -45805.898438  1485.790894
 1163.000000  9026.433594  -66500.812500  -57363.726562  9978.115234  -47385.609375  302.478729  353.189209   48.112637  861.945862  -45647.164062  498.243774
 1164.000000  9378.820312  -66931.398438  -57443.699219  9936.108398  -47507.589844  301.205322  911.457031   47.842396  866.814575  -45778.910156  1147.384888
 1165.000000  9212.519531  -66800.851562  -57471.371094  9889.354492  -47582.015625  299.788025  627.274841   47.912994  865.537354  -45850.785156  -2212.972656
 1166.000000  9129.171875  -66659.437500  -57420.621094  9846.437500  -47574.183594  298.487030  542.292419   47.986500  864.211548  -45840.296875  -719.704224
 1167.000000  9080.244141  -66809.968750  -57623.218750  9887.395508  -47735.824219  299.728638  374.146881   48.002735  863.919250  -46001.351562  1085.343384
 1168.000000  9300.590820  -67024.078125  -57619.777344  10124.042969  -47495.734375  306.902435  578.868408   48.121342  861.789917  -45756.972656  -1662.826172
 1169.000000  9131.468750  -66709.140625  -57469.531250  9905.810547  -47563.718750  300.286896  479.742676   48.025764  863.505005  -45828.414062  2078.972168
 1170.000000  9276.659180  -66827.515625  -57449.039062  9759.796875  -47689.242188  295.860596  628.376465   48.175724  860.817078  -45948.515625  1413.081665
 1171.000000  9169.934570  -66930.359375  -57649.437500  9900.055664  -47749.382812  300.112427  534.401733   48.050018  863.069092  -46013.199219  1856.778564
 1172.000000  9433.496094  -67107.140625  -57571.882812  9979.849609  -47592.031250  302.531311  738.174805   48.169285  860.932190  -45851.539062  1393.486572
 1173.000000  9325.371094  -67171.906250  -57747.136719  9975.488281  -47771.648438  302.399109  615.040344   48.083866  862.461548  -46034.242188  681.087524
 1174.000000  9319.761719  -67056.507812  -57633.921875  9897.436523  -47736.484375  300.033020  558.324219   48.071110  862.690430  -45999.539062  3981.787842
 1175.000000  9101.394531  -66714.039062  -57503.726562  9957.095703  -47546.632812  301.841553  464.895416   48.068916  862.729797  -45809.765625  2162.916260
 1176.000000  9248.812500  -66629.562500  -57275.402344  9732.156250  -47543.246094  295.022675  734.913086   48.010483  863.779846  -45808.492188  1603.100708
 1177.000000  9253.878906  -66827.265625  -57463.019531  9948.306641  -47514.710938  301.575104  672.019653   48.091198  862.330078  -45777.039062  1695.489014
 1178.000000  9065.344727  -66529.750000  -57359.871094  9933.382812  -47426.488281  301.122711  598.685120   47.860035  866.495117  -45697.171875  102.428261
 1179.000000  8923.435547  -66457.515625  -57411.781250  9913.123047  -47498.656250  300.508545  379.214752   47.835854  866.933167  -45770.210938  2332.247803
 1180.000000  9283.218750  -66770.132812  -57372.101562  9864.014648  -47508.085938  299.019867  690.208496   48.057266  862.938965  -45771.640625  927.252136
 1181.000000  9350.988281  -66742.734375  -57279.613281  9684.207031  -47595.406250  293.569153  746.612122   48.132195  861.595581  -45856.253906  880.759949
 1182.000000  9196.460938  -66753.421875  -57450.679688  9737.104492  -47713.574219  295.172699  614.293030   47.932125  865.191895  -45981.652344  422.579285
 1183.000000  9232.230469  -66761.484375  -57406.218750  9944.967773  -47461.250000  301.473907  692.393372   47.910023  865.591064  -45730.125000  3424.229980
 1184.000000  9316.156250  -66957.609375  -57530.933594  9928.810547  -47602.125000  300.984100  662.581604   48.017231  863.658447  -45867.125000  2479.559082
 1185.000000  9145.911133  -66826.625000  -57580.726562  9916.892578  -47663.835938  300.622833  471.221283   48.084965  862.441833  -45926.390625  591.069336
 1186.000000  9283.806641  -66743.125000  -57351.578125  9881.523438  -47470.054688  299.550629  722.524170   48.037975  863.285461  -45734.308594  3954.382080
 1187.000000  9129.002930  -66940.664062  -57704.613281  10090.738281  -47613.875000  305.892822  491.824310   48.017086  863.661072  -45878.882812  1936.064941
 1188.000000  9154.244141  -66644.398438  -57381.949219  9870.492188  -47511.457031  299.216248  546.114502   47.971104  864.488892  -45778.125000  2150.259033
 1189.000000  9177.623047  -66911.437500  -57627.843750  10020.689453  -47607.156250  303.769348  488.033844   48.116371  861.878906  -45868.574219  698.178833
 1190.000000  9450.187500  -67106.359375  -57537.132812  9952.501953  -47584.632812  301.702301  837.658264   47.925453  865.312378  -45852.949219  432.765045
 1191.000000  9096.244141  -66486.304688  -57286.316406  9710.226562  -47576.089844  294.357910  591.187195   47.953163  864.812317  -45843.406250  1120.436401
 1192.000000  9334.994141  -66954.187500  -57511.804688  9881.720703  -47630.085938  299.556610  711.192688   48.052040  863.032776  -45893.828125  2273.384521
 1193.000000  9126.504883  -66950.554688  -57719.035156  10091.811523  -47627.222656  305.925354  390.352661   48.072689  862.662109  -45890.218750   49.931782
 1194.000000  9475.572266  -67311.890625  -57729.027344  9928.935547  -47800.093750  300.987885  738.542297   48.119843  861.816772  -46061.386719  3716.623535
 1195.000000  9318.435547  -67049.343750  -57616.261719  9890.740234  -47725.523438  299.830048  612.758118   48.114120  861.919250  -45987.023438  -2145.665527
 1196.000000  9202.125000  -67077.523438  -57764.527344  10002.650391  -47761.875000  303.222504  462.723969   48.266254  859.202515  -46017.878906  2088.178711
 1197.000000  9336.166016  -66948.203125  -57501.585938  9750.094727  -47751.492188  295.566467  676.057129   48.194126  860.488403  -46010.101562  287.694824
 1198.000000  9340.382812  -67097.218750  -57644.746094  9955.440430  -47689.304688  301.791382  614.111206   48.206612  860.265564  -45947.464844  -1307.525024
 1199.000000  9357.759766  -67131.296875  -57650.550781  9966.312500  -47684.238281  302.120941  618.666565   48.054600  862.986816  -45947.890625  1139.049316
 1200.000000  9489.655273  -66993.429688  -57402.550781  9704.429688  -47698.121094  294.182190  941.885742   48.042606  863.202271  -45962.207031  316.861816
 1201.000000  9161.810547  -67037.234375  -57780.253906  10045.279297  -47734.976562  304.514771  375.880585   48.174568  860.837769  -45994.292969  3594.584717
 1202.000000  9531.212891  -67213.515625  -57565.453125  9868.349609  -47697.101562  299.151245  833.124512   48.257374  859.360596  -45953.425781  -281.463776
 1203.000000  9236.715820  -67092.242188  -57747.976562  9947.970703  -47800.007812  301.564941  517.236023   48.083847  862.461914  -46062.601562  -539.254822
 1204.000000  9535.542969  -67535.734375  -57882.199219  10072.948242  -47809.250000  305.353516  695.396179   48.267479  859.180725  -46065.210938  2074.137451
 1205.000000  9285.410156  -66896.382812  -57505.265625  9856.008789  -47649.257812  298.777191  654.745605   48.031887  863.394897  -45913.730469  3477.018799
 1206.000000  9180.285156  -66790.468750  -57496.453125  9816.090820  -47680.363281  297.567108  531.967224   47.995121  864.056274  -45946.164062  -1400.973511
 1207.000000  9262.006836  -66942.914062  -57559.667969  9920.976562  -47638.691406  300.746613  637.647156   48.071449  862.684326  -45901.734375  111.272163
 1208.000000  9307.528320  -66908.906250  -57484.441406  9749.890625  -47734.550781  295.560303  616.792419   48.065208  862.796326  -45997.820312  2314.307861
 1209.000000  9148.125000  -66966.203125  -57706.207031  10003.431641  -47702.773438  303.246185  346.162323   48.289776  858.783997  -45957.925781  2203.099609
 1210.000000  9317.748047  -67197.890625  -57781.882812  9998.815430  -47783.066406  303.106262  491.322510   48.160812  861.083618  -46042.878906  1829.073486
 1211.000000  9273.590820  -66896.601562  -57517.816406  9655.873047  -47861.945312  292.710236  586.256287   48.105614  862.071655  -46123.753906  1308.569092
 1212.000000  9037.521484  -66758.984375  -57617.402344  9824.131836  -47793.269531  297.810852  283.717743   48.184559  860.659241  -46052.226562  -252.268036
 1213.000000  8963.167969  -66598.640625  -57523.871094  10049.353516  -47474.515625  304.638275  350.979950   48.107933  862.030090  -45736.238281  765.816345
 1214.000000  9292.995117  -66983.484375  -57589.480469  9870.952148  -47718.527344  299.230164  684.319275   47.933056  865.175110  -45986.570312   86.931129
 1215.000000  9206.530273  -66887.437500  -57576.835938  9861.283203  -47715.554688  298.937073  592.091980   47.957912  864.726685  -45982.699219  468.260071
 1216.000000  9181.761719  -66703.664062  -57410.093750  9780.923828  -47629.171875  296.501038  586.381592   48.078041  862.566040  -45891.976562  629.655090
 1217.000000  9348.107422  -67008.101562  -57552.785156  9887.146484  -47665.640625  299.721100  713.810730   48.050774  863.055542  -45929.429688  -1085.076660
 1218.000000  9495.597656  -67192.203125  -57590.054688  9860.856445  -47729.199219  298.924133  845.518066   48.178974  860.759033  -45988.355469  863.532776
 1219.000000  9135.751953  -66712.000000  -57469.121094  9827.787109  -47641.335938  297.921661  478.892120   48.032333  863.386902  -45905.792969  2027.144897
 1220.000000  9300.617188  -66913.882812  -57505.750000  9755.154297  -47750.593750  295.719849  725.015869   48.004089  863.894897  -46016.070312  1346.768311
 1221.000000  9385.346680  -66923.242188  -57434.324219  9862.243164  -47572.082031  298.966156  742.225098   48.142220  861.416199  -45832.566406  3977.907227
 1222.000000  9275.796875  -66855.617188  -57474.730469  9889.139648  -47585.589844  299.781525  621.181152   48.138878  861.475952  -45846.195312  2555.610596
 1223.000000  9198.632812  -66893.703125  -57590.949219  9937.403320  -47653.546875  301.244598  528.908752   47.959187  864.703735  -45920.644531  523.032715
 1224.000000  9328.735352  -66815.078125  -57375.445312  9790.742188  -47584.703125  296.798676  659.756470   48.058826  862.910950  -45848.203125  -28.520161
 1225.000000  9085.436523  -66753.328125  -57557.683594  9869.789062  -47687.894531  299.194916  389.071442   48.054790  862.983398  -45951.539062  1031.101685
 1226.000000  9014.932617  -66453.921875  -57325.117188  9818.794922  -47506.320312  297.649078  459.418304   47.904507  865.690735  -45775.394531  -406.337311
 1227.000000  8954.917969  -66191.812500  -57121.324219  9721.963867  -47399.359375  294.713715  493.837982   47.800121  867.581177  -45672.207031  1644.919800
 1228.000000  9170.467773  -66458.828125  -57164.804688  9725.571289  -47439.234375  294.823059  717.491638   47.797260  867.633118  -45712.183594  1295.020752
 1229.000000  9209.575195  -66549.625000  -57231.132812  9838.111328  -47393.023438  298.234619  722.922302   47.780586  867.935913  -45666.574219  2771.535889
 1230.000000  9078.792969  -66494.250000  -57313.953125  9770.886719  -47543.066406  296.196777  578.581848   47.817581  867.264404  -45815.281250  264.325745
 1231.000000  9127.937500  -66687.359375  -57447.140625  10001.439453  -47445.703125  303.185791  530.838745   48.038757  863.271423  -45709.925781  1429.782715
 1232.000000  9310.638672  -66910.484375  -57495.839844  9927.001953  -47568.835938  300.929291  679.898376   48.001282  863.945374  -45834.414062  1310.701904
 1233.000000  9362.445312  -66932.203125  -57449.031250  9961.317383  -47487.714844  301.969513  759.909180   47.992619  864.101379  -45753.605469  1634.916626
 1234.000000  9254.416016  -66638.109375  -57286.023438  9732.240234  -47553.781250  295.025238  713.645203   47.963474  864.626404  -45820.726562  2907.109863
 1235.000000  9079.173828  -66620.421875  -57436.394531  9962.789062  -47473.605469  302.014130  551.764465   47.951256  864.846741  -45740.992188  2160.087402
 1236.000000  9187.366211  -66848.695312  -57543.667969  10031.311523  -47512.355469  304.091339  602.897217   47.929718  865.235352  -45780.519531  289.689209
 1237.000000  9190.773438  -66735.203125  -57442.828125  9834.451172  -47608.375000  298.123688  589.003357   48.143654  861.390503  -45868.808594  2158.149170
 1238.000000  9091.324219  -66501.226562  -57296.058594  9713.160156  -47582.898438  294.446838  568.299133   48.150406  861.269714  -45843.089844  -773.640259
 1239.000000  9277.363281  -67106.906250  -57722.136719  9970.261719  -47751.875000  302.240662  421.976044   48.197052  860.436157  -46010.378906  1137.659912
 1240.000000  9065.289062  -66893.257812  -57719.894531  10012.659180  -47707.234375  303.525909  347.106689   47.951920  864.834778  -45974.597656  590.652527
 1241.000000  9283.539062  -67123.328125  -57746.636719  10055.185547  -47691.453125  304.815063  621.874573   47.908485  865.618835  -45960.382812  418.001373
 1242.000000  9205.775391  -66899.984375  -57586.019531  9982.148438  -47603.871094  302.601013  687.255798   47.848724  866.699951  -45874.960938  -2134.819336
 1243.000000  9170.281250  -66746.203125  -57464.343750  10039.593750  -47424.750000  304.342407  534.596619   48.078384  862.559875  -45687.542969  -194.401962
 1244.000000  9195.773438  -66784.812500  -57486.656250  9991.451172  -47495.203125  302.882996  587.986633   48.041443  863.223145  -45759.332031  1419.825928
 1245.000000  9155.449219  -66711.375000  -57442.750000  9732.949219  -47709.800781  295.046722  429.093872   48.219006  860.044434  -45967.511719  456.825317
 1246.000000  9176.933594  -66816.578125  -57537.585938  9830.427734  -47707.156250  298.001709  516.448181   48.037163  863.300110  -45971.437500  1859.013916
 1247.000000  9184.417969  -66472.484375  -57183.441406  9700.232422  -47483.210938  294.054932  720.185547   47.946671  864.929443  -45750.761719  302.260437
 1248.000000  9116.937500  -66369.882812  -57134.199219  9617.637695  -47516.562500  291.551147  652.330566   47.903187  865.714539  -45785.683594  1014.847168
 1249.000000  9310.491211  -66940.257812  -57516.847656  9965.091797  -47551.757812  302.083954  698.923279   47.969841  864.511658  -45818.472656  1993.006470
 1250.000000  9370.882812  -66744.148438  -57265.062500  9734.033203  -47531.031250  295.079590  876.082825   48.012032  863.751953  -45796.222656  1894.287354
 1251.000000  9161.859375  -66750.320312  -57491.710938  9973.999023  -47517.710938  302.353973  517.507385   48.176178  860.808960  -45776.968750  1383.181396
 1252.000000  9208.648438  -66680.843750  -57357.843750  9852.029297  -47505.812500  298.656555  569.475342   48.300255  858.597656  -45760.585938  1772.921997
 1253.000000  9348.107422  -67059.046875  -57604.726562  10003.855469  -47600.871094  303.259033  643.689880   48.122143  861.775574  -45862.082031  -948.590271
 1254.000000  9161.616211  -66815.578125  -57547.550781  9863.003906  -47684.546875  298.989227  555.680725   47.871876  866.280823  -45954.800781  732.163391
 1255.000000  9296.152344  -66771.570312  -57361.273438  9768.838867  -47592.433594  296.134705  666.502991   48.006081  863.859009  -45857.839844  1190.744751
 1256.000000  9238.574219  -66830.773438  -57488.781250  9891.507812  -47597.273438  299.853302  633.153809   47.976280  864.395630  -45863.753906  960.955139
 1257.000000  9272.494141  -67020.687500  -57646.214844  9957.972656  -47688.242188  301.868134  539.798279   48.151382  861.252258  -45948.398438  -2155.324707
 1258.000000  9287.998047  -66852.273438  -57450.835938  9792.799805  -47658.035156  296.861053  596.521729   48.184704  860.656677  -45916.984375  1633.058838
 1259.000000  9363.257812  -67071.156250  -57585.746094  9923.717773  -47662.027344  300.829712  713.892273   48.078365  862.560242  -45924.820312  1689.035645
 1260.000000  9234.992188  -66804.914062  -57461.492188  9771.011719  -47690.480469  296.200562  627.031311   48.030148  863.426147  -45955.015625  -2189.613770
 1261.000000  9247.113281  -66621.468750  -57259.238281  9727.159180  -47532.078125  294.871216  700.144592   48.015221  863.694580  -45797.152344  1658.094971
 1262.000000  9124.787109  -66672.476562  -57448.253906  9876.054688  -47572.199219  299.384857  584.808105   47.859272  866.508911  -45842.910156  322.323120
 1263.000000  9005.796875  -66610.851562  -57501.882812  9916.041016  -47585.843750  300.597015  431.451385   47.961510  864.661804  -45852.859375  1956.739502
 1264.000000  8838.718750  -66480.500000  -57525.242188  10011.908203  -47513.335938  303.503143  299.202484   47.901871  865.738342  -45782.507812  1815.531494
 1265.000000  9360.377930  -66930.421875  -57468.355469  9832.484375  -47635.871094  298.064056  822.942566   47.924992  865.320679  -45904.207031  3226.917725
 1266.000000  9317.853516  -66801.437500  -57378.289062  9830.333984  -47547.953125  297.998871  869.039246   47.936787  865.107788  -45815.863281  -148.502777
 1267.000000  9013.031250  -66714.242188  -57595.558594  10000.183594  -47595.375000  303.147736  416.025513   47.849380  866.688049  -45866.441406  2616.547363
 1268.000000  9220.746094  -66986.367188  -57662.531250  9966.226562  -47696.304688  302.118347  578.832520   47.956753  864.747620  -45963.492188  822.352539
 1269.000000  9202.642578  -66991.445312  -57677.402344  10057.300781  -47620.101562  304.879181  566.669861   47.833500  866.975769  -45891.742188  1825.477173
 1270.000000  9207.222656  -67034.960938  -57722.218750  10142.523438  -47579.695312  307.462646  452.101654   48.058933  862.908997  -45843.191406  1902.057617
 1271.000000  9166.652344  -66877.859375  -57594.539062  10110.922852  -47483.617188  306.504700  467.460205   48.105389  862.075684  -45745.433594  246.284805
 1272.000000  9368.896484  -67144.375000  -57659.328125  10060.964844  -47598.363281  304.990265  712.670593   48.040554  863.239136  -45862.523438  502.478577
 1273.000000  9155.628906  -66789.625000  -57516.847656  9938.707031  -47578.140625  301.284119  550.014832   47.965118  864.596802  -45845.027344  2737.860107
 1274.000000  9245.634766  -66785.890625  -57438.332031  9914.599609  -47523.734375  300.553314  654.715271   47.974560  864.426636  -45790.277344  1256.868408
 1275.000000  8923.237305  -66491.578125  -57460.375000  9961.773438  -47498.601562  301.983337  326.610229   47.956459  864.752869  -45765.800781  1373.422119
 1276.000000  9141.001953  -66755.156250  -57507.550781  9993.740234  -47513.812500  302.952393  501.686188   48.149780  861.280884  -45774.023438  919.382568
 1277.000000  9396.416016  -66868.992188  -57355.101562  9831.300781  -47523.800781  298.028168  902.251709   47.849777  866.680847  -45794.851562  1081.655273
 1278.000000  9097.824219  -66738.898438  -57525.507812  10095.066406  -47430.441406  306.024017  460.660492   48.113079  861.937927  -45691.980469  1733.735596
 1279.000000  9389.431641  -66813.265625  -57315.093750  9894.529297  -47420.562500  299.944885  875.386292   47.947357  864.917053  -45688.089844  1118.884155
 1280.000000  9304.469727  -66697.851562  -57286.898438  10024.148438  -47262.750000  303.874207  780.677979   47.999062  863.985352  -45528.410156  -1791.781250
 1281.000000  9424.300781  -66373.890625  -56829.750000  9613.563477  -47216.187500  291.427643  1168.536621   47.924397  865.331421  -45484.542969  455.651947
 1282.000000  8957.843750  -66248.656250  -57180.261719  9887.135742  -47293.125000  299.720764  364.699127   48.141094  861.436340  -45553.652344  106.848228
 1283.000000  9113.996094  -66328.000000  -57093.558594  9684.520508  -47409.039062  293.578644  708.463867   47.914371  865.512512  -45677.757812  1452.967651
 1284.000000  9056.308594  -66344.671875  -57174.300781  9908.004883  -47266.296875  300.353394  636.320862   47.899345  865.783997  -45535.558594  1638.757568
 1285.000000  9138.683594  -66529.578125  -57276.281250  9904.236328  -47372.046875  300.239166  717.042542   47.811153  867.381042  -45644.496094  -140.768188
 1286.000000  8963.441406  -66411.296875  -57341.683594  9892.592773  -47449.089844  299.886200  415.008636   47.780502  867.937439  -45722.644531  199.060745
 1287.000000  9010.310547  -66245.937500  -57132.210938  9954.326172  -47177.882812  301.757599  591.231018   47.767242  868.178345  -45451.917969  -604.321594
 1288.000000  9189.042969  -66616.679688  -57313.750000  10126.222656  -47187.527344  306.968506  762.475098   47.733833  868.786011  -45462.769531  -492.080170
 1289.000000  8928.892578  -66018.007812  -56959.652344  9761.051758  -47198.601562  295.898621  518.559753   47.945576  864.949158  -45466.191406  149.263962
 1290.000000  9220.428711  -66511.203125  -57187.394531  9988.878906  -47198.515625  302.805023  743.515625   48.031952  863.393738  -45462.984375  187.731430
 1291.000000  8934.173828  -66408.250000  -57371.664062  10090.023438  -47281.640625  305.871155  371.298431   48.043682  863.182922  -45545.687500  735.104980
 1292.000000  9291.396484  -66570.531250  -57182.035156  9905.679688  -47276.355469  300.282928  875.253479   47.902447  865.727966  -45545.503906  -676.309265
 1293.000000  9135.636719  -66425.992188  -57169.378906  9957.708984  -47211.671875  301.860138  647.205627   48.083622  862.465942  -45474.273438  830.658386
 1294.000000  9108.111328  -66533.406250  -57313.660156  9980.941406  -47332.718750  302.564423  601.534363   47.956696  864.748657  -45599.906250  668.642456
 1295.000000  9108.538086  -66454.109375  -57237.964844  9915.785156  -47322.179688  300.589264  611.478577   48.057137  862.941284  -45585.738281  160.362808
 1296.000000  9183.603516  -66524.046875  -57220.519531  9990.736328  -47229.781250  302.861328  733.084900   47.977470  864.374207  -45496.218750  -401.857910
 1297.000000  9209.964844  -66688.812500  -57370.246094  10081.271484  -47288.976562  305.605835  702.694092   47.845528  866.757874  -45560.183594  229.391785
 1298.000000  9039.648438  -66465.312500  -57320.210938  10004.104492  -47316.105469  303.266571  509.297455   48.040798  863.234741  -45580.253906  770.919189
 1299.000000  8984.253906  -66286.492188  -57186.476562  9777.468750  -47409.007812  296.396301  589.986145   47.767792  868.168396  -45683.023438  789.322205
 1300.000000  9228.120117  -66605.171875  -57272.628906  9817.253906  -47455.375000  297.602356  805.097412   47.710899  869.203613  -45731.445312  3195.587402
 1301.000000  9023.751953  -66338.546875  -57216.695312  9781.792969  -47434.902344  296.527374  587.702942   47.989182  864.163269  -45700.917969  -147.371338
 1302.000000  8894.819336  -65972.687500  -56963.242188  9782.248047  -47180.992188  296.541168  519.767151   47.967461  864.554565  -45447.792969  166.897583
 1303.000000  9036.895508  -66506.468750  -57362.269531  10091.315430  -47270.953125  305.910309  578.507507   47.852051  866.639709  -45541.921875  516.110474
 1304.000000  9056.414062  -66232.031250  -57054.906250  9830.083984  -47224.820312  297.991302  670.868164   47.888260  865.984436  -45494.480469  2092.929443
 1305.000000  9159.640625  -66453.523438  -57184.738281  9863.548828  -47321.187500  299.005737  745.507568   47.945953  864.942383  -45588.765625  112.681038
 1306.000000  9018.132812  -66297.984375  -57179.636719  9847.625000  -47332.011719  298.523041  703.632751   47.702045  869.364929  -45608.402344  620.734253
 1307.000000  8736.664062  -65797.804688  -56947.507812  9809.343750  -47138.164062  297.362579  443.249634   47.802410  867.539673  -45410.929688  -2799.749023
 1308.000000  9048.128906  -66485.601562  -57328.296875  10012.972656  -47315.324219  303.535431  588.991760   47.796280  867.650940  -45588.308594  1792.796265
 1309.000000  9019.846680  -66436.843750  -57301.984375  10042.636719  -47259.347656  304.434662  506.260101   47.828465  867.067078  -45531.171875  -2457.923584
 1310.000000  9161.129883  -66264.312500  -56989.136719  9737.988281  -47251.148438  295.199493  795.726868   47.813637  867.335938  -45523.507812  667.630432
 1311.000000  9028.867188  -66522.203125  -57384.914062  9913.240234  -47471.671875  300.512115  517.415466   47.842850  866.806335  -45742.976562  932.129639
 1312.000000  9122.738281  -66655.031250  -57410.921875  9965.429688  -47445.492188  302.094177  646.286743   47.756207  868.378967  -45719.925781  2545.966064
 1313.000000  8950.601562  -66182.445312  -57118.359375  9918.852539  -47199.507812  300.682251  598.888123   47.821087  867.200867  -45471.597656  2500.343506
 1314.000000  9047.677734  -66358.218750  -57176.199219  9868.165039  -47308.035156  299.145691  625.166199   47.925434  865.312683  -45576.355469  -335.481445
 1315.000000  8983.830078  -66176.828125  -57081.062500  9789.944336  -47291.117188  296.774475  579.563416   47.969490  864.518005  -45557.843750  557.741333
 1316.000000  9112.359375  -66366.500000  -57142.187500  9678.306641  -47463.882812  293.390289  780.490417   47.695923  869.476562  -45740.496094  2687.941162
 1317.000000  9081.599609  -66534.890625  -57333.816406  10025.758789  -47308.058594  303.923004  594.268494   47.826271  867.106812  -45579.960938  -2718.373047
 1318.000000  8968.666016  -66365.898438  -57287.703125  9863.677734  -47424.023438  299.009644  563.468323   47.803730  867.515686  -45696.738281  806.402832
 1319.000000  9292.065430  -66715.453125  -57315.496094  10006.557617  -47308.937500  303.340973  768.859680   48.035168  863.335938  -45573.292969  -80.336029
 1320.000000  9328.019531  -66444.125000  -57008.148438  9793.374023  -47214.773438  296.878448  972.358337   48.007282  863.837402  -45480.132812  280.461426
 1321.000000  9165.202148  -66501.476562  -57225.058594  9916.856445  -47308.203125  300.621735  721.053223   48.001732  863.937317  -45573.765625  -42.926888
 1322.000000  9154.875000  -66235.000000  -56970.164062  9828.867188  -47141.296875  297.954407  735.993408   48.024734  863.523499  -45406.027344  1115.549072
 1323.000000  9161.082031  -66662.851562  -57392.261719  10053.678711  -47338.582031  304.769379  638.480713   47.948624  864.894226  -45606.062500  -2278.732422
 1324.000000  9030.497070  -66413.375000  -57275.296875  9862.908203  -47412.390625  298.986328  547.211487   47.932285  865.189026  -45680.460938  1794.290894
 1325.000000  9020.090820  -66312.328125  -57175.609375  9889.460938  -47286.148438  299.791260  575.632629   47.855717  866.573303  -45556.984375  2534.548584
 1326.000000  9003.863281  -66309.835938  -57201.101562  9949.066406  -47252.035156  301.598145  581.277161   47.769863  868.130737  -45525.976562  407.326874
 1327.000000  9001.353516  -66305.562500  -57174.613281  9931.041992  -47243.570312  301.051758  490.479828   47.966892  864.564819  -45510.390625  -690.053223
 1328.000000  9017.674805  -66305.875000  -57169.816406  9934.726562  -47235.089844  301.163452  636.675842   47.817581  867.264404  -45507.304688  193.682617
 1329.000000  9095.811523  -66349.960938  -57140.312500  9956.978516  -47183.335938  301.838013  691.248230   47.876293  866.200867  -45453.429688  844.494751
 1330.000000  9149.399414  -66451.023438  -57185.976562  9862.671875  -47323.304688  298.979156  730.659424   47.871529  866.287048  -45593.570312  525.037476
 1331.000000  9048.462891  -66195.710938  -57030.566406  9747.494141  -47283.070312  295.487640  737.195129   47.882919  866.080994  -45552.925781  1722.431396
 1332.000000  8767.938477  -65941.359375  -57059.386719  9894.861328  -47164.523438  299.954956  363.914948   47.918091  865.445312  -45433.109375  1018.297852
 1333.000000  9052.344727  -66444.000000  -57286.691406  9974.841797  -47311.851562  302.379517  567.978638   47.984287  864.251404  -45578.042969  3667.101318
 1334.000000  9272.064453  -66716.195312  -57336.421875  9981.281250  -47355.140625  302.574707  751.135254   47.990643  864.136902  -45621.101562  2920.765869
 1335.000000  9374.089844  -66537.062500  -57033.613281  9699.589844  -47334.023438  294.035461  979.037781   47.998043  864.003723  -45599.718750  257.505249
 1336.000000  8896.700195  -66170.000000  -57163.300781  9990.035156  -47173.265625  302.840088  450.717773   47.921913  865.376282  -45441.710938  -13.235148
 1337.000000  8854.621094  -66156.179688  -57183.972656  9883.793945  -47300.179688  299.619476  449.523193   47.874981  866.224609  -45570.320312  213.116928
 1338.000000  8934.386719  -66454.078125  -57402.718750  10139.271484  -47263.445312  307.364075  404.341888   48.057163  862.940796  -45527.003906  -281.572510
 1339.000000  8828.318359  -66124.929688  -57194.902344  9946.209961  -47248.691406  301.511566  355.359589   48.021858  863.575195  -45513.527344  -1331.008179
 1340.000000  9112.089844  -66419.265625  -57205.066406  9826.540039  -47378.527344  297.883850  689.370300   47.853691  866.609985  -45649.437500  -464.140259
 1341.000000  9069.796875  -66334.906250  -57161.464844  9908.307617  -47253.156250  300.362579  678.054138   47.912903  865.539001  -45521.929688  381.900391
 1342.000000  8981.091797  -66179.789062  -57091.718750  9894.008789  -47197.710938  299.929108  607.915955   47.813370  867.340820  -45470.078125  1481.813477
 1343.000000  9050.707031  -66259.117188  -57087.230469  9933.582031  -47153.648438  301.128754  654.144104   47.936813  865.107300  -45421.554688  751.316711
 1344.000000  8814.244141  -66228.484375  -57298.324219  10108.740234  -47189.585938  306.438538  340.935333   47.872532  866.268921  -45459.816406  463.956146
 1345.000000  8906.690430  -66058.398438  -57026.304688  9912.190430  -47114.113281  300.480286  624.675476   47.770710  868.115356  -45388.023438   69.837158
 1346.000000  9233.155273  -66268.226562  -56925.007812  9813.588867  -47111.417969  297.491241  990.381592   47.843697  866.791016  -45382.691406  643.408569
 1347.000000  8800.398438  -65974.468750  -57062.507812  9946.621094  -47115.886719  301.524017  442.607910   47.837608  866.901367  -45387.378906  -1766.275269
 1348.000000  8878.300781  -65957.148438  -56958.222656  9791.274414  -47166.949219  296.814819  515.171448   47.917259  865.460327  -45435.562500  234.665298
 1349.000000  9060.515625  -66162.960938  -56981.414062  9805.653320  -47175.761719  297.250702  683.755066   48.110706  861.980408  -45437.386719  917.767029
 1350.000000  8789.072266  -65942.789062  -57035.054688  10005.390625  -47029.664062  303.305573  340.475128   47.984631  864.245178  -45295.843750  142.006836
 1351.000000  8905.764648  -65992.851562  -56964.601562  9805.540039  -47159.062500  297.247253  597.728088   47.733364  868.794556  -45434.320312  775.125610
 1352.000000  8767.154297  -65878.406250  -56993.703125  9906.644531  -47087.058594  300.312164  340.068634   47.823734  867.152832  -45359.050781  1783.528931
 1353.000000  9116.789062  -66293.976562  -57061.925781  9850.636719  -47211.289062  298.614319  717.918274   47.928349  865.260071  -45479.503906  1938.826538
 1354.000000  8701.730469  -65733.429688  -56912.578125  9818.903320  -47093.675781  297.652344  414.127350   47.723892  868.966980  -45369.277344  2744.591797
 1355.000000  8878.167969  -66214.078125  -57219.492188  10137.263672  -47082.226562  307.303192  532.582703   47.808247  867.433777  -45354.781250  2077.307617
 1356.000000  9029.539062  -66270.031250  -57119.789062  9854.369141  -47265.421875  298.727478  706.760498   47.809971  867.402466  -45537.914062  2050.325684
 1357.000000  9034.353516  -66190.140625  -57033.578125  9831.530273  -47202.046875  298.035126  702.439758   47.925968  865.303040  -45470.347656  566.283569
 1358.000000  8820.120117  -66150.281250  -57199.343750  10016.871094  -47182.472656  303.653595  372.044098   47.959076  864.705688  -45449.574219  1973.897461
 1359.000000  9222.198242  -66429.234375  -57099.980469  9878.791016  -47221.187500  299.467804  838.683655   47.840721  866.844910  -45492.566406  -181.727753
 1360.000000  9106.685547  -66163.585938  -56927.148438  9638.988281  -47288.160156  292.198364  758.131348   47.708103  869.254578  -45564.332031  1868.002441
 1361.000000  9096.522461  -66307.921875  -57089.386719  9942.372070  -47147.015625  301.395203  788.602844   47.836960  866.913086  -45418.531250  -134.801056
 1362.000000  9017.341797  -66278.203125  -57145.792969  9903.928711  -47241.863281  300.229828  571.783752   47.928719  865.253418  -45510.062500  -1102.449707
 1363.000000  8674.360352  -66058.468750  -57270.496094  9977.158203  -47293.335938  302.449738  169.645264   47.859612  866.502808  -45564.031250   24.058670
 1364.000000  8766.309570  -66023.960938  -57147.621094  9858.370117  -47289.250000  298.848755  357.065765   47.861401  866.470398  -45559.882812  341.077484
 1365.000000  8939.128906  -66165.953125  -57110.894531  9846.860352  -47264.035156  298.499847  585.909729   47.806831  867.459412  -45536.640625  -240.197189
 1366.000000  8787.650391  -65734.375000  -56825.691406  9758.361328  -47067.328125  295.817078  403.037842   47.971729  864.477600  -45333.972656  699.876526
 1367.000000  9077.351562  -66142.890625  -56952.984375  9777.750000  -47175.234375  296.404816  836.525879   47.645527  870.396240  -45453.667969  2502.464111
 1368.000000  8897.716797  -66171.937500  -57159.140625  10011.943359  -47147.195312  303.504211  533.310059   47.869259  866.328125  -45417.542969  -400.532471
 1369.000000  8875.946289  -66117.773438  -57129.691406  9942.999023  -47186.691406  301.414215  494.861542   47.754074  868.417786  -45461.203125  2897.106445
 1370.000000  8992.946289  -66210.265625  -57100.410156  9857.343750  -47243.066406  298.817657  588.092468   47.840305  866.852478  -45514.460938  1176.841431
 1371.000000  9082.188477  -66342.703125  -57140.351562  9746.574219  -47393.777344  295.459747  611.863464   47.978252  864.360107  -45660.187500  2256.370361
 1372.000000  9246.542969  -66591.437500  -57235.855469  9755.124023  -47480.730469  295.718933  761.019348   47.912685  865.542969  -45749.507812  229.096939
 1373.000000  9032.693359  -66426.085938  -57268.847656  9808.938477  -47459.910156  297.350281  479.040649   48.066078  862.780762  -45723.148438  -1298.207397
 1374.000000  8954.929688  -66429.320312  -57348.812500  10035.925781  -47312.886719  304.231232  437.267731   47.938297  865.080505  -45580.742188  3113.350586
 1375.000000  9082.607422  -66314.304688  -57105.957031  9830.031250  -47275.925781  297.989685  688.700012   47.944859  864.962097  -45543.542969  1176.002319
 1376.000000  9047.153320  -66404.093750  -57233.554688  9900.628906  -47332.925781  300.129791  591.049622   47.860828  866.480774  -45603.578125  2490.481934
 1377.000000  9158.287109  -66563.343750  -57291.503906  9832.169922  -47459.335938  298.054535  711.994629   47.776989  868.001282  -45733.019531  2623.625488
 1378.000000  9125.014648  -66256.757812  -57013.917969  9722.129883  -47291.789062  294.718750  748.755188   47.846073  866.747986  -45562.976562  1981.434937
 1379.000000  9201.642578  -66651.945312  -57341.605469  9869.861328  -47471.742188  299.197113  643.664917   48.090801  862.337219  -45734.085938  456.517639
 1380.000000  9309.241211  -66622.617188  -57202.132812  9804.752930  -47397.378906  297.223389  776.308838   48.078213  862.562988  -45660.175781  3304.679932
 1381.000000  9145.683594  -66625.328125  -57386.503906  10036.382812  -47350.121094  304.245087  625.373718   47.887470  865.998718  -45619.812500  -86.720482
 1382.000000  8971.191406  -66295.976562  -57215.816406  9790.621094  -47425.195312  296.795013  491.944824   48.000328  863.962585  -45690.808594  515.646729
 1383.000000  9147.097656  -66791.023438  -57529.378906  10050.925781  -47478.453125  304.685944  561.671082   48.015076  863.697205  -45743.531250  -826.730347
 1384.000000  9250.894531  -66643.171875  -57292.207031  9828.860352  -47463.347656  297.954193  754.760925   47.998333  863.998474  -45729.031250  2847.438477
 1385.000000  9043.842773  -66325.226562  -57172.921875  9818.082031  -47354.839844  297.627472  605.568054   47.968838  864.529724  -45621.589844  2653.582764
 1386.000000  9230.082031  -66581.132812  -57241.933594  9895.384766  -47346.546875  299.970825  867.353210   47.771557  868.099976  -45620.425781  1732.248413
 1387.000000  9084.424805  -66313.656250  -57133.343750  9538.118164  -47595.226562  289.140594  577.276611   48.025467  863.510315  -45859.929688  3666.009033
 1388.000000  9132.742188  -66562.539062  -57320.093750  9858.433594  -47461.660156  298.850708  661.867126   47.939713  865.054993  -45729.460938  590.212219
 1389.000000  9294.267578  -66719.406250  -57321.417969  9961.732422  -47359.687500  301.982117  718.426208   48.086979  862.405762  -45622.167969  -3168.140869
 1390.000000  9143.648438  -66745.984375  -57487.214844  9983.042969  -47504.171875  302.628113  551.115906   48.069973  862.710815  -45767.269531  2739.907715
 1391.000000  9129.742188  -66445.906250  -57213.480469  9909.772461  -47303.707031  300.406982  689.063232   47.864902  866.406982  -45574.210938  -1798.937744
 1392.000000  9119.943359  -66742.179688  -57517.500000  10011.032227  -47506.468750  303.476593  548.834045   47.901958  865.736755  -45775.636719  -1601.078735
 1393.000000  9246.250977  -66732.156250  -57377.832031  9903.287109  -47474.546875  300.210388  710.668213   47.945595  864.948853  -45742.136719  -936.041687
 1394.000000  9094.111328  -66691.968750  -57486.550781  10051.660156  -47434.890625  304.708191  508.246735   48.070309  862.704834  -45697.976562  1725.978027
 1395.000000  9044.666016  -66687.148438  -57542.515625  10015.242188  -47527.273438  303.604218  407.354828   47.988976  864.166931  -45793.296875  1914.627197
 1396.000000  9123.125000  -66575.500000  -57349.429688  9823.941406  -47525.488281  297.805084  524.160278   48.008293  863.819214  -45790.812500  2757.252930
 1397.000000  9069.345703  -66610.507812  -57416.136719  9951.719727  -47464.417969  301.678589  475.310394   48.034668  863.344910  -45728.789062  -425.994354
 1398.000000  9200.671875  -66472.296875  -57163.609375  9688.578125  -47475.031250  293.701660  715.722961   47.871342  866.290466  -45745.304688  1909.346436
 1399.000000  9049.003906  -66171.804688  -57012.160156  9641.097656  -47371.062500  292.262329  623.956360   48.046566  863.131104  -45635.003906  -734.666809
 1400.000000  9115.823242  -66429.000000  -57189.636719  9792.053711  -47397.582031  296.838440  693.101135   47.835518  866.939209  -45669.148438  755.661499
 1401.000000  9032.345703  -66525.031250  -57376.097656  9870.038086  -47506.058594  299.202454  453.072906   47.905098  865.680054  -45775.113281  -758.143433
 1402.000000  8921.277344  -66449.328125  -57408.421875  9940.783203  -47467.640625  301.347046  322.244904   48.034554  863.346985  -45732.015625  1777.999512
 1403.000000  9017.289062  -66540.015625  -57413.171875  9932.283203  -47480.890625  301.089386  435.991852   47.861515  866.468323  -45751.519531  933.454041
 1404.000000  9064.985352  -66546.859375  -57353.343750  9915.323242  -47438.019531  300.575256  527.170959   48.000931  863.951721  -45703.609375  1859.704468
 1405.000000  9148.119141  -66658.546875  -57382.687500  9977.314453  -47405.375000  302.454468  627.072815   48.067741  862.750916  -45668.550781  -1827.184326
 1406.000000  9118.355469  -66712.687500  -57467.683594  9968.559570  -47499.125000  302.189056  540.230530   47.998627  863.993164  -45764.800781  -173.033508
 1407.000000  9060.507812  -66539.765625  -57361.890625  10008.108398  -47353.781250  303.387970  532.382507   47.959671  864.695007  -45620.863281  1629.520264
 1408.000000  9206.791016  -66661.546875  -57342.839844  9799.649414  -47543.191406  297.068695  751.624756   47.884815  866.046692  -45812.976562  -2837.331299
 1409.000000  9261.953125  -66858.140625  -57494.746094  9912.402344  -47582.343750  300.486694  683.773926   47.869675  866.320618  -45852.675781  731.051636
 1410.000000  8814.552734  -66319.500000  -57399.367188  9941.895508  -47457.472656  301.380768  287.251617   47.916271  865.478149  -45726.121094  -1217.401611
 1411.000000  9223.166992  -66796.226562  -57458.171875  9895.918945  -47562.253906  299.987030  635.469666   47.915222  865.497131  -45830.941406  334.170532
 1412.000000  9380.035156  -66759.757812  -57264.683594  9745.229492  -47519.453125  295.419006  901.094055   47.979557  864.336609  -45785.816406  1285.406982
 1413.000000  9044.949219  -66625.593750  -57461.632812  9915.960938  -47545.671875  300.594574  443.305817   47.999210  863.982666  -45811.324219   90.495193
 1414.000000  9377.185547  -66810.820312  -57317.789062  9798.087891  -47519.703125  297.021362  810.383789   48.060097  862.888123  -45783.156250  1662.868286
 1415.000000  8987.629883  -66623.296875  -57517.648438  9938.904297  -47578.742188  301.290100  318.018158   48.083782  862.463074  -45841.339844  1114.886230
 1416.000000  9202.760742  -66771.273438  -57464.644531  9968.531250  -47496.113281  302.188202  593.274475   48.054642  862.986084  -45759.761719  -759.939575
 1417.000000  9249.228516  -66676.898438  -57314.996094  9762.957031  -47552.039062  295.956390  683.889709   47.960304  864.683533  -45819.097656   52.402111
 1418.000000  9210.142578  -66768.671875  -57439.750000  9926.257812  -47513.492188  300.906738  607.916565   47.917328  865.459106  -45782.105469  1115.601807
 1419.000000  9132.663086  -66444.140625  -57187.585938  9731.675781  -47455.910156  295.008118  605.239075   48.013130  863.732178  -45721.058594  2500.072754
 1420.000000  9042.217773  -66367.734375  -57208.996094  9829.745117  -47379.250000  297.981049  584.825500   47.768696  868.151978  -45653.230469  2480.557129
 1421.000000  9296.123047  -66591.187500  -57171.996094  9688.798828  -47483.195312  293.708344  840.796204   47.886158  866.022400  -45752.933594  1408.666260
 1422.000000  9071.039062  -66610.742188  -57432.718750  10016.692383  -47416.027344  303.648163  585.684875   47.831249  867.016602  -45687.750000  2072.844727
 1423.000000  8912.943359  -66097.179688  -57068.367188  9735.536133  -47332.832031  295.125153  509.813568   47.927906  865.268066  -45601.062500  -21.202461
 1424.000000  9133.747070  -66593.562500  -57354.882812  9976.666016  -47378.218750  302.434814  626.944397   47.909336  865.603455  -45647.117188  2223.555176
 1425.000000  8917.896484  -66081.390625  -57051.523438  9844.592773  -47206.929688  298.431122  496.774506   47.973267  864.449951  -45473.519531  -165.088303
 1426.000000  9366.083984  -66852.281250  -57366.531250  9990.912109  -47375.617188  302.866669  884.117432   47.903637  865.706421  -45644.722656  -893.194336
 1427.000000  8924.509766  -66037.390625  -56978.835938  9891.701172  -47087.132812  299.859161  572.080383   47.832790  866.988647  -45358.800781  2616.972412
 1428.000000  8819.505859  -65925.406250  -56988.199219  9820.122070  -47168.078125  297.689301  435.718292   47.817074  867.273621  -45440.312500  -1021.035034
 1429.000000  8974.796875  -66133.960938  -57035.476562  9767.559570  -47267.917969  296.095917  612.473694   47.769249  868.141907  -45541.878906  2075.920654
 1430.000000  9097.136719  -66252.984375  -57031.035156  9758.218750  -47272.816406  295.812714  687.283508   48.046936  863.124451  -45536.746094  1007.846008
 1431.000000  8998.458008  -66252.023438  -57142.074219  9919.933594  -47222.140625  300.714996  550.750916   47.967621  864.551697  -45488.933594  782.691223
 1432.000000  9003.237305  -66176.671875  -57055.496094  9757.113281  -47298.382812  295.779236  606.717285   47.867435  866.361145  -45568.796875  -715.186890
 1433.000000  9070.372070  -66251.421875  -57068.804688  9813.972656  -47254.832031  297.502899  617.382751   47.928509  865.257202  -45523.039062  2433.270020
 1434.000000  9184.390625  -66585.578125  -57278.906250  9954.929688  -47323.976562  301.775879  730.744446   47.824566  867.137756  -45595.941406  -1426.542480
 1435.000000  9102.876953  -66438.882812  -57217.273438  9859.081055  -47358.191406  298.870300  635.219055   47.923443  865.348633  -45626.582031  442.310425
 1436.000000  9029.308594  -66444.078125  -57302.269531  9996.090820  -47306.179688  303.023651  543.955322   47.896389  865.837463  -45575.546875  348.827026
 1437.000000  8890.174805  -66389.531250  -57394.878906  9981.028320  -47413.851562  302.567047  281.153717   48.042229  863.209045  -45677.949219  1027.363159
 1438.000000  9027.714844  -66510.039062  -57365.328125  9982.719727  -47382.609375  302.618317  523.064392   47.865204  866.401550  -45653.105469  1408.481934
 1439.000000  8976.539062  -66078.328125  -56992.742188  9696.760742  -47295.980469  293.949707  574.534729   47.987209  864.198730  -45562.066406  3038.773926
 1440.000000  8991.656250  -66146.359375  -57041.761719  9853.085938  -47188.675781  298.688568  674.701172   47.799351  867.595215  -45461.550781   74.724709
 1441.000000  8911.896484  -66230.500000  -57203.511719  9903.457031  -47300.054688  300.215546  519.501892   47.752331  868.449463  -45574.628906  266.208344
 1442.000000  9021.543945  -66297.515625  -57154.027344  9914.652344  -47239.375000  300.554901  584.623596   47.995529  864.048950  -45505.160156  -825.973083
 1443.000000  9128.042969  -66293.132812  -57041.527344  9784.454102  -47257.074219  296.608063  752.856628   47.872982  866.260803  -45527.289062  1263.630127
 1444.000000  8983.240234  -66245.500000  -57156.589844  10032.873047  -47123.718750  304.138672  606.754089   47.910610  865.580444  -45392.574219  853.762695
 1445.000000  9132.000000  -66509.031250  -57267.671875  9987.541016  -47280.132812  302.764465  743.249023   47.783035  867.891418  -45553.597656  -1017.007935
 1446.000000  9037.832031  -66179.164062  -57036.828125  9744.394531  -47292.433594  295.393677  662.477600   47.850731  866.663574  -45563.453125  170.525726
 1447.000000  9023.402344  -66393.984375  -57250.445312  10048.135742  -47202.308594  304.601349  548.793701   47.951504  864.842285  -45469.683594  1150.948364
 1448.000000  8759.540039  -65988.578125  -57117.488281  9977.783203  -47139.703125  302.468689  251.122879   47.927517  865.275085  -45407.945312  -2429.789062
 1449.000000  8997.406250  -65979.500000  -56868.347656  9759.720703  -47108.625000  295.858276  797.495544   47.627014  870.734558  -45387.726562  -714.825867
 1450.000000  8934.494141  -66135.234375  -57094.582031  9940.783203  -47153.796875  301.347046  558.059021   47.790268  867.760071  -45427.000000  767.439392
 1451.000000  8903.562500  -66331.328125  -57311.542969  10107.989258  -47203.554688  306.415771  500.176636   47.756149  868.380066  -45477.988281  169.143677
 1452.000000  9130.111328  -66407.054688  -57169.945312  9792.359375  -47377.585938  296.847687  762.830750   47.753857  868.421753  -45652.105469  -876.923096
 1453.000000  9266.095703  -66552.046875  -57176.414062  9855.375000  -47321.039062  298.757965  905.839844   47.802197  867.543518  -45593.812500  -951.137878
 1454.000000  9001.668945  -66273.359375  -57145.593750  9916.659180  -47228.933594  300.615753  564.730957   47.912834  865.540283  -45497.707031  2490.628906
 1455.000000  8874.941406  -65951.765625  -56956.289062  9845.860352  -47110.429688  298.469543  535.253723   47.784328  867.867920  -45383.847656   68.462624
 1456.000000  8861.155273  -65963.484375  -56986.734375  9856.148438  -47130.585938  298.781403  491.338348   47.911591  865.562744  -45399.406250  864.634521
 1457.000000  8789.513672  -65975.179688  -57078.644531  10070.825195  -47007.820312  305.289185  459.949005   47.746464  868.556213  -45282.605469  -580.360779
 1458.000000  8715.572266  -65831.750000  -56991.269531  9937.969727  -47053.300781  301.261749  379.155792   47.699429  869.412659  -45329.785156  239.250412
 1459.000000  9000.156250  -65757.937500  -56623.414062  9577.622070  -47045.792969  290.338104  824.574524   47.790112  867.762939  -45319.000000  169.363281
 1460.000000  8818.656250  -65885.453125  -56938.695312  10005.130859  -46933.562500  303.297699  526.074463   47.692913  869.531433  -45210.281250  625.724182
 1461.000000  8986.431641  -65913.445312  -56811.976562  9748.500000  -47063.476562  295.518127  731.353333   47.803440  867.520996  -45336.203125  1146.375610
 1462.000000  9045.765625  -66232.031250  -57082.792969  9955.646484  -47127.148438  301.797607  690.662292   47.840305  866.852478  -45398.542969  372.625031
 1463.000000  9030.983398  -66089.406250  -56943.515625  9986.373047  -46957.140625  302.729065  776.202454   47.749420  868.502441  -45231.820312  -585.864563
 1464.000000  8735.179688  -65806.875000  -56935.980469  9800.410156  -47135.570312  297.091736  408.998932   47.709610  869.227112  -45411.687500  1795.030273
 1465.000000  8961.718750  -65994.085938  -56908.406250  9723.918945  -47184.488281  294.772980  667.251709   47.686855  869.641907  -45461.425781  853.323242
 1466.000000  9112.907227  -66303.203125  -57070.046875  9832.657227  -47237.390625  298.069305  763.526306   47.770466  868.119812  -45511.308594  435.598938
 1467.000000  8905.258789  -65824.843750  -56802.453125  9733.762695  -47068.691406  295.071381  573.734802   47.869633  866.321411  -45339.027344  897.850098
 1468.000000  8801.046875  -65676.375000  -56753.578125  9833.862305  -46919.714844  298.105835  598.022522   47.814056  867.328369  -45192.058594  678.708008
 1469.000000  9036.667969  -66167.937500  -57019.203125  9739.726562  -47279.476562  295.252167  698.578369   47.903107  865.716003  -45548.601562  504.704346
 1470.000000  8685.218750  -65757.054688  -56954.566406  9915.574219  -47038.992188  300.582855  337.978577   47.943100  864.993835  -45306.671875  1322.139771
 1471.000000  9081.309570  -66238.546875  -57040.367188  9918.169922  -47122.195312  300.661560  839.948059   47.624088  870.788025  -45401.402344  1674.131470
 1472.000000  9166.052734  -66166.156250  -56889.773438  9768.369141  -47121.406250  296.120453  915.570984   47.698002  869.438660  -45397.941406  1893.322876
 1473.000000  9027.318359  -65917.562500  -56764.398438  9731.375977  -47033.023438  294.999023  794.441101   47.864807  866.408752  -45303.531250  -735.789429
 1474.000000  8902.564453  -66108.359375  -57092.738281  9956.614258  -47136.125000  301.826965  465.094208   47.843426  866.795898  -45407.406250  -753.332031
 1475.000000  8903.042969  -65989.820312  -56960.343750  10048.779297  -46911.562500  304.620880  515.650696   47.947811  864.908875  -45179.074219  1912.537720
 1476.000000  8789.097656  -65584.015625  -56665.671875  9649.405273  -47016.265625  292.514160  676.444092   47.623432  870.800049  -45295.496094  3510.844971
 1477.000000  8922.789062  -66091.765625  -57052.722656  9876.805664  -47175.917969  299.407623  600.370911   47.677742  869.808105  -45453.187500  1978.450562
 1478.000000  8831.847656  -65823.882812  -56861.687500  9760.238281  -47101.449219  295.873962  628.857483   47.696156  869.472290  -45378.050781  -274.879883
 1479.000000  9066.625000  -66124.578125  -56946.355469  9948.904297  -46997.453125  301.593231  764.288391   48.062901  862.837769  -45260.804688  2071.848877
 1480.000000  8910.843750  -65973.968750  -56934.343750  9915.988281  -47018.355469  300.595398  496.840363   47.953911  864.798828  -45285.644531  -257.858490
 1481.000000  8999.621094  -65942.203125  -56817.492188  9824.468750  -46993.023438  297.821075  726.397766   47.930454  865.222046  -45261.160156  1310.358765
 1482.000000  8653.527344  -65914.007812  -57124.390625  9953.291992  -47171.097656  301.726257  272.864899   47.715229  869.124756  -45447.011719  -697.155884
 1483.000000  8732.717773  -65546.312500  -56701.277344  9778.066406  -46923.210938  296.414429  512.222839   47.876396  866.198975  -45193.300781  1019.868835
 1484.000000  8949.512695  -65909.437500  -56845.546875  9931.960938  -46913.585938  301.079620  723.749573   47.755081  868.399475  -45188.058594  2756.742920
 1485.000000  8713.073242  -65752.320312  -56936.859375  9864.169922  -47072.687500  299.024567  450.496429   47.692280  869.542969  -45349.429688  211.244965
 1486.000000  8941.731445  -65814.890625  -56750.609375  9828.833984  -46921.773438  297.953400  687.986389   47.762581  868.263123  -45195.976562  1562.852783
 1487.000000  8864.154297  -65787.375000  -56802.753906  9829.941406  -46972.812500  297.986969  685.015625   47.659981  870.132263  -45250.722656  457.338867
 1488.000000  8828.418945  -65748.609375  -56795.546875  9824.914062  -46970.632812  297.834564  691.447754   47.553642  872.078003  -45252.386719  3534.897217
 1489.000000  8827.333984  -65688.617188  -56741.199219  9728.183594  -47013.015625  294.902222  636.636658   47.705280  869.306030  -45289.289062  -1075.689331
 1490.000000  8804.778320  -65678.796875  -56747.085938  9974.837891  -46772.250000  302.379395  544.078796   47.992874  864.096741  -45038.132812  516.110901
 1491.000000  8860.664062  -66009.765625  -57045.136719  10144.233398  -46900.902344  307.514496  541.788025   47.916809  865.468445  -45169.531250  -435.064880
 1492.000000  9137.800781  -66056.257812  -56794.156250  9790.606445  -47003.550781  296.794556  861.709656   47.894920  865.864014  -45272.972656  1032.174561
 1493.000000  8916.318359  -66074.406250  -57026.503906  9945.244141  -47081.257812  301.482269  485.482330   47.892570  865.906494  -45350.765625  1150.215332
 1494.000000  8816.333984  -65951.921875  -57017.957031  10012.943359  -47005.015625  303.534515  423.984772   48.006298  863.855103  -45270.414062  -780.717468
 1495.000000  9050.550781  -66220.367188  -57058.066406  9989.875000  -47068.191406  302.835236  678.801758   47.914833  865.504150  -45336.894531  -472.609833
 1496.000000  8881.862305  -65683.109375  -56669.054688  9671.679688  -46997.375000  293.189392  691.467590   47.789433  867.775269  -45270.609375  1071.892456
 1497.000000  8699.005859  -65609.195312  -56791.164062  9786.095703  -47005.070312  296.657806  420.985565   47.830200  867.035583  -45276.828125  3059.779297
 1498.000000  8827.361328  -65711.906250  -56752.109375  9914.309570  -46837.800781  300.544525  541.911194   47.994698  864.063904  -45103.617188  628.387390
 1499.000000  8768.416016  -65649.335938  -56755.476562  9863.318359  -46892.156250  298.998749  577.206360   47.789055  867.782104  -45165.402344   91.724983
 1500.000000  8869.650391  -65827.851562  -56845.398438  9826.279297  -47019.117188  297.875946  696.000061   47.671516  869.921692  -45296.609375  1848.965210
 1501.000000  8915.170898  -65890.257812  -56841.191406  9894.277344  -46946.914062  299.937286  676.127747   47.731537  868.827820  -45222.238281  264.011017
 1502.000000  8935.125000  -65988.656250  -56935.445312  9926.314453  -47009.132812  300.908447  662.763855   47.688808  869.606262  -45286.000000  970.358215
 1503.000000  8976.680664  -66128.554688  -57046.789062  9873.648438  -47173.140625  299.311920  723.124939   47.542171  872.288452  -45455.308594  -1432.144531
 1504.000000  8728.991211  -65724.726562  -56884.316406  9880.479492  -47003.835938  299.518951  474.308258   47.694801  869.497009  -45280.488281  -863.749146
 1505.000000  8919.468750  -66183.765625  -57154.523438  10050.320312  -47104.203125  304.667572  429.640411   47.996964  864.023132  -45369.937500  -679.901001
 1506.000000  8652.367188  -65469.964844  -56699.707031  9730.179688  -46969.527344  294.962769  495.214966   47.661613  870.102478  -45247.378906  -869.267151
 1507.000000  8979.671875  -65794.210938  -56683.554688  9781.714844  -46901.839844  296.525024  823.025085   47.571499  871.750671  -45182.945312  528.995239
 1508.000000  8934.472656  -65838.218750  -56783.402344  9930.193359  -46853.210938  301.026031  738.879944   47.597248  871.279053  -45133.386719  222.421295
 1509.000000  8556.958984  -65417.039062  -56748.679688  9880.568359  -46868.109375  299.521698  366.394989   47.584858  871.505920  -45148.734375  -593.069397
 1510.000000  8669.439453  -65347.308594  -56551.953125  9882.372070  -46669.582031  299.576385  546.639893   47.628376  870.709656  -44948.632812  -1667.740356
 1511.000000  8802.269531  -65537.750000  -56609.027344  9831.168945  -46777.859375  298.024170  724.011475   47.574936  871.687683  -45058.843750  103.243134
 1512.000000  8847.406250  -65674.242188  -56704.531250  9956.096680  -46748.433594  301.811279  671.494202   47.771446  868.101990  -45022.316406  -1934.674194
 1513.000000  8681.460938  -65289.054688  -56484.816406  9810.654297  -46674.164062  297.402283  578.183167   47.757038  868.363892  -44948.566406  -481.264099
 1514.000000  8843.786133  -65664.375000  -56695.500000  9928.375977  -46767.125000  300.970947  620.985718   48.013081  863.733093  -45032.277344  2614.166016
 1515.000000  9011.898438  -65920.335938  -56796.667969  9989.394531  -46807.273438  302.820679  794.367859   47.669586  869.956909  -45084.835938  1462.946655
 1516.000000  8555.824219  -65417.507812  -56732.730469  9842.460938  -46890.269531  298.366486  401.605682   47.545700  872.223694  -45172.308594  591.699646
 1517.000000  8564.951172  -65587.179688  -56897.707031  10022.842773  -46874.863281  303.834625  397.809448   47.590263  871.406982  -45155.292969  135.610489
 1518.000000  8530.458984  -65139.273438  -56481.109375  9793.763672  -46687.343750  296.890259  428.408661   47.670368  869.942627  -44964.878906  -1243.429932
 1519.000000  8873.417969  -65616.320312  -56635.121094  9909.402344  -46725.718750  300.395752  782.266418   47.686863  869.641724  -45002.656250  1808.332397
 1520.000000  8796.320312  -65614.679688  -56704.109375  9926.242188  -46777.867188  300.906250  641.985168   47.760059  868.308960  -45052.160156  -2017.324097
 1521.000000  8649.248047  -65129.042969  -56347.097656  9639.286133  -46707.812500  292.207397  682.170593   47.479458  873.440613  -44992.246094  -740.351501
 1522.000000  8753.411133  -65513.398438  -56623.468750  9772.261719  -46851.207031  296.238464  656.701477   47.447399  874.030762  -45136.796875  1680.010132
 1523.000000  8904.131836  -65742.015625  -56714.000000  9921.141602  -46792.859375  300.751617  716.337219   47.870972  866.297180  -45063.144531  2629.303223
 1524.000000  8791.736328  -65413.972656  -56495.359375  9666.222656  -46829.136719  293.023956  662.583435   47.836903  866.914124  -45100.656250  -2140.496338
 1525.000000  8603.493164  -65460.972656  -56716.101562  9926.902344  -46789.199219  300.926270  378.964752   47.789062  867.781982  -45062.445312  1065.224854
 1526.000000  8856.196289  -65756.687500  -56784.492188  9940.223633  -46844.269531  301.330078  669.707764   47.696907  869.458618  -45120.843750  3657.799561
 1527.000000  8988.781250  -65854.875000  -56750.835938  9726.013672  -47024.820312  294.836487  716.071838   47.944592  864.966919  -45292.445312  1390.944214
 1528.000000  8685.357422  -65697.257812  -56888.449219  9943.416016  -46945.031250  301.426849  466.586426   47.547100  872.197998  -45227.019531  915.070374
 1529.000000  8745.841797  -65547.335938  -56685.429688  9816.635742  -46868.792969  297.583618  676.377014   47.479774  873.434814  -45153.214844  1289.844971
 1530.000000  8847.230469  -65695.992188  -56732.949219  9873.833008  -46859.117188  299.317505  654.092834   47.773819  868.058838  -45132.914062  2246.476074
 1531.000000  8808.384766  -65911.156250  -56990.402344  9944.359375  -47046.042969  301.455444  551.543030   47.798859  867.604126  -45318.933594  426.231567
 1532.000000  9011.195312  -66173.421875  -57047.347656  10134.046875  -46913.300781  307.205688  650.217285   47.772686  868.079468  -45187.140625  525.717896
 1533.000000  8698.685547  -65927.296875  -57119.664062  10067.236328  -47052.429688  305.180389  291.661102   47.993187  864.091125  -45318.300781  1247.154053
 1534.000000  8956.712891  -66045.656250  -56964.851562  9983.046875  -46981.804688  302.628235  657.742188   47.860226  866.491638  -45252.480469  -537.648010
 1535.000000  9044.177734  -66020.117188  -56865.582031  9849.915039  -47015.667969  298.592438  760.896057   47.842941  866.804688  -45286.968750  725.511108
 1536.000000  8941.281250  -65963.773438  -56903.457031  9946.505859  -46956.953125  301.520538  588.562012   47.963737  864.621643  -45223.886719  -266.634979
 1537.000000  8716.619141  -65860.046875  -57021.667969  9899.714844  -47121.953125  300.102081  428.778778   47.653610  870.248596  -45400.093750  321.118011
 1538.000000  9132.076172  -66165.210938  -56919.742188  9864.656250  -47055.085938  299.039307  785.995056   47.888550  865.979187  -45324.738281  2921.541016
 1539.000000  8939.931641  -65961.000000  -56902.246094  9849.447266  -47052.796875  298.578278  643.676758   47.829731  867.044128  -45324.574219  -267.966095
 1540.000000  8976.193359  -66215.921875  -57120.257812  9992.919922  -47127.335938  302.927551  500.903229   47.906044  865.662964  -45396.355469  424.864990
 1541.000000  9041.523438  -66063.765625  -56905.835938  9842.460938  -47063.375000  298.366486  726.197510   47.837852  866.896912  -45334.859375  1529.719482
 1542.000000  8702.164062  -65677.742188  -56862.324219  9781.120117  -47081.203125  296.506989  369.178375   47.944027  864.977112  -45348.851562  1449.225952
 1543.000000  8846.389648  -65991.312500  -57026.875000  9986.259766  -47040.617188  302.725647  470.882965   47.920773  865.396851  -45309.105469  2280.934082
 1544.000000  8990.319336  -66289.750000  -57186.800781  9965.130859  -47221.671875  302.085144  593.390442   47.903648  865.706238  -45490.777344  1593.347046
 1545.000000  9005.429688  -66240.000000  -57122.394531  9937.683594  -47184.710938  301.253082  584.482788   47.975716  864.405823  -45451.210938  273.770294
 1546.000000  9026.599609  -66277.687500  -57136.031250  10068.955078  -47067.078125  305.232483  563.547913   48.078999  862.548889  -45329.847656  550.215393
 1547.000000  8969.721680  -65832.554688  -56738.660156  9891.608398  -46847.050781  299.856354  663.093811   48.000542  863.958740  -45112.656250  1405.526855
 1548.000000  8993.260742  -66052.757812  -56941.207031  9802.851562  -47138.355469  297.165771  639.268860   47.962303  864.647522  -45405.343750  231.727539
 1549.000000  8719.408203  -65424.007812  -56579.597656  9686.087891  -46893.507812  293.626160  599.070129   47.583916  871.523193  -45174.167969  1480.127441
 1550.000000  8549.210938  -65631.226562  -56945.667969  9988.531250  -46957.136719  302.794495  239.604355   47.867836  866.353882  -45227.535156  2079.589355
 1551.000000  8872.618164  -65938.679688  -56949.109375  9999.968750  -46949.140625  303.141205  638.289001   47.776661  868.007202  -45222.835938  3030.884033
 1552.000000  8861.150391  -65792.070312  -56809.160156  9900.984375  -46908.175781  300.140594  674.713867   47.751255  868.469055  -45182.789062  632.304260
 1553.000000  8955.710938  -65987.914062  -56923.527344  10119.961914  -46803.566406  306.778717  702.648987   47.640865  870.481384  -45082.167969  2003.633911
 1554.000000  9039.295898  -66158.234375  -56991.718750  9903.202148  -47088.515625  300.207794  705.816406   47.758694  868.333801  -45362.859375  311.226685
 1555.000000  8631.156250  -65703.476562  -56953.035156  9900.742188  -47052.292969  300.133240  335.751984   47.776455  868.010986  -45325.996094   37.697124
 1556.000000  8652.476562  -65399.882812  -56628.359375  9780.730469  -46847.628906  296.495178  547.025696   47.718231  869.070068  -45123.433594  -2199.503174
 1557.000000  8832.660156  -65867.937500  -56903.394531  9950.244141  -46953.148438  301.633850  565.878418   47.836788  866.916199  -45224.671875  -741.232361
 1558.000000  8791.134766  -65402.585938  -56493.941406  9821.644531  -46672.296875  297.735443  757.270813   47.647907  870.352722  -44950.644531  -151.085495
 1559.000000  9155.357422  -65810.304688  -56534.257812  9874.981445  -46659.277344  299.352325  1065.179077   47.864891  866.407227  -44929.785156  1450.508545
 1560.000000  8726.877930  -65456.898438  -56604.507812  9781.270508  -46823.238281  296.511536  587.927063   47.852390  866.633545  -45094.195312  848.951904
 1561.000000  8969.576172  -65944.750000  -56846.085938  9967.443359  -46878.640625  302.155243  616.761719   48.020283  863.603577  -45143.531250  -72.498505
 1562.000000  8819.843750  -65706.203125  -56764.007812  10011.047852  -46752.960938  303.477081  600.568176   47.886337  866.019165  -45022.691406  644.472046
 1563.000000  8826.011719  -65773.460938  -56818.152344  9928.616211  -46889.535156  300.978210  579.635681   47.961277  864.666016  -45156.558594  257.812042
 1564.000000  8813.110352  -65709.718750  -56779.664062  9904.335938  -46875.328125  300.242188  605.418030   47.755711  868.388000  -45149.781250  -663.255371
 1565.000000  8803.808594  -65614.640625  -56689.718750  9845.225586  -46844.492188  298.450287  606.797058   47.816837  867.277893  -45116.734375  1032.175781
 1566.000000  8916.566406  -65670.750000  -56627.082031  9884.876953  -46742.203125  299.652283  645.845947   48.103931  862.101807  -45004.070312  559.070129
 1567.000000  8785.147461  -65492.433594  -56584.656250  9904.597656  -46680.058594  300.250122  632.301270   47.965855  864.583496  -44946.917969  277.261383
 1568.000000  8844.402344  -65852.617188  -56896.238281  9908.989258  -46987.250000  300.383240  590.591492   47.822247  867.179810  -45259.296875  1012.494202
 1569.000000  8945.130859  -65721.187500  -56654.820312  9939.540039  -46715.281250  301.309357  845.369446   47.656914  870.188232  -44993.300781  1505.264893
 1570.000000  8752.792969  -65866.062500  -56988.632812  10059.498047  -46929.132812  304.945801  339.438019   47.983635  864.263123  -45195.347656  105.387451
 1571.000000  8642.666016  -65664.679688  -56904.648438  9979.042969  -46925.605469  302.506866  368.094818   47.784157  867.871033  -45199.027344  1148.165649
 1572.000000  8870.757812  -65599.679688  -56610.308594  9704.994141  -46905.312500  294.199280  700.117188   47.853569  866.612183  -45176.226562  2985.024170
 1573.000000  8847.339844  -65859.031250  -56909.242188  9928.045898  -46981.195312  300.960938  605.028625   47.913788  865.523010  -45249.933594  2442.739014
 1574.000000  8904.219727  -65827.093750  -56803.839844  9836.838867  -46967.000000  298.196045  730.212891   47.712105  869.181641  -45243.027344  657.759888
 1575.000000  8766.291016  -65713.203125  -56825.261719  9848.897461  -46976.363281  298.561615  444.658905   47.997391  864.015442  -45242.082031  2255.350586
 1576.000000  8672.117188  -65749.171875  -56964.238281  10048.671875  -46915.566406  304.617615  356.956390   47.777668  867.988953  -45189.222656  1415.514038
 1577.000000  8832.128906  -65670.132812  -56716.886719  9886.664062  -46830.222656  299.706482  620.600525   47.793877  867.694580  -45103.296875  2146.786621
 1578.000000  8785.612305  -65685.812500  -56787.179688  9864.745117  -46922.433594  299.042023  465.604523   47.894272  865.875732  -45191.878906  2677.095947
 1579.000000  8797.349609  -65635.234375  -56718.898438  9858.207031  -46860.691406  298.843811  520.061584   47.872234  866.274292  -45130.933594  -916.778015
 1580.000000  8760.736328  -65623.000000  -56740.515625  9805.259766  -46935.257812  297.238770  489.936523   47.853069  866.621277  -45206.191406  859.223328
 1581.000000  8873.986328  -65575.828125  -56590.437500  9883.161133  -46707.277344  299.600281  731.210938   47.668911  869.969238  -44984.863281  1118.417603
 1582.000000  8766.529297  -65594.437500  -56699.097656  9987.935547  -46711.164062  302.776428  550.385498   47.898636  865.796814  -44980.449219  -78.137894
 1583.000000  8719.313477  -65798.187500  -56964.562500  10067.582031  -46896.980469  305.190857  326.552124   47.836456  866.922241  -45168.515625  172.459427
 1584.000000  8702.298828  -65763.312500  -56947.000000  9925.370117  -47021.628906  300.879822  388.806671   47.888195  865.985596  -45291.292969  -484.003052
 1585.000000  8760.255859  -65578.625000  -56684.613281  9749.835938  -46934.777344  295.558624  548.952332   47.753128  868.434998  -45209.320312  1276.102051
 1586.000000  8890.125000  -65715.789062  -56714.535156  9928.332031  -46786.203125  300.969604  703.289551   47.863091  866.439819  -45056.773438  2377.693848
 1587.000000  8657.597656  -65414.128906  -56640.898438  9936.107422  -46704.789062  301.205292  567.387512   47.735180  868.761475  -44979.980469  891.086670
 1588.000000  8923.135742  -65476.281250  -56430.777344  9775.013672  -46655.765625  296.321869  859.260071   47.761086  868.290283  -44930.023438  404.020508
 1589.000000  8879.177734  -65735.687500  -56734.578125  9960.058594  -46774.519531  301.931366  657.808899   47.706177  869.289673  -45050.761719  1442.612549
 1590.000000  8793.099609  -65402.656250  -56491.113281  9830.396484  -46660.718750  298.000763  667.253479   47.822285  867.179138  -44932.765625  -417.912903
 1591.000000  8658.908203  -65196.195312  -56420.277344  9662.259766  -46758.015625  292.903839  662.276367   47.609131  871.061646  -45037.761719  -388.748444
 1592.000000  8914.057617  -65979.570312  -56954.023438  9955.348633  -46998.675781  301.788574  593.649719   47.819088  867.237061  -45270.835938  1080.138672
 1593.000000  8739.580078  -65587.742188  -56720.722656  9862.565430  -46858.156250  298.975952  622.742859   47.654152  870.238708  -45136.277344  670.769958
 1594.000000  8709.821289  -65627.820312  -56808.261719  9951.910156  -46856.351562  301.684357  364.023071   47.872379  866.271667  -45126.585938  1742.562256
 1595.000000  8815.175781  -65655.218750  -56720.156250  9891.876953  -46828.281250  299.864502  669.446960   47.689686  869.590271  -45105.117188  1509.437622
 1596.000000  8788.108398  -65596.742188  -56687.300781  10035.200195  -46652.101562  304.209229  631.040955   47.794395  867.685120  -44925.156250  -408.639862
 1597.000000  8636.995117  -65242.792969  -56488.324219  9978.546875  -46509.777344  302.491821  633.997620   47.622849  870.810730  -44789.031250  1421.968018
 1598.000000  8622.136719  -65438.914062  -56704.667969  10100.782227  -46603.886719  306.197296  396.084625   47.809731  867.406799  -44876.386719  1712.680420
 1599.000000  8589.513672  -65096.257812  -56394.394531  10001.851562  -46392.542969  303.198303  525.811584   47.769135  868.143982  -44666.507812  804.600342
 1600.000000  8674.021484  -65189.859375  -56407.246094  9837.964844  -46569.281250  298.230194  633.698975   47.689037  869.602112  -44846.140625  3103.353027
 1601.000000  8618.455078  -64832.710938  -56085.000000  9680.968750  -46404.031250  293.470978  715.872986   47.792542  867.718811  -44677.152344  1268.451416
 1602.000000  8225.652344  -64396.656250  -56055.289062  9868.302734  -46186.984375  299.149872  313.421356   47.904182  865.696594  -44456.070312  -1434.710815
 1603.000000  8484.925781  -64603.046875  -56000.765625  9859.725586  -46141.039062  298.889862  668.345459   47.691540  869.556458  -44417.808594  -1734.984497
 1604.000000  8125.170898  -64151.742188  -55905.562500  9949.353516  -45956.210938  301.606842  288.311920   47.959763  864.693298  -44223.289062  1315.479736
 1605.000000  8325.880859  -64361.750000  -55896.492188  9802.085938  -46094.406250  297.142548  507.021393   47.639748  870.501831  -44373.046875  3447.813721
 1606.000000  8285.759766  -64382.867188  -55969.843750  10030.742188  -45939.101562  304.074097  506.015900   47.654308  870.235840  -44217.218750   25.623873
 1607.000000  8444.966797  -64242.878906  -55678.902344  9686.217773  -45992.683594  293.630096  841.362793   47.515167  872.784180  -44275.828125  -181.323456
 1608.000000  8278.533203  -64088.351562  -55676.574219  9672.833984  -46003.742188  293.224365  573.638733   47.799114  867.599487  -44276.625000  1531.101440
 1609.000000  8233.316406  -63910.218750  -55553.949219  9817.371094  -45736.578125  297.605896  580.298035   47.687740  869.625732  -44013.484375  -212.915085
 1610.000000  8361.259766  -64259.625000  -55761.000000  10024.054688  -45736.945312  303.871368  722.359375   47.456917  873.855469  -44022.191406  -87.558495
 1611.000000  7992.067383  -63903.324219  -55775.523438  10037.447266  -45738.078125  304.277344  229.993912   47.428936  874.371033  -44024.335938  1402.796143
 1612.000000  8078.621582  -63747.570312  -55540.937500  9811.648438  -45729.289062  297.432434  491.835114   47.493649  873.179626  -44013.210938  752.391113
 1613.000000  8486.080078  -64195.691406  -55589.398438  9928.029297  -45661.367188  300.960419  873.955566   47.693005  869.529785  -43938.085938  1073.536987
 1614.000000  8402.035156  -64263.097656  -55735.285156  9988.866211  -45746.417969  302.804657  771.542175   47.370815  875.443787  -44034.777344  826.989319
 1615.000000  8168.657715  -63927.414062  -55616.722656  9803.632812  -45813.089844  297.189453  541.570190   47.644703  870.411255  -44091.550781  817.603394
 1616.000000  8288.699219  -63894.539062  -55471.464844  9827.762695  -45643.703125  297.920929  729.324402   47.595387  871.313171  -43923.949219  -114.366821
 1617.000000  8317.401367  -64053.851562  -55589.828125  9750.637695  -45839.191406  295.582947  715.678711   47.227024  878.109253  -44132.746094  529.448059
 1618.000000  8285.056641  -63942.460938  -55522.015625  9906.619141  -45615.398438  300.311401  785.035828   47.241493  877.840271  -43908.429688  -953.867676
 1619.000000  8050.055664  -63526.632812  -55338.917969  9761.394531  -45577.523438  295.909027  699.229797   47.115887  880.180542  -43875.093750  1767.290283
 1620.000000  7990.348633  -63539.414062  -55410.078125  9973.732422  -45436.343750  302.345886  512.320251   47.394745  875.001770  -43723.835938  2229.738281
 1621.000000  8168.162109  -63253.031250  -54945.511719  9720.872070  -45224.640625  294.680603  1028.164429   47.077621  880.895935  -43523.593750  -201.248322
 1622.000000  7855.498047  -63270.117188  -55261.703125  10061.007812  -45200.695312  304.991577  520.674622   47.259052  877.514160  -43493.093750  2109.963379
 1623.000000  8127.322754  -63263.585938  -54986.234375  9699.270508  -45286.964844  294.025757  892.539124   47.339699  876.019226  -43576.449219  1572.735596
 1624.000000  8299.230469  -63664.421875  -55226.914062  9983.901367  -45243.011719  302.654144  848.496582   47.397575  874.949524  -43530.402344  3600.408447
 1625.000000  8019.397461  -63512.437500  -55346.148438  9940.056641  -45406.093750  301.325012  555.126587   47.332283  876.156494  -43695.843750  1130.525757
 1626.000000  8222.230469  -63611.335938  -55250.121094  9936.543945  -45313.578125  301.218536  878.603821   47.292053  876.901794  -43604.781250  -724.033630
 1627.000000  8204.577148  -63413.476562  -55082.394531  9868.985352  -45213.410156  299.170563  817.799988   47.465363  873.700012  -43498.351562  -1279.307983
 1628.000000  8016.890625  -63271.781250  -55124.281250  9894.132812  -45230.148438  299.932892  710.902527   47.219166  878.255371  -43523.988281  -218.727753
 1629.000000  8107.598633  -63525.902344  -55274.628906  9893.853516  -45380.773438  299.924408  819.508484   47.058357  881.256592  -43680.421875  2686.767090
 1630.000000  7739.577637  -62976.500000  -55087.300781  9856.849609  -45230.453125  298.802673  366.475494   47.507599  872.923218  -43513.871094  1191.475830
 1631.000000  8036.663086  -63135.707031  -54962.121094  9852.917969  -45109.203125  298.683472  810.311218   47.211048  878.406372  -43403.335938  486.205627
 1632.000000  8058.078125  -63125.250000  -54919.457031  9898.654297  -45020.804688  300.069946  747.248352   47.488640  873.271729  -43304.906250    3.903982
 1633.000000  7712.886230  -62623.296875  -54751.460938  9797.755859  -44953.703125  297.011292  473.221649   47.501625  873.033020  -43237.335938  -1109.202759
 1634.000000  7970.956055  -62953.742188  -54841.023438  9997.788086  -44843.234375  303.075104  679.120300   47.530495  872.502747  -43125.824219  102.974403
 1635.000000  7916.319336  -62958.742188  -54906.726562  9891.506836  -45015.218750  299.853271  747.970398   47.420605  874.524597  -43301.777344  393.412994
 1636.000000  7677.107422  -62760.476562  -54946.609375  9953.541016  -44993.070312  301.733795  487.084625   47.228981  878.072876  -43286.554688  1163.689697
 1637.000000  7544.458984  -62171.726562  -54476.324219  9788.290039  -44688.035156  296.724335  497.056427   47.420013  874.535522  -42974.617188  1460.101440
 1638.000000  7789.025391  -62378.445312  -54434.304688  9831.410156  -44602.894531  298.031494  754.865723   47.402370  874.861023  -42890.113281  887.455017
 1639.000000  7604.810547  -62148.695312  -54382.500000  9856.621094  -44525.878906  298.795746  573.689697   47.367474  875.505554  -42814.359375  4109.880371
 1640.000000  7610.673340  -62480.796875  -54721.925781  10086.040039  -44635.886719  305.750397  487.712891   47.372456  875.413513  -42924.187500  1373.650513
 1641.000000  7723.208984  -62564.621094  -54702.605469  10086.730469  -44615.875000  305.771332  504.440643   47.527847  872.551331  -42898.558594  -1611.066406
 1642.000000  7644.578125  -62193.417969  -54418.218750  9962.876953  -44455.343750  302.016815  652.465393   47.359291  875.656799  -42744.117188  -127.910957
 1643.000000  7674.061523  -62328.261719  -54496.535156  9826.852539  -44669.683594  297.893341  545.681396   47.353485  875.764221  -42958.667969  856.228516
 1644.000000  7821.739258  -62719.621094  -54742.273438  9954.013672  -44788.257812  301.748108  740.602539   47.122635  880.054504  -43085.585938  -2477.432373
 1645.000000  7634.013184  -62327.281250  -54529.214844  9906.648438  -44622.566406  300.312286  581.139160   47.368729  875.482361  -42911.000000  2959.761475
 1646.000000  7547.955078  -62158.984375  -54463.609375  9992.347656  -44471.261719  302.910187  542.373779   47.259758  877.501038  -42763.632812  651.859009
 1647.000000  7576.442383  -62111.289062  -54379.199219  9855.860352  -44523.339844  298.772675  521.564880   47.388786  875.111816  -42811.050781  973.074890
 1648.000000  7440.087891  -61665.542969  -54056.136719  9850.400391  -44205.734375  298.607178  523.466980   47.249943  877.683350  -42498.460938  414.832886
 1649.000000  7577.194336  -61672.238281  -53927.820312  9816.289062  -44111.531250  297.573120  842.578125   47.233017  877.997864  -42404.867188  991.341125
 1650.000000  7216.803711  -61494.132812  -54131.250000  10139.428711  -43991.820312  307.368835  341.629120   47.186901  878.855896  -42286.824219  1052.310791
 1651.000000  7315.793945  -61468.687500  -54008.011719  9920.470703  -44087.539062  300.731293  409.834015   47.383724  875.205322  -42375.429688  -1218.040039
 1652.000000  7524.995117  -62003.304688  -54346.121094  10027.792969  -44318.328125  303.984680  584.611023   47.219063  878.257324  -42612.171875  1685.645996
 1653.000000  7459.684570  -62120.718750  -54506.398438  10237.519531  -44268.878906  310.342377  362.832764   47.448833  874.004333  -42554.417969  1010.286743
 1654.000000  7383.497070  -61505.710938  -53977.640625  9788.837891  -44188.804688  296.740936  580.287598   47.333256  876.138489  -42478.519531  1514.622925
 1655.000000  7291.259277  -61482.078125  -54031.714844  9921.365234  -44110.351562  300.758423  465.986420   47.296326  876.822571  -42401.402344  389.695862
 1656.000000  7268.605469  -61244.316406  -53822.835938  9822.245117  -44000.589844  297.753662  474.889496   47.433498  874.286926  -42286.683594  1207.949219
 1657.000000  7423.534668  -61469.703125  -53894.050781  9724.624023  -44169.425781  294.794342  632.727478   47.230240  878.049438  -42462.863281  -331.854340
 1658.000000  7097.339844  -60994.523438  -53739.828125  9920.569336  -43819.257812  300.734283  499.290192   47.081547  880.822510  -42118.070312  3344.261963
 1659.000000  7272.770996  -61445.695312  -54024.390625  9976.108398  -44048.281250  302.417908  564.466736   47.123287  880.042297  -42345.582031  -2360.121338
 1660.000000  7031.301270  -60988.820312  -53800.390625  9820.141602  -43980.250000  297.689880  503.937134   46.585182  890.207703  -42296.996094  -610.148743
 1661.000000  7206.169922  -61369.890625  -54006.605469  10143.399414  -43863.207031  307.489197  541.098938   46.941071  883.458496  -42167.093750  1207.613037
 1662.000000  6988.503906  -60888.023438  -53752.558594  9987.702148  -43764.855469  302.769348  433.695770   46.806866  885.991516  -42073.589844  3177.065186
 1663.000000  6859.491211  -60348.546875  -53334.269531  9751.968750  -43582.300781  295.623291  460.866547   46.893501  884.354675  -41887.906250  -930.997314
 1664.000000  6847.090820  -60218.230469  -53218.054688  9869.080078  -43348.976562  299.173431  473.832672   47.117771  880.145325  -41646.476562  -800.724976
 1665.000000  7044.610352  -60473.179688  -53277.441406  10031.615234  -43245.828125  304.100555  648.336670   46.954338  883.208862  -41549.234375  1461.215820
 1666.000000  7065.505859  -60353.519531  -53106.503906  10118.077148  -42988.425781  306.721588  799.147949   47.099617  880.484558  -41286.582031  1740.628906
 1667.000000  7112.605469  -59905.835938  -52609.527344  9694.822266  -42914.703125  293.890930  1098.098999   46.993298  882.476624  -41216.703125  2801.040771
 1668.000000  6834.474609  -59604.195312  -52587.562500  9799.775391  -42787.789062  297.072510  680.725891   47.171471  879.143372  -41083.351562   47.925968
 1669.000000  6475.087891  -59029.039062  -52375.699219  9810.204102  -42565.496094  297.388641  518.231018   47.031570  881.758484  -40866.113281  608.971069
 1670.000000  6680.375000  -59245.285156  -52402.425781  9973.522461  -42428.902344  302.339508  682.095459   47.141949  879.693970  -40725.531250  -779.391479
 1671.000000  6742.038574  -59334.992188  -52411.218750  9844.183594  -42567.035156  298.418701  700.706482   47.152115  879.504272  -40863.296875  310.310486
 1672.000000  6314.991211  -58397.687500  -51904.402344  9662.884766  -42241.515625  292.922791  588.493408   46.992466  882.492249  -40543.546875  2910.222412
 1673.000000  6442.410156  -58700.382812  -52099.992188  9857.626953  -42242.367188  298.826233  567.032471   46.892689  884.369995  -40548.000000  1099.040405
 1674.000000  6118.167480  -58432.328125  -52126.773438  10127.743164  -41999.031250  307.014587  156.295975   47.290237  876.935486  -40290.300781  -1559.410400
 1675.000000  6491.458984  -58488.652344  -51818.320312  9698.777344  -42119.542969  294.010834  840.149658   46.956429  883.169495  -40422.875000  407.809570
 1676.000000  6088.013184  -58417.664062  -52160.765625  10078.679688  -42082.085938  305.527283   86.688324   47.334267  876.119751  -40371.765625  1421.153809
 1677.000000  6629.135742  -58495.328125  -51693.308594  9770.251953  -41923.054688  296.177551  816.587097   47.126701  879.978577  -40220.234375  1909.163818
 1678.000000  6147.289062  -57787.742188  -51425.312500  9661.064453  -41764.250000  292.867584  628.403137   47.123566  880.037109  -40061.542969  670.779541
 1679.000000  6340.041992  -57929.000000  -51413.609375  9640.922852  -41772.687500  292.257019  884.419739   46.955788  883.181580  -40076.042969  1190.290283
 1680.000000  6340.748047  -57963.238281  -51426.875000  9968.824219  -41458.050781  302.197083  697.755798   47.271393  877.285034  -39750.000000  -3901.386963
 1681.000000  6031.125977  -57753.718750  -51533.796875  9936.571289  -41597.226562  301.219330  452.583099   46.913078  883.985596  -39902.125000  -1447.088623
 1682.000000  6058.541504  -57511.531250  -51270.730469  9831.937500  -41438.792969  298.047485  552.652649   47.145145  879.634277  -39735.304688  238.392166
 1683.000000  6249.021484  -57138.410156  -50672.812500  9570.535156  -41102.277344  290.123260  956.082703   47.067654  881.082520  -39401.589844  2596.013184
 1684.000000  5953.795898  -56628.015625  -50487.335938  9755.009766  -40732.328125  295.715485  889.182678   46.871403  884.771606  -39038.730469  204.668503
 1685.000000  5749.132812  -56398.074219  -50470.960938  9804.056641  -40666.906250  297.202301  721.845764   46.789047  886.328918  -38976.285156  344.484100
 1686.000000  5660.055664  -56136.421875  -50244.863281  10001.425781  -40243.437500  303.185394  580.362000   47.269241  877.325012  -38535.464844  -3683.047119
 1687.000000  5655.314941  -56149.660156  -50304.253906  9861.046875  -40443.207031  298.929901  611.575500   47.018833  881.997375  -38744.285156  -176.602966
 1688.000000  5415.708984  -55375.648438  -49746.316406  9806.376953  -39939.937500  297.272644  485.341827   47.442329  874.124146  -38225.710938  358.868439
 1689.000000  5709.593750  -55609.941406  -49691.628906  9922.611328  -39769.015625  300.796173  825.246826   47.525898  872.587097  -38051.769531  -1358.110474
 1690.000000  5596.125977  -55559.167969  -49766.945312  10037.591797  -39729.351562  304.281738  719.200928   47.417862  874.575195  -38016.011719  689.942200
 1691.000000  5451.429688  -55176.750000  -49524.933594  9818.414062  -39706.519531  297.637512  691.403015   47.197193  878.664246  -38001.152344  -1742.432739
 1692.000000  4903.645508  -54363.101562  -49266.167969  9928.765625  -39337.402344  300.982758  322.137848   46.980789  882.711609  -37639.855469  -3211.828857
 1693.000000  5142.449219  -54524.792969  -49187.566406  9985.302734  -39202.265625  302.696625  422.151154   47.563877  871.890381  -37483.648438  -489.405243
 1694.000000  5072.458008  -54415.339844  -49131.210938  10003.257812  -39127.953125  303.240906  367.654053   47.549316  872.157349  -37409.863281  1348.537598
 1695.000000  4923.412109  -53839.296875  -48675.187500  9726.335938  -38948.851562  294.846252  553.697693   47.124107  880.026978  -37246.125000  793.622498
 1696.000000  5154.047852  -53845.441406  -48490.136719  9634.402344  -38855.734375  292.059357  805.671204   47.314056  876.494019  -37146.144531  604.998352
 1697.000000  4803.919434  -53430.062500  -48409.605469  9871.823242  -38537.781250  299.256592  480.617432   47.546818  872.203186  -36819.781250  710.313660
 1698.000000  5087.790039  -53888.363281  -48571.617188  9840.152344  -38731.464844  298.296509  703.600830   47.488094  873.281738  -37015.585938  -2109.422852
 1699.000000  5182.167969  -54021.921875  -48609.933594  9943.857422  -38666.078125  301.440247  616.281372   47.813663  867.335449  -36938.433594  -4197.219238
 1700.000000  5121.571289  -53868.031250  -48513.796875  9825.037109  -38688.757812  297.838287  557.998169   47.952675  864.821106  -36956.093750  817.184631
 1701.000000  5146.754883  -54074.261719  -48698.777344  9940.165039  -38758.613281  301.328278  496.471680   48.009323  863.800720  -37023.902344  857.271912
 1702.000000  5113.012695  -53753.410156  -48396.800781  9834.652344  -38562.148438  298.129761  675.815857   47.840683  866.845642  -36833.531250  778.551453
 1703.000000  4855.827148  -53420.437500  -48349.589844  9763.387695  -38586.203125  295.969452  493.474365   47.656418  870.197327  -36864.242188  2441.659912
 1704.000000  5198.798828  -53519.488281  -48108.710938  9855.038086  -38253.671875  298.747742  617.902283   48.213417  860.144104  -36511.585938  -418.312744
 1705.000000  5163.812988  -53523.398438  -48094.910156  9827.080078  -38267.828125  297.900238  702.882385   47.892071  865.915527  -36537.351562  1251.941650
 1706.000000  5074.661133  -53467.570312  -48161.394531  9838.405273  -38322.988281  298.243530  631.432190   48.090355  862.345215  -36585.347656  2458.873535
 1707.000000  4957.023438  -53603.042969  -48418.625000  9914.380859  -38504.242188  300.546692  528.708374   47.684494  869.684937  -36781.265625  -663.854004
 1708.000000  4789.162598  -53281.367188  -48267.218750  9970.318359  -38296.898438  302.242371  406.858521   47.816425  867.285400  -36569.156250  -929.689270
 1709.000000  5117.957520  -53710.921875  -48349.742188  9889.142578  -38460.601562  299.781586  792.135193   47.622368  870.819519  -36739.871094  -479.124176
 1710.000000  5217.779297  -53531.132812  -48081.390625  9824.680664  -38256.710938  297.827484  797.704895   48.098991  862.190369  -36518.757812  1047.531372
 1711.000000  5062.740234  -53644.875000  -48371.320312  10091.283203  -38280.039062  305.909332  638.185669   47.882053  866.096680  -36549.925781  -3514.139160
 1712.000000  4925.394531  -53536.406250  -48402.824219  10253.133789  -38149.691406  310.815704  526.068298   47.653378  870.252808  -36427.839844  1013.034973
 1713.000000  5085.630371  -53449.359375  -48133.855469  9739.690430  -38394.164062  295.251068  694.754211   48.036964  863.303650  -36658.453125  218.454773
 1714.000000  4993.833984  -53362.660156  -48132.625000  9922.492188  -38210.132812  300.792572  555.813416   48.204075  860.310791  -36468.382812  1471.483398
 1715.000000  5109.296387  -53272.312500  -47929.714844  9771.660156  -38158.054688  296.220215  629.924622   48.399502  856.837036  -36409.242188  -1787.988037
 1716.000000  5066.196289  -53713.039062  -48423.160156  10037.666016  -38385.492188  304.283966  648.744141   47.836037  866.929810  -36657.042969  -1303.022949
 1717.000000  5282.673828  -53931.691406  -48448.906250  10068.466797  -38380.437500  305.217682  617.764648   48.376877  857.237793  -36632.445312  -957.899475
 1718.000000  5088.398438  -53087.257812  -47780.078125  9681.490234  -38098.585938  293.486786  675.264709   48.373642  857.295105  -36350.710938  977.955322
 1719.000000  4860.192383  -53294.703125  -48208.238281  10062.997070  -38145.242188  305.051880  545.556396   47.843048  866.802795  -36416.539062  2956.053711
 1720.000000  5058.300293  -53646.023438  -48363.945312  10026.851562  -38337.093750  303.956146  464.057831   48.217422  860.072632  -36594.863281  2605.309814
 1721.000000  4746.832031  -53004.781250  -48030.820312  9901.877930  -38128.941406  300.167664  373.098236   48.274990  859.046997  -36384.628906  -410.141571
 1722.000000  4968.497070  -53324.605469  -48125.195312  9953.300781  -38171.894531  301.726501  538.364258   48.339920  857.893127  -36425.238281  2916.149170
 1723.000000  5131.639648  -53542.304688  -48194.550781  9862.004883  -38332.546875  298.958954  622.841187   48.209522  860.213623  -36590.601562  -190.957581
 1724.000000  5023.400391  -53460.929688  -48208.101562  9954.874023  -38253.226562  301.774200  476.271637   48.342903  857.840210  -36506.460938  -1592.806396
 1725.000000  5321.124023  -53848.773438  -48304.343750  10022.626953  -38281.718750  303.828064  826.750244   48.367470  857.404480  -36534.066406  727.013123
 1726.000000  5395.146484  -53997.617188  -48377.261719  10114.400391  -38262.859375  306.610107  994.284485   47.840614  866.846863  -36534.242188  -1980.332153
 1727.000000  4928.489258  -52884.347656  -47735.878906  9700.962891  -38034.914062  294.077087  556.405701   48.503155  855.005981  -36282.359375  360.930054
 1728.000000  4921.748047  -53119.808594  -47968.398438  9779.333984  -38189.062500  296.452850  635.419983   48.129829  861.637939  -36449.996094  1661.712158
 1729.000000  4984.185547  -53404.574219  -48189.523438  9980.695312  -38208.828125  302.556946  598.614319   48.113514  861.930115  -36470.351562  -736.292297
 1730.000000  5367.174316  -54021.707031  -48419.914062  10027.206055  -38392.707031  303.966888  692.682129   48.533100  854.478394  -36639.070312  249.493729
 1731.000000  5446.612305  -54105.320312  -48438.820312  10053.830078  -38384.992188  304.773987  768.470154   48.597939  853.338379  -36629.011719  1600.145874
 1732.000000  5181.220703  -53436.460938  -48007.371094  9841.728516  -38165.640625  298.344299  788.516296   48.376102  857.251526  -36417.675781  -2619.767090
 1733.000000  5210.707031  -53602.531250  -48131.273438  9856.275391  -38275.000000  298.785248  782.954285   48.333649  858.004456  -36528.570312  -1581.756958
 1734.000000  4903.628418  -53649.496094  -48531.707031  10037.200195  -38494.507812  304.269867  272.721710   48.153179  861.220093  -36754.597656  -1536.158325
 1735.000000  5342.069336  -53682.914062  -48128.117188  9842.659180  -38285.457031  298.372498  885.612854   48.266739  859.193909  -36541.445312  488.398743
 1736.000000  4921.732910  -53293.859375  -48126.742188  9867.403320  -38259.339844  299.122589  225.184158   48.840393  849.102234  -36494.597656  532.406677
 1737.000000  5154.738281  -53593.875000  -48230.878906  9895.628906  -38335.250000  299.978241  574.392151   48.404083  856.755981  -36586.273438  -296.752991
 1738.000000  5381.396484  -53406.734375  -47808.289062  9883.332031  -37924.957031  299.605469  809.225769   49.239979  842.211731  -36145.777344  -567.150818
 1739.000000  5130.561035  -53608.531250  -48247.339844  10090.386719  -38156.953125  305.882172  458.970551   48.822201  849.418640  -36392.867188  3605.733643
 1740.000000  5075.966797  -53582.898438  -48278.679688  9854.576172  -38424.101562  298.733765  400.926605   48.807888  849.667725  -36660.535156  -1920.644897
 1741.000000  5008.998047  -53221.500000  -47977.363281  9866.047852  -38111.316406  299.081512  513.514221   48.607216  853.175537  -36355.000000  2353.346191
 1742.000000  5155.181641  -53081.613281  -47688.187500  9678.535156  -38009.652344  293.397217  863.678284   48.520218  854.705261  -36256.480469  -148.920273
 1743.000000  5036.740234  -53410.496094  -48128.507812  9994.498047  -38134.007812  302.975372  566.720398   48.356190  857.604492  -36386.761719  155.286209
 1744.000000  5035.449219  -53460.667969  -48174.023438  9997.816406  -38176.207031  303.075958  499.513336   48.499550  855.069519  -36423.781250  3044.322021
 1745.000000  5354.375000  -53655.277344  -48059.636719  9759.540039  -38300.097656  295.852814  863.601074   48.822132  849.419800  -36536.015625  -141.609360
 1746.000000  5331.844727  -54011.875000  -48466.148438  9979.818359  -38486.328125  302.530365  725.026428   48.576126  853.721558  -36731.136719  -842.603027
 1747.000000  5128.856934  -53606.722656  -48246.734375  9982.060547  -38264.671875  302.598328  634.926453   48.430809  856.283142  -36514.730469  -152.219528
 1748.000000  5359.855469  -53680.277344  -48111.121094  9662.724609  -38448.398438  292.917908  1005.509583   48.279667  858.963806  -36703.917969  544.051086
 1749.000000  4942.338379  -53448.738281  -48288.988281  10070.187500  -38218.800781  305.269836  479.063110   48.169106  860.935364  -36478.316406  770.895020
 1750.000000  4986.936035  -53618.609375  -48415.386719  10179.144531  -38236.242188  308.572784  375.546478   48.567436  853.874329  -36481.363281  893.571167
 1751.000000  5153.432617  -53415.765625  -48030.054688  9943.371094  -38086.683594  301.425507  628.919373   48.544025  854.286133  -36332.652344  -1246.370850
 1752.000000  5065.604492  -53365.906250  -48065.898438  9948.246094  -38117.652344  301.573273  700.037659   48.076813  862.588074  -36380.500000  1730.336792
 1753.000000  5046.923828  -53389.507812  -48109.132812  9956.775391  -38152.359375  301.831848  593.441772   48.158558  861.123901  -36412.253906  -1089.664917
 1754.000000  5049.066406  -53375.031250  -48119.398438  9910.330078  -38209.070312  300.423889  599.103943   48.364174  857.462952  -36461.535156  1565.959839
 1755.000000  4817.193359  -53404.515625  -48363.710938  10014.473633  -38349.238281  303.580902  221.817642   48.568466  853.856201  -36594.324219  -1809.648926
 1756.000000  4986.926270  -53171.796875  -47962.355469  9847.557617  -38114.796875  298.520996  567.762573   48.581440  853.628174  -36359.414062  1862.819092
 1757.000000  4881.210449  -53441.878906  -48325.113281  9888.492188  -38436.621094  299.761902  386.867218   48.144009  861.384155  -36697.042969  2981.741699
 1758.000000  4946.579590  -53350.820312  -48194.640625  9621.064453  -38573.578125  291.655029  538.968384   48.114567  861.911255  -36835.062500  2244.626465
 1759.000000  5250.178711  -53534.714844  -48057.582031  9761.037109  -38296.546875  295.898193  723.994202   48.561535  853.978088  -36541.882812  977.311279
 1760.000000  5076.709961  -53642.480469  -48350.410156  10305.912109  -38044.500000  312.415649  480.278809   48.553089  854.126648  -36290.140625  -993.184082
 1761.000000  5383.971680  -53941.398438  -48336.867188  9897.039062  -38439.828125  300.020966  768.898254   48.527599  854.575256  -36686.390625  439.288086
 1762.000000  5155.682617  -53650.289062  -48248.714844  9903.064453  -38345.648438  300.203644  665.906189   48.066460  862.773926  -36608.871094  -1650.739502
 1763.000000  5345.548828  -53715.789062  -48176.437500  9939.804688  -38236.632812  301.317383  674.748108   48.840057  849.108093  -36471.902344  2021.165894
 1764.000000  4990.004883  -53379.250000  -48178.335938  9923.302734  -38255.031250  300.817139  357.214752   48.600212  853.298462  -36498.968750   54.046295
 1765.000000  4953.618652  -53138.695312  -47948.699219  9868.634766  -38080.062500  299.159912  534.407654   48.426270  856.363464  -36330.285156  -2092.944824
 1766.000000  5359.845215  -53754.824219  -48191.734375  9887.541016  -38304.195312  299.733063  629.386963   49.160721  843.569519  -36527.878906  2718.783691
 1767.000000  5027.378906  -53337.648438  -48072.187500  9875.988281  -38196.199219  299.382843  377.529510   49.205925  842.794556  -36418.250000  116.026207
 1768.000000  5020.191406  -53514.031250  -48292.171875  10067.458008  -38224.714844  305.187103  440.329010   48.657768  852.289124  -36466.570312  -1392.668701
 1769.000000  5437.402344  -53885.589844  -48230.812500  9872.366211  -38358.445312  299.273041  692.337708   49.198673  842.918823  -36580.757812  1488.470093
 1770.000000  5208.149414  -53608.347656  -48181.167969  9864.349609  -38316.820312  299.030029  528.880188   49.188225  843.097839  -36539.511719   39.038975
 1771.000000  5184.290527  -53454.746094  -48028.914062  9847.007812  -38181.906250  298.504333  634.811951   48.765285  850.410034  -36419.878906  2072.897705
 1772.000000  5274.181641  -53770.289062  -48270.320312  9917.695312  -38352.625000  300.647156  586.090881   48.906052  847.962280  -36585.511719  1162.468384
 1773.000000  5087.165039  -53338.058594  -48028.277344  9889.548828  -38138.726562  299.793915  485.222656   48.940636  847.363037  -36370.363281  -1680.768433
 1774.000000  5277.984375  -53360.128906  -47839.402344  9918.031250  -37921.371094  300.657349  843.632263   48.897022  848.118835  -36154.582031  -411.837494
 1775.000000  5017.370117  -53472.804688  -48227.742188  9832.990234  -38394.750000  298.079376  368.322754   48.940655  847.362732  -36626.386719  1039.009277
 1776.000000  4681.478516  -53099.726562  -48185.773438  9989.625000  -38196.148438  302.827637  143.326187   48.725708  851.100769  -36435.550781  1222.430054
 1777.000000  5206.633789  -53578.468750  -48121.796875  9748.464844  -38373.332031  295.517059  657.072449   48.510044  854.884521  -36620.527344  4151.986328
 1778.000000  4773.889648  -52891.828125  -47885.191406  9722.842773  -38162.347656  294.740356  253.518005   48.683506  851.838562  -36403.273438  -757.302185
 1779.000000  5223.029297  -53510.843750  -48077.890625  9875.188477  -38202.703125  299.358612  648.444580   48.750778  850.663086  -36441.199219  662.990540
 1780.000000  5185.725586  -53477.984375  -48027.343750  9914.847656  -38112.496094  300.560822  597.372437   48.911686  847.864563  -36345.179688  -417.522797
 1781.000000  5237.751953  -53596.328125  -48119.804688  9953.531250  -38166.273438  301.733490  573.212463   49.140194  843.921936  -36390.699219  785.937622
 1782.000000  4995.750000  -53162.187500  -47936.074219  9830.970703  -38105.101562  298.018158  469.848389   48.875343  848.495056  -36339.097656  795.452759
 1783.000000  5237.490234  -53765.000000  -48319.707031  9928.771484  -38390.937500  300.982910  669.100281   48.448452  855.971375  -36640.359375  -788.139221
 1784.000000  5009.687500  -53535.007812  -48320.125000  9854.360352  -38465.765625  298.727203  390.374542   48.912037  847.858521  -36698.437500  -129.869766
 1785.000000  5005.766602  -53127.742188  -47901.082031  9821.713867  -38079.367188  297.737549  391.751495   49.317436  840.888916  -36297.390625  -2433.134766
 1786.000000  5107.573242  -53446.875000  -48102.734375  10005.894531  -38096.839844  303.320862  498.931183   49.119198  844.282654  -36322.023438  -918.979553
 1787.000000  5003.485352  -53468.507812  -48235.328125  9938.404297  -38296.921875  301.274933  310.699738   49.277428  841.571655  -36516.390625  -46.230488
 1788.000000  5087.738281  -53522.000000  -48203.406250  10011.332031  -38192.074219  303.485687  621.809265   48.347816  857.753052  -36445.132812  -2291.815918
 1789.000000  5192.564453  -53463.835938  -48037.796875  9768.566406  -38269.230469  296.126434  591.756531   48.796429  849.867249  -36506.078125  1418.104980
 1790.000000  5193.369141  -53469.761719  -48070.187500  9883.018555  -38187.167969  299.595947  702.333557   48.583092  853.599182  -36431.722656  -741.063660
 1791.000000  4719.778809  -52728.593750  -47762.011719  9804.949219  -37957.062500  297.229340  283.726929   48.839638  849.115356  -36192.347656  -252.043106
 1792.000000  4865.030273  -52949.281250  -47867.109375  9830.684570  -38036.425781  298.009491  279.114166   49.422794  839.096375  -36250.640625  917.771606
 1793.000000  5062.428223  -53707.382812  -48401.296875  9938.978516  -38462.320312  301.292297  409.369293   49.155720  843.655334  -36686.183594  -1102.029419
 1794.000000  5292.036621  -53739.242188  -48230.214844  9971.117188  -38259.097656  302.266602  527.766174   49.391235  839.632507  -36474.453125  -111.241661
 1795.000000  5043.042969  -53394.769531  -48116.460938  9993.775391  -38122.687500  302.953461  584.983704   48.843395  849.050049  -36357.835938  -2273.620117
 1796.000000  5174.828613  -53784.152344  -48402.218750  9960.516602  -38441.703125  301.945251  659.926758   48.575813  853.727051  -36686.523438  -139.168091
 1797.000000  5248.914062  -53716.859375  -48224.027344  9910.661133  -38313.367188  300.433929  777.263672   48.553535  854.118774  -36558.992188  715.637451
 1798.000000  5253.482422  -53368.828125  -47884.585938  9804.565430  -38080.019531  297.217712  698.821106   49.089027  844.801575  -36306.292969  863.619568
 1799.000000  5048.877441  -53557.046875  -48300.199219  9880.111328  -38420.085938  299.507843  462.809570   48.667789  852.113647  -36661.582031  1498.224731
 1800.000000  5002.577148  -53549.476562  -48324.480469  10008.392578  -38316.085938  303.396576  424.947357   48.868450  848.614746  -36550.332031  -2379.585449
 1801.000000  4995.549316  -53154.531250  -47931.558594  9841.248047  -38090.312500  298.329712  424.286163   49.319324  840.856750  -36308.265625  -440.064819
 1802.000000  5266.856445  -53349.851562  -47839.488281  9734.788086  -38104.699219  295.102478  747.739258   49.084862  844.873230  -36331.125000  918.159302
 1803.000000  5054.309570  -53511.296875  -48243.324219  9989.776367  -38253.546875  302.832245  418.405426   48.967545  846.897400  -36484.210938  125.819916
 1804.000000  5513.721680  -53892.718750  -48153.343750  9830.712891  -38322.632812  298.010345  870.272278   49.251221  842.019470  -36543.046875  1621.531006
 1805.000000  5507.081543  -53718.250000  -47981.355469  9763.041016  -38218.312500  295.958923  762.724854   49.422253  839.105530  -36432.546875  -435.476318
 1806.000000  5345.762695  -53659.359375  -48098.457031  9992.322266  -38106.132812  302.909424  663.819031   49.247284  842.086792  -36326.687500  -257.493011
 1807.000000  5150.424805  -53499.140625  -48132.582031  9902.384766  -38230.195312  300.183044  509.806549   48.886375  848.303589  -36463.792969  450.403107
 1808.000000  5111.987305  -53352.921875  -48029.230469  9986.455078  -38042.773438  302.731567  536.239685   49.086361  844.847473  -36269.144531  255.109100
 1809.000000  4884.978516  -53308.933594  -48184.960938  10119.446289  -38065.515625  306.763092  281.512817   48.799213  849.818726  -36302.261719  848.715454
 1810.000000  4893.934082  -52976.414062  -47860.824219  9777.413086  -38083.410156  296.394623  368.228790   48.922359  847.679626  -36315.707031  2741.327148
 1811.000000  5173.380859  -53651.656250  -48236.859375  10006.131836  -38230.726562  303.328033  380.530029   49.267120  841.747742  -36450.566406  631.167847
 1812.000000  5186.763672  -54008.062500  -48604.117188  10081.513672  -38522.601562  305.613190  370.038910   48.823776  849.391235  -36758.460938  501.584045
 1813.000000  5371.470215  -53930.539062  -48343.710938  9780.150391  -38563.562500  296.477600  615.787842   48.972530  846.811218  -36794.046875  -1664.731689
 1814.000000  5542.931641  -53939.636719  -48190.585938  9853.208008  -38337.378906  298.692291  837.774475   49.542324  837.071899  -36547.273438  -2917.142334
 1815.000000  5376.565430  -53917.046875  -48309.265625  9952.082031  -38357.183594  301.689575  819.550354   48.582455  853.610352  -36601.761719  -385.530518
 1816.000000  5010.205566  -53533.277344  -48302.218750  10045.515625  -38256.703125  304.521942  263.889862   49.091728  844.755066  -36482.878906  1460.479248
 1817.000000  5229.880371  -53622.742188  -48168.667969  9797.788086  -38370.878906  297.012268  521.948547   49.270504  841.689941  -36590.597656  -600.389465
 1818.000000  5425.505859  -53848.031250  -48200.433594  9849.534180  -38350.898438  298.580902  918.358826   48.843555  849.047241  -36586.042969  -589.429932
 1819.000000  5266.178711  -53934.921875  -48451.441406  10023.433594  -38428.007812  303.852539  674.850220   48.766174  850.394531  -36665.949219  -1371.074219
 1820.000000  5502.522949  -53792.691406  -48062.027344  9815.243164  -38246.785156  297.541412  975.894043   49.246063  842.107666  -36467.386719  202.053192
 1821.000000  5219.038086  -53217.207031  -47769.574219  9849.054688  -37920.519531  298.566376  727.533386   49.276588  841.585999  -36140.015625  698.535339
 1822.000000  5135.728516  -53528.152344  -48180.074219  9893.949219  -38286.125000  299.927307  576.836731   49.042416  845.604492  -36514.085938  1787.757690
 1823.000000  5359.870117  -53646.023438  -48055.640625  9842.011719  -38213.628906  298.352875  705.301208   49.237789  842.249146  -36434.527344  -604.204651
 1824.000000  5088.177246  -53454.828125  -48125.265625  9912.831055  -38212.433594  300.499695  396.745728   49.312225  840.977783  -36430.644531  973.474915
 1825.000000  5319.482422  -53660.171875  -48129.105469  9775.295898  -38353.808594  296.330444  562.886902   49.166962  843.462463  -36577.265625  -1884.635986
 1826.000000  5207.924805  -53370.656250  -47926.949219  9901.637695  -38025.312500  300.160370  724.687012   49.192169  843.030273  -36247.859375  -2148.285400
 1827.000000  5073.675781  -53645.355469  -48353.273438  10118.867188  -38234.406250  306.745514  310.436768   49.453739  838.571289  -36447.503906  2309.312744
 1828.000000  4895.601562  -53088.398438  -47968.050781  9835.501953  -38132.546875  298.155518  405.800751   48.879150  848.428955  -36366.406250  -230.219711
 1829.000000  5188.423828  -53485.277344  -48087.042969  9955.597656  -38131.445312  301.796143  555.048035   49.170654  843.399109  -36354.769531  143.487732
 1830.000000  5281.471680  -53697.953125  -48185.316406  9925.140625  -38260.175781  300.872864  668.131470   49.180210  843.235229  -36483.156250  1583.992676
 1831.000000  5193.714844  -53688.269531  -48271.726562  9900.767578  -38370.960938  300.134003  602.348389   48.885296  848.322327  -36604.597656  -3001.059814
 1832.000000  4893.701172  -53380.746094  -48258.753906  9896.453125  -38362.300781  300.003204  328.791779   48.905315  847.975037  -36595.214844  1564.907593
 1833.000000  5178.567383  -53525.339844  -48135.472656  9939.077148  -38196.394531  301.295319  502.167511   49.519829  837.452148  -36407.101562  -2704.620850
 1834.000000  5180.247559  -53676.367188  -48259.851562  9995.667969  -38264.183594  303.010834  459.531250   49.336594  840.562439  -36481.511719  -484.388275
 1835.000000  5192.006836  -53397.855469  -47987.492188  9848.704102  -38138.789062  298.555756  635.010803   49.298695  841.208618  -36357.488281  1099.235840
 1836.000000  5011.651855  -53492.820312  -48238.941406  10015.406250  -38223.535156  303.609192  348.339447   49.180283  843.234009  -36446.511719  -418.163818
 1837.000000  5315.697754  -53730.007812  -48177.007812  9688.726562  -38488.281250  293.706146  742.303955   48.883698  848.350037  -36721.976562  1999.785278
 1838.000000  5179.096191  -53601.316406  -48200.074219  10037.773438  -38162.300781  304.287231  524.362549   49.178432  843.265747  -36385.343750  1085.041870
 1839.000000  5377.732422  -53578.929688  -47951.597656  9710.574219  -38241.023438  294.368439  821.279480   48.848232  848.965942  -36476.000000  -308.203217
 1840.000000  5200.212891  -53662.031250  -48221.640625  9967.119141  -38254.523438  302.145447  601.456543   48.957600  847.069458  -36485.546875  499.840088
 1841.000000  4951.701660  -53278.953125  -48079.277344  9982.791992  -38096.484375  302.620514  424.620636   49.141293  843.903076  -36320.871094  -502.138062
 1842.000000  4957.113770  -53098.343750  -47899.976562  9922.967773  -37977.007812  300.806976  450.224518   49.211014  842.707397  -36198.875000  -1046.172607
 1843.000000  5108.431641  -53771.062500  -48436.652344  10152.686523  -38283.964844  307.770721  343.053711   49.052231  845.435303  -36511.570312  258.938690
 1844.000000  5029.554688  -53253.722656  -48012.964844  9716.314453  -38296.648438  294.542450  500.088776   49.135086  844.009644  -36521.257812  498.411102
 1845.000000  5415.146973  -53909.664062  -48257.238281  10041.179688  -38216.058594  304.390503  780.413757   48.997005  846.388184  -36445.660156  1456.065186
 1846.000000  5330.198242  -54160.203125  -48576.984375  9916.355469  -38660.628906  300.606537  479.831818   49.449375  838.645325  -36873.882812  -1426.504639
 1847.000000  5377.638184  -53701.898438  -48099.285156  9843.876953  -38255.406250  298.409424  570.836609   49.725479  833.988708  -36458.683594  3406.166504
 1848.000000  5233.439453  -53664.042969  -48191.820312  9975.432617  -38216.386719  302.397430  518.101807   49.345993  840.402283  -36433.375000  -2659.137207
 1849.000000  5003.686035  -53500.703125  -48278.062500  9921.412109  -38356.648438  300.759827  485.271149   48.778671  850.176636  -36594.136719  -1109.754395
 1850.000000  5179.569336  -53546.675781  -48120.703125  9682.000000  -38438.703125  293.502228  578.792542   49.290760  841.344055  -36657.687500  -729.328491
 1851.000000  5389.307617  -53631.140625  -47990.808594  10022.109375  -37968.699219  303.812378  847.048340   49.382778  839.776306  -36184.359375  -296.749451
 1852.000000  5348.107422  -53662.781250  -48087.820312  9860.623047  -38227.195312  298.917053  734.972961   49.192284  843.028259  -36449.738281  798.074585
 1853.000000  5348.039062  -53949.421875  -48384.746094  9981.104492  -38403.640625  302.569366  794.761536   48.775463  850.232544  -36641.246094  -583.476440
 1854.000000  5367.262695  -53938.828125  -48343.925781  9809.117188  -38534.808594  297.355682  487.011108   49.420174  839.140869  -36749.117188  2758.734131
 1855.000000  5462.519531  -54162.804688  -48465.640625  10005.020508  -38460.621094  303.294342  702.971008   49.269890  841.700439  -36680.359375  871.284851
 1856.000000  5086.431641  -53110.242188  -47778.929688  9659.906250  -38119.023438  292.832489  510.291260   49.484215  838.054871  -36331.019531  -1271.776489
 1857.000000  5701.054199  -54460.625000  -48525.539062  9939.714844  -38585.824219  301.314667  793.872375   49.483822  838.061523  -36797.835938  604.148132
 1858.000000  5837.387695  -54054.578125  -47998.476562  9568.431641  -38430.046875  290.059509  1259.844971   49.420212  839.140198  -36644.355469  677.253174
 1859.000000  5430.600586  -54132.332031  -48481.378906  10039.836914  -38441.542969  304.349792  518.241394   49.733566  833.853088  -36644.527344  588.509644
 1860.000000  5754.431641  -54354.242188  -48366.214844  9804.859375  -38561.355469  297.226624  990.926270   49.557533  836.815002  -36770.703125  2549.860352
 1861.000000  5195.382812  -53555.460938  -48142.062500  10049.537109  -38092.523438  304.643829  560.041199   49.595108  836.180969  -36300.511719  -3134.425049
 1862.000000  5463.502930  -53971.910156  -48270.031250  9965.422852  -38304.609375  302.093994  801.060974   49.458385  838.492554  -36517.539062  -1225.709229
 1863.000000  5471.975586  -54140.250000  -48433.613281  10121.051758  -38312.562500  306.811737  717.011536   49.664177  835.018127  -36518.054688  1405.008667
 1864.000000  5188.336914  -53797.835938  -48379.445312  9918.348633  -38461.097656  300.666962  445.593353   49.331955  840.641479  -36678.593750  830.802612
 1865.000000  4841.150391  -53086.132812  -48002.093750  9749.566406  -38252.527344  295.550476  317.412079   49.060665  845.289917  -36479.828125  1199.791138
 1866.000000  5225.732422  -53714.632812  -48252.246094  9900.458984  -38351.789062  300.124664  605.430481   49.082561  844.912842  -36578.296875  -3584.404785
 1867.000000  5086.144531  -53555.136719  -48247.855469  9725.834961  -38522.019531  294.831055  546.312317   48.762718  850.454773  -36760.085938  1401.164673
 1868.000000  5041.859375  -53498.265625  -48225.855469  10027.996094  -38197.859375  303.990845  437.845734   49.085037  844.870239  -36424.277344  -1705.421875
 1869.000000  5186.192383  -53694.917969  -48284.652344  10090.763672  -38193.890625  305.893585  539.935120   49.536751  837.166077  -36403.988281  -573.810120
 1870.000000  5562.358887  -53756.406250  -47944.695312  9827.595703  -38117.101562  297.915833  848.962097   49.560917  836.757874  -36326.324219  1933.965210
 1871.000000  5252.117188  -53623.484375  -48154.609375  9797.193359  -38357.414062  296.994232  522.782715   49.530304  837.275024  -36567.746094  445.293762
 1872.000000  5450.979492  -53868.019531  -48198.816406  9857.396484  -38341.421875  298.819244  784.171814   49.338737  840.525879  -36558.675781  -277.796783
 1873.000000  5264.874512  -53489.992188  -47996.375000  9678.924805  -38317.449219  293.409027  655.277100   49.504658  837.708801  -36528.707031  1434.634033
 1874.000000  4977.234863  -53435.652344  -48253.320312  9931.867188  -38321.453125  301.076782  487.799927   48.733738  850.960510  -36560.566406  2951.567627
 1875.000000  5008.082520  -53505.445312  -48273.144531  9911.179688  -38361.964844  300.449646  313.846313   49.125492  844.174500  -36586.921875  -723.396790
 1876.000000  5434.789062  -54166.453125  -48513.855469  10092.154297  -38421.703125  305.935760  571.935974   49.338902  840.523132  -36638.949219  2515.159424
 1877.000000  5120.623047  -53866.078125  -48511.582031  9901.880859  -38609.703125  300.167755  198.155273   49.677464  834.794739  -36814.714844  747.572815
 1878.000000  5213.769043  -53459.992188  -48004.921875  9800.011719  -38204.910156  297.079681  499.980957   49.702724  834.370483  -36409.011719  -481.176483
 1879.000000  4931.877930  -53337.125000  -48183.957031  10108.802734  -38075.156250  306.440430  237.729294   49.379395  839.833862  -36290.937500  512.075012
 1880.000000  5208.428711  -53719.000000  -48291.214844  9880.181641  -38411.031250  299.509949  468.996735   49.331657  840.646545  -36628.539062  572.596069
 1881.000000  5411.128906  -54201.468750  -48555.468750  9891.968750  -38663.500000  299.867279  605.465027   49.460014  838.464905  -36876.371094  641.682617
 1882.000000  5402.901855  -53941.250000  -48310.585938  9856.389648  -38454.195312  298.788727  853.782898   49.005203  846.246582  -36683.500000  -89.814301
 1883.000000  4817.065918  -53413.812500  -48372.804688  10002.722656  -38370.082031  303.224701  148.482773   49.272003  841.664307  -36589.746094  -907.779602
 1884.000000  5103.576172  -53644.304688  -48306.863281  9949.855469  -38357.007812  301.622101  430.374634   49.433399  838.916321  -36570.839844  151.124084
 1885.000000  5465.332031  -54056.914062  -48371.515625  9912.726562  -38458.789062  300.496521  712.000427   49.704967  834.332825  -36662.808594  1251.857544
 1886.000000  5225.903320  -53903.464844  -48481.960938  9959.908203  -38522.054688  301.926819  545.998962   48.933094  847.493652  -36753.964844  2135.342773
 1887.000000  5484.380371  -54037.468750  -48337.183594  9966.561523  -38370.621094  302.128510  546.222473   50.041080  828.728821  -36562.496094  1320.717651
 1888.000000  5249.242188  -53668.664062  -48200.488281  9875.083984  -38325.406250  299.355438  573.298279   49.109192  844.454651  -36550.953125  3024.473633
 1889.000000  5092.537109  -53555.355469  -48245.031250  9902.716797  -38342.312500  300.193115  453.344330   48.900997  848.049927  -36575.382812  -514.399780
 1890.000000  5164.593750  -53462.636719  -48077.105469  9787.856445  -38289.250000  296.711182  786.714172   48.543770  854.290588  -36535.226562  1158.434448
 1891.000000  5324.184570  -54000.695312  -48459.906250  10138.439453  -38321.468750  307.338837  589.457703   49.264503  841.792419  -36541.402344  -2349.891113
 1892.000000  5120.013672  -53474.121094  -48111.406250  9773.914062  -38337.492188  296.288544  627.176086   48.915829  847.792786  -36570.023438  752.713440
 1893.000000  5329.508789  -53762.265625  -48197.898438  9925.158203  -38272.742188  300.873383  720.117371   49.322758  840.798218  -36490.570312  1068.681152
 1894.000000  4855.198242  -52993.863281  -47898.257812  9786.494141  -38111.765625  296.669891  385.337982   49.089478  844.793823  -36338.023438  705.833984
 1895.000000  5076.563477  -53503.390625  -48216.941406  9982.677734  -38234.265625  302.617035  406.954224   49.069752  845.133423  -36461.238281  -1032.087280
 1896.000000  5585.966309  -53944.609375  -48111.371094  9740.307617  -38371.062500  295.269775  939.231201   49.376186  839.888428  -36586.960938  -2060.835205
 1897.000000  5380.513672  -53767.796875  -48166.218750  9727.480469  -38438.738281  294.880951  652.117615   49.604069  836.029968  -36646.402344  602.457031
 1898.000000  5178.452148  -53690.976562  -48309.195312  10051.222656  -38257.972656  304.694946  556.749512   49.131145  844.077332  -36482.726562  1209.605103
 1899.000000  5219.363281  -53816.664062  -48391.148438  10110.456055  -38280.691406  306.490540  475.358002   49.210468  842.716736  -36502.578125  1942.591553
 1900.000000  5394.236328  -53891.386719  -48251.109375  10021.599609  -38229.507812  303.796936  669.992615   49.208286  842.754150  -36451.472656  323.919830
 1901.000000  5196.816406  -53532.195312  -48113.871094  9929.435547  -38184.437500  301.003052  544.630920   49.507221  837.665405  -36395.601562  625.062622
 1902.000000  5086.098633  -53502.085938  -48200.312500  9974.353516  -38225.960938  302.364716  254.405884   49.812840  832.526062  -36426.082031  404.216187
 1903.000000  5573.679199  -54078.738281  -48290.253906  9824.209961  -38466.042969  297.813232  691.238708   50.104019  827.687805  -36655.644531  -359.702087
 1904.000000  5650.622559  -54242.281250  -48370.914062  9941.300781  -38429.613281  301.362732  767.484558   49.829945  832.240295  -36629.117188  -1729.680054
 1905.000000  5292.318848  -53605.367188  -48105.742188  9776.616211  -38329.125000  296.370453  528.372864   49.650532  835.247559  -36535.109375  680.076050
 1906.000000  5289.612305  -53616.562500  -48089.066406  9994.644531  -38094.421875  302.979828  476.646729   49.705414  834.325317  -36298.425781  2370.249268
 1907.000000  5231.180664  -53444.320312  -48000.941406  9799.781250  -38201.160156  297.072693  617.359314   49.526398  837.341064  -36411.632812  1239.998291
 1908.000000  5015.715820  -53227.382812  -47967.031250  9700.918945  -38266.113281  294.075745  333.696503   49.672920  834.871094  -36471.289062  -1921.825806
 1909.000000  5336.590820  -53442.015625  -47887.675781  10021.083984  -37866.593750  303.781311  724.481018   49.648823  835.276306  -36072.640625  -1361.634155
 1910.000000  5251.960449  -53616.156250  -48158.511719  9966.517578  -38191.992188  302.127167  547.382751   49.785915  832.976257  -36393.085938  1436.844849
 1911.000000  4999.123047  -53193.390625  -47974.812500  9820.091797  -38154.718750  297.688385  479.209717   49.282837  841.479309  -36373.992188   30.220507
 1912.000000  5344.927246  -53829.468750  -48294.820312  9890.599609  -38404.218750  299.825775  620.203186   49.351131  840.314819  -36621.023438  -1555.245361
 1913.000000  5353.150391  -53874.574219  -48302.625000  9914.663086  -38387.960938  300.555237  710.032410   49.246723  842.096375  -36608.539062  464.692169
 1914.000000  5489.157227  -53845.589844  -48142.718750  9868.694336  -38274.023438  299.161743  722.455383   50.040489  828.738647  -36465.917969  2828.559570
 1915.000000  5591.779297  -53869.640625  -48043.882812  9827.572266  -38216.312500  297.915161  896.756531   50.079353  828.095520  -36406.804688  878.690308
 1916.000000  5654.951172  -53486.507812  -47607.906250  9631.162109  -37976.742188  291.961121  1014.857239   50.179306  826.445984  -36163.621094  -17.625175
 1917.000000  5289.142578  -53391.613281  -47894.097656  9918.598633  -37975.500000  300.674530  539.804199   50.351593  823.618164  -36156.156250  -3454.609375
 1918.000000  5442.084961  -53718.609375  -48073.218750  9959.610352  -38113.609375  301.917786  493.974152   50.604382  819.503845  -36285.128906  1053.910278
 1919.000000  5219.858398  -53741.265625  -48295.386719  10081.941406  -38213.445312  305.626160  502.284698   49.699619  834.422607  -36417.656250  -3412.655029
 1920.000000  5150.321777  -53462.117188  -48100.945312  9716.185547  -38384.757812  294.538544  507.181427   49.305233  841.097046  -36603.218750  -2192.506348
 1921.000000  5194.117188  -53490.152344  -48074.554688  9843.468750  -38231.085938  298.397034  552.275940   49.306553  841.074524  -36449.500000  2363.987305
 1922.000000  5130.626953  -53448.632812  -48082.378906  9809.810547  -38272.570312  297.376709  627.111450   49.103096  844.559509  -36498.335938  990.674255
 1923.000000  5441.151367  -54009.382812  -48334.375000  9945.961914  -38388.414062  301.504028  674.977478   49.659767  835.092224  -36594.066406  398.181213
 1924.000000  5117.865234  -53199.804688  -47863.906250  9812.371094  -38051.535156  297.454346  514.738953   49.843956  832.006348  -36250.531250  3257.417725
 1925.000000  5573.785156  -54198.718750  -48392.902344  9755.134766  -38637.765625  295.719269  761.771912   49.774456  833.168030  -36839.273438  518.646667
 1926.000000  5205.494141  -53386.554688  -47925.761719  9812.772461  -38112.988281  297.466492  666.263184   49.617462  835.804260  -36320.167969  260.001038
 1927.000000  5212.240723  -53554.992188  -48127.402344  10051.345703  -38076.054688  304.698669  426.517914   49.869839  831.574524  -36274.117188  -3076.542480
 1928.000000  5441.852539  -53487.468750  -47793.156250  9665.659180  -38127.496094  293.006866  854.661316   49.807697  832.612000  -36327.804688  -703.931152
 1929.000000  4996.472656  -53295.839844  -48085.628906  9906.748047  -38178.882812  300.315308  362.378906   49.389816  839.656616  -36394.289062  1447.248413
 1930.000000  5645.837402  -54198.781250  -48337.332031  9824.054688  -38513.277344  297.808502  783.219910   50.086697  827.974060  -36703.503906  -107.563683
 1931.000000  5572.841797  -54293.847656  -48494.765625  10067.905273  -38426.859375  305.200653  627.009460   50.268612  824.977783  -36610.511719  2638.797119
 1932.000000  5357.066406  -53731.382812  -48170.675781  9993.541016  -38177.132812  302.946350  439.505219   50.250687  825.272034  -36361.433594  376.990753
 1933.000000  5321.287109  -53908.687500  -48364.156250  9909.851562  -38454.304688  300.409393  391.228180   49.700771  834.403259  -36658.476562  1045.452148
 1934.000000  5595.420898  -54334.875000  -48531.683594  9973.382812  -38558.300781  302.335266  682.168274   49.637566  835.465759  -36764.753906  1003.102051
 1935.000000  5347.325195  -53970.367188  -48390.468750  9945.958008  -38444.511719  301.503906  530.618286   49.401470  839.458557  -36659.496094  -30.932611
 1936.000000  5337.524414  -53844.582031  -48291.613281  9817.474609  -38474.140625  297.609039  619.899841   49.227161  842.430969  -36695.425781  1176.397461
 1937.000000  5170.424805  -53491.601562  -48128.871094  9816.086914  -38312.785156  297.566986  681.196594   48.883888  848.346741  -36546.472656    8.848011
 1938.000000  5180.232422  -53681.375000  -48293.851562  9868.466797  -38425.382812  299.154846  633.123169   48.960957  847.011353  -36656.285156  1490.300415
 1939.000000  5267.225098  -53449.082031  -47925.761719  9601.293945  -38324.468750  291.055695  960.104004   48.809170  849.645386  -36560.855469  -167.554077
 1940.000000  5072.321777  -53346.187500  -48051.941406  9781.687500  -38270.253906  296.524200  492.525879   49.128830  844.117126  -36495.089844  -174.189072
 1941.000000  5190.917969  -53849.570312  -48439.789062  9977.035156  -38462.753906  302.445984  339.129364   49.211033  842.707092  -36684.621094  -560.655457
 1942.000000  5047.492676  -53342.894531  -48053.296875  9744.004883  -38309.292969  295.381866  421.449341   49.385582  839.728638  -36524.851562  786.273560
 1943.000000  5354.537109  -53671.710938  -48097.687500  9819.282227  -38278.406250  297.663849  840.683594   49.112770  844.393127  -36503.824219  -1735.429077
 1944.000000  5665.338379  -54155.210938  -48280.605469  9972.797852  -38307.808594  302.317535  967.802734   49.475414  838.203918  -36520.121094  108.099442
 1945.000000  5342.423828  -53643.128906  -48059.207031  9779.249023  -38279.957031  296.450256  664.711548   49.903675  831.010681  -36476.796875  -2889.066406
 1946.000000  5573.847656  -54233.160156  -48468.699219  9905.718750  -38562.980469  300.284088  777.425781   50.138409  827.120117  -36751.339844  -1685.609741
 1947.000000  5642.709961  -53808.968750  -47952.500000  9735.937500  -38216.562500  295.137299  1025.024414   49.737812  833.781860  -36419.394531  -967.012939
 1948.000000  5313.143555  -53691.687500  -48170.492188  9845.435547  -38325.054688  298.456665  634.784851   49.479958  838.126953  -36537.203125  -2242.184082
 1949.000000  5204.320801  -53656.847656  -48257.781250  9911.296875  -38346.484375  300.453186  454.079834   49.742535  833.702698  -36549.144531  -189.848206
 1950.000000  5087.297363  -53517.335938  -48214.843750  9897.724609  -38317.117188  300.041748  394.358856   49.576477  836.495239  -36525.777344  -524.381897
 1951.000000  5290.844727  -53700.203125  -48185.343750  9922.531250  -38262.812500  300.793762  675.677734   49.461750  838.435486  -36475.621094  -1974.750732
 1952.000000  5394.253906  -53850.132812  -48248.253906  9966.872070  -38281.382812  302.137909  668.261719   49.634995  835.509033  -36487.929688  -2265.963623
 1953.000000  5532.498047  -54094.695312  -48346.050781  9997.404297  -38348.648438  303.063477  817.890442   49.617554  835.802734  -36555.828125  338.300690
 1954.000000  5533.759766  -54026.656250  -48266.949219  9731.363281  -38535.585938  294.998657  739.830261   49.560272  836.768738  -36744.832031  -1821.039917
 1955.000000  5286.100586  -53731.925781  -48233.667969  9912.160156  -38321.507812  300.479370  542.134216   49.414185  839.242554  -36536.035156  -355.298645
 1956.000000  4922.449707  -53377.253906  -48236.980469  9844.890625  -38392.089844  298.440155  257.814819   49.270237  841.694458  -36611.816406  -1754.567383
 1957.000000  5057.303711  -53477.718750  -48196.570312  9840.809570  -38355.761719  298.316437  481.244751   49.229950  842.383301  -36576.945312  2162.270996
 1958.000000  5202.646484  -53623.968750  -48199.058594  9799.761719  -38399.296875  297.072083  581.695557   49.211380  842.701172  -36621.152344   49.586525
 1959.000000  5359.381348  -53952.078125  -48385.914062  9963.273438  -38422.640625  302.028809  409.558960   49.817799  832.443176  -36622.582031  -61.582962
 1960.000000  5481.758301  -53940.968750  -48247.554688  9869.681641  -38377.875000  299.191650  619.103333   49.945347  830.317322  -36573.207031  -3176.481934
 1961.000000  5481.474609  -54264.234375  -48548.527344  10068.302734  -38480.226562  305.212708  544.814758   50.122734  827.378784  -36669.152344  -1525.649170
 1962.000000  5377.070801  -53971.828125  -48377.988281  9816.367188  -38561.621094  297.575470  638.701050   49.833771  832.176392  -36760.984375  3155.942871
 1963.000000  5098.737305  -53555.011719  -48223.871094  9862.995117  -38360.875000  298.988953  360.919037   49.806973  832.624146  -36561.207031  -522.238647
 1964.000000  5355.061523  -53658.769531  -48062.078125  9717.513672  -38344.562500  294.578796  549.347839   49.810730  832.561340  -36544.761719  269.382111
 1965.000000  5347.291992  -53815.515625  -48257.644531  9910.025391  -38347.617188  300.414642  718.254639   49.535088  837.194153  -36557.773438  1482.182129
 1966.000000  5374.453613  -53788.757812  -48201.332031  9861.035156  -38340.296875  298.929535  701.731750   49.482876  838.077515  -36552.339844  581.237061
 1967.000000  5231.400391  -53597.093750  -48133.636719  9983.366211  -38150.269531  302.637909  533.234924   49.655121  835.170410  -36356.089844  1210.851929
 1968.000000  5299.800781  -53615.257812  -48090.738281  9805.281250  -38285.457031  297.239410  541.088074   49.864479  831.663879  -36483.710938  1551.554932
 1969.000000  5540.348633  -53974.082031  -48219.984375  10015.939453  -38204.046875  303.625366  721.634766   50.257610  825.158325  -36388.097656  1378.950317
 1970.000000  5552.895508  -54227.140625  -48472.871094  9901.234375  -38571.636719  300.148163  584.818542   50.159584  826.770935  -36759.230469  308.467346
 1971.000000  5647.674805  -54049.171875  -48174.910156  9866.202148  -38308.707031  299.086182  851.424072   50.063377  828.359741  -36499.777344  1425.328247
 1972.000000  5263.257812  -53468.539062  -47976.957031  9699.291992  -38277.664062  294.026428  576.269165   50.121483  827.399414  -36466.632812  1402.886108
 1973.000000  5167.271484  -53525.171875  -48119.308594  9736.191406  -38383.117188  295.145020  483.479370   49.471340  838.272949  -36595.578125  -1267.991821
 1974.000000  4891.759766  -53310.765625  -48217.808594  10024.314453  -38193.492188  303.879242  168.754715   49.818623  832.429382  -36393.406250  -1181.422241
 1975.000000  4953.526367  -53358.429688  -48182.035156  9888.705078  -38293.328125  299.768341  257.602814   49.582947  836.386108  -36501.757812  1523.055054
 1976.000000  5141.114258  -53596.902344  -48230.589844  9834.316406  -38396.273438  298.119598  418.097687   49.488529  837.981812  -36608.113281  -452.726501
 1977.000000  5322.270020  -53677.640625  -48125.343750  10001.728516  -38123.617188  303.194550  482.530853   50.178967  826.451599  -36310.507812  -1274.740356
 1978.000000  5612.686523  -53758.031250  -47888.972656  9823.552734  -38065.421875  297.793304  859.946716   50.159351  826.774780  -36253.023438  -461.885590
 1979.000000  5437.693359  -53918.476562  -48244.417969  9895.480469  -38348.937500  299.973724  534.423828   50.466148  821.748596  -36525.453125  1325.551147
 1980.000000  5254.375000  -53603.726562  -48122.343750  9915.326172  -38207.015625  300.575348  431.934692   49.984520  829.666626  -36400.933594  1487.468262
 1981.000000  5453.782227  -54092.238281  -48407.535156  9941.694336  -38465.839844  301.374664  682.742920   49.794567  832.831543  -36666.621094  177.129684
 1982.000000  5155.314453  -53497.726562  -48135.433594  9813.689453  -38321.742188  297.494293  238.347702   50.022217  829.041382  -36514.296875  -1553.182251
 1983.000000  5533.997070  -53903.621094  -48155.875000  9757.171875  -38398.703125  295.781006  788.734924   49.855099  831.820374  -36597.296875  -941.991455
 1984.000000  5332.242188  -53759.367188  -48201.843750  9817.720703  -38384.125000  297.616516  595.981018   49.845642  831.978210  -36583.062500  819.258301
 1985.000000  5189.432129  -53693.710938  -48285.359375  10012.566406  -38272.792969  303.523102  345.751831   49.638821  835.444641  -36479.203125  -83.249290
 1986.000000  5495.830078  -53957.695312  -48233.933594  10003.432617  -38230.500000  303.246216  592.342590   50.307674  824.337158  -36412.742188  1819.149292
 1987.000000  5300.501465  -53697.890625  -48199.628906  9853.900391  -38345.726562  298.713257  588.822449   50.128296  827.286987  -36534.449219  2289.869873
 1988.000000  5373.184082  -53772.609375  -48182.269531  9842.201172  -38340.070312  298.358612  519.079956   50.292492  824.586060  -36522.859375  183.821548
 1989.000000  5325.885742  -53712.222656  -48173.855469  9771.339844  -38402.515625  296.210510  558.382263   49.832123  832.203918  -36601.941406  1091.970581
 1990.000000  5613.526367  -53840.554688  -48015.718750  9687.761719  -38327.957031  293.676910  957.081238   50.039917  828.748108  -36519.875000  -1738.448730
 1991.000000  5241.231445  -53936.664062  -48469.988281  10144.362305  -38325.625000  307.518402  417.175385   49.659702  835.093323  -36531.281250  -1880.635742
 1992.000000  5320.834961  -54001.570312  -48455.714844  10005.482422  -38450.234375  303.308350  587.366150   49.361843  840.132446  -36666.652344  -427.216095
 1993.000000  5243.470703  -54018.527344  -48561.851562  9967.843750  -38594.007812  302.167358  426.845856   49.588108  836.299011  -36802.250000  2152.149902
 1994.000000  5314.024414  -53746.855469  -48228.390625  9767.085938  -38461.304688  296.081543  535.555176   49.876553  831.462585  -36659.125000  -759.848877
 1995.000000  5262.610352  -53783.671875  -48289.710938  9835.861328  -38453.851562  298.166412  434.012329   49.685970  834.651855  -36658.558594  -148.607986
 1996.000000  5346.361816  -53683.976562  -48110.843750  9659.653320  -38451.191406  292.824829  448.352173   49.954796  830.160278  -36646.183594  1445.431274
 1997.000000  5474.163086  -53888.781250  -48179.351562  9837.186523  -38342.164062  298.206604  641.642883   49.743721  833.682861  -36544.781250  2972.792236
 1998.000000  5435.558594  -53912.128906  -48258.015625  9774.542969  -38483.472656  296.307617  764.131592   49.554230  836.870789  -36692.937500  1685.111084
 1999.000000  5028.098633  -53515.648438  -48294.554688  9905.281250  -38389.273438  300.270844  294.280304   49.503895  837.721680  -36600.558594  -821.237305
 2000.000000  5252.980469  -53467.320312  -47983.757812  9907.019531  -38076.738281  300.323517  702.700012   49.682549  834.709351  -36281.566406  2575.400391
 2001.000000  5179.284180  -53688.195312  -48307.484375  9964.358398  -38343.125000  302.061707  584.855713   49.234154  842.311340  -36564.156250  -1117.664307
 2002.000000  5321.188965  -53651.234375  -48114.152344  9713.531250  -38400.621094  294.458099  754.362854   49.386555  839.712097  -36616.144531  3696.954834
 2003.000000  5284.163086  -54017.328125  -48489.691406  10023.981445  -38465.710938  303.869141  423.819916   49.687962  834.618408  -36670.343750  1245.522949
 2004.000000  5073.841797  -53309.296875  -48003.175781  9973.284180  -38029.890625  302.332306  338.655914   50.240715  825.435852  -36214.550781  289.912628
 2005.000000  5469.882812  -53923.816406  -48224.078125  9951.929688  -38272.148438  301.684937  598.215881   49.957184  830.120605  -36467.054688  -493.053955
 2006.000000  5573.522461  -54020.875000  -48221.113281  9927.167969  -38293.945312  300.934357  682.607422   50.204582  826.029907  -36479.910156  -1057.921021
 2007.000000  5695.836426  -54422.460938  -48474.203125  10084.565430  -38389.636719  305.705688  682.533508   50.355980  823.546387  -36570.132812  787.884338
 2008.000000  5295.628906  -53754.148438  -48221.003906  9784.864258  -38436.140625  296.620483  417.188354   50.046394  828.640869  -36627.824219  -325.351593
 2009.000000  5476.956055  -54239.882812  -48544.300781  10101.712891  -38442.585938  306.225494  479.415436   49.973679  829.846558  -36636.894531  1232.389648
 2010.000000  5412.402344  -53643.675781  -48014.613281  9794.065430  -38220.546875  296.899414  741.625061   49.699478  834.424988  -36424.765625  -2851.759033
 2011.000000  5297.137695  -53742.898438  -48193.320312  9802.151367  -38391.167969  297.144531  562.103455   49.381741  839.793945  -36606.867188  -1969.494507
 2012.000000  5312.169922  -53661.773438  -48115.703125  9778.867188  -38336.835938  296.438690  699.960754   49.794193  832.837830  -36537.632812  -2311.511230
 2013.000000  5126.145996  -53696.945312  -48367.019531  10070.314453  -38296.703125  305.273682  423.988068   49.390858  839.638916  -36512.070312  -2183.741455
 2014.000000  5716.491211  -54382.796875  -48448.679688  9925.580078  -38523.101562  300.886169  933.541443   49.566708  836.660095  -36732.117188  -525.183167
 2015.000000  5591.025391  -54356.164062  -48557.105469  9987.051758  -38570.054688  302.749634  575.564941   50.047115  828.628906  -36761.710938  2250.353516
 2016.000000  5240.220703  -53721.695312  -48216.773438  9733.146484  -38483.625000  295.052704  451.278198   49.700356  834.410278  -36687.812500   48.235706
 2017.000000  5104.840820  -53928.843750  -48610.582031  10055.699219  -38554.882812  304.830627  154.716003   49.278942  841.545776  -36774.296875  327.355652
 2018.000000  5059.876953  -53936.757812  -48648.796875  10118.112305  -38530.683594  306.722656  208.101028   49.062054  845.265991  -36757.933594  2093.873779
 2019.000000  5258.278809  -53758.523438  -48269.464844  9784.673828  -38484.789062  296.614716  626.463318   48.969658  846.860840  -36715.375000  -2535.215576
 2020.000000  4840.836426  -53354.445312  -48309.343750  9959.102539  -38350.242188  301.902374  192.930405   48.880085  848.412720  -36584.066406  603.731323
 2021.000000  5378.570312  -53871.367188  -48280.183594  9964.705078  -38315.476562  302.072235  619.176758   49.413700  839.250793  -36530.019531  1188.297852
 2022.000000  5005.789062  -53616.304688  -48412.304688  10107.182617  -38305.121094  306.391327  360.401123   49.228882  842.401550  -36526.343750  -1158.284546
 2023.000000  5023.233887  -53475.347656  -48225.222656  9798.935547  -38426.289062  297.047058  418.322632   49.073807  845.063599  -36653.113281  1756.110718
 2024.000000  5511.990234  -54161.875000  -48433.234375  9846.638672  -38586.593750  298.493134  820.117859   48.884674  848.333069  -36820.253906  1362.833008
 2025.000000  5261.829102  -53492.101562  -47991.980469  9741.846680  -38250.132812  295.316437  580.750366   49.254597  841.961731  -36470.425781  612.817932
 2026.000000  5405.884766  -53821.886719  -48192.593750  9860.929688  -38331.664062  298.926361  820.385681   49.237259  842.258240  -36552.582031  -1972.890747
 2027.000000  5553.812500  -53924.820312  -48155.085938  9930.683594  -38224.402344  301.040894  864.191101   49.551514  836.916626  -36433.964844  500.183044
 2028.000000  5469.984375  -54106.312500  -48411.984375  9851.773438  -38560.210938  298.648773  633.458069   49.766365  833.303528  -36762.011719  2083.108398
 2029.000000  5691.905762  -54208.890625  -48282.988281  9862.039062  -38420.949219  298.959991  913.547058   49.692505  834.542114  -36625.417969  -731.707397
 2030.000000  5457.652344  -54180.023438  -48505.214844  9997.425781  -38507.789062  303.064117  644.825989   49.508659  837.641052  -36718.902344  159.854431
 2031.000000  5285.047363  -53834.656250  -48324.871094  9831.779297  -38493.093750  298.042694  461.507111   49.923378  830.682678  -36689.222656  -22.147840
 2032.000000  5315.787109  -54043.578125  -48535.519531  9945.882812  -38589.636719  301.501648  429.517242   49.501938  837.754822  -36800.992188  -292.863403
 2033.000000  5449.320801  -53840.640625  -48179.023438  9642.839844  -38536.183594  292.315125  775.266541   49.613773  835.866394  -36743.496094  1086.634277
 2034.000000  5586.630859  -53971.921875  -48151.167969  9722.170898  -38428.996094  294.720001  827.474609   49.599640  836.104614  -36636.820312  1658.152222
 2035.000000  5348.267578  -53830.390625  -48275.441406  9941.066406  -38334.375000  301.355621  677.867126   49.591808  836.236633  -36542.484375  -2872.359131
 2036.000000  5211.605957  -53572.125000  -48141.152344  9921.604492  -38219.546875  300.765656  531.052429   50.037956  828.780579  -36411.535156  692.903442
 2037.000000  5276.841797  -53972.460938  -48491.195312  9953.679688  -38537.515625  301.738007  466.973541   49.589771  836.270996  -36745.695312  -1032.710938
 2038.000000  5228.520020  -53942.382812  -48505.816406  10029.914062  -38475.902344  304.048981  359.666016   49.884346  831.332642  -36673.441406  -94.727592
 2039.000000  5277.252441  -53846.753906  -48329.148438  9904.614258  -38424.535156  300.250610  482.577301   49.795914  832.809021  -36625.269531  156.714050
 2040.000000  5467.261719  -54110.457031  -48420.718750  9929.818359  -38490.898438  301.014648  720.615662   49.423302  839.087769  -36705.093750  -1048.168091
 2041.000000  5376.465820  -53982.117188  -48374.011719  9953.843750  -38420.167969  301.742981  583.697632   49.524857  837.367126  -36630.695312  -1662.891479
 2042.000000  5295.661133  -53707.554688  -48191.578125  9920.337891  -38271.242188  300.727264  585.304749   49.425182  839.055786  -36485.371094  784.905762
 2043.000000  5478.454102  -53946.867188  -48281.695312  9914.699219  -38366.996094  300.556335  696.836182   49.780231  833.071411  -36568.296875  1599.136475
 2044.000000  5182.708008  -53548.117188  -48153.839844  9888.474609  -38265.367188  299.761353  454.863739   49.875801  831.475098  -36463.214844  -2037.267090
 2045.000000  5486.107422  -53970.265625  -48245.949219  9817.631836  -38428.316406  297.613800  652.248962   50.135952  827.160645  -36616.761719  -1589.361450
 2046.000000  5126.234375  -53406.152344  -48045.082031  9761.052734  -38284.031250  295.898651  509.199615   49.452854  838.586304  -36497.160156  2123.770020
 2047.000000  5204.728027  -53693.101562  -48249.191406  9935.197266  -38313.992188  301.177704  572.371338   49.397850  839.520081  -36529.109375  -1150.482056
 2048.000000  5598.716797  -54054.171875  -48235.632812  9843.483398  -38392.148438  298.397491  873.848389   49.766365  833.303528  -36593.949219  1731.036011
 2049.000000  5309.222656  -53699.828125  -48155.425781  9912.767578  -38242.656250  300.497772  584.716736   49.761238  833.389343  -36444.640625  -710.592468
 2050.000000  5516.736816  -54241.019531  -48526.304688  10021.879883  -38504.425781  303.805420  782.068848   49.753853  833.513062  -36706.679688  -51.287609
 2051.000000  5562.282715  -54389.132812  -48627.968750  10113.134766  -38514.835938  306.571747  589.817261   50.247482  825.324646  -36699.253906  -2545.661865
 2052.000000  5202.509766  -53488.492188  -48091.367188  9801.847656  -38289.519531  297.135315  506.392822   49.557491  836.815674  -36498.867188  -1161.410522
 2053.000000  5470.298828  -53799.535156  -48104.312500  9947.079102  -38157.234375  301.537903  781.149719   49.719639  834.086670  -36360.722656  1726.154419
 2054.000000  5504.018066  -53818.027344  -48102.355469  9686.570312  -38415.785156  293.640778  792.356750   49.696674  834.472046  -36620.105469  130.028244
 2055.000000  5483.416504  -53840.117188  -48138.667969  9771.892578  -38366.773438  296.227264  808.810547   49.646145  835.321411  -36572.917969  -2725.779785
 2056.000000  5280.431152  -53574.183594  -48040.750000  9864.686523  -38176.062500  299.040253  604.682312   49.584682  836.356812  -36384.429688  345.679199
 2057.000000  5311.386230  -53638.437500  -48120.312500  9756.000977  -38364.312500  295.745514  713.641418   49.404629  839.404907  -36579.183594  1830.644775
 2058.000000  5486.983887  -53874.925781  -48162.480469  9857.267578  -38305.210938  298.815338  657.818420   50.405556  822.736450  -36483.914062  917.703247
 2059.000000  5336.756836  -53738.195312  -48161.781250  9944.195312  -38217.585938  301.450470  665.852356   49.996166  829.473328  -36411.082031  1067.349731
 2060.000000  5456.094727  -53777.320312  -48077.234375  9858.095703  -38219.140625  298.840454  739.041199   49.992069  829.541321  -36412.785156  2074.772705
 2061.000000  5436.784668  -53807.343750  -48107.132812  9694.682617  -38412.449219  293.886658  600.467957   50.281792  824.761536  -36595.625000  -55.818924
 2062.000000  5240.503906  -53882.703125  -48423.328125  10013.416016  -38409.914062  303.548859  270.907745   50.217823  825.812134  -36595.402344  -441.473541
 2063.000000  5400.487305  -53870.464844  -48262.675781  9956.252930  -38306.421875  301.816010  541.580750   50.113449  827.532104  -36495.679688  -984.405212
 2064.000000  5624.939941  -54136.472656  -48295.070312  9776.103516  -38518.968750  296.354919  793.648682   49.993359  829.519897  -36712.566406  -310.895416
 2065.000000  5702.761230  -54404.914062  -48476.375000  10007.095703  -38469.281250  303.357269  922.087585   49.672516  834.877930  -36674.472656  368.533569
 2066.000000  5250.999023  -53558.339844  -48104.640625  9801.300781  -38303.339844  297.118744  521.376343   49.835655  832.144897  -36502.636719  -1124.765747
 2067.000000  5226.775391  -53645.609375  -48156.437500  9939.181641  -38217.257812  301.298492  481.610352   50.114384  827.516663  -36406.484375  -1915.044189
 2068.000000  5310.261230  -53808.382812  -48250.750000  9857.093750  -38393.656250  298.810059  624.571838   49.714512  834.172668  -36597.332031  618.418213
 2069.000000  5183.196777  -53707.101562  -48291.804688  9962.894531  -38328.910156  302.017334  417.817261   49.800949  832.724854  -36529.460938  -15.883117
 2070.000000  5227.797852  -53738.859375  -48274.156250  9898.718750  -38375.437500  300.071899  462.017487   49.438862  838.823669  -36589.070312  -270.165222
 2071.000000  5127.524414  -53277.281250  -47932.917969  9737.259766  -38195.656250  295.177399  526.510559   49.491032  837.939453  -36407.406250  893.362061
 2072.000000  5522.446777  -53935.718750  -48186.695312  9925.629883  -38261.066406  300.887695  888.767273   49.227020  842.433411  -36482.355469  -445.186523
 2073.000000  5167.790039  -53396.085938  -48017.906250  9863.794922  -38154.109375  299.013214  531.481873   49.557491  836.815674  -36363.457031  -1837.209229
 2074.000000  5623.652344  -54150.859375  -48318.203125  9783.472656  -38534.730469  296.578278  833.003418   49.532784  837.233093  -36744.972656  3267.849365
 2075.000000  5512.982422  -54032.191406  -48295.824219  9832.071289  -38463.753906  298.051544  658.569641   50.066467  828.308594  -36654.710938  189.575897
 2076.000000  5263.856445  -53771.593750  -48289.726562  10044.706055  -38245.019531  304.497375  454.953949   49.795982  832.807861  -36445.750000  433.358826
 2077.000000  5359.813477  -53638.382812  -48042.656250  9807.042969  -38235.613281  297.292816  600.649841   49.944523  830.330994  -36430.976562  2535.960693
 2078.000000  5175.622559  -53711.867188  -48325.203125  10052.638672  -38272.562500  304.737823  517.747314   49.648006  835.290039  -36478.640625  2508.929932
 2079.000000  5522.480469  -53885.960938  -48147.089844  9922.369141  -38224.718750  300.788849  692.061096   50.022728  829.032898  -36417.257812  -731.280640
 2080.000000  5397.333008  -53794.363281  -48177.644531  9853.187500  -38324.457031  298.691650  572.291931   50.168137  826.630005  -36511.742188   -8.396049
 2081.000000  5258.237305  -53694.140625  -48193.960938  10004.159180  -38189.800781  303.268250  538.623108   49.929150  830.586670  -36385.718750  -497.478943
 2082.000000  5308.823242  -53627.984375  -48101.152344  9831.418945  -38269.734375  298.031769  570.709778   50.143879  827.029907  -36457.894531  1141.479736
 2083.000000  5499.345215  -53657.804688  -47914.554688  9554.504883  -38360.050781  289.637329  614.712891   50.761349  816.969727  -36525.898438  -673.607910
 2084.000000  5272.748047  -53477.289062  -47979.035156  9841.298828  -38137.734375  298.331268  534.015442   50.435406  822.249512  -36315.359375  791.982666
 2085.000000  4876.440430  -53087.039062  -48007.855469  9919.759766  -38088.093750  300.709747  176.461975   50.160259  826.759827  -36275.660156  1977.610840
 2086.000000  5489.240234  -53743.468750  -48027.765625  9673.900391  -38353.867188  293.256714  735.100586   50.111603  827.562561  -36543.195312  -116.072960
 2087.000000  5500.537598  -54012.886719  -48275.074219  9900.255859  -38374.820312  300.118500  873.658936   49.753639  833.516663  -36577.082031  -774.275940
 2088.000000  5186.218750  -53541.960938  -48121.328125  9994.988281  -38126.339844  302.990234  545.682800   50.047825  828.617188  -36317.968750  -1386.443848
 2089.000000  4949.143555  -53236.304688  -48067.421875  9880.308594  -38187.113281  299.513794  305.679352   49.757145  833.457947  -36389.246094  -1411.996338
 2090.000000  5485.243652  -53865.421875  -48160.406250  9673.649414  -38486.757812  293.249084  729.209656   49.729252  833.925415  -36689.898438  2531.436035
 2091.000000  5592.285645  -53931.175781  -48122.546875  9898.833984  -38223.710938  300.075409  851.426575   49.893921  831.173157  -36420.902344  213.522842
 2092.000000  5387.124023  -53958.121094  -48339.460938  9889.369141  -38450.093750  299.788483  651.610168   49.707096  834.297119  -36654.035156  330.691498
 2093.000000  5195.587891  -53637.800781  -48243.132812  9829.077148  -38414.054688  297.960754  578.315918   49.745937  833.645691  -36616.593750  -93.546150
 2094.000000  5312.189453  -53895.867188  -48351.542969  9971.095703  -38380.445312  302.265961  369.242035   50.180729  826.422546  -36567.273438  -647.487610
 2095.000000  5218.031250  -53634.132812  -48216.550781  9765.820312  -38450.730469  296.043182  395.760376   50.031235  828.891907  -36642.960938  -1044.731934
 2096.000000  5292.294922  -53666.878906  -48147.917969  9850.476562  -38297.441406  298.609467  402.657928   50.118000  827.456909  -36486.535156  164.966263
 2097.000000  5510.720703  -53948.691406  -48234.078125  9747.423828  -38486.656250  295.485504  608.299561   50.074532  828.175232  -36677.320312  1255.344971
 2098.000000  5384.476562  -53737.578125  -48118.484375  9879.347656  -38239.136719  299.484680  710.171936   49.285107  841.440552  -36458.328125  3701.523682
 2099.000000  5389.761719  -53701.968750  -48095.667969  9796.421875  -38299.246094  296.970856  597.531555   50.116688  827.478577  -36488.390625  -2386.657959
 2100.000000  5743.200195  -54028.648438  -48079.265625  9841.648438  -38237.617188  298.341858  1013.304932   49.938946  830.423767  -36433.183594  -314.898468
 2101.000000  5285.829102  -53689.585938  -48173.972656  9717.484375  -38456.488281  294.577911  483.952881   49.760086  833.408630  -36658.515625  983.571716
 2102.000000  5360.935547  -53749.843750  -48168.945312  9749.318359  -38419.625000  295.542938  648.414795   49.673298  834.864746  -36624.789062  3760.412109
 2103.000000  5568.720703  -54090.054688  -48290.605469  9670.221680  -38620.382812  293.145203  750.496887   49.716244  834.143616  -36823.996094  850.954102
 2104.000000  5435.303223  -53853.835938  -48174.242188  9909.634766  -38264.609375  300.402802  681.499756   49.932709  830.527466  -36460.398438  -1899.782593
 2105.000000  5529.603027  -53875.437500  -48136.425781  9774.534180  -38361.890625  296.307343  779.291016   49.631248  835.572083  -36568.574219   90.506020
 2106.000000  5389.835938  -54030.777344  -48432.054688  10033.067383  -38398.988281  304.144562  521.889648   49.620884  835.746643  -36606.046875  623.076965
 2107.000000  5473.312500  -54028.421875  -48341.812500  9961.976562  -38379.835938  301.989502  793.350647   49.485538  838.032471  -36591.785156  -380.382507
 2108.000000  5430.473633  -53733.382812  -48066.359375  9671.150391  -38395.210938  293.173340  792.497742   49.444019  838.736145  -36608.660156  -1484.746826
 2109.000000  5400.535156  -53920.199219  -48281.390625  9810.541992  -38470.847656  297.398895  664.736572   49.990490  829.567505  -36664.550781  -708.225891
 2110.000000  5432.895996  -54210.558594  -48573.765625  9837.125977  -38736.640625  298.204742  581.490417   49.747585  833.618103  -36939.121094    4.419043
 2111.000000  5240.653320  -53963.171875  -48504.390625  9920.410156  -38583.980469  300.729462  483.147308   49.570541  836.595398  -36792.855469  2728.844971
 2112.000000  5453.510254  -53955.210938  -48263.632812  9948.073242  -38315.558594  301.568054  700.767395   49.871109  831.553345  -36513.574219  423.352722
 2113.000000  5523.741211  -54014.890625  -48268.082031  9895.701172  -38372.382812  299.980438  778.627869   49.819656  832.412109  -36572.257812  -3322.981201
 2114.000000  5559.058594  -54255.703125  -48461.363281  10024.705078  -38436.656250  303.891083  655.971863   49.878998  831.421814  -36634.386719  1090.370361
 2115.000000  5419.537109  -53725.484375  -48087.855469  9685.593750  -38402.261719  293.611176  780.241272   49.450802  838.621094  -36615.464844  1843.529907
 2116.000000  5261.957031  -53716.792969  -48248.542969  9799.414062  -38449.128906  297.061554  383.923828   49.803837  832.676514  -36649.574219  -340.239319
 2117.000000  5226.335938  -53833.027344  -48407.332031  10179.235352  -38228.097656  308.575531  514.574036   49.333118  840.621643  -36445.554688  -1017.950928
 2118.000000  5182.283203  -53942.351562  -48538.976562  10118.087891  -38420.890625  306.721893  328.695160   49.555622  836.847290  -36630.304688  946.242737
 2119.000000  5115.394531  -53528.218750  -48213.425781  9916.187500  -38297.238281  300.601440  346.807739   49.403915  839.416992  -36512.136719  -36.818859
 2120.000000  5481.706055  -53931.796875  -48213.863281  9884.434570  -38329.429688  299.638885  739.281677   49.613216  835.875793  -36536.765625  185.181351
 2121.000000  5624.029297  -54421.875000  -48590.058594  9984.742188  -38605.316406  302.679626  706.400452   49.743122  833.692871  -36807.957031  3029.462646
 2122.000000  5464.916992  -54137.167969  -48439.265625  10013.768555  -38425.496094  303.559540  518.703430   49.951458  830.215759  -36620.609375  651.481262
 2123.000000  5313.093750  -53601.445312  -48060.621094  9826.795898  -38233.824219  297.891602  420.586761   50.210377  825.934570  -36419.582031  430.829376
 2124.000000  5331.314453  -53980.140625  -48427.109375  9882.773438  -38544.335938  299.588531  485.963715   49.813557  832.514038  -36744.429688  2023.410034
 2125.000000  5251.139648  -53709.398438  -48258.128906  9922.469727  -38335.660156  300.791901  500.751068   49.944145  830.337280  -36531.039062  129.111328
 2126.000000  5388.898926  -53966.210938  -48340.968750  9891.539062  -38449.429688  299.854248  668.981140   49.535446  837.188110  -36659.574219  2047.188599
 2127.000000  5492.608398  -54111.414062  -48411.082031  9973.861328  -38437.218750  302.349792  602.365723   49.733074  833.861328  -36640.222656  1176.667358
 2128.000000  5432.305664  -54125.320312  -48483.828125  10155.015625  -38328.812500  307.841339  541.798035   49.953854  830.175903  -36523.839844  238.737381
 2129.000000  5363.142578  -54025.460938  -48453.285156  9886.035156  -38567.250000  299.687408  568.091492   49.136383  843.987366  -36791.812500  -43.219563
 2130.000000  5435.296875  -54030.257812  -48374.042969  10034.292969  -38339.750000  304.181732  696.666443   49.668369  834.947632  -36545.089844  -746.516968
 2131.000000  5482.541016  -53899.566406  -48230.914062  9838.188477  -38392.726562  298.236969  737.565491   49.989708  829.580505  -36586.457031  -419.763031
 2132.000000  5283.848633  -53859.960938  -48343.074219  10037.814453  -38305.257812  304.288483  426.893646   50.071228  828.229858  -36496.042969  -2108.084717
 2133.000000  5415.131348  -53820.894531  -48181.882812  9875.550781  -38306.332031  299.369568  773.480408   49.778889  833.093872  -36507.679688  -2154.283936
 2134.000000  5546.966797  -54059.312500  -48298.476562  9873.044922  -38425.429688  299.293610  715.058594   50.206139  826.004333  -36611.339844  -1285.840088
 2135.000000  5497.854492  -53844.734375  -48107.722656  9845.352539  -38262.371094  298.454132  818.465515   49.843174  832.019348  -36461.398438  1642.923096
 2136.000000  5217.255859  -53690.050781  -48258.617188  9938.474609  -38320.140625  301.277069  493.780670   49.725971  833.980408  -36523.402344  1635.456055
 2137.000000  5250.604492  -53750.804688  -48264.011719  9946.375000  -38317.636719  301.516571  488.014069   49.909889  830.907227  -36514.250000  -699.031738
 2138.000000  5211.066895  -53757.199219  -48327.371094  9943.583984  -38383.789062  301.431946  465.972290   49.708084  834.280518  -36587.695312  1612.858887
 2139.000000  5298.034180  -53556.359375  -48047.550781  9924.454102  -38123.097656  300.852051  690.412109   49.776360  833.136169  -36324.539062  1825.133911
 2140.000000  5084.344238  -53460.097656  -48170.871094  9866.747070  -38304.125000  299.102692  497.524658   49.384216  839.751831  -36519.734375  189.709900
 2141.000000  5354.656250  -53677.078125  -48081.117188  9687.930664  -38393.187500  293.682037  770.276611   49.535030  837.195129  -36603.347656  819.658508
 2142.000000  5292.141602  -53944.445312  -48431.875000  9897.265625  -38534.609375  300.027863  536.588867   49.417458  839.186951  -36749.015625  -790.060913
 2143.000000  5306.564941  -53709.300781  -48168.007812  9870.363281  -38297.644531  299.212311  640.503662   49.525597  837.354614  -36508.144531  -1586.258667
 2144.000000  5511.648438  -53681.601562  -47919.246094  9746.792969  -38172.453125  295.466400  796.938904   50.172962  826.550476  -36359.562500  -93.224609
 2145.000000  5460.640625  -53667.734375  -47995.902344  9727.887695  -38268.015625  294.893280  736.925964   50.071465  828.225952  -36458.792969  450.826233
 2146.000000  5240.374512  -53818.718750  -48352.667969  9953.363281  -38399.304688  301.728394  519.862793   49.377045  839.873779  -36615.171875  1194.618652
 2147.000000  5497.629395  -53950.226562  -48209.851562  9874.443359  -38335.406250  299.335999  791.702454   49.357452  840.207214  -36551.980469  423.241394
 2148.000000  5365.606934  -54175.796875  -48582.632812  10090.112305  -38492.519531  305.873840  467.785736   49.622272  835.723267  -36699.527344  593.696289
 2149.000000  5432.398438  -53729.988281  -48080.000000  9733.070312  -38346.929688  295.050385  623.498230   50.233719  825.550781  -36531.843750  832.952271
 2150.000000  5487.710938  -53724.906250  -48014.578125  9682.404297  -38332.171875  293.514496  611.863098   50.263649  825.059204  -36516.003906  1932.834717
 2151.000000  5073.820801  -53666.546875  -48386.136719  9866.417969  -38519.718750  299.092712  277.085541   49.797253  832.786621  -36720.402344  1277.109863
 2152.000000  5245.633301  -53623.414062  -48156.773438  10000.000000  -38156.773438  303.142151  404.404266   49.978821  829.761230  -36350.898438  -730.404724
 2153.000000  5283.290039  -53786.476562  -48292.675781  9947.073242  -38345.601562  301.537720  472.243195   49.917252  830.784668  -36541.949219  -811.941467
 2154.000000  4987.832520  -53475.089844  -48261.800781  10112.000977  -38149.800781  306.537384  196.446304   50.107780  827.625671  -36339.265625  -2075.489990
 2155.000000  5490.471680  -53721.820312  -48003.429688  9864.800781  -38138.628906  299.043701  823.199402   50.433453  822.281311  -36316.324219  -741.528442
 2156.000000  5681.894531  -54176.105469  -48287.031250  9901.173828  -38385.859375  300.146332  859.426453   50.125126  827.339294  -36574.695312  -516.853455
 2157.000000  5428.590820  -54139.613281  -48482.070312  10120.142578  -38361.929688  306.784180  564.378601   49.754280  833.505920  -36564.167969  -1079.811157
 2158.000000  5529.574219  -53626.695312  -47885.363281  9735.353516  -38150.007812  295.119598  731.341003   50.459644  821.854492  -36326.757812  2248.600586
 2159.000000  5227.917969  -53435.207031  -47978.191406  9806.791016  -38171.398438  297.285187  366.089081   50.352402  823.604919  -36352.023438  -3133.370117
 2160.000000  5316.491211  -53883.781250  -48336.800781  10112.341797  -38224.460938  306.547699  385.428802   50.710396  817.790649  -36392.152344  2997.378418
 2161.000000  5487.924805  -54142.367188  -48431.121094  9906.757812  -38524.363281  300.315582  579.120178   50.194294  826.199219  -36710.703125  -441.401825
 2162.000000  5418.287598  -54084.789062  -48418.996094  10017.279297  -38401.718750  303.665955  583.133850   50.008312  829.271851  -36594.777344  1106.924561
 2163.000000  5706.971191  -53898.843750  -47966.921875  9745.850586  -38221.070312  295.437805  1055.933594   50.431118  822.319397  -36398.851562  -770.817383
 2164.000000  5591.849609  -54151.156250  -48318.800781  9743.555664  -38575.246094  295.368256  654.930969   50.431988  822.305237  -36752.996094  862.156738
 2165.000000  5494.593750  -54122.656250  -48431.230469  10118.088867  -38313.140625  306.721924  662.395081   49.869740  831.576172  -36511.207031  887.769165
 2166.000000  5036.641602  -53598.984375  -48341.914062  9922.588867  -38419.324219  300.795502  229.257034   49.850170  831.902588  -36618.097656  -402.616394
 2167.000000  5314.912109  -53790.179688  -48236.300781  9675.583984  -38560.718750  293.307739  558.666443   49.616737  835.816467  -36767.925781  -1221.476929
 2168.000000  5320.549805  -53857.906250  -48316.976562  9900.262695  -38416.714844  300.118713  478.255585   49.772976  833.192810  -36618.277344  937.165039
 2169.000000  5204.841797  -53820.757812  -48395.765625  9920.609375  -38475.156250  300.735504  472.530182   49.520580  837.439453  -36685.835938  -1279.340942
 2170.000000  5419.136719  -53795.550781  -48147.187500  9775.764648  -38371.421875  296.344635  618.132263   50.138779  827.114014  -36559.765625  -453.967499
 2171.000000  5597.351562  -53785.843750  -47951.140625  9664.950195  -38286.191406  292.985382  896.651062   50.357227  823.526001  -36466.640625  202.289474
 2172.000000  5372.818848  -53972.664062  -48374.183594  10042.991211  -38331.191406  304.445404  515.824341   50.053829  828.517761  -36522.605469  -1407.670288
 2173.000000  5692.493652  -53979.398438  -48090.667969  9753.152344  -38337.515625  295.659180  964.913757   49.872929  831.523010  -36535.464844  1467.582275
 2174.000000  5446.201172  -54252.429688  -48584.972656  9980.197266  -38604.773438  302.541870  514.097046   49.704773  834.336121  -36808.800781  -686.513733
 2175.000000  5414.452637  -53655.226562  -48018.375000  9725.533203  -38292.843750  294.821899  795.875427   49.869781  831.575439  -36490.906250   71.767204
 2176.000000  5391.893555  -53793.218750  -48178.003906  9948.671875  -38229.332031  301.586182  544.225769   50.162621  826.720886  -36416.816406  441.262146
 2177.000000  5534.310547  -53940.835938  -48172.281250  9902.043945  -38270.238281  300.172699  693.456726   49.949432  830.249390  -36465.425781  -59.642570
 2178.000000  5666.133789  -54197.789062  -48325.273438  9706.431641  -38618.843750  294.242859  836.583801   49.703434  834.358582  -36822.917969  -448.816162
 2179.000000  5546.809082  -53980.761719  -48217.695312  9739.861328  -38477.835938  295.256256  874.111145   49.949432  830.249390  -36673.023438  -513.736511
 2180.000000  5252.770996  -53753.875000  -48265.234375  9928.564453  -38336.671875  300.976654  375.798126   50.180050  826.433777  -36523.523438  812.848389
 2181.000000  4981.670410  -53737.585938  -48536.867188  10201.421875  -38335.445312  309.248108   82.328728   49.884579  831.328796  -36532.972656  -1971.259277
 2182.000000  5519.847168  -54024.492188  -48290.894531  9956.607422  -38334.289062  301.826752  729.896667   50.238327  825.475098  -36519.035156  998.900269
 2183.000000  5360.656250  -53511.257812  -47910.230469  9764.032227  -38146.199219  295.988983  684.402161   50.458179  821.878357  -36323.003906  -2158.873779
 2184.000000  5316.131836  -53731.292969  -48208.484375  9703.472656  -38505.011719  294.153168  458.807129   50.083839  828.021301  -36695.339844  -1444.287842
 2185.000000  5430.600586  -53900.898438  -48249.406250  9878.639648  -38370.765625  299.463226  725.513184   49.890114  831.236572  -36568.093750  1890.332520
 2186.000000  5463.169434  -54070.300781  -48377.722656  9919.982422  -38457.742188  300.716492  635.551331   50.048107  828.612488  -36649.363281  -195.500259
 2187.000000  5815.190430  -54166.703125  -48130.667969  9766.955078  -38363.710938  296.077576  1005.134827   50.346348  823.703979  -36544.554688  -2382.802490
 2188.000000  5438.972656  -53821.609375  -48176.371094  9775.436523  -38400.933594  296.334686  741.449219   50.221375  825.753723  -36586.292969  676.816040
 2189.000000  5563.974609  -53925.718750  -48124.003906  9856.957031  -38267.046875  298.805908  790.924622   50.491451  821.336792  -36442.648438  3123.100586
 2190.000000  5406.740234  -53732.679688  -48094.042969  9825.153320  -38268.890625  297.841827  569.085266   50.032887  828.864563  -36461.062500  826.597717
 2191.000000  5485.452148  -53671.648438  -47971.019531  9846.356445  -38124.664062  298.484589  691.813782   50.444157  822.106873  -36301.972656   -3.178243
 2192.000000  5165.312500  -53723.691406  -48319.398438  9968.813477  -38350.585938  302.196777  385.164337   49.824219  832.335938  -36550.296875  -194.811447
 2193.000000  5560.387695  -54026.281250  -48256.039062  9898.960938  -38357.078125  300.079254  635.948792   50.312744  824.254089  -36539.136719  -1766.649414
 2194.000000  5221.877930  -53820.609375  -48379.195312  10058.779297  -38320.414062  304.924011  313.527313   50.116989  827.473633  -36509.546875  -1041.623657
 2195.000000  5461.281738  -53897.335938  -48223.957031  9710.404297  -38513.554688  294.363281  679.501160   49.761005  833.393250  -36715.550781  1096.892212
 2196.000000  5770.471191  -54052.507812  -48036.152344  9776.701172  -38259.453125  296.373016  1028.920898   50.356411  823.539368  -36439.933594  -546.624451
 2197.000000  5288.321289  -54089.914062  -48582.621094  10241.294922  -38341.328125  310.456818  511.974701   49.859043  831.754578  -36539.781250  2482.569336
 2198.000000  5284.785156  -54076.140625  -48536.621094  10123.332031  -38413.289062  306.880859  403.584442   49.887894  831.273560  -36610.699219  1351.801147
 2199.000000  5327.229492  -53650.308594  -48100.050781  9664.771484  -38435.281250  292.979980  594.255859   49.979626  829.747864  -36629.375000  -1136.224365
 2200.000000  5331.557617  -53647.468750  -48098.203125  9952.307617  -38145.894531  301.696411  563.810730   50.007359  829.287659  -36338.988281  1029.428833
 2201.000000  5308.188477  -53872.640625  -48324.671875  9887.177734  -38437.492188  299.722046  572.701477   49.355713  840.236816  -36654.132812  -1161.185303
 2202.000000  5404.736816  -54094.117188  -48458.050781  10072.337891  -38385.710938  305.335022  589.336365   49.462944  838.415222  -36598.476562  2414.999268
 2203.000000  5386.521484  -53919.234375  -48315.105469  10028.937500  -38286.167969  304.019379  683.145203   49.266109  841.765015  -36506.042969  -174.041168
 2204.000000  5301.241699  -53593.140625  -48083.273438  9772.155273  -38311.117188  296.235229  573.966492   49.584549  836.359070  -36519.488281  -1679.546753
 2205.000000  5270.557617  -53509.085938  -48009.878906  9922.692383  -38087.187500  300.798645  528.531067   49.972134  829.872253  -36281.554688  -278.518280
 2206.000000  5029.186523  -53190.226562  -47932.886719  9778.995117  -38153.890625  296.442566  388.272247   49.799904  832.742310  -36354.480469  -1364.391602
 2207.000000  5021.217773  -53163.160156  -47924.402344  9822.082031  -38102.320312  297.748718  302.904633   49.778492  833.100525  -36303.683594  860.697754
 2208.000000  5249.012207  -53645.789062  -48160.437500  9915.148438  -38245.289062  300.569946  446.673340   50.223576  825.717529  -36430.570312  1481.389526
 2209.000000  5396.865723  -53806.953125  -48210.050781  9815.654297  -38394.398438  297.553864  622.275818   49.977394  829.784912  -36588.574219  497.949585
 2210.000000  5694.254883  -54303.417969  -48370.195312  9983.756836  -38386.437500  302.649750  859.403320   49.987061  829.624451  -36580.265625  -206.355423
 2211.000000  5389.317383  -54276.468750  -48690.273438  10059.955078  -38630.320312  304.959656  467.125488   49.608223  835.959961  -36837.835938  -1378.469238
 2212.000000  5337.343750  -53640.195312  -48077.207031  9701.410156  -38375.796875  294.090637  643.993835   49.876331  831.466248  -36573.625000  124.552048
 2213.000000  5287.790039  -53779.429688  -48280.574219  9977.926758  -38302.648438  302.473022  471.802490   50.242340  825.409119  -36487.250000  2512.890137
 2214.000000  5526.917969  -54120.632812  -48359.687500  9855.978516  -38503.710938  298.776276  708.906433   49.509239  837.631287  -36714.800781  1015.122925
 2215.000000  5485.596680  -53835.289062  -48109.015625  9870.597656  -38238.417969  299.219421  861.324219   49.772598  833.199158  -36439.992188  529.521545
 2216.000000  5473.716309  -54170.265625  -48472.082031  9958.673828  -38513.406250  301.889404  704.883362   49.612183  835.893188  -36720.777344  -989.012024
 2217.000000  5362.168945  -53784.769531  -48201.070312  9970.131836  -38230.937500  302.236725  599.691467   49.770924  833.227173  -36432.574219  -2179.980469
 2218.000000  5344.462891  -53551.449219  -47989.445312  9766.944336  -38222.500000  296.077271  650.124939   49.885723  831.309692  -36419.988281  2414.195801
 2219.000000  5551.851562  -54053.843750  -48277.492188  10077.492188  -38200.000000  305.491272  668.865906   50.178082  826.466187  -36386.925781  -275.951019
 2220.000000  5571.783691  -53926.738281  -48151.812500  9938.916016  -38212.898438  301.290436  762.923157   50.157219  826.809937  -36400.578125  -1649.320068
 2221.000000  5452.102539  -53926.902344  -48256.496094  9812.262695  -38444.234375  297.451050  586.777527   50.192745  826.224731  -36630.628906  -152.438919
 2222.000000  5798.115234  -54269.312500  -48256.429688  9823.740234  -38432.687500  297.798981  944.688293   50.183502  826.376892  -36619.414062  1369.645386
 2223.000000  5499.445312  -53955.125000  -48234.679688  9837.634766  -38397.046875  298.220184  726.235352   50.363266  823.427246  -36577.281250  670.279541
 2224.000000  5309.677734  -53600.539062  -48073.375000  9865.109375  -38208.265625  299.053070  445.181793   50.578815  819.918091  -36380.710938  427.240021
 2225.000000  5524.337891  -53934.433594  -48203.519531  9971.341797  -38232.179688  302.273407  713.745300   50.319786  824.138794  -36413.984375  1013.754150
 2226.000000  5670.584961  -54119.109375  -48263.425781  9890.001953  -38373.421875  299.807648  716.697205   50.298786  824.482849  -36555.984375  992.152893
 2227.000000  5340.970703  -54105.593750  -48556.234375  9972.399414  -38583.835938  302.305481  524.633301   49.363567  840.103088  -36800.191406   88.342270
 2228.000000  5381.077148  -54081.578125  -48473.460938  10070.363281  -38403.097656  305.275177  623.501465   50.061115  828.397156  -36594.250000  1353.905396
 2229.000000  5490.208496  -53730.796875  -48012.507812  9715.495117  -38297.011719  294.517609  713.961731   50.286110  824.690674  -36480.031250  -173.033508
 2230.000000  5585.455566  -53834.953125  -48026.753906  9674.487305  -38352.265625  293.274506  787.328186   50.228367  825.638733  -36537.371094  -726.062744
 2231.000000  5537.690430  -53820.687500  -48068.875000  9873.009766  -38195.867188  299.292542  757.993408   50.506783  821.087463  -36370.914062  -1624.172363
 2232.000000  5323.233398  -53761.691406  -48206.492188  9929.622070  -38276.871094  301.008698  484.296478   50.167721  826.636841  -36464.167969  -2829.679199
 2233.000000  5656.540527  -54141.804688  -48259.023438  9902.382812  -38356.640625  300.182983  778.049011   50.206306  826.001526  -36542.546875  -1694.698608
 2234.000000  5549.245117  -54105.687500  -48342.550781  9887.076172  -38455.476562  299.718964  680.057800   50.180115  826.432678  -36642.328125  1727.723755
 2235.000000  5226.808594  -53409.742188  -47964.191406  9792.830078  -38171.359375  296.861969  349.121185   50.608109  819.443542  -36342.746094  -1255.756592
 2236.000000  5337.147461  -53594.914062  -48053.046875  9886.373047  -38166.671875  299.697662  780.135498   49.894001  831.171814  -36363.859375  -1999.254517
 2237.000000  5415.381348  -53739.757812  -48107.933594  9858.039062  -38249.894531  298.838715  583.522278   50.765614  816.901123  -36415.589844  -1749.038452
 2238.000000  5485.654297  -53791.171875  -48088.625000  9890.199219  -38198.425781  299.813629  788.181458   50.183647  826.374512  -36385.148438  878.076782
 2239.000000  5201.244629  -53809.773438  -48398.484375  10079.994141  -38318.492188  305.567108  485.598755   49.948685  830.261841  -36513.703125   11.500229
 2240.000000  5546.031250  -53895.382812  -48129.203125  9755.552734  -38373.648438  295.731934  731.341003   49.981693  829.713501  -36567.667969  -415.928650
 2241.000000  5738.839844  -54355.660156  -48418.925781  9924.069336  -38494.855469  300.840393  847.684326   50.010757  829.231323  -36687.824219  722.770935
 2242.000000  5582.471680  -54273.796875  -48489.601562  9889.719727  -38599.882812  299.799103  638.499939   50.088203  827.949158  -36790.054688   58.125092
 2243.000000  5213.796875  -53698.781250  -48274.320312  9863.316406  -38411.003906  298.998718  328.998688   50.235950  825.514099  -36595.835938  1374.201538
 2244.000000  5424.793945  -54056.265625  -48376.312500  9963.957031  -38412.355469  302.049561  519.210693   50.657593  818.643066  -36581.953125  880.376160
 2245.000000  5593.288574  -53948.437500  -48113.312500  9898.375000  -38214.937500  300.061493  774.416443   50.337097  823.855347  -36396.117188  135.117294
 2246.000000  5516.423340  -53949.785156  -48218.410156  9850.308594  -38368.101562  298.604370  587.557983   50.385967  823.056274  -36547.515625  -1105.895264
 2247.000000  5281.505859  -53914.210938  -48432.847656  9890.827148  -38542.019531  299.832672  423.086090   49.686920  834.635864  -36746.691406  1710.089966
 2248.000000  5238.071777  -53374.703125  -47922.625000  9760.663086  -38161.960938  295.886841  803.442383   49.396637  839.540710  -36377.121094  2208.624756
 2249.000000  5234.671875  -53646.140625  -48206.371094  9906.835938  -38299.535156  300.317963  466.536285   49.837070  832.121277  -36498.781250  982.035400
 2250.000000  5766.256836  -54329.523438  -48328.027344  9802.679688  -38525.347656  297.160553  898.458313   50.230652  825.601196  -36710.371094  1076.100220
 2251.000000  5594.401367  -54149.031250  -48358.074219  9909.841797  -38448.234375  300.409088  740.378906   50.302326  824.424805  -36630.667969  -596.023865
 2252.000000  5088.443848  -53340.593750  -48015.902344  9874.693359  -38141.210938  299.343597  472.059570   49.563030  836.722168  -36350.359375  -160.830811
 2253.000000  5330.880859  -53741.613281  -48184.449219  9713.750977  -38470.699219  294.464752  665.677307   49.430614  838.963623  -36684.632812  -2997.257568
 2254.000000  5067.264648  -53521.132812  -48242.449219  10062.693359  -38179.757812  305.042664  437.813690   49.342300  840.465210  -36396.882812  -643.510620
 2255.000000  5449.916016  -53978.781250  -48312.019531  9949.060547  -38362.960938  301.597961  733.712341   49.513378  837.561218  -36573.902344  401.022095
 2256.000000  5063.919434  -53735.960938  -48456.125000  10166.100586  -38290.023438  308.177368  153.275314   49.611698  835.901367  -36497.414062  -1638.608154
 2257.000000  5106.549316  -53626.296875  -48288.402344  10092.118164  -38196.285156  305.934662  340.379852   49.307465  841.059021  -36414.667969  -116.693253
 2258.000000  5271.833984  -53388.191406  -47892.835938  9677.433594  -38215.402344  293.363800  593.422791   49.884190  831.335266  -36412.945312  2120.360840
 2259.000000  5478.208984  -53812.117188  -48078.386719  9721.909180  -38356.476562  294.712067  792.904297   49.607971  835.964172  -36564.000000  741.832764
 2260.000000  5417.636719  -53881.664062  -48221.707031  9847.099609  -38374.609375  298.507111  639.093201   49.651546  835.230530  -36580.558594  792.160278
 2261.000000  5332.210938  -54142.519531  -48605.578125  10105.490234  -38500.085938  306.340027  490.355591   49.621727  835.732422  -36707.113281  1287.823364
 2262.000000  5695.509277  -54505.574219  -48568.417969  9925.773438  -38642.644531  300.892029  906.732483   49.480812  838.112488  -36854.761719  -233.741699
 2263.000000  5138.886719  -53782.179688  -48426.347656  10060.986328  -38365.359375  304.990906  204.979782   49.822563  832.363586  -36565.128906  1683.602661
 2264.000000  5177.204590  -53631.070312  -48249.363281  9888.912109  -38360.453125  299.774628  373.660248   50.048882  828.599670  -36552.046875  -1428.972900
 2265.000000  5470.932129  -53786.507812  -48079.792969  9943.190430  -38136.601562  301.420013  701.979675   50.203930  826.040649  -36322.593750  -56.297836
 2266.000000  5359.309082  -53911.371094  -48329.757812  10040.395508  -38289.363281  304.366730  492.877777   50.067440  828.292542  -36480.285156  1310.762085
 2267.000000  5350.988770  -54104.515625  -48516.589844  10014.544922  -38502.046875  303.583069  411.162628   49.973183  829.854797  -36696.375000  -538.973267
 2268.000000  5622.279297  -54081.476562  -48236.933594  10049.738281  -38187.195312  304.649933  780.499817   50.350967  823.628418  -36367.871094  3735.661865
 2269.000000  5095.072266  -53755.648438  -48443.757812  9938.477539  -38505.281250  301.277161  206.863571   49.766102  833.307922  -36707.089844  -225.802353
 2270.000000  5510.838379  -54030.125000  -48298.601562  9976.796875  -38321.804688  302.438782  686.847961   49.924938  830.656738  -36517.875000  1909.814331
 2271.000000  5179.382812  -53586.117188  -48177.335938  9822.369141  -38354.968750  297.757416  486.785980   49.362267  840.125244  -36571.371094  -31.792805
 2272.000000  5683.057617  -54466.757812  -48576.582031  10120.320312  -38456.261719  306.789581  674.492371   49.616207  835.825439  -36663.488281  -2775.528076
 2273.000000  5334.501953  -53669.781250  -48109.804688  9841.480469  -38268.324219  298.336761  722.389221   49.749809  833.580811  -36470.722656  1286.738892
 2274.000000  5347.925293  -53803.546875  -48244.894531  9886.634766  -38358.257812  299.705597  589.855896   49.681118  834.733337  -36563.140625  2140.111328
 2275.000000  5486.308594  -54075.375000  -48380.718750  10045.580078  -38335.140625  304.523895  708.773132   49.605305  836.009094  -36542.761719  3509.075195
 2276.000000  5629.825684  -54023.093750  -48153.144531  9752.131836  -38401.011719  295.628235  919.178223   49.655632  835.161804  -36606.812500  -2180.726318
 2277.000000  5400.767090  -53877.023438  -48239.031250  9773.555664  -38465.476562  296.277679  685.627014   49.650784  835.243347  -36671.453125  -568.806458
 2278.000000  5648.719727  -54338.648438  -48480.015625  10029.470703  -38450.546875  304.035553  785.229919   50.258034  825.151367  -36634.582031  -515.690796
 2279.000000  5697.310059  -53941.750000  -48011.808594  9821.767578  -38190.039062  297.739197  968.209961   50.378029  823.185974  -36369.738281  -917.768799
 2280.000000  5580.026367  -54003.000000  -48209.949219  9813.083984  -38396.867188  297.475952  796.892578   50.034382  828.839783  -36588.984375  -441.587524
 2281.000000  5163.918945  -53460.828125  -48078.285156  9958.712891  -38119.570312  301.890594  401.551605   49.916241  830.801453  -36315.957031  328.331146
 2282.000000  5352.126465  -53591.304688  -48025.765625  9924.472656  -38101.292969  300.852600  646.396179   49.810390  832.566956  -36301.503906  -796.601746
 2283.000000  5183.934082  -53586.421875  -48176.992188  9962.103516  -38214.890625  301.993347  437.911652   49.814651  832.495789  -36414.945312  -1162.363281
 2284.000000  5653.162109  -54078.105469  -48207.539062  9914.558594  -38292.980469  300.552063  737.370422   50.334789  823.893127  -36474.242188  -2184.841064
 2285.000000  5601.233887  -54104.191406  -48280.929688  9893.803711  -38387.125000  299.922913  630.426819   50.341557  823.782349  -36568.140625  -1257.882812
 2286.000000  5177.992676  -53562.250000  -48137.789062  9894.220703  -38243.570312  299.935547  344.475983   50.154350  826.857239  -36431.351562  757.288147
 2287.000000  5358.160156  -53655.359375  -48082.769531  9854.130859  -38228.640625  298.720245  582.068420   49.893436  831.181213  -36425.851562  -176.851608
 2288.000000  5324.538574  -53887.566406  -48329.812500  10023.841797  -38305.968750  303.864899  519.297546   49.979889  829.743469  -36500.054688  439.954742
 2289.000000  5582.615234  -53617.906250  -47797.378906  9570.039062  -38227.339844  290.108246  886.401672   50.211952  825.908691  -36413.039062  1268.167358
 2290.000000  5549.924805  -53987.265625  -48206.558594  9864.318359  -38342.242188  299.029083  731.409363   50.116356  827.484070  -36531.398438  1892.228638
 2291.000000  5474.608398  -53758.054688  -48078.175781  9743.083984  -38335.093750  295.353943  736.771729   49.840336  832.066772  -36534.222656  -996.395447
 2292.000000  5222.164062  -53728.113281  -48252.589844  10001.492188  -38251.097656  303.187408  527.122742   49.633865  835.528076  -36457.687500  -2602.676270
 2293.000000  5580.677246  -53849.640625  -48043.085938  9782.964844  -38260.121094  296.562897  682.720154   50.231075  825.594238  -36445.128906  -113.736786
 2294.000000  5598.106445  -54275.664062  -48469.835938  9743.554688  -38726.281250  295.368225  782.807373   49.556973  836.824463  -36935.648438  -1876.663940
 2295.000000  5350.109375  -53905.484375  -48346.070312  9917.006836  -38429.062500  300.626282  508.645355   49.586643  836.323730  -36637.355469  836.116211
 2296.000000  5365.804688  -54087.441406  -48493.523438  10042.037109  -38451.484375  304.416473  500.591705   49.946365  830.300415  -36646.781250  -510.310089
 2297.000000  5608.922852  -54262.218750  -48410.378906  9999.766602  -38410.613281  303.135071  761.534424   49.867374  831.615601  -36608.765625  -3233.673828
 2298.000000  5166.338867  -53462.406250  -48090.808594  9852.411133  -38238.398438  298.668121  467.318207   49.600197  836.095215  -36446.203125  -123.279213
 2299.000000  5471.846191  -53989.687500  -48316.332031  9973.906250  -38342.425781  302.351135  675.482727   49.930790  830.559387  -36538.285156  -936.177795
 2300.000000  5246.774414  -53768.843750  -48299.992188  9921.867188  -38378.125000  300.773621  498.405121   49.889549  831.245972  -36575.476562  -3090.291992
 2301.000000  5475.265625  -53975.593750  -48267.402344  9922.831055  -38344.570312  300.802856  676.307556   50.005718  829.314880  -36537.722656  -1408.177979
 2302.000000  5276.657715  -53806.433594  -48326.898438  9865.346680  -38461.550781  299.060242  305.920074   50.109066  827.604492  -36650.968750  -1675.915161
 2303.000000  5342.203125  -53903.765625  -48297.285156  9906.884766  -38390.398438  300.319458  465.066254   49.975948  829.808899  -36584.625000  690.298340
 2304.000000  5387.078125  -53909.640625  -48315.648438  9943.472656  -38372.175781  301.428589  460.191132   50.314365  824.227539  -36554.175781  -228.792328
 2305.000000  5302.690430  -54058.593750  -48542.406250  10047.466797  -38494.937500  304.581085  329.992920   50.217491  825.817566  -36680.437500  682.893799
 2306.000000  5345.109375  -53472.937500  -47911.656250  9675.583008  -38236.074219  293.307709  585.856262   50.445473  822.085388  -36413.335938  -488.956909
 2307.000000  5449.914062  -54015.835938  -48337.195312  9871.218750  -38465.976562  299.238251  642.331299   50.336864  823.859131  -36647.164062  991.996643
 2308.000000  5311.989258  -53359.265625  -47821.328125  9591.251953  -38230.078125  290.751282  606.568665   50.422058  822.467163  -36408.187500  3065.442627
 2309.000000  5185.976562  -53393.203125  -47946.554688  9794.196289  -38152.359375  296.903381  437.584808   50.630066  819.088135  -36322.953125  -72.810402
 2310.000000  5456.196777  -53939.804688  -48271.710938  9871.000977  -38400.710938  299.231659  560.099426   50.298382  824.489502  -36583.289062  -1292.390503
 2311.000000  5303.778320  -53860.218750  -48310.898438  9768.408203  -38542.492188  296.121643  447.935791   50.207863  825.975952  -36728.339844  372.332550
 2312.000000  5406.822266  -53808.066406  -48170.023438  9883.707031  -38286.316406  299.616821  590.487915   50.486908  821.410706  -36462.082031   28.354427
 2313.000000  5734.880859  -54291.687500  -48358.851562  10029.700195  -38329.152344  304.042511  773.443848   50.537830  820.583069  -36503.078125  -766.206848
 2314.000000  5378.597656  -53836.699219  -48233.343750  9883.435547  -38349.906250  299.608612  522.156860   50.622997  819.202515  -36520.753906  -1838.772949
 2315.000000  5437.859375  -53876.679688  -48176.683594  9819.535156  -38357.148438  297.671509  514.024353   50.943108  814.054932  -36516.429688  253.877060
 2316.000000  5437.180664  -53847.046875  -48191.488281  9901.753906  -38289.734375  300.163940  490.369110   50.708122  817.827271  -36457.507812  -224.462509
 2317.000000  5629.190430  -54104.835938  -48264.089844  9934.603516  -38329.484375  301.159729  698.588318   50.917618  814.462402  -36489.687500  -1476.198853
 2318.000000  5395.142578  -53927.648438  -48324.894531  10064.682617  -38260.210938  305.102966  436.570190   50.649563  818.772827  -36430.097656  -741.955200
 2319.000000  5376.041016  -53684.312500  -48091.304688  9858.739258  -38232.566406  298.859955  568.117615   50.394703  822.913574  -36411.664062  1674.868042
 2320.000000  5408.684082  -53809.695312  -48179.910156  9965.727539  -38214.183594  302.103210  590.488953   50.637543  818.967224  -36384.507812  1952.494873
 2321.000000  5286.422852  -53594.812500  -48089.121094  10009.019531  -38080.101562  303.415588  465.573486   50.328979  823.988220  -36261.574219  -129.157257
 2322.000000  5476.128906  -53625.457031  -47925.460938  9729.680664  -38195.781250  294.947632  755.829407   50.251125  825.264832  -36380.066406  -275.271118
 2323.000000  5456.901367  -53941.695312  -48242.207031  10099.873047  -38142.335938  306.169769  673.351990   50.062134  828.380310  -36333.449219  -958.623718
 2324.000000  5548.374512  -53977.765625  -48215.640625  9831.897461  -38383.742188  298.046265  685.926758   50.035877  828.815002  -36575.804688  696.104553
 2325.000000  5364.876465  -54001.406250  -48430.746094  10053.642578  -38377.101562  304.768280  485.304321   49.978226  829.771057  -36571.246094  -478.044189
 2326.000000  5324.599609  -54215.515625  -48667.066406  10087.989258  -38579.078125  305.809479  368.840088   49.784016  833.008057  -36780.242188  1198.555542
 2327.000000  5616.419922  -54310.847656  -48472.378906  9877.714844  -38594.664062  299.435181  716.694275   49.955376  830.150635  -36789.636719  -576.749390
 2328.000000  5248.123047  -53677.734375  -48208.312500  9806.294922  -38402.015625  297.270142  486.782104   49.621784  835.731445  -36609.039062  206.293839
 2329.000000  5739.758301  -54560.589844  -48599.453125  9981.035156  -38618.417969  302.567261  715.771973   50.178101  826.465881  -36805.339844  -651.973206
 2330.000000  5240.155273  -53911.871094  -48463.140625  9860.385742  -38602.753906  298.909851  368.815582   49.467533  838.337463  -36815.351562  -1713.883301
 2331.000000  5464.267090  -54069.796875  -48378.292969  9850.412109  -38527.882812  298.607513  656.093384   49.963860  830.009644  -36722.546875  1406.551270
 2332.000000  5205.812500  -53602.675781  -48173.445312  9814.255859  -38359.187500  297.511475  318.161591   50.296917  824.513489  -36541.816406  1162.361938
 2333.000000  5370.132324  -53947.281250  -48357.027344  10039.812500  -38317.214844  304.349060  552.797607   49.934017  830.505737  -36512.957031  1499.338623
 2334.000000  5619.072754  -54192.453125  -48370.570312  9829.335938  -38541.234375  297.968628  883.036072   49.853764  831.842651  -36739.878906  631.545044
 2335.000000  5759.478516  -54213.453125  -48217.234375  9807.689453  -38409.546875  297.312408  864.739807   50.349457  823.653137  -36590.277344  -975.018677
 2336.000000  5494.803223  -53809.429688  -48091.175781  9706.513672  -38384.664062  294.245361  740.677551   49.706467  834.307678  -36588.628906  1664.752930
 2337.000000  5297.086914  -53590.968750  -48081.000000  9837.668945  -38243.332031  298.221222  567.237244   49.659988  835.088501  -36448.976562   10.632363
 2338.000000  5051.397461  -53269.015625  -47994.781250  9758.505859  -38236.273438  295.821442  352.304291   50.074570  828.174622  -36426.937500  -729.632202
 2339.000000  5290.300781  -53612.843750  -48122.117188  9836.947266  -38285.171875  298.199341  610.442444   49.634628  835.515198  -36491.734375  -1503.432251
 2340.000000  5357.166016  -53656.074219  -48087.738281  9968.794922  -38118.945312  302.196198  701.340515   49.440067  838.803223  -36332.535156  1517.515259
 2341.000000  5419.840820  -53859.164062  -48218.953125  9976.373047  -38242.578125  302.425934  577.765869   50.269810  824.958069  -36426.187500  -634.557800
 2342.000000  5250.130859  -53617.578125  -48132.621094  9837.217773  -38295.402344  298.207550  587.117859   49.919800  830.742249  -36491.660156  -2380.849365
 2343.000000  5312.062500  -53751.125000  -48224.835938  9792.995117  -38431.839844  296.866974  492.550690   49.994087  829.507812  -36625.414062  197.774826
 2344.000000  5738.753418  -54241.527344  -48270.632812  9904.208008  -38366.425781  300.238312  823.983215   50.284889  824.710693  -36549.492188  -1605.812622
 2345.000000  5270.150391  -53850.632812  -48368.925781  10047.314453  -38321.609375  304.576447  283.981689   50.699692  817.963318  -36489.687500  701.233032
 2346.000000  5549.132812  -54198.187500  -48438.824219  9935.628906  -38503.195312  301.190796  770.471863   50.008175  829.274170  -36696.257812  1340.219482
 2347.000000  5548.385254  -53909.382812  -48145.074219  9870.064453  -38275.007812  299.203278  671.059753   50.575382  819.973755  -36447.578125  -187.424652
 2348.000000  5536.864258  -54068.359375  -48341.605469  10069.899414  -38271.707031  305.261108  697.305603   50.051865  828.550293  -36463.191406  1640.479614
 2349.000000  5309.432617  -53760.113281  -48224.132812  9937.429688  -38286.703125  301.245392  451.744049   50.180737  826.422424  -36473.531250  1196.007690
 2350.000000  5205.140137  -53511.882812  -48066.171875  9933.880859  -38132.289062  301.137817  432.355560   50.399551  822.834412  -36311.210938  -653.474609
 2351.000000  5665.958984  -54234.070312  -48358.796875  9929.664062  -38429.132812  301.009979  711.325378   50.375206  823.232117  -36608.933594  671.527405
 2352.000000  5318.401855  -53961.593750  -48450.695312  9941.090820  -38509.605469  301.356384  424.079102   50.110706  827.577393  -36698.964844  -1474.821533
 2353.000000  5319.970703  -53823.785156  -48297.789062  9813.710938  -38484.078125  297.494965  534.227661   50.082474  828.043884  -36674.457031  960.629028
 2354.000000  5564.209961  -54178.367188  -48395.769531  9994.264648  -38401.503906  302.968292  704.509705   50.105461  827.664001  -36591.050781  1096.337158
 2355.000000  5480.095215  -54083.613281  -48405.953125  9900.454102  -38505.500000  300.124512  685.624695   49.495586  837.862305  -36717.085938  3349.410889
 2356.000000  5481.791992  -54130.511719  -48460.210938  10010.453125  -38449.757812  303.459045  580.410889   50.297092  824.510620  -36632.382812  2395.209961
 2357.000000  5335.477539  -53608.968750  -48068.054688  9924.590820  -38143.464844  300.856201  535.025574   50.500732  821.185852  -36318.730469  3387.547607
 2358.000000  5246.546875  -53631.390625  -48174.796875  9922.673828  -38252.125000  300.798065  508.236237   50.157417  826.806641  -36439.796875  -122.205032
 2359.000000  5509.769531  -54068.968750  -48331.171875  9965.414062  -38365.757812  302.093719  739.798157   49.869808  831.575012  -36563.820312  687.250793
 2360.000000  5561.331055  -54026.222656  -48247.746094  9913.472656  -38334.273438  300.519165  715.970703   49.955212  830.153381  -36529.250000  2675.262695
 2361.000000  5452.711914  -53658.089844  -47984.730469  9971.281250  -38013.449219  302.271576  650.477600   50.616928  819.300720  -36184.515625  355.674896
 2362.000000  5128.356445  -53177.484375  -47816.984375  9810.312500  -38006.671875  297.391937  556.791809   50.240471  825.439819  -36191.339844  -2928.239990
 2363.000000  5473.803711  -53499.921875  -47782.496094  9802.753906  -37979.742188  297.162811  655.418762   50.582573  819.857178  -36152.050781  2134.698486
 2364.000000  5241.654785  -53815.351562  -48376.378906  9864.312500  -38512.066406  299.028900  490.880463   49.762581  833.366882  -36714.003906  -1236.541626
 2365.000000  5189.543945  -53476.492188  -48074.976562  9895.680664  -38179.296875  299.979797  519.106873   50.067371  828.293640  -36370.222656  1690.585815
 2366.000000  5345.631836  -54189.656250  -48637.398438  10066.224609  -38571.171875  305.149719  304.372681   50.316029  824.200317  -36753.113281  1477.151733
 2367.000000  5710.804688  -54270.351562  -48318.742188  9735.691406  -38583.050781  295.129883  867.471985   50.209030  825.956726  -36768.855469  1213.329346
 2368.000000  5601.688477  -54227.585938  -48400.734375  9860.982422  -38539.750000  298.927948  801.169434   49.995098  829.491028  -36733.285156  -4342.095703
 2369.000000  5476.050781  -53931.875000  -48258.957031  9712.202148  -38546.753906  294.417786  474.707428   50.520565  820.863464  -36721.304688  411.339508
 2370.000000  5554.224609  -53957.507812  -48177.316406  9705.404297  -38471.914062  294.211731  676.305969   50.727036  817.522400  -36639.003906  1583.587158
 2371.000000  5779.057617  -54372.687500  -48355.355469  9943.236328  -38412.117188  301.421417  924.651855   50.603813  819.513062  -36583.660156  -1197.282349
 2372.000000  5438.325195  -53998.812500  -48343.917969  9985.699219  -38358.218750  302.708679  490.028290   50.462204  821.812805  -36534.875000  -2471.881348
 2373.000000  5454.198730  -53753.367188  -48057.285156  9731.961914  -38325.324219  295.016785  654.681824   50.273365  824.899780  -36508.804688  -1342.543091
 2374.000000  5380.966797  -54115.359375  -48494.074219  10016.046875  -38478.027344  303.628601  519.605286   49.863491  831.680359  -36676.320312  1180.924316
 2375.000000  5530.723633  -54251.718750  -48516.828125  10049.552734  -38467.273438  304.644318  663.657227   50.207024  825.989746  -36653.152344  -319.879791
 2376.000000  5489.940918  -53611.753906  -47901.312500  9687.609375  -38213.703125  293.672272  725.295227   50.069759  828.254150  -36404.542969  755.538635
 2377.000000  5410.627930  -53709.785156  -48058.945312  9760.408203  -38298.539062  295.879120  638.310791   50.306995  824.348328  -36480.804688  -581.930176
 2378.000000  5332.211426  -53596.335938  -47999.089844  9757.609375  -38241.480469  295.794281  611.171875   50.251984  825.250732  -36425.734375  2141.517090
 2379.000000  5336.904785  -53707.105469  -48158.492188  9892.098633  -38266.394531  299.871216  476.836334   50.310524  824.290466  -36448.531250  -2405.321533
 2380.000000  5474.248535  -53587.035156  -47910.855469  9800.378906  -38110.476562  297.090790  645.193115   50.694347  818.049500  -36278.746094  -288.656372
 2381.000000  5332.016602  -53516.375000  -47944.078125  9810.397461  -38133.679688  297.394501  653.001709   50.382515  823.112671  -36313.218750  746.879028
 2382.000000  5593.818359  -54068.281250  -48262.566406  9926.416016  -38336.148438  300.911530  665.295532   50.923367  814.370483  -36496.144531  1853.729370
 2383.000000  5562.373535  -53750.941406  -47972.992188  9907.747070  -38065.246094  300.345581  619.515381   50.996479  813.202942  -36222.597656  596.906067
 2384.000000  5491.979004  -53830.335938  -48123.277344  9791.947266  -38331.328125  296.835205  618.840332   50.620628  819.240845  -36502.261719  -1013.304138
 2385.000000  5311.972656  -53710.734375  -48181.992188  9930.139648  -38251.851562  301.024384  445.399902   50.366066  823.381470  -36431.984375  770.003174
 2386.000000  5845.270508  -54483.613281  -48419.277344  10043.634766  -38375.640625  304.464905  764.704102   50.861244  815.365173  -36537.878906  -127.920799
 2387.000000  5430.073730  -54151.214844  -48468.519531  9969.458984  -38499.062500  302.216339  433.973785   50.317974  824.168457  -36680.933594  1258.808472
 2388.000000  5445.318359  -53938.898438  -48261.796875  9923.908203  -38337.890625  300.835510  690.550598   49.924084  830.670959  -36533.992188  2009.087524
 2389.000000  5555.735352  -54057.332031  -48282.636719  9812.682617  -38469.953125  297.463776  801.703918   49.561806  836.742859  -36679.144531  -34.245811
 2390.000000  5250.215332  -53912.593750  -48429.953125  9981.856445  -38448.097656  302.592163  519.289734   49.386421  839.714355  -36663.625000  -724.495605
 2391.000000  5518.316406  -54009.039062  -48299.714844  10018.958984  -38280.757812  303.716888  699.759277   50.193710  826.208801  -36467.117188  -1750.678711
 2392.000000  5272.881836  -53738.382812  -48263.542969  9844.900391  -38418.640625  298.440430  468.620758   50.084484  828.010681  -36608.945312  881.187134
 2393.000000  5447.609863  -53920.718750  -48254.359375  9858.517578  -38395.843750  298.853241  592.809631   50.376713  823.207458  -36575.589844  1775.001221
 2394.000000  5395.371582  -54188.789062  -48596.699219  10074.430664  -38522.269531  305.398468  535.691223   49.710159  834.245728  -36726.101562  -2209.439453
 2395.000000  5674.694824  -54009.238281  -48123.546875  9879.749023  -38243.796875  299.496857  900.745178   49.885849  831.307617  -36441.281250  -971.378723
 2396.000000  5425.217285  -53928.175781  -48282.976562  9839.608398  -38443.367188  298.280029  653.548218   49.737076  833.794250  -36646.226562  2131.729736
 2397.000000  5475.673828  -54129.953125  -48426.445312  9944.143555  -38482.300781  301.448914  557.144348   49.907757  830.942688  -36678.992188  655.751709
 2398.000000  5442.348633  -53775.257812  -48106.425781  9834.365234  -38272.062500  298.121063  713.398193   50.218426  825.802185  -36457.527344  -2818.767578
 2399.000000  5420.130859  -53881.390625  -48241.875000  9824.563477  -38417.312500  297.823944  691.548401   50.150646  826.918274  -36605.226562  2063.487793
 2400.000000  5387.707520  -53468.035156  -47883.535156  9847.382812  -38036.152344  298.515686  807.913086   50.072697  828.205566  -36226.882812  2451.685059
 2401.000000  5388.543457  -54027.601562  -48391.449219  9926.030273  -38465.417969  300.899841  551.772034   49.934929  830.490540  -36661.128906  -535.602539
 2402.000000  5037.916504  -53411.578125  -48170.800781  9912.544922  -38258.257812  300.491028  308.571625   50.332909  823.923889  -36439.585938  -1416.734985
 2403.000000  5499.720703  -53884.972656  -48184.589844  9771.103516  -38413.484375  296.203339  864.680603   49.870857  831.557495  -36611.507812  -124.125801
 2404.000000  5306.743164  -53771.921875  -48225.101562  9842.220703  -38382.882812  298.359192  777.315186   49.653080  835.204712  -36588.777344  356.235077
 2405.000000  5243.066406  -53580.757812  -48118.386719  9812.707031  -38305.679688  297.464478  619.743591   49.919628  830.745117  -36501.941406  -1221.305298
 2406.000000  5404.074219  -54159.218750  -48529.195312  9878.623047  -38650.570312  299.462708  565.982117   49.683575  834.692078  -36855.363281  -1010.754700
 2407.000000  5195.347168  -53670.867188  -48270.886719  10087.209961  -38183.675781  305.785858  444.193024   49.848553  831.929626  -36382.507812  374.743591
 2408.000000  5515.977539  -54117.238281  -48352.195312  9944.871094  -38407.324219  301.470978  806.760681   49.655972  835.156067  -36613.113281  -1502.115234
 2409.000000  5635.332031  -53886.000000  -48048.691406  9711.493164  -38337.199219  294.396301  838.931824   49.995651  829.481873  -36530.714844  1908.639526
 2410.000000  5487.419922  -53971.781250  -48255.765625  9865.955078  -38389.812500  299.078705  459.846802   50.219048  825.791992  -36575.257812  -804.938049
 2411.000000  5150.687988  -53760.429688  -48399.496094  9889.969727  -38509.527344  299.806671  340.770233   49.605858  835.999817  -36717.128906  2805.794922
 2412.000000  5457.407227  -53956.074219  -48298.582031  9958.478516  -38340.101562  301.883484  764.946350   49.752625  833.533630  -36542.398438  655.126709
 2413.000000  5209.725586  -53525.539062  -48070.457031  9832.507812  -38237.949219  298.064758  502.315155   49.993881  829.511230  -36431.527344  434.793091
 2414.000000  5213.942871  -53915.300781  -48469.089844  9911.888672  -38557.203125  300.471130  277.651733   50.101871  827.723328  -36746.882812  1820.217773
 2415.000000  5482.378418  -53967.445312  -48262.093750  10017.073242  -38245.019531  303.659729  661.090027   50.460777  821.836060  -36421.730469  185.015137
 2416.000000  5343.845215  -53587.125000  -48037.621094  9844.797852  -38192.824219  298.437317  460.606232   50.800835  816.334778  -36357.246094  1103.636597
 2417.000000  5737.648438  -54046.765625  -48119.011719  9832.423828  -38286.585938  298.062225  994.770691   50.501934  821.166321  -36461.808594  -2850.218994
 2418.000000  5273.502930  -53735.101562  -48227.285156  9951.933594  -38275.351562  301.685059  404.653473   50.489841  821.362976  -36451.011719  377.724243
 2419.000000  5371.296875  -53783.835938  -48172.847656  9868.658203  -38304.187500  299.160645  470.761566   50.852333  815.508057  -36466.750000  -130.826843
 2420.000000  5242.605469  -53774.609375  -48334.113281  10106.665039  -38227.449219  306.375641  275.965363   50.563686  820.163452  -36400.441406  1567.937622
 2421.000000  5398.958984  -53813.890625  -48169.746094  9923.800781  -38245.945312  300.832245  649.054871   49.896133  831.136292  -36443.058594  -1694.725342
 2422.000000  5347.931641  -53801.140625  -48243.687500  9815.400391  -38428.289062  297.546173  612.204041   49.927616  830.612183  -36624.261719  -208.225510
 2423.000000  5499.141602  -54010.109375  -48285.136719  9930.138672  -38355.000000  301.024384  647.532654   50.499641  821.203613  -36530.304688  653.149414
 2424.000000  5560.980469  -53876.781250  -48103.773438  9964.052734  -38139.718750  302.052460  739.708313   50.532738  820.665710  -36313.828125  -142.159134
 2425.000000  5457.030273  -53827.296875  -48153.453125  9953.350586  -38200.101562  301.728027  653.354614   49.911453  830.881165  -36396.660156  771.090271
 2426.000000  5378.138672  -53894.140625  -48289.074219  9859.957031  -38429.117188  298.896881  504.429535   50.142883  827.046326  -36617.312500  1800.508179
 2427.000000  5775.875977  -54198.257812  -48209.894531  9839.530273  -38370.363281  298.277649  1032.798218   50.108025  827.621643  -36559.820312  -663.357422
 2428.000000  5227.881348  -53829.867188  -48380.011719  9947.570312  -38432.441406  301.552795  382.846832   49.770622  833.232239  -36634.089844  1957.259644
 2429.000000  5313.955078  -53590.539062  -48062.488281  9732.142578  -38330.343750  295.022278  592.468323   50.184280  826.364075  -36517.042969  939.704773
 2430.000000  5372.682129  -53670.035156  -48081.558594  9767.289062  -38314.269531  296.087708  702.913879   50.347095  823.691711  -36495.085938   25.459211
 2431.000000  5838.171387  -54269.167969  -48198.785156  9717.166992  -38481.617188  294.568298  953.853210   50.394691  822.913818  -36660.714844  -723.839355
 2432.000000  5478.470215  -53694.492188  -47992.613281  9690.326172  -38302.289062  293.754639  752.715332   50.193729  826.208496  -36488.648438  -454.056274
 2433.000000  5269.437012  -53708.171875  -48220.437500  9967.104492  -38253.332031  302.144958  431.406342   50.326775  824.024353  -36434.882812  -3378.386230
 2434.000000  5166.291016  -53707.523438  -48330.824219  10037.745117  -38293.078125  304.286377  301.700592   50.471169  821.666870  -36469.414062  -695.870300
 2435.000000  5262.107422  -53611.718750  -48140.003906  9917.750000  -38222.253906  300.648804  317.251465   50.772968  816.782776  -36387.683594  1031.670044
 2436.000000  5489.311523  -53517.179688  -47812.089844  9705.440430  -38106.648438  294.212830  737.818787   50.564526  820.149841  -36279.609375  2017.848145
 2437.000000  5498.089355  -53697.851562  -47981.152344  9629.979492  -38351.171875  291.925293  762.604309   50.261169  825.099915  -36535.093750  1911.726318
 2438.000000  5107.707520  -53632.492188  -48324.718750  10082.787109  -38241.929688  305.651794  305.489807   50.110867  827.574707  -36431.281250  -1536.461670
 2439.000000  5518.026367  -53780.500000  -48039.058594  9868.823242  -38170.234375  299.165649  654.647400   50.054165  828.512207  -36361.636719  -1330.770508
 2440.000000  5617.381836  -53883.898438  -48052.941406  9738.603516  -38314.335938  295.218140  891.190491   50.040695  828.735229  -36506.222656  1393.127441
 2441.000000  5343.166016  -53527.281250  -47946.367188  9748.825195  -38197.542969  295.527985  541.703064   50.525532  820.782776  -36371.914062  -2577.307129
 2442.000000  5545.346680  -53819.382812  -48034.480469  9877.857422  -38156.625000  299.439514  841.217346   50.532108  820.675964  -36330.757812  1234.883789
 2443.000000  5439.246094  -53976.835938  -48333.332031  9876.850586  -38456.480469  299.408997  676.197998   50.139549  827.101318  -36644.796875  2079.022217
 2444.000000  5524.515137  -54221.382812  -48473.347656  10097.167969  -38376.179688  306.087738  658.931946   49.929043  830.588440  -36572.101562  -1279.796143
 2445.000000  5433.281250  -53919.691406  -48276.851562  9959.492188  -38317.359375  301.914185  574.300720   50.123074  827.373169  -36506.269531  944.176208
 2446.000000  5341.646484  -53926.320312  -48345.914062  9907.241211  -38438.671875  300.330231  462.034332   49.832081  832.204590  -36638.097656  -1186.681396
 2447.000000  5766.492676  -54383.003906  -48395.441406  9686.582031  -38708.859375  293.641144  898.175293   50.043591  828.687256  -36900.644531  -1928.314941
 2448.000000  5330.811523  -53540.753906  -47979.468750  9789.500000  -38189.968750  296.761017  560.867126   50.221859  825.745728  -36375.312500  2442.953369
 2449.000000  5369.116211  -53948.039062  -48369.398438  9989.980469  -38379.417969  302.838440  367.929932   50.511906  821.004211  -36554.281250  1121.195923
 2450.000000  5562.481445  -53835.187500  -48064.898438  9815.154297  -38249.742188  297.538696  809.037537   50.300144  824.460571  -36432.257812  362.256897
 2451.000000  5376.405273  -53580.101562  -47993.539062  9915.587891  -38077.953125  300.583282  595.177368   50.254574  825.208191  -36262.113281  322.498444
 2452.000000  5068.038574  -53686.226562  -48399.171875  9993.634766  -38405.539062  302.949188  184.162720   49.972610  829.864319  -36599.886719  -87.766518
 2453.000000  5372.638672  -53761.996094  -48170.390625  9816.543945  -38353.847656  297.580841  614.425659   50.227886  825.646667  -36538.972656  -1060.516235
 2454.000000  5617.869629  -53953.703125  -48123.355469  9874.396484  -38248.960938  299.334595  934.012695   49.945339  830.317444  -36444.292969   70.101898
 2455.000000  5458.776367  -53924.628906  -48240.664062  9895.771484  -38344.890625  299.982544  605.148499   50.351093  823.626343  -36525.562500  838.701721
 2456.000000  5493.269531  -53966.578125  -48266.593750  9860.015625  -38406.578125  298.898651  486.861908   50.629955  819.089905  -36577.175781  591.993958
 2457.000000  5562.938477  -54001.820312  -48223.347656  9837.205078  -38386.140625  298.207153  693.416809   50.017445  829.120483  -36578.867188   10.733374
 2458.000000  5438.222656  -53813.523438  -48149.542969  9911.431641  -38238.109375  300.457275  577.146240   50.848354  815.571838  -36400.816406  1848.231445
 2459.000000  5462.198242  -53776.953125  -48097.332031  9878.298828  -38219.031250  299.452881  680.838074   50.385128  823.070007  -36398.472656  2133.027832
 2460.000000  5582.212891  -54070.832031  -48281.824219  9797.620117  -38484.203125  297.007172  754.489441   50.151112  826.910645  -36672.101562  -115.535355
 2461.000000  5471.981445  -53787.636719  -48119.308594  9808.311523  -38310.996094  297.331268  795.924316   50.258556  825.142822  -36495.011719  -715.912781
 2462.000000  5236.587891  -53478.902344  -48045.507812  9748.121094  -38297.386719  295.506653  584.900879   49.747303  833.622803  -36499.875000  -41.058681
 2463.000000  5477.551758  -54194.046875  -48525.968750  10098.146484  -38427.820312  306.117401  527.685364   50.367313  823.361084  -36607.906250  -3230.121826
 2464.000000  5494.005371  -53736.210938  -48025.574219  9937.164062  -38088.410156  301.237335  521.911377   50.862797  815.340271  -36250.593750  1830.365723
 2465.000000  5610.502930  -54108.457031  -48279.476562  9827.965820  -38451.511719  297.927094  663.371216   50.709923  817.798279  -36619.218750  1139.467163
 2466.000000  5673.745117  -54515.210938  -48597.675781  9996.637695  -38601.039062  303.040222  665.102356   50.342728  823.763184  -36782.015625  -2828.227783
 2467.000000  5530.323730  -53717.164062  -47943.921875  9753.828125  -38190.093750  295.679657  716.616394   50.201733  826.076782  -36376.164062  -1368.815918
 2468.000000  5266.878906  -53508.656250  -48001.011719  9757.013672  -38244.000000  295.776215  578.361023   50.050339  828.575562  -36435.539062  -668.519165
 2469.000000  5344.534180  -53718.226562  -48159.894531  9935.847656  -38224.046875  301.197418  448.649384   50.475605  821.594666  -36400.218750  -1239.288208
 2470.000000  5411.417480  -53847.886719  -48204.691406  10149.226562  -38055.464844  307.665833  588.921448   50.082520  828.043152  -36245.843750  -228.256119
 2471.000000  5451.109375  -53878.511719  -48203.714844  9896.588867  -38307.125000  300.007324  569.815857   50.165733  826.669617  -36494.496094  1260.885254
 2472.000000  5464.234375  -53860.367188  -48147.265625  9885.996094  -38261.269531  299.686218  500.866486   50.558178  820.252808  -36434.460938  -2042.431030
 2473.000000  5370.455078  -53776.328125  -48154.519531  9791.555664  -38362.964844  296.823334  465.252899   50.509109  821.049622  -36537.929688  493.044464
 2474.000000  5599.340820  -54326.738281  -48520.042969  10028.750000  -38491.292969  304.013702  512.561340   50.325500  824.045166  -36672.890625  -3850.147461
 2475.000000  5646.903320  -54319.664062  -48439.070312  9964.237305  -38474.832031  302.058044  576.345947   50.621586  819.225342  -36645.730469  2141.475342
 2476.000000  5797.662109  -54274.316406  -48268.234375  9884.922852  -38383.312500  299.653687  923.526855   50.404160  822.759216  -36562.066406  1553.691284
 2477.000000  5466.556152  -53860.343750  -48183.117188  10089.187500  -38093.929688  305.845795  643.600342   50.616585  819.306274  -36265.007812  -2027.038818
 2478.000000  5338.819824  -53588.781250  -48013.503906  9774.572266  -38238.929688  296.308502  505.180420   50.803310  816.294983  -36403.261719  -808.565491
 2479.000000  5460.049316  -53525.265625  -47829.566406  9675.583008  -38153.984375  293.307709  671.204834   50.414444  822.591370  -36332.367188  -2800.308105
 2480.000000  5490.665039  -54011.003906  -48292.402344  10095.646484  -38196.757812  306.041595  644.944092   50.295631  824.534546  -36379.433594  -4126.170898
 2481.000000  5808.007812  -54267.359375  -48246.875000  9921.494141  -38325.382812  300.762329  842.693176   50.710533  817.788391  -36493.066406  -2226.538086
 2482.000000  5610.694336  -53940.203125  -48109.031250  9933.591797  -38175.437500  301.129059  633.598450   50.996048  813.209839  -36332.804688  613.009521
 2483.000000  5337.425781  -53877.703125  -48310.097656  10108.234375  -38201.863281  306.423187  496.014313   50.142349  827.055115  -36390.078125  -158.675522
 2484.000000  5430.324219  -53935.492188  -48270.722656  9842.133789  -38428.589844  298.356567  562.752197   50.296635  824.518127  -36611.230469  3153.761475
 2485.000000  5320.197266  -53817.460938  -48272.460938  9889.474609  -38382.984375  299.791656  412.641479   50.342960  823.759399  -36563.949219  -621.864380
 2486.000000  5603.590820  -54034.476562  -48214.968750  9962.529297  -38252.437500  302.006256  743.203308   50.159050  826.779724  -36440.050781  -383.497162
 2487.000000  5612.132812  -53920.687500  -48093.421875  9787.269531  -38306.152344  296.693390  707.021790   50.642075  818.893921  -36476.312500  773.155457
 2488.000000  5410.096680  -53655.742188  -47978.710938  9934.218750  -38044.492188  301.148041  608.722595   50.370941  823.301819  -36224.449219  -1801.002441
 2489.000000  5403.442383  -53600.007812  -47959.429688  9845.772461  -38113.656250  298.466888  800.210266   50.012096  829.209106  -36306.578125  389.857239
 2490.000000  5311.659180  -53641.320312  -48108.312500  9685.218750  -38423.093750  293.599823  611.611877   49.836723  832.127075  -36622.351562  558.171936
 2491.000000  5222.140137  -53769.335938  -48333.515625  9961.809570  -38371.707031  301.984436  414.664642   49.914070  830.837585  -36568.171875  1085.818604
 2492.000000  5359.962891  -53596.714844  -48019.316406  9763.349609  -38255.968750  295.968292  570.517639   50.475636  821.594116  -36432.140625  296.544189
 2493.000000  5428.858398  -53730.699219  -48074.699219  9924.738281  -38149.960938  300.860657  694.769226   50.594574  819.662720  -36321.835938  -241.593109
[truncated: 1,202,244 more chars]
