# Supplementary material for: Data for exploring the effect of parameters on decomposition of gas hydrate structure I
Source: Data Brief. 2018 Apr 11;18:1247–51. doi: 10.1016/j.dib.2018.04.015 (PMC5996948; doi:10.1016/j.dib.2018.04.015)
Supplement: Supplementary file 2 — Supplementary material [file mmc2.zip › data/data/temperature 300 K/cage occupancy 75/msdow.xvg]

# This file was created Mon Jan 23 21:07:42 2017
# Created by:
# GROMACS:      gmx msd, VERSION 5.0.2
# Executable:   /usr/bin/gmx
# Library dir:  /usr/share/gromacs/top
# Command line:
#   g_msd -f run.xtc -n ind.ndx -s run.tpr -o msdow10.xvg -b 9000 -e 10000
# g_msd is part of G R O M A C S:
#
# Getting the Right Output Means no Artefacts in Calculating Stuff
#
@    title "Mean Square Displacement"
@    xaxis  label "Time (ps)"
@    yaxis  label "MSD (nm\S2\N)"
@TYPE xy
# MSD gathered over 1000 ps with 101 restarts
# Diffusion constants fitted from time 100 to 900 ps
# D[        O*] = 4.4893 (+/- 0.1390) (1e-5 cm^2/s)
         0           0
  0.200195  0.00653278
  0.400391   0.0145407
  0.599609   0.0214005
  0.799805   0.0279723
         1   0.0346419
    1.2002   0.0411754
   1.40039   0.0475672
   1.59961    0.053966
    1.7998   0.0603255
         2    0.066634
    2.2002   0.0729089
   2.40039    0.079329
   2.59961   0.0857717
    2.7998   0.0921361
         3   0.0985586
    3.2002    0.104894
   3.40039    0.111084
   3.59961     0.11739
    3.7998    0.123824
         4    0.129971
    4.2002    0.136022
   4.40039    0.142177
   4.59961    0.148121
    4.7998    0.154372
         5    0.160505
    5.2002    0.166511
   5.40039    0.172374
   5.59961     0.17819
    5.7998    0.184102
         6    0.189859
    6.2002    0.195801
   6.40039    0.201937
   6.59961    0.207939
    6.7998    0.214187
         7    0.220143
    7.2002    0.226367
   7.40039    0.232283
   7.59961    0.238078
    7.7998    0.244394
         8    0.250649
    8.2002    0.256732
   8.40039    0.262877
   8.59961    0.269112
    8.7998    0.275336
         9    0.281742
    9.2002    0.288234
   9.40039    0.294317
   9.59961     0.30035
    9.7998    0.306564
        10    0.312802
   10.2002    0.319056
   10.4004     0.32578
   10.5996    0.331831
   10.7998     0.33794
        11     0.34385
   11.2002    0.350024
   11.4004    0.356028
   11.5996    0.362108
   11.7998    0.368269
        12    0.374419
   12.2002     0.38034
   12.4004    0.386522
   12.5996    0.392729
   12.7998    0.398675
        13     0.40484
   13.2002    0.410703
   13.4004    0.416667
   13.5996    0.422672
   13.7998    0.428966
        14    0.435136
   14.2002    0.441015
   14.4004    0.446845
   14.5996    0.452507
   14.7998    0.458803
        15    0.464611
   15.2002    0.470177
   15.4004    0.475698
   15.5996    0.481158
   15.7998    0.486764
        16    0.492162
   16.2002    0.497919
   16.4004    0.503786
   16.5996    0.509547
   16.7998    0.515658
        17    0.521406
   17.2002    0.527726
   17.4004    0.533512
   17.5996    0.539105
   17.7998    0.545454
        18      0.5515
   18.2002    0.557166
   18.4004    0.562923
   18.5996    0.568927
   18.7998    0.574905
        19     0.58104
   19.2002     0.58718
   19.4004    0.592759
   19.5996    0.598706
   19.7998    0.604619
        20    0.610567
   20.2002    0.616884
   20.4004    0.623549
   20.5996    0.629931
   20.7998    0.635691
        21    0.641635
   21.2002       0.648
   21.4004    0.653951
   21.5996    0.659941
   21.7998    0.666062
        22    0.671876
   22.2002    0.677765
   22.4004    0.683697
   22.5996    0.689566
   22.7998    0.695235
        23    0.701217
   23.2002    0.706631
   23.4004    0.712447
   23.5996    0.718384
   23.7998    0.724405
        24    0.730567
   24.2002    0.736157
   24.4004    0.741979
   24.5996    0.747586
   24.7998    0.753518
        25     0.75901
   25.2002    0.764163
   25.4004    0.769555
   25.5996    0.774647
   25.7998    0.780209
        26    0.785367
   26.2002    0.791122
   26.4004    0.796773
   26.5996    0.802351
   26.7998    0.808659
        27    0.814236
   27.2002    0.820607
   27.4004    0.826385
   27.5996    0.831733
   27.7998    0.838132
        28    0.844168
   28.2002    0.849754
   28.4004     0.85545
   28.5996    0.861292
   28.7998     0.86718
        29    0.873389
   29.2002     0.87976
   29.4004    0.885118
   29.5996    0.891034
   29.7998    0.897003
        30    0.902706
   30.2002    0.908989
   30.4004    0.915625
   30.5996    0.921901
   30.7998    0.927513
        31    0.933271
   31.2002     0.93988
   31.4004    0.945374
   31.5996    0.951233
   31.7998     0.95753
        32     0.96312
   32.2002     0.96883
   32.4004    0.974558
   32.5996    0.980418
   32.7998    0.985797
        33    0.991928
   33.2002    0.997424
   33.4004      1.0033
   33.5996     1.00906
   33.7998     1.01495
        34     1.02099
   34.2002     1.02655
   34.4004     1.03212
   34.5996     1.03755
   34.7998     1.04328
        35     1.04863
   35.2002      1.0537
   35.4004     1.05907
   35.5996      1.0639
   35.7998     1.06927
        36     1.07438
   36.2002     1.08046
   36.4004     1.08626
   36.5996     1.09179
   36.7998     1.09828
        37     1.10389
   37.2002      1.1105
   37.4004      1.1164
   37.5996     1.12186
   37.7998     1.12848
        38     1.13466
   38.2002     1.13996
   38.4004     1.14549
   38.5996     1.15122
   38.7998     1.15719
        39     1.16354
   39.2002     1.16985
   39.4004     1.17502
   39.5996      1.1806
   39.7998     1.18636
        40     1.19206
   40.2002     1.19755
   40.4004     1.20399
   40.5996     1.21044
   40.7998     1.21603
        41     1.22149
   41.2002      1.2281
   41.4004      1.2337
   41.5996     1.23959
   41.7998     1.24561
        42     1.25083
   42.2002      1.2567
   42.4004     1.26273
   42.5996     1.26863
   42.7998     1.27393
        43     1.28008
   43.2002     1.28554
   43.4004     1.29135
   43.5996     1.29689
   43.7998     1.30256
        44     1.30869
   44.2002     1.31419
   44.4004        1.32
   44.5996     1.32535
   44.7998     1.33123
        45     1.33667
   45.2002      1.3417
   45.4004     1.34706
   45.5996     1.35149
   45.7998     1.35675
        46     1.36189
   46.2002     1.36802
   46.4004     1.37359
   46.5996     1.37901
   46.7998     1.38574
        47      1.3911
   47.2002     1.39764
   47.4004     1.40303
   47.5996     1.40823
   47.7998     1.41493
        48     1.42096
   48.2002     1.42609
   48.4004      1.4315
   48.5996      1.4371
   48.7998     1.44319
        49      1.4495
   49.2002     1.45583
   49.4004     1.46124
   49.5996     1.46689
   49.7998     1.47259
        50      1.4781
   50.2002     1.48196
   50.4004     1.48831
   50.5996     1.49467
   50.7998     1.49975
        51     1.50509
   51.2002      1.5117
   51.4004     1.51715
   51.5996     1.52326
   51.7998      1.5294
        52     1.53454
   52.2002      1.5405
   52.4004     1.54646
   52.5996     1.55238
   52.7998     1.55763
        53     1.56421
   53.2002     1.56969
   53.4004     1.57556
   53.5996     1.58116
   53.7998     1.58677
        54     1.59289
   54.2002     1.59833
   54.4004     1.60399
   54.5996     1.60919
   54.7998      1.6152
        55     1.62057
   55.2002     1.62529
   55.4004     1.63029
   55.5996     1.63453
   55.7998     1.63994
        56     1.64496
   56.2002     1.65094
   56.4004     1.65665
   56.5996     1.66186
   56.7998     1.66828
        57     1.67353
   57.2002      1.6802
   57.4004     1.68567
   57.5996     1.69077
   57.7998     1.69777
        58     1.70367
   58.2002     1.70855
   58.4004     1.71378
   58.5996     1.71925
   58.7998     1.72558
        59     1.73189
   59.2002     1.73809
   59.4004     1.74342
   59.5996     1.74899
   59.7998     1.75506
        60     1.76015
   60.2002     1.76511
   60.4004     1.77152
   60.5996     1.77792
   60.7998     1.78296
        61     1.78811
   61.2002     1.79461
   61.4004     1.79989
   61.5996       1.806
   61.7998     1.81209
        62     1.81722
   62.2002     1.82339
   62.4004     1.82955
   62.5996     1.83524
   62.7998     1.84044
        63     1.84704
   63.2002     1.85268
   63.4004     1.85877
   63.5996     1.86437
   63.7998     1.86977
        64     1.87581
   64.2002     1.88096
   64.4004     1.88657
   64.5996     1.89155
   64.7998     1.89757
        65     1.90275
   65.2002     1.90741
   65.4004     1.91244
   65.5996     1.91671
   65.7998     1.92216
        66     1.92685
   66.2002     1.93266
   66.4004     1.93795
   66.5996     1.94317
   66.7998     1.94988
        67     1.95473
   67.2002     1.96153
   67.4004     1.96676
   67.5996     1.97169
   67.7998     1.97842
        68     1.98423
   68.2002     1.98917
   68.4004       1.994
   68.5996     1.99961
   68.7998     2.00587
        69     2.01225
   69.2002     2.01848
   69.4004     2.02375
   69.5996     2.02916
   69.7998      2.0355
        70     2.04063
   70.2002     2.04552
   70.4004     2.05206
   70.5996     2.05856
   70.7998     2.06345
        71     2.06845
   71.2002     2.07456
   71.4004     2.07978
   71.5996       2.086
   71.7998     2.09243
        72     2.09724
   72.2002     2.10334
   72.4004     2.10924
   72.5996     2.11488
   72.7998     2.12016
        73     2.12707
   73.2002     2.13261
   73.4004     2.13883
   73.5996      2.1444
   73.7998     2.14978
        74     2.15573
   74.2002     2.16061
   74.4004     2.16632
   74.5996     2.17117
   74.7998     2.17711
        75     2.18216
   75.2002     2.18651
   75.4004     2.19129
   75.5996     2.19553
   75.7998     2.20096
        76     2.20523
   76.2002     2.21101
   76.4004     2.21654
   76.5996     2.22172
   76.7998     2.22839
        77     2.23278
   77.2002     2.23985
   77.4004     2.24497
   77.5996     2.24998
   77.7998     2.25672
        78     2.26269
   78.2002     2.26757
   78.4004     2.27216
   78.5996      2.2779
   78.7998     2.28422
        79     2.29078
   79.2002     2.29721
   79.4004     2.30264
   79.5996     2.30802
   79.7998     2.31447
        80      2.3193
   80.2002     2.32374
   80.4004     2.33045
   80.5996      2.3374
   80.7998     2.34213
        81     2.34717
   81.2002     2.35365
   81.4004     2.35884
   81.5996     2.36536
   81.7998     2.37193
        82     2.37658
   82.2002     2.38257
   82.4004     2.38864
   82.5996     2.39446
   82.7998     2.39946
        83     2.40628
   83.2002     2.41158
   83.4004     2.41759
   83.5996     2.42348
   83.7998     2.42911
        84     2.43514
   84.2002     2.44005
   84.4004      2.4456
   84.5996      2.4504
   84.7998      2.4563
        85     2.46122
   85.2002     2.46542
   85.4004     2.46972
   85.5996     2.47411
   85.7998     2.47934
        86     2.48334
   86.2002     2.48921
   86.4004     2.49484
   86.5996     2.50006
   86.7998     2.50671
        87      2.5107
   87.2002       2.518
   87.4004     2.52312
   87.5996     2.52797
   87.7998     2.53467
        88     2.54063
   88.2002     2.54549
   88.4004      2.5499
   88.5996     2.55579
   88.7998     2.56235
        89     2.56921
   89.2002     2.57565
   89.4004     2.58076
   89.5996     2.58602
   89.7998     2.59243
        90     2.59721
   90.2002     2.60126
   90.4004     2.60793
   90.5996     2.61481
   90.7998     2.61957
        91     2.62446
   91.2002     2.63122
   91.4004     2.63645
   91.5996     2.64329
   91.7998     2.64995
        92      2.6544
   92.2002     2.66032
   92.4004     2.66636
   92.5996     2.67218
   92.7998     2.67693
        93      2.6836
   93.2002     2.68873
   93.4004     2.69476
   93.5996     2.70059
   93.7998     2.70631
        94     2.71226
   94.2002     2.71706
   94.4004     2.72273
   94.5996     2.72752
   94.7998     2.73336
        95      2.7385
   95.2002     2.74271
   95.4004     2.74679
   95.5996     2.75109
   95.7998     2.75642
        96     2.76055
   96.2002      2.7663
   96.4004     2.77187
   96.5996     2.77675
   96.7998     2.78353
        97     2.78757
   97.2002     2.79489
   97.4004     2.80018
   97.5996     2.80469
   97.7998     2.81145
        98     2.81737
   98.2002     2.82204
   98.4004     2.82617
   98.5996      2.8318
   98.7998     2.83846
        99     2.84532
   99.2002     2.85145
   99.4004     2.85687
   99.5996     2.86227
   99.7998     2.86883
       100     2.87371
     100.2     2.87744
     100.4     2.88416
     100.6     2.89099
     100.8     2.89554
       101     2.90054
     101.2     2.90722
     101.4     2.91227
     101.6      2.9194
     101.8     2.92616
       102     2.93037
     102.2     2.93601
     102.4     2.94219
     102.6     2.94825
     102.8     2.95313
       103     2.95963
     103.2     2.96467
     103.4     2.97084
     103.6     2.97657
     103.8     2.98251
       104     2.98836
     104.2     2.99304
     104.4     2.99879
     104.6     3.00351
     104.8     3.00929
       105     3.01432
     105.2     3.01847
     105.4     3.02258
     105.6     3.02681
     105.8     3.03231
       106     3.03643
     106.2     3.04225
     106.4     3.04791
     106.6      3.0529
     106.8     3.05997
       107     3.06398
     107.2      3.0714
     107.4     3.07649
     107.6       3.081
     107.8       3.088
       108     3.09383
     108.2     3.09864
     108.4      3.1028
     108.6     3.10841
     108.8     3.11494
       109     3.12204
     109.2     3.12782
     109.4     3.13309
     109.6      3.1382
     109.8     3.14457
       110      3.1492
     110.2     3.15331
     110.4     3.16023
     110.6     3.16742
     110.8     3.17161
       111     3.17657
     111.2     3.18325
     111.4      3.1882
     111.6     3.19545
     111.8     3.20215
       112     3.20626
     112.2     3.21237
     112.4     3.21845
     112.6     3.22458
     112.8     3.22927
       113     3.23596
     113.2     3.24052
     113.4     3.24654
     113.6     3.25237
     113.8     3.25847
       114     3.26426
     114.2     3.26867
     114.4     3.27461
     114.6      3.2792
     114.8     3.28489
       115     3.28986
     115.2     3.29394
     115.4     3.29807
     115.6     3.30243
     115.8     3.30795
       116     3.31186
     116.2     3.31726
     116.4     3.32253
     116.6     3.32746
     116.8     3.33454
       117     3.33828
     117.2     3.34599
     117.4     3.35116
     117.6      3.3555
     117.8     3.36246
       118      3.3683
     118.2     3.37355
     118.4     3.37744
     118.6     3.38325
     118.8     3.38995
       119     3.39696
     119.2     3.40281
     119.4     3.40826
     119.6     3.41381
     119.8     3.42034
       120     3.42449
     120.2     3.42817
     120.4     3.43493
     120.6     3.44178
     120.8     3.44614
       121     3.45106
     121.2      3.4577
     121.4     3.46286
     121.6     3.47025
     121.8      3.4771
       122     3.48116
     122.2     3.48695
     122.4     3.49293
     122.6     3.49937
     122.8     3.50416
       123     3.51106
     123.2     3.51571
     123.4     3.52179
     123.6     3.52786
     123.8     3.53373
       124     3.53928
     124.2     3.54392
     124.4     3.55031
     124.6      3.5548
     124.8     3.56044
       125     3.56522
     125.2     3.56947
     125.4     3.57313
     125.6     3.57723
     125.8     3.58273
       126     3.58603
     126.2     3.59155
     126.4     3.59712
     126.6     3.60197
     126.8      3.6092
       127     3.61265
     127.2     3.62036
     127.4      3.6257
     127.6     3.63007
     127.8     3.63719
       128     3.64311
     128.2     3.64842
     128.4     3.65198
     128.6     3.65769
     128.8      3.6648
       129     3.67207
     129.2     3.67817
     129.4     3.68364
     129.6     3.68919
     129.8     3.69594
       130      3.7004
     130.2     3.70383
     130.4     3.71095
     130.6     3.71802
     130.8     3.72233
       131     3.72727
     131.2     3.73395
     131.4      3.7389
     131.6     3.74583
     131.8     3.75266
       132     3.75647
     132.2     3.76267
     132.4     3.76874
     132.6     3.77531
     132.8     3.77997
       133     3.78692
     133.2     3.79161
     133.4     3.79753
     133.6     3.80382
     133.8     3.80967
       134     3.81508
     134.2     3.81976
     134.4     3.82616
     134.6     3.83037
     134.8     3.83586
       135     3.84004
     135.2     3.84381
     135.4      3.8474
     135.6      3.8512
     135.8     3.85678
       136     3.85993
     136.2     3.86559
     136.4     3.87142
     136.6     3.87615
     136.8     3.88356
       137     3.88705
     137.2     3.89471
     137.4     3.90011
     137.6     3.90434
     137.8     3.91125
       138     3.91716
     138.2      3.9225
     138.4     3.92595
     138.6     3.93173
     138.8     3.93879
       139     3.94622
     139.2     3.95259
     139.4     3.95815
     139.6     3.96384
     139.8      3.9706
       140     3.97502
     140.2     3.97879
     140.4     3.98604
     140.6     3.99324
     140.8     3.99734
       141     4.00198
     141.2     4.00843
     141.4     4.01348
     141.6     4.02064
     141.8     4.02731
       142     4.03102
     142.2     4.03743
     142.4     4.04389
     142.6     4.05037
     142.8     4.05469
       143     4.06138
     143.2     4.06567
     143.4     4.07153
     143.6     4.07776
     143.8     4.08344
       144     4.08879
     144.2     4.09366
     144.4     4.10031
     144.6     4.10433
     144.8     4.10996
       145     4.11449
     145.2     4.11822
     145.4     4.12169
     145.6     4.12513
     145.8     4.13121
       146      4.1342
     146.2     4.13956
     146.4     4.14492
     146.6     4.14956
     146.8     4.15682
       147     4.16045
     147.2     4.16873
     147.4     4.17404
     147.6     4.17837
     147.8      4.1853
       148     4.19163
     148.2     4.19659
     148.4     4.20016
     148.6     4.20611
     148.8     4.21275
       149      4.2202
     149.2     4.22667
     149.4     4.23227
     149.6     4.23783
     149.8     4.24462
       150     4.24895
     150.2     4.25219
     150.4     4.25953
     150.6     4.26675
     150.8     4.27039
       151     4.27485
     151.2     4.28151
     151.4     4.28653
     151.6     4.29368
     151.8     4.30027
       152     4.30356
     152.2     4.31045
     152.4      4.3167
     152.6     4.32284
     152.8     4.32699
       153     4.33394
     153.2     4.33805
     153.4     4.34406
     153.6     4.35045
     153.8      4.3562
       154     4.36198
     154.2     4.36694
     154.4     4.37345
     154.6     4.37754
     154.8     4.38284
       155     4.38752
     155.2     4.39122
     155.4     4.39468
     155.6     4.39769
     155.8     4.40393
       156     4.40695
     156.2      4.4122
     156.4     4.41738
     156.6     4.42209
     156.8     4.42965
       157     4.43352
     157.2     4.44175
     157.4     4.44737
     157.6     4.45134
     157.8      4.4581
       158      4.4644
     158.2     4.46944
     158.4     4.47289
     158.6     4.47903
     158.8     4.48585
       159     4.49332
     159.2     4.49972
     159.4     4.50533
     159.6     4.51087
     159.8     4.51778
       160     4.52206
     160.2     4.52433
     160.4     4.53186
     160.6     4.53915
     160.8     4.54249
       161     4.54692
     161.2     4.55384
     161.4     4.55886
     161.6     4.56564
     161.8     4.57221
       162     4.57547
     162.2     4.58256
     162.4     4.58843
     162.6     4.59463
     162.8     4.59863
       163     4.60582
     163.2      4.6098
     163.4     4.61568
     163.6      4.6223
     163.8     4.62805
       164     4.63412
     164.2     4.63918
     164.4     4.64615
     164.6     4.65036
     164.8     4.65521
       165     4.65983
     165.2     4.66343
     165.4     4.66704
     165.6     4.67005
     165.8     4.67659
       166     4.67958
     166.2     4.68488
     166.4     4.69034
     166.6     4.69457
     166.8     4.70208
       167     4.70588
     167.2     4.71458
     167.4     4.72038
     167.6     4.72421
     167.8     4.73107
       168     4.73738
     168.2     4.74226
     168.4     4.74571
     168.6     4.75162
     168.8      4.7582
       169     4.76551
     169.2     4.77187
     169.4     4.77754
     169.6     4.78285
     169.8     4.78967
       170     4.79409
     170.2     4.79597
     170.4     4.80325
     170.6     4.81043
     170.8     4.81384
       171     4.81782
     171.2     4.82517
     171.4     4.83031
     171.6     4.83676
     171.8     4.84351
       172     4.84629
     172.2     4.85352
     172.4      4.8594
     172.6     4.86558
     172.8     4.87012
       173     4.87776
     173.2     4.88164
     173.4     4.88709
     173.6     4.89367
     173.8     4.89935
       174     4.90527
     174.2     4.91043
     174.4      4.9177
     174.6     4.92196
     174.8     4.92675
       175     4.93119
     175.2     4.93473
     175.4     4.93871
     175.6     4.94132
     175.8     4.94782
       176     4.95063
     176.2      4.9559
     176.4     4.96141
     176.6     4.96544
     176.8     4.97283
       177     4.97655
     177.2     4.98545
     177.4       4.991
     177.6     4.99438
     177.8      5.0013
       178     5.00746
     178.2     5.01223
     178.4     5.01557
     178.6     5.02159
     178.8      5.0284
       179     5.03559
     179.2     5.04197
     179.4     5.04778
     179.6     5.05266
     179.8     5.05975
       180     5.06407
     180.2     5.06617
     180.4     5.07415
     180.6     5.08123
     180.8     5.08447
       181     5.08856
     181.2     5.09593
     181.4     5.10083
     181.6     5.10727
     181.8     5.11415
       182     5.11644
     182.2     5.12381
     182.4     5.12943
     182.6     5.13599
     182.8     5.14018
       183     5.14776
     183.2     5.15155
     183.4     5.15663
     183.6     5.16348
     183.8     5.16954
       184     5.17578
     184.2     5.18095
     184.4      5.1885
     184.6     5.19242
     184.8     5.19766
       185     5.20214
     185.2     5.20544
     185.4     5.20972
     185.6     5.21207
     185.8      5.2188
       186     5.22144
     186.2      5.2264
     186.4     5.23187
     186.6     5.23584
     186.8      5.2433
       187      5.2468
     187.2     5.25597
     187.4     5.26156
     187.6     5.26505
     187.8     5.27178
       188     5.27798
     188.2     5.28289
     188.4     5.28626
     188.6     5.29211
     188.8     5.29916
       189      5.3068
     189.2     5.31313
     189.4     5.31891
     189.6     5.32346
     189.8      5.3307
       190     5.33489
     190.2     5.33718
     190.4     5.34519
     190.6     5.35177
     190.8     5.35506
       191     5.35914
     191.2     5.36654
     191.4     5.37141
     191.6     5.37752
     191.8     5.38458
       192     5.38699
     192.2     5.39399
     192.4     5.39933
     192.6     5.40617
     192.8     5.41045
       193     5.41859
     193.2     5.42194
     193.4      5.4267
     193.6      5.4338
     193.8     5.44017
       194     5.44646
     194.2     5.45118
     194.4     5.45897
     194.6     5.46284
     194.8     5.46759
       195     5.47231
     195.2     5.47567
     195.4     5.47993
     195.6     5.48248
     195.8     5.48922
       196     5.49229
     196.2     5.49719
     196.4     5.50287
     196.6     5.50657
     196.8     5.51426
       197     5.51738
     197.2     5.52653
     197.4     5.53225
     197.6      5.5354
     197.8     5.54222
       198     5.54854
     198.2     5.55351
     198.4     5.55668
     198.6     5.56337
     198.8     5.57071
       199     5.57852
     199.2     5.58509
     199.4     5.59046
     199.6     5.59493
     199.8     5.60254
       200     5.60679
     200.2     5.60847
     200.4     5.61678
     200.6     5.62368
     200.8     5.62659
       201     5.63031
     201.2     5.63739
     201.4     5.64211
     201.6     5.64819
     201.8     5.65528
       202     5.65783
     202.2     5.66485
     202.4     5.67014
     202.6     5.67726
     202.8     5.68121
       203     5.68909
     203.2     5.69259
     203.4     5.69737
     203.6     5.70458
     203.8     5.71162
       204     5.71851
     204.2     5.72262
     204.4      5.7303
     204.6     5.73415
     204.8     5.73909
       205     5.74461
     205.2      5.7482
     205.4     5.75207
     205.6     5.75462
     205.8     5.76164
       206     5.76484
     206.2     5.76968
     206.4     5.77577
     206.6     5.77919
     206.8     5.78699
       207     5.78991
     207.2     5.79914
     207.4     5.80542
     207.6     5.80833
     207.8     5.81486
       208     5.82129
     208.2     5.82582
     208.4     5.82879
     208.6     5.83541
     208.8     5.84231
       209     5.85025
     209.2     5.85678
     209.4      5.8623
     209.6      5.8663
     209.8     5.87371
       210     5.87785
     210.2     5.87979
     210.4     5.88841
     210.6     5.89515
     210.8     5.89838
       211     5.90216
     211.2     5.90897
     211.4     5.91334
     211.6     5.91964
     211.8     5.92707
       212      5.9297
     212.2     5.93718
     212.4     5.94231
     212.6     5.94905
     212.8     5.95346
       213     5.96164
     213.2     5.96508
     213.4      5.9696
     213.6     5.97722
     213.8     5.98427
       214     5.99093
     214.2      5.9953
     214.4     6.00347
     214.6     6.00737
     214.8     6.01172
       215     6.01647
     215.2     6.02033
     215.4     6.02473
     215.6     6.02705
     215.8     6.03355
       216     6.03669
     216.2     6.04213
     216.4     6.04863
     216.6     6.05184
     216.8     6.05957
       217     6.06225
     217.2     6.07171
     217.4     6.07799
     217.6      6.0813
     217.8     6.08723
       218      6.0932
     218.2     6.09823
     218.4     6.10122
     218.6     6.10795
     218.8     6.11485
       219     6.12289
     219.2      6.1297
     219.4     6.13512
     219.6      6.1386
     219.8     6.14639
       220     6.15072
     220.2     6.15238
     220.4     6.16126
     220.6     6.16839
     220.8     6.17183
       221      6.1757
     221.2     6.18195
     221.4     6.18581
     221.6     6.19202
     221.8     6.19962
       222      6.2021
     222.2        6.21
     222.4     6.21531
     222.6     6.22181
     222.8     6.22649
       223     6.23505
     223.2     6.23853
     223.4      6.2429
     223.6     6.25043
     223.8     6.25772
       224     6.26448
     224.2     6.26867
     224.4     6.27725
     224.6     6.28069
     224.8     6.28516
       225     6.28926
     225.2     6.29311
     225.4     6.29775
     225.6     6.30027
     225.8     6.30721
       226     6.31061
     226.2     6.31596
     226.4     6.32276
     226.6     6.32544
     226.8     6.33318
       227     6.33561
     227.2     6.34509
     227.4     6.35136
     227.6     6.35454
     227.8     6.36094
       228     6.36703
     228.2     6.37179
     228.4     6.37473
     228.6     6.38135
     228.8     6.38812
       229     6.39626
     229.2     6.40333
     229.4     6.40879
     229.6     6.41234
     229.8      6.4205
       230     6.42432
     230.2     6.42565
     230.4     6.43531
     230.6     6.44224
     230.8     6.44537
       231     6.44892
     231.2     6.45553
     231.4     6.45955
     231.6     6.46534
     231.8       6.473
       232     6.47524
     232.2     6.48334
     232.4     6.48829
     232.6     6.49499
     232.8     6.49947
       233      6.5082
     233.2     6.51167
     233.4     6.51579
     233.6     6.52323
     233.8     6.53072
       234     6.53761
     234.2     6.54139
     234.4     6.54973
     234.6     6.55363
     234.8     6.55802
       235     6.56205
     235.2     6.56537
     235.4     6.57011
     235.6     6.57213
     235.8     6.57923
       236     6.58307
     236.2     6.58856
     236.4     6.59579
     236.6     6.59813
     236.8     6.60558
       237      6.6075
     237.2     6.61726
     237.4     6.62363
     237.6     6.62662
     237.8     6.63263
       238     6.63899
     238.2     6.64366
     238.4     6.64685
     238.6     6.65345
     238.8     6.66034
       239     6.66791
     239.2     6.67509
     239.4     6.68079
     239.6      6.6841
     239.8      6.6924
       240     6.69653
     240.2      6.6987
     240.4     6.70805
     240.6      6.7147
     240.8     6.71824
       241     6.72134
     241.2     6.72783
     241.4     6.73223
     241.6     6.73781
     241.8     6.74545
       242     6.74723
     242.2      6.7555
     242.4     6.76065
     242.6     6.76711
     242.8     6.77148
       243      6.7801
     243.2     6.78371
     243.4     6.78803
     243.6     6.79502
     243.8     6.80249
       244     6.80975
     244.2     6.81331
     244.4     6.82231
     244.6     6.82613
     244.8     6.83084
       245     6.83467
     245.2     6.83837
     245.4      6.8427
     245.6     6.84438
     245.8     6.85128
       246     6.85507
     246.2     6.86093
     246.4     6.86811
     246.6     6.87034
     246.8     6.87764
       247     6.87993
     247.2     6.88982
     247.4     6.89676
     247.6     6.89991
     247.8     6.90552
       248      6.9119
     248.2     6.91686
     248.4     6.92056
     248.6     6.92713
     248.8      6.9338
       249     6.94106
     249.2     6.94874
     249.4     6.95427
     249.6     6.95674
     249.8     6.96472
       250     6.96876
     250.2      6.9707
     250.4     6.97972
     250.6      6.9861
     250.8     6.98934
       251     6.99208
     251.2     6.99872
     251.4     7.00303
     251.6     7.00852
     251.8     7.01624
       252     7.01836
     252.2     7.02696
     252.4     7.03244
     252.6     7.03923
     252.8     7.04381
       253     7.05216
     253.2     7.05627
     253.4     7.06042
     253.6     7.06724
     253.8     7.07457
       254      7.0818
     254.2     7.08499
     254.4     7.09346
     254.6     7.09735
     254.8     7.10183
       255     7.10588
     255.2     7.10961
     255.4      7.1137
     255.6     7.11541
     255.8     7.12223
       256     7.12636
     256.2     7.13177
     256.4     7.13916
     256.6     7.14146
     256.8      7.1483
       257     7.15065
     257.2     7.16048
     257.4     7.16707
     257.6     7.17009
     257.8     7.17532
       258     7.18196
     258.2     7.18692
     258.4     7.19108
     258.6     7.19716
     258.8     7.20345
       259     7.21056
     259.2     7.21856
     259.4     7.22404
     259.6     7.22685
     259.8       7.235
       260     7.23893
     260.2      7.2414
     260.4     7.25023
     260.6     7.25661
     260.8      7.2602
       261     7.26238
     261.2     7.26909
     261.4     7.27342
     261.6     7.27918
     261.8     7.28703
       262     7.28882
     262.2     7.29729
     262.4     7.30291
     262.6      7.3095
     262.8     7.31404
       263     7.32229
     263.2     7.32645
     263.4     7.33061
     263.6     7.33707
     263.8     7.34487
       264     7.35262
     264.2     7.35555
     264.4      7.3633
     264.6     7.36696
     264.8     7.37168
       265     7.37564
     265.2     7.37919
     265.4     7.38288
     265.6     7.38456
     265.8     7.39119
       266      7.3954
     266.2     7.40045
     266.4     7.40773
     266.6     7.41013
     266.8     7.41757
       267     7.42027
     267.2     7.43035
     267.4     7.43688
     267.6     7.43955
     267.8     7.44449
       268     7.45116
     268.2     7.45608
     268.4     7.46078
     268.6     7.46657
     268.8     7.47273
       269     7.47991
     269.2     7.48801
     269.4     7.49332
     269.6     7.49641
     269.8     7.50505
       270     7.50926
     270.2     7.51224
     270.4     7.52089
     270.6     7.52709
     270.8      7.5304
       271     7.53253
     271.2     7.53895
     271.4     7.54311
     271.6      7.5491
     271.8      7.5571
       272     7.55922
     272.2     7.56765
     272.4     7.57312
     272.6     7.57992
     272.8     7.58519
       273     7.59366
     273.2     7.59832
     273.4     7.60222
     273.6     7.60876
     273.8     7.61667
       274     7.62443
     274.2     7.62726
     274.4     7.63482
     274.6     7.63872
     274.8     7.64327
       275     7.64724
     275.2     7.65081
     275.4     7.65424
     275.6      7.6556
     275.8     7.66222
       276     7.66614
     276.2     7.67125
     276.4     7.67805
     276.6     7.68015
     276.8     7.68763
       277      7.6902
     277.2     7.70001
     277.4      7.7069
     277.6     7.71015
     277.8     7.71411
       278     7.72053
     278.2     7.72515
     278.4      7.7293
     278.6     7.73558
     278.8       7.742
       279     7.74867
     279.2     7.75675
     279.4     7.76223
     279.6     7.76555
     279.8     7.77392
       280     7.77771
     280.2     7.78094
     280.4     7.78965
     280.6     7.79615
     280.8     7.80009
       281     7.80207
     281.2     7.80775
     281.4     7.81129
     281.6     7.81752
     281.8     7.82566
       282     7.82868
     282.2     7.83693
     282.4     7.84212
     282.6     7.84918
     282.8     7.85374
       283     7.86182
     283.2     7.86658
     283.4       7.871
     283.6     7.87817
     283.8     7.88605
       284     7.89344
     284.2     7.89539
     284.4     7.90336
     284.6     7.90722
     284.8      7.9113
       285     7.91552
     285.2     7.91927
     285.4     7.92275
     285.6     7.92343
     285.8     7.93007
       286      7.9336
     286.2     7.93872
     286.4     7.94566
     286.6     7.94774
     286.8     7.95476
       287     7.95696
     287.2     7.96676
     287.4     7.97355
     287.6     7.97631
     287.8     7.98044
       288     7.98695
     288.2      7.9917
     288.4     7.99606
     288.6     8.00235
     288.8     8.00919
       289     8.01624
     289.2     8.02461
     289.4     8.02996
     289.6     8.03326
     289.8     8.04176
       290     8.04584
     290.2     8.04863
     290.4     8.05705
     290.6     8.06366
     290.8     8.06756
       291     8.06962
     291.2     8.07561
     291.4       8.079
     291.6     8.08544
     291.8     8.09363
       292     8.09655
     292.2     8.10461
     292.4     8.10984
     292.6     8.11658
     292.8      8.1211
       293     8.12906
     293.2     8.13371
     293.4     8.13766
     293.6      8.1449
     293.8     8.15303
       294     8.15984
     294.2     8.16196
     294.4      8.1695
     294.6     8.17367
     294.8     8.17768
       295     8.18183
     295.2     8.18582
     295.4     8.18907
     295.6     8.18969
     295.8     8.19614
       296     8.20002
     296.2     8.20533
     296.4     8.21215
     296.6     8.21439
     296.8     8.22122
       297     8.22321
     297.2     8.23332
     297.4     8.24004
     297.6     8.24314
     297.8     8.24741
       298     8.25397
     298.2     8.25902
     298.4     8.26357
     298.6     8.26951
     298.8     8.27633
       299     8.28313
     299.2     8.29135
     299.4     8.29696
     299.6     8.30068
     299.8     8.30986
       300     8.31362
     300.2     8.31591
     300.4     8.32462
     300.6     8.33093
     300.8     8.33506
       301     8.33742
     301.2     8.34349
     301.4     8.34657
     301.6     8.35281
     301.8     8.36116
       302     8.36424
     302.2      8.3721
     302.4     8.37741
     302.6     8.38467
     302.8     8.39019
       303     8.39809
     303.2     8.40276
     303.4     8.40627
     303.6     8.41364
     303.8      8.4217
       304     8.42864
     304.2     8.43017
     304.4      8.4382
     304.6     8.44287
     304.8     8.44708
       305     8.45078
     305.2     8.45437
     305.4     8.45778
     305.6     8.45848
     305.8     8.46508
       306     8.46861
     306.2     8.47414
     306.4     8.48108
     306.6     8.48314
     306.8     8.49018
       307      8.4914
     307.2     8.50162
     307.4     8.50816
     307.6     8.51162
     307.8     8.51626
       308     8.52335
     308.2     8.52772
     308.4     8.53235
     308.6      8.5384
     308.8     8.54568
       309     8.55266
     309.2     8.56142
     309.4     8.56767
     309.6     8.57107
     309.8     8.57961
       310     8.58261
     310.2     8.58426
     310.4     8.59308
     310.6     8.59995
     310.8     8.60424
       311      8.6062
     311.2     8.61298
     311.4     8.61612
     311.6     8.62185
     311.8     8.63065
       312     8.63353
     312.2     8.64108
     312.4     8.64627
     312.6     8.65398
     312.8     8.66011
       313     8.66794
     313.2     8.67246
     313.4     8.67634
     313.6     8.68317
     313.8     8.69043
       314     8.69731
     314.2     8.69888
     314.4     8.70679
     314.6     8.71169
     314.8     8.71627
       315     8.72005
     315.2      8.7235
     315.4     8.72662
     315.6     8.72699
     315.8     8.73306
       316     8.73685
     316.2     8.74253
     316.4     8.74926
     316.6     8.75179
     316.8     8.75885
       317     8.76001
     317.2     8.77093
     317.4     8.77781
     317.6     8.78135
     317.8     8.78587
       318     8.79286
     318.2     8.79707
     318.4     8.80185
     318.6     8.80801
     318.8     8.81551
       319     8.82311
     319.2     8.83193
     319.4     8.83791
     319.6     8.84179
     319.8      8.8503
       320      8.8536
     320.2     8.85603
     320.4     8.86544
     320.6     8.87212
     320.8     8.87665
       321     8.87888
     321.2      8.8857
     321.4     8.88849
     321.6     8.89437
     321.8     8.90297
       322     8.90621
     322.2     8.91331
     322.4     8.91854
     322.6     8.92682
     322.8     8.93303
       323     8.94051
     323.2     8.94431
     323.4     8.94758
     323.6     8.95475
     323.8     8.96208
       324     8.96908
     324.2     8.97017
     324.4     8.97846
     324.6      8.9837
     324.8     8.98865
       325     8.99197
     325.2     8.99472
     325.4     8.99734
     325.6     8.99703
     325.8     9.00299
       326     9.00685
     326.2     9.01247
     326.4     9.01961
     326.6     9.02167
     326.8     9.02966
       327     9.03062
     327.2     9.04162
     327.4     9.04877
     327.6     9.05186
     327.8     9.05597
       328     9.06325
     328.2     9.06795
     328.4     9.07209
     328.6     9.07812
     328.8      9.0863
       329     9.09333
     329.2     9.10222
     329.4      9.1081
     329.6     9.11194
     329.8     9.12087
       330     9.12456
     330.2     9.12551
     330.4       9.135
     330.6     9.14179
     330.8     9.14665
       331     9.14866
     331.2     9.15559
     331.4     9.15859
     331.6      9.1643
     331.8      9.1729
       332     9.17595
     332.2     9.18356
     332.4     9.18909
     332.6     9.19699
     332.8     9.20342
       333     9.21084
     333.2     9.21437
     333.4     9.21789
     333.6      9.2257
     333.8     9.23383
       334     9.24007
     334.2      9.2409
     334.4     9.24863
     334.6     9.25374
     334.8     9.25909
       335     9.26309
     335.2     9.26653
     335.4     9.26892
     335.6     9.26783
     335.8     9.27341
       336     9.27751
     336.2     9.28326
     336.4     9.29052
     336.6     9.29233
     336.8     9.30074
       337     9.30142
     337.2     9.31276
     337.4      9.3202
     337.6     9.32375
     337.8     9.32795
       338     9.33497
     338.2     9.33959
     338.4     9.34347
     338.6     9.34973
     338.8     9.35738
       339     9.36411
     339.2     9.37273
     339.4     9.37912
     339.6     9.38367
     339.8     9.39184
       340     9.39517
     340.2     9.39556
     340.4     9.40532
     340.6     9.41348
     340.8     9.41797
       341     9.41995
     341.2     9.42646
     341.4     9.42937
     341.6     9.43486
     341.8     9.44361
       342     9.44673
     342.2     9.45432
     342.4     9.45965
     342.6     9.46759
     342.8     9.47355
       343     9.48129
     343.2     9.48497
     343.4     9.48814
     343.6     9.49581
     343.8     9.50366
       344     9.51033
     344.2     9.51118
     344.4     9.51836
     344.6     9.52299
     344.8     9.52894
       345     9.53312
     345.2     9.53703
     345.4     9.53952
     345.6     9.53835
     345.8     9.54492
       346     9.54839
     346.2     9.55377
     346.4     9.56185
     346.6     9.56356
     346.8     9.57202
       347     9.57263
     347.2     9.58467
     347.4     9.59226
     347.6     9.59611
     347.8     9.59945
       348       9.606
     348.2     9.61104
     348.4     9.61503
     348.6     9.62045
     348.8     9.62846
       349     9.63582
     349.2      9.6445
     349.4     9.65075
     349.6     9.65531
     349.8     9.66301
       350     9.66579
     350.2     9.66714
     350.4     9.67658
     350.6     9.68483
     350.8     9.68954
       351     9.69143
     351.2     9.69773
     351.4     9.70131
     351.6     9.70735
     351.8     9.71687
       352     9.71994
     352.2     9.72729
     352.4     9.73302
     352.6     9.74062
     352.8      9.7467
       353     9.75395
     353.2      9.7576
     353.4     9.76064
     353.6     9.76814
     353.8     9.77621
       354     9.78339
     354.2     9.78371
     354.4     9.79029
     354.6     9.79536
     354.8     9.80137
       355     9.80598
     355.2     9.80953
     355.4     9.81187
     355.6     9.81071
     355.8     9.81693
       356     9.81978
     356.2     9.82541
     356.4      9.8331
     356.6     9.83478
     356.8     9.84272
       357     9.84398
     357.2     9.85675
     357.4     9.86511
     357.6     9.86882
     357.8     9.87158
       358     9.87745
     358.2     9.88215
     358.4     9.88631
     358.6      9.8915
     358.8     9.89966
       359     9.90681
     359.2     9.91558
     359.4     9.92157
     359.6     9.92636
     359.8     9.93421
       360     9.93744
     360.2     9.93976
     360.4     9.94949
     360.6     9.95825
     360.8     9.96241
       361     9.96363
     361.2     9.96964
     361.4     9.97374
     361.6     9.97992
     361.8     9.98907
       362     9.99205
     362.2     9.99965
     362.4     10.0058
     362.6      10.014
     362.8     10.0205
       363     10.0268
     363.2     10.0298
     363.4     10.0331
     363.6     10.0404
     363.8     10.0484
       364     10.0551
     364.2     10.0553
     364.4     10.0617
     364.6     10.0663
     364.8     10.0728
       365     10.0784
     365.2     10.0815
     365.4     10.0849
     365.6     10.0837
     365.8     10.0901
       366     10.0931
     366.2     10.0991
     366.4      10.107
     366.6      10.109
     366.8     10.1164
       367     10.1175
     367.2     10.1303
     367.4     10.1389
     367.6     10.1423
     367.8     10.1458
       368     10.1523
     368.2     10.1575
     368.4      10.162
     368.6     10.1671
     368.8     10.1749
       369     10.1821
     369.2     10.1912
     369.4     10.1965
     369.6     10.2011
     369.8     10.2089
       370     10.2121
     370.2     10.2136
     370.4      10.224
     370.6     10.2327
     370.8     10.2371
       371     10.2376
     371.2     10.2435
     371.4      10.247
     371.6      10.253
     371.8     10.2624
       372     10.2661
     372.2     10.2728
     372.4     10.2788
     372.6     10.2866
     372.8     10.2931
       373     10.2987
     373.2     10.3017
     373.4     10.3048
     373.6     10.3122
     373.8       10.32
       374     10.3269
     374.2      10.327
     374.4      10.334
     374.6      10.338
     374.8     10.3444
       375     10.3498
     375.2     10.3525
     375.4     10.3562
     375.6     10.3554
     375.8     10.3627
       376     10.3654
     376.2     10.3712
     376.4     10.3795
     376.6      10.381
     376.8     10.3879
       377      10.389
     377.2     10.4025
     377.4     10.4115
     377.6     10.4153
     377.8     10.4179
       378     10.4243
     378.2       10.43
     378.4     10.4345
     378.6     10.4401
     378.8     10.4481
       379     10.4561
     379.2     10.4649
     379.4     10.4692
     379.6      10.473
     379.8     10.4813
       380     10.4853
     380.2     10.4865
     380.4     10.4974
     380.6     10.5062
     380.8     10.5105
       381     10.5104
     381.2     10.5161
     381.4     10.5198
     381.6     10.5257
     381.8     10.5355
       382     10.5395
     382.2     10.5466
     382.4     10.5526
     382.6     10.5602
     382.8     10.5665
       383     10.5719
     383.2      10.575
     383.4     10.5772
     383.6     10.5843
     383.8     10.5925
       384     10.5998
     384.2     10.5999
     384.4     10.6078
     384.6     10.6119
     384.8     10.6186
       385     10.6239
     385.2     10.6266
     385.4     10.6298
     385.6     10.6294
     385.8     10.6369
       386       10.64
     386.2     10.6458
     386.4     10.6548
     386.6     10.6563
     386.8     10.6631
       387     10.6637
     387.2     10.6767
     387.4     10.6853
     387.6     10.6888
     387.8     10.6917
       388     10.6983
     388.2     10.7035
     388.4     10.7077
     388.6     10.7131
     388.8     10.7213
       389     10.7298
     389.2     10.7392
     389.4     10.7431
     389.6     10.7468
     389.8     10.7547
       390      10.759
     390.2     10.7598
     390.4     10.7709
     390.6     10.7797
     390.8     10.7842
       391     10.7842
     391.2     10.7897
     391.4     10.7933
     391.6     10.7994
     391.8     10.8083
       392     10.8131
     392.2     10.8209
     392.4     10.8264
     392.6     10.8345
     392.8     10.8401
       393     10.8466
     393.2     10.8495
     393.4     10.8516
     393.6      10.859
     393.8     10.8679
       394     10.8742
     394.2     10.8738
     394.4     10.8819
     394.6     10.8854
     394.8     10.8921
       395     10.8983
     395.2     10.9011
     395.4     10.9048
     395.6     10.9041
     395.8      10.911
       396      10.914
     396.2     10.9199
     396.4     10.9287
     396.6     10.9299
     396.8     10.9375
       397     10.9377
     397.2      10.951
     397.4     10.9596
     397.6      10.962
     397.8     10.9656
       398     10.9719
     398.2     10.9761
     398.4     10.9792
     398.6     10.9838
     398.8     10.9929
       399     11.0019
     399.2     11.0117
     399.4     11.0161
     399.6     11.0193
     399.8     11.0276
       400     11.0317
     400.2     11.0331
     400.4     11.0442
     400.6     11.0527
     400.8     11.0562
       401     11.0557
     401.2     11.0615
     401.4     11.0648
     401.6     11.0712
     401.8     11.0812
       402      11.086
     402.2     11.0935
     402.4     11.0994
     402.6     11.1073
     402.8     11.1132
       403     11.1194
     403.2     11.1223
     403.4     11.1251
     403.6     11.1326
     403.8     11.1413
       404     11.1473
     404.2     11.1464
     404.4     11.1547
     404.6      11.158
     404.8     11.1653
       405     11.1718
     405.2     11.1742
     405.4      11.178
     405.6     11.1771
     405.8     11.1843
       406     11.1868
     406.2     11.1932
     406.4     11.2026
     406.6     11.2025
     406.8     11.2103
       407     11.2092
     407.2     11.2227
     407.4     11.2314
     407.6     11.2339
     407.8     11.2382
       408     11.2453
     408.2     11.2498
     408.4     11.2529
     408.6     11.2574
     408.8     11.2669
       409     11.2758
     409.2     11.2855
     409.4     11.2894
     409.6     11.2924
     409.8     11.3009
       410     11.3052
     410.2     11.3054
     410.4     11.3164
     410.6     11.3256
     410.8     11.3292
       411     11.3284
     411.2     11.3345
     411.4     11.3378
     411.6      11.344
     411.8      11.354
       412     11.3593
     412.2     11.3666
     412.4     11.3735
     412.6     11.3815
     412.8     11.3863
       413     11.3925
     413.2     11.3955
     413.4     11.3981
     413.6     11.4054
     413.8     11.4154
       414     11.4204
     414.2     11.4189
     414.4     11.4276
     414.6     11.4311
     414.8     11.4383
       415     11.4457
     415.2     11.4482
     415.4     11.4518
     415.6     11.4509
     415.8     11.4583
       416     11.4612
     416.2     11.4674
     416.4     11.4771
     416.6      11.477
     416.8     11.4845
       417     11.4837
     417.2     11.4992
     417.4     11.5073
     417.6     11.5102
     417.8     11.5144
       418     11.5214
     418.2     11.5257
     418.4     11.5283
     418.6     11.5328
     418.8     11.5421
       419     11.5519
     419.2     11.5617
     419.4     11.5665
     419.6     11.5687
     419.8     11.5763
       420     11.5808
     420.2     11.5804
     420.4     11.5919
     420.6     11.6009
     420.8     11.6044
       421     11.6038
     421.2     11.6094
     421.4     11.6128
     421.6     11.6183
     421.8     11.6284
       422      11.633
     422.2     11.6404
     422.4     11.6468
     422.6     11.6554
     422.8     11.6611
       423     11.6671
     423.2     11.6696
     423.4     11.6716
     423.6      11.679
     423.8     11.6891
       424      11.695
     424.2     11.6932
     424.4     11.7022
     424.6     11.7061
     424.8     11.7137
       425     11.7208
     425.2     11.7233
     425.4     11.7273
     425.6     11.7267
     425.8     11.7341
       426      11.737
     426.2     11.7431
     426.4     11.7529
     426.6     11.7522
     426.8     11.7606
       427     11.7599
     427.2      11.776
     427.4     11.7848
     427.6      11.787
     427.8     11.7921
       428     11.7989
     428.2     11.8026
     428.4     11.8051
     428.6     11.8089
     428.8     11.8182
       429      11.828
     429.2     11.8383
     429.4     11.8421
     429.6     11.8454
     429.8     11.8524
       430     11.8568
     430.2     11.8575
     430.4     11.8702
     430.6     11.8788
     430.8     11.8811
       431     11.8806
     431.2     11.8866
     431.4     11.8897
     431.6     11.8962
     431.8     11.9053
       432     11.9103
     432.2     11.9177
     432.4     11.9237
     432.6     11.9335
     432.8     11.9391
       433     11.9454
     433.2     11.9488
     433.4     11.9508
     433.6     11.9577
     433.8     11.9668
       434     11.9728
     434.2     11.9701
     434.4     11.9786
     434.6     11.9829
     434.8     11.9899
       435      11.997
     435.2          12
     435.4     12.0047
     435.6     12.0042
     435.8     12.0124
       436     12.0147
     436.2     12.0205
     436.4     12.0304
     436.6      12.029
     436.8     12.0382
       437     12.0369
     437.2     12.0532
     437.4     12.0616
     437.6     12.0647
     437.8     12.0701
       438     12.0773
     438.2     12.0813
     438.4     12.0836
     438.6     12.0872
     438.8     12.0964
       439     12.1067
     439.2     12.1173
     439.4     12.1207
     439.6     12.1236
     439.8       12.13
       440     12.1336
     440.2     12.1345
     440.4     12.1473
     440.6     12.1556
     440.8     12.1587
       441     12.1584
     441.2     12.1648
     441.4     12.1669
     441.6     12.1743
     441.8     12.1834
       442     12.1874
     442.2     12.1955
     442.4     12.2014
     442.6     12.2096
     442.8     12.2148
       443      12.221
     443.2     12.2253
     443.4     12.2271
     443.6     12.2339
     443.8     12.2434
       444     12.2498
     444.2     12.2465
     444.4     12.2556
     444.6     12.2596
     444.8     12.2667
       445     12.2745
     445.2     12.2774
     445.4     12.2821
     445.6     12.2818
     445.8     12.2904
       446     12.2922
     446.2      12.299
     446.4      12.309
     446.6     12.3074
     446.8      12.317
       447     12.3149
     447.2     12.3312
     447.4     12.3393
     447.6      12.342
     447.8     12.3482
       448     12.3554
     448.2     12.3597
     448.4     12.3617
     448.6      12.366
     448.8     12.3755
       449     12.3855
     449.2     12.3954
     449.4     12.3993
     449.6     12.4025
     449.8     12.4093
       450     12.4129
     450.2     12.4133
     450.4     12.4253
     450.6     12.4334
     450.8     12.4363
       451     12.4366
     451.2     12.4437
     451.4     12.4447
     451.6     12.4521
     451.8     12.4614
       452     12.4647
     452.2      12.473
     452.4     12.4789
     452.6     12.4871
     452.8     12.4922
       453     12.4987
     453.2     12.5034
     453.4     12.5053
     453.6     12.5122
     453.8     12.5218
       454     12.5285
     454.2     12.5242
     454.4     12.5335
     454.6     12.5385
     454.8     12.5454
       455      12.553
     455.2     12.5556
     455.4     12.5605
     455.6     12.5596
     455.8     12.5682
       456     12.5705
     456.2     12.5767
     456.4     12.5855
     456.6     12.5841
     456.8     12.5943
       457     12.5916
     457.2     12.6072
     457.4      12.615
     457.6     12.6188
     457.8      12.625
       458     12.6319
     458.2     12.6358
     458.4     12.6377
     458.6      12.642
     458.8     12.6516
       459     12.6621
     459.2     12.6717
     459.4     12.6751
     459.6     12.6792
     459.8     12.6857
       460     12.6901
     460.2     12.6901
     460.4     12.7026
     460.6     12.7095
     460.8     12.7133
       461     12.7125
     461.2     12.7207
     461.4     12.7221
     461.6     12.7291
     461.8      12.738
       462     12.7418
     462.2     12.7499
     462.4     12.7567
     462.6     12.7654
     462.8     12.7709
       463     12.7773
     463.2     12.7814
     463.4     12.7827
     463.6     12.7892
     463.8     12.7993
       464     12.8046
     464.2        12.8
     464.4     12.8104
     464.6     12.8145
     464.8     12.8217
       465     12.8281
     465.2     12.8311
     465.4      12.836
     465.6     12.8357
     465.8      12.844
       466     12.8456
     466.2     12.8526
     466.4     12.8616
     466.6     12.8606
     466.8       12.87
       467     12.8668
     467.2     12.8825
     467.4     12.8899
     467.6     12.8933
     467.8     12.8996
       468     12.9069
     468.2     12.9114
     468.4     12.9142
     468.6     12.9188
     468.8     12.9283
       469     12.9387
     469.2     12.9475
     469.4     12.9496
     469.6     12.9536
     469.8     12.9614
       470     12.9655
     470.2     12.9635
     470.4     12.9769
     470.6     12.9833
     470.8     12.9864
       471     12.9855
     471.2     12.9938
     471.4      12.996
     471.6     13.0024
     471.8     13.0109
       472      13.014
     472.2     13.0226
     472.4     13.0294
     472.6     13.0393
     472.8     13.0448
       473     13.0511
     473.2     13.0558
     473.4     13.0568
     473.6      13.063
     473.8     13.0732
       474     13.0789
     474.2     13.0732
     474.4     13.0834
     474.6     13.0884
     474.8     13.0948
       475     13.1007
     475.2     13.1042
     475.4     13.1087
     475.6     13.1093
     475.8     13.1165
       476     13.1186
     476.2     13.1249
     476.4     13.1329
     476.6     13.1321
     476.8     13.1417
       477     13.1388
     477.2     13.1544
     477.4     13.1617
     477.6     13.1648
     477.8     13.1706
       478     13.1777
     478.2     13.1824
     478.4     13.1859
     478.6     13.1901
     478.8     13.2003
       479     13.2107
     479.2     13.2189
     479.4     13.2198
     479.6     13.2233
     479.8     13.2318
       480     13.2363
     480.2     13.2349
     480.4     13.2475
     480.6     13.2551
     480.8     13.2583
       481      13.257
     481.2      13.266
     481.4     13.2685
     481.6     13.2749
     481.8     13.2833
       482     13.2861
     482.2      13.295
     482.4     13.3011
     482.6     13.3114
     482.8     13.3163
       483      13.323
     483.2     13.3276
     483.4     13.3288
     483.6     13.3358
     483.8     13.3467
       484      13.351
     484.2     13.3446
     484.4     13.3549
     484.6     13.3594
     484.8     13.3655
       485     13.3702
     485.2     13.3747
     485.4     13.3794
     485.6     13.3797
     485.8     13.3867
       486      13.389
     486.2     13.3952
     486.4     13.4033
     486.6     13.4037
     486.8     13.4133
       487     13.4106
     487.2      13.427
     487.4     13.4332
     487.6     13.4356
     487.8     13.4411
       488     13.4487
     488.2     13.4532
     488.4     13.4566
     488.6     13.4612
     488.8     13.4713
       489     13.4815
     489.2      13.491
     489.4     13.4917
     489.6     13.4943
     489.8     13.5029
       490     13.5072
     490.2     13.5058
     490.4     13.5182
     490.6      13.525
     490.8     13.5281
       491     13.5271
     491.2     13.5368
     491.4     13.5406
     491.6     13.5479
     491.8     13.5558
       492     13.5588
     492.2     13.5678
     492.4     13.5737
     492.6     13.5845
     492.8      13.589
       493     13.5953
     493.2     13.6012
     493.4     13.6022
     493.6     13.6106
     493.8     13.6208
       494     13.6247
     494.2     13.6173
     494.4     13.6274
     494.6     13.6318
     494.8     13.6378
       495     13.6413
     495.2     13.6456
     495.4      13.651
     495.6     13.6519
     495.8     13.6599
       496     13.6621
     496.2      13.668
     496.4     13.6755
     496.6     13.6749
     496.8     13.6846
       497     13.6822
     497.2     13.6992
     497.4     13.7055
     497.6     13.7067
     497.8     13.7125
       498     13.7196
     498.2     13.7244
     498.4     13.7284
     498.6     13.7331
     498.8     13.7424
       499     13.7515
     499.2     13.7612
     499.4     13.7614
     499.6     13.7641
     499.8     13.7729
       500      13.778
     500.2     13.7759
     500.4     13.7887
     500.6     13.7959
     500.8     13.7977
       501      13.797
     501.2     13.8068
     501.4     13.8112
     501.6     13.8184
     501.8      13.827
       502     13.8312
     502.2     13.8393
     502.4     13.8454
     502.6     13.8559
     502.8     13.8602
       503     13.8655
     503.2     13.8697
     503.4     13.8709
     503.6     13.8808
     503.8     13.8904
       504     13.8945
     504.2     13.8857
     504.4     13.8959
     504.6     13.9002
     504.8     13.9063
       505     13.9104
     505.2     13.9151
     505.4     13.9218
     505.6     13.9221
     505.8     13.9286
       506     13.9313
     506.2     13.9367
     506.4     13.9456
     506.6      13.945
     506.8     13.9537
       507     13.9525
     507.2     13.9696
     507.4     13.9748
     507.6     13.9759
     507.8     13.9807
       508     13.9899
     508.2     13.9945
     508.4     13.9991
     508.6     14.0019
     508.8     14.0117
       509     14.0197
     509.2     14.0285
     509.4     14.0293
     509.6     14.0323
     509.8     14.0407
       510     14.0458
     510.2     14.0437
     510.4     14.0562
     510.6      14.064
     510.8     14.0667
       511     14.0663
     511.2     14.0761
     511.4     14.0806
     511.6     14.0871
     511.8      14.096
       512        14.1
     512.2     14.1078
     512.4     14.1135
     512.6     14.1235
     512.8     14.1279
       513      14.134
     513.2     14.1383
     513.4     14.1411
     513.6     14.1512
     513.8     14.1605
       514     14.1645
     514.2     14.1549
     514.4      14.167
     514.6     14.1721
     514.8     14.1779
       515     14.1817
     515.2      14.186
     515.4      14.193
     515.6     14.1929
     515.8     14.1984
       516     14.1995
     516.2     14.2052
     516.4     14.2147
     516.6     14.2143
     516.8     14.2222
       517     14.2209
     517.2     14.2379
     517.4     14.2426
     517.6     14.2448
     517.8     14.2503
       518     14.2582
     518.2     14.2632
     518.4     14.2674
     518.6     14.2695
     518.8     14.2784
       519      14.287
     519.2     14.2959
     519.4     14.2955
     519.6     14.2999
     519.8     14.3072
       520     14.3119
     520.2     14.3096
     520.4      14.323
     520.6      14.331
     520.8     14.3336
       521     14.3321
     521.2     14.3413
     521.4     14.3458
     521.6     14.3543
     521.8     14.3634
       522     14.3675
     522.2     14.3749
     522.4     14.3813
     522.6     14.3917
     522.8      14.396
       523     14.4026
     523.2     14.4062
     523.4     14.4087
     523.6     14.4193
     523.8     14.4289
       524     14.4324
     524.2      14.423
     524.4     14.4349
     524.6     14.4392
     524.8     14.4458
       525     14.4495
     525.2     14.4529
     525.4     14.4591
     525.6     14.4589
     525.8     14.4641
       526     14.4652
     526.2     14.4729
     526.4     14.4834
     526.6     14.4829
     526.8     14.4898
       527     14.4886
     527.2     14.5055
     527.4     14.5102
     527.6      14.513
     527.8     14.5183
       528     14.5256
     528.2     14.5317
     528.4      14.535
     528.6     14.5365
     528.8     14.5456
       529     14.5546
     529.2     14.5632
     529.4     14.5619
     529.6     14.5662
     529.8     14.5728
       530     14.5779
     530.2     14.5735
     530.4     14.5868
     530.6     14.5943
     530.8     14.5972
       531     14.5952
     531.2     14.6046
     531.4     14.6089
     531.6     14.6172
     531.8     14.6258
       532     14.6303
     532.2     14.6389
     532.4     14.6459
     532.6     14.6564
     532.8     14.6613
       533     14.6683
     533.2     14.6724
     533.4     14.6757
     533.6      14.686
     533.8      14.695
       534     14.6987
     534.2     14.6894
     534.4     14.7031
     534.6     14.7071
     534.8     14.7133
       535     14.7157
     535.2     14.7186
     535.4     14.7248
     535.6     14.7247
     535.8     14.7306
       536     14.7309
     536.2     14.7385
     536.4     14.7462
     536.6     14.7453
     536.8      14.753
       537     14.7533
     537.2     14.7708
     537.4     14.7766
     537.6     14.7776
     537.8     14.7835
       538     14.7909
     538.2     14.7965
     538.4     14.7992
     538.6     14.8017
     538.8     14.8112
       539     14.8208
     539.2     14.8302
     539.4     14.8289
     539.6     14.8342
     539.8     14.8402
       540     14.8452
     540.2       14.84
     540.4     14.8535
     540.6     14.8597
     540.8     14.8604
       541     14.8576
     541.2     14.8659
     541.4     14.8719
     541.6     14.8812
     541.8     14.8895
       542     14.8948
     542.2     14.9037
     542.4     14.9115
     542.6     14.9221
     542.8     14.9272
       543     14.9346
     543.2     14.9386
     543.4     14.9423
     543.6     14.9525
     543.8     14.9632
       544     14.9677
     544.2     14.9564
     544.4     14.9691
     544.6     14.9732
     544.8     14.9799
       545     14.9827
     545.2     14.9863
     545.4     14.9925
     545.6     14.9927
     545.8     14.9988
       546     14.9975
     546.2     15.0054
     546.4     15.0131
     546.6     15.0114
     546.8     15.0181
       547     15.0186
     547.2     15.0363
     547.4      15.042
     547.6     15.0421
     547.8     15.0482
       548     15.0574
     548.2     15.0632
     548.4     15.0658
     548.6     15.0693
     548.8     15.0793
       549     15.0895
     549.2     15.0985
     549.4     15.0974
     549.6     15.1021
     549.8     15.1065
       550     15.1107
     550.2     15.1082
     550.4     15.1245
     550.6     15.1317
     550.8     15.1321
       551     15.1292
     551.2     15.1387
     551.4     15.1446
     551.6     15.1533
     551.8     15.1605
       552      15.166
     552.2     15.1748
     552.4     15.1816
     552.6     15.1929
     552.8      15.199
       553     15.2072
     553.2     15.2115
     553.4     15.2144
     553.6     15.2252
     553.8     15.2365
       554     15.2417
     554.2     15.2295
     554.4     15.2414
     554.6     15.2447
     554.8     15.2527
       555     15.2556
     555.2     15.2589
     555.4     15.2654
     555.6     15.2633
     555.8     15.2697
       556     15.2677
     556.2      15.275
     556.4     15.2831
     556.6     15.2823
     556.8     15.2891
       557     15.2896
     557.2     15.3062
     557.4     15.3124
     557.6     15.3135
     557.8     15.3214
       558     15.3309
     558.2     15.3361
     558.4     15.3372
     558.6      15.339
     558.8     15.3495
       559     15.3609
     559.2     15.3701
     559.4     15.3692
     559.6     15.3725
     559.8     15.3779
       560     15.3824
     560.2     15.3818
     560.4     15.3969
     560.6     15.4041
     560.8     15.4048
       561     15.4021
     561.2     15.4119
     561.4     15.4162
     561.6     15.4265
     561.8     15.4349
       562     15.4404
     562.2     15.4489
     562.4     15.4559
     562.6     15.4673
     562.8     15.4719
       563     15.4791
     563.2     15.4832
     563.4     15.4865
     563.6     15.4967
     563.8     15.5067
       564     15.5115
     564.2     15.5011
     564.4     15.5126
     564.6     15.5173
     564.8      15.525
       565      15.528
     565.2     15.5314
     565.4     15.5365
     565.6     15.5326
     565.8     15.5395
       566     15.5372
     566.2     15.5459
     566.4     15.5549
     566.6      15.553
     566.8     15.5606
       567     15.5609
     567.2     15.5775
     567.4     15.5823
     567.6     15.5822
     567.8     15.5897
       568     15.5999
     568.2     15.6054
     568.4     15.6075
     568.6     15.6093
     568.8     15.6187
       569     15.6292
     569.2      15.638
     569.4      15.638
     569.6     15.6416
     569.8     15.6475
       570     15.6526
     570.2     15.6513
     570.4     15.6664
     570.6     15.6725
     570.8     15.6716
       571     15.6686
     571.2      15.679
     571.4     15.6828
     571.6     15.6925
     571.8     15.7013
       572      15.707
     572.2     15.7146
     572.4     15.7216
     572.6      15.732
     572.8     15.7376
       573     15.7434
     573.2     15.7487
     573.4      15.751
     573.6       15.76
     573.8     15.7702
       574     15.7761
     574.2     15.7663
     574.4       15.78
     574.6     15.7855
     574.8      15.793
       575      15.795
     575.2     15.7973
     575.4     15.8017
     575.6     15.7986
     575.8     15.8061
       576     15.8047
     576.2     15.8137
     576.4     15.8229
     576.6     15.8216
     576.8     15.8295
       577     15.8307
     577.2     15.8483
     577.4      15.851
     577.6     15.8497
     577.8     15.8571
       578     15.8671
     578.2     15.8742
     578.4     15.8756
     578.6      15.878
     578.8     15.8888
       579      15.901
     579.2     15.9094
     579.4     15.9096
     579.6     15.9122
     579.8      15.918
       580     15.9245
     580.2     15.9249
     580.4     15.9405
     580.6     15.9465
     580.8     15.9446
       581      15.941
     581.2     15.9515
     581.4     15.9559
     581.6     15.9644
     581.8     15.9722
       582     15.9795
     582.2     15.9863
     582.4      15.992
     582.6     16.0018
     582.8     16.0076
       583     16.0139
     583.2     16.0194
     583.4     16.0202
     583.6       16.03
     583.8     16.0407
       584     16.0463
     584.2     16.0357
     584.4     16.0487
     584.6     16.0542
     584.8     16.0612
       585     16.0624
     585.2     16.0652
     585.4     16.0696
     585.6     16.0669
     585.8     16.0752
       586     16.0742
     586.2     16.0836
     586.4     16.0933
     586.6     16.0919
     586.8     16.0987
       587     16.0999
     587.2      16.117
     587.4     16.1193
     587.6     16.1179
     587.8     16.1251
       588     16.1369
     588.2      16.144
     588.4     16.1453
     588.6     16.1472
     588.8     16.1571
       589     16.1699
     589.2     16.1767
     589.4     16.1765
     589.6      16.179
     589.8     16.1852
       590      16.192
     590.2     16.1957
     590.4     16.2111
     590.6     16.2161
     590.8     16.2149
       591     16.2119
     591.2     16.2226
     591.4     16.2262
     591.6     16.2341
     591.8      16.243
       592     16.2499
     592.2     16.2574
     592.4     16.2647
     592.6     16.2739
     592.8     16.2816
       593     16.2869
     593.2     16.2911
     593.4     16.2903
     593.6     16.2997
     593.8     16.3118
       594     16.3191
     594.2     16.3086
     594.4     16.3206
     594.6     16.3257
     594.8      16.332
       595     16.3326
     595.2     16.3355
     595.4     16.3408
     595.6     16.3385
     595.8     16.3463
       596     16.3455
     596.2     16.3542
     596.4     16.3631
     596.6     16.3626
     596.8     16.3696
       597     16.3727
     597.2     16.3894
     597.4      16.392
     597.6     16.3897
     597.8     16.3967
       598     16.4102
     598.2     16.4164
     598.4     16.4167
     598.6     16.4189
     598.8     16.4291
       599     16.4432
     599.2     16.4508
     599.4     16.4514
     599.6      16.452
     599.8     16.4584
       600      16.467
     600.2     16.4709
     600.4     16.4864
     600.6     16.4918
     600.8     16.4903
       601     16.4888
     601.2     16.4992
     601.4     16.5027
     601.6     16.5112
     601.8     16.5192
       602     16.5264
     602.2     16.5322
     602.4     16.5409
     602.6     16.5491
     602.8     16.5562
       603     16.5631
     603.2     16.5668
     603.4     16.5655
     603.6     16.5735
     603.8     16.5857
       604     16.5938
     604.2     16.5834
     604.4     16.5945
     604.6     16.5998
     604.8     16.6062
       605     16.6049
     605.2      16.607
     605.4     16.6111
     605.6     16.6089
     605.8     16.6168
       606     16.6156
     606.2     16.6242
     606.4     16.6337
     606.6     16.6328
     606.8     16.6396
       607     16.6446
     607.2     16.6614
     607.4     16.6641
     607.6     16.6617
     607.8     16.6687
       608     16.6818
     608.2     16.6866
     608.4      16.688
     608.6      16.689
     608.8     16.6991
       609     16.7143
     609.2     16.7218
     609.4     16.7225
     609.6     16.7243
     609.8     16.7307
       610     16.7392
     610.2     16.7443
     610.4     16.7597
     610.6     16.7643
     610.8     16.7622
       611     16.7603
     611.2       16.77
     611.4      16.774
     611.6     16.7824
     611.8     16.7895
       612      16.798
     612.2     16.8053
     612.4     16.8153
     612.6     16.8224
     612.8     16.8302
       613     16.8369
     613.2     16.8403
     613.4     16.8393
     613.6     16.8455
     613.8     16.8574
       614     16.8663
     614.2     16.8579
     614.4     16.8703
     614.6     16.8738
     614.8     16.8821
       615     16.8818
     615.2     16.8843
     615.4      16.887
     615.6     16.8842
     615.8     16.8914
       616     16.8913
     616.2     16.8994
     616.4     16.9078
     616.6     16.9049
     616.8     16.9113
       617     16.9158
     617.2      16.932
     617.4     16.9342
     617.6     16.9293
     617.8     16.9373
       618     16.9523
     618.2     16.9596
     618.4     16.9621
     618.6     16.9635
     618.8     16.9722
       619     16.9873
     619.2     16.9942
     619.4     16.9959
     619.6     16.9962
     619.8     17.0026
       620     17.0123
     620.2     17.0196
     620.4     17.0355
     620.6     17.0401
     620.8     17.0386
       621      17.035
     621.2     17.0459
     621.4     17.0505
     621.6     17.0567
     621.8     17.0652
       622     17.0745
     622.2     17.0816
     622.4     17.0917
     622.6     17.0996
     622.8     17.1061
       623     17.1131
     623.2     17.1132
     623.4     17.1115
     623.6     17.1174
     623.8     17.1306
       624     17.1387
     624.2     17.1314
     624.4     17.1463
     624.6     17.1501
     624.8     17.1567
       625     17.1561
     625.2     17.1592
     625.4     17.1603
     625.6     17.1588
     625.8     17.1678
       626     17.1692
     626.2     17.1765
     626.4     17.1836
     626.6     17.1806
     626.8     17.1854
       627     17.1904
     627.2     17.2072
     627.4     17.2072
     627.6     17.2019
     627.8     17.2093
       628     17.2252
     628.2     17.2342
     628.4     17.2345
     628.6     17.2351
     628.8     17.2444
       629     17.2601
     629.2     17.2674
     629.4     17.2677
     629.6     17.2675
     629.8      17.273
       630     17.2819
     630.2     17.2909
     630.4     17.3072
     630.6     17.3119
     630.8     17.3117
       631     17.3065
     631.2     17.3182
     631.4     17.3245
     631.6     17.3304
     631.8     17.3399
       632     17.3506
     632.2     17.3584
     632.4     17.3698
     632.6     17.3763
     632.8      17.383
       633     17.3898
     633.2     17.3897
     633.4     17.3863
     633.6     17.3919
     633.8     17.4062
       634     17.4159
     634.2     17.4081
     634.4     17.4216
     634.6     17.4256
     634.8     17.4318
       635     17.4324
     635.2     17.4365
     635.4     17.4362
     635.6     17.4343
     635.8     17.4433
       636     17.4455
     636.2     17.4514
     636.4     17.4597
     636.6     17.4582
     636.8     17.4615
       637      17.467
     637.2     17.4842
     637.4     17.4853
     637.6     17.4793
     637.8     17.4861
       638     17.5019
     638.2     17.5106
     638.4     17.5085
     638.6     17.5089
     638.8     17.5191
       639     17.5359
     639.2     17.5458
     639.4     17.5465
     639.6     17.5448
     639.8     17.5517
       640      17.561
     640.2      17.572
     640.4     17.5863
     640.6     17.5884
     640.8     17.5881
       641     17.5846
     641.2     17.5974
     641.4     17.6024
     641.6      17.607
     641.8     17.6165
       642     17.6267
     642.2     17.6343
     642.4     17.6464
     642.6     17.6523
     642.8     17.6589
       643     17.6673
     643.2     17.6678
     643.4     17.6641
     643.6     17.6701
     643.8     17.6857
       644     17.6953
     644.2     17.6874
     644.4     17.7015
     644.6      17.708
     644.8     17.7143
       645     17.7134
     645.2     17.7176
     645.4     17.7169
     645.6     17.7149
     645.8     17.7238
       646     17.7236
     646.2     17.7324
     646.4     17.7391
     646.6     17.7377
     646.8     17.7399
       647     17.7457
     647.2     17.7625
     647.4     17.7643
     647.6     17.7588
     647.8     17.7645
       648     17.7801
     648.2     17.7893
     648.4     17.7861
     648.6      17.787
     648.8     17.7976
       649     17.8152
     649.2     17.8247
     649.4     17.8255
     649.6      17.824
     649.8     17.8317
       650     17.8399
     650.2     17.8476
     650.4     17.8625
     650.6     17.8656
     650.8     17.8642
       651     17.8624
     651.2     17.8753
     651.4     17.8797
     651.6     17.8854
     651.8     17.8941
       652     17.9023
     652.2     17.9104
     652.4     17.9202
     652.6     17.9293
     652.8     17.9351
       653     17.9405
     653.2     17.9395
     653.4     17.9367
     653.6     17.9446
     653.8     17.9585
       654      17.968
     654.2     17.9603
     654.4     17.9754
     654.6     17.9821
     654.8     17.9891
       655     17.9849
     655.2     17.9894
     655.4     17.9895
     655.6     17.9884
     655.8     17.9968
       656     17.9969
     656.2     18.0069
     656.4     18.0107
     656.6     18.0068
     656.8     18.0077
       657     18.0149
     657.2     18.0328
     657.4     18.0355
     657.6     18.0298
     657.8     18.0361
       658     18.0533
     658.2     18.0623
     658.4     18.0591
     658.6     18.0586
     658.8      18.069
       659     18.0865
     659.2     18.0994
     659.4        18.1
     659.6     18.0993
     659.8     18.1055
       660     18.1148
     660.2     18.1196
     660.4     18.1361
     660.6      18.137
     660.8     18.1339
       661     18.1306
     661.2     18.1453
     661.4     18.1472
     661.6     18.1523
     661.8     18.1624
       662     18.1713
     662.2     18.1831
     662.4     18.1933
     662.6     18.2015
     662.8     18.2074
       663     18.2099
     663.2      18.209
     663.4     18.2072
     663.6     18.2147
     663.8     18.2287
       664     18.2358
     664.2     18.2277
     664.4     18.2452
     664.6      18.253
     664.8     18.2599
       665     18.2539
     665.2     18.2581
     665.4     18.2571
     665.6     18.2563
     665.8     18.2656
       666      18.265
     666.2     18.2758
     666.4       18.28
     666.6     18.2759
     666.8     18.2758
       667     18.2818
     667.2     18.2978
     667.4        18.3
     667.6     18.2949
     667.8     18.3002
       668     18.3178
     668.2      18.327
     668.4     18.3223
     668.6     18.3222
     668.8     18.3336
       669     18.3507
     669.2     18.3654
     669.4     18.3667
     669.6     18.3653
     669.8     18.3723
       670     18.3803
     670.2     18.3858
     670.4      18.399
     670.6     18.3989
     670.8     18.3949
       671     18.3927
     671.2     18.4095
     671.4     18.4082
     671.6     18.4116
     671.8     18.4214
       672     18.4294
     672.2     18.4441
     672.4     18.4552
     672.6     18.4643
     672.8     18.4709
       673     18.4757
     673.2     18.4741
     673.4     18.4717
     673.6     18.4784
     673.8     18.4942
       674     18.4985
     674.2     18.4931
     674.4     18.5097
     674.6     18.5179
     674.8      18.524
       675     18.5189
     675.2     18.5239
     675.4     18.5251
     675.6      18.523
     675.8     18.5319
       676     18.5321
     676.2     18.5444
     676.4     18.5486
     676.6      18.544
     676.8     18.5426
       677      18.548
     677.2     18.5631
     677.4     18.5639
     677.6     18.5609
     677.8      18.565
       678     18.5843
     678.2     18.5924
     678.4     18.5895
     678.6     18.5881
     678.8     18.6004
       679     18.6149
     679.2     18.6313
     679.4     18.6297
     679.6     18.6292
     679.8     18.6374
       680     18.6478
     680.2     18.6556
     680.4      18.669
     680.6     18.6684
     680.8     18.6654
       681     18.6621
     681.2     18.6792
     681.4     18.6782
     681.6     18.6816
     681.8     18.6941
       682     18.7018
     682.2     18.7155
     682.4     18.7259
     682.6     18.7336
     682.8     18.7382
       683     18.7407
     683.2     18.7375
     683.4      18.738
     683.6     18.7482
     683.8     18.7648
       684     18.7678
     684.2     18.7612
     684.4     18.7768
     684.6     18.7852
     684.8     18.7911
       685     18.7887
     685.2     18.7939
     685.4     18.7958
     685.6     18.7945
     685.8     18.8044
       686     18.8033
     686.2      18.815
     686.4     18.8225
     686.6     18.8169
     686.8      18.813
       687     18.8206
     687.2     18.8359
     687.4     18.8341
     687.6     18.8315
     687.8     18.8348
       688     18.8553
     688.2     18.8625
     688.4     18.8605
     688.6     18.8596
     688.8     18.8724
       689      18.886
     689.2     18.9041
     689.4      18.902
     689.6     18.8993
     689.8     18.9069
       690     18.9184
     690.2     18.9242
     690.4     18.9378
     690.6      18.938
     690.8     18.9355
       691     18.9329
     691.2     18.9516
     691.4     18.9509
     691.6     18.9533
     691.8     18.9681
       692     18.9745
     692.2     18.9905
     692.4     18.9994
     692.6     19.0071
     692.8      19.011
       693     19.0108
     693.2     19.0043
     693.4      19.006
     693.6     19.0154
     693.8     19.0326
       694     19.0333
     694.2     19.0256
     694.4     19.0413
     694.6     19.0492
     694.8     19.0548
       695     19.0521
     695.2     19.0602
     695.4     19.0603
     695.6      19.062
     695.8     19.0742
       696     19.0722
     696.2     19.0827
     696.4     19.0869
     696.6     19.0804
     696.8     19.0797
       697     19.0871
     697.2     19.1026
     697.4     19.0971
     697.6     19.0948
     697.8     19.0996
       698     19.1204
     698.2     19.1278
     698.4      19.128
     698.6     19.1255
     698.8     19.1384
       699     19.1531
     699.2     19.1719
     699.4     19.1717
     699.6     19.1685
     699.8     19.1768
       700     19.1891
     700.2     19.1965
     700.4     19.2116
     700.6     19.2145
     700.8     19.2092
       701     19.2046
     701.2     19.2244
     701.4     19.2271
     701.6     19.2275
     701.8     19.2422
       702      19.247
     702.2     19.2623
     702.4     19.2682
     702.6     19.2771
     702.8     19.2819
       703     19.2844
     703.2     19.2764
     703.4     19.2789
     703.6       19.29
     703.8     19.3091
       704     19.3101
     704.2     19.3023
     704.4     19.3184
     704.6     19.3233
     704.8     19.3288
       705     19.3227
     705.2      19.332
     705.4     19.3318
     705.6      19.335
     705.8     19.3487
       706     19.3436
     706.2     19.3551
     706.4     19.3595
     706.6     19.3507
     706.8     19.3484
       707     19.3584
     707.2     19.3716
     707.4     19.3672
     707.6     19.3658
     707.8     19.3709
       708     19.3926
     708.2     19.3997
     708.4     19.4022
     708.6     19.3983
     708.8     19.4105
       709     19.4234
     709.2     19.4411
     709.4     19.4412
     709.6     19.4366
     709.8     19.4455
       710     19.4568
     710.2     19.4619
     710.4     19.4806
     710.6     19.4828
     710.8     19.4771
       711     19.4715
     711.2      19.491
     711.4     19.4935
     711.6     19.4958
     711.8     19.5118
       712     19.5153
     712.2     19.5335
     712.4     19.5411
     712.6     19.5529
     712.8     19.5581
       713     19.5572
     713.2     19.5464
     713.4     19.5461
     713.6     19.5594
     713.8     19.5793
       714     19.5822
     714.2      19.572
     714.4     19.5863
     714.6     19.5929
     714.8        19.6
       715     19.5931
     715.2     19.6012
     715.4      19.602
     715.6     19.6046
     715.8     19.6186
       716     19.6125
     716.2     19.6253
     716.4     19.6295
     716.6     19.6193
     716.8     19.6192
       717     19.6271
     717.2     19.6424
     717.4     19.6376
     717.6     19.6358
     717.8       19.64
       718       19.66
     718.2     19.6674
     718.4     19.6677
     718.6     19.6642
     718.8     19.6781
       719     19.6932
     719.2     19.7128
     719.4     19.7102
     719.6     19.7065
     719.8     19.7159
       720      19.726
     720.2      19.734
     720.4     19.7515
     720.6      19.752
     720.8     19.7443
       721      19.736
     721.2     19.7574
     721.4     19.7599
     721.6     19.7599
     721.8     19.7776
       722     19.7808
     722.2     19.7989
     722.4     19.8087
     722.6       19.82
     722.8     19.8251
       723      19.826
     723.2     19.8172
     723.4     19.8172
     723.6     19.8278
     723.8     19.8439
       724     19.8472
     724.2     19.8378
     724.4     19.8538
     724.6     19.8596
     724.8     19.8636
       725     19.8593
     725.2     19.8667
     725.4     19.8658
     725.6     19.8684
     725.8     19.8829
       726     19.8793
     726.2      19.892
     726.4     19.8946
     726.6     19.8847
     726.8     19.8832
       727     19.8928
     727.2     19.9093
     727.4     19.9033
     727.6     19.9027
     727.8     19.9048
       728     19.9242
     728.2     19.9303
     728.4     19.9322
     728.6     19.9318
     728.8     19.9504
       729     19.9654
     729.2     19.9809
     729.4     19.9782
     729.6     19.9741
     729.8     19.9822
       730     19.9926
     730.2     20.0098
     730.4     20.0248
     730.6     20.0248
     730.8     20.0188
       731     20.0105
     731.2     20.0275
     731.4     20.0292
     731.6      20.028
     731.8     20.0448
       732     20.0465
     732.2     20.0642
     732.4      20.072
     732.6      20.084
     732.8     20.0886
       733      20.092
     733.2     20.0859
     733.4      20.087
     733.6     20.0968
     733.8     20.1153
       734     20.1201
     734.2     20.1096
     734.4     20.1263
     734.6     20.1301
     734.8      20.131
       735     20.1271
     735.2     20.1377
     735.4     20.1372
     735.6     20.1377
     735.8     20.1508
       736     20.1479
     736.2     20.1618
     736.4     20.1617
     736.6     20.1546
     736.8     20.1553
       737     20.1631
     737.2     20.1798
     737.4     20.1741
     737.6     20.1728
     737.8     20.1758
       738     20.1942
     738.2     20.2004
     738.4     20.2039
     738.6     20.2048
     738.8     20.2223
       739     20.2386
     739.2     20.2533
     739.4       20.25
     739.6     20.2444
     739.8     20.2524
       740     20.2621
     740.2     20.2726
     740.4     20.2945
     740.6     20.2946
     740.8      20.289
       741      20.278
     741.2     20.2956
     741.4     20.2979
     741.6     20.2968
     741.8     20.3158
       742     20.3163
     742.2     20.3326
     742.4     20.3409
     742.6     20.3508
     742.8     20.3539
       743     20.3578
     743.2     20.3507
     743.4     20.3506
     743.6     20.3604
     743.8     20.3788
       744     20.3835
     744.2     20.3725
     744.4     20.3862
     744.6      20.391
     744.8     20.3925
       745     20.3879
     745.2     20.3983
     745.4     20.4014
     745.6     20.4039
     745.8     20.4208
       746     20.4129
     746.2     20.4248
     746.4     20.4265
     746.6     20.4186
     746.8     20.4191
       747     20.4258
     747.2     20.4395
     747.4     20.4334
     747.6     20.4347
     747.8     20.4367
       748      20.456
     748.2     20.4627
     748.4     20.4649
     748.6     20.4637
     748.8     20.4783
       749     20.4926
     749.2     20.5079
     749.4     20.5059
     749.6     20.5022
     749.8     20.5107
       750     20.5209
     750.2     20.5269
     750.4     20.5488
     750.6     20.5481
     750.8     20.5406
       751     20.5308
     751.2     20.5459
     751.4     20.5522
     751.6     20.5541
     751.8     20.5707
       752     20.5709
     752.2      20.587
     752.4     20.5977
     752.6      20.607
     752.8     20.6108
       753     20.6176
     753.2     20.6095
     753.4     20.6108
     753.6     20.6206
     753.8     20.6383
       754     20.6447
     754.2     20.6314
     754.4     20.6475
     754.6     20.6526
     754.8     20.6574
       755     20.6506
     755.2     20.6588
     755.4     20.6595
     755.6     20.6642
     755.8     20.6798
       756      20.669
     756.2     20.6788
     756.4     20.6821
     756.6     20.6739
     756.8     20.6774
       757     20.6869
     757.2     20.7017
     757.4      20.692
     757.6     20.6931
     757.8     20.6919
       758     20.7135
     758.2     20.7183
     758.4     20.7202
     758.6     20.7196
     758.8      20.734
       759     20.7482
     759.2     20.7677
     759.4     20.7656
     759.6     20.7616
     759.8     20.7692
       760      20.777
     760.2     20.7826
     760.4     20.8045
     760.6     20.8006
     760.8     20.7925
       761     20.7841
     761.2     20.7997
     761.4     20.8068
     761.6     20.8083
     761.8     20.8257
       762      20.827
     762.2     20.8474
     762.4     20.8589
     762.6     20.8677
     762.8     20.8704
       763     20.8783
     763.2     20.8704
     763.4     20.8675
     763.6     20.8733
     763.8     20.8935
       764     20.9022
     764.2     20.8858
     764.4     20.9043
     764.6     20.9072
     764.8     20.9112
       765     20.9057
     765.2     20.9143
     765.4     20.9155
     765.6     20.9191
     765.8     20.9322
       766     20.9162
     766.2     20.9289
     766.4     20.9305
     766.6     20.9258
     766.8     20.9297
       767     20.9398
     767.2     20.9516
     767.4      20.942
     767.6     20.9423
     767.8     20.9425
       768     20.9661
     768.2     20.9716
     768.4     20.9743
     768.6     20.9737
     768.8     20.9865
       769     20.9996
     769.2     21.0188
     769.4     21.0167
     769.6     21.0175
     769.8     21.0227
       770     21.0331
     770.2     21.0315
     770.4     21.0527
     770.6     21.0506
     770.8     21.0408
       771     21.0305
     771.2     21.0461
     771.4     21.0535
     771.6     21.0533
     771.8     21.0683
       772     21.0707
     772.2     21.0907
     772.4     21.1023
     772.6      21.109
     772.8     21.1133
       773     21.1241
     773.2     21.1138
     773.4     21.1108
     773.6     21.1141
     773.8     21.1345
       774     21.1454
     774.2     21.1277
     774.4     21.1474
     774.6     21.1476
     774.8     21.1527
       775     21.1491
     775.2     21.1598
     775.4     21.1613
     775.6     21.1638
     775.8      21.177
       776     21.1615
     776.2     21.1748
     776.4     21.1731
     776.6     21.1685
     776.8     21.1703
       777     21.1803
     777.2     21.1916
     777.4     21.1815
     777.6     21.1816
     777.8     21.1843
       778     21.2059
     778.2     21.2106
     778.4     21.2136
     778.6     21.2142
     778.8     21.2296
       779     21.2399
     779.2     21.2613
     779.4     21.2618
     779.6     21.2638
     779.8     21.2718
       780     21.2822
     780.2     21.2795
     780.4     21.3006
     780.6     21.2968
     780.8       21.29
       781     21.2759
     781.2     21.2892
     781.4     21.2959
     781.6     21.2964
     781.8      21.315
       782     21.3192
     782.2     21.3381
     782.4     21.3474
     782.6      21.351
     782.8     21.3586
       783     21.3661
     783.2     21.3567
     783.4     21.3563
     783.6     21.3554
     783.8      21.377
       784     21.3932
     784.2     21.3724
     784.4     21.3979
     784.6     21.3952
     784.8     21.3988
       785     21.3978
     785.2     21.4047
     785.4     21.4065
     785.6     21.4109
     785.8     21.4218
       786     21.4067
     786.2     21.4182
     786.4     21.4151
     786.6      21.411
     786.8     21.4133
       787      21.422
     787.2     21.4337
     787.4     21.4271
     787.6     21.4223
     787.8     21.4267
       788     21.4509
     788.2     21.4571
     788.4     21.4636
     788.6     21.4619
     788.8     21.4787
       789     21.4911
     789.2     21.5094
     789.4     21.5117
     789.6     21.5141
     789.8      21.522
       790      21.531
     790.2     21.5255
     790.4      21.548
     790.6     21.5442
     790.8     21.5379
       791     21.5251
     791.2     21.5448
     791.4       21.55
     791.6       21.55
     791.8     21.5655
       792     21.5647
     792.2     21.5821
     792.4     21.5988
     792.6     21.6024
     792.8     21.6062
       793     21.6135
     793.2     21.6027
     793.4     21.6038
     793.6     21.6029
     793.8     21.6242
       794      21.639
     794.2      21.619
     794.4     21.6478
     794.6      21.646
     794.8     21.6521
       795     21.6493
     795.2      21.656
     795.4     21.6582
     795.6     21.6586
     795.8     21.6697
       796     21.6582
     796.2     21.6714
     796.4     21.6654
     796.6     21.6608
     796.8      21.661
       797     21.6666
     797.2      21.675
     797.4     21.6694
     797.6     21.6642
     797.8     21.6657
       798     21.6908
     798.2     21.6938
     798.4     21.7045
     798.6     21.7031
     798.8     21.7216
       799     21.7388
     799.2      21.754
     799.4     21.7559
     799.6      21.759
     799.8     21.7627
       800     21.7689
     800.2     21.7609
     800.4     21.7878
     800.6     21.7813
     800.8     21.7756
       801     21.7669
     801.2     21.7904
     801.4     21.7947
     801.6     21.7964
     801.8     21.8135
       802      21.809
     802.2     21.8227
     802.4     21.8357
     802.6     21.8367
     802.8       21.84
       803     21.8471
     803.2     21.8386
     803.4     21.8421
     803.6      21.842
     803.8     21.8654
       804     21.8792
     804.2     21.8603
     804.4     21.8884
     804.6     21.8867
     804.8     21.8947
       805     21.8918
     805.2     21.8953
     805.4     21.8984
     805.6     21.8951
     805.8     21.9072
       806     21.8929
     806.2     21.9069
     806.4     21.8973
     806.6     21.8932
     806.8     21.8965
       807     21.9027
     807.2     21.9102
     807.4     21.9028
     807.6     21.8947
     807.8     21.8921
       808     21.9128
     808.2     21.9182
     808.4     21.9285
     808.6     21.9266
     808.8     21.9469
       809      21.961
     809.2     21.9816
     809.4     21.9835
     809.6     21.9845
     809.8      21.989
       810     21.9945
     810.2     21.9878
     810.4     22.0171
     810.6      22.005
     810.8     22.0056
       811     21.9962
     811.2     22.0197
     811.4     22.0253
     811.6     22.0274
     811.8     22.0416
       812     22.0352
     812.2     22.0497
     812.4      22.059
     812.6     22.0638
     812.8     22.0624
       813     22.0728
     813.2     22.0621
     813.4     22.0672
     813.6     22.0661
     813.8     22.0897
       814     22.1082
     814.2      22.093
     814.4     22.1206
     814.6     22.1211
     814.8      22.133
       815      22.129
     815.2     22.1312
     815.4     22.1336
     815.6     22.1267
     815.8      22.137
       816     22.1257
     816.2     22.1378
     816.4     22.1256
     816.6     22.1215
     816.8     22.1262
       817     22.1374
     817.2     22.1444
     817.4     22.1406
     817.6     22.1341
     817.8     22.1282
       818     22.1438
     818.2     22.1412
     818.4     22.1517
     818.6     22.1444
     818.8     22.1704
       819     22.1895
     819.2     22.2133
     819.4     22.2126
     819.6     22.2123
     819.8     22.2173
       820     22.2175
     820.2      22.222
     820.4     22.2467
     820.6     22.2361
     820.8     22.2338
       821     22.2251
     821.2     22.2503
     821.4     22.2592
     821.6     22.2624
     821.8     22.2803
       822     22.2695
     822.2     22.2858
     822.4      22.291
     822.6     22.2943
     822.8      22.298
       823     22.3117
     823.2     22.3052
     823.4     22.3121
     823.6     22.3089
     823.8     22.3385
       824     22.3574
     824.2     22.3441
     824.4      22.368
     824.6     22.3687
     824.8     22.3825
       825     22.3749
     825.2     22.3789
     825.4     22.3863
     825.6     22.3804
     825.8     22.3895
       826     22.3743
     826.2     22.3783
     826.4      22.364
     826.6     22.3582
     826.8     22.3562
       827     22.3714
     827.2     22.3738
     827.4     22.3756
     827.6     22.3717
     827.8     22.3647
       828      22.381
     828.2     22.3797
     828.4     22.3851
     828.6     22.3846
     828.8     22.4115
       829     22.4319
     829.2     22.4583
     829.4     22.4559
     829.6     22.4559
     829.8     22.4612
       830     22.4611
     830.2     22.4696
     830.4     22.4947
     830.6     22.4866
     830.8     22.4874
       831      22.471
     831.2     22.4916
     831.4      22.504
     831.6     22.5083
     831.8     22.5273
       832     22.5214
     832.2      22.533
     832.4     22.5449
     832.6     22.5513
     832.8      22.556
       833     22.5643
     833.2      22.553
     833.4     22.5623
     833.6     22.5626
     833.8     22.5904
       834     22.6102
     834.2      22.601
     834.4     22.6237
     834.6     22.6242
     834.8     22.6348
       835     22.6269
     835.2     22.6298
     835.4     22.6382
     835.6     22.6316
     835.8     22.6435
       836     22.6264
     836.2     22.6326
     836.4     22.6216
     836.6     22.6162
     836.8     22.6138
       837     22.6338
     837.2     22.6382
     837.4     22.6409
     837.6     22.6371
     837.8      22.628
       838     22.6424
     838.2     22.6367
     838.4     22.6399
     838.6     22.6379
     838.8     22.6664
       839     22.6883
     839.2     22.7164
     839.4     22.7125
     839.6      22.716
     839.8     22.7179
       840     22.7133
     840.2     22.7294
     840.4     22.7545
     840.6     22.7487
     840.8     22.7523
       841     22.7406
     841.2     22.7538
     841.4     22.7665
     841.6      22.771
     841.8     22.7906
       842     22.7847
     842.2     22.7952
     842.4     22.8106
     842.6     22.8236
     842.8     22.8303
       843     22.8344
     843.2     22.8224
     843.4     22.8316
     843.6     22.8301
     843.8     22.8562
       844     22.8709
     844.2     22.8608
     844.4     22.8889
     844.6      22.889
     844.8     22.9013
       845      22.888
     845.2     22.8919
     845.4     22.9026
     845.6     22.9004
     845.8     22.9119
       846     22.8887
     846.2     22.8921
     846.4     22.8829
     846.6      22.878
     846.8      22.876
       847     22.8936
     847.2     22.8965
     847.4     22.9046
     847.6     22.9033
     847.8     22.8937
       848     22.9059
     848.2     22.8992
     848.4     22.9009
     848.6     22.8967
     848.8     22.9241
       849     22.9532
     849.2     22.9822
     849.4     22.9802
     849.6     22.9795
     849.8     22.9899
       850     22.9898
     850.2     23.0064
     850.4     23.0334
     850.6     23.0239
     850.8      23.022
       851     23.0054
     851.2      23.018
     851.4     23.0244
     851.6     23.0362
     851.8     23.0518
       852     23.0469
     852.2     23.0547
     852.4       23.07
     852.6     23.0795
     852.8     23.0842
       853     23.0954
     853.2     23.0798
     853.4     23.0842
     853.6     23.0875
     853.8     23.1155
       854     23.1334
     854.2     23.1275
     854.4     23.1519
     854.6     23.1494
     854.8     23.1642
       855     23.1422
     855.2     23.1457
     855.4     23.1548
     855.6       23.16
     855.8       23.17
       856     23.1477
     856.2     23.1565
     856.4     23.1437
     856.6     23.1371
     856.8     23.1322
       857     23.1459
     857.2     23.1501
     857.4      23.157
     857.6     23.1548
     857.8     23.1439
       858     23.1613
     858.2     23.1492
     858.4     23.1513
     858.6     23.1438
     858.8     23.1739
       859     23.2045
     859.2     23.2326
     859.4     23.2297
     859.6     23.2296
     859.8     23.2407
       860     23.2399
     860.2     23.2708
     860.4      23.306
     860.6     23.2987
     860.8     23.2962
       861     23.2765
     861.2     23.2863
     861.4     23.2954
     861.6     23.3039
     861.8      23.317
       862     23.3073
     862.2     23.3216
     862.4     23.3356
     862.6     23.3548
     862.8     23.3574
       863     23.3707
     863.2     23.3605
     863.4     23.3619
     863.6      23.365
     863.8     23.3969
       864     23.4176
     864.2     23.4103
     864.4     23.4283
     864.6     23.4197
     864.8     23.4287
       865     23.4088
     865.2     23.4159
     865.4     23.4261
     865.6     23.4265
     865.8     23.4384
       866     23.4204
     866.2     23.4285
     866.4     23.4109
     866.6      23.402
     866.8     23.4011
       867     23.4141
     867.2     23.4161
     867.4     23.4241
     867.6     23.4224
     867.8     23.4165
       868     23.4414
     868.2     23.4254
     868.4     23.4273
     868.6     23.4218
     868.8     23.4544
       869      23.479
     869.2     23.5109
     869.4     23.5036
     869.6     23.5112
     869.8      23.522
       870      23.519
     870.2     23.5422
     870.4     23.5724
     870.6     23.5622
     870.8     23.5633
       871     23.5466
     871.2     23.5596
     871.4      23.566
     871.6     23.5715
     871.8      23.585
       872     23.5845
     872.2     23.5922
     872.4     23.6049
     872.6     23.6309
     872.8     23.6375
       873     23.6543
     873.2     23.6412
     873.4     23.6474
     873.6     23.6515
     873.8     23.6857
       874     23.7038
     874.2      23.692
     874.4     23.7122
     874.6     23.7133
     874.8     23.7229
       875     23.6983
     875.2     23.7013
     875.4     23.7169
     875.6     23.7107
     875.8     23.7144
       876     23.6963
     876.2     23.7016
     876.4     23.6873
     876.6     23.6825
     876.8     23.6812
       877     23.6837
     877.2     23.6902
     877.4     23.7034
     877.6     23.7043
     877.8     23.6985
       878      23.719
     878.2     23.6992
     878.4     23.7029
     878.6     23.6978
     878.8     23.7298
       879     23.7572
     879.2      23.787
     879.4     23.7815
     879.6     23.7896
     879.8     23.8036
       880     23.7969
     880.2     23.8358
     880.4     23.8597
     880.6      23.842
     880.8     23.8439
       881     23.8313
     881.2     23.8515
     881.4     23.8558
     881.6     23.8533
     881.8     23.8611
       882     23.8633
     882.2     23.8661
     882.4     23.8811
     882.6     23.9227
     882.8     23.9266
       883     23.9389
     883.2     23.9286
     883.4     23.9327
     883.6     23.9377
     883.8     23.9678
       884      23.984
     884.2     23.9657
     884.4     23.9815
     884.6     23.9882
     884.8      23.998
       885     23.9702
     885.2     23.9668
     885.4     23.9802
     885.6      23.969
     885.8      23.976
       886     23.9666
     886.2     23.9658
     886.4     23.9544
     886.6     23.9517
     886.8     23.9459
       887     23.9489
     887.2     23.9536
     887.4     23.9673
     887.6     23.9619
     887.8     23.9544
       888     23.9782
     888.2     23.9687
     888.4      23.974
     888.6     23.9643
     888.8     24.0029
       889      24.027
     889.2     24.0614
     889.4     24.0534
     889.6     24.0564
     889.8       24.07
       890     24.0507
     890.2      24.076
     890.4     24.1032
     890.6     24.0946
     890.8     24.0953
       891     24.0883
     891.2     24.1134
     891.4     24.1176
     891.6     24.1143
     891.8     24.1217
       892     24.1259
     892.2     24.1299
     892.4     24.1449
     892.6     24.1837
     892.8     24.1911
       893     24.1942
     893.2     24.1856
     893.4      24.196
     893.6     24.2084
     893.8     24.2354
       894     24.2535
     894.2     24.2285
     894.4     24.2514
     894.6     24.2617
     894.8      24.273
       895     24.2379
     895.2     24.2337
     895.4     24.2543
     895.6     24.2439
     895.8     24.2464
       896     24.2401
     896.2     24.2406
     896.4     24.2372
     896.6      24.225
     896.8     24.2209
       897     24.2257
     897.2     24.2225
     897.4     24.2328
     897.6      24.227
     897.8     24.2211
       898     24.2437
     898.2     24.2396
     898.4     24.2364
     898.6     24.2302
     898.8     24.2704
       899     24.2953
     899.2     24.3341
     899.4     24.3265
     899.6     24.3238
     899.8     24.3328
       900     24.3172
     900.2     24.3549
     900.4     24.3783
     900.6     24.3719
     900.8     24.3788
       901     24.3708
     901.2     24.3959
     901.4     24.3979
     901.6     24.3911
     901.8     24.4008
       902     24.4135
     902.2     24.4137
     902.4     24.4333
     902.6     24.4674
     902.8     24.4687
       903     24.4711
     903.2     24.4599
     903.4     24.4695
     903.6     24.4845
     903.8     24.5097
       904     24.5204
     904.2     24.4889
     904.4     24.5098
     904.6     24.5272
     904.8     24.5418
       905     24.5049
     905.2     24.5068
     905.4     24.5189
     905.6     24.5137
     905.8     24.5129
       906       24.51
     906.2     24.5078
     906.4     24.5028
     906.6      24.483
     906.8     24.4741
       907     24.4775
     907.2     24.4741
     907.4     24.4828
     907.6     24.4809
     907.8     24.4664
       908     24.4815
     908.2      24.472
     908.4     24.4747
     908.6     24.4676
     908.8     24.5112
       909     24.5392
     909.2     24.5911
     909.4     24.5744
     909.6     24.5799
     909.8     24.5925
       910     24.5676
     910.2     24.6148
     910.4     24.6477
     910.6     24.6428
     910.8     24.6488
       911     24.6323
     911.2      24.659
     911.4     24.6676
     911.6     24.6567
     911.8      24.655
       912     24.6686
     912.2     24.6686
     912.4     24.6907
     912.6     24.7214
     912.8      24.717
       913     24.7264
     913.2     24.7135
     913.4     24.7327
     913.6     24.7464
     913.8      24.782
       914     24.7847
     914.2     24.7494
     914.4     24.7739
     914.6     24.7804
     914.8     24.7918
       915       24.75
     915.2     24.7604
     915.4     24.7763
     915.6     24.7671
     915.8     24.7728
       916     24.7726
     916.2     24.7582
     916.4     24.7587
     916.6     24.7345
     916.8     24.7348
       917     24.7348
     917.2     24.7212
     917.4     24.7363
     917.6     24.7365
     917.8     24.7116
       918     24.7218
     918.2     24.7127
     918.4     24.7292
     918.6     24.7185
     918.8     24.7589
       919     24.7869
     919.2      24.838
     919.4     24.8326
     919.6     24.8213
     919.8     24.8396
       920     24.8237
     920.2     24.8738
     920.4     24.9015
     920.6     24.8876
     920.8     24.9007
       921     24.8837
     921.2     24.9131
     921.4     24.9195
     921.6     24.9116
     921.8     24.9271
       922       24.95
     922.2     24.9399
     922.4     24.9567
     922.6     24.9852
     922.8     24.9858
       923     24.9992
     923.2     24.9896
     923.4     25.0088
     923.6     25.0257
     923.8     25.0597
       924     25.0553
     924.2     25.0105
     924.4     25.0333
     924.6     25.0535
     924.8     25.0535
       925     25.0195
     925.2     25.0208
     925.4     25.0423
     925.6      25.045
     925.8      25.041
       926     25.0411
     926.2     25.0337
     926.4     25.0399
     926.6     25.0223
     926.8     25.0092
       927     25.0117
     927.2     24.9885
     927.4     25.0081
     927.6     25.0121
     927.8     24.9862
       928     24.9864
     928.2     24.9825
     928.4     25.0045
     928.6     24.9917
     928.8      25.028
       929     25.0589
     929.2     25.0963
     929.4      25.087
     929.6      25.076
     929.8     25.1094
       930     25.0875
     930.2      25.155
     930.4     25.1808
     930.6     25.1592
     930.8     25.1727
       931     25.1622
     931.2     25.1868
     931.4     25.1988
     931.6     25.1832
     931.8     25.2015
       932     25.2245
     932.2     25.2214
     932.4      25.235
     932.6     25.2708
     932.8       25.28
       933      25.286
     933.2     25.2806
     933.4     25.2829
     933.6     25.2948
     933.8     25.3303
       934     25.3258
     934.2     25.2769
     934.4     25.3068
     934.6     25.3249
     934.8     25.3284
       935     25.2885
     935.2      25.284
     935.4      25.303
     935.6     25.3164
     935.8     25.3122
       936     25.3082
     936.2     25.3099
     936.4     25.3087
     936.6     25.2839
     936.8     25.2701
       937     25.2758
     937.2     25.2464
     937.4      25.266
     937.6     25.2736
     937.8      25.241
       938     25.2512
     938.2     25.2419
     938.4     25.2536
     938.6     25.2421
     938.8     25.2714
       939     25.3043
     939.2     25.3476
     939.4     25.3439
     939.6     25.3405
     939.8     25.3708
       940     25.3279
     940.2     25.3817
     940.4     25.4013
     940.6       25.37
     940.8     25.3867
       941     25.3767
     941.2     25.4027
     941.4     25.4165
     941.6     25.3942
     941.8     25.3979
       942     25.4362
     942.2     25.4359
     942.4     25.4423
     942.6     25.4796
     942.8     25.4904
       943     25.5045
     943.2     25.5041
     943.4     25.5099
     943.6     25.5462
     943.8     25.5929
       944     25.5819
     944.2     25.5368
     944.4      25.578
     944.6     25.5837
     944.8     25.5918
       945     25.5493
     945.2     25.5485
     945.4     25.5544
     945.6     25.5802
     945.8     25.5673
       946     25.5612
     946.2     25.5666
     946.4     25.5719
     946.6      25.551
     946.8     25.5435
       947     25.5568
     947.2     25.5288
     947.4     25.5446
     947.6     25.5324
     947.8      25.498
       948     25.5045
     948.2     25.4949
     948.4     25.5108
     948.6     25.5145
     948.8     25.5298
       949     25.5628
     949.2     25.6101
     949.4     25.5961
     949.6     25.5996
     949.8       25.62
       950     25.5836
     950.2     25.6349
     950.4     25.6573
     950.6     25.6206
     950.8     25.6362
       951     25.6167
     951.2     25.6542
     951.4     25.6735
     951.6     25.6388
     951.8      25.633
       952      25.674
     952.2     25.6875
     952.4     25.7049
     952.6     25.7467
     952.8     25.7363
       953     25.7423
     953.2     25.7316
     953.4     25.7509
     953.6      25.801
     953.8     25.8534
       954     25.8417
     954.2     25.7781
     954.4     25.8094
     954.6     25.8223
     954.8     25.8197
       955     25.7678
     955.2     25.7862
     955.4     25.7984
     955.6     25.8224
     955.8     25.8102
       956     25.8026
     956.2     25.8075
     956.4     25.8054
     956.6      25.794
     956.8     25.7948
       957     25.8016
     957.2     25.7716
     957.4     25.7856
     957.6     25.7852
     957.8     25.7362
       958     25.7506
     958.2     25.7319
     958.4     25.7425
     958.6     25.7578
     958.8     25.7641
       959      25.792
     959.2     25.8529
     959.4     25.8455
     959.6     25.8383
     959.8      25.856
       960     25.8177
     960.2     25.8629
     960.4     25.8892
     960.6       25.86
     960.8     25.8931
       961     25.8643
     961.2     25.8917
     961.4     25.8981
     961.6     25.8655
     961.8     25.8482
       962     25.9288
     962.2      25.939
     962.4     25.9466
     962.6     25.9949
     962.8     25.9716
       963     25.9692
     963.2     25.9751
     963.4     26.0125
     963.6     26.0395
     963.8     26.0803
       964     26.0747
     964.2     26.0084
     964.4     26.0435
     964.6     26.0476
     964.8     26.0487
       965     26.0033
     965.2      25.983
     965.4     25.9818
     965.6      25.999
     965.8     25.9912
       966     25.9782
     966.2     25.9901
     966.4     25.9749
     966.6     25.9462
     966.8     25.9546
       967     25.9308
     967.2     25.9024
     967.4     25.9161
     967.6     25.9343
     967.8     25.8864
       968      25.908
     968.2     25.8835
     968.4     25.8782
     968.6     25.8916
     968.8     25.8932
       969     25.9106
     969.2      25.981
     969.4     25.9836
     969.6     25.9802
     969.8     25.9921
       970     25.9477
     970.2      26.011
     970.4     26.0367
     970.6     26.0077
     970.8     26.0507
       971     26.0462
     971.2     26.0701
     971.4     26.0871
     971.6     26.0326
     971.8     26.0216
       972     26.1076
     972.2     26.1101
     972.4     26.1056
     972.6     26.1415
     972.8     26.1225
       973     26.1507
     973.2     26.1529
     973.4     26.1861
     973.6     26.2463
     973.8     26.2959
       974     26.3004
     974.2     26.2515
     974.4     26.2889
     974.6     26.2955
     974.8     26.2834
       975     26.2495
     975.2     26.1939
     975.4     26.1925
     975.6     26.1902
     975.8     26.1576
       976     26.1578
     976.2     26.1669
     976.4     26.1769
     976.6      26.138
     976.8     26.1377
       977      26.131
     977.2     26.1022
     977.4     26.1087
     977.6     26.1442
     977.8     26.0745
       978     26.1004
     978.2     26.0779
     978.4     26.0504
     978.6     26.0741
     978.8     26.0563
       979     26.0503
     979.2     26.1139
     979.4      26.147
     979.6      26.164
     979.8     26.1731
       980     26.1306
     980.2     26.2067
     980.4     26.2199
     980.6     26.1397
     980.8     26.1681
       981     26.1558
     981.2     26.1266
     981.4     26.1965
     981.6     26.1509
     981.8     26.1423
       982     26.2331
     982.2     26.2267
     982.4     26.2224
     982.6     26.2705
     982.8     26.2524
       983     26.2829
     983.2      26.259
     983.4     26.2991
     983.6      26.373
     983.8     26.4338
       984      26.472
     984.2     26.4288
     984.4     26.4457
     984.6     26.4829
     984.8     26.4575
       985     26.4669
     985.2     26.4189
     985.4     26.4243
     985.6     26.4019
     985.8     26.3533
       986     26.3373
     986.2     26.3913
     986.4     26.3795
     986.6     26.3729
     986.8     26.3979
       987     26.4036
     987.2     26.3537
     987.4     26.3325
     987.6     26.3793
     987.8     26.3083
       988     26.3454
     988.2     26.3429
     988.4     26.2636
     988.6     26.2885
     988.8     26.2154
       989     26.2127
     989.2     26.2867
     989.4     26.3387
     989.6     26.3494
     989.8     26.3845
       990     26.3548
     990.2     26.4391
     990.4     26.5514
     990.6     26.3357
     990.8     26.4119
       991     26.3253
     991.2     26.2279
     991.4     26.3148
     991.6     26.2979
     991.8      26.415
       992     26.4556
     992.2     26.3944
     992.4     26.3722
     992.6      26.359
     992.8      26.329
       993     26.4237
     993.2     26.3767
     993.4      26.511
     993.6     26.6168
     993.8     26.5934
       994     26.6754
     994.2     26.6142
     994.4     26.6026
     994.6     26.6452
     994.8     26.6585
       995     26.7297
     995.2     26.5855
     995.4     26.6377
     995.6     26.6053
     995.8     26.5899
       996     26.5859
     996.2     26.6502
     996.4     26.6053
     996.6       26.54
     996.8     26.5259
       997      26.541
     997.2     26.4474
     997.4     26.4265
     997.6     26.4729
     997.8     26.4567
       998     26.4693
     998.2     26.4596
     998.4      26.495
     998.6     26.5773
     998.8     26.5004
       999     26.5078
     999.2     26.6277
     999.4     26.6802
     999.6     26.6819
     999.8     26.6802
      1000     26.6111
