# Supplementary material for: Data for exploring the effect of parameters on decomposition of gas hydrate structure I
Source: Data Brief. 2018 Apr 11;18:1247–51. doi: 10.1016/j.dib.2018.04.015 (PMC5996948; doi:10.1016/j.dib.2018.04.015)
Supplement: Supplementary file 2 — Supplementary material [file mmc2.zip › data/data/temperature 300 K/cage occupancy 75/rdf.xvg]

# This file was created Wed Jan 25 22:58:06 2017
# Created by:
# GROMACS:      gmx rdf, VERSION 5.0.2
# Executable:   /usr/bin/gmx
# Library dir:  /usr/share/gromacs/top
# Command line:
#   g_rdf -f run.xtc -n ind.ndx -s run.tpr -o rdf10.xvg -b 9000 -e 10000
# g_rdf is part of G R O M A C S:
#
# Good gRace! Old Maple Actually Chews Slate
#
@    title "Radial distribution"
@    xaxis  label "r"
@    yaxis  label ""
@TYPE xy
@ subtitle "O* - O*"
         0          0
     0.002          0
     0.004          0
     0.006          0
     0.008          0
      0.01          0
     0.012          0
     0.014          0
     0.016          0
     0.018          0
      0.02          0
     0.022          0
     0.024          0
     0.026          0
     0.028          0
      0.03          0
     0.032          0
     0.034          0
     0.036          0
     0.038          0
      0.04          0
     0.042          0
     0.044          0
     0.046          0
     0.048          0
      0.05          0
     0.052          0
     0.054          0
     0.056          0
     0.058          0
      0.06          0
     0.062          0
     0.064          0
     0.066          0
     0.068          0
      0.07          0
     0.072          0
     0.074          0
     0.076          0
     0.078          0
      0.08          0
     0.082          0
     0.084          0
     0.086          0
     0.088          0
      0.09          0
     0.092          0
     0.094          0
     0.096          0
     0.098          0
       0.1          0
     0.102          0
     0.104          0
     0.106          0
     0.108          0
      0.11          0
     0.112          0
     0.114          0
     0.116          0
     0.118          0
      0.12          0
     0.122          0
     0.124          0
     0.126          0
     0.128          0
      0.13          0
     0.132          0
     0.134          0
     0.136          0
     0.138          0
      0.14          0
     0.142          0
     0.144          0
     0.146          0
     0.148          0
      0.15          0
     0.152          0
     0.154          0
     0.156          0
     0.158          0
      0.16          0
     0.162          0
     0.164          0
     0.166          0
     0.168          0
      0.17          0
     0.172          0
     0.174          0
     0.176          0
     0.178          0
      0.18          0
     0.182          0
     0.184          0
     0.186          0
     0.188          0
      0.19          0
     0.192          0
     0.194          0
     0.196          0
     0.198          0
       0.2          0
     0.202          0
     0.204          0
     0.206          0
     0.208          0
      0.21          0
     0.212          0
     0.214          0
     0.216          0
     0.218          0
      0.22          0
     0.222          0
     0.224          0
     0.226          0
     0.228          0
      0.23          0
     0.232          0
     0.234          0
     0.236          0
     0.238 0.000137373
      0.24 0.000243166
     0.242 0.00121353
     0.244 0.00273599
     0.246 0.00732921
     0.248  0.0182606
      0.25   0.053718
     0.252  0.0613398
     0.254   0.172135
     0.256   0.236212
     0.258   0.382558
      0.26   0.642487
     0.262   0.876274
     0.264     1.3167
     0.266    1.21636
     0.268    1.75516
      0.27    2.74822
     0.272    2.21303
     0.274     3.1817
     0.276    2.77972
     0.278    3.53637
      0.28    3.34084
     0.282    2.91278
     0.284    4.36844
     0.286     2.9367
     0.288    3.29373
      0.29    3.32532
     0.292     3.1974
     0.294    2.87722
     0.296    2.63608
     0.298    2.58508
       0.3    2.33688
     0.302    2.22217
     0.304    2.11986
     0.306    2.03548
     0.308    1.89202
      0.31    1.64842
     0.312    1.68128
     0.314    1.80349
     0.316    1.40608
     0.318    1.48421
      0.32    1.60064
     0.322    1.29018
     0.324    1.38489
     0.326    1.38195
     0.328    1.31175
      0.33    1.13455
     0.332     1.3147
     0.334    1.32952
     0.336    1.24719
     0.338    1.11558
      0.34    1.23664
     0.342    1.21347
     0.344    1.26204
     0.346   0.959975
     0.348    1.31809
      0.35    1.09642
     0.352    1.19541
     0.354    1.17463
     0.356     1.1935
     0.358    1.00921
      0.36    1.16737
     0.362    1.22126
     0.364    1.18969
     0.366   0.980561
     0.368    1.23471
      0.37     1.0476
     0.372    1.26363
     0.374    1.18648
     0.376    1.17665
     0.378    1.04989
      0.38    1.15962
     0.382    1.17076
     0.384    1.24002
     0.386    1.10887
     0.388     1.0294
      0.39     1.1867
     0.392    1.21063
     0.394    1.20006
     0.396    1.20725
     0.398     1.1861
       0.4    1.12818
     0.402    1.15852
     0.404    1.25913
     0.406    1.14947
     0.408    1.12152
      0.41    1.27932
     0.412    1.17817
     0.414    1.33148
     0.416     1.0178
     0.418    1.34736
      0.42    1.18275
     0.422    1.20054
     0.424    1.25525
     0.426    1.14428
     0.428    1.16771
      0.43    1.24685
     0.432    1.22779
     0.434    1.36046
     0.436    1.09376
     0.438    1.23798
      0.44    1.17076
     0.442    1.31691
     0.444    1.25196
     0.446    1.28616
     0.448      1.105
      0.45    1.28817
     0.452    1.19346
     0.454     1.3698
     0.456    1.03275
     0.458    1.32076
      0.46    1.14006
     0.462    1.30606
     0.464    1.22806
     0.466    1.16688
     0.468    1.21062
      0.47    1.24929
     0.472    1.19813
     0.474     1.2159
     0.476    1.28161
     0.478    1.20032
      0.48    1.14231
     0.482    1.19452
     0.484    1.23689
     0.486    1.19939
     0.488    1.17503
      0.49    1.17785
     0.492    1.31352
     0.494    1.14939
     0.496    1.17608
     0.498    1.23047
       0.5    1.15925
     0.502    1.14973
     0.504    1.24533
     0.506    1.09562
     0.508    1.13067
      0.51    1.25268
     0.512    1.12132
     0.514    1.18477
     0.516    1.09449
     0.518    1.17647
      0.52    1.24752
     0.522    1.08378
     0.524    1.23328
     0.526    1.11118
     0.528    1.16255
      0.53    1.07344
     0.532    1.20619
     0.534    1.23594
     0.536    1.02436
     0.538    1.16188
      0.54    1.22259
     0.542    1.08373
     0.544    1.21952
     0.546    1.07053
     0.548    1.22838
      0.55    1.06321
     0.552    1.16008
     0.554    1.15701
     0.556    1.18707
     0.558    1.00131
      0.56    1.24525
     0.562    1.07066
     0.564    1.20224
     0.566    1.15046
     0.568    1.15482
      0.57    1.10669
     0.572    1.13565
     0.574    1.22266
     0.576    1.07619
     0.578    1.12556
      0.58    1.14598
     0.582    1.16473
     0.584    1.17578
     0.586    1.06678
     0.588    1.18597
      0.59    1.12798
     0.592    1.18726
     0.594    1.15172
     0.596     1.1695
     0.598    1.12561
       0.6    1.16004
     0.602    1.18631
     0.604     1.1993
     0.606    1.09168
     0.608    1.13719
      0.61    1.21364
     0.612    1.14402
     0.614    1.24452
     0.616    1.14549
     0.618    1.16776
      0.62    1.12655
     0.622    1.26793
     0.624    1.22035
     0.626    1.18552
     0.628    1.12023
      0.63    1.21333
     0.632    1.18092
     0.634    1.16536
     0.636    1.17925
     0.638    1.22624
      0.64    1.17121
     0.642    1.29197
     0.644    1.14842
     0.646    1.29707
     0.648    1.13597
      0.65    1.22768
     0.652    1.16142
     0.654    1.31116
     0.656    1.09898
     0.658    1.25388
      0.66    1.20333
     0.662    1.24612
     0.664    1.23041
     0.666    1.15027
     0.668    1.29278
      0.67    1.19074
     0.672    1.23363
     0.674    1.25235
     0.676    1.14604
     0.678    1.18374
      0.68    1.25205
     0.682    1.21107
     0.684     1.2291
     0.686    1.17326
     0.688    1.25305
      0.69    1.21478
     0.692    1.15767
     0.694    1.31779
     0.696    1.17011
     0.698    1.21298
       0.7    1.22169
     0.702    1.18844
     0.704    1.20945
     0.706     1.1655
     0.708    1.19982
      0.71    1.18685
     0.712    1.24334
     0.714    1.14269
     0.716    1.19209
     0.718    1.21147
      0.72    1.16724
     0.722    1.22737
     0.724    1.18712
     0.726     1.1613
     0.728    1.16385
      0.73    1.18709
     0.732    1.16565
     0.734    1.19999
     0.736    1.17374
     0.738    1.16442
      0.74    1.18647
     0.742    1.07085
     0.744    1.30465
     0.746    1.11033
     0.748    1.18926
      0.75    1.07945
     0.752    1.26328
     0.754     1.1079
     0.756    1.12599
     0.758    1.08473
      0.76    1.21546
     0.762    1.13127
     0.764    1.19511
     0.766    1.10876
     0.768    1.12681
      0.77    1.13522
     0.772    1.15456
     0.774    1.20255
     0.776     1.0986
     0.778    1.12053
      0.78    1.10697
     0.782    1.14784
     0.784    1.15864
     0.786    1.07895
     0.788    1.18204
      0.79    1.07999
     0.792    1.12965
     0.794    1.17319
     0.796    1.10115
     0.798    1.10022
       0.8    1.15507
     0.802    1.13818
     0.804     1.1114
     0.806    1.13358
     0.808    1.09634
      0.81    1.14103
     0.812    1.10981
     0.814    1.17194
     0.816    1.11123
     0.818    1.11721
      0.82    1.10668
     0.822    1.12742
     0.824    1.15665
     0.826    1.07361
     0.828    1.12558
      0.83    1.14599
     0.832    1.11917
     0.834    1.14249
     0.836    1.06959
     0.838     1.1606
      0.84     1.0492
     0.842    1.20007
     0.844    1.10758
     0.846    1.15158
     0.848    1.05862
      0.85    1.18245
     0.852     1.0972
     0.854    1.17233
     0.856    1.05591
     0.858     1.1536
      0.86    1.15593
     0.862    1.08439
     0.864    1.19522
     0.866    1.06903
     0.868    1.13252
      0.87    1.13456
     0.872    1.14167
     0.874    1.14257
     0.876    1.12895
     0.878    1.13584
      0.88    1.09622
     0.882    1.16004
     0.884     1.1303
     0.886    1.14897
     0.888    1.10077
      0.89    1.13062
     0.892    1.15878
     0.894    1.12724
     0.896    1.15198
     0.898    1.09686
       0.9    1.16389
     0.902    1.15812
     0.904    1.12504
     0.906    1.10387
     0.908    1.13285
      0.91    1.12501
     0.912    1.12964
     0.914    1.15675
     0.916    1.07043
     0.918    1.14766
      0.92    1.12473
     0.922    1.13248
     0.924    1.18247
     0.926    1.07052
     0.928    1.17748
      0.93     1.1067
     0.932     1.0938
     0.934    1.19783
     0.936    1.12712
     0.938    1.07875
      0.94    1.15207
     0.942    1.11992
     0.944    1.15501
     0.946    1.09246
     0.948    1.15963
      0.95    1.11739
     0.952    1.13514
     0.954    1.09273
     0.956    1.14292
     0.958    1.10854
      0.96    1.15852
     0.962    1.10942
     0.964    1.10694
     0.966     1.1629
     0.968    1.11423
      0.97    1.10021
     0.972    1.13869
     0.974    1.11202
     0.976    1.12609
     0.978    1.09739
      0.98    1.12697
     0.982    1.11246
     0.984    1.18343
     0.986    1.07112
     0.988    1.10994
      0.99    1.11252
     0.992    1.10437
     0.994    1.15135
     0.996    1.06552
     0.998    1.13827
         1    1.11718
     1.002    1.10149
     1.004    1.14679
     1.006    1.08944
     1.008    1.08504
      1.01    1.14254
     1.012    1.11801
     1.014    1.11486
     1.016    1.08193
     1.018    1.09477
      1.02     1.1146
     1.022    1.11549
     1.024    1.14219
     1.026    1.09753
     1.028    1.06241
      1.03    1.15296
     1.032    1.08518
     1.034    1.14159
     1.036     1.0263
     1.038    1.16111
      1.04    1.07474
     1.042    1.12538
     1.044    1.07619
     1.046     1.1395
     1.048    1.08847
      1.05    1.09749
     1.052    1.06789
     1.054    1.16066
     1.056    1.07519
     1.058    1.09151
      1.06    1.07268
     1.062    1.11916
     1.064    1.11986
     1.066    1.06924
     1.068    1.08575
      1.07    1.15375
     1.072    1.06632
     1.074    1.10297
     1.076    1.07245
     1.078    1.10036
      1.08     1.1043
     1.082    1.08032
     1.084    1.11187
     1.086    1.07861
     1.088    1.10769
      1.09    1.07957
     1.092    1.12185
     1.094    1.11238
     1.096    1.06361
     1.098    1.11821
       1.1    1.06043
     1.102    1.09294
     1.104    1.11686
     1.106    1.08548
     1.108    1.03758
      1.11    1.12164
     1.112    1.08089
     1.114    1.09382
     1.116     1.0905
     1.118     1.0926
      1.12    1.10095
     1.122    1.07159
     1.124    1.09106
     1.126    1.10082
     1.128    1.08404
      1.13    1.05494
     1.132     1.1172
     1.134    1.08269
     1.136    1.07347
     1.138    1.08541
      1.14    1.09152
     1.142    1.07839
     1.144    1.11107
     1.146    1.05415
     1.148    1.09494
      1.15    1.04574
     1.152    1.14019
     1.154    1.05745
     1.156    1.08709
     1.158    1.06002
      1.16    1.08418
     1.162    1.08617
     1.164    1.10507
     1.166    1.03948
     1.168    1.10638
      1.17    1.07072
     1.172    1.07915
     1.174     1.1245
     1.176    1.06589
     1.178    1.03865
      1.18    1.07007
     1.182    1.11287
     1.184    1.08361
     1.186      1.046
     1.188    1.08127
      1.19    1.07724
     1.192    1.09073
     1.194    1.06855
     1.196    1.09761
     1.198    1.06909
       1.2    1.06216
     1.202    1.07467
     1.204    1.09154
     1.206    1.05034
     1.208    1.06824
      1.21    1.09697
     1.212    1.06155
     1.214    1.09933
     1.216     1.0593
     1.218    1.08802
      1.22    1.04759
     1.222    1.09603
     1.224     1.0756
     1.226    1.06274
     1.228    1.04271
      1.23    1.08015
     1.232    1.07968
     1.234    1.09176
     1.236     1.0358
     1.238    1.08432
      1.24    1.06049
     1.242    1.08584
     1.244    1.06891
     1.246    1.08068
     1.248     1.0328
      1.25    1.08162
     1.252    1.06004
     1.254    1.11438
     1.256    1.01556
     1.258    1.05964
      1.26     1.0812
     1.262    1.08435
     1.264    1.06735
     1.266    1.05315
     1.268     1.0496
      1.27    1.08751
     1.272    1.05599
     1.274    1.06601
     1.276    1.07886
     1.278    1.05293
      1.28    1.05625
     1.282    1.05002
     1.284      1.073
     1.286    1.04544
     1.288    1.08899
      1.29    1.05671
     1.292    1.05392
     1.294    1.08667
     1.296    1.05455
     1.298    1.06117
       1.3    1.05065
     1.302    1.05501
     1.304    1.08071
     1.306    1.04179
     1.308    1.05783
      1.31    1.04784
     1.312    1.07427
     1.314    1.04697
     1.316    1.05205
     1.318    1.07584
      1.32    1.06303
     1.322    1.04046
     1.324    1.08355
     1.326    1.03863
     1.328    1.04497
      1.33    1.05127
     1.332    1.05789
     1.334    1.07254
     1.336    1.03982
     1.338    1.04006
      1.34    1.08414
     1.342    1.04204
     1.344    1.07138
     1.346    1.02039
     1.348    1.07563
      1.35     1.0281
     1.352    1.07994
     1.354    1.03249
     1.356    1.06984
     1.358    1.02219
      1.36    1.07746
     1.362    1.00768
     1.364    1.08158
     1.366    1.05164
     1.368    1.03875
      1.37    1.04666
     1.372    1.05319
     1.374    1.07668
     1.376    1.00947
     1.378    1.03507
      1.38    1.05982
     1.382    1.06661
     1.384    1.05143
     1.386    1.01653
     1.388    1.06825
      1.39    1.02616
     1.392    1.04273
     1.394    1.05668
     1.396    1.04852
     1.398    1.04937
       1.4    1.02981
     1.402    1.04113
     1.404    1.05465
     1.406     1.0343
     1.408     1.0349
      1.41    1.05612
     1.412    1.03184
     1.414    1.05323
     1.416    1.02833
     1.418    1.04139
      1.42    1.02825
     1.422     1.0615
     1.424    1.05616
     1.426     1.0215
     1.428    1.02039
      1.43    1.05239
     1.432    1.04645
     1.434    1.02334
     1.436      1.051
     1.438    1.03553
      1.44    1.01034
     1.442    1.05797
     1.444    1.02641
     1.446    1.05445
     1.448    1.02068
      1.45    1.05937
     1.452    1.01895
     1.454    1.03471
     1.456    1.02743
     1.458    1.04253
      1.46    1.02613
     1.462    1.05156
     1.464    1.03304
     1.466    1.00486
     1.468    1.05548
      1.47    1.02304
     1.472    1.02273
     1.474     1.0581
     1.476    1.01817
     1.478    1.03343
      1.48     1.0369
     1.482    1.02443
     1.484     1.0454
     1.486    1.02549
     1.488    1.02877
      1.49    1.03649
     1.492    1.01986
     1.494    1.04985
     1.496    1.02272
     1.498    1.01424
       1.5    1.03141
     1.502    1.04268
     1.504    1.03158
     1.506    1.00629
     1.508    1.03769
      1.51    1.01567
     1.512    1.03623
     1.514    1.02733
     1.516    1.01763
     1.518    1.00928
      1.52    1.03838
     1.522    1.02884
     1.524    1.02936
     1.526    1.02784
     1.528    1.02001
      1.53    1.01579
     1.532    1.03079
     1.534    1.03124
     1.536    1.00552
     1.538    1.03084
      1.54    1.01517
     1.542     1.0121
     1.544    1.06351
     1.546   0.995666
     1.548    1.04662
      1.55    1.00508
     1.552     1.0207
     1.554    1.02419
     1.556    1.01356
     1.558    1.00952
      1.56    1.03869
     1.562    1.02513
     1.564    1.01707
     1.566    1.01488
     1.568     1.0132
      1.57    1.01972
     1.572    1.02814
     1.574    1.02885
     1.576    1.00304
     1.578    1.02164
      1.58     1.0189
     1.582    1.00403
     1.584    1.03508
     1.586    1.01521
     1.588     1.0049
      1.59    1.00702
     1.592    1.02441
     1.594    1.01693
     1.596    1.01377
     1.598    1.00651
       1.6    1.01975
     1.602    1.02257
     1.604    1.01685
     1.606    1.00837
     1.608    1.00199
      1.61    1.03011
     1.612     1.0032
     1.614    1.04774
     1.616   0.986197
     1.618     1.0093
      1.62    1.02892
     1.622    1.01051
     1.624    1.01353
     1.626    1.00612
     1.628     1.0105
      1.63    1.01078
     1.632    1.00698
     1.634    1.03062
     1.636   0.990848
     1.638    1.02582
      1.64   0.976468
     1.642     1.0341
     1.644    1.00617
     1.646    1.01543
     1.648   0.995601
      1.65    1.02225
     1.652   0.999747
     1.654    1.02256
     1.656   0.981779
     1.658    1.01358
      1.66    1.00715
     1.662    1.00413
     1.664    1.01062
     1.666     1.0049
     1.668    1.00469
      1.67     1.0078
     1.672    1.01251
     1.674     1.0074
     1.676    1.00054
     1.678    1.01065
      1.68   0.988569
     1.682    1.00564
     1.684    1.01697
     1.686    1.00802
     1.688   0.993393
      1.69    1.00314
     1.692      1.014
     1.694   0.996593
     1.696    1.00607
     1.698    1.00228
       1.7    1.01413
     1.702   0.985313
     1.704     1.0222
     1.706   0.978166
     1.708     1.0087
      1.71    1.00381
     1.712   0.985017
     1.714    1.01942
     1.716   0.989119
     1.718    1.00708
      1.72   0.995119
     1.722   0.999014
     1.724     1.0084
     1.726   0.988967
     1.728    1.01263
      1.73   0.980092
     1.732     1.0074
     1.734    1.00644
     1.736   0.994403
     1.738   0.978693
      1.74    1.01762
     1.742   0.996842
     1.744    1.01116
     1.746    0.97813
     1.748    1.00605
      1.75   0.990129
     1.752   0.994498
     1.754   0.995112
     1.756    1.01073
     1.758   0.972132
      1.76   0.997329
     1.762    0.99513
     1.764    1.00419
     1.766    0.98575
     1.768    1.00639
      1.77   0.981326
     1.772    1.01007
     1.774    0.98937
     1.776   0.997434
     1.778   0.985351
      1.78   0.989223
     1.782    1.00538
     1.784   0.997651
     1.786   0.981755
     1.788   0.984393
      1.79    1.00268
     1.792   0.991551
     1.794   0.998297
     1.796   0.987912
     1.798   0.986784
       1.8   0.995784
     1.802    0.98689
     1.804   0.998217
     1.806   0.977398
     1.808   0.994851
      1.81   0.990629
     1.812   0.991182
     1.814    1.00254
     1.816   0.980947
     1.818   0.984202
      1.82   0.986294
     1.822    1.00268
     1.824   0.987792
