# Supplementary material for: Data for exploring the effect of parameters on decomposition of gas hydrate structure I
Source: Data Brief. 2018 Apr 11;18:1247–51. doi: 10.1016/j.dib.2018.04.015 (PMC5996948; doi:10.1016/j.dib.2018.04.015)
Supplement: Supplementary file 2 — Supplementary material [file mmc2.zip › data/data/temperature 300 K/cage occupancy 80/energy.xvg]

# This file was created Mon Jan 23 21:11:54 2017
# Created by:
# GROMACS:      gmx energy, VERSION 5.0.2
# Executable:   /usr/bin/gmx
# Library dir:  /usr/share/gromacs/top
# Command line:
#   g_energy -f run.edr -s run.tpr -o energy.xvg
# g_energy is part of G R O M A C S:
#
# Giant Rising Ordinary Mutants for A Clerical Setup
#
@    title "Gromacs Energies"
@    xaxis  label "Time (ps)"
@    yaxis  label "(kJ/mol), (K), (bar), (nm^3), (kg/m^3), (bar nm)"
@TYPE xy
@ view 0.15, 0.15, 0.75, 0.85
@ legend on
@ legend box on
@ legend loctype view
@ legend 0.78, 0.8
@ legend length 2
@ s0 legend "LJ (SR)"
@ s1 legend "Coulomb (SR)"
@ s2 legend "Potential"
@ s3 legend "Kinetic En."
@ s4 legend "Total Energy"
@ s5 legend "Temperature"
@ s6 legend "Pressure"
@ s7 legend "Volume"
@ s8 legend "Density"
@ s9 legend "Enthalpy"
@ s10 legend "#Surf*SurfTen"
    0.000000  9015.732422  -73727.750000  -64677.003906   28.577497  -64648.425781    0.862717  -5114.093750   50.982269  819.177490  -62806.292969  -984.459473
    1.000000  9937.701172  -67077.843750  -57068.589844  10141.679688  -46926.910156  306.163788  954.415588   49.787926  838.828430  -45127.933594  -4507.107422
    2.000000  9042.066406  -66934.781250  -57792.914062  10049.925781  -47742.988281  303.393860  317.245697   48.867329  854.630859  -45977.273438  -30.836010
    3.000000  9186.587891  -67420.046875  -58124.019531  10096.232422  -48027.789062  304.791809  388.580078   48.568596  859.887451  -46272.867188  234.429504
    4.000000  9410.414062  -67485.109375  -57986.234375  9712.104492  -48274.128906  293.195496  819.403870   48.098377  868.293884  -46536.199219  -1952.156860
    5.000000  9616.199219  -67791.000000  -58077.753906  9869.784180  -48207.968750  297.955627  949.987610   48.224121  866.029785  -46465.496094  2070.045166
    6.000000  9342.563477  -67778.796875  -58331.742188  10012.712891  -48319.031250  302.270477  601.566406   48.270100  865.204895  -46574.894531  1498.253784
    7.000000  9189.519531  -67608.734375  -58321.886719  9962.846680  -48359.039062  300.765045  511.474640   48.132545  867.677490  -46619.875000  3112.940186
    8.000000  9499.193359  -67826.632812  -58229.621094  9972.869141  -48256.750000  301.067627  761.612488   48.156910  867.238525  -46516.703125  229.543488
    9.000000  9225.641602  -67218.890625  -57895.386719  9726.275391  -48169.109375  293.623291  589.322571   48.282814  864.977051  -46424.515625  2522.818115
   10.000000  9188.220703  -67430.578125  -58149.753906  9883.421875  -48266.332031  298.367340  542.165466   48.259232  865.399719  -46522.589844  2510.895508
   11.000000  9088.612305  -67371.671875  -58182.269531  9976.079102  -48206.191406  301.164551  445.307007   48.155167  867.269897  -46466.210938  1512.720459
   12.000000  9325.527344  -67502.890625  -58076.039062  9872.716797  -48203.320312  298.044159  608.547485   48.202492  866.418396  -46461.628906  2960.552246
   13.000000  9381.953125  -67749.570312  -58267.500000  10131.135742  -48136.363281  305.845490  716.108093   48.101482  868.237854  -46398.320312  -266.691071
   14.000000  9244.738281  -67290.664062  -57932.925781  9753.347656  -48179.578125  294.440582  655.555359   48.095135  868.352417  -46441.765625  677.835266
   15.000000  9305.080078  -67695.828125  -58295.308594  10014.595703  -48280.710938  302.327301  600.314880   48.210175  866.280334  -46538.742188  -1105.154053
   16.000000  9442.982422  -67671.164062  -58133.484375  9860.904297  -48272.578125  297.687561  904.475403   47.989964  870.255432  -46538.566406  -536.138977
   17.000000  9145.996094  -67436.406250  -58195.507812  9931.688477  -48263.820312  299.824432  437.451660   48.112568  868.037781  -46525.378906  2461.683350
   18.000000  9366.211914  -67488.750000  -58020.171875  9891.929688  -48128.242188  298.624176  784.986023   48.119068  867.920532  -46389.562500  -603.269653
   19.000000  9301.724609  -67544.781250  -58142.273438  9875.972656  -48266.300781  298.142456  696.222839   48.055927  869.060852  -46529.906250  -1030.825684
   20.000000  9188.571289  -67327.492188  -58036.394531  9869.013672  -48167.382812  297.932373  487.659332   48.282482  864.983032  -46422.800781  1738.456299
   21.000000  9238.407227  -67375.890625  -58034.613281  9958.881836  -48075.730469  300.645386  653.778625   48.145927  867.436340  -46336.082031  339.600006
   22.000000  9314.789062  -67537.781250  -58126.921875  9838.474609  -48288.445312  297.010437  625.003601   48.249542  865.573547  -46545.054688  1722.319214
   23.000000  9102.947266  -67142.945312  -57935.316406  9733.641602  -48201.675781  293.845673  554.289185   48.052113  869.129883  -46465.417969  1156.096191
   24.000000  9384.741211  -67565.734375  -58077.187500  9832.657227  -48244.531250  296.834808  730.952576   48.152016  867.326660  -46504.664062  -672.351074
   25.000000  9460.932617  -67655.312500  -58091.113281  9891.241211  -48199.871094  298.603394  822.514832   48.206177  866.352173  -46458.046875  1588.602783
   26.000000  9209.318359  -67645.203125  -58336.097656  9964.078125  -48372.019531  300.802246  487.236908   48.116165  867.972900  -46633.445312  -2603.008057
   27.000000  9142.592773  -67333.234375  -58095.199219  9915.523438  -48179.675781  299.336456  436.444550   48.315067  864.399658  -46433.914062  529.942444
   28.000000  9212.719727  -67341.328125  -58023.890625  9901.060547  -48122.828125  298.899841  519.041504   48.289413  864.858826  -46377.996094  1538.343262
   29.000000  9117.419922  -67248.734375  -58043.628906  9959.015625  -48084.613281  300.649414  456.976715   48.293541  864.784912  -46339.632812  -1022.398193
   30.000000  9262.639648  -67314.031250  -57936.101562  9822.350586  -48113.750000  296.523682  669.148926   48.247692  865.606750  -46370.425781  1579.674438
   31.000000  9299.163086  -67482.648438  -58077.843750  9919.283203  -48158.562500  299.449951  675.522278   48.066647  868.867065  -46421.777344  650.673645
   32.000000  9223.739258  -67538.265625  -58213.585938  10034.470703  -48179.117188  302.927307  556.577576   47.936024  871.234680  -46447.054688  -731.217712
   33.000000  9109.979492  -67433.796875  -58224.042969  10104.205078  -48119.835938  305.032501  464.092285   48.089569  868.452942  -46382.222656  2457.610107
   34.000000  9159.514648  -67443.781250  -58186.824219  10151.226562  -48035.597656  306.451996  510.213531   48.244385  865.666077  -46292.390625  -130.556747
   35.000000  9244.085938  -67399.578125  -58051.867188  9860.630859  -48191.234375  297.679321  633.708252   48.032936  869.476868  -46455.667969  -826.210632
   36.000000  9364.683594  -67457.359375  -57993.515625  9851.070312  -48142.445312  297.390686  829.576233   48.022827  869.659912  -46407.246094  -237.226166
   37.000000  9139.561523  -67108.671875  -57862.382812  9862.805664  -47999.578125  297.744995  659.687073   48.050762  869.154297  -46263.367188  1672.160522
   38.000000  8749.201172  -66932.031250  -58079.050781  10013.763672  -48065.289062  302.302185  166.637299   47.944313  871.084045  -46332.925781  2957.467773
   39.000000  9252.988281  -67535.578125  -58183.863281  10078.158203  -48105.703125  304.246155  606.039062   48.032528  869.484253  -46370.152344  2776.833496
   40.000000  9096.319336  -67321.179688  -58125.730469  10067.145508  -48058.585938  303.913696  475.946289   48.096817  868.322021  -46320.710938  868.790588
   41.000000  9149.510742  -67386.765625  -58141.597656  9992.789062  -48148.808594  301.668976  505.451660   47.996113  870.143921  -46414.574219  342.206665
   42.000000  9133.934570  -67124.335938  -57892.019531  9824.611328  -48067.406250  296.591919  594.931458   48.126213  867.791687  -46328.468750  -440.655121
   43.000000  9156.371094  -67534.546875  -58281.914062  10090.349609  -48191.562500  304.614197  365.486664   48.172455  866.958679  -46450.957031  -623.086426
   44.000000  9122.756836  -67214.640625  -57987.269531  9764.342773  -48222.925781  294.772491  643.867432   47.881737  872.222473  -46492.824219  1286.671997
   45.000000  9160.656250  -67201.625000  -57945.167969  9878.196289  -48066.972656  298.209595  484.433197   48.237335  865.792603  -46324.023438  5946.209473
   46.000000  9104.467773  -67011.296875  -57805.253906  9795.257812  -48009.996094  295.705780  560.522705   48.160385  867.175903  -46269.824219  771.211243
   47.000000  9182.951172  -67226.546875  -57927.050781  10001.907227  -47925.144531  301.944244  591.677429   48.199677  866.468994  -46183.554688  1100.702881
   48.000000  9234.654297  -67226.953125  -57890.343750  9763.352539  -48126.992188  294.742615  720.252380   48.097439  868.310791  -46389.097656  1090.459106
   49.000000  9283.531250  -67560.468750  -58162.921875  10026.183594  -48136.738281  302.677124  535.179443   48.253334  865.505493  -46393.210938  -863.935120
   50.000000  9342.001953  -67644.937500  -58213.808594  9983.631836  -48230.175781  301.392548  641.761169   48.146809  867.420471  -46490.496094  590.840820
   51.000000  9334.324219  -67477.109375  -58052.347656  9828.367188  -48223.980469  296.705322  726.501160   48.172733  866.953613  -46483.363281  -20.859962
   52.000000  9034.943359  -67236.875000  -58102.210938  10022.644531  -48079.566406  302.570282  363.520660   48.155243  867.268555  -46339.582031  992.280701
   53.000000  9279.386719  -67255.203125  -57866.914062  9803.593750  -48063.320312  295.957428  724.007385   48.168575  867.028503  -46322.855469  1573.190674
   54.000000  9251.009766  -67432.375000  -58082.875000  9986.054688  -48096.820312  301.465698  634.286804   48.080898  868.609558  -46359.523438  442.391724
   55.000000  9247.334961  -67386.703125  -58043.093750  10006.112305  -48036.980469  302.071198  634.521423   48.127460  867.769165  -46298.000000  371.301941
   56.000000  8968.152344  -66987.218750  -57925.199219  9802.187500  -48123.011719  295.914978  360.383453   48.050564  869.157898  -46386.808594  -2732.193115
   57.000000  9366.058594  -67501.484375  -58026.031250  9954.894531  -48071.136719  300.524994  739.411682   48.282482  864.983032  -46326.554688  787.559143
   58.000000  9183.383789  -67237.140625  -57951.152344  9776.468750  -48174.683594  295.138580  647.299744   48.000763  870.059631  -46440.281250  523.566650
   59.000000  9121.421875  -67356.156250  -58145.636719  9990.423828  -48155.210938  301.597595  433.274506   48.121227  867.881592  -46416.453125  2375.294434
   60.000000  9439.284180  -67563.234375  -58036.019531  9829.552734  -48206.468750  296.741089  810.233704   48.111698  868.053467  -46468.058594  932.166809
   61.000000  9092.775391  -67467.734375  -58275.898438  9910.138672  -48365.757812  299.173889  419.724945   48.093685  868.378601  -46627.996094  1655.340210
   62.000000  9454.889648  -67472.312500  -57916.390625  9781.112305  -48135.277344  295.278748  836.906921   48.263897  865.316101  -46391.367188  943.198975
   63.000000  9099.908203  -67118.265625  -57920.207031  9775.601562  -48144.605469  295.112396  524.825256   48.140835  867.528076  -46405.140625  1172.999023
   64.000000  9257.556641  -67479.789062  -58117.000000  9935.144531  -48181.855469  299.928772  626.017761   48.151192  867.341492  -46442.015625  1544.249756
   65.000000  9145.916016  -67354.828125  -58102.125000  10016.435547  -48085.687500  302.382843  429.374908   48.189220  866.657043  -46344.476562  -832.830994
   66.000000  9477.167969  -67751.867188  -58177.246094  10099.228516  -48078.015625  304.882233  707.397400   48.286648  864.908386  -46333.281250  1377.137695
   67.000000  9312.546875  -67375.984375  -57965.574219  9875.673828  -48089.898438  298.133423  722.532654   48.203732  866.396118  -46348.160156  930.066162
   68.000000  9087.392578  -67271.000000  -58077.949219  9975.679688  -48102.269531  301.152466  422.978882   48.151154  867.342163  -46362.433594  1359.086914
   69.000000  9164.810547  -67316.031250  -58044.839844  9997.218750  -48047.621094  301.802704  527.334778   48.290222  864.844360  -46302.757812  2510.941650
   70.000000  9269.763672  -67240.234375  -57871.496094  9819.794922  -48051.703125  296.446533  678.374084   48.264389  865.307251  -46307.773438  722.011597
   71.000000  9379.058594  -67591.515625  -58111.980469  9836.447266  -48275.531250  296.949249  781.017395   48.097157  868.315918  -46537.644531  2443.140869
   72.000000  9253.488281  -67516.984375  -58161.562500  9965.276367  -48196.285156  300.838409  601.383606   48.277245  865.076843  -46451.890625  801.890869
   73.000000  9153.763672  -67403.265625  -58148.667969  10103.630859  -48045.039062  305.015167  427.535126   48.271721  865.175842  -46300.843750  -701.283386
   74.000000  9051.160156  -67496.664062  -58339.898438  10085.997070  -48253.902344  304.482819  359.077301   48.049355  869.179749  -46517.742188  2471.916748
   75.000000  9168.843750  -67326.375000  -58055.789062  9838.726562  -48217.062500  297.018036  506.126801   48.350571  863.764893  -46470.019531  1080.429321
   76.000000  9363.603516  -67643.406250  -58179.769531  9974.540039  -48205.230469  301.118073  686.479797   48.217564  866.147583  -46462.992188  -721.560547
   77.000000  9232.701172  -67434.757812  -58107.304688  9889.701172  -48217.601562  298.556915  642.342651   47.999260  870.086914  -46483.253906  2265.165039
   78.000000  9109.100586  -67442.812500  -58249.273438  10080.316406  -48168.957031  304.311310  423.148529   48.201176  866.442078  -46427.312500  -973.388672
   79.000000  9269.597656  -67508.953125  -58141.300781  9915.098633  -48226.203125  299.323608  647.529114   48.069729  868.811340  -46489.308594  685.438599
   80.000000  9299.925781  -67444.195312  -58046.542969  9829.542969  -48217.000000  296.740814  658.369934   48.178917  866.842346  -46476.160156  1582.947266
   81.000000  9189.843750  -67621.273438  -58327.570312  10097.958984  -48229.609375  304.843933  536.888977   48.039837  869.351990  -46493.792969  735.613525
   82.000000  9193.961914  -67426.781250  -58134.687500  9928.578125  -48206.109375  299.730560  547.297119   48.171036  866.984192  -46465.554688  3724.800537
   83.000000  9399.605469  -67609.890625  -58111.964844  9910.791016  -48201.171875  299.193573  768.607971   48.105286  868.169189  -46462.992188  157.419861
   84.000000  9115.185547  -67244.515625  -58035.507812  9928.652344  -48106.855469  299.732788  565.877869   47.966110  870.688232  -46373.703125  1030.142944
   85.000000  9256.640625  -67424.875000  -58064.253906  9866.332031  -48197.921875  297.851410  640.004089   48.137512  867.587952  -46458.578125  517.780640
   86.000000  9255.419922  -67577.781250  -58232.855469  9990.827148  -48242.027344  301.609772  581.062256   47.990833  870.239685  -46507.984375  306.118073
   87.000000  8974.384766  -67419.250000  -58350.203125  10120.376953  -48229.828125  305.520691  283.266083   48.158520  867.209534  -46489.726562  915.552673
   88.000000  9038.270508  -67369.859375  -58224.726562  9968.868164  -48255.859375  300.946838  358.048370   48.094364  868.366333  -46518.074219  673.869080
   89.000000  9160.208984  -67506.968750  -58244.710938  10059.132812  -48185.578125  303.671814  497.592743   48.108707  868.107422  -46447.273438  1040.751099
   90.000000  9113.413086  -67296.968750  -58078.054688  9843.412109  -48234.640625  297.159485  478.499268   48.115200  867.990295  -46496.101562  2112.260010
   91.000000  9231.792969  -67307.085938  -57966.929688  9900.938477  -48065.992188  298.896149  664.008850   48.026386  869.595459  -46330.664062  381.928589
   92.000000  9601.150391  -67987.375000  -58282.460938  10129.012695  -48153.449219  305.781403  870.265198   48.185043  866.732178  -46412.386719  338.326019
   93.000000  9325.574219  -67653.015625  -58223.882812  10069.210938  -48154.671875  303.976074  634.902161   48.178207  866.855164  -46413.855469  -572.003113
   94.000000  9282.680664  -67706.851562  -58326.312500  10150.637695  -48175.675781  306.434235  526.242004   48.326473  864.195618  -46429.503906  -1038.640869
   95.000000  9212.304688  -67364.039062  -58038.148438  9730.490234  -48307.656250  293.750580  619.549500   48.116730  867.962708  -46569.062500  1050.367432
   96.000000  8980.105469  -67320.609375  -58226.554688  10010.605469  -48215.949219  302.206848  247.052292   48.118225  867.935730  -46477.300781  1977.053223
   97.000000  9259.773438  -67549.601562  -58197.457031  9917.907227  -48279.550781  299.408417  558.181580   48.050079  869.166626  -46543.367188  -103.386444
   98.000000  9410.066406  -67589.093750  -58080.546875  9868.656250  -48211.890625  297.921570  812.268372   48.200722  866.450256  -46470.261719  297.302399
   99.000000  9298.515625  -67481.687500  -58078.109375  10000.789062  -48077.320312  301.910492  649.670654   48.130028  867.722900  -46338.246094  621.352966
  100.000000  9214.611328  -67108.453125  -57789.425781  9680.779297  -48108.648438  292.249817  643.849915   48.242748  865.695435  -46365.500000  3590.286621
  101.000000  9185.501953  -67346.296875  -58068.585938  9777.530273  -48291.054688  295.170624  548.760376   48.253902  865.495300  -46547.503906  1128.908447
  102.000000  9077.180664  -67249.500000  -58070.804688  9718.445312  -48352.359375  293.386902  403.956299   48.234093  865.850769  -46609.523438  904.006470
  103.000000  9414.714844  -67551.093750  -58029.699219  9841.218750  -48188.480469  297.093292  796.537415   48.121265  867.880859  -46449.722656  720.145264
  104.000000  9201.962891  -67278.656250  -57971.003906  9823.708008  -48147.296875  296.564667  586.028259   48.145615  867.441956  -46407.660156  3120.956543
  105.000000  9069.994141  -67048.617188  -57876.257812  9615.151367  -48261.105469  290.268616  474.552643   48.083519  868.562195  -46523.710938  2135.052734
  106.000000  9184.949219  -67376.367188  -58085.578125  10000.553711  -48085.023438  301.903381  541.395691   48.245560  865.644958  -46341.773438   -6.594499
  107.000000  9142.766602  -67215.484375  -57969.257812  9883.606445  -48085.652344  298.372925  531.614258   48.158916  867.202393  -46345.535156  2189.857178
  108.000000  9186.390625  -67274.164062  -57986.160156  9893.480469  -48092.679688  298.670990  577.493347   48.233826  865.855591  -46349.855469  1535.918823
  109.000000  9338.511719  -67509.085938  -58066.628906  9893.007812  -48173.621094  298.656738  652.251892   48.344154  863.879578  -46426.808594  1579.358765
  110.000000  9179.225586  -67406.289062  -58114.453125  9924.252930  -48190.199219  299.599976  524.756165   48.179161  866.837952  -46449.351562  1156.946655
  111.000000  9183.822266  -67406.421875  -58126.371094  10026.748047  -48099.625000  302.694153  504.423859   48.308292  864.520874  -46354.109375  -1712.613770
  112.000000  9114.250000  -67233.523438  -58025.539062  9829.890625  -48195.648438  296.751312  449.342926   48.083546  868.561707  -46458.253906  1224.997803
  113.000000  9373.925781  -67652.328125  -58177.730469  9927.153320  -48250.578125  299.687531  703.321350   48.212543  866.237793  -46508.523438  -1130.731201
  114.000000  9382.125000  -67656.109375  -58172.167969  9920.677734  -48251.492188  299.492035  674.825195   48.207001  866.337402  -46509.636719  -559.585083
  115.000000  9324.329102  -67478.812500  -58053.335938  9807.737305  -48245.597656  296.082520  679.592529   48.206726  866.342285  -46503.753906  3282.713135
  116.000000  9330.297852  -67530.179688  -58098.691406  9922.361328  -48176.328125  299.542877  670.773926   48.136623  867.604004  -46437.015625  -1867.692017
  117.000000  9172.970703  -67435.000000  -58164.187500  10097.592773  -48066.593750  304.832886  540.373901   48.193672  866.576965  -46325.218750  1107.394531
  118.000000  9273.845703  -67200.531250  -57821.410156  9762.738281  -48058.671875  294.724060  765.679382   48.040470  869.340515  -46322.835938  -278.824890
  119.000000  9551.222656  -67630.953125  -57982.660156  9792.152344  -48190.507812  295.612030  964.377136   48.216236  866.171448  -46448.320312  725.025513
  120.000000  9382.600586  -67711.570312  -58237.480469  10035.333984  -48202.148438  302.953369  673.745178   48.289898  864.850159  -46457.296875  296.012939
  121.000000  9127.289062  -67323.484375  -58100.949219  9936.501953  -48164.445312  299.969757  542.965027   48.062061  868.949951  -46427.828125  243.616364
  122.000000  9048.710938  -67315.156250  -58160.027344  10035.285156  -48124.742188  302.951874  408.186615   48.234184  865.849121  -46381.906250  1751.835205
  123.000000  9113.895508  -67259.867188  -58035.871094  9919.683594  -48116.187500  299.462036  541.174072   47.953892  870.910034  -46383.476562  1187.294922
  124.000000  9343.595703  -67612.890625  -58176.386719  9984.675781  -48191.710938  301.424072  697.457703   48.204243  866.386963  -46449.957031  2946.767822
  125.000000  9109.224609  -67448.281250  -58243.042969  10040.523438  -48202.519531  303.110016  403.907867   48.218296  866.134460  -46460.257812  1812.496948
  126.000000  9448.583984  -67579.312500  -58032.925781  9828.557617  -48204.367188  296.711060  833.461426   48.089256  868.458557  -46466.765625  -1772.269653
  127.000000  9339.058594  -67281.789062  -57840.863281  9822.525391  -48018.335938  296.528961  821.530212   48.156391  867.247864  -46278.308594  -501.605927
  128.000000  9301.238281  -67343.890625  -57945.683594  9723.019531  -48222.664062  293.524994  725.264954   48.083633  868.560120  -46485.265625  1657.240601
  129.000000  9117.818359  -67417.945312  -58207.238281  9888.925781  -48318.312500  298.533508  438.612671   48.080662  868.613831  -46581.023438  2089.375977
  130.000000  9540.324219  -67809.875000  -58177.804688  9866.925781  -48310.878906  297.869354  891.798279   48.149422  867.373352  -46571.105469  1274.232910
  131.000000  9310.285156  -67464.875000  -58058.105469  9767.923828  -48290.179688  294.880615  664.169189   48.075951  868.698914  -46553.058594  974.043091
  132.000000  9303.129883  -67537.398438  -58132.777344  9824.119141  -48308.656250  296.577057  658.512695   48.148392  867.391907  -46568.917969  264.679413
  133.000000  9284.988281  -67649.281250  -58262.824219  10016.642578  -48246.179688  302.389099  569.387329   48.272564  865.160706  -46501.957031  815.871887
  134.000000  9276.488281  -67392.671875  -58019.179688  9783.690430  -48235.488281  295.356567  746.467102   48.013374  869.831116  -46500.628906  763.182800
  135.000000  9436.959961  -67764.828125  -58228.968750  9997.003906  -48231.964844  301.796234  776.682312   48.036366  869.414795  -46496.273438  2061.986572
  136.000000  9371.479492  -67729.640625  -58265.105469  9985.544922  -48279.562500  301.450287  666.603638   48.090660  868.433228  -46541.910156  290.881836
  137.000000  9387.484375  -67571.140625  -58089.519531  9859.754883  -48229.765625  297.652863  761.419678   48.114326  868.006042  -46491.257812  -1393.495972
  138.000000  9325.458008  -67423.671875  -58008.382812  9869.594727  -48138.789062  297.949921  674.390625   48.231277  865.901306  -46396.058594  494.011597
  139.000000  9316.892578  -67418.859375  -58001.433594  9984.819336  -48016.613281  301.428406  635.445862   48.366322  863.483643  -46269.000000  1048.575439
  140.000000  9362.054688  -67488.109375  -58019.445312  9814.177734  -48205.265625  296.276947  645.900574   48.175213  866.908997  -46464.558594  2587.421631
  141.000000  9325.111328  -67545.109375  -58116.703125  9871.657227  -48245.046875  298.012177  609.845398   48.159561  867.190735  -46504.906250  -1408.669800
  142.000000  9029.822266  -67260.078125  -58140.593750  9912.127930  -48228.464844  299.233948  330.685394   48.230141  865.921753  -46485.773438  587.653320
  143.000000  9376.347656  -67642.062500  -58171.914062  9839.165039  -48332.750000  297.031281  672.120544   48.204090  866.389709  -46591.000000  1038.841553
  144.000000  9224.412109  -67343.140625  -58017.082031  9859.820312  -48157.261719  297.654846  568.563232   48.174988  866.913086  -46416.562500  181.810455
  145.000000  9379.344727  -67627.890625  -58129.089844  9964.800781  -48164.289062  300.824066  745.154602   48.085049  868.534546  -46426.839844  2837.351562
  146.000000  9144.064453  -67401.937500  -58149.605469  9899.477539  -48250.128906  298.852051  473.809906   48.178207  866.855164  -46509.312500  1226.851562
  147.000000  9010.894531  -67391.437500  -58289.093750  10161.137695  -48127.957031  306.751221  356.761444   48.107376  868.131470  -46389.703125  285.975433
  148.000000  9128.824219  -67605.609375  -58383.527344  10028.429688  -48355.097656  302.744934  354.000244   48.203079  866.407837  -46613.382812  191.799606
  149.000000  9239.533203  -67591.250000  -58251.480469  10003.562500  -48247.917969  301.994232  576.522766   48.189098  866.659241  -46506.710938  2023.562012
  150.000000  9287.279297  -67552.343750  -58174.531250  10030.144531  -48144.386719  302.796692  654.574280   48.037018  869.402954  -46408.671875  2548.718994
  151.000000  9125.767578  -67228.500000  -58000.097656  9856.865234  -48143.234375  297.565643  477.247894   48.225647  866.002441  -46400.707031  3235.006836
  152.000000  9082.208984  -67329.125000  -58146.402344  9961.574219  -48184.828125  300.726654  484.934174   48.051567  869.139771  -46448.589844  467.582123
  153.000000  9158.439453  -67283.476562  -58024.429688  9905.208008  -48119.222656  299.025024  521.048645   48.225494  866.005127  -46376.699219  855.246216
  154.000000  9210.652344  -67466.078125  -58148.828125  10061.914062  -48086.914062  303.755768  638.196045   48.079159  868.640930  -46349.679688  1827.802002
  155.000000  9213.130859  -67543.781250  -58225.191406  10005.625000  -48219.566406  302.056488  602.305847   48.056461  869.051208  -46483.152344  4431.952637
  156.000000  9330.138672  -67692.781250  -58261.222656  10006.810547  -48254.414062  302.092285  636.977356   48.104034  868.191772  -46516.281250  2502.100098
  157.000000  9290.710938  -67618.484375  -58234.890625  10049.376953  -48185.515625  303.377289  534.950256   48.045025  869.258118  -46449.511719  241.302597
  158.000000  9294.694336  -67676.453125  -58289.273438  10007.314453  -48281.960938  302.107483  572.320801   48.110146  868.081482  -46543.605469  1615.700195
  159.000000  9246.204102  -67504.562500  -58152.339844  10006.343750  -48145.996094  302.078186  595.657532   48.211437  866.257629  -46403.980469  988.515015
  160.000000  9055.410156  -67358.953125  -58201.164062  10106.120117  -48095.042969  305.090302  385.150787   48.218845  866.124573  -46352.761719  182.126312
  161.000000  9291.972656  -67439.468750  -58049.898438  9860.800781  -48189.097656  297.684448  633.174316   48.248203  865.597534  -46445.753906  1178.976807
  162.000000  9012.838867  -67334.718750  -58227.558594  10073.517578  -48154.039062  304.106079  315.251373   48.233734  865.857239  -46411.218750  4925.769043
  163.000000  9300.005859  -67371.375000  -57970.890625  9908.176758  -48062.714844  299.114655  704.922546   48.039536  869.357422  -46326.910156  667.708435
  164.000000  9557.226562  -67513.656250  -57862.175781  9750.490234  -48111.687500  294.354309  1013.772766   48.215492  866.184814  -46369.527344  -766.833069
  165.000000  9165.189453  -67463.609375  -58194.511719  10103.039062  -48091.472656  304.997284  446.970215   48.186710  866.702148  -46350.351562  526.451294
  166.000000  9181.189453  -67380.914062  -58103.738281  9960.583984  -48143.156250  300.696747  534.769714   48.071117  868.786255  -46406.210938  340.480713
  167.000000  9111.372070  -67234.648438  -58030.933594  9980.656250  -48050.277344  301.302704  482.812836   48.301895  864.635376  -46304.992188  1192.243896
  168.000000  9069.017578  -67359.562500  -58191.550781  9973.943359  -48217.609375  301.100067  370.808746   48.249107  865.581360  -46474.234375  1406.427979
  169.000000  9173.248047  -67473.187500  -58200.679688  10057.394531  -48143.285156  303.619354  535.892151   48.147671  867.404907  -46403.574219  2063.242432
  170.000000  9242.923828  -67233.187500  -57898.261719  9758.891602  -48139.371094  294.607941  719.126953   48.122532  867.858032  -46400.566406  1515.828125
  171.000000  9324.470703  -67347.148438  -57922.781250  9711.739258  -48211.042969  293.184479  776.827148   48.116058  867.974792  -46472.472656  -848.968567
  172.000000  9309.492188  -67500.453125  -58092.105469  9979.833984  -48112.273438  301.277893  577.077148   48.269112  865.222595  -46368.175781  -426.872864
  173.000000  9335.440430  -67432.156250  -58001.464844  9817.447266  -48184.015625  296.375641  690.261414   48.229542  865.932495  -46441.347656  -346.765259
  174.000000  9128.225586  -67432.273438  -58204.746094  10011.303711  -48193.441406  302.227936  416.001343   48.002716  870.024231  -46458.968750  738.288818
  175.000000  9258.099609  -67661.562500  -58299.183594  10014.113281  -48285.070312  302.312744  462.911530   48.243504  865.681885  -46541.894531  968.835022
  176.000000  9165.816406  -67309.984375  -58047.218750  9880.596680  -48166.621094  298.282043  503.539886   48.080673  868.613586  -46429.332031  1096.255981
  177.000000  9346.118164  -67659.593750  -58211.257812  10090.737305  -48120.519531  304.625916  687.389954   48.168327  867.032959  -46380.062500  1165.642578
  178.000000  9232.329102  -67436.617188  -58106.265625  9963.630859  -48142.632812  300.788727  576.065247   48.090424  868.437500  -46404.988281  826.620667
  179.000000  9234.913086  -67639.984375  -58303.882812  10058.868164  -48245.015625  303.663818  483.050415   48.144718  867.458130  -46505.410156  1279.984131
  180.000000  8946.667969  -67056.468750  -58010.871094  9959.261719  -48051.609375  300.656830  288.595123   48.197838  866.502075  -46310.085938  -1082.145142
  181.000000  9015.316406  -67243.445312  -58128.402344  9990.901367  -48137.500000  301.612000  349.105560   48.197071  866.515869  -46396.003906  -270.300720
  182.000000  9153.298828  -67360.046875  -58101.816406  9986.564453  -48115.250000  301.481079  491.430511   48.109543  868.092346  -46376.917969  2121.125977
  183.000000  9361.808594  -67583.015625  -58120.070312  10037.256836  -48082.812500  303.011414  648.435974   48.330544  864.122864  -46336.492188  323.581726
  184.000000  9216.037109  -67400.015625  -58084.640625  9925.276367  -48159.363281  299.630859  519.255859   48.231903  865.890076  -46416.609375  -1517.877930
  185.000000  9196.129883  -67278.757812  -57983.535156  9802.458008  -48181.078125  295.923157  603.727661   48.174931  866.914124  -46440.382812  172.733749
  186.000000  9401.199219  -67518.609375  -58022.453125  9921.629883  -48100.824219  299.520782  851.709961   48.132206  867.683594  -46361.671875  1844.857178
  187.000000  9219.997070  -67702.921875  -58383.429688  10140.085938  -48243.343750  306.115692  452.351959   48.254444  865.485596  -46499.773438  -734.844727
  188.000000  9365.238281  -67727.296875  -58259.574219  10019.111328  -48240.460938  302.463623  686.582214   48.157299  867.231506  -46500.402344  2897.393311
  189.000000  9021.710938  -67050.437500  -57932.160156  9854.314453  -48077.843750  297.488617  451.035065   48.078598  868.651062  -46340.628906  1065.119873
  190.000000  9029.388672  -67339.281250  -58216.570312  9971.251953  -48245.320312  301.018799  313.806366   48.134193  867.647766  -46506.097656  -580.334106
  191.000000  9219.236328  -67482.625000  -58163.847656  9862.718750  -48301.128906  297.742340  490.758881   48.149307  867.375427  -46561.359375  -1602.680786
  192.000000  9249.173828  -67399.375000  -58049.597656  9884.456055  -48165.140625  298.398560  662.522034   48.061882  868.953186  -46428.527344  979.350281
  193.000000  9193.314453  -67475.609375  -58159.574219  9965.267578  -48194.304688  300.838165  560.964722   48.193409  866.581726  -46452.941406  868.352905
  194.000000  9092.898438  -67360.187500  -58171.625000  9955.966797  -48215.656250  300.557373  503.298065   48.084293  868.548218  -46478.234375  461.950500
  195.000000  9304.023438  -67545.546875  -58139.914062  9922.094727  -48217.820312  299.534821  664.106506   48.123146  867.846985  -46478.996094  2364.811768
  196.000000  9383.936523  -67418.804688  -57926.789062  9724.239258  -48202.550781  293.561829  831.517761   48.254707  865.480896  -46458.972656  3396.459961
  197.000000  9206.627930  -67287.750000  -57976.144531  9756.846680  -48219.296875  294.546204  661.359375   48.041161  869.328003  -46483.433594  2993.860596
  198.000000  9388.482422  -67620.343750  -58122.656250  9908.005859  -48214.648438  299.109497  766.113464   48.098465  868.292297  -46476.714844  3727.161133
  199.000000  9191.619141  -67563.500000  -58263.269531  10078.151367  -48185.117188  304.245972  503.930634   48.005543  869.973022  -46450.542969  1466.561157
  200.000000  9268.302734  -67803.281250  -58446.980469  10215.972656  -48231.007812  308.406616  494.969696   48.183899  866.752747  -46489.988281  -1051.584717
  201.000000  9246.142578  -67615.382812  -58273.128906  9982.738281  -48290.390625  301.365570  517.216370   48.180695  866.810364  -46549.484375  3282.101807
  202.000000  9359.339844  -67719.492188  -58276.031250  9949.247070  -48326.785156  300.354523  748.902405   47.989361  870.266357  -46592.792969  2779.177490
  203.000000  9269.177734  -67776.781250  -58410.796875  10224.412109  -48186.382812  308.661377  498.843506   48.120140  867.901184  -46447.667969  -530.271301
  204.000000  9258.213867  -67367.429688  -58002.187500  9817.144531  -48185.042969  296.366516  662.383118   48.044941  869.259583  -46449.042969  1532.939453
  205.000000  9344.368164  -67576.140625  -58131.953125  9939.416016  -48192.539062  300.057739  745.797852   47.952797  870.929932  -46459.867188  1127.561890
  206.000000  9264.046875  -67435.078125  -58064.691406  9907.817383  -48156.875000  299.103821  675.863342   48.156227  867.250793  -46416.855469  1525.968140
  207.000000  9444.441406  -67689.046875  -58148.101562  10007.967773  -48140.132812  302.127228  865.940918   48.007744  869.933105  -46405.476562  1015.215027
  208.000000  9106.523438  -67459.835938  -58258.617188  10100.814453  -48157.804688  304.930145  454.786285   47.910439  871.699951  -46426.664062  901.892700
  209.000000  9247.462891  -67180.476562  -57834.859375  9758.968750  -48075.890625  294.610260  703.440125   48.100685  868.252197  -46337.878906  1709.819580
  210.000000  9197.507812  -67216.585938  -57924.937500  9698.644531  -48226.292969  292.789154  672.291565   48.045773  869.244568  -46490.261719  4051.994141
  211.000000  9097.033203  -67372.875000  -58168.292969  9967.191406  -48201.101562  300.896240  440.980255   48.199421  866.473633  -46459.519531  149.369995
  212.000000  9286.264648  -67608.484375  -58222.593750  9999.783203  -48222.812500  301.880127  575.980530   48.233257  865.865784  -46480.007812  1324.991821
  213.000000  9337.861328  -67502.609375  -58066.214844  9838.399414  -48227.816406  297.008179  718.543762   48.252728  865.516418  -46484.308594  1787.222656
  214.000000  9219.362305  -67436.148438  -58125.519531  9986.677734  -48138.843750  301.484497  606.732056   48.053684  869.101440  -46402.527344  193.307220
  215.000000  9302.742188  -67523.000000  -58121.195312  9854.953125  -48266.242188  297.507904  689.254639   48.151646  867.333313  -46526.386719  416.273468
  216.000000  9436.443359  -67561.875000  -58032.160156  9901.111328  -48131.046875  298.901367  789.498291   48.213558  866.219543  -46388.953125  2097.351074
  217.000000  9273.904297  -67503.531250  -58132.683594  10078.761719  -48053.921875  304.264374  588.402344   48.139839  867.546021  -46314.492188  722.330994
  218.000000  9183.419922  -67292.296875  -58002.812500  9911.717773  -48091.093750  299.221558  622.428833   48.054989  869.077881  -46354.730469  1724.369019
  219.000000  9096.073242  -67471.265625  -58277.035156  10088.461914  -48188.574219  304.557220  406.108765   48.046982  869.222656  -46452.500000  1728.423950
  220.000000  9315.687500  -67518.062500  -58101.195312  9977.031250  -48124.164062  301.193268  658.869019   48.143456  867.480896  -46384.605469  1360.345337
  221.000000  9208.847656  -67436.273438  -58126.179688  9983.910156  -48142.269531  301.400940  527.533936   48.211750  866.252014  -46400.242188  2161.895508
  222.000000  9392.917969  -67785.281250  -58296.566406  10046.747070  -48249.820312  303.297913  663.661743   48.139538  867.551453  -46510.402344  540.016113
  223.000000  9139.828125  -67569.265625  -58323.847656  10145.007812  -48178.839844  306.264282  300.045807   48.366806  863.474976  -46431.210938  2516.282227
  224.000000  9252.058594  -67585.750000  -58238.742188  10043.714844  -48195.027344  303.206360  582.198730   48.045326  869.252625  -46459.015625  1778.280029
  225.000000  9412.161133  -67767.843750  -58247.644531  10121.562500  -48126.082031  305.556488  701.938721   48.168850  867.023560  -46385.605469  1730.878418
  226.000000  9407.035156  -67494.117188  -57993.402344  9870.656250  -48122.746094  297.981964  785.122375   48.088890  868.465210  -46385.160156  1269.315918
  227.000000  9191.410156  -67402.390625  -58112.835938  9928.341797  -48184.492188  299.723419  572.920349   48.048466  869.195862  -46448.367188  1198.162964
  228.000000  9427.533203  -67812.960938  -58282.390625  10048.570312  -48233.820312  303.352936  697.477051   48.092617  868.397888  -46496.097656  2579.552734
  229.000000  9353.453125  -67569.906250  -58112.300781  9871.783203  -48240.515625  298.015991  796.777771   48.090630  868.433777  -46502.867188  1840.657959
  230.000000  9380.906250  -67474.085938  -57981.949219  9731.336914  -48250.613281  293.776093  833.996277   47.985668  870.333313  -46516.753906  -1962.077393
  231.000000  9055.069336  -67398.914062  -58237.468750  10001.474609  -48235.992188  301.931183  428.505463   48.049362  869.179626  -46499.832031  2075.424072
  232.000000  9209.651367  -67462.796875  -58151.843750  9990.270508  -48161.574219  301.592957  498.064453   48.273006  865.152771  -46417.335938  -397.023468
  233.000000  9331.105469  -67518.031250  -58092.226562  9946.343750  -48145.882812  300.266876  676.421326   48.228588  865.949585  -46403.246094  447.026733
  234.000000  9152.634766  -67436.898438  -58177.429688  9863.167969  -48314.261719  297.755890  463.216095   48.153439  867.301025  -46574.343750  148.551620
  235.000000  9493.334961  -67814.421875  -58222.734375  9941.050781  -48281.683594  300.107086  850.782898   48.038986  869.367371  -46545.898438  1360.262329
  236.000000  9490.927734  -67485.703125  -57893.074219  9699.771484  -48193.304688  292.823181  1018.577942   48.035362  869.432922  -46457.652344  1246.981201
  237.000000  9154.816406  -67196.539062  -57936.968750  9884.994141  -48051.976562  298.414795  587.421570   48.266476  865.269836  -46307.972656  -1550.044922
  238.000000  8987.404297  -67132.976562  -58048.031250  9981.287109  -48066.742188  301.321747  452.377045   48.139057  867.560120  -46327.343750  971.743103
  239.000000  9177.136719  -67182.468750  -57906.554688  9851.933594  -48054.621094  297.416748  666.949036   48.000679  870.061157  -46320.222656  1688.848511
  240.000000  9282.679688  -67341.718750  -57955.660156  9848.408203  -48107.250000  297.310333  684.785095   48.145824  867.438171  -46367.605469  2640.095459
  241.000000  9203.623047  -67250.289062  -57951.199219  9820.443359  -48130.757812  296.466095  668.259521   48.162838  867.131775  -46390.500000  696.284302
  242.000000  9206.257812  -67541.234375  -58242.363281  10164.284180  -48078.078125  306.846191  483.640381   48.165035  867.092224  -46337.738281  925.136658
  243.000000  9369.878906  -67452.546875  -57987.316406  9789.880859  -48197.437500  295.543457  768.786621   48.188740  866.665649  -46456.242188  1804.099609
  244.000000  9288.961914  -67409.843750  -58011.089844  9930.750000  -48080.339844  299.796112  668.127136   48.180489  866.814087  -46339.441406  -666.053711
  245.000000  9259.767578  -67305.125000  -57940.968750  9894.545898  -48046.421875  298.703156  711.321106   48.114689  867.999512  -46307.902344  715.939209
  246.000000  9381.638672  -67530.250000  -58059.109375  9902.642578  -48156.468750  298.947601  789.766296   48.132889  867.671326  -46417.292969  742.848938
  247.000000  9161.618164  -67165.500000  -57902.839844  9835.198242  -48067.640625  296.911530  603.560852   48.133160  867.666443  -46328.453125  655.983337
  248.000000  9303.720703  -67417.656250  -58015.519531  9985.886719  -48029.632812  301.460602  749.082825   48.110592  868.073425  -46291.261719  -55.466484
  249.000000  9163.988281  -67273.171875  -58005.257812  9964.646484  -48040.609375  300.819397  596.262024   48.165565  867.082642  -46300.250000  1261.855957
  250.000000  9092.298828  -67295.015625  -58098.035156  9992.257812  -48105.777344  301.652954  445.898682   48.117290  867.952576  -46367.164062  730.285583
  251.000000  9346.886719  -67395.039062  -57953.128906  9878.871094  -48074.257812  298.229950  811.021667   48.112637  868.036560  -46335.812500  1224.156738
  252.000000  9298.303711  -67220.039062  -57816.386719  9782.183594  -48034.203125  295.311096  724.201355   48.054317  869.089966  -46297.863281  -146.992859
  253.000000  9360.139648  -67339.507812  -57877.031250  9791.203125  -48085.828125  295.583374  811.658508   48.097023  868.318298  -46347.945312  1126.006104
  254.000000  9416.762695  -67604.039062  -58081.414062  10078.931641  -48002.484375  304.269501  822.287537   47.936192  871.231628  -46270.414062  -760.074219
  255.000000  9192.607422  -67194.414062  -57892.113281  9907.136719  -47984.976562  299.083252  699.298401   48.116703  867.963196  -46246.382812  1473.598633
  256.000000  9111.570312  -67360.500000  -58147.367188  9986.375000  -48160.992188  301.475342  412.568970   48.136066  867.614014  -46421.699219  3377.001465
  257.000000  9281.353516  -67426.812500  -58049.765625  9851.283203  -48198.484375  297.397125  705.038635   48.163853  867.113464  -46458.187500  189.565292
  258.000000  9167.459961  -67503.781250  -58226.820312  9999.716797  -48227.101562  301.878113  445.475098   48.175182  866.909546  -46486.394531  1068.060791
  259.000000  9075.433594  -67573.968750  -58389.632812  10153.361328  -48236.273438  306.516449  339.665070   48.173538  866.939148  -46495.628906  2994.934814
  260.000000  9211.292969  -67471.796875  -58162.921875  10024.951172  -48137.968750  302.639923  520.869934   48.195919  866.536560  -46396.515625  1877.500732
  261.000000  9064.810547  -67315.304688  -58149.457031  9935.185547  -48214.273438  299.930023  388.356842   48.121529  867.876160  -46475.507812  349.843475
  262.000000  9261.633789  -67663.718750  -58297.183594  10108.713867  -48188.468750  305.168610  486.483063   48.296024  864.740479  -46443.398438  1358.737305
  263.000000  9242.430664  -67370.890625  -58028.863281  9750.375977  -48278.488281  294.350861  638.771362   48.259033  865.403320  -46534.753906  333.000824
  264.000000  9365.552734  -67457.046875  -57990.125000  9895.899414  -48094.226562  298.744019  805.684875   48.076122  868.695801  -46357.101562  2775.840576
  265.000000  9526.440430  -67530.937500  -57908.410156  9756.184570  -48152.226562  294.526245  930.316406   48.199211  866.477417  -46410.652344  -1542.394897
  266.000000  9609.841797  -67787.000000  -58067.054688  9997.366211  -48069.687500  301.807159  1003.290710   48.102314  868.222839  -46331.613281  737.335144
  267.000000  9281.820312  -67358.835938  -57981.480469  9826.984375  -48154.496094  296.663574  659.134888   48.150623  867.351746  -46414.679688  3065.067383
  268.000000  9148.660156  -67360.718750  -58109.738281  9882.614258  -48227.125000  298.342957  506.005280   48.290031  864.847778  -46482.269531  -181.547668
  269.000000  9046.189453  -67151.984375  -58007.843750  9806.546875  -48201.296875  296.046570  442.444977   48.021095  869.691284  -46466.160156  -186.444763
  270.000000  9155.111328  -67405.640625  -58148.660156  9885.970703  -48262.687500  298.444275  493.284515   48.208088  866.317810  -46520.792969  1813.003540
  271.000000  9176.513672  -67294.250000  -58010.402344  9803.787109  -48206.617188  295.963257  617.897156   48.031094  869.510193  -46471.117188  1696.956909
  272.000000  9374.562500  -67702.500000  -58229.230469  10029.733398  -48199.496094  302.784302  769.054443   48.069107  868.822571  -46462.625000  1883.274414
  273.000000  9387.344727  -67633.281250  -58144.625000  9988.884766  -48155.742188  301.551117  746.277161   48.050320  869.162292  -46419.546875  3130.517578
  274.000000  9290.505859  -67429.375000  -58037.406250  9738.762695  -48298.644531  294.000275  656.818054   48.174049  866.929932  -46557.980469  1754.147827
  275.000000  9369.558594  -67556.875000  -58088.179688  9889.529297  -48198.648438  298.551727  761.365479   48.123459  867.841309  -46459.812500  -1150.716064
  276.000000  9305.892578  -67656.000000  -58245.050781  9982.861328  -48262.187500  301.369293  567.551880   48.115726  867.980774  -46523.628906  1600.723999
  277.000000  9034.986328  -67304.843750  -58176.609375  9967.990234  -48208.617188  300.920349  377.739624   48.111252  868.061523  -46470.222656  -270.391907
  278.000000  9115.842773  -67182.500000  -57965.890625  9818.707031  -48147.183594  296.413696  551.319519   48.009663  869.898376  -46412.460938  390.126373
  279.000000  9343.832031  -67716.531250  -58274.929688  10126.628906  -48148.300781  305.709442  671.980896   48.224804  866.017578  -46405.800781  1441.164551
  280.000000  9309.242188  -67457.593750  -58054.609375  9830.220703  -48224.390625  296.761261  707.501038   48.010757  869.878540  -46489.625000  -122.482903
  281.000000  9296.197266  -67483.960938  -58087.953125  10053.628906  -48034.324219  303.505676  605.235657   48.311489  864.463684  -46288.695312  682.082581
  282.000000  9298.359375  -67292.718750  -57894.000000  9708.939453  -48185.062500  293.099945  779.777161   48.075726  868.703003  -46447.949219  4221.592285
  283.000000  9226.136719  -67330.265625  -57991.210938  9938.750000  -48052.460938  300.037628  615.761230   48.235004  865.834412  -46309.593750  -70.048691
  284.000000  9167.523438  -67375.218750  -58111.652344  9986.754883  -48124.898438  301.486816  520.957520   48.096516  868.327515  -46387.035156  906.286377
  285.000000  9175.830078  -67526.210938  -58249.843750  10098.453125  -48151.390625  304.858856  424.928314   48.201336  866.439209  -46409.742188  352.041779
  286.000000  9229.525391  -67604.335938  -58275.187500  10133.855469  -48141.332031  305.927582  484.963257   48.294765  864.763000  -46396.304688  582.293457
  287.000000  9371.408203  -67739.140625  -58273.949219  9981.163086  -48292.785156  301.318024  737.634033   48.042286  869.307678  -46556.882812  156.430511
  288.000000  9455.930664  -67876.906250  -58323.222656  10142.118164  -48181.105469  306.177032  677.136047   48.276688  865.086853  -46436.734375  1199.180054
  289.000000  9094.272461  -67419.968750  -58233.453125  9950.831055  -48282.621094  300.402374  302.340912   48.373051  863.363525  -46534.765625  648.720337
  290.000000  9202.212891  -67541.765625  -58252.117188  9944.057617  -48308.058594  300.197845  543.242615   48.092957  868.391724  -46570.324219  -792.463379
  291.000000  9224.638672  -67319.554688  -57993.210938  9826.401367  -48166.808594  296.645966  692.006287   47.984505  870.354431  -46432.992188  2000.549316
  292.000000  9288.923828  -67413.632812  -58029.566406  9853.120117  -48176.445312  297.452545  666.233582   48.229015  865.941956  -46433.792969  2753.198242
  293.000000  9412.615234  -67404.507812  -57885.152344  9793.500977  -48091.652344  295.652740  748.261475   48.253750  865.498047  -46348.109375  1678.641113
  294.000000  9315.648438  -67280.429688  -57867.683594  9845.291016  -48022.390625  297.216217  772.924988   48.137344  867.591003  -46283.050781  -733.925903
  295.000000  9399.701172  -67383.679688  -57885.929688  9782.952148  -48102.976562  295.334290  822.325500   48.280560  865.017456  -46358.464844  768.532043
  296.000000  9215.698242  -67343.593750  -58023.488281  9801.970703  -48221.515625  295.908447  654.688538   48.082191  868.586182  -46484.171875  -285.451111
  297.000000  9296.652344  -67541.125000  -58149.855469  9989.953125  -48159.902344  301.583374  621.133240   48.158722  867.205872  -46419.792969  851.161743
  298.000000  9197.971680  -67245.039062  -57947.105469  9797.302734  -48149.804688  295.767517  604.239990   48.213966  866.212219  -46407.699219  2670.927979
  299.000000  9291.841797  -67658.703125  -58274.488281  10048.896484  -48225.593750  303.362793  543.423584   48.252304  865.523987  -46482.101562  -647.411621
  300.000000  9133.634766  -67327.718750  -58090.921875  9933.602539  -48157.320312  299.882233  505.816803   48.223034  866.049316  -46414.886719  4525.620605
  301.000000  9412.142578  -67444.031250  -57929.765625  9726.132812  -48203.632812  293.618988  893.088196   48.170601  866.992004  -46463.093750  1005.664124
  302.000000  9326.771484  -67662.109375  -58232.160156  10051.710938  -48180.449219  303.447754  648.709473   48.158329  867.212952  -46440.351562  2741.162109
  303.000000  9317.161133  -67462.640625  -58039.664062  9880.664062  -48159.000000  298.284088  649.733215   48.229099  865.940430  -46416.347656  -823.703003
  304.000000  9295.385742  -67698.828125  -58314.519531  10035.169922  -48279.351562  302.948425  557.812927   48.180973  866.805359  -46538.437500  -840.823853
  305.000000  9369.778320  -67535.742188  -58058.289062  9882.398438  -48175.890625  298.336456  703.478333   48.136681  867.602966  -46436.578125  671.532776
  306.000000  9450.648438  -67654.984375  -58099.734375  9905.631836  -48194.101562  299.037842  775.954285   48.137249  867.592712  -46454.765625  2145.002441
  307.000000  9066.094727  -67306.812500  -58139.230469  9969.520508  -48169.710938  300.966553  335.744537   48.275532  865.107544  -46425.378906  2550.211670
  308.000000  9125.919922  -67233.343750  -58000.960938  9943.058594  -48057.902344  300.167694  438.840973   48.280075  865.026123  -46313.406250  -1304.944092
  309.000000  9194.970703  -67423.632812  -58138.488281  10059.674805  -48078.812500  303.688171  513.469543   48.175297  866.907532  -46338.101562   29.397326
  310.000000  9402.013672  -67387.968750  -57881.566406  9708.714844  -48172.851562  293.093170  873.750916   48.064899  868.898682  -46436.132812  -259.733856
  311.000000  9311.322266  -67569.187500  -58163.968750  9939.304688  -48224.664062  300.054352  707.762695   48.092388  868.402039  -46486.949219  2933.965820
  312.000000  9396.898438  -67683.906250  -58187.207031  9885.677734  -48301.531250  298.435455  787.692139   48.122776  867.853638  -46562.718750  1241.776611
  313.000000  9377.253906  -67482.859375  -58010.261719  9825.818359  -48184.445312  296.628357  756.145447   48.174988  866.913086  -46443.746094  463.260315
  314.000000  9061.383789  -67278.109375  -58113.015625  9967.656250  -48145.359375  300.910248  378.031006   48.117802  867.943359  -46406.726562  2578.679688
  315.000000  9452.886719  -67434.406250  -57874.894531  9720.085938  -48154.808594  293.436432  903.255615   48.166359  867.068359  -46414.421875   79.136848
  316.000000  9228.146484  -67444.015625  -58116.179688  9861.482422  -48254.695312  297.705017  587.197449   48.139305  867.555664  -46515.285156  1248.826538
  317.000000  9018.976562  -67390.250000  -58269.960938  10023.574219  -48246.386719  302.598358  295.002899   48.065815  868.882080  -46509.632812  581.226257
  318.000000  9143.751953  -67316.312500  -58069.710938  9806.654297  -48263.054688  296.049835  507.111237   48.153049  867.308044  -46523.148438  -421.819702
  319.000000  9233.970703  -67683.085938  -58357.378906  10241.652344  -48115.726562  309.181854  421.715820   48.238388  865.773682  -46372.738281  928.371582
  320.000000  9147.003906  -67194.718750  -57951.882812  9825.406250  -48126.476562  296.615936  538.509460   48.111080  868.064636  -46388.085938  -2214.426514
  321.000000  9214.572266  -67574.906250  -58261.640625  10061.283203  -48200.359375  303.736725  475.796295   48.227325  865.972290  -46457.769531  178.953674
  322.000000  9020.397461  -67179.875000  -58054.945312  9969.233398  -48085.710938  300.957886  373.217529   48.189816  866.646301  -46344.476562  3053.896973
  323.000000  8929.454102  -67139.687500  -58107.757812  10112.539062  -47995.218750  305.284088  237.884598   48.198143  866.496582  -46253.683594  -1267.587646
  324.000000  9220.090820  -67405.875000  -58088.957031  9956.975586  -48131.980469  300.587830  556.495972   48.184231  866.746765  -46390.949219  -935.594055
  325.000000  9406.519531  -67549.742188  -58046.289062  9874.635742  -48171.652344  298.102142  730.391418   48.132061  867.686218  -46432.503906  1495.848511
  326.000000  9214.332031  -67326.117188  -58012.906250  9841.004883  -48171.902344  297.086823  602.470886   48.156307  867.249329  -46431.878906  1841.763916
  327.000000  9231.785156  -67342.289062  -58022.578125  9830.441406  -48192.136719  296.767914  653.163208   48.039032  869.366516  -46456.351562  2442.583740
  328.000000  9114.178711  -67420.437500  -58193.027344  10149.341797  -48043.687500  306.395111  449.856537   48.201931  866.428467  -46302.015625  1795.102783
  329.000000  9217.588867  -67471.929688  -58157.035156  10015.085938  -48141.949219  302.342102  515.066650   48.246662  865.625183  -46398.660156  1784.921265
  330.000000  9065.833984  -67412.609375  -58247.625000  10068.359375  -48179.265625  303.950317  331.272583   48.234272  865.847534  -46436.425781  203.578125
  331.000000  9474.896484  -67636.578125  -58060.800781  9842.089844  -48218.710938  297.119568  834.031006   48.044910  869.260132  -46482.710938  -1116.204590
  332.000000  9271.269531  -67474.156250  -58096.660156  9948.200195  -48148.460938  300.322906  607.986145   48.156284  867.249756  -46408.437500  2055.042236
  333.000000  9346.658203  -67323.468750  -57876.503906  9793.005859  -48083.500000  295.637787  740.593079   48.168831  867.023865  -46343.023438   16.658161
  334.000000  9324.576172  -67538.734375  -58111.738281  9958.260742  -48153.476562  300.626617  644.258545   48.194527  866.561584  -46412.070312  1359.472168
  335.000000  9285.125977  -67651.687500  -58267.359375  10060.346680  -48207.011719  303.708466  570.226318   48.110706  868.071350  -46468.636719  1320.653687
  336.000000  9282.585938  -67524.320312  -58135.761719  9769.997070  -48365.765625  294.943207  639.404480   48.100098  868.262817  -46627.773438  1104.283325
  337.000000  9409.794922  -67678.765625  -58164.343750  9987.650391  -48176.695312  301.513855  760.045227   48.034760  869.443848  -46441.062500  2032.475464
  338.000000  9190.437500  -67524.578125  -58231.570312  10046.118164  -48185.453125  303.278931  496.624878   48.147583  867.406494  -46445.746094  -875.522278
  339.000000  9333.755859  -67472.921875  -58039.941406  9890.425781  -48149.515625  298.578766  640.595276   48.184155  866.748169  -46408.484375  1953.259033
  340.000000  9122.914062  -67249.984375  -58021.414062  9947.284180  -48074.128906  300.295258  504.698975   48.197121  866.514954  -46332.632812  2035.456299
  341.000000  9080.575195  -67218.523438  -58036.160156  9860.074219  -48176.085938  297.662506  443.789215   48.155632  867.261536  -46436.085938  2063.714600
  342.000000  9196.779297  -67358.687500  -58051.089844  9838.091797  -48213.000000  296.998871  649.903137   47.952675  870.932129  -46480.335938   33.910355
  343.000000  9238.687500  -67527.218750  -58190.121094  9925.173828  -48264.945312  299.627808  551.354675   48.173233  866.944641  -46524.308594  1536.692261
  344.000000  9239.195312  -67272.882812  -57935.945312  9770.066406  -48165.878906  294.945282  697.510559   48.061558  868.959045  -46429.277344  1211.308594
  345.000000  9391.881836  -67613.468750  -58116.363281  9970.495117  -48145.867188  300.995972  717.161621   48.211472  866.257019  -46403.851562  1944.553833
  346.000000  9337.224609  -67407.835938  -57980.878906  9831.537109  -48149.343750  296.800995  720.666565   48.266380  865.271545  -46405.343750  1126.707397
  347.000000  9106.696289  -67062.031250  -57862.152344  9881.244141  -47980.906250  298.301605  580.656372   48.159107  867.198914  -46240.781250  329.445251
  348.000000  9206.657227  -67299.406250  -57985.917969  9785.144531  -48200.773438  295.400482  600.236816   48.226902  865.979858  -46458.199219  -2053.035400
  349.000000  9155.735352  -67546.304688  -58293.414062  10079.265625  -48214.148438  304.279602  447.079956   48.277359  865.074768  -46469.750000  366.723450
  350.000000  9379.644531  -67536.671875  -58064.789062  9933.183594  -48131.605469  299.869568  773.999329   48.183273  866.763977  -46390.609375  632.937012
  351.000000  9331.328125  -67465.554688  -58021.062500  9820.433594  -48200.628906  296.465820  729.637207   48.110924  868.067444  -46462.246094  2243.137695
  352.000000  9540.846680  -67844.367188  -58207.656250  10066.601562  -48141.054688  303.897278  741.894348   48.356171  863.664856  -46393.808594  454.675446
  353.000000  9354.126953  -67321.937500  -57863.781250  9740.216797  -48123.562500  294.044159  816.364746   48.207638  866.325928  -46381.683594  1213.580200
  354.000000  9287.912109  -67482.023438  -58096.648438  9966.896484  -48129.750000  300.887329  647.428467   48.166397  867.067688  -46389.363281  2019.176270
  355.000000  9373.023438  -67664.187500  -58182.269531  9954.896484  -48227.375000  300.525055  658.830322   48.184902  866.734680  -46486.320312  -2445.627441
  356.000000  9243.697266  -67396.796875  -58053.972656  9998.208008  -48055.765625  301.832581  610.101990   48.181046  866.804077  -46314.847656  2656.672607
  357.000000  9475.816406  -67844.351562  -58271.894531  10059.628906  -48212.265625  303.686798  747.385742   48.305996  864.561951  -46466.832031  1959.816162
  358.000000  9294.230469  -67409.734375  -58015.167969  9710.348633  -48304.820312  293.142487  688.059753   48.184750  866.737427  -46563.769531  -708.822144
  359.000000  9258.564453  -67324.984375  -57959.476562  9870.505859  -48088.968750  297.977417  651.515076   48.246506  865.627991  -46345.687500  -310.885132
  360.000000  9139.312500  -67158.601562  -57928.746094  9881.387695  -48047.359375  298.305939  569.453247   48.082649  868.577881  -46309.996094  -1636.989990
  361.000000  9278.195312  -67437.859375  -58050.871094  9932.876953  -48117.992188  299.860321  688.156738   48.158340  867.212769  -46377.894531  548.647461
  362.000000  9367.787109  -67733.281250  -58271.804688  10078.261719  -48193.542969  304.249298  532.236084   48.368568  863.443481  -46445.851562   -0.223717
  363.000000  9317.067383  -67509.984375  -58095.042969  9860.748047  -48234.296875  297.682831  701.261475   48.174484  866.922119  -46493.617188  3194.625732
  364.000000  9346.382812  -67608.859375  -58158.804688  9861.783203  -48297.023438  297.714081  746.687073   48.265041  865.295593  -46553.070312  -935.678833
  365.000000  9362.346680  -67463.171875  -58001.703125  9722.139648  -48279.562500  293.498444  768.896667   48.192638  866.595581  -46538.226562  2984.938965
  366.000000  9241.382812  -67577.289062  -58233.066406  10078.110352  -48154.957031  304.244720  498.205444   48.189713  866.648193  -46413.726562  1242.580200
  367.000000  9055.143555  -67310.437500  -58149.984375  9991.445312  -48158.539062  301.628418  389.037445   48.173035  866.948242  -46417.910156  842.688477
  368.000000  9283.843750  -67417.929688  -58027.695312  9946.947266  -48080.750000  300.285095  666.235229   48.127415  867.770020  -46341.769531  185.650024
  369.000000  9220.880859  -67244.804688  -57923.984375  9746.570312  -48177.414062  294.235962  646.753601   48.193920  866.572510  -46436.031250  851.341125
  370.000000  9472.640625  -67599.484375  -58032.863281  9924.734375  -48108.128906  299.614502  860.205566   48.191654  866.613281  -46366.828125  2232.397217
  371.000000  9258.189453  -67405.203125  -58054.445312  10002.017578  -48052.429688  301.947571  613.817871   48.205173  866.370239  -46310.640625  -573.858887
  372.000000  9209.363281  -67207.796875  -57899.242188  9874.103516  -48025.140625  298.086029  687.877441   48.004059  869.999878  -46290.617188  1839.473877
  373.000000  9356.638672  -67592.328125  -58135.589844  10017.771484  -48117.820312  302.423187  748.705017   48.173611  866.937866  -46377.171875  1411.348145
  374.000000  9168.742188  -67410.187500  -58133.457031  9846.216797  -48287.242188  297.244171  524.427673   48.111660  868.054138  -46548.832031  2837.759277
  375.000000  9359.211914  -67784.234375  -58331.308594  10135.498047  -48195.812500  305.977173  610.458801   48.186321  866.709167  -46454.703125  -900.177612
  376.000000  9175.754883  -67452.234375  -58175.054688  10014.875000  -48160.179688  302.335724  466.093262   48.255669  865.463623  -46416.566406  -1885.870483
  377.000000  9396.703125  -67570.046875  -58070.527344  9846.099609  -48224.429688  297.240631  800.631836   47.980560  870.425964  -46490.757812  1978.473511
  378.000000  9389.271484  -67695.125000  -58205.238281  9921.140625  -48284.097656  299.506012  710.208008   48.089893  868.447083  -46546.472656  2849.182617
  379.000000  9376.960938  -67481.515625  -57998.828125  9908.295898  -48090.531250  299.118256  773.355774   48.189816  866.646301  -46349.296875  4199.893066
  380.000000  9401.181641  -67649.906250  -58143.714844  9838.254883  -48305.460938  297.003815  761.308777   48.147186  867.413635  -46565.765625   44.625530
  381.000000  9334.381836  -67719.921875  -58286.984375  10143.336914  -48143.648438  306.213837  621.512085   48.102386  868.221497  -46405.574219  1552.464844
  382.000000  9200.515625  -67345.078125  -58049.871094  9964.886719  -48084.984375  300.826660  615.450256   48.235855  865.819153  -46342.085938  503.222778
  383.000000  9235.125000  -67435.812500  -58103.378906  10025.205078  -48078.171875  302.647583  533.153931   48.242870  865.693237  -46335.019531  -684.467285
  384.000000  9333.981445  -67525.140625  -58094.785156  9939.574219  -48155.210938  300.062500  713.201477   48.111443  868.058105  -46416.808594  -125.721581
  385.000000  9343.724609  -67585.296875  -58141.234375  9932.954102  -48208.281250  299.862640  696.409485   48.143063  867.487976  -46468.738281  999.251892
  386.000000  9083.744141  -67327.875000  -58150.695312  9979.880859  -48170.812500  301.279297  421.171234   48.170147  867.000183  -46430.289062  -899.288574
  387.000000  9159.187500  -67181.500000  -57923.996094  9830.945312  -48093.050781  296.783142  625.093445   48.178017  866.858582  -46352.242188  -334.678833
  388.000000  9428.525391  -67791.679688  -58254.871094  10092.129883  -48162.742188  304.667999  687.704102   48.127205  867.773804  -46423.769531  -625.466492
  389.000000  9294.596680  -67509.585938  -58111.664062  9923.095703  -48188.570312  299.565033  757.739563   47.956676  870.859497  -46455.761719  653.700867
  390.000000  9338.257812  -67600.507812  -58155.496094  9844.354492  -48311.140625  297.187958  719.308838   48.113911  868.013550  -46572.648438  2364.079102
  391.000000  9039.294922  -67288.281250  -58147.250000  9993.916992  -48153.332031  301.703033  370.495728   48.153122  867.306702  -46413.421875  325.456757
  392.000000  9051.443359  -67315.171875  -58160.613281  9970.029297  -48190.585938  300.981903  376.967194   48.121040  867.884949  -46451.835938  3411.443115
  393.000000  9220.638672  -67581.328125  -58258.609375  10059.587891  -48199.023438  303.685547  529.489929   48.213566  866.219421  -46456.929688  -661.097107
  394.000000  9012.215820  -67222.070312  -58109.691406  10026.552734  -48083.140625  302.688263  423.345306   47.989594  870.262146  -46349.140625  -302.146332
  395.000000  9220.452148  -67215.484375  -57885.269531  9645.501953  -48239.765625  291.184845  675.543701   48.063301  868.927551  -46503.101562  336.266876
  396.000000  9083.267578  -67352.640625  -58181.468750  9860.253906  -48321.214844  297.667938  376.559479   48.062389  868.944031  -46584.585938  -2936.087891
  397.000000  9125.560547  -67434.539062  -58206.007812  10051.781250  -48154.226562  303.449890  468.052338   48.088154  868.478455  -46416.664062  1432.641602
  398.000000  9169.262695  -67352.093750  -58082.414062  9956.755859  -48125.656250  300.581207  548.040466   48.153694  867.296448  -46385.726562  1667.526367
  399.000000  9165.644531  -67519.937500  -58251.773438  10180.314453  -48071.460938  307.330139  504.037750   48.197525  866.507690  -46329.949219  1402.418945
  400.000000  9264.941406  -67535.796875  -58167.628906  10069.236328  -48098.390625  303.976837  605.682800   48.124207  867.827820  -46359.527344  1244.867065
  401.000000  9489.716797  -67570.171875  -57982.660156  9840.179688  -48142.480469  297.061920  900.269287   48.137920  867.580627  -46403.121094   72.383362
  402.000000  9302.235352  -67501.914062  -58097.992188  9908.274414  -48189.718750  299.117615  700.257629   48.118813  867.925110  -46451.050781  3093.649170
  403.000000  9419.092773  -67701.703125  -58188.285156  10022.332031  -48165.953125  302.560852  743.262756   48.171169  866.981812  -46425.394531  1628.032349
  404.000000  9060.104492  -67316.015625  -58157.750000  10006.724609  -48151.023438  302.089691  334.830292   48.212875  866.231812  -46408.957031  1603.966064
  405.000000  9102.450195  -67076.343750  -57879.328125  9689.633789  -48189.695312  292.517120  493.759186   48.162792  867.132568  -46449.437500  -144.932892
  406.000000  9293.316406  -67405.765625  -58007.660156  9897.454102  -48110.207031  298.790955  688.592041   48.146214  867.431152  -46370.546875  446.573151
  407.000000  9282.103516  -67429.250000  -58046.796875  9984.254883  -48062.542969  301.411346  662.423950   48.128304  867.753967  -46323.531250  764.798523
  408.000000  9062.024414  -67295.781250  -58138.234375  10015.453125  -48122.781250  302.353180  430.186401   48.049515  869.176880  -46386.617188  1810.229980
  409.000000  9167.648438  -67594.656250  -58335.988281  10160.636719  -48175.351562  306.736084  443.050415   48.156296  867.249573  -46435.328125  -1349.820679
  410.000000  9269.963867  -67530.945312  -58161.878906  9984.296875  -48177.582031  301.412628  565.107178   48.188843  866.663818  -46436.382812  509.854584
  411.000000  9276.740234  -67635.281250  -58254.148438  10018.314453  -48235.835938  302.439575  587.753662   48.146290  867.429810  -46496.175781  2413.059570
  412.000000  9395.630859  -67763.203125  -58268.515625  10063.968750  -48204.546875  303.817810  793.320984   47.948891  871.000916  -46472.019531  1485.906860
  413.000000  9084.052734  -67294.398438  -58105.308594  9973.374023  -48131.933594  301.082886  527.542419   48.057335  869.035400  -46395.488281  1886.033325
  414.000000  9143.517578  -67529.148438  -58295.804688  10031.486328  -48264.320312  302.837219  394.420990   48.177635  866.865417  -46523.527344  -196.006989
  415.000000  9595.218750  -67746.335938  -58037.984375  9876.624023  -48161.359375  298.162109  983.083496   48.250782  865.551270  -46417.921875  2507.946533
  416.000000  9318.722656  -67626.125000  -58211.957031  9978.704102  -48233.253906  301.243774  573.883057   48.167183  867.053528  -46492.835938   43.264622
  417.000000  9178.625977  -67319.296875  -58037.441406  9801.505859  -48235.937500  295.894409  549.920837   48.250538  865.555664  -46492.507812  -123.164421
  418.000000  9508.062500  -67788.335938  -58187.796875  9901.819336  -48285.976562  298.922729  838.979004   48.113609  868.018982  -46547.496094  2390.675537
  419.000000  9246.413086  -67660.265625  -58312.496094  10144.031250  -48168.464844  306.234802  556.275330   48.160698  867.170288  -46428.281250  -678.578491
  420.000000  9325.312500  -67469.617188  -58038.285156  9821.888672  -48216.398438  296.509735  759.057312   48.020481  869.702393  -46481.281250  514.535461
  421.000000  9130.636719  -67538.781250  -58322.664062  10201.893555  -48120.769531  307.981567  415.055695   48.158749  867.205383  -46380.656250  2552.841309
  422.000000  9000.773438  -67116.000000  -58017.250000  9788.148438  -48229.101562  295.491150  366.173798   48.196968  866.517700  -46487.609375  -726.370300
  423.000000  9324.674805  -67539.250000  -58107.539062  9934.026367  -48173.511719  299.895020  620.695618   48.287868  864.886536  -46428.734375  2137.893066
  424.000000  9197.612305  -67423.070312  -58127.136719  9879.232422  -48247.906250  298.240875  559.164307   48.088028  868.480774  -46510.351562  760.137634
  425.000000  9114.199219  -67244.320312  -58030.789062  9934.828125  -48095.960938  299.919220  479.160126   48.218685  866.127441  -46353.683594  2600.400879
  426.000000  9061.791016  -67376.187500  -58213.933594  10073.891602  -48140.042969  304.117371  387.699310   48.142311  867.501465  -46400.523438  2588.372559
  427.000000  9169.457031  -67332.781250  -58056.726562  9885.707031  -48171.019531  298.436310  584.539368   48.188683  866.666687  -46429.828125  507.528564
  428.000000  9269.748047  -67622.843750  -58266.062500  10007.259766  -48258.804688  302.105835  512.468201   48.270069  865.205444  -46514.671875  3523.392578
  429.000000  9030.361328  -67233.906250  -58103.097656  9855.480469  -48247.617188  297.523834  384.824738   48.184788  866.736755  -46506.566406  1462.984131
  430.000000  9215.919922  -67394.640625  -58077.089844  9861.119141  -48215.968750  297.694061  569.446594   48.128864  867.743835  -46476.937500  2468.875244
  431.000000  9214.832031  -67501.835938  -58190.945312  9935.666016  -48255.281250  299.944519  575.544006   48.052807  869.117310  -46518.996094  984.657898
  432.000000  9294.107422  -67585.796875  -58193.101562  9943.208008  -48249.894531  300.172211  658.548279   48.200142  866.460632  -46508.289062  2320.551270
  433.000000  9382.375000  -67766.414062  -58286.765625  10086.937500  -48199.828125  304.511200  651.992981   48.217793  866.143494  -46457.582031  -319.113892
  434.000000  9238.169922  -67518.437500  -58178.957031  9989.240234  -48189.718750  301.561859  483.191498   48.260067  865.384766  -46445.945312  796.382996
  435.000000  9049.671875  -67416.031250  -58267.230469  10091.914062  -48175.316406  304.661438  274.877472   48.145523  867.443604  -46435.683594  616.507141
  436.000000  9574.955078  -67911.062500  -58239.359375  9996.947266  -48242.414062  301.794525  834.467102   48.179352  866.834534  -46501.558594  1515.635376
  437.000000  9067.283203  -67298.804688  -58134.437500  9938.654297  -48195.781250  300.034729  349.123199   48.242271  865.703979  -46452.652344  -782.982178
  438.000000  9317.889648  -67586.859375  -58155.058594  9917.821289  -48237.238281  299.405823  687.967224   48.126091  867.793884  -46498.308594  1226.779663
  439.000000  9360.054688  -67519.617188  -58069.054688  9827.294922  -48241.757812  296.672943  688.449280   48.235050  865.833618  -46498.890625  -1384.183716
  440.000000  9228.185547  -67678.718750  -58353.269531  10041.064453  -48312.203125  303.126373  453.985748   48.203743  866.395935  -46570.464844  -430.667633
  441.000000  9208.691406  -67384.406250  -58080.304688  9848.118164  -48232.187500  297.301575  571.724304   48.125599  867.802734  -46493.273438  1055.210693
  442.000000  9215.630859  -67476.359375  -58165.050781  9901.541992  -48263.507812  298.914368  562.508667   48.045509  869.249329  -46527.488281  1421.794434
  443.000000  9377.049805  -67870.812500  -58391.406250  10150.664062  -48240.742188  306.435028  602.606689   48.318359  864.340759  -46494.863281  -708.917419
  444.000000  9152.720703  -67471.984375  -58225.074219  10036.599609  -48188.476562  302.991577  476.131592   48.208515  866.310181  -46446.566406  -1347.405029
  445.000000  9219.082031  -67418.804688  -58093.207031  9864.136719  -48229.070312  297.785126  559.332825   48.111519  868.056702  -46490.664062  490.023254
  446.000000  9396.291016  -67436.046875  -57941.136719  9718.099609  -48223.039062  293.376465  832.750305   48.176674  866.882751  -46482.281250  -2324.983887
  447.000000  8937.183594  -67136.281250  -58088.640625  9917.500000  -48171.140625  299.396118  277.820526   48.071045  868.787598  -46434.199219  585.596130
  448.000000  9172.742188  -67483.820312  -58216.691406  10181.806641  -48034.882812  307.375183  513.900146   48.013828  869.822876  -46300.007812  1810.807373
  449.000000  9155.221680  -67101.828125  -57831.226562  9786.945312  -48044.281250  295.454834  630.101624   48.123386  867.842651  -46305.449219  1182.551636
  450.000000  9167.679688  -67207.703125  -57938.882812  9957.011719  -47981.871094  300.588928  505.019073   48.215450  866.185547  -46239.710938  1847.421387
  451.000000  9374.254883  -67551.328125  -58078.503906  9913.041016  -48165.460938  299.261505  699.537598   48.290752  864.834900  -46420.578125  1719.027344
  452.000000  9473.720703  -67576.328125  -58007.562500  9746.743164  -48260.820312  294.241180  883.292786   48.231445  865.898315  -46518.082031  1727.332642
  453.000000  9047.392578  -67481.664062  -58340.265625  10134.970703  -48205.296875  305.961273  312.881836   48.050755  869.154419  -46469.085938  761.727539
  454.000000  9186.516602  -67412.554688  -58111.433594  9985.333008  -48126.101562  301.443909  498.331635   48.116844  867.960632  -46387.503906  -137.053757
  455.000000  9260.382812  -67448.812500  -58085.042969  9834.240234  -48250.804688  296.882599  621.392151   48.185867  866.717346  -46509.714844  1308.331665
  456.000000  9274.740234  -67412.171875  -58043.167969  9944.157227  -48099.011719  300.200867  683.486572   48.218304  866.134277  -46356.750000  -237.325027
  457.000000  9475.154297  -67704.718750  -58129.667969  10001.373047  -48128.296875  301.928131  824.211121   48.144463  867.462708  -46388.703125  1143.569946
  458.000000  9308.584961  -67551.265625  -58146.531250  9861.603516  -48284.929688  297.708679  660.154846   48.066940  868.861755  -46548.136719  2985.257568
  459.000000  9246.552734  -67525.484375  -58170.750000  10033.718750  -48137.031250  302.904602  550.510864   48.064678  868.902649  -46400.320312  -731.671143
  460.000000  9150.533203  -67512.546875  -58269.214844  10142.976562  -48126.238281  306.202942  395.152740   48.205345  866.367126  -46384.441406  2118.905273
  461.000000  9279.929688  -67331.968750  -57948.300781  9811.179688  -48137.121094  296.186432  753.707703   47.971287  870.594238  -46403.781250  -1774.267090
  462.000000  8911.003906  -67192.390625  -58181.425781  10018.334961  -48163.089844  302.440186  303.634125   48.047882  869.206421  -46426.984375  502.455719
  463.000000  9434.653320  -67846.593750  -58316.390625  10100.403320  -48215.988281  304.917725  760.745911   48.119362  867.915222  -46477.300781  716.254761
  464.000000  9181.004883  -67282.093750  -57998.898438  9964.702148  -48034.195312  300.821075  565.769775   48.152954  867.309753  -46294.292969  2484.916260
  465.000000  9349.607422  -67590.718750  -58139.304688  9996.979492  -48142.324219  301.795502  635.488831   48.318008  864.347046  -46396.457031  -2060.253662
  466.000000  9438.091797  -67784.921875  -58246.503906  10011.685547  -48234.820312  302.239441  653.104309   48.284180  864.952576  -46490.175781  3140.355713
  467.000000  9328.982422  -67530.265625  -58099.039062  9962.980469  -48136.058594  300.769104  732.679688   48.126732  867.782288  -46397.105469  1359.861206
  468.000000  9092.230469  -67421.109375  -58237.597656  10032.528320  -48205.070312  302.868652  390.523834   48.229221  865.938232  -46462.414062  1829.625732
  469.000000  9186.417969  -67179.531250  -57892.437500  9730.331055  -48162.105469  293.745728  654.743408   48.066628  868.867432  -46425.324219  3197.386719
  470.000000  9254.929688  -67444.562500  -58085.652344  9834.697266  -48250.953125  296.896393  615.085999   48.039394  869.359985  -46515.152344  1752.328369
  471.000000  9290.612305  -67394.109375  -58006.066406  9754.693359  -48251.375000  294.481201  741.955505   48.075886  868.700073  -46514.257812  775.469360
  472.000000  9082.869141  -67326.609375  -58141.859375  10027.816406  -48114.042969  302.726410  349.188141   48.136982  867.597534  -46374.718750  582.958618
  473.000000  9357.769531  -67707.250000  -58252.175781  9983.020508  -48269.156250  301.374084  631.036926   48.170498  866.993896  -46528.621094  3729.345215
  474.000000  9379.365234  -67648.250000  -58172.746094  9963.097656  -48209.648438  300.772644  712.135437   48.122417  867.860107  -46470.847656  4087.070801
  475.000000  9309.546875  -67410.257812  -57996.277344  9782.515625  -48213.761719  295.321106  693.297668   48.125740  867.800171  -46474.843750  1594.231323
  476.000000  9452.132812  -67660.562500  -58102.386719  9794.046875  -48308.339844  295.669220  801.129883   48.107288  868.133057  -46570.085938  -345.658691
  477.000000  9203.273438  -67295.523438  -57993.996094  9809.476562  -48184.519531  296.135040  585.505920   48.079742  868.630432  -46447.261719  1806.229492
  478.000000  9114.974609  -67447.750000  -58239.128906  10097.388672  -48141.742188  304.826721  388.332977   48.274792  865.120789  -46397.437500  469.050659
  479.000000  9103.394531  -67342.242188  -58136.480469  9989.144531  -48147.335938  301.558960  500.006866   48.061825  868.954224  -46410.726562  -233.563477
  480.000000  9192.373047  -67471.007812  -58180.656250  10025.482422  -48155.171875  302.655945  551.763489   48.194962  866.553772  -46413.750000  -1544.251099
  481.000000  9198.637695  -67342.976562  -58046.074219  9947.520508  -48098.554688  300.302399  628.280090   48.148739  867.385681  -46358.804688  2768.663574
  482.000000  9344.779297  -67525.914062  -58071.695312  9952.765625  -48118.929688  300.460724  770.216492   48.090454  868.436951  -46381.285156  838.561829
  483.000000  9203.070312  -67416.054688  -58108.011719  9940.108398  -48167.902344  300.078644  583.660889   48.069645  868.812866  -46431.011719  2047.776978
  484.000000  9309.416016  -67623.234375  -58213.832031  10025.914062  -48187.917969  302.668976  605.246399   48.273846  865.137756  -46443.648438  185.412079
  485.000000  9281.400391  -67415.515625  -58031.722656  9821.794922  -48209.929688  296.506897  603.659119   48.235996  865.816589  -46467.027344  314.218353
  486.000000  9256.939453  -67591.515625  -58239.500000  10043.796875  -48195.703125  303.208832  472.849213   48.444347  862.092896  -46445.273438  -303.173798
  487.000000  9299.816406  -67377.171875  -57977.425781  9783.023438  -48194.402344  295.336456  751.058105   48.194427  866.563416  -46453.000000  1616.818970
  488.000000  9365.021484  -67656.570312  -58191.531250  9916.734375  -48274.796875  299.372986  628.230286   48.232880  865.872559  -46532.007812  1056.102661
  489.000000  9380.736328  -67466.718750  -57977.992188  9849.923828  -48128.070312  297.356079  848.506104   48.099113  868.280579  -46390.113281  1115.969116
  490.000000  9475.677734  -67705.750000  -58129.621094  9836.662109  -48292.960938  296.955719  816.257324   48.044621  869.265381  -46556.972656  1802.109375
  491.000000  9361.542969  -67664.437500  -58202.781250  9982.971680  -48219.808594  301.372620  684.647217   48.069984  868.806763  -46482.906250  2287.619385
  492.000000  9167.960938  -67485.250000  -58229.398438  10011.166016  -48218.234375  302.223755  476.409882   48.047928  869.205566  -46482.128906  -356.351135
  493.000000  9193.167969  -67458.859375  -58161.570312  9968.265625  -48193.304688  300.928650  579.263428   48.061039  868.968445  -46456.722656  -569.397827
  494.000000  9571.966797  -67667.484375  -57995.183594  9795.859375  -48199.324219  295.723938  927.512512   48.198563  866.489075  -46457.773438  -1369.919434
  495.000000  9481.550781  -67691.468750  -58101.492188  9870.095703  -48231.398438  297.965027  808.965393   48.171890  866.968811  -46490.812500  -1015.592346
  496.000000  9260.167969  -67504.703125  -58150.957031  9860.097656  -48290.859375  297.663208  659.705811   47.940762  871.148560  -46558.625000  2067.197266
  497.000000  9178.724609  -67304.328125  -58027.105469  9919.304688  -48107.800781  299.450592  578.065674   48.147869  867.401367  -46368.082031  1805.186279
  498.000000  8932.982422  -67226.234375  -58194.761719  9945.493164  -48249.269531  300.241180  297.277679   48.085152  868.532715  -46511.816406  695.071655
  499.000000  9188.593750  -67549.468750  -58269.152344  9985.558594  -48283.593750  301.450714  439.366455   48.243351  865.684631  -46540.425781  1522.340210
  500.000000  9493.533203  -67692.000000  -58109.601562  9796.300781  -48313.300781  295.737274  882.446350   48.122257  867.862976  -46574.507812  601.623047
  501.000000  9161.773438  -67379.203125  -58117.105469  9900.917969  -48216.187500  298.895508  519.043884   48.292278  864.807556  -46471.250000  2195.567871
  502.000000  9198.994141  -67529.937500  -58232.433594  9979.751953  -48252.679688  301.275421  460.588776   48.180233  866.818665  -46511.792969  2311.228760
  503.000000  9131.721680  -67428.492188  -58196.824219  9945.216797  -48251.609375  300.232849  459.580902   48.131874  867.689575  -46512.468750  -1848.814941
  504.000000  9323.624023  -67563.335938  -58137.367188  9902.812500  -48234.554688  298.952728  645.440979   48.095993  868.336914  -46496.710938  1843.214478
  505.000000  9363.804688  -67649.710938  -58187.144531  9849.646484  -48337.500000  297.347717  749.509033   48.005901  869.966492  -46602.910156  -869.939331
  506.000000  9253.193359  -67613.750000  -58263.914062  9963.316406  -48300.597656  300.779236  593.051025   48.050205  869.164368  -46564.406250  4398.986328
  507.000000  9182.464844  -67378.835938  -58088.343750  9949.478516  -48138.867188  300.361511  559.187683   48.174191  866.927429  -46398.199219  747.769104
  508.000000  9202.623047  -67281.921875  -57978.281250  9753.867188  -48224.414062  294.456268  590.273621   48.130417  867.715881  -46485.328125  -306.742279
  509.000000  9162.972656  -67207.039062  -57949.800781  9805.458984  -48144.343750  296.013733  574.378967   48.041687  869.318481  -46408.460938  3850.986572
  510.000000  9043.285156  -67308.226562  -58162.816406  9983.815430  -48179.000000  301.398071  401.781158   48.074421  868.726562  -46441.933594  852.660889
  511.000000  9267.187500  -67285.468750  -57923.464844  9656.484375  -48266.980469  291.516388  685.681152   48.124577  867.821167  -46528.105469  1867.501343
  512.000000  9107.076172  -67298.875000  -58095.335938  9953.789062  -48141.546875  300.491608  448.511139   48.105427  868.166626  -46403.363281  -843.669434
  513.000000  9117.550781  -67471.546875  -58260.160156  10018.156250  -48242.003906  302.434784  418.656860   48.130104  867.721497  -46502.925781  4294.470215
  514.000000  9211.201172  -67298.828125  -57992.246094  9772.283203  -48219.960938  295.012207  572.492493   48.261951  865.350952  -46476.121094  -605.154053
  515.000000  9385.384766  -67572.406250  -58090.367188  9815.880859  -48274.484375  296.328369  711.112061   48.121662  867.873718  -46535.710938   97.415459
  516.000000  9424.326172  -67475.578125  -57947.082031  9805.580078  -48141.500000  296.017395  835.452881   48.204018  866.390991  -46399.753906  763.864990
  517.000000  9348.486328  -67468.515625  -58016.164062  9872.275391  -48143.890625  298.030853  705.453369   48.146069  867.433777  -46404.238281  713.885071
  518.000000  9399.240234  -67496.953125  -57991.292969  9805.019531  -48186.273438  296.000488  775.967773   48.285961  864.920654  -46441.566406  1351.436890
  519.000000  9169.394531  -67237.390625  -57971.867188  9869.408203  -48102.460938  297.944275  578.270447   48.342056  863.917053  -46355.726562  -1316.915161
  520.000000  9257.593750  -67421.296875  -58061.304688  9974.815430  -48086.488281  301.126373  657.109131   48.203335  866.403259  -46344.765625  450.762238
  521.000000  9405.492188  -67468.687500  -57962.957031  9873.821289  -48089.136719  298.077515  887.956360   48.124489  867.822754  -46350.261719  528.475586
  522.000000  9203.439453  -67246.304688  -57943.871094  9775.948242  -48167.921875  295.122864  571.001160   48.286514  864.910767  -46423.195312  2481.419434
  523.000000  9304.623047  -67718.898438  -58316.753906  10095.045898  -48221.707031  304.755981  552.249451   48.162033  867.146240  -46481.476562  1248.189575
  524.000000  9324.937500  -67712.507812  -58289.675781  9974.071289  -48315.605469  301.103912  632.310852   48.105358  868.167847  -46577.421875  2588.382080
  525.000000  9303.833008  -67356.937500  -57945.039062  9823.501953  -48121.539062  296.558441  769.029053   48.122768  867.853760  -46382.726562  193.286362
  526.000000  9259.062500  -67507.187500  -58151.781250  9872.415039  -48279.367188  298.035065  666.462891   48.030281  869.524902  -46543.898438  621.703247
  527.000000  9223.688477  -67384.078125  -58062.484375  9914.075195  -48148.410156  299.292725  566.932312   48.235363  865.828003  -46405.531250  1201.414551
  528.000000  9525.130859  -67670.000000  -58038.574219  9779.736328  -48258.835938  295.237213  910.883606   48.088779  868.467163  -46521.253906  1040.919189
  529.000000  9163.510742  -67353.546875  -58092.750000  9876.947266  -48215.804688  298.171875  586.182190   48.075829  868.701111  -46478.687500  -175.019867
  530.000000  9243.600586  -67338.937500  -57986.175781  9756.689453  -48229.484375  294.541443  627.436218   48.147358  867.410583  -46489.785156  2767.045166
  531.000000  9247.841797  -67207.171875  -57861.597656  9809.311523  -48052.285156  296.130005  726.802673   48.075508  868.706909  -46315.179688  -1381.526978
  532.000000  9177.251953  -67320.000000  -58033.968750  9875.888672  -48158.078125  298.139923  491.964081   48.176815  866.880188  -46417.312500  -662.626160
  533.000000  9230.968750  -67572.460938  -58249.992188  10108.505859  -48141.484375  305.162323  439.139557   48.271053  865.187805  -46397.316406  1029.907593
  534.000000  9362.497070  -67807.437500  -58350.847656  10007.908203  -48342.937500  302.125427  557.031006   48.233284  865.865295  -46600.132812  2791.720459
  535.000000  9211.076172  -67403.421875  -58105.562500  9941.417969  -48164.144531  300.118164  546.841736   48.207268  866.332581  -46422.281250  284.236755
  536.000000  9223.277344  -67263.906250  -57926.257812  9820.019531  -48106.238281  296.453308  704.295410   48.073418  868.744690  -46369.210938  -1672.195435
  537.000000  9490.910156  -67631.875000  -58044.554688  9797.695312  -48246.859375  295.779358  902.801086   48.144054  867.470093  -46507.277344  432.793671
  538.000000  9186.665039  -67548.054688  -58266.054688  10102.089844  -48163.964844  304.968628  473.603760   48.240829  865.729858  -46420.886719  1402.670654
  539.000000  9232.795898  -67185.351562  -57850.863281  9768.704102  -48082.160156  294.904175  684.915833   48.146381  867.428162  -46342.496094  1079.987915
  540.000000  9139.115234  -67452.070312  -58214.656250  10048.921875  -48165.734375  303.363556  515.377441   47.929039  871.361633  -46433.921875  1074.884644
  541.000000  9043.965820  -67228.476562  -58091.242188  10012.604492  -48078.636719  302.267181  421.743256   48.090858  868.429626  -46340.976562  -904.178894
  542.000000  9192.125977  -67106.171875  -57805.160156  9687.136719  -48118.023438  292.441742  668.316223   48.115669  867.981812  -46379.468750  -648.193359
  543.000000  9381.853516  -67459.046875  -57981.976562  9977.509766  -48004.468750  301.207733  741.571106   48.110695  868.071594  -46266.093750  -830.316345
  544.000000  9250.027344  -67581.929688  -58232.121094  10074.433594  -48157.687500  304.133728  564.065186   48.141781  867.511047  -46418.187500  -149.033890
  545.000000  9040.158203  -67239.898438  -58098.027344  9954.925781  -48143.101562  300.525940  427.717194   48.072586  868.759705  -46406.101562  2502.943115
  546.000000  9165.230469  -67444.203125  -58178.230469  9912.669922  -48265.562500  299.250305  503.910309   48.138309  867.573608  -46526.187500  1777.834717
  547.000000  8995.529297  -67087.296875  -57986.128906  9957.998047  -48028.132812  300.618683  432.307037   48.033722  869.462646  -46292.539062  -1117.674438
  548.000000  9411.368164  -67321.289062  -57816.585938  9692.462891  -48124.125000  292.602539  877.841125   48.077522  868.670532  -46386.949219  2186.334229
  549.000000  9371.257812  -67523.031250  -58051.894531  9869.594727  -48182.300781  297.949921  751.093811   48.168972  867.021362  -46441.820312  1622.615845
  550.000000  9062.220703  -67331.312500  -58176.375000  9997.001953  -48179.375000  301.796173  375.411224   48.206699  866.342773  -46437.531250  1299.495483
  551.000000  9108.638672  -67322.562500  -58116.843750  9980.686523  -48136.156250  301.303619  468.155029   48.166805  867.060364  -46395.753906  -100.502304
  552.000000  9452.307617  -67636.015625  -58089.988281  9967.943359  -48122.046875  300.918915  839.895081   48.057552  869.031494  -46385.593750  1240.994019
  553.000000  9137.650391  -67372.812500  -58136.148438  9902.386719  -48233.761719  298.939850  494.873871   48.141148  867.522461  -46494.285156  2295.367676
  554.000000  9437.382812  -67515.218750  -57977.601562  9808.522461  -48169.078125  296.106232  887.961914   48.088226  868.477173  -46431.515625  145.944962
  555.000000  9275.242188  -67388.046875  -58020.675781  9976.011719  -48044.664062  301.162506  782.837585   48.040184  869.345703  -46308.835938  3318.826660
  556.000000  9134.565430  -67193.554688  -57949.164062  9864.173828  -48084.992188  297.786255  540.647705   48.138119  867.577026  -46345.625000  467.603577
  557.000000  9179.181641  -67364.945312  -58075.730469  9939.478516  -48136.250000  300.059601  515.698975   48.276962  865.081909  -46391.867188   88.109177
  558.000000  9397.448242  -67305.421875  -57806.687500  9641.994141  -48164.695312  291.078949  879.069153   48.080425  868.618103  -46427.414062  2870.230713
  559.000000  9403.232422  -67450.851562  -57936.042969  9800.435547  -48135.609375  295.862091  875.490417   48.111923  868.049438  -46397.191406  -1103.235718
  560.000000  9162.992188  -67365.718750  -58096.230469  9997.128906  -48099.101562  301.799988  552.162170   48.127018  867.777161  -46360.136719  1899.370483
  561.000000  9417.458984  -67705.984375  -58191.078125  10067.603516  -48123.476562  303.927551  764.488770   48.163593  867.118164  -46383.191406  2355.343750
  562.000000  9100.162109  -67159.023438  -57957.324219  9970.666016  -47986.656250  301.001129  490.803955   48.284641  864.944336  -46241.996094  2132.668457
  563.000000  9153.100586  -67299.671875  -58047.257812  9997.162109  -48050.093750  301.800995  550.875000   48.162228  867.142761  -46309.855469  -178.933975
  564.000000  9392.198242  -67548.585938  -58060.457031  9903.458984  -48157.000000  298.972229  761.724060   48.311272  864.467529  -46411.378906  1500.615845
  565.000000  9230.714844  -67664.453125  -58329.441406  10057.373047  -48272.070312  303.618683  425.200195   48.222530  866.058411  -46529.652344  779.060486
  566.000000  9170.175781  -67266.296875  -57991.296875  9873.279297  -48118.015625  298.061157  645.487549   48.146694  867.422485  -46378.339844  1252.042114
  567.000000  9136.657227  -67263.656250  -58022.843750  9960.765625  -48062.078125  300.702240  471.422455   48.241024  865.726379  -46318.992188  2530.681396
  568.000000  9186.660156  -67242.054688  -57954.867188  9836.755859  -48118.109375  296.958557  615.277344   48.129498  867.732422  -46379.054688  -266.571014
  569.000000  9509.099609  -67703.218750  -58090.652344  9799.191406  -48291.460938  295.824524  859.697266   48.080257  868.621094  -46554.183594  2411.563477
  570.000000  9365.517578  -67651.421875  -58177.554688  9920.618164  -48256.937500  299.490234  700.611633   48.093231  868.386780  -46519.191406  496.935822
  571.000000  9077.187500  -67536.562500  -58361.468750  10124.649414  -48236.820312  305.649689  228.641602   48.238205  865.776978  -46493.835938  -221.350403
  572.000000  9206.089844  -67481.015625  -58178.210938  10020.868164  -48157.343750  302.516663  505.959229   48.156898  867.238708  -46417.300781  2353.079834
  573.000000  9163.131836  -67421.890625  -58164.214844  9926.098633  -48238.117188  299.655670  511.835785   48.145134  867.450623  -46498.496094  1804.368286
  574.000000  9465.133789  -67896.304688  -58333.363281  10066.287109  -48267.078125  303.887787  829.613464   48.174606  866.919922  -46526.394531  5287.224121
  575.000000  9248.866211  -67462.687500  -58118.687500  9915.804688  -48202.882812  299.344940  586.690125   48.211624  866.254272  -46460.859375  2654.364258
  576.000000  8991.189453  -67318.546875  -58236.843750  10012.007812  -48224.835938  302.249176  210.778320   48.217804  866.143250  -46482.589844  1199.428833
  577.000000  9323.510742  -67374.312500  -57952.074219  9845.880859  -48106.195312  297.234039  770.172363   48.093052  868.390015  -46368.457031  1585.917480
  578.000000  9205.340820  -67384.140625  -58075.203125  9904.692383  -48170.511719  299.009460  552.189148   48.175781  866.898804  -46429.785156  1540.445923
  579.000000  9269.459961  -67445.765625  -58084.339844  10013.847656  -48070.492188  302.304718  681.587585   48.053116  869.111755  -46334.199219  1273.256714
  580.000000  9459.228516  -67675.929688  -58114.777344  9937.774414  -48177.003906  300.008179  768.748230   48.216087  866.174133  -46434.820312  -772.304871
  581.000000  9122.735352  -67556.578125  -58335.507812  10170.916992  -48164.589844  307.046448  403.340179   48.184238  866.746643  -46423.558594  2360.131348
  582.000000  9202.985352  -67357.031250  -58071.066406  9910.788086  -48160.277344  299.193481  541.962402   48.231251  865.901794  -46417.546875  249.718353
  583.000000  9279.306641  -67522.742188  -58139.628906  10042.281250  -48097.347656  303.163086  632.566101   48.231609  865.895386  -46354.601562  -593.748230
  584.000000  9367.548828  -67627.937500  -58156.464844  9920.426758  -48236.039062  299.484467  738.006653   48.110050  868.083191  -46497.687500  636.841064
  585.000000  9466.426758  -67686.953125  -58125.078125  9898.994141  -48226.085938  298.837433  856.259216   48.171349  866.978577  -46485.519531  1338.045532
  586.000000  9139.485352  -67474.953125  -58230.558594  10036.328125  -48194.230469  302.983368  407.273926   48.212963  866.230225  -46452.160156  -247.564529
  587.000000  9009.597656  -67318.875000  -58204.992188  10116.912109  -48088.078125  305.416107  273.565704   48.333553  864.069031  -46341.648438  109.883713
  588.000000  9175.417969  -67525.125000  -58250.531250  9995.091797  -48255.437500  301.738495  476.514160   48.145069  867.451782  -46515.820312  -72.482643
  589.000000  8915.674805  -67085.250000  -58067.539062  9917.520508  -48150.019531  299.396729  249.999023   48.180195  866.819397  -46409.132812  629.328186
  590.000000  9350.636719  -67636.953125  -58178.546875  9975.622070  -48202.925781  301.150726  766.065125   47.959370  870.810608  -46470.019531  355.535309
  591.000000  9115.542969  -67422.187500  -58194.425781  9982.468750  -48211.957031  301.357422  400.470825   48.136311  867.609619  -46472.656250  300.871887
  592.000000  9375.294922  -67481.109375  -58009.332031  9831.332031  -48178.000000  296.794830  840.992676   48.131107  867.703430  -46438.886719  1848.690063
  593.000000  9345.957031  -67540.656250  -58092.960938  9866.085938  -48226.875000  297.843994  696.528870   48.108475  868.111633  -46488.578125  1308.214355
  594.000000  9049.935547  -67276.726562  -58125.371094  9892.515625  -48232.855469  298.641876  381.560272   48.130386  867.716431  -46493.769531  1196.412476
  595.000000  9194.838867  -67210.835938  -57906.164062  9818.813477  -48087.351562  296.416901  618.402405   48.108585  868.109619  -46349.050781   91.920975
  596.000000  9159.009766  -67285.390625  -58025.492188  9978.500000  -48046.992188  301.237610  572.850403   48.075272  868.711182  -46309.898438  1184.039429
  597.000000  9246.728516  -67249.000000  -57901.292969  9759.851562  -48141.441406  294.636902  700.382324   47.979870  870.438538  -46407.792969  2742.944824
  598.000000  8941.859375  -66961.640625  -57915.968750  9958.093750  -47957.875000  300.621582  355.620239   48.208118  866.317261  -46215.980469  2052.987305
  599.000000  9289.008789  -67404.312500  -58018.792969  9849.257812  -48169.535156  297.335968  687.433105   48.123981  867.831909  -46430.679688  1195.655518
  600.000000  9134.113281  -67153.187500  -57917.953125  9910.801758  -48007.152344  299.193909  542.425354   48.207939  866.320496  -46265.261719  -2097.139648
  601.000000  9374.822266  -67652.578125  -58169.722656  10039.017578  -48130.703125  303.064575  753.657532   48.025524  869.611023  -46395.406250  1592.707642
  602.000000  9237.458984  -67488.015625  -58163.593750  9881.554688  -48282.039062  298.310974  605.641907   48.039467  869.358643  -46546.238281  1941.984985
  603.000000  9293.181641  -67542.789062  -58135.707031  9886.792969  -48248.914062  298.469116  616.547546   48.206898  866.339233  -46507.062500  -1392.695923
  604.000000  9124.164062  -67455.000000  -58238.507812  9966.165039  -48272.343750  300.865234  424.723419   48.071888  868.772339  -46535.371094  3720.780762
  605.000000  9112.466797  -67187.750000  -57973.207031  9928.955078  -48044.250000  299.741913  531.640320   48.128078  867.758057  -46305.246094  861.418823
  606.000000  9266.593750  -67402.703125  -58035.910156  9873.380859  -48162.531250  298.064209  618.666748   48.130592  867.712708  -46423.437500   -0.403406
  607.000000  9309.675781  -67513.867188  -58099.546875  9866.255859  -48233.289062  297.849121  605.923157   48.233734  865.857239  -46490.468750    2.293522
  608.000000  9261.545898  -67487.375000  -58132.929688  9948.634766  -48184.296875  300.336029  524.780518   48.212006  866.247437  -46442.261719  3401.187744
  609.000000  9245.255859  -67322.546875  -57981.339844  9790.242188  -48191.097656  295.554382  723.871338   48.094349  868.366577  -46453.312500  1488.756226
  610.000000  9201.500000  -67538.085938  -58237.937500  9883.761719  -48354.175781  298.377594  472.805817   48.215321  866.187866  -46612.019531  -65.536667
  611.000000  9367.933594  -67697.109375  -58235.843750  9913.746094  -48322.097656  299.282776  627.706360   48.160187  867.179504  -46581.933594  -158.234070
  612.000000  9355.399414  -67665.078125  -58213.257812  10060.689453  -48152.570312  303.718811  641.034424   48.284626  864.944580  -46407.910156  3425.097900
  613.000000  9468.052734  -67735.890625  -58164.808594  9925.091797  -48239.718750  299.625305  792.264832   48.120129  867.901367  -46501.003906  -1306.957153
  614.000000  9309.106445  -67599.421875  -58189.933594  9951.909180  -48238.023438  300.434875  566.380920   48.323387  864.250793  -46491.960938  750.942444
  615.000000  9421.183594  -67995.921875  -58480.203125  10267.284180  -48212.917969  309.955627  527.718323   48.343815  863.885620  -46466.121094  1991.865479
  616.000000  9148.916992  -67284.289062  -58040.175781  9873.997070  -48166.179688  298.082825  530.575867   48.081486  868.598938  -46428.859375  2504.108643
  617.000000  9211.796875  -67371.750000  -58054.476562  9844.417969  -48210.058594  297.189850  615.959473   48.099113  868.280579  -46472.101562  -1163.836426
  618.000000  9460.658203  -67722.421875  -58159.214844  9955.997070  -48203.218750  300.558289  820.976379   48.297562  864.712952  -46458.089844  1324.985107
  619.000000  9247.724609  -67519.523438  -58181.082031  10039.232422  -48141.851562  303.071045  601.058533   48.210564  866.273376  -46399.867188  2705.452148
  620.000000  9068.251953  -67475.562500  -58309.609375  10078.676758  -48230.933594  304.261810  354.786743   48.187176  866.693787  -46489.796875  1773.025269
  621.000000  9128.015625  -67440.859375  -58210.742188  9989.404297  -48221.335938  301.566803  382.121307   48.202148  866.424561  -46479.656250  164.196487
  622.000000  9250.763672  -67458.312500  -58108.023438  9849.957031  -48258.066406  297.357086  566.544678   48.190601  866.632202  -46516.804688  2359.367920
  623.000000  9483.505859  -67765.562500  -58181.335938  9950.325195  -48231.011719  300.387054  740.285217   48.213879  866.213806  -46488.906250  2677.060303
  624.000000  9386.396484  -67410.570312  -57927.750000  9784.208984  -48143.539062  295.372192  780.971252   48.106647  868.144592  -46405.308594  1525.328857
  625.000000  9659.216797  -67684.648438  -57927.105469  9702.092773  -48225.011719  292.893250  1065.300659   48.144859  867.455566  -46485.402344  872.972717
  626.000000  9210.370117  -67367.218750  -58066.644531  9956.490234  -48110.156250  300.573181  559.683716   48.328285  864.163208  -46363.917969  4574.360352
  627.000000  9283.605469  -67328.875000  -57950.410156  9871.686523  -48078.722656  298.013062  744.673035   48.191750  866.611572  -46337.417969  3798.123535
  628.000000  9186.328125  -67459.937500  -58173.968750  9870.683594  -48303.285156  297.982788  533.053528   48.043465  869.286316  -46567.339844  1374.871094
  629.000000  9386.078125  -67493.531250  -58003.062500  9749.193359  -48253.867188  294.315155  782.418396   48.071728  868.775208  -46516.898438  2500.597656
  630.000000  9023.505859  -67282.890625  -58155.968750  10011.005859  -48144.960938  302.218933  329.148407   48.069569  868.814270  -46408.070312  2235.903809
  631.000000  9350.849609  -67792.875000  -58339.003906  10161.896484  -48177.109375  306.774109  608.961853   48.174122  866.928650  -46436.441406  415.657349
  632.000000  9197.472656  -67450.109375  -58152.093750  9981.646484  -48170.445312  301.332611  507.067871   48.196476  866.526550  -46428.968750  618.594604
  633.000000  9126.412109  -67325.453125  -58102.292969  9858.210938  -48244.082031  297.606262  484.329193   48.171814  866.970215  -46503.500000  998.792725
  634.000000  9173.904297  -67505.484375  -58236.296875  10142.018555  -48094.277344  306.174042  473.127045   48.173298  866.943481  -46353.640625  1459.439819
  635.000000  9222.891602  -67669.742188  -58348.929688  10073.114258  -48275.816406  304.093903  464.234039   48.219299  866.116394  -46533.515625  -781.086914
  636.000000  9301.659180  -67599.375000  -58187.187500  9943.322266  -48243.867188  300.175659  581.885010   48.281494  865.000732  -46499.320312  -533.019714
  637.000000  9227.875000  -67464.351562  -58126.437500  10046.912109  -48079.523438  303.302887  448.130280   48.437431  862.215942  -46329.343750  -349.258972
  638.000000  9096.557617  -67521.976562  -58339.476562  10228.433594  -48111.042969  308.782776  347.597565   48.269234  865.220398  -46366.937500  -594.963318
  639.000000  8991.292969  -67338.859375  -58246.429688  10160.892578  -48085.539062  306.743805  267.404266   48.129223  867.737427  -46346.496094  1030.626953
  640.000000  9222.271484  -67535.843750  -58205.019531  9966.500000  -48238.519531  300.875366  577.268738   48.092884  868.393066  -46500.789062  2975.547363
  641.000000  9306.708984  -67622.867188  -58217.863281  10084.121094  -48133.742188  304.426178  609.548401   48.145851  867.437683  -46394.097656   65.158577
  642.000000  9238.258789  -67411.398438  -58075.039062  10036.736328  -48038.304688  302.995697  544.971130   48.360699  863.584045  -46290.894531  4337.972168
  643.000000  9329.563477  -67630.890625  -58204.453125  10056.913086  -48147.539062  303.604797  625.042969   48.305473  864.571289  -46402.125000  1876.398438
  644.000000  9401.103516  -67606.453125  -58101.226562  9948.283203  -48152.945312  300.325409  686.359131   48.262833  865.335144  -46409.074219  714.583008
  645.000000  9409.935547  -67611.351562  -58102.507812  9892.480469  -48210.027344  298.640808  743.716553   48.192165  866.604065  -46468.707031  543.050537
  646.000000  9228.558594  -67453.687500  -58123.042969  9924.923828  -48198.117188  299.620239  578.482117   48.161171  867.161804  -46457.917969  610.653992
  647.000000  9103.945312  -67287.375000  -58088.246094  9955.296875  -48132.949219  300.537140  571.270996   48.067337  868.854614  -46396.140625  566.607178
  648.000000  9282.248047  -67545.359375  -58168.480469  9985.212891  -48183.265625  301.440308  627.572205   48.156040  867.254150  -46443.250000  650.698181
  649.000000  9383.986328  -67555.664062  -58072.695312  9955.219727  -48117.476562  300.534821  764.732666   48.158623  867.207642  -46377.371094  2583.196777
  650.000000  9150.554688  -67553.320312  -58307.226562  10080.924805  -48226.300781  304.329681  440.043579   48.035835  869.424377  -46490.628906  224.430298
  651.000000  9114.953125  -67314.093750  -58097.824219  9933.798828  -48164.023438  299.888153  464.320404   48.177589  866.866272  -46423.230469  680.094177
  652.000000  9228.253906  -67278.515625  -57948.718750  9833.823242  -48114.894531  296.870026  649.994629   48.184616  866.739868  -46373.847656  2137.184814
  653.000000  9024.224609  -67043.593750  -57920.613281  9758.273438  -48162.339844  294.589264  443.944061   48.124329  867.825623  -46423.472656  -1241.629883
  654.000000  9143.112305  -67219.921875  -57969.953125  9800.865234  -48169.085938  295.875061  511.804688   48.205666  866.361389  -46427.277344  1290.989868
  655.000000  9129.913086  -67337.312500  -58103.062500  9851.982422  -48251.078125  297.418213  468.810547   48.167931  867.040100  -46510.632812  1203.108032
  656.000000  9225.689453  -67484.468750  -58156.460938  10000.020508  -48156.441406  301.887299  650.141174   48.004635  869.989441  -46421.898438  1157.955688
  657.000000  9069.101562  -67482.296875  -58307.117188  10054.396484  -48252.718750  303.528839  315.095856   48.165783  867.078735  -46512.351562  -880.572510
  658.000000  9199.333984  -67337.312500  -58032.617188  9853.681641  -48178.937500  297.469513  563.019958   48.066666  868.866699  -46442.152344  472.528168
  659.000000  9263.075195  -67380.718750  -58008.718750  9859.591797  -48149.125000  297.647949  574.035461   48.191872  866.609375  -46407.816406  1031.015137
  660.000000  9264.732422  -67607.921875  -58243.898438  10130.489258  -48113.410156  305.825989  641.901489   48.008518  869.919067  -46378.726562  -807.313904
  661.000000  9126.346680  -67324.320312  -58114.582031  9923.247070  -48191.335938  299.569611  354.842285   48.267639  865.249023  -46447.289062  -61.288033
  662.000000  9395.187500  -67611.312500  -58116.281250  9904.458984  -48211.820312  299.002411  689.147217   48.199223  866.477173  -46470.246094  872.725464
  663.000000  9231.593750  -67552.164062  -58217.414062  10008.695312  -48208.718750  302.149170  477.562286   48.233551  865.860474  -46465.906250  2424.630615
  664.000000  9375.539062  -67585.742188  -58109.753906  9924.511719  -48185.242188  299.607788  759.935852   48.013706  869.825073  -46450.371094  2245.714355
  665.000000  9475.983398  -67633.085938  -58058.261719  9871.881836  -48186.378906  298.018951  832.479248   48.177910  866.860474  -46445.574219  2474.071777
  666.000000  9257.261719  -67379.718750  -58031.207031  9932.199219  -48099.007812  299.839874  608.118774   48.181408  866.797546  -46358.078125  -1282.519897
  667.000000  9290.875000  -67536.656250  -58137.242188  9971.202148  -48166.039062  301.017273  656.879822   48.117271  867.952942  -46427.425781  682.921997
  668.000000  9324.803711  -67686.812500  -58257.558594  9966.375977  -48291.183594  300.871613  605.744812   48.183594  866.758240  -46550.175781  2266.681641
  669.000000  9520.723633  -67727.406250  -58109.683594  9880.890625  -48228.792969  298.290924  967.260559   48.065495  868.887878  -46492.050781  362.274261
  670.000000  9464.217773  -67670.234375  -58109.433594  9922.626953  -48186.804688  299.550873  794.198914   48.278831  865.048401  -46442.355469  974.239197
  671.000000  9378.748047  -67585.562500  -58106.363281  10033.138672  -48073.226562  302.887085  680.458557   48.257961  865.422546  -46329.531250  551.220581
  672.000000  9091.697266  -67298.843750  -58101.949219  9906.922852  -48195.027344  299.076813  458.034149   48.054676  869.083496  -46458.675781  3249.287109
  673.000000  9118.392578  -67482.351562  -58267.015625  9980.185547  -48286.828125  301.288483  406.958496   48.253632  865.500183  -46543.289062  293.811401
  674.000000  8986.439453  -67029.515625  -57944.957031  9765.215820  -48179.742188  294.798859  450.898529   48.104557  868.182312  -46441.589844  1587.085327
  675.000000  9244.747070  -67463.585938  -58119.761719  9957.518555  -48162.242188  300.604218  522.651184   48.257751  865.426270  -46418.554688  2087.564697
  676.000000  9001.474609  -67217.335938  -58126.957031  9931.394531  -48195.562500  299.815582  299.906219   48.129761  867.727722  -46456.500000  2541.585205
  677.000000  9288.672852  -67493.250000  -58104.277344  9955.509766  -48148.765625  300.543579  593.003479   48.108734  868.106934  -46410.460938  1036.250977
  678.000000  9167.382812  -67600.515625  -58334.187500  9996.669922  -48337.515625  301.786133  438.324127   48.259007  865.403809  -46593.781250  488.528198
  679.000000  9197.220703  -67417.062500  -58122.683594  9888.776367  -48233.906250  298.528992  535.188660   47.997463  870.119446  -46499.621094  1584.340942
  680.000000  9409.476562  -67333.304688  -57820.824219  9665.337891  -48155.484375  291.783661  863.283936   48.176418  866.887329  -46414.734375  1877.445801
  681.000000  9296.534180  -67507.328125  -58112.261719  9875.926758  -48236.335938  298.141083  648.390625   48.091263  868.422302  -46498.664062   -4.281106
  682.000000  9433.093750  -67669.312500  -58136.148438  9898.488281  -48237.660156  298.822174  791.533875   48.123177  867.846436  -46498.832031  1606.875854
  683.000000  9345.266602  -67587.437500  -58150.640625  9978.871094  -48171.769531  301.248810  696.967041   48.065456  868.888611  -46435.027344  1419.968384
  684.000000  9259.310547  -67530.953125  -58180.496094  10012.641602  -48167.855469  302.268311  586.658142   48.211441  866.257568  -46425.839844  -1055.067993
  685.000000  9286.331055  -67399.710938  -58008.339844  9833.383789  -48174.957031  296.856750  661.589172   48.201744  866.431885  -46433.292969  1450.280396
  686.000000  9157.201172  -67372.656250  -58113.457031  10009.769531  -48103.687500  302.181610  468.462006   48.205212  866.369507  -46361.898438   16.133791
  687.000000  9276.916016  -67550.648438  -58176.136719  10014.463867  -48161.671875  302.323334  614.825256   48.244026  865.672485  -46418.480469  758.894348
  688.000000  9404.957031  -67588.859375  -58075.957031  9847.579102  -48228.378906  297.285278  774.475281   48.093990  868.373108  -46490.605469  1273.730103
  689.000000  9392.149414  -67532.867188  -58037.988281  9848.742188  -48189.246094  297.320404  766.230530   48.137619  867.586060  -46449.898438  1385.397095
  690.000000  9195.097656  -67486.664062  -58176.164062  10021.658203  -48154.507812  302.540497  523.271790   48.138622  867.567993  -46415.125000  3996.158447
  691.000000  9134.495117  -67285.984375  -58041.699219  9987.445312  -48054.253906  301.507660  515.347351   48.130489  867.714539  -46315.164062  1480.528931
  692.000000  9605.896484  -67777.453125  -58067.992188  9849.195312  -48218.796875  297.334076  980.425293   48.192509  866.597900  -46477.464844  2196.668213
  693.000000  9346.701172  -67227.453125  -57776.226562  9712.125000  -48064.101562  293.196106  886.746399   48.047230  869.218201  -46328.019531  -1100.129150
  694.000000  8920.224609  -67121.210938  -58093.371094  9979.962891  -48113.406250  301.281769  363.038330   48.020866  869.695374  -46378.277344  1083.379395
  695.000000  9123.966797  -67205.429688  -57979.042969  9836.578125  -48142.464844  296.953186  560.529541   48.132553  867.677368  -46403.300781  -1012.022278
  696.000000  9117.748047  -67428.140625  -58207.363281  10140.361328  -48067.000000  306.123993  415.118774   48.171738  866.971558  -46326.417969  -114.601860
  697.000000  9162.564453  -67151.984375  -57883.511719  9748.755859  -48134.757812  294.301941  568.949524   48.272610  865.159912  -46390.531250  2160.955322
  698.000000  9316.634766  -67444.546875  -58017.492188  10055.469727  -47962.023438  303.561249  840.242249   48.113148  868.027344  -46223.558594  -623.102600
  699.000000  9222.375000  -67463.187500  -58147.191406  9874.615234  -48272.578125  298.101471  666.906250   48.065567  868.886597  -46535.832031  1237.601562
  700.000000  9148.212891  -67310.156250  -58054.812500  9854.643555  -48200.167969  297.498566  571.054382   48.131012  867.705139  -46461.058594  -772.755188
  701.000000  9293.774414  -67398.226562  -58006.664062  9841.927734  -48164.734375  297.114685  683.085449   48.091984  868.409302  -46427.035156  1507.192749
  702.000000  9201.548828  -67460.406250  -58163.917969  10064.501953  -48099.414062  303.833893  517.325867   48.235733  865.821350  -46356.519531    2.565723
  703.000000  9336.257812  -67593.703125  -58156.601562  10046.287109  -48110.312500  303.284058  614.928772   48.286808  864.905518  -46365.574219  -221.351913
  704.000000  9182.835938  -67572.296875  -58292.910156  10121.007812  -48171.902344  305.539734  390.350189   48.215023  866.193237  -46429.757812  2064.476074
  705.000000  9130.264648  -67313.734375  -58092.824219  9882.173828  -48210.648438  298.329651  458.703522   48.241192  865.723328  -46467.558594  3097.761230
  706.000000  9326.722656  -67533.312500  -58110.304688  9910.251953  -48200.054688  299.177307  707.019958   48.029316  869.542419  -46464.621094  -916.815674
  707.000000  9304.783203  -67425.820312  -58019.980469  9729.154297  -48290.828125  293.710205  736.582703   48.175468  866.904419  -46550.113281  1595.677734
  708.000000  9221.400391  -67464.875000  -58152.308594  10011.044922  -48141.265625  302.220123  504.050873   48.229599  865.931458  -46398.593750  -253.035049
  709.000000  9188.093750  -67410.265625  -58124.613281  9996.796875  -48127.816406  301.789978  466.566376   48.125561  867.803406  -46388.902344  427.550323
  710.000000  9106.875000  -67388.203125  -58184.820312  9965.178711  -48219.640625  300.835480  374.542358   48.254490  865.484802  -46476.070312  -1332.291138
  711.000000  9395.982422  -67544.570312  -58044.566406  9822.578125  -48221.988281  296.530548  797.553406   48.044022  869.276245  -46486.023438  3174.710938
  712.000000  9427.876953  -67888.273438  -58360.394531  10052.326172  -48308.070312  303.466339  661.790588   48.191891  866.609009  -46566.761719  -1575.304321
  713.000000  9289.410156  -67506.343750  -58120.863281  9895.577148  -48225.285156  298.734283  587.699585   48.248112  865.599182  -46481.945312  726.496826
  714.000000  9406.248047  -67725.796875  -58217.273438  10067.960938  -48149.312500  303.938324  721.870850   48.229561  865.932129  -46406.640625  2171.037842
  715.000000  9386.160156  -67626.125000  -58141.847656  10024.055664  -48117.792969  302.612885  687.198730   48.243267  865.686096  -46374.628906  -1090.511475
  716.000000  9054.427734  -67239.953125  -58079.546875  9976.425781  -48103.121094  301.174988  451.459320   48.087643  868.487732  -46365.578125  1831.717651
  717.000000  9414.851562  -67643.859375  -58128.710938  9917.950195  -48210.761719  299.409698  694.931458   48.225231  866.009888  -46468.246094  -459.599915
  718.000000  9292.375000  -67606.921875  -58211.902344  10042.161133  -48169.742188  303.159454  532.850403   48.302601  864.622742  -46424.433594  2493.978271
  719.000000  9118.305664  -67239.703125  -58013.476562  9828.011719  -48185.464844  296.694580  538.473816   48.057373  869.034729  -46449.015625  1160.631470
  720.000000  9202.871094  -67257.398438  -57960.859375  9770.609375  -48190.250000  294.961670  664.859863   48.131638  867.693848  -46451.117188  367.604523
  721.000000  9324.261719  -67414.828125  -57997.035156  9706.650391  -48290.382812  293.030853  767.943665   48.072262  868.765564  -46553.394531  1154.823364
  722.000000  9407.686523  -67874.156250  -58362.203125  10079.851562  -48282.351562  304.297302  720.202454   48.150539  867.353271  -46542.535156  1455.155762
  723.000000  9332.119141  -67445.984375  -58006.390625  9798.101562  -48208.289062  295.791626  718.464111   48.213161  866.226685  -46466.210938  233.903107
  724.000000  9391.437500  -67570.921875  -58072.402344  9957.015625  -48115.386719  300.589050  742.938782   48.108330  868.114258  -46377.097656  -462.017914
  725.000000  9270.944336  -67292.453125  -57924.253906  9712.823242  -48211.429688  293.217194  649.196960   48.288219  864.880249  -46466.640625  -603.743652
  726.000000  9566.607422  -67771.421875  -58108.121094  9906.328125  -48201.792969  299.058838  904.859192   48.261951  865.350952  -46457.953125  2410.162842
  727.000000  9290.183594  -67391.718750  -58000.125000  9836.846680  -48163.277344  296.961304  652.790100   48.166927  867.058167  -46422.871094  1248.226807
  728.000000  9024.333984  -67062.109375  -57936.031250  9832.265625  -48103.765625  296.822998  441.502808   48.118843  867.924561  -46365.097656  898.558411
  729.000000  9344.023438  -67425.742188  -57979.746094  9935.078125  -48044.667969  299.926758  745.364197   48.078865  868.646240  -46307.441406  1988.238647
  730.000000  9315.625000  -67456.562500  -58050.445312  9983.804688  -48066.640625  301.397766  641.076965   48.166443  867.066833  -46326.250000  475.903076
  731.000000  9081.135742  -67153.781250  -57971.789062  9778.578125  -48193.210938  295.202240  477.561920   48.139095  867.559448  -46453.808594  773.499878
  732.000000  9321.572266  -67579.945312  -58160.632812  9882.604492  -48278.027344  298.342651  708.416992   48.105000  868.174377  -46539.859375  1769.199463
  733.000000  9388.960938  -67626.140625  -58149.144531  9905.364258  -48243.781250  299.029755  712.612976   48.120556  867.893677  -46505.050781  2046.382690
  734.000000  9340.710938  -67750.281250  -58317.453125  10056.751953  -48260.703125  303.599945  661.632202   48.086723  868.504333  -46523.195312  2574.815918
  735.000000  9116.835938  -67701.078125  -58481.847656  10277.607422  -48204.242188  310.267273  357.582672   48.093128  868.388672  -46466.500000  430.004364
  736.000000  9143.701172  -67500.906250  -58249.351562  9936.781250  -48312.570312  299.978180  490.873138   48.044067  869.275391  -46576.601562  1258.270874
  737.000000  9062.144531  -67373.500000  -58219.050781  10045.710938  -48173.339844  303.266632  452.849457   47.892128  872.033203  -46442.863281  2869.020508
  738.000000  9163.261719  -67532.703125  -58270.882812  10010.517578  -48260.367188  302.204193  429.525421   48.185242  866.728577  -46519.296875  -1344.158569
  739.000000  9376.667969  -67304.132812  -57817.515625  9637.654297  -48179.859375  290.947937  840.636780   48.146629  867.423706  -46440.187500  324.639343
  740.000000  9155.096680  -67334.203125  -58080.980469  9904.926758  -48176.054688  299.016541  484.854248   48.178406  866.851562  -46435.234375  153.942230
  741.000000  9038.474609  -67172.992188  -58037.710938  9942.520508  -48095.191406  300.151459  448.958984   48.190914  866.626587  -46353.917969  1616.544556
  742.000000  9064.669922  -67585.484375  -58419.445312  10244.430664  -48175.015625  309.265717  301.733368   48.127075  867.776123  -46436.046875  2240.491211
  743.000000  9200.160156  -67620.007812  -58328.140625  10079.797852  -48248.343750  304.295654  512.785095   48.166813  867.060181  -46507.941406  -259.416962
  744.000000  9311.835938  -67522.210938  -58103.910156  9873.361328  -48230.546875  298.063629  670.240723   48.040489  869.340149  -46494.707031  3095.332031
  745.000000  9402.439453  -67716.226562  -58220.679688  9978.853516  -48241.828125  301.248291  683.671814   48.231087  865.904724  -46499.101562  -1006.792725
  746.000000  9130.841797  -67075.796875  -57835.343750  9455.399414  -48379.945312  285.445923  608.955872   48.043823  869.279846  -46643.984375   -3.808194
  747.000000  9354.570312  -67413.218750  -57959.558594  9798.151367  -48161.406250  295.793121  735.542480   48.352413  863.731995  -46414.296875  775.500488
  748.000000  9087.903320  -67283.062500  -58094.515625  9948.798828  -48145.718750  300.340942  383.074585   48.321899  864.277405  -46399.710938  861.074707
  749.000000  9112.839844  -67367.734375  -58156.414062  10024.804688  -48131.609375  302.635498  419.167755   48.237350  865.792297  -46388.656250  163.029221
  750.000000  9071.445312  -67324.734375  -58142.562500  9947.215820  -48195.347656  300.293182  418.063446   48.172455  866.958679  -46454.742188  969.097534
  751.000000  9187.176758  -67311.625000  -58025.074219  9967.795898  -48057.277344  300.914490  513.560974   48.222370  866.061279  -46314.867188  3109.514404
  752.000000  9128.798828  -67275.000000  -58043.953125  9862.190430  -48181.761719  297.726379  555.548523   48.175537  866.903198  -46441.042969  563.251587
  753.000000  9409.801758  -67729.953125  -58220.722656  9988.629883  -48232.093750  301.543427  676.530945   48.217793  866.143494  -46489.847656  -34.379494
  754.000000  9085.951172  -67538.515625  -58355.886719  10094.314453  -48261.570312  304.733917  290.438263   48.263962  865.314941  -46517.656250  3693.034912
  755.000000  9414.835938  -67518.312500  -58001.195312  9874.354492  -48126.839844  298.093597  842.436096   48.096107  868.334839  -46388.992188  -1738.653809
  756.000000  9342.559570  -67428.921875  -57986.058594  9774.391602  -48211.667969  295.075867  715.495789   48.130592  867.712708  -46472.574219  1587.177979
  757.000000  8996.291992  -66954.906250  -57869.625000  9868.902344  -48000.722656  297.929016  424.182373   48.340858  863.938477  -46254.031250  1014.834839
  758.000000  9046.035156  -67428.687500  -58285.773438  10082.673828  -48203.101562  304.382477  317.166046   48.227505  865.969055  -46460.503906  -1514.170776
  759.000000  9162.171875  -67281.609375  -58022.277344  9946.363281  -48075.914062  300.267456  531.867676   48.248726  865.588196  -46332.550781  1096.933350
  760.000000  9346.505859  -67472.093750  -58026.156250  9916.608398  -48109.546875  299.369202  800.270020   48.190006  866.642883  -46368.304688  1345.445435
  761.000000  9168.322266  -67332.078125  -58065.648438  9979.470703  -48086.179688  301.266937  508.704346   48.319183  864.325989  -46340.269531  1751.146851
  762.000000  9073.578125  -67233.960938  -58056.476562  9932.905273  -48123.570312  299.861176  430.347504   48.112434  868.040161  -46385.132812  -328.230957
  763.000000  9224.640625  -67421.234375  -58093.597656  9859.621094  -48233.976562  297.648834  602.914307   48.267925  865.243896  -46489.921875  1362.519775
  764.000000  9200.955078  -67603.898438  -58306.320312  10066.282227  -48240.039062  303.887634  468.245728   48.176849  866.879578  -46499.273438  -123.611610
  765.000000  9122.876953  -67438.375000  -58200.949219  10063.867188  -48137.082031  303.814728  389.534424   48.175537  866.903198  -46396.363281  1486.627930
  766.000000  9125.526367  -67317.437500  -58092.488281  9864.301758  -48228.187500  297.790131  628.810059   48.028633  869.554749  -46492.777344  2454.521729
  767.000000  9187.446289  -67514.953125  -58224.167969  9963.906250  -48260.261719  300.797058  552.112244   48.061039  868.968445  -46523.679688  -569.909790
  768.000000  9308.601562  -67574.078125  -58171.617188  9870.440430  -48301.175781  297.975433  647.981140   47.999664  870.079529  -46566.812500  1947.773804
  769.000000  9339.189453  -67616.156250  -58180.757812  9956.058594  -48224.699219  300.560150  643.263855   48.159420  867.193298  -46484.562500  375.156036
  770.000000  9223.311523  -67233.250000  -57907.964844  9733.047852  -48174.917969  293.827759  704.710510   48.079811  868.629150  -46437.660156  371.130768
  771.000000  9328.572266  -67395.187500  -57977.203125  9810.993164  -48166.210938  296.180817  734.302917   48.240993  865.726929  -46423.128906    1.086717
  772.000000  9283.410156  -67489.531250  -58104.820312  9951.255859  -48153.562500  300.415161  629.985718   48.151638  867.333435  -46413.707031  1161.447510
  773.000000  9207.466797  -67419.445312  -58117.445312  9903.233398  -48214.210938  298.965424  557.334717   48.036671  869.409241  -46478.511719  1738.585571
  774.000000  9366.737305  -67461.656250  -57990.164062  9825.380859  -48164.781250  296.615143  796.732117   48.145920  867.436462  -46425.132812  -1025.911865
  775.000000  9376.907227  -67599.257812  -58127.121094  9986.949219  -48140.171875  301.492706  758.719299   47.983883  870.365723  -46406.378906  1320.119873
  776.000000  9173.944336  -67431.656250  -58142.156250  10017.613281  -48124.542969  302.418396  464.047516   48.145851  867.437683  -46384.898438  207.532883
  777.000000  9333.443359  -67468.843750  -58038.132812  9753.505859  -48284.625000  294.445343  761.002441   48.015938  869.784668  -46549.671875  3701.554443
  778.000000  9293.234375  -67552.179688  -58169.691406  10065.531250  -48104.160156  303.864990  614.638367   48.264130  865.311890  -46360.242188  -898.779846
  779.000000  9265.015625  -67383.023438  -58016.359375  9868.115234  -48148.242188  297.905243  686.208008   48.141499  867.516113  -46408.753906  -589.072327
  780.000000  9134.637695  -67390.484375  -58151.660156  9869.707031  -48281.953125  297.953308  509.993164   48.078789  868.647644  -46544.730469  -2102.479492
  781.000000  9039.775391  -67373.890625  -58230.808594  10181.478516  -48049.328125  307.365265  342.899780   48.247562  865.609070  -46306.007812  1749.606323
  782.000000  9339.132812  -67621.625000  -58184.316406  9872.843750  -48311.472656  298.048004  665.901855   48.109665  868.090149  -46573.132812  1740.035645
  783.000000  9244.392578  -67392.578125  -58051.718750  9824.226562  -48227.492188  296.580322  744.858643   48.032585  869.483215  -46491.937500  -638.916077
  784.000000  9118.848633  -67480.054688  -58253.800781  10083.101562  -48170.699219  304.395416  344.037689   48.244907  865.656677  -46427.472656  3984.111328
  785.000000  9156.261719  -67440.015625  -58187.695312  10113.270508  -48074.425781  305.306152  444.996460   48.278214  865.059509  -46329.996094  -955.740662
  786.000000  9187.105469  -67254.281250  -57965.339844  9947.609375  -48017.730469  300.305084  598.989685   48.114155  868.009155  -46279.230469  120.472496
  787.000000  9113.414062  -67294.187500  -58077.914062  9966.916016  -48111.000000  300.887909  482.641113   48.273163  865.150024  -46366.753906  1728.345825
  788.000000  9104.322266  -67375.984375  -58181.050781  10158.157227  -48022.894531  306.661224  366.805054   48.292736  864.799316  -46277.941406  -641.936584
  789.000000  9267.432617  -67506.375000  -58131.261719  9992.504883  -48138.757812  301.660400  629.572205   47.994980  870.164490  -46404.562500  -30.885981
  790.000000  9182.091797  -67433.531250  -58148.144531  9957.015625  -48191.128906  300.589050  597.449646   48.058601  869.012512  -46454.636719  1267.357056
  791.000000  9263.179688  -67325.335938  -57963.632812  9790.257812  -48173.375000  295.554840  716.274597   48.134903  867.635010  -46434.125000  3504.253906
  792.000000  9203.701172  -67309.000000  -57993.519531  9937.936523  -48055.582031  300.013062  653.389587   48.040241  869.344666  -46319.753906  1757.843140
  793.000000  9259.667969  -67662.085938  -58308.933594  10067.689453  -48241.242188  303.930145  555.795837   48.109711  868.089355  -46502.902344  1467.856323
  794.000000  9425.177734  -67838.156250  -58305.917969  10055.753906  -48250.164062  303.569824  747.494080   48.037823  869.388428  -46514.421875  -801.013245
  795.000000  9387.500000  -67458.312500  -57971.710938  9853.785156  -48117.925781  297.472626  817.395691   48.059048  869.004456  -46381.417969  598.401245
  796.000000  9372.507812  -67612.242188  -58138.726562  9840.577148  -48298.148438  297.073914  705.215027   48.070061  868.805359  -46561.242188  -31.718094
  797.000000  9147.446289  -67511.031250  -58254.914062  10089.973633  -48164.941406  304.602875  382.686310   48.273388  865.145935  -46420.687500  1596.577881
  798.000000  9097.628906  -67254.000000  -58054.128906  9939.234375  -48114.894531  300.052246  438.646393   48.281731  864.996460  -46370.339844  2442.353760
  799.000000  9282.779297  -67342.031250  -57962.335938  9767.525391  -48194.812500  294.868591  715.752197   48.111916  868.049561  -46456.394531  428.573456
  800.000000  9224.318359  -67602.656250  -58287.992188  10028.105469  -48259.886719  302.735138  562.252686   48.084114  868.551453  -46522.472656  387.610657
  801.000000  9165.894531  -67390.656250  -58126.183594  9895.437500  -48230.746094  298.730072  463.330841   48.224606  866.021118  -46488.253906  1421.347656
  802.000000  9267.196289  -67511.796875  -58148.113281  10034.465820  -48113.648438  302.927155  566.096130   48.372910  863.366028  -46365.796875  -1177.651367
  803.000000  9074.818359  -67227.953125  -58060.515625  10012.952148  -48047.562500  302.277679  420.329346   48.229847  865.927002  -46304.882812   67.997787
  804.000000  9219.874023  -67427.554688  -58112.121094  10070.998047  -48041.125000  304.029999  539.364929   48.171150  866.982117  -46300.566406  647.577942
  805.000000  9604.315430  -67762.914062  -58059.125000  9949.603516  -48109.523438  300.365265  995.117981   48.225494  866.005127  -46367.000000  1757.345581
  806.000000  9203.625000  -67184.109375  -57876.363281  9824.632812  -48051.730469  296.592590  605.855774   48.234776  865.838501  -46308.871094  1764.297974
  807.000000  9090.908203  -67209.125000  -58023.007812  9986.773438  -48036.234375  301.487396  554.873230   48.084702  868.540833  -46298.796875  1209.078857
  808.000000  9232.130859  -67294.890625  -57957.992188  9937.546875  -48020.445312  300.001312  619.368103   48.169209  867.017090  -46279.957031  939.188843
  809.000000  9230.304688  -67501.156250  -58180.664062  10065.312500  -48115.351562  303.858368  614.574036   48.201073  866.443909  -46373.710938  1746.474731
  810.000000  9004.810547  -67059.062500  -57959.406250  9816.457031  -48142.949219  296.345764  394.787506   48.080360  868.619263  -46405.671875  567.464233
  811.000000  9052.138672  -67098.046875  -57936.027344  9814.115234  -48121.914062  296.275055  551.808655   48.066277  868.873779  -46385.144531  -427.439728
  812.000000  9280.275391  -67334.593750  -57946.890625  9865.630859  -48081.257812  297.830261  697.137878   48.291466  864.822083  -46336.351562  3227.939941
  813.000000  9483.229492  -67588.492188  -58007.214844  9939.038086  -48068.175781  300.046295  820.142883   48.259750  865.390442  -46324.414062  2907.271729
  814.000000  9288.171875  -67345.289062  -57961.929688  9754.632812  -48207.296875  294.479370  689.563171   48.075176  868.712891  -46470.203125  2610.695068
  815.000000  9288.941406  -67331.562500  -57945.390625  9768.365234  -48177.023438  294.893921  738.869324   48.183926  866.752258  -46436.003906  2804.501953
  816.000000  9121.373047  -67261.437500  -58047.593750  9939.861328  -48107.734375  300.071167  535.545959   48.191067  866.623840  -46366.453125  568.645874
  817.000000  9120.529297  -67336.687500  -58117.484375  10001.451172  -48116.031250  301.930481  468.082672   48.215672  866.181580  -46373.863281  -598.138245
  818.000000  8901.587891  -67091.992188  -58098.269531  9852.625000  -48245.644531  297.437622  271.446014   48.104301  868.186951  -46507.500000  705.415222
  819.000000  9140.515625  -67303.242188  -58058.558594  9972.294922  -48086.265625  301.050293  529.671143   48.071877  868.772522  -46349.292969  1564.937378
  820.000000  9108.806641  -67450.406250  -58236.414062  10033.771484  -48202.640625  302.906189  431.075226   48.053429  869.106079  -46466.335938  1224.059448
  821.000000  9198.132812  -67185.390625  -57886.484375  9844.283203  -48042.203125  297.185791  679.789490   48.009418  869.902771  -46307.488281  1876.981445
  822.000000  9140.826172  -67332.312500  -58105.179688  9980.092773  -48125.085938  301.285706  501.605438   48.103325  868.204590  -46386.976562  604.403870
  823.000000  9043.741211  -67057.843750  -57910.445312  9920.582031  -47989.863281  299.489166  527.645081   48.028099  869.564453  -46254.472656  4818.968262
  824.000000  8966.442383  -66923.218750  -57854.296875  9817.964844  -48036.332031  296.391266  369.347443   48.243313  865.685303  -46293.164062   63.533859
  825.000000  9112.123047  -67201.929688  -57986.613281  9951.636719  -48034.976562  300.426666  527.407532   48.172440  866.958923  -46294.371094  -332.554688
  826.000000  9284.347656  -67471.007812  -58089.617188  9979.683594  -48109.933594  301.273346  748.217957   48.060352  868.980896  -46373.378906  1440.005615
  827.000000  9240.117188  -67281.554688  -57934.742188  9771.479492  -48163.261719  294.987946  677.199585   48.054081  869.094299  -46426.933594  422.850830
  828.000000  9042.314453  -67123.968750  -57979.257812  9926.218750  -48053.039062  299.659332  478.156250   48.047871  869.206604  -46316.933594  2062.346191
  829.000000  9145.607422  -67164.960938  -57918.105469  9891.968750  -48026.136719  298.625366  566.049744   48.104259  868.187683  -46287.992188  2861.016113
  830.000000  9156.167969  -67125.625000  -57865.328125  9784.235352  -48081.093750  295.373016  625.635498   48.064701  868.902222  -46344.378906  2517.134277
  831.000000  9096.869141  -67171.968750  -57968.968750  9961.638672  -48007.328125  300.728607  499.678864   48.109680  868.089905  -46268.988281  -590.179016
  832.000000  9196.793945  -67380.671875  -58080.914062  10047.447266  -48033.468750  303.319061  565.549072   48.201603  866.434387  -46291.808594  1914.980713
  833.000000  9376.822266  -67547.093750  -58072.242188  9888.301758  -48183.941406  298.514648  713.275085   48.247673  865.607056  -46440.617188  -1418.613281
  834.000000  9152.845703  -67269.187500  -58008.347656  9966.185547  -48042.164062  300.865875  497.393890   48.331684  864.102478  -46295.804688  802.498962
  835.000000  9366.886719  -67423.257812  -57961.488281  9781.325195  -48180.164062  295.285187  714.089661   48.363613  863.531982  -46432.648438   26.548038
  836.000000  9264.658203  -67502.984375  -58150.511719  9946.501953  -48204.007812  300.271637  566.592224   48.212494  866.238647  -46461.953125  668.895996
  837.000000  9297.925781  -67409.343750  -58011.855469  9801.769531  -48210.085938  295.902374  777.153015   48.032681  869.481506  -46474.531250  -650.671204
  838.000000  9217.539062  -67288.234375  -57965.667969  9846.166016  -48119.500000  297.242645  637.296753   48.077312  868.674316  -46382.332031  -172.445221
  839.000000  8993.029297  -67278.687500  -58187.464844  10042.814453  -48144.648438  303.179199  240.039322   48.284134  864.953430  -46400.007812  1834.804077
  840.000000  9438.226562  -67527.031250  -57989.812500  9917.154297  -48072.656250  299.385681  869.279724   48.190746  866.629578  -46331.386719  1732.946899
  841.000000  9284.007812  -67510.187500  -58107.949219  10018.984375  -48088.964844  302.459778  502.216797   48.343090  863.898560  -46342.191406  3757.033203
  842.000000  9200.107422  -67361.046875  -58063.742188  10018.378906  -48045.363281  302.441498  525.904724   48.254425  865.485962  -46301.792969  -561.011780
  843.000000  9075.462891  -67310.750000  -58132.644531  10046.980469  -48085.664062  303.304962  386.719086   48.265499  865.287354  -46341.695312  -361.837708
  844.000000  9415.188477  -67631.179688  -58127.878906  9884.726562  -48243.152344  298.406738  824.170715   48.298786  864.691040  -46497.980469  -568.015320
  845.000000  9172.054688  -67539.523438  -58272.878906  10059.750000  -48213.128906  303.690460  454.435150   48.083065  868.570374  -46475.750000  -428.281586
  846.000000  9184.961914  -67426.750000  -58137.003906  9957.500000  -48179.503906  300.603668  623.363342   48.059490  868.996460  -46442.980469  1398.372803
  847.000000  9260.304688  -67419.281250  -58049.890625  9907.214844  -48142.675781  299.085602  642.448730   48.258415  865.414368  -46398.964844  826.144775
  848.000000  9401.367188  -67742.148438  -58244.445312  9990.152344  -48254.292969  301.589386  723.633118   48.157726  867.223816  -46514.218750  -403.155518
  849.000000  8914.436523  -67235.203125  -58229.679688  10065.262695  -48164.417969  303.856873  219.393143   48.200634  866.451782  -46422.792969  -616.140381
  850.000000  9244.523438  -67663.406250  -58311.781250  9995.013672  -48316.765625  301.736145  537.489258   48.097118  868.316589  -46578.882812  2963.855225
  851.000000  9365.718750  -67555.203125  -58094.398438  9835.811523  -48258.585938  296.930054  812.741028   48.085682  868.523132  -46521.113281   37.189449
  852.000000  9394.728516  -67712.109375  -58211.082031  9954.968750  -48256.113281  300.527252  707.558533   48.236168  865.813538  -46513.203125  -1173.534424
  853.000000  9339.240234  -67003.156250  -57566.640625  9543.849609  -48022.789062  288.116119  911.177551   48.152744  867.313538  -46282.894531  4171.646484
  854.000000  9171.134766  -67390.257812  -58121.042969  9878.621094  -48242.421875  298.222412  497.533295   48.253078  865.510071  -46498.902344  1781.042847
  855.000000  9332.835938  -67532.703125  -58100.410156  9823.412109  -48277.000000  296.555725  720.502930   48.045044  869.257751  -46540.996094  -570.149231
  856.000000  9375.312500  -67730.359375  -58262.039062  9977.998047  -48284.039062  301.222473  666.223633   48.141434  867.517273  -46544.554688  -1602.690063
  857.000000  9190.602539  -67483.226562  -58190.394531  10022.158203  -48168.234375  302.555603  462.325928   48.284908  864.939514  -46423.562500  1330.843384
  858.000000  9171.383789  -67184.937500  -57913.343750  9836.029297  -48077.312500  296.936615  552.108948   48.222019  866.067566  -46334.914062   83.547607
  859.000000  9275.523438  -67599.250000  -58219.066406  10042.304688  -48176.761719  303.163788  579.713440   48.173187  866.945496  -46436.128906  -1643.480713
  860.000000  9181.911133  -67335.953125  -58042.265625  9848.846680  -48193.417969  297.323547  534.339355   48.161919  867.148315  -46453.191406  583.776184
  861.000000  9235.815430  -67374.218750  -58038.042969  9825.052734  -48212.992188  296.605255  587.208435   48.187157  866.694153  -46471.855469  1106.270508
  862.000000  9065.367188  -67373.109375  -58213.093750  10024.420898  -48188.671875  302.623901  386.886139   48.214779  866.197632  -46446.535156  1277.979370
  863.000000  9331.365234  -67515.359375  -58085.597656  9909.663086  -48175.933594  299.159515  724.696472   48.099636  868.271179  -46437.957031  1624.465210
  864.000000  9262.407227  -67392.062500  -58029.574219  9840.255859  -48189.320312  297.064209  709.235596   48.052578  869.121460  -46453.046875  539.878906
  865.000000  9199.699219  -67523.671875  -58221.683594  9982.926758  -48238.757812  301.371246  439.937592   48.377041  863.292297  -46490.757812  487.673737
  866.000000  9246.541016  -67401.492188  -58053.015625  9824.314453  -48228.703125  296.582977  595.059387   48.196552  866.525208  -46487.226562  237.348862
  867.000000  9435.639648  -67658.328125  -58123.390625  9959.308594  -48164.082031  300.658264  716.845459   48.276443  865.091187  -46419.718750  1257.428589
  868.000000  9410.105469  -67712.015625  -58208.132812  10044.082031  -48164.050781  303.217468  698.023438   48.125240  867.809204  -46425.148438  618.285950
  869.000000  9120.979492  -67284.515625  -58054.105469  9891.204102  -48162.902344  298.602264  414.521637   48.256744  865.444336  -46419.250000  2453.648193
  870.000000  8925.517578  -66978.281250  -57946.984375  9780.319336  -48166.664062  295.254822  333.320679   48.160179  867.179626  -46426.500000  257.960968
  871.000000  9240.691406  -67542.109375  -58207.410156  10080.193359  -48127.218750  304.307617  544.713501   48.142086  867.505554  -46387.710938  -1139.459351
  872.000000  9001.519531  -67283.187500  -58188.785156  10033.474609  -48155.312500  302.897217  326.485382   48.282719  864.978760  -46410.722656  895.548462
  873.000000  8994.841797  -67458.531250  -58368.386719  10106.391602  -48261.996094  305.098511  285.654572   48.059509  868.996094  -46525.468750  -321.515839
  874.000000  9075.242188  -67369.656250  -58200.406250  9997.666992  -48202.738281  301.816254  375.392456   48.179989  866.823059  -46461.859375  -1023.692627
  875.000000  9382.296875  -67608.203125  -58136.214844  9869.606445  -48266.609375  297.950256  695.266602   48.307686  864.531738  -46521.117188  2928.055664
  876.000000  9134.851562  -67251.007812  -58011.605469  9910.899414  -48100.707031  299.196838  505.933929   48.240944  865.727783  -46357.625000  2140.211670
  877.000000  9078.820312  -67276.398438  -58097.917969  9892.329102  -48205.589844  298.636230  436.173370   48.103668  868.198364  -46467.468750  2031.242065
  878.000000  8950.228516  -67208.265625  -58159.757812  10017.843750  -48141.914062  302.425354  337.598785   48.079697  868.631226  -46404.660156  2114.317139
  879.000000  9191.958984  -67579.414062  -58291.121094  10123.126953  -48167.992188  305.603729  590.109619   48.067139  868.858154  -46431.191406  -778.851013
  880.000000  9229.974609  -67507.109375  -58174.921875  9826.331055  -48348.589844  296.643829  624.623230   48.009396  869.903198  -46613.875000  3811.604248
  881.000000  9293.773438  -67477.437500  -58072.968750  9910.408203  -48162.562500  299.182007  653.239075   48.134930  867.634521  -46423.312500  1260.504028
  882.000000  9085.666016  -67193.890625  -58003.562500  9926.349609  -48077.210938  299.663269  505.659790   48.087273  868.494385  -46339.683594  774.146057
  883.000000  9220.626953  -67290.593750  -57967.773438  9875.473633  -48092.300781  298.127380  632.306580   48.211067  866.264282  -46350.296875  1318.357910
  884.000000  9172.724609  -67396.570312  -58128.683594  9949.478516  -48179.203125  300.361511  452.759155   48.163586  867.118286  -46438.917969  2439.713867
  885.000000  9039.018555  -67339.093750  -58204.484375  10048.889648  -48155.593750  303.362579  353.911743   48.181816  866.790222  -46414.648438  205.172241
  886.000000  9132.636719  -67334.484375  -58105.558594  9976.294922  -48129.265625  301.171051  554.404480   48.145267  867.448242  -46389.640625  2001.571777
  887.000000  9149.080078  -67398.546875  -58151.417969  10089.638672  -48061.781250  304.592743  539.055847   47.920460  871.517639  -46330.281250  721.030579
  888.000000  9198.646484  -67416.718750  -58115.976562  9872.685547  -48243.289062  298.043213  525.307556   48.050007  869.167969  -46507.105469  1713.914795
  889.000000  9143.625977  -67315.078125  -58067.671875  9898.622070  -48169.050781  298.826202  506.001709   48.157310  867.231262  -46428.992188  1162.887451
  890.000000  9224.001953  -67518.890625  -58192.125000  9905.047852  -48287.078125  299.020203  518.712219   48.174278  866.925842  -46546.406250  -368.970032
  891.000000  9195.152344  -67490.351562  -58190.812500  9978.901367  -48211.910156  301.249725  482.414948   48.184429  866.743225  -46470.871094  1495.755737
  892.000000  9392.884766  -67570.437500  -58077.980469  9874.301758  -48203.679688  298.092010  774.075012   48.119808  867.907166  -46464.976562  1508.075317
  893.000000  9092.501953  -67468.250000  -58279.789062  10000.480469  -48279.308594  301.901184  403.715332   48.181919  866.788330  -46538.359375  1252.726196
  894.000000  9305.630859  -67431.406250  -58024.160156  9939.156250  -48085.003906  300.049896  632.903259   48.263432  865.324463  -46341.109375  -346.406708
  895.000000  9139.579102  -67445.359375  -58207.531250  10013.604492  -48193.925781  302.297363  432.169830   48.253208  865.507751  -46450.402344  1798.656006
  896.000000  9139.945312  -67602.609375  -58356.953125  10158.447266  -48198.507812  306.669983  382.605255   48.143089  867.487488  -46458.960938  1276.623901
  897.000000  9428.447266  -67806.195312  -58280.492188  10054.041992  -48226.449219  303.518127  709.854675   48.204216  866.387451  -46484.695312  4323.694824
  898.000000  9232.232422  -67489.375000  -58153.007812  9947.847656  -48205.160156  300.312256  511.894379   48.127987  867.759705  -46466.160156   74.330765
  899.000000  9294.218750  -67620.023438  -58224.433594  10070.960938  -48153.472656  304.028900  636.509338   48.127708  867.764709  -46414.484375  2618.277832
  900.000000  9165.537109  -67310.929688  -58047.738281  9837.727539  -48210.011719  296.987885  582.676331   47.980057  870.435120  -46476.355469  1093.911987
  901.000000  9012.087891  -67184.632812  -58066.136719  9942.712891  -48123.421875  300.157257  386.382965   48.124985  867.813843  -46384.531250  589.306335
  902.000000  9282.660156  -67560.242188  -58180.046875  9992.303711  -48187.742188  301.654327  630.368896   48.133293  867.664001  -46448.550781  670.140930
  903.000000  9101.676758  -67416.203125  -58221.000000  9982.997070  -48238.003906  301.373383  402.353271   48.018158  869.744446  -46502.972656   23.974951
  904.000000  9469.110352  -67716.250000  -58145.308594  9976.931641  -48168.375000  301.190308  761.109070   48.143280  867.484009  -46428.820312  3752.430908
  905.000000  9192.416016  -67361.453125  -58057.320312  9886.648438  -48170.671875  298.464752  601.680237   48.117878  867.942017  -46432.039062  118.303795
  906.000000  9426.146484  -67549.671875  -58024.601562  9822.503906  -48202.097656  296.528320  798.315002   48.175423  866.905273  -46461.382812  3440.800537
  907.000000  9326.655273  -67528.500000  -58102.214844  9875.566406  -48226.648438  298.130188  815.369446   47.960869  870.783386  -46493.687500  2128.614014
  908.000000  9392.140625  -67647.773438  -58160.085938  9905.425781  -48254.660156  299.031616  753.002136   48.068871  868.826904  -46517.796875  614.112854
  909.000000  9352.285156  -67751.843750  -58299.800781  10007.084961  -48292.714844  302.100555  626.374695   48.170952  866.985718  -46552.164062  1673.756592
  910.000000  8995.081055  -67483.765625  -58386.281250  10168.184570  -48218.097656  306.963959  262.869751   48.237827  865.783752  -46475.128906  291.956757
  911.000000  9222.845703  -67469.070312  -58151.128906  10022.258789  -48128.871094  302.558655  610.253357   48.082970  868.572144  -46391.496094  478.184784
  912.000000  9059.968750  -67238.562500  -58071.917969  9888.594727  -48183.324219  298.523499  458.592194   48.263905  865.315979  -46439.414062  1037.211670
  913.000000  9246.301758  -67578.828125  -58238.925781  10067.210938  -48171.714844  303.915680  526.805359   48.091187  868.423706  -46434.042969  3016.518555
  914.000000  9252.123047  -67531.593750  -58180.890625  10089.895508  -48090.996094  304.600494  576.014893   48.046772  869.226501  -46354.929688  1571.061646
  915.000000  9326.409180  -67613.953125  -58182.886719  9882.560547  -48300.328125  298.341339  580.045837   48.251286  865.542236  -46556.871094  1673.981934
  916.000000  9138.282227  -67368.906250  -58136.093750  10017.720703  -48118.375000  302.421631  449.679932   48.192043  866.606262  -46377.058594  1282.366943
  917.000000  9059.044922  -67078.000000  -57914.851562  9811.951172  -48102.898438  296.209747  419.870148   48.362438  863.552979  -46355.425781  -1392.194092
  918.000000  9228.228516  -67501.468750  -58166.562500  9965.863281  -48200.699219  300.856140  593.605957   48.091625  868.415771  -46463.011719  -422.328339
  919.000000  9280.830078  -67216.046875  -57834.746094  9677.812500  -48156.933594  292.160278  737.199219   48.194260  866.566406  -46415.539062  2988.560303
  920.000000  9327.857422  -67637.921875  -58217.390625  9902.794922  -48314.593750  298.952179  660.083679   48.046898  869.224182  -46578.523438  1094.388794
  921.000000  9269.845703  -67401.500000  -58029.367188  9809.304688  -48220.062500  296.129852  670.178772   48.042717  869.299866  -46484.144531  -1444.048828
  922.000000  9272.771484  -67673.414062  -58305.257812  10079.107422  -48226.148438  304.274811  558.030701   48.226463  865.987732  -46483.589844  1544.934326
  923.000000  9375.121094  -67569.781250  -58088.824219  9960.264648  -48128.558594  300.687134  710.318359   48.162800  867.132446  -46388.300781  2475.677246
  924.000000  9498.853516  -67854.546875  -58258.574219  10006.968750  -48251.605469  302.097046  766.093079   48.249313  865.577637  -46508.222656  1229.834473
  925.000000  9266.147461  -67575.468750  -58202.140625  10005.203125  -48196.937500  302.043762  598.223328   48.067394  868.853577  -46460.125000  1880.607788
  926.000000  9247.539062  -67417.250000  -58074.828125  9892.108398  -48182.718750  298.629578  667.602783   48.126148  867.792847  -46443.785156  2481.227783
  927.000000  9561.085938  -67677.296875  -58016.957031  9818.064453  -48198.890625  296.394287  1038.904907   48.056320  869.053772  -46462.480469  2993.466553
  928.000000  9286.915039  -67667.625000  -58276.777344  10100.810547  -48175.968750  304.930023  550.463684   48.169353  867.014465  -46435.472656  1617.394409
  929.000000  9370.654297  -67536.914062  -58068.851562  9848.051758  -48220.800781  297.299561  771.725891   47.979160  870.451416  -46487.179688  1109.581177
  930.000000  9069.158203  -67201.343750  -58038.792969  9949.553711  -48089.238281  300.363770  476.266113   48.208744  866.306030  -46347.320312  289.168030
  931.000000  9328.046875  -67583.187500  -58154.570312  9844.914062  -48309.656250  297.204834  638.218933   48.121880  867.869812  -46570.875000  -1094.379883
  932.000000  9199.888672  -67444.515625  -58146.007812  9914.804688  -48231.203125  299.314758  572.504211   47.944756  871.075989  -46498.824219  1489.005981
  933.000000  9156.737305  -67394.414062  -58137.257812  9893.289062  -48243.968750  298.665222  533.122986   48.010124  869.890015  -46509.226562  842.556152
  934.000000  9370.986328  -67848.890625  -58375.597656  10094.695312  -48280.902344  304.745392  576.329102   48.306736  864.548706  -46535.445312  1713.789185
  935.000000  9084.160156  -67256.132812  -58075.031250  9905.646484  -48169.382812  299.038269  361.959229   48.217129  866.155396  -46427.160156  2220.650879
  936.000000  9473.992188  -67754.429688  -58174.683594  9860.069336  -48314.613281  297.662354  740.494385   48.214600  866.200867  -46572.484375  -518.701782
  937.000000  9265.640625  -67542.984375  -58179.656250  9973.145508  -48206.511719  301.075989  597.481018   48.150299  867.357544  -46466.707031  693.777344
  938.000000  9192.720703  -67420.562500  -58129.171875  10042.505859  -48086.664062  303.169861  595.330811   48.070732  868.793213  -46349.734375  131.268417
  939.000000  9108.589844  -67515.531250  -58303.644531  9973.573242  -48330.070312  301.088898  398.258453   48.127888  867.761475  -46591.074219  2213.451660
  940.000000  9376.234375  -67504.437500  -58028.703125  9844.576172  -48184.125000  297.194641  749.722473   48.172592  866.956177  -46443.511719   15.103131
  941.000000  9127.271484  -67152.062500  -57926.945312  9905.315430  -48021.628906  299.028290  584.663269   48.269142  865.222046  -46277.527344  1671.230591
  942.000000  9277.126953  -67251.500000  -57872.597656  9809.942383  -48062.656250  296.149078  671.080017   48.314186  864.415405  -46316.929688  407.380310
  943.000000  9305.632812  -67337.960938  -57933.558594  9929.236328  -48004.320312  299.750427  758.615906   48.269699  865.212097  -46260.199219  1914.855591
  944.000000  9437.667969  -67626.328125  -58085.257812  9941.269531  -48143.988281  300.113678  762.259705   48.385021  863.149902  -46395.699219  2863.166504
  945.000000  9363.193359  -67472.937500  -58013.457031  9888.910156  -48124.546875  298.533020  818.186523   48.124302  867.826111  -46385.679688  1448.377197
  946.000000  9149.477539  -67260.218750  -57998.609375  9872.721680  -48125.886719  298.044312  589.952881   48.072670  868.758179  -46388.886719  1237.461304
  947.000000  9223.269531  -67442.562500  -58128.058594  9950.946289  -48177.113281  300.405823  582.449768   48.081718  868.594727  -46439.785156  3070.869629
  948.000000  9197.085938  -67307.750000  -58021.617188  9828.918945  -48192.699219  296.721954  648.573486   48.091576  868.416687  -46455.015625  3226.846680
  949.000000  9128.397461  -67396.210938  -58175.894531  9984.665039  -48191.230469  301.423737  544.515930   48.026634  869.590942  -46455.890625  645.151611
  950.000000  9225.865234  -67362.734375  -58041.621094  9948.826172  -48092.796875  300.341797  683.357727   48.077408  868.672607  -46355.625000  1019.655151
  951.000000  9244.087891  -67343.000000  -57999.328125  9949.242188  -48050.085938  300.354370  626.221008   48.261299  865.362671  -46306.269531  1920.392822
  952.000000  9345.476562  -67545.484375  -58104.585938  9870.369141  -48234.218750  297.973297  726.993835   48.043510  869.285461  -46498.269531  1371.696167
  953.000000  8989.322266  -67233.281250  -58141.148438  10017.376953  -48123.773438  302.411255  281.479584   48.037338  869.397156  -46388.046875  474.323486
  954.000000  9422.607422  -67470.968750  -57942.960938  9835.860352  -48107.101562  296.931519  828.806335   48.054970  869.078186  -46370.738281  2503.514648
  955.000000  9339.427734  -67466.171875  -58026.757812  9839.120117  -48187.636719  297.029938  731.576843   48.116051  867.974976  -46449.066406  937.704163
  956.000000  9263.773438  -67526.234375  -58167.117188  10036.652344  -48130.464844  302.993164  578.341553   48.209606  866.290527  -46388.515625  1293.880859
  957.000000  9228.602539  -67399.375000  -58074.386719  9960.042969  -48114.343750  300.680420  614.459351   48.139549  867.551270  -46374.925781  2339.729980
  958.000000  9442.897461  -67611.062500  -58058.656250  9932.849609  -48125.804688  299.859497  785.740234   48.126659  867.783630  -46386.851562  1886.953979
  959.000000  9245.553711  -67475.156250  -58123.972656  10094.504883  -48029.468750  304.739655  579.974670   48.239769  865.748901  -46286.429688  999.487915
  960.000000  9233.507812  -67570.500000  -58243.484375  10070.357422  -48173.125000  304.010681  495.316406   48.258694  865.409363  -46429.402344  936.236877
  961.000000  9552.174805  -67739.281250  -58083.468750  9685.240234  -48398.226562  292.384460  916.376038   48.067829  868.845703  -46661.398438  1034.270630
  962.000000  9220.972656  -67316.375000  -57993.027344  9720.447266  -48272.578125  293.447357  648.245422   48.060860  868.971680  -46536.003906  1338.459961
  963.000000  9294.782227  -67579.507812  -58175.660156  9965.439453  -48210.218750  300.843353  639.304688   48.128994  867.741516  -46471.183594  1617.271851
  964.000000  9351.547852  -67829.164062  -58389.453125  10042.464844  -48346.988281  303.168640  566.830994   48.263565  865.322021  -46603.089844  709.523987
  965.000000  9363.987305  -67581.765625  -58113.285156  9915.347656  -48197.937500  299.331146  694.702698   48.238075  865.779297  -46454.960938  -801.146912
  966.000000  9041.593750  -67239.687500  -58102.074219  9957.554688  -48144.519531  300.605316  338.651947   48.292915  864.796143  -46399.558594  1667.192993
  967.000000  9386.310547  -67759.593750  -58270.621094  10040.620117  -48230.000000  303.112946  609.121582   48.246101  865.635254  -46486.730469  -134.458374
  968.000000  9174.789062  -67557.453125  -58273.972656  10043.833008  -48230.140625  303.209930  428.061188   48.129272  867.736511  -46491.093750  -823.703003
  969.000000  9103.919922  -67472.625000  -58267.820312  10072.396484  -48195.421875  304.072235  358.155914   48.133747  867.655823  -46456.214844  1570.957397
  970.000000  9211.378906  -67521.664062  -58209.347656  9993.812500  -48215.535156  301.699890  431.396484   48.327015  864.185913  -46469.343750  438.968323
  971.000000  9407.003906  -67591.046875  -58096.035156  9854.489258  -48241.546875  297.493896  817.048279   48.128437  867.751587  -46502.531250  -1458.701538
  972.000000  9189.291016  -67337.085938  -58057.503906  9807.503906  -48250.000000  296.075470  578.689636   48.038815  869.370483  -46514.222656  2593.589600
  973.000000  9273.295898  -67509.718750  -58135.203125  9909.936523  -48225.265625  299.167786  608.498840   48.101254  868.241943  -46487.230469  -144.410980
  974.000000  9296.209961  -67540.992188  -58149.992188  10009.513672  -48140.476562  302.173889  650.399719   48.088795  868.466919  -46402.890625  505.016479
  975.000000  9407.577148  -67788.421875  -58285.488281  10061.814453  -48223.671875  303.752808  740.027527   48.000195  870.069946  -46489.289062  346.893280
  976.000000  9404.933594  -67677.968750  -58181.609375  9981.869141  -48199.742188  301.339325  715.307434   48.087830  868.484314  -46462.191406  139.337280
  977.000000  9371.428711  -67506.117188  -58036.863281  9950.293945  -48086.570312  300.386108  805.908875   48.103058  868.209412  -46348.472656  1088.801758
  978.000000  9203.577148  -67339.859375  -58031.234375  9797.867188  -48233.367188  295.784546  523.731384   48.227070  865.976868  -46490.785156  1253.815796
  979.000000  9450.979492  -67708.828125  -58158.648438  10052.217773  -48106.429688  303.463074  755.656921   48.210526  866.274048  -46364.445312  459.050262
  980.000000  9117.158203  -67453.898438  -58228.734375  10044.646484  -48184.085938  303.234497  342.402924   48.368969  863.436340  -46436.378906  1096.377930
  981.000000  9070.448242  -67154.117188  -57987.921875  9847.166016  -48140.757812  297.272827  468.802734   48.001453  870.047119  -46406.328125  1905.582520
  982.000000  9373.152344  -67795.484375  -58330.429688  10109.143555  -48221.285156  305.181580  643.951477   48.145306  867.447510  -46481.660156  -293.676636
  983.000000  9319.914062  -67631.828125  -58211.031250  10117.417969  -48093.613281  305.431335  685.291321   48.124577  867.821167  -46354.738281  1348.986084
  984.000000  9283.576172  -67462.718750  -58086.171875  9881.007812  -48205.164062  298.294464  654.162964   48.220768  866.090027  -46462.812500  1706.730103
  985.000000  9082.431641  -67488.078125  -58308.058594  10112.564453  -48195.492188  305.284851  385.361572   48.080471  868.617249  -46458.210938  2951.315430
  986.000000  9131.253906  -67370.093750  -58143.027344  9967.514648  -48175.511719  300.905975  475.220551   48.095390  868.347778  -46437.687500  204.168182
  987.000000  9086.652344  -67541.171875  -58353.187500  10109.898438  -48243.289062  305.204376  382.463654   48.018837  869.732178  -46508.234375  424.703339
  988.000000  9287.100586  -67531.515625  -58144.863281  10075.034180  -48069.828125  304.151855  595.800476   48.241192  865.723328  -46326.738281  -1415.124634
  989.000000  9278.001953  -67560.648438  -58181.816406  9943.849609  -48237.968750  300.191559  651.784851   48.050659  869.156189  -46501.761719  416.933960
  990.000000  9314.604492  -67504.812500  -58082.031250  9887.310547  -48194.718750  298.484741  639.349670   48.185658  866.721130  -46453.636719  1982.783447
  991.000000  9031.869141  -67143.515625  -58017.160156  9850.266602  -48166.894531  297.366425  384.023102   48.150822  867.348145  -46427.070312  -655.576172
  992.000000  9317.236328  -67628.093750  -58213.671875  9999.291016  -48214.382812  301.865265  646.594299   48.192055  866.606079  -46473.066406  3159.448242
  993.000000  9330.480469  -67575.890625  -58149.953125  9927.778320  -48222.175781  299.706390  669.042175   48.041897  869.314697  -46486.285156  1043.349487
  994.000000  9199.791992  -67401.031250  -58099.660156  9913.930664  -48185.730469  299.288361  522.379333   48.116184  867.972534  -46447.156250    3.136794
  995.000000  9289.306641  -67406.703125  -58018.050781  9786.276367  -48231.773438  295.434631  682.371704   48.129715  867.728516  -46492.710938  -2540.569580
  996.000000  9166.785156  -67589.046875  -58328.992188  10142.097656  -48186.894531  306.176422  426.435394   48.113998  868.011963  -46448.398438  3091.268555
  997.000000  9095.398438  -67169.046875  -57970.628906  9777.128906  -48193.500000  295.158508  513.468445   48.152180  867.323669  -46453.625000  427.686188
  998.000000  9197.524414  -67336.960938  -58036.000000  9928.751953  -48107.250000  299.735779  602.655457   48.155624  867.261658  -46367.250000  1315.466553
  999.000000  9135.076172  -67284.078125  -58050.964844  9952.621094  -48098.343750  300.456360  467.498199   48.200397  866.456055  -46356.726562  2045.485718
 1000.000000  9283.388672  -67657.140625  -58275.644531  10129.426758  -48146.218750  305.793884  640.500061   48.031490  869.503052  -46410.707031  1925.988770
 1001.000000  9284.858398  -67681.671875  -58303.003906  10114.551758  -48188.453125  305.344849  637.890930   48.019604  869.718262  -46453.371094  452.565643
 1002.000000  9018.685547  -67356.843750  -58236.839844  10108.976562  -48127.863281  305.176544  351.536835   48.086224  868.513367  -46390.371094  -426.850739
 1003.000000  9320.900391  -67557.335938  -58138.457031  9933.987305  -48204.468750  299.893829  708.798828   48.086292  868.512085  -46466.976562  2148.688965
 1004.000000  9158.582031  -67425.445312  -58169.132812  10057.859375  -48111.273438  303.633392  486.932709   48.146896  867.418884  -46371.589844  253.352524
 1005.000000  9282.072266  -67311.906250  -57923.828125  9849.772461  -48074.054688  297.351501  704.731018   48.154484  867.282227  -46334.097656  -1085.925293
 1006.000000  9253.708984  -67287.578125  -57921.261719  9833.331055  -48087.929688  296.855164  702.016663   48.107677  868.126038  -46349.664062  1099.414062
 1007.000000  9134.243164  -67302.796875  -58073.175781  9941.174805  -48132.000000  300.110809  522.754395   48.011589  869.863464  -46397.207031  -2758.535645
 1008.000000  9315.131836  -67327.718750  -57920.183594  9785.658203  -48134.523438  295.415985  743.862976   48.107334  868.132202  -46396.269531  565.924133
 1009.000000  9196.974609  -67318.906250  -58021.792969  9791.501953  -48230.289062  295.592407  569.345276   48.184349  866.744629  -46489.253906  1441.467285
 1010.000000  9157.087891  -67484.046875  -58230.089844  10044.415039  -48185.675781  303.227509  450.554779   48.158916  867.202393  -46445.558594  830.175049
 1011.000000  9134.464844  -67331.109375  -58096.503906  9943.273438  -48153.230469  300.174164  521.960205   48.030479  869.521362  -46417.753906  1082.863892
 1012.000000  9392.602539  -67783.437500  -58295.589844  10042.017578  -48253.570312  303.155121  681.936951   48.184071  866.749634  -46512.542969  1278.693237
 1013.000000  9271.787109  -67687.031250  -58320.742188  10056.859375  -48263.882812  303.603180  496.464355   48.274536  865.125366  -46519.585938  914.031433
 1014.000000  9437.932617  -67642.609375  -58095.234375  9871.326172  -48223.906250  298.002197  830.708313   48.112484  868.039307  -46485.464844  1122.081177
 1015.000000  9142.310547  -67286.234375  -58044.703125  9944.147461  -48100.554688  300.200562  467.942719   48.278774  865.049438  -46356.105469  -31.421564
 1016.000000  9114.041992  -67246.062500  -58031.828125  9891.203125  -48140.625000  298.602234  460.156097   48.218304  866.134277  -46398.363281  -337.961426
 1017.000000  9013.324219  -67315.187500  -58200.687500  10040.209961  -48160.476562  303.100555  255.253922   48.360729  863.583496  -46413.066406  827.436890
 1018.000000  9125.044922  -67422.054688  -58192.722656  9989.748047  -48202.976562  301.577179  381.368256   48.272667  865.158875  -46458.750000   68.192802
 1019.000000  9367.978516  -67751.390625  -58284.570312  10047.902344  -48236.667969  303.332794  629.472595   48.259724  865.390930  -46492.906250  684.673218
 1020.000000  9280.734375  -67312.937500  -57935.828125  9850.507812  -48085.320312  297.373718  740.734619   48.036556  869.411316  -46349.625000  -219.607681
 1021.000000  8999.623047  -67187.101562  -58079.406250  10028.029297  -48051.375000  302.732849  330.365631   48.255657  865.463867  -46307.761719  345.865356
 1022.000000  9077.015625  -67218.640625  -58045.351562  10024.197266  -48021.156250  302.617157  495.538086   47.982418  870.392273  -46287.414062  -49.087093
 1023.000000  9218.982422  -67411.070312  -58095.277344  9945.842773  -48149.433594  300.251740  643.172668   48.076698  868.685425  -46412.285156  1022.036194
 1024.000000  9098.119141  -67320.078125  -58127.429688  9983.385742  -48144.042969  301.385101  491.939423   48.066704  868.866028  -46407.257812  589.071167
 1025.000000  9307.111328  -67495.507812  -58085.027344  9871.126953  -48213.898438  297.996185  740.917664   48.074921  868.717529  -46476.816406  929.999329
 1026.000000  9303.878906  -67570.390625  -58162.675781  9930.354492  -48232.320312  299.784180  603.020752   48.183983  866.751221  -46491.296875  -942.217041
 1027.000000  9174.449219  -67311.156250  -58039.410156  9871.965820  -48167.445312  298.021484  597.529968   47.984383  870.356628  -46433.632812  1323.814209
 1028.000000  9229.229492  -67395.156250  -58065.839844  9961.291016  -48104.546875  300.718109  614.734680   48.110146  868.081482  -46366.191406  215.886948
 1029.000000  9200.419922  -67408.312500  -58113.523438  10017.511719  -48096.011719  302.415344  552.732849   48.183651  866.757202  -46355.000000  344.954193
 1030.000000  9448.437500  -67587.234375  -58045.140625  9813.750000  -48231.390625  296.264038  815.636047   48.139824  867.546326  -46491.960938  4907.183105
 1031.000000  9382.882812  -67573.296875  -58088.781250  9870.242188  -48218.539062  297.969452  741.688660   48.135830  867.618286  -46479.253906  -625.846619
 1032.000000  9150.710938  -67282.195312  -58020.875000  9893.845703  -48127.031250  298.682007  557.159607   48.127617  867.766357  -46388.042969  2017.036255
 1033.000000  9215.791016  -67292.078125  -57979.976562  9762.703125  -48217.273438  294.722992  614.428162   48.115463  867.985535  -46478.726562  1507.790771
 1034.000000  9264.416016  -67512.992188  -58156.871094  9885.265625  -48271.605469  298.423004  601.777893   48.161125  867.162598  -46531.406250  -344.744751
 1035.000000  9240.268555  -67501.507812  -58162.671875  9889.055664  -48273.617188  298.537415  602.399353   48.072746  868.756836  -46536.613281  -23.061031
 1036.000000  9366.484375  -67333.765625  -57873.031250  9638.151367  -48234.878906  290.962952  778.745361   48.093845  868.375671  -46497.113281  2503.317871
 1037.000000  9394.018555  -67672.718750  -58183.011719  10053.904297  -48129.109375  303.513977  664.607239   48.245316  865.649353  -46385.871094  1297.545776
 1038.000000  9154.657227  -67408.125000  -58156.859375  9920.810547  -48236.046875  299.496063  463.698242   48.152016  867.326660  -46496.179688  490.336914
 1039.000000  9203.623047  -67571.960938  -58271.070312  10055.429688  -48215.640625  303.560028  455.873444   48.236763  865.802856  -46472.710938  4083.921387
 1040.000000  9350.007812  -67617.687500  -58167.074219  9963.153320  -48203.921875  300.774323  687.843750   48.143734  867.475830  -46464.351562  626.699280
 1041.000000  9145.707031  -67508.460938  -58274.949219  10078.457031  -48196.492188  304.255188  368.522308   48.219330  866.115845  -46454.191406  1585.525757
 1042.000000  9186.814453  -67468.539062  -58188.339844  9929.306641  -48259.031250  299.752533  481.328491   48.251621  865.536255  -46515.562500  807.194946
 1043.000000  9505.368164  -67739.132812  -58138.839844  9924.849609  -48213.992188  299.617981  826.295593   48.215748  866.180237  -46471.820312  1852.923584
 1044.000000  9218.012695  -67321.625000  -57996.117188  9869.208984  -48126.906250  297.938263  566.302124   48.251030  865.546814  -46383.460938  3625.702637
 1045.000000  9320.906250  -67725.625000  -58312.738281  10019.224609  -48293.515625  302.467041  568.889587   48.226368  865.989441  -46550.960938  -790.576721
 1046.000000  9543.650391  -67616.000000  -57969.316406  9915.596680  -48053.718750  299.338654  980.901123   48.093136  868.388489  -46315.976562   67.963882
 1047.000000  9375.791992  -67456.367188  -57977.523438  9903.128906  -48074.394531  298.962280  666.637146   48.387886  863.098816  -46326.003906  1286.527222
 1048.000000  9189.533203  -67493.820312  -58197.878906  10097.089844  -48100.789062  304.817688  478.975494   48.361176  863.575500  -46353.363281  -138.697845
 1049.000000  9154.178711  -67305.062500  -58056.035156  9956.541016  -48099.492188  300.574707  529.268799   48.069901  868.808289  -46362.589844  -35.269955
 1050.000000  9390.646484  -67476.984375  -57990.062500  9878.396484  -48111.664062  298.215637  784.878235   48.166210  867.071045  -46371.281250  1115.725830
 1051.000000  9137.823242  -67580.453125  -58345.531250  10087.662109  -48257.867188  304.533081  471.764801   48.185734  866.719727  -46516.781250  -438.785919
 1052.000000  9356.531250  -67244.304688  -57779.800781  9622.355469  -48157.445312  290.486084  765.048035   48.252102  865.527588  -46413.960938  579.604187
 1053.000000  9501.943359  -67755.367188  -58155.558594  9937.147461  -48218.410156  299.989258  831.825867   48.329525  864.141052  -46472.128906  748.649353
 1054.000000  9361.108398  -67616.390625  -58148.601562  9928.555664  -48220.046875  299.729858  673.470398   48.343102  863.898376  -46473.273438  412.597046
 1055.000000  9496.878906  -67770.296875  -58177.808594  9869.603516  -48308.203125  297.950195  842.396179   48.092827  868.394104  -46570.472656  830.719116
 1056.000000  9405.606445  -67772.429688  -58267.316406  10060.032227  -48207.285156  303.698975  718.546692   48.147129  867.414673  -46467.593750  -1502.486694
 1057.000000  9135.798828  -67411.414062  -58169.902344  9965.145508  -48204.757812  300.834473  417.324554   48.141525  867.515625  -46465.269531  -40.292561
 1058.000000  9328.580078  -67468.710938  -58027.363281  9860.804688  -48166.558594  297.684570  669.090942   48.131607  867.694397  -46427.425781  1386.999268
 1059.000000  9229.869141  -67220.859375  -57894.898438  9836.857422  -48058.039062  296.961609  608.006470   48.185848  866.717651  -46316.949219  -604.742371
 1060.000000  9309.646484  -67670.851562  -58264.308594  10114.599609  -48149.710938  305.346283  584.046875   48.246502  865.628052  -46406.429688  2766.718994
 1061.000000  9276.421875  -67493.437500  -58121.585938  9930.321289  -48191.265625  299.783173  672.400696   48.052937  869.114990  -46454.976562  365.565613
 1062.000000  9125.240234  -67463.804688  -58244.871094  10079.386719  -48165.484375  304.283264  374.662842   48.246250  865.632568  -46422.210938  -1627.378662
 1063.000000  9348.446289  -67526.179688  -58070.628906  9963.670898  -48106.957031  300.789948  792.213684   48.188576  866.668640  -46365.769531  2612.395508
 1064.000000  9103.566406  -67236.812500  -58030.277344  9888.726562  -48141.550781  298.527466  524.019714   48.215122  866.191467  -46399.402344  -232.655701
 1065.000000  9146.525391  -67520.515625  -58272.734375  10151.885742  -48120.847656  306.471893  493.246216   48.124115  867.829529  -46381.988281  1493.384888
 1066.000000  9229.927734  -67524.085938  -58196.734375  10010.922852  -48185.812500  302.216431  517.754089   48.225288  866.008850  -46443.296875  1363.666504
 1067.000000  9382.285156  -67664.742188  -58181.160156  10016.299805  -48164.859375  302.378754  715.415833   48.259308  865.398376  -46421.113281  340.548340
 1068.000000  9217.837891  -67577.109375  -58269.000000  10035.398438  -48233.601562  302.955322  499.937347   48.093105  868.389038  -46495.863281  1442.855103
 1069.000000  9352.536133  -67552.187500  -58091.597656  9924.256836  -48167.339844  299.600098  698.038269   48.189316  866.655334  -46426.125000  -1349.994263
 1070.000000  9312.562500  -67448.312500  -58040.156250  9892.920898  -48147.234375  298.654114  652.295898   48.323227  864.253662  -46401.179688  776.152954
 1071.000000  9332.882812  -67612.281250  -58186.609375  10026.527344  -48160.082031  302.687500  646.909912   48.256481  865.449097  -46416.437500  -552.297119
 1072.000000  9475.979492  -67472.007812  -57890.429688  9781.376953  -48109.054688  295.286743  899.303406   48.094822  868.358093  -46371.253906  1880.804077
 1073.000000  9254.207031  -67360.960938  -57988.109375  9894.846680  -48093.261719  298.712250  698.647522   48.093441  868.382996  -46355.511719  680.358337
 1074.000000  9167.439453  -67444.390625  -58175.402344  9986.238281  -48189.164062  301.471222  464.070557   48.181274  866.799927  -46448.238281  1650.761841
 1075.000000  9283.740234  -67416.906250  -58023.078125  9879.988281  -48143.089844  298.263672  616.086426   48.309944  864.491333  -46397.515625  672.004517
 1076.000000  9533.151367  -67291.062500  -57654.894531  9578.216797  -48076.679688  289.153595  1122.247437   48.130234  867.719177  -46337.597656  1090.992920
 1077.000000  9060.554688  -67216.593750  -58059.039062  9863.478516  -48195.562500  297.765289  473.049713   48.189228  866.656921  -46454.351562  417.832794
 1078.000000  9163.092773  -67479.695312  -58214.296875  10052.392578  -48161.906250  303.468353  475.142242   48.105747  868.160828  -46423.710938  2094.448242
 1079.000000  9352.540039  -67500.828125  -58043.796875  9911.146484  -48132.648438  299.204315  757.007507   48.133804  867.654785  -46393.437500  993.120178
 1080.000000  9080.154297  -67232.406250  -58057.187500  9926.960938  -48130.226562  299.681732  461.584961   48.147083  867.415527  -46390.535156  106.818245
 1081.000000  9308.872070  -67647.726562  -58244.742188  9996.405273  -48248.335938  301.778168  683.436768   48.120422  867.896118  -46509.609375  1184.518921
 1082.000000  9011.535156  -67222.109375  -58098.972656  9897.027344  -48201.945312  298.778076  378.630585   48.133881  867.653442  -46462.730469  506.885498
 1083.000000  9170.150391  -67329.015625  -58060.414062  9975.784180  -48084.628906  301.155640  504.273102   48.234833  865.837463  -46341.769531  403.857056
 1084.000000  9308.764648  -67742.625000  -58345.683594  10054.670898  -48291.011719  303.537109  625.851624   48.118237  867.935547  -46552.363281  -612.965515
 1085.000000  9363.105469  -67773.101562  -58312.289062  10067.097656  -48245.191406  303.912262  641.832092   48.133869  867.653625  -46505.980469  1400.637573
 1086.000000  9217.234375  -67724.796875  -58401.703125  10328.779297  -48072.921875  311.812073  327.890167   48.363113  863.540894  -46325.425781  847.241699
 1087.000000  9166.044922  -67468.843750  -58208.925781  10031.306641  -48177.617188  302.831787  493.438751   48.172882  866.950989  -46436.996094  678.284302
 1088.000000  9375.253906  -67543.640625  -58080.222656  9925.686523  -48154.535156  299.643250  776.369141   48.058052  869.022461  -46418.062500  -1014.179016
 1089.000000  9360.515625  -67570.875000  -58115.890625  9950.580078  -48165.312500  300.394745  695.850586   48.136700  867.602600  -46425.996094  3738.307617
 1090.000000  9277.257812  -67521.656250  -58138.218750  9938.475586  -48199.742188  300.029327  603.319885   48.144497  867.462097  -46460.144531  1482.763794
 1091.000000  9212.548828  -67214.796875  -57908.234375  9755.220703  -48153.015625  294.497131  649.648010   48.181263  866.800171  -46412.089844  4516.658203
 1092.000000  9200.668945  -67554.890625  -58262.078125  9993.487305  -48268.589844  301.690063  457.604095   48.155651  867.261169  -46528.589844  1136.541870
 1093.000000  9391.628906  -67657.484375  -58158.039062  10077.201172  -48080.835938  304.217285  713.520203   48.284294  864.950562  -46336.187500  1333.691528
 1094.000000  9177.431641  -67251.882812  -57975.203125  9935.137695  -48040.066406  299.928558  565.681946   48.248100  865.599426  -46296.726562  293.423126
 1095.000000  9161.039062  -67464.984375  -58200.125000  9938.898438  -48261.226562  300.042114  469.771820   48.208885  866.303528  -46519.304688  905.893860
 1096.000000  9130.490234  -67397.593750  -58165.183594  10014.316406  -48150.867188  302.318878  516.381104   48.116505  867.966736  -46412.281250  284.218109
 1097.000000  9147.296875  -67374.296875  -58132.703125  9977.935547  -48154.765625  301.220581  514.926208   48.202652  866.415527  -46413.066406  -675.628235
 1098.000000  9200.052734  -67383.187500  -58083.203125  9932.806641  -48150.398438  299.858185  554.880798   48.067265  868.855896  -46413.593750  1095.692261
 1099.000000  9235.484375  -67297.375000  -57959.363281  9901.296875  -48058.066406  298.906952  562.088196   48.192429  866.599365  -46316.738281  1821.953491
 1100.000000  9300.372070  -67623.179688  -58228.835938  10025.363281  -48203.472656  302.652374  605.263000   48.099449  868.274536  -46465.503906  179.117447
 1101.000000  9620.457031  -67747.023438  -58030.878906  10031.357422  -47999.523438  302.833313  1014.731262   48.067650  868.848938  -46262.703125  2985.365723
 1102.000000  9167.215820  -67295.195312  -58024.812500  9924.383789  -48100.429688  299.603912  599.489807   48.035477  869.430847  -46364.773438  917.509155
 1103.000000  9210.286133  -67263.156250  -57960.980469  9873.376953  -48087.601562  298.064087  547.838684   48.221981  866.068237  -46345.207031  1948.478882
 1104.000000  9175.527344  -67249.687500  -57967.027344  9964.425781  -48002.601562  300.812744  629.130066   48.130821  867.708557  -46263.500000  2562.502686
 1105.000000  9083.712891  -66994.351562  -57807.187500  10032.304688  -47774.882812  302.861908  536.628357   48.172684  866.954529  -46034.269531  1261.201050
 1106.000000  8899.351562  -66745.875000  -57737.359375  9993.009766  -47744.351562  301.675659  419.927338   48.141632  867.513733  -46004.859375  1636.411743
 1107.000000  8940.134766  -66799.640625  -57747.570312  9929.343750  -47818.226562  299.753662  451.311523   48.167599  867.046082  -46077.796875  3053.586182
 1108.000000  9112.486328  -67312.632812  -58092.968750  10132.271484  -47960.695312  305.879791  458.602386   48.275959  865.099915  -46216.347656  -2765.069092
 1109.000000  9208.462891  -67029.453125  -57721.921875  9950.061523  -47771.859375  300.379089  671.078186   48.169266  867.016052  -46031.367188  168.148422
 1110.000000  8931.792969  -66722.484375  -57673.714844  9801.074219  -47872.640625  295.881378  468.726471   48.150208  867.359253  -46132.835938  820.844421
 1111.000000  9151.281250  -67288.828125  -58033.597656  9963.805664  -48069.792969  300.794006  623.710571   47.956905  870.855347  -46336.976562  -1682.220947
 1112.000000  9130.053711  -67311.781250  -58078.664062  10167.024414  -47911.640625  306.928925  556.479858   48.034573  869.447266  -46176.015625  1526.906738
 1113.000000  8881.761719  -66913.828125  -57929.253906  9956.576172  -47972.679688  300.575775  310.612366   48.160839  867.167725  -46232.492188  -481.546417
 1114.000000  9264.853516  -67055.718750  -57688.539062  9777.794922  -47910.742188  295.178589  750.406311   48.325333  864.216003  -46164.613281  -1124.489258
 1115.000000  9291.202148  -67423.101562  -58027.625000  9940.871094  -48086.753906  300.101654  696.932129   48.024632  869.627197  -46351.488281  1256.115234
 1116.000000  9163.206055  -67360.070312  -58107.984375  10007.673828  -48100.312500  302.118347  484.900146   48.123089  867.848022  -46361.488281  1504.636841
 1117.000000  9077.863281  -67167.906250  -57974.347656  10004.824219  -47969.523438  302.032318  479.360138   48.024006  869.638550  -46234.281250  528.628418
 1118.000000  9402.318359  -67540.195312  -58026.300781  9953.310547  -48072.992188  300.477173  750.387695   48.150749  867.349487  -46333.167969  4528.061523
 1119.000000  9012.136719  -67095.382812  -57983.847656  9995.359375  -47988.488281  301.746582  402.611053   48.195320  866.547363  -46247.054688  1685.917480
 1120.000000  8851.740234  -66859.390625  -57907.976562  9986.078125  -47921.898438  301.466400  302.711914   48.122974  867.850098  -46183.078125  1972.731445
 1121.000000  9274.932617  -67047.765625  -57673.929688  9687.697266  -47986.234375  292.458679  776.025940   48.119637  867.910278  -46247.535156  2931.434570
 1122.000000  8990.697266  -67157.015625  -58070.957031  9962.931641  -48108.023438  300.767639  423.776978   48.162895  867.130737  -46367.761719  1212.616333
 1123.000000  9367.212891  -67528.765625  -58066.195312  9972.658203  -48093.539062  301.061279  771.260254   48.015011  869.801453  -46358.621094  2499.487549
 1124.000000  9289.044922  -67216.148438  -57825.937500  9824.872070  -48001.066406  296.599792  777.057861   48.101498  868.237549  -46263.023438  1584.166626
 1125.000000  9005.629883  -67284.203125  -58183.632812  10034.079102  -48149.554688  302.915466  342.545013   48.061371  868.962463  -46412.960938  252.038712
 1126.000000  9154.337891  -67092.796875  -57829.988281  9780.482422  -48049.507812  295.259735  596.462646   48.144329  867.465149  -46309.917969  634.409729
 1127.000000  9460.075195  -67474.890625  -57903.312500  9742.341797  -48160.968750  294.108307  908.244629   48.060814  868.972534  -46424.394531  199.417755
 1128.000000  8881.449219  -66834.859375  -57856.425781  9847.802734  -48008.625000  297.292053  291.051270   48.116684  867.963501  -46270.035156  1061.088501
 1129.000000  9050.679688  -67358.812500  -58198.937500  10109.753906  -48089.183594  305.200012  316.460480   48.186691  866.702515  -46348.062500  -669.016052
 1130.000000  9090.977539  -67283.687500  -58086.906250  9999.305664  -48087.601562  301.865723  406.795563   48.214684  866.199341  -46345.468750  -82.329559
 1131.000000  9116.031250  -67245.875000  -58033.527344  9878.954102  -48154.574219  298.232452  536.158508   48.127113  867.775452  -46415.605469  685.407654
 1132.000000  9124.884766  -67303.140625  -58073.613281  9943.605469  -48130.007812  300.184204  498.252686   48.251152  865.544678  -46386.558594  1334.032104
 1133.000000  9336.661133  -67363.617188  -57926.996094  9873.506836  -48053.488281  298.068024  824.905762   48.131790  867.691101  -46314.351562  1185.711548
 1134.000000  9191.119141  -67175.765625  -57881.289062  9851.258789  -48030.031250  297.396393  652.137146   48.026642  869.590820  -46294.691406  1176.338379
 1135.000000  9325.585938  -67627.765625  -58202.070312  10034.626953  -48167.445312  302.932007  669.944275   48.166470  867.066406  -46427.054688  2331.305420
 1136.000000  9345.742188  -67526.085938  -58082.863281  9980.736328  -48102.125000  301.305145  777.501770   48.017986  869.747559  -46367.101562  1414.105347
 1137.000000  9244.185547  -67477.421875  -58128.484375  9925.623047  -48202.859375  299.641327  653.441162   48.057911  869.025024  -46466.390625  997.212891
 1138.000000  9061.386719  -67308.398438  -58151.437500  10069.193359  -48082.242188  303.975525  358.055267   48.186234  866.710754  -46341.136719  4588.356934
 1139.000000  9326.462891  -67369.656250  -57937.257812  9868.599609  -48068.656250  297.919861  744.585938   47.966450  870.682068  -46335.492188  -254.939682
 1140.000000  9361.649414  -67599.296875  -58140.316406  9916.008789  -48224.308594  299.351105  630.109436   48.176617  866.883789  -46483.550781  -750.966614
 1141.000000  9305.635742  -67640.000000  -58232.078125  9947.027344  -48285.050781  300.287506  608.908203   48.206898  866.339233  -46543.199219  -611.229675
 1142.000000  9218.312500  -67399.203125  -58083.167969  9928.817383  -48154.351562  299.737762  614.750488   48.123459  867.841309  -46415.515625  3154.882324
 1143.000000  9195.585938  -67391.593750  -58091.707031  9863.011719  -48228.695312  297.751190  570.006775   48.236053  865.815552  -46485.789062  -625.510864
 1144.000000  9227.181641  -67362.523438  -58031.710938  9843.958984  -48187.750000  297.175995  533.725464   48.193436  866.581238  -46446.386719  1509.581421
 1145.000000  9453.420898  -67837.328125  -58281.570312  10075.817383  -48205.753906  304.175507  755.326233   48.176701  866.882263  -46464.992188  805.304260
 1146.000000  9251.302734  -67744.250000  -58398.042969  10119.744141  -48278.296875  305.501587  557.340393   48.059395  868.998169  -46541.773438  2139.860840
 1147.000000  9108.548828  -67219.359375  -58007.218750  9847.664062  -48159.554688  297.287872  432.686676   48.328873  864.152710  -46413.296875  -1203.906250
 1148.000000  9407.717773  -67505.859375  -57994.195312  9815.960938  -48178.234375  296.330780  788.771240   48.187618  866.685852  -46437.078125  763.985596
 1149.000000  9283.503906  -67555.820312  -58172.746094  10001.294922  -48171.453125  301.925751  557.916748   48.292374  864.805847  -46426.511719  2508.257080
 1150.000000  9121.041992  -67282.359375  -58064.933594  9854.480469  -48210.453125  297.493622  524.199219   48.119419  867.914185  -46471.761719  1015.813110
 1151.000000  9310.673828  -67427.437500  -58020.183594  9846.248047  -48173.937500  297.245117  745.010254   48.077221  868.675964  -46436.773438  -502.174469
 1152.000000  9398.250000  -67657.046875  -58165.164062  9911.445312  -48253.718750  299.213318  707.791199   48.226246  865.991638  -46511.167969  1011.123230
 1153.000000  9293.515625  -67345.851562  -57942.976562  9787.519531  -48155.457031  295.472168  717.008484   48.164124  867.108643  -46415.152344  3003.995117
 1154.000000  9381.278320  -67484.945312  -58007.316406  9794.622070  -48212.695312  295.686584  794.131653   48.139580  867.550720  -46473.277344  4231.612305
 1155.000000  9194.785156  -67517.062500  -58230.980469  10008.671875  -48222.308594  302.148468  578.432922   48.043797  869.280334  -46486.351562  594.241760
 1156.000000  9354.554688  -67605.125000  -58156.031250  9974.769531  -48181.261719  301.125000  737.939880   48.069427  868.816833  -46444.378906  5248.020020
 1157.000000  9253.775391  -67436.828125  -58080.886719  9938.841797  -48142.046875  300.040405  621.945496   48.222542  866.058167  -46399.628906  2438.111084
 1158.000000  9161.527344  -67356.953125  -58092.847656  9829.435547  -48263.414062  296.737549  545.015869   48.184559  866.740845  -46522.371094  776.412842
 1159.000000  9387.566406  -67564.890625  -58073.187500  9821.958984  -48251.226562  296.511841  761.836182   48.055511  869.068420  -46514.843750  537.755859
 1160.000000  9231.867188  -67571.445312  -58249.687500  10042.261719  -48207.425781  303.162506  557.357971   48.259090  865.402283  -46463.687500  1999.915649
 1161.000000  9327.601562  -67398.906250  -57966.621094  9780.384766  -48186.234375  295.256775  686.120300   48.190140  866.640503  -46444.988281  3467.175293
 1162.000000  9272.777344  -67506.187500  -58132.480469  10020.323242  -48112.156250  302.500214  520.298889   48.335423  864.035645  -46365.660156  2005.738159
 1163.000000  9445.460938  -67731.031250  -58182.597656  9943.589844  -48239.007812  300.183716  832.286316   48.096317  868.331055  -46501.152344  1502.257812
 1164.000000  9116.328125  -67416.750000  -58204.609375  10055.992188  -48148.617188  303.576996  413.262787   48.228577  865.949829  -46405.984375  1583.428833
 1165.000000  9364.051758  -67564.039062  -58096.484375  9891.478516  -48205.007812  298.610565  794.049622   48.072319  868.764526  -46468.019531  2331.277588
 1166.000000  9094.613281  -67299.859375  -58099.070312  9963.536133  -48135.535156  300.785889  489.812469   48.030045  869.529236  -46400.074219  2318.371094
 1167.000000  9090.306641  -67383.796875  -58198.101562  10148.595703  -48049.507812  306.372589  324.835968   48.208656  866.307617  -46307.593750  1678.368530
 1168.000000  9192.399414  -67313.156250  -58019.417969  9868.361328  -48151.054688  297.912689  598.437439   48.061523  868.959717  -46414.457031  198.614075
 1169.000000  9357.890625  -67671.093750  -58220.562500  9994.550781  -48226.011719  301.722168  682.560364   48.193302  866.583618  -46484.652344  1167.925659
 1170.000000  9319.943359  -67486.062500  -58063.789062  9865.365234  -48198.421875  297.822235  700.194275   48.264553  865.304321  -46454.488281  1563.222290
 1171.000000  9244.012695  -67677.851562  -58335.625000  10078.636719  -48256.988281  304.260620  465.012604   48.247299  865.613770  -46513.675781  1192.875122
 1172.000000  9365.720703  -67616.351562  -58142.816406  9897.005859  -48245.812500  298.777435  711.244690   48.311092  864.470764  -46500.195312  246.537216
 1173.000000  9113.568359  -67478.703125  -58263.843750  10030.692383  -48233.152344  302.813232  369.182220   48.261177  865.364868  -46489.339844  2042.650269
 1174.000000  9139.823242  -67279.179688  -58035.578125  9949.156250  -48086.421875  300.351776  588.900879   48.126877  867.779724  -46347.460938  -1225.000000
 1175.000000  9302.826172  -67348.593750  -57949.609375  9758.396484  -48191.210938  294.592987  726.358398   48.146214  867.431152  -46451.550781  -42.302452
 1176.000000  9198.517578  -67287.710938  -57987.488281  9731.222656  -48256.265625  293.772644  602.002869   48.210968  866.266113  -46514.265625  -2384.223145
 1177.000000  9370.462891  -67667.156250  -58206.039062  9922.370117  -48283.667969  299.543121  688.277588   48.116730  867.962708  -46545.074219  1316.974609
 1178.000000  9186.427734  -67438.476562  -58146.273438  9936.062500  -48210.210938  299.956482  541.819031   48.081741  868.594299  -46472.882812  -2441.955322
 1179.000000  9250.082031  -67235.773438  -57881.214844  9705.671875  -48175.542969  293.001312  739.627441   48.019138  869.726685  -46440.476562  1113.043091
 1180.000000  9486.640625  -67794.546875  -58219.433594  9933.172852  -48286.261719  299.869263  758.261658   48.171322  866.979065  -46545.695312  497.755615
 1181.000000  9091.785156  -67602.187500  -58414.628906  10240.460938  -48174.167969  309.145874  246.384567   48.282997  864.973755  -46429.566406  376.864166
 1182.000000  9234.228516  -67344.171875  -58012.718750  9789.360352  -48223.359375  295.527740  579.000427   48.164730  867.097717  -46483.031250  2019.862671
 1183.000000  9269.595703  -67511.648438  -58140.765625  9869.238281  -48271.527344  297.939148  601.915100   48.158916  867.202393  -46531.410156  3543.835449
 1184.000000  9457.421875  -67657.218750  -58105.082031  9949.591797  -48155.492188  300.364929  840.778564   48.276955  865.082031  -46411.109375  1457.499512
 1185.000000  9175.839844  -67616.875000  -58338.148438  10171.128906  -48167.019531  307.052826  444.956390   48.203579  866.398865  -46425.289062  189.641388
 1186.000000  9013.574219  -67258.500000  -58142.078125  10022.843750  -48119.234375  302.576294  413.929962   48.050159  869.165222  -46383.046875  573.826599
 1187.000000  9342.138672  -67228.734375  -57787.566406  9550.590820  -48236.976562  288.319611  868.339172   48.204849  866.376038  -46495.199219  2980.929199
 1188.000000  9201.514648  -67424.906250  -58121.113281  10063.498047  -48057.617188  303.803589  583.683350   48.045982  869.240784  -46321.578125  2244.631836
 1189.000000  9210.685547  -67446.234375  -58130.289062  9810.573242  -48319.714844  296.168121  543.650818   48.042728  869.299622  -46583.796875  -975.454651
 1190.000000  9114.197266  -67356.093750  -58146.101562  9952.029297  -48194.070312  300.438507  497.074585   48.059555  868.995300  -46457.542969  1033.438110
 1191.000000  9162.248047  -67521.296875  -58265.523438  9994.486328  -48271.039062  301.720215  495.920654   48.063591  868.922302  -46534.367188  1291.196289
 1192.000000  9301.982422  -67598.296875  -58186.289062  9946.167969  -48240.121094  300.261566  668.265320   48.045799  869.244080  -46504.089844  -365.931610
 1193.000000  9354.486328  -67781.007812  -58323.542969  10151.479492  -48172.062500  306.459656  657.889099   48.225204  866.010376  -46429.550781  2138.553467
 1194.000000  9218.678711  -67304.656250  -57984.394531  9778.716797  -48205.679688  295.206421  616.651184   48.149677  867.368774  -46465.894531  2262.775391
 1195.000000  9184.754883  -67554.546875  -58274.472656  10057.134766  -48217.335938  303.611511  496.834473   48.211021  866.265137  -46475.335938  1200.903198
 1196.000000  8919.205078  -67244.765625  -58221.898438  10017.353516  -48204.546875  302.410553  172.529129   48.229362  865.935669  -46461.882812  791.110168
 1197.000000  9448.099609  -67674.031250  -58131.011719  9778.431641  -48352.578125  295.197815  862.347168   48.043201  869.291077  -46616.640625  889.546692
 1198.000000  9425.633789  -67539.296875  -58020.105469  9821.746094  -48198.359375  296.505432  878.372070   48.042030  869.312256  -46462.464844  3613.692139
 1199.000000  9213.222656  -67759.257812  -58451.511719  10264.167969  -48187.343750  309.861542  458.623260   48.075535  868.706421  -46450.238281  -1145.671509
 1200.000000  9178.402344  -67400.757812  -58119.996094  9797.822266  -48322.171875  295.783203  549.995056   48.168869  867.023193  -46581.695312  890.000977
 1201.000000  9319.164062  -67377.804688  -57965.132812  9698.514648  -48266.617188  292.785248  730.985596   48.063801  868.918518  -46529.937500  895.167114
 1202.000000  9167.417969  -67514.398438  -58258.308594  10056.613281  -48201.695312  303.595764  474.247162   48.022465  869.666443  -46466.507812  1518.052490
 1203.000000  9403.302734  -67459.515625  -57949.285156  9827.002930  -48122.281250  296.664124  814.327820   48.075489  868.707275  -46385.179688  1190.386597
 1204.000000  9445.250000  -67572.875000  -58026.789062  9806.498047  -48220.289062  296.045105  856.216736   48.132809  867.672729  -46481.113281  667.800354
 1205.000000  9102.789062  -67359.296875  -58148.738281  10077.102539  -48071.636719  304.214294  443.570557   48.197746  866.503723  -46330.117188  1013.150574
 1206.000000  9221.992188  -67360.843750  -58044.019531  10025.072266  -48018.945312  302.643585  583.048523   48.088840  868.466064  -46281.359375  3454.377686
 1207.000000  9098.506836  -67110.078125  -57915.863281  9969.404297  -47946.460938  300.963043  489.151733   48.150444  867.354980  -46206.648438  -2188.163574
 1208.000000  9338.218750  -67265.898438  -57816.472656  9894.266602  -47922.207031  298.694733  830.189148   48.271122  865.186584  -46178.035156  1035.903809
 1209.000000  9107.343750  -67189.218750  -57974.191406  9872.136719  -48102.054688  298.026642  450.342926   48.290554  864.838440  -46357.179688  1387.201660
 1210.000000  9269.379883  -67385.687500  -58008.109375  9826.372070  -48181.738281  296.645081  631.771240   48.073341  868.746094  -46444.710938  -261.888885
 1211.000000  9335.454102  -67595.468750  -58160.398438  10008.120117  -48152.277344  302.131805  676.807068   48.194336  866.565063  -46410.878906  -1991.657349
 1212.000000  9331.722656  -67436.609375  -58009.855469  9902.796875  -48107.058594  298.952240  717.890930   48.256359  865.451233  -46363.421875  3140.779297
 1213.000000  9281.916016  -67522.546875  -58137.273438  9865.017578  -48272.257812  297.811737  602.062683   48.161453  867.156677  -46532.046875  378.716156
 1214.000000  9281.888672  -67526.437500  -58147.625000  9921.908203  -48225.718750  299.529175  547.358154   48.264637  865.302795  -46481.781250  -367.209778
 1215.000000  9132.357422  -67353.390625  -58125.941406  9984.739258  -48141.203125  301.425964  448.018829   48.122826  867.852722  -46402.390625  -137.570938
 1216.000000  9273.275391  -67632.500000  -58266.800781  9995.262695  -48271.539062  301.743652  491.896332   48.409821  862.707764  -46522.355469  5267.044922
 1217.000000  9227.954102  -67243.640625  -57918.992188  9700.751953  -48218.242188  292.852783  670.487732   48.206917  866.338867  -46476.390625  3652.495605
 1218.000000  9303.115234  -67445.812500  -58041.019531  10030.439453  -48010.578125  302.805603  652.546326   48.151371  867.338257  -46270.734375  737.123230
 1219.000000  9306.487305  -67510.195312  -58096.523438  9897.550781  -48198.972656  298.793884  653.822937   48.166351  867.068542  -46458.585938  212.608139
 1220.000000  9130.150391  -67301.703125  -58080.437500  10009.879883  -48070.558594  302.184937  472.858490   48.261021  865.367676  -46326.750000  2114.376953
 1221.000000  9123.059570  -67423.531250  -58201.234375  10008.017578  -48193.218750  302.128723  400.788605   48.088699  868.468628  -46455.636719  -647.680115
 1222.000000  9184.531250  -67395.750000  -58122.335938  9991.075195  -48131.261719  301.617249  483.280518   48.284557  864.945801  -46386.605469  1930.936157
 1223.000000  9212.838867  -67456.820312  -58141.453125  10053.972656  -48087.480469  303.516052  483.910980   48.229259  865.937561  -46344.820312  1670.419922
 1224.000000  9345.775391  -67467.953125  -58010.238281  9893.307617  -48116.929688  298.665771  732.500549   48.184601  866.740112  -46375.882812  -622.957642
 1225.000000  9438.815430  -67393.421875  -57850.058594  9697.878906  -48152.179688  292.766052  883.322266   48.055706  869.064880  -46415.792969  1750.781494
 1226.000000  9231.023438  -67438.515625  -58105.328125  9944.762695  -48160.566406  300.219147  581.146790   48.278008  865.063171  -46416.144531  1871.161987
 1227.000000  9417.507812  -67479.898438  -57974.292969  9942.739258  -48031.554688  300.158051  812.768494   48.139767  867.547363  -46292.128906  1949.201294
 1228.000000  9171.013672  -67259.750000  -57997.976562  9768.686523  -48229.289062  294.903625  583.137024   48.102692  868.216003  -46491.203125  -596.775696
 1229.000000  9127.740234  -67453.609375  -58225.535156  10012.890625  -48212.644531  302.275818  422.206146   48.059254  869.000732  -46476.128906  635.566345
 1230.000000  9238.437500  -67465.671875  -58121.675781  9935.615234  -48186.062500  299.942993  607.635315   48.123241  867.845276  -46447.234375  1900.127686
 1231.000000  9226.203125  -67283.226562  -57955.667969  9771.705078  -48183.960938  294.994751  650.617126   48.211643  866.253967  -46441.937500  3542.661865
 1232.000000  9106.015625  -67253.000000  -58049.089844  9832.677734  -48216.414062  296.835449  554.996643   47.956951  870.854492  -46483.593750  1169.666016
 1233.000000  9283.273438  -67311.632812  -57926.312500  9699.187500  -48227.125000  292.805542  742.654846   48.156712  867.242065  -46487.085938  -269.704285
 1234.000000  9363.435547  -67448.578125  -57987.613281  9913.598633  -48074.015625  299.278320  759.514221   48.252632  865.518127  -46330.511719   69.786354
 1235.000000  9001.072266  -67218.054688  -58121.894531  10037.242188  -48084.652344  303.010956  329.221191   48.059952  868.988098  -46348.109375  -501.031006
 1236.000000  9204.159180  -67455.171875  -58144.542969  10025.117188  -48119.425781  302.644928  511.891022   48.165726  867.079773  -46379.062500  2095.308350
 1237.000000  9140.843750  -67159.390625  -57911.359375  9966.347656  -47945.011719  300.870758  536.516663   48.199829  866.466309  -46203.414062  880.381592
 1238.000000  9110.496094  -67299.000000  -58088.699219  10067.958008  -48020.742188  303.938232  481.265625   48.231617  865.895203  -46277.996094  -2335.333496
 1239.000000  9241.625000  -67364.390625  -58022.859375  9933.861328  -48089.000000  299.890045  639.632385   48.157848  867.221619  -46348.921875  -588.475525
 1240.000000  9207.417969  -67344.562500  -58040.914062  9933.517578  -48107.398438  299.879669  624.380493   48.078125  868.659607  -46370.199219  -910.831116
 1241.000000  9530.427734  -67681.718750  -58053.441406  9940.179688  -48113.261719  300.080780  1010.479736   48.010056  869.891235  -46378.523438  -218.120499
 1242.000000  9437.927734  -67536.476562  -58000.117188  9809.231445  -48190.886719  296.127625  862.261414   48.221287  866.080688  -46448.515625  -1394.288208
 1243.000000  9249.615234  -67675.039062  -58330.289062  10173.353516  -48156.937500  307.119995  515.636230   48.151268  867.340149  -46417.097656  -66.410820
 1244.000000  9458.001953  -67732.945312  -58186.230469  9941.214844  -48245.015625  300.112030  718.140381   48.287815  864.887451  -46500.242188  1135.526733
 1245.000000  9546.225586  -67752.515625  -58108.718750  9935.828125  -48172.890625  299.949402  882.262939   48.151619  867.333801  -46433.035156  -16.303339
 1246.000000  8988.205078  -67148.812500  -58057.785156  10017.439453  -48040.343750  302.413147  378.202789   48.012646  869.844299  -46305.511719  952.681641
 1247.000000  9478.068359  -67587.125000  -58012.562500  9790.195312  -48222.367188  295.552948  860.728027   48.180119  866.820740  -46481.484375  3211.561523
 1248.000000  9283.279297  -67358.093750  -57975.042969  9876.647461  -48098.394531  298.162842  698.284241   48.006809  869.950073  -46363.773438  520.243042
 1249.000000  9223.750000  -67374.515625  -58048.542969  10050.509766  -47998.031250  303.411499  573.933350   48.066853  868.863342  -46261.238281  1796.333984
 1250.000000  9115.152344  -67106.156250  -57896.269531  9815.492188  -48080.777344  296.316620  572.660889   48.078629  868.650513  -46343.562500  2555.429199
 1251.000000  9440.060547  -67626.843750  -58091.402344  9976.173828  -48115.226562  301.167389  810.665710   48.181862  866.789368  -46374.281250   86.768791
 1252.000000  9124.533203  -67199.046875  -57969.449219  9928.271484  -48041.179688  299.721283  619.528259   48.040657  869.337097  -46305.335938  1890.323608
 1253.000000  9132.555664  -67226.593750  -57991.375000  10022.402344  -47968.972656  302.562988  575.329285   48.084133  868.551086  -46231.558594  -921.113831
 1254.000000  9201.269531  -67234.789062  -57936.617188  9828.596680  -48108.019531  296.712250  746.641418   47.900089  871.888306  -46377.253906  2663.366455
 1255.000000  9013.812500  -67256.343750  -58138.667969  10038.305664  -48100.363281  303.043060  467.287354   47.998722  870.096619  -46366.035156  -215.420380
 1256.000000  9170.521484  -67310.562500  -58043.414062  9857.047852  -48186.367188  297.571136  550.077454   48.249958  865.566040  -46442.960938  -357.334290
 1257.000000  9429.290039  -67720.718750  -58198.835938  9935.828125  -48263.007812  299.949402  785.851990   48.066692  868.866272  -46526.222656  -1594.184570
 1258.000000  9119.128906  -67329.640625  -58113.117188  9898.765625  -48214.351562  298.830536  453.669464   48.239815  865.748047  -46471.312500  -2459.197510
 1259.000000  9581.833984  -67663.359375  -57990.789062  9730.625000  -48260.164062  293.754608  1070.344604   48.082130  868.587280  -46522.820312  -2525.922119
 1260.000000  9320.037109  -67572.359375  -58156.355469  9872.072266  -48284.281250  298.024719  618.424133   48.146736  867.421753  -46544.605469  -378.034973
 1261.000000  9393.661133  -67629.031250  -58141.878906  9945.628906  -48196.250000  300.245300  789.406067   48.057106  869.039551  -46459.812500  2562.200928
 1262.000000  9398.441406  -67367.953125  -57869.628906  9623.869141  -48245.757812  290.531830  862.874756   48.141811  867.510498  -46506.257812  -339.330994
 1263.000000  9100.682617  -67350.968750  -58158.335938  9980.674805  -48177.660156  301.303284  389.434326   48.129364  867.734863  -46438.609375  1843.894897
 1264.000000  9364.125000  -67564.437500  -58104.164062  9906.787109  -48197.375000  299.072693  717.893738   48.098537  868.291016  -46459.437500  1758.682617
 1265.000000  9160.888672  -67488.140625  -58222.644531  9942.146484  -48280.500000  300.140167  461.004486   48.164001  867.110840  -46540.199219  -336.532074
 1266.000000  9303.349609  -67441.648438  -58048.707031  9860.410156  -48188.296875  297.672638  676.781494   48.208317  866.313721  -46446.394531  794.288269
 1267.000000  9216.670898  -67444.906250  -58132.351562  10017.908203  -48114.445312  302.427307  600.163879   48.247562  865.609070  -46371.125000  114.013145
 1268.000000  9604.869141  -67847.726562  -58144.148438  9925.781250  -48218.367188  299.646118  874.890442   48.180099  866.821106  -46477.484375  3584.965820
 1269.000000  9274.571289  -67288.687500  -57913.351562  9671.791992  -48241.558594  291.978516  656.840149   48.269730  865.211548  -46497.437500  3411.892090
 1270.000000  9362.137695  -67535.750000  -58055.734375  9944.670898  -48111.062500  300.216370  766.063965   48.175438  866.904968  -46370.347656  2251.607422
 1271.000000  9396.076172  -67624.984375  -58127.347656  9942.852539  -48184.496094  300.161469  764.783875   48.138611  867.568176  -46445.113281  1384.713867
 1272.000000  9181.210938  -67538.906250  -58263.753906  9999.803711  -48263.949219  301.880737  473.438141   48.141357  867.518677  -46524.464844  576.615906
 1273.000000  9514.832031  -67752.046875  -58143.621094  9932.851562  -48210.769531  299.859558  894.102356   48.075577  868.705688  -46473.664062  1275.195190
 1274.000000  9183.591797  -67370.500000  -58082.652344  9901.249023  -48181.402344  298.905518  540.473206   48.114521  868.002563  -46442.890625  195.407776
 1275.000000  9235.947266  -67495.085938  -58168.355469  9981.677734  -48186.679688  301.333557  527.066833   48.225594  866.003357  -46444.152344  -1615.713135
 1276.000000  9318.979492  -67883.226562  -58460.804688  10191.974609  -48268.828125  307.682129  527.718811   48.139786  867.546997  -46529.402344  2481.846924
 1277.000000  9325.599609  -67464.773438  -58038.417969  9883.412109  -48155.007812  298.367035  799.338867   48.097527  868.309265  -46417.109375  1911.057007
 1278.000000  9104.201172  -67290.085938  -58084.500000  9848.317383  -48236.183594  297.307587  441.262451   48.239834  865.747742  -46493.140625  1358.170288
 1279.000000  9234.551758  -67815.125000  -58492.324219  10326.496094  -48165.828125  311.743164  392.805817   48.292271  864.807678  -46420.890625  1919.094116
 1280.000000  9258.660156  -67421.625000  -58057.027344  9804.834961  -48252.191406  295.994904  604.018433   48.129696  867.728882  -46513.128906  1805.628174
 1281.000000  9369.503906  -67672.515625  -58201.523438  9992.792969  -48208.730469  301.669067  663.282776   48.256634  865.446350  -46465.082031  1502.123169
 1282.000000  9153.796875  -67556.875000  -58314.132812  9986.726562  -48327.406250  301.485962  385.887848   48.160122  867.180664  -46587.246094  -332.752289
 1283.000000  9251.509766  -67483.781250  -58133.593750  9915.407227  -48218.187500  299.332947  612.174622   48.152073  867.325623  -46478.316406  -1875.345825
 1284.000000  9339.004883  -67673.390625  -58239.050781  10034.024414  -48205.027344  302.913818  609.544495   48.313400  864.429443  -46459.328125  1040.346558
 1285.000000  9481.968750  -67696.468750  -58112.148438  9876.455078  -48235.695312  298.157013  839.362854   48.238705  865.768005  -46492.695312  3247.209473
 1286.000000  9243.635742  -67428.281250  -58083.894531  9888.246094  -48195.648438  298.512970  593.201721   48.150150  867.360229  -46455.847656  1379.491821
 1287.000000  9365.105469  -67745.109375  -58282.859375  10038.407227  -48244.453125  303.046143  671.055725   48.026207  869.598694  -46509.128906  1901.806641
 1288.000000  9383.450195  -67734.687500  -58251.394531  10114.464844  -48136.929688  305.342224  698.239746   48.194988  866.553284  -46395.507812  -997.766357
 1289.000000  9341.814453  -67407.593750  -57953.597656  9911.349609  -48042.250000  299.210449  753.181946   48.106686  868.143921  -46304.019531  2976.502930
 1290.000000  9196.437500  -67374.335938  -58071.906250  10054.064453  -48017.843750  303.518799  458.751923   48.364250  863.520630  -46270.308594  -502.768799
 1291.000000  9186.341797  -67309.750000  -58021.117188  9805.488281  -48215.628906  296.014618  565.962158   48.167782  867.042786  -46475.191406  967.146118
 1292.000000  9333.490234  -67417.390625  -57975.824219  9807.736328  -48168.085938  296.082489  732.892517   48.108719  868.107239  -46429.781250  -390.686646
 1293.000000  9513.464844  -67695.484375  -58080.800781  9902.746094  -48178.054688  298.950714  948.768860   48.094509  868.363708  -46440.265625  1025.361694
 1294.000000  9265.717773  -67375.015625  -57997.910156  9883.680664  -48114.230469  298.375153  670.914551   48.153416  867.301453  -46374.312500  -412.112885
 1295.000000  9090.369141  -67417.500000  -58230.464844  10107.232422  -48123.234375  305.123871  350.202118   48.209019  866.301086  -46381.304688  2985.198486
 1296.000000  9210.515625  -67234.046875  -57919.382812  9833.043945  -48086.339844  296.846497  662.975037   48.242008  865.708679  -46343.218750  215.877365
 1297.000000  9156.971680  -67434.273438  -58168.265625  10053.597656  -48114.667969  303.504730  436.372803   48.154480  867.282288  -46374.710938  1227.954102
 1298.000000  9367.947266  -67666.234375  -58192.023438  10057.602539  -48134.421875  303.625610  709.216797   48.078281  868.656799  -46397.218750  2330.857910
 1299.000000  8998.166016  -67089.554688  -57997.058594  9991.669922  -48005.390625  301.635193  411.759369   48.093300  868.385559  -46267.644531  369.613068
 1300.000000  9345.906250  -67598.859375  -58153.410156  10023.921875  -48129.488281  302.608856  581.321777   48.352943  863.722534  -46382.359375  1002.778015
 1301.000000  9269.539062  -67424.523438  -58051.718750  9956.041992  -48095.675781  300.559631  669.468262   48.163624  867.117615  -46355.386719  1829.398438
 1302.000000  9356.720703  -67466.609375  -58011.312500  9876.225586  -48135.085938  298.150085  804.577637   48.085148  868.532776  -46397.632812  1060.277710
 1303.000000  9207.670898  -67803.640625  -58491.070312  10332.233398  -48158.835938  311.916351  427.868408   48.125332  867.807556  -46419.933594  229.998383
 1304.000000  9259.509766  -67677.523438  -58314.558594  10097.986328  -48216.570312  304.844757  536.036560   48.239582  865.752258  -46473.539062  1338.850952
 1305.000000  9142.635742  -67388.656250  -58152.542969  10000.341797  -48152.203125  301.897003  456.887939   48.188854  866.663635  -46411.003906  1769.454102
 1306.000000  9462.601562  -67528.984375  -57960.742188  9816.091797  -48144.648438  296.334747  862.821594   48.292347  864.806335  -46399.710938  1608.990845
 1307.000000  9190.388672  -67383.054688  -58080.765625  9948.752930  -48132.011719  300.339600  561.656921   48.372833  863.367371  -46384.164062  226.768158
 1308.000000  9420.464844  -67356.546875  -57841.207031  9656.715820  -48184.492188  291.523376  887.741455   48.111034  868.065430  -46446.105469  1192.433838
 1309.000000  9155.547852  -67409.234375  -58157.222656  10045.574219  -48111.648438  303.262512  528.948303   48.097878  868.302917  -46373.734375  -597.366394
 1310.000000  9076.177734  -67253.164062  -58078.480469  9962.799805  -48115.679688  300.763641  445.536530   48.191700  866.612427  -46374.378906  401.578033
 1311.000000  9046.689453  -67394.640625  -58257.000000  10189.168945  -48067.832031  307.597443  321.872711   48.167866  867.041260  -46327.390625  659.860718
 1312.000000  9267.470703  -67393.203125  -58029.347656  9868.443359  -48160.906250  297.915161  559.421692   48.315086  864.399292  -46415.144531  -1829.376709
 1313.000000  9149.542969  -67117.296875  -57862.472656  9920.273438  -47942.199219  299.479828  655.665771   48.170658  866.990967  -46201.656250  1299.758301
 1314.000000  9332.888672  -67635.945312  -58196.203125  10026.357422  -48169.843750  302.682373  651.901184   48.207352  866.331055  -46427.976562  1113.308472
 1315.000000  9285.949219  -67363.328125  -57964.191406  9808.575195  -48155.617188  296.107819  708.064209   48.038521  869.375793  -46419.851562  1054.649292
 1316.000000  9175.568359  -67504.453125  -58222.691406  10050.259766  -48172.429688  303.403961  465.715332   48.152393  867.319824  -46432.546875  1113.621582
 1317.000000  8975.955078  -67145.703125  -58069.894531  10063.422852  -48006.472656  303.801331  356.671661   48.174225  866.926819  -46265.800781  239.438217
 1318.000000  9247.845703  -67288.656250  -57934.097656  9822.273438  -48111.824219  296.521362  721.043396   48.120346  867.897461  -46373.101562  3965.098633
 1319.000000  9169.674805  -67140.859375  -57869.058594  9711.763672  -48157.296875  293.185211  627.496521   48.113628  868.018616  -46418.816406  -380.487000
 1320.000000  9220.065430  -67328.851562  -58010.605469  9767.216797  -48243.390625  294.859253  682.932068   47.857521  872.663818  -46514.164062  -193.051132
 1321.000000  9419.935547  -67498.625000  -57977.011719  9797.834961  -48179.175781  295.783569  805.998535   48.158039  867.218201  -46439.089844  3378.866943
 1322.000000  9347.005859  -67423.562500  -57978.617188  9770.517578  -48208.101562  294.958923  685.420593   48.279987  865.027710  -46463.609375  366.861908
 1323.000000  9245.523438  -67417.132812  -58071.953125  9840.231445  -48231.722656  297.063477  617.770569   48.109493  868.093262  -46493.390625  584.625488
 1324.000000  9422.981445  -67617.843750  -58096.417969  9790.154297  -48306.265625  295.551727  762.879395   48.206699  866.342773  -46564.421875  -2213.791748
 1325.000000  9050.648438  -67153.929688  -57998.417969  9814.602539  -48183.816406  296.289764  527.832092   48.072529  868.760742  -46446.820312  -16.001019
 1326.000000  9109.503906  -67392.250000  -58173.960938  10033.349609  -48140.609375  302.893463  483.334198   48.102524  868.219055  -46402.531250  -644.960144
 1327.000000  9419.613281  -67619.187500  -58095.382812  9950.423828  -48144.960938  300.390045  757.602478   48.267479  865.251892  -46400.921875  -46.437374
 1328.000000  9358.490234  -67785.414062  -58334.332031  10188.608398  -48145.722656  307.580505  660.472229   47.997246  870.123413  -46411.445312  4029.365479
 1329.000000  9286.252930  -67461.140625  -58068.730469  9900.723633  -48168.007812  298.889648  638.706482   48.109089  868.100525  -46429.691406  1809.515015
 1330.000000  8946.091797  -67202.578125  -58162.441406  10075.683594  -48086.757812  304.171478  196.667236   48.192799  866.592651  -46345.414062  513.665710
 1331.000000  9388.788086  -67481.140625  -57993.718750  9839.156250  -48154.562500  297.031006  808.180420   48.273418  865.145386  -46410.308594   26.026602
 1332.000000  9334.556641  -67569.015625  -58131.269531  9878.705078  -48252.562500  298.224945  643.343567   48.150227  867.358887  -46512.757812  1196.538574
 1333.000000  9341.039062  -67445.148438  -57998.421875  9843.714844  -48154.707031  297.168640  683.491516   48.231731  865.893188  -46411.957031  376.240417
 1334.000000  9324.631836  -67578.781250  -58156.378906  9936.702148  -48219.675781  299.975800  701.833191   48.092407  868.401672  -46481.960938  1496.048462
 1335.000000  9318.765625  -67435.421875  -58021.542969  9941.043945  -48080.500000  300.106873  747.447327   48.119751  867.908203  -46341.796875  1361.214233
 1336.000000  8960.253906  -67021.062500  -57962.789062  9777.341797  -48185.445312  295.164917  338.624146   48.084595  868.542786  -46448.011719  2322.032959
 1337.000000  9236.398438  -67375.812500  -58041.597656  9848.666016  -48192.929688  297.318115  541.294189   48.110458  868.075867  -46454.562500  3605.488037
 1338.000000  9327.177734  -67529.429688  -58096.855469  9901.859375  -48194.996094  298.923950  706.235535   48.062286  868.945923  -46458.371094   38.205322
 1339.000000  9117.969727  -67196.226562  -57975.656250  9795.761719  -48179.894531  295.721008  459.673676   48.247219  865.615234  -46436.585938  -2250.087402
 1340.000000  9066.236328  -67344.312500  -58176.531250  9947.795898  -48228.734375  300.310699  388.126099   48.186871  866.699280  -46487.605469  395.313080
 1341.000000  9261.806641  -67488.531250  -58132.117188  10022.363281  -48109.753906  302.561798  680.950623   48.111320  868.060303  -46371.355469  3167.860107
 1342.000000  9469.351562  -67761.031250  -58179.746094  9920.214844  -48259.531250  299.478058  839.424805   48.075405  868.708801  -46522.429688  1720.786987
 1343.000000  9217.103516  -67360.109375  -58045.019531  9845.012695  -48200.007812  297.207825  593.557434   48.148170  867.395935  -46460.277344  2629.774170
 1344.000000  9043.139648  -67191.734375  -58050.394531  9857.234375  -48193.160156  297.576782  376.218262   48.174591  866.920227  -46452.476562  1282.415283
 1345.000000  9089.093750  -67271.281250  -58081.816406  9984.918945  -48096.898438  301.431396  486.028656   48.109066  868.100952  -46358.582031  -312.474854
 1346.000000  9287.501953  -67307.687500  -57919.398438  9742.952148  -48176.445312  294.126740  686.041687   48.069294  868.819214  -46439.566406  2175.453125
 1347.000000  9260.611328  -67413.812500  -58050.484375  9953.232422  -48097.250000  300.474823  685.072571   48.168583  867.028320  -46356.781250  2670.455078
 1348.000000  9386.529297  -67516.421875  -58026.656250  9772.969727  -48253.687500  295.032898  808.977356   48.032509  869.484619  -46518.136719  800.553284
 1349.000000  9197.611328  -67494.140625  -58197.398438  10064.615234  -48132.781250  303.837311  495.462250   48.180779  866.808899  -46391.875000  1053.119995
 1350.000000  9183.099609  -67377.437500  -58089.964844  9926.336914  -48163.628906  299.662872  605.062866   48.171936  866.968018  -46423.039062  -1536.376587
 1351.000000  9200.868164  -67302.015625  -57993.066406  9845.718750  -48147.347656  297.229126  574.257263   48.069332  868.818542  -46410.468750  -1657.304199
 1352.000000  9114.576172  -67420.296875  -58199.957031  10062.613281  -48137.343750  303.776886  423.146515   48.104973  868.174805  -46399.175781  1308.609985
 1353.000000  9122.476562  -67103.476562  -57874.054688  9844.139648  -48029.914062  297.181458  611.089539   48.120422  867.896118  -46291.187500  541.859802
 1354.000000  9461.939453  -67567.265625  -58003.816406  9929.323242  -48074.492188  299.753052  837.498352   48.121017  867.885376  -46335.742188  1090.144409
 1355.000000  9379.638672  -67344.640625  -57861.703125  9847.806641  -48013.898438  297.292175  796.596008   48.137875  867.581421  -46274.542969  288.317322
 1356.000000  9053.699219  -67254.984375  -58102.679688  10065.451172  -48037.226562  303.862549  381.786621   48.111717  868.053101  -46298.812500  -634.833618
 1357.000000  9188.191406  -67194.062500  -57903.371094  9874.465820  -48028.906250  298.096954  638.775146   47.987141  870.306641  -46294.996094  3951.125732
 1358.000000  9196.017578  -67452.812500  -58158.144531  10007.330078  -48150.812500  302.107971  436.204590   48.219299  866.116394  -46408.511719  591.311829
 1359.000000  9385.854492  -67497.718750  -58004.437500  9853.611328  -48150.828125  297.467407  816.852722   48.014992  869.801819  -46415.910156  616.654541
 1360.000000  9146.652344  -67357.125000  -58108.953125  10019.723633  -48089.230469  302.482117  521.872620   48.120430  867.895935  -46350.503906  1161.616333
 1361.000000  9389.441406  -67662.570312  -58174.636719  10106.708984  -48067.929688  305.108093  685.612305   48.194054  866.570129  -46326.542969  3636.306641
 1362.000000  9410.681641  -67493.750000  -57979.652344  9799.505859  -48180.148438  295.834015  767.695068   48.172882  866.950989  -46439.527344  1886.071777
 1363.000000  9271.285156  -67232.500000  -57855.683594  9756.946289  -48098.738281  294.549194  742.111511   48.165962  867.075500  -46358.367188  2534.285156
 1364.000000  9401.380859  -67526.593750  -58022.066406  9799.668945  -48222.398438  295.838959  779.448792   48.213692  866.217163  -46480.300781  1991.452026
 1365.000000  9384.335938  -67631.320312  -58129.546875  10028.984375  -48100.562500  302.761688  715.202881   48.190853  866.627686  -46359.289062  -119.033897
 1366.000000  9195.880859  -67193.781250  -57891.296875  9777.871094  -48113.425781  295.180908  583.727295   48.121597  867.874878  -46374.656250  481.957001
 1367.000000  9199.453125  -67340.156250  -58036.964844  9903.779297  -48133.187500  298.981903  570.913513   48.109932  868.085327  -46394.839844  -1774.568237
 1368.000000  9275.721680  -67296.843750  -57917.253906  9843.576172  -48073.679688  297.164459  729.730774   48.141365  867.518555  -46334.195312  276.724121
 1369.000000  9141.375000  -67320.859375  -58082.093750  10067.658203  -48014.437500  303.929199  508.702515   48.128994  867.741516  -46275.402344  -280.808563
 1370.000000  9170.467773  -67141.109375  -57868.664062  9853.666016  -48015.000000  297.469055  600.205505   48.180046  866.822083  -46274.117188  -650.417908
 1371.000000  9043.073242  -67052.804688  -57913.414062  9935.521484  -47977.890625  299.940155  517.859741   47.998787  870.095459  -46243.558594  -882.985413
 1372.000000  9260.042969  -67259.203125  -57890.289062  9975.185547  -47915.101562  301.137573  724.017822   48.161865  867.149292  -46174.878906  1256.647095
 1373.000000  9058.673828  -67157.296875  -58002.371094  10047.878906  -47954.492188  303.332092  534.101440   47.966648  870.678467  -46221.320312  -616.030029
 1374.000000  9141.851562  -67073.515625  -57827.062500  9795.948242  -48031.113281  295.726624  660.325684   48.030388  869.523010  -46295.640625  507.512024
 1375.000000  9101.416016  -67172.343750  -57966.695312  10135.848633  -47830.847656  305.987762  588.717712   48.145134  867.450623  -46091.226562  2023.958008
 1376.000000  9167.067383  -67241.921875  -57980.171875  9972.217773  -48007.953125  301.047974  594.916504   48.188320  866.673218  -46266.773438  1318.856323
 1377.000000  9018.955078  -67132.765625  -58013.648438  9824.075195  -48189.574219  296.575745  400.347778   48.249428  865.575562  -46446.187500  -650.176392
 1378.000000  9146.982422  -67154.585938  -57909.460938  9839.681641  -48069.781250  297.046875  554.200623   48.095596  868.344055  -46331.953125  1051.691772
 1379.000000  8889.144531  -67092.734375  -58112.851562  10104.902344  -48007.949219  305.053528  260.269257   48.041801  869.316406  -46272.062500  1942.857300
 1380.000000  9229.926758  -67250.796875  -57923.277344  9946.003906  -47977.273438  300.256592  636.998230   48.205608  866.362427  -46235.468750  123.504028
 1381.000000  9154.976562  -67181.804688  -57924.972656  9939.949219  -47985.023438  300.073822  608.296387   48.077221  868.675964  -46247.859375  1252.364624
 1382.000000  9280.878906  -67388.773438  -58011.898438  9970.045898  -48041.851562  300.982391  634.127747   48.216286  866.170532  -46299.660156  783.875916
 1383.000000  9194.865234  -67227.796875  -57928.058594  9881.603516  -48046.453125  298.312439  612.314026   48.216675  866.163574  -46304.250000  -86.500000
 1384.000000  9084.869141  -67449.546875  -58264.949219  10165.064453  -48099.882812  306.869751  326.464111   48.244766  865.659241  -46356.664062  991.678528
 1385.000000  9483.960938  -67662.625000  -58084.917969  9802.029297  -48282.890625  295.910217  882.799622   48.177250  866.872375  -46542.109375  2269.869141
 1386.000000  9560.796875  -67781.937500  -58130.117188  9867.935547  -48262.179688  297.899841  996.392822   48.083118  868.569397  -46524.800781  1961.716797
 1387.000000  9248.421875  -67502.304688  -58151.496094  10050.707031  -48100.789062  303.417450  635.754822   47.912739  871.658081  -46369.566406  2165.635254
 1388.000000  9159.980469  -67478.046875  -58225.671875  10008.216797  -48217.453125  302.134735  494.502930   48.081352  868.601318  -46480.136719  -104.200089
 1389.000000  9233.789062  -67167.656250  -57826.835938  9681.686523  -48145.148438  292.277222  669.758972   48.084419  868.545898  -46407.722656  920.476440
 1390.000000  9062.921875  -67182.468750  -58018.851562  9944.543945  -48074.308594  300.212524  454.536621   48.136475  867.606689  -46335.000000  252.035263
 1391.000000  9250.442383  -67289.820312  -57933.042969  9866.519531  -48066.523438  297.857086  719.656921   48.124710  867.818787  -46327.640625  2309.976562
 1392.000000  9127.384766  -67286.937500  -58063.128906  9891.568359  -48171.562500  298.613251  512.210266   48.113323  868.024170  -46433.093750  879.645386
 1393.000000  9443.516602  -67692.453125  -58158.542969  9997.684570  -48160.859375  301.816772  847.731506   48.037491  869.394409  -46425.128906  2314.863281
 1394.000000  9171.927734  -67540.078125  -58275.945312  10070.453125  -48205.492188  304.013550  420.098511   48.260616  865.374939  -46461.699219  -2511.160645
 1395.000000  9325.517578  -67661.343750  -58243.355469  10056.738281  -48186.617188  303.599518  611.712158   48.225147  866.011414  -46444.105469  197.354950
 1396.000000  9427.588867  -67437.656250  -57910.820312  9653.842773  -48256.976562  291.436646  886.275391   48.156712  867.242065  -46516.937500  -634.969727
 1397.000000  9147.333984  -67481.875000  -58231.875000  9963.231445  -48268.644531  300.776672  422.781403   48.272598  865.160095  -46524.417969  1197.773438
 1398.000000  9079.470703  -67324.843750  -58153.367188  9871.744141  -48281.625000  298.014801  379.875732   48.115341  867.987732  -46543.082031  1543.009033
 1399.000000  9209.708984  -67426.765625  -58114.492188  9946.634766  -48167.859375  300.275665  488.390594   48.339912  863.955383  -46421.203125  955.403992
 1400.000000  9038.220703  -67192.914062  -58050.734375  9803.751953  -48246.984375  295.962219  330.196930   48.245335  865.649048  -46503.742188  553.805481
 1401.000000  9252.712891  -67531.453125  -58179.355469  9912.648438  -48266.707031  299.249664  596.194275   48.093315  868.385254  -46528.960938  1352.219727
 1402.000000  9181.761719  -67555.828125  -58270.910156  9941.320312  -48329.589844  300.115204  485.457672   48.123177  867.846436  -46590.761719  132.123901
 1403.000000  9334.361328  -67421.320312  -57984.781250  9711.335938  -48273.445312  293.172302  702.226624   48.179890  866.824890  -46532.570312  2496.596191
 1404.000000  9178.464844  -67411.125000  -58128.339844  9985.123047  -48143.218750  301.437561  473.246002   48.180405  866.815613  -46402.324219  1751.245117
 1405.000000  9200.998047  -67466.203125  -58173.398438  9976.236328  -48197.164062  301.169281  448.163971   48.120838  867.888611  -46458.421875  -162.112854
 1406.000000  9413.939453  -67600.984375  -58085.781250  9777.636719  -48308.144531  295.173828  847.256775   48.067883  868.844727  -46571.316406  2159.567871
 1407.000000  9385.396484  -67733.281250  -58247.863281  9964.729492  -48283.132812  300.821899  627.026062   48.125217  867.809631  -46544.234375  1091.958496
 1408.000000  9412.664062  -67585.437500  -58068.601562  9835.804688  -48232.796875  296.929840  779.876465   48.115112  867.991882  -46494.261719  420.835388
 1409.000000  9200.121094  -67222.390625  -57937.640625  9843.782227  -48093.859375  297.170685  614.873718   48.108433  868.112366  -46355.566406  3913.831299
 1410.000000  9204.517578  -67489.695312  -58186.351562  10051.454102  -48134.898438  303.440002  519.558838   48.207314  866.331726  -46393.031250  1518.804565
 1411.000000  9208.400391  -67637.921875  -58338.597656  10163.341797  -48175.257812  306.817749  517.161438   48.084908  868.537109  -46437.812500  290.260986
 1412.000000  8910.497070  -67099.406250  -58094.746094  9998.689453  -48096.054688  301.847107  243.321289   48.318859  864.331787  -46350.156250  817.319336
 1413.000000  9451.473633  -67820.328125  -58275.046875  10034.503906  -48240.542969  302.928314  671.981018   48.223412  866.042542  -46498.093750  2588.025146
 1414.000000  9338.414062  -67402.484375  -57965.632812  9869.623047  -48096.007812  297.950775  733.031799   48.249619  865.572144  -46352.613281  1576.032471
 1415.000000  9211.904297  -67199.859375  -57880.375000  9840.843750  -48039.531250  297.081970  655.732483   48.132507  867.678162  -46300.367188  1271.847412
 1416.000000  9251.253906  -67285.531250  -57939.378906  9882.399414  -48056.980469  298.336517  653.606995   48.142197  867.503540  -46317.468750  1050.944824
 1417.000000  8988.699219  -67356.414062  -58272.457031  10129.519531  -48142.937500  305.796692  202.224960   48.218884  866.123901  -46400.652344   35.461140
 1418.000000  9492.699219  -67493.148438  -57911.843750  9745.298828  -48166.546875  294.197601  1006.050293   48.082977  868.571960  -46429.171875  3151.593018
 1419.000000  9243.772461  -67434.679688  -58089.734375  9722.630859  -48367.101562  293.513275  606.072754   48.140091  867.541504  -46627.664062  4000.344482
 1420.000000  9200.451172  -67444.375000  -58134.375000  9884.665039  -48249.710938  298.404877  544.459717   48.156693  867.242432  -46509.671875  1025.034668
 1421.000000  9274.640625  -67481.226562  -58100.800781  9851.775391  -48249.023438  297.411987  669.219971   47.922329  871.483643  -46517.453125  2913.733398
 1422.000000  9403.054688  -67700.359375  -58203.910156  9907.593750  -48296.316406  299.097046  732.539368   48.193001  866.589050  -46554.968750  1373.472900
 1423.000000  9275.822266  -67603.125000  -58227.796875  10043.962891  -48183.835938  303.213867  599.085632   48.142891  867.491028  -46444.296875  935.634583
 1424.000000  9348.270508  -67691.976562  -58235.804688  9974.916016  -48260.890625  301.129425  641.708496   48.268192  865.239075  -46516.824219  2603.416260
 1425.000000  9190.771484  -67598.242188  -58312.515625  10195.228516  -48117.289062  307.780365  454.789062   48.326080  864.202637  -46371.132812  1007.755005
 1426.000000  9204.537109  -67391.265625  -58090.417969  10002.300781  -48088.117188  301.956146  581.919189   48.144764  867.457275  -46348.511719  1527.301636
 1427.000000  9173.559570  -67414.000000  -58138.816406  9874.302734  -48264.515625  298.092041  516.765625   48.132923  867.670715  -46525.335938  1067.692261
 1428.000000  9507.880859  -67645.000000  -58032.671875  9854.667969  -48178.003906  297.499298  902.779053   48.149345  867.374756  -46438.230469   35.755447
 1429.000000  9290.947266  -67568.906250  -58180.421875  10041.376953  -48139.046875  303.135803  657.609924   48.092636  868.397522  -46401.324219  637.838257
 1430.000000  9342.499023  -67484.421875  -58035.351562  9873.028320  -48162.324219  298.053558  666.365540   48.160034  867.182251  -46422.167969  2680.487549
 1431.000000  9387.816406  -67653.445312  -58165.621094  10051.212891  -48114.406250  303.432739  645.459229   48.289253  864.861694  -46369.578125  3319.601318
 1432.000000  9411.647461  -67447.125000  -57930.531250  9882.107422  -48048.421875  298.327667  815.135071   48.186264  866.710205  -46307.316406  1358.512329
 1433.000000  9444.313477  -67651.109375  -58110.292969  9977.873047  -48132.421875  301.218689  724.611816   48.109730  868.088989  -46394.082031  -1271.441772
 1434.000000  9253.977539  -67141.921875  -57783.464844  9700.956055  -48082.507812  292.858948  749.068665   48.142899  867.490906  -46342.968750  550.297180
 1435.000000  9259.638672  -67382.109375  -58019.105469  9909.341797  -48109.765625  299.149841  648.921814   48.119278  867.916748  -46371.082031  -487.651550
 1436.000000  9466.527344  -67682.359375  -58126.972656  9906.791016  -48220.179688  299.072815  878.880798   48.085938  868.518494  -46482.699219  -604.211365
 1437.000000  9217.451172  -67243.218750  -57924.796875  9842.785156  -48082.011719  297.140564  691.669739   48.155888  867.256897  -46342.003906  2697.172119
 1438.000000  8903.660156  -67042.570312  -58037.433594  9974.511719  -48062.921875  301.117218  321.288727   48.226360  865.989624  -46320.367188  139.125366
 1439.000000  9235.775391  -67699.617188  -58365.457031  10268.520508  -48096.937500  309.992950  552.622314   48.109192  868.098694  -46358.617188  1859.995605
 1440.000000  9179.019531  -67434.906250  -58157.132812  9930.809570  -48226.324219  299.797913  511.602875   48.075680  868.703796  -46489.214844  854.231079
 1441.000000  9034.031250  -67186.546875  -58035.128906  9922.026367  -48113.101562  299.532745  419.654205   48.141941  867.508179  -46373.597656  -902.162292
 1442.000000  9341.215820  -67564.484375  -58121.738281  9909.269531  -48212.468750  299.147644  668.724365   48.273674  865.140808  -46468.203125  915.962585
 1443.000000  9298.552734  -67366.117188  -57968.671875  9826.627930  -48142.042969  296.652802  728.684631   48.183254  866.764343  -46401.046875  596.221619
 1444.000000  8857.732422  -67017.890625  -58054.644531  9951.369141  -48103.273438  300.418579  216.037659   48.194485  866.562378  -46361.871094  -92.268730
 1445.000000  9441.574219  -67579.234375  -58035.328125  10024.872070  -48010.457031  302.637543  850.321228   48.123444  867.841614  -46271.621094  1377.958618
 1446.000000  9265.707031  -67330.156250  -57957.738281  9774.742188  -48182.996094  295.086456  712.424805   48.075279  868.711060  -46445.902344  2792.428223
 1447.000000  9339.466797  -67588.773438  -58151.816406  9868.841797  -48282.976562  297.927185  743.688049   48.071728  868.775208  -46546.007812  659.317078
 1448.000000  9140.994141  -67390.953125  -58158.058594  9930.394531  -48227.664062  299.785370  523.957458   48.016068  869.782349  -46492.707031  -1207.522949
 1449.000000  9026.321289  -67309.679688  -58182.726562  9940.549805  -48242.175781  300.091949  340.948151   48.034061  869.456482  -46506.570312  2991.780273
 1450.000000  9184.743164  -67502.031250  -58219.289062  10029.609375  -48189.679688  302.780548  480.836456   48.170242  866.998474  -46449.152344  1621.784546
 1451.000000  9092.136719  -67314.593750  -58116.597656  9972.723633  -48143.875000  301.063232  415.916351   48.215588  866.183105  -46401.710938  -291.875122
 1452.000000  9331.518555  -67694.710938  -58272.417969  10054.938477  -48217.480469  303.545227  626.741516   48.026283  869.597290  -46482.156250  1425.785034
 1453.000000  9252.787109  -67359.656250  -58011.105469  9792.041016  -48219.062500  295.608673  749.410461   47.986423  870.319641  -46485.175781  1805.201172
 1454.000000  9291.633789  -67289.765625  -57898.710938  9698.291992  -48200.417969  292.778503  762.646729   48.065350  868.890503  -46463.679688  2342.432617
 1455.000000  9108.593750  -67357.453125  -58154.503906  9947.863281  -48206.640625  300.312744  484.781494   48.105587  868.163757  -46468.449219  259.104340
 1456.000000  9232.416016  -67523.593750  -58196.574219  9895.466797  -48301.109375  298.730957  611.288147   47.974640  870.533386  -46567.648438  1164.657715
 1457.000000  9148.121094  -67503.515625  -58245.140625  9967.125977  -48278.015625  300.894257  440.015778   48.229782  865.928162  -46535.335938  1610.709351
 1458.000000  9417.740234  -67734.921875  -58213.929688  9987.403320  -48226.527344  301.506409  743.615967   48.029354  869.541687  -46491.089844  787.382690
 1459.000000  9359.853516  -67804.187500  -58340.335938  10011.158203  -48329.179688  302.223541  526.036865   48.238159  865.777771  -46586.199219  2304.283447
 1460.000000  9373.722656  -67702.414062  -58231.718750  10017.777344  -48213.941406  302.423340  714.992371   48.063026  868.932495  -46477.289062  251.194794
 1461.000000  9040.509766  -67332.171875  -58189.308594  9976.976562  -48212.332031  301.191620  323.502350   48.194012  866.570862  -46470.945312  1604.731079
 1462.000000  9222.933594  -67587.640625  -58263.375000  10017.333008  -48246.042969  302.409943  486.338165   48.323540  864.248108  -46499.976562  1104.726196
 1463.000000  9197.378906  -67491.171875  -58190.960938  9955.598633  -48235.363281  300.546265  531.156372   48.206612  866.344360  -46493.523438  -1558.508423
 1464.000000  9426.425781  -67710.062500  -58183.542969  9965.511719  -48218.031250  300.845520  683.616882   48.381821  863.207031  -46469.859375  1623.799805
 1465.000000  9020.660156  -67186.289062  -58066.238281  9941.981445  -48124.257812  300.135162  362.665009   48.181473  866.796387  -46383.324219  -1026.466064
 1466.000000  9161.632812  -67175.148438  -57904.480469  9842.714844  -48061.765625  297.138458  563.587402   48.177380  866.870056  -46320.980469  1301.088257
 1467.000000  9509.944336  -67890.320312  -58281.429688  10135.600586  -48145.828125  305.980286  731.004700   48.147850  867.401672  -46406.109375  831.963989
 1468.000000  9169.959961  -67243.554688  -57971.539062  9755.545898  -48215.992188  294.506927  567.730652   48.194004  866.570984  -46474.605469  292.768555
 1469.000000  9313.923828  -67460.171875  -58046.890625  9857.921875  -48188.968750  297.597534  679.591736   48.112869  868.032349  -46450.515625   35.388790
 1470.000000  9150.244141  -67533.359375  -58287.519531  10222.768555  -48064.750000  308.611755  448.830841   48.078506  868.652771  -46327.539062  1506.793701
 1471.000000  9337.841797  -67504.937500  -58075.714844  10055.621094  -48020.093750  303.565796  804.998230   48.071621  868.777161  -46283.128906  1965.291382
 1472.000000  9210.436523  -67221.281250  -57907.187500  9872.382812  -48034.804688  298.034088  681.825500   48.045509  869.249329  -46298.785156  2135.513672
 1473.000000  9210.363281  -67469.406250  -58151.343750  10068.392578  -48082.953125  303.951355  612.270508   48.052948  869.114746  -46346.664062  2176.937012
 1474.000000  9224.716797  -67534.984375  -58207.449219  10137.737305  -48069.710938  306.044769  566.267456   48.221554  866.075928  -46327.328125  5053.929688
 1475.000000  9407.013672  -67611.859375  -58107.941406  10012.288086  -48095.652344  302.257629  823.482849   48.037777  869.389221  -46359.910156  2439.277832
 1476.000000  8996.787109  -67080.507812  -57988.421875  9862.476562  -48125.945312  297.735016  379.843750   48.198219  866.495239  -46384.406250  1176.682129
 1477.000000  9335.635742  -67385.156250  -57940.519531  9819.771484  -48120.750000  296.445831  733.128235   48.207352  866.331055  -46378.882812  -358.839111
 1478.000000  9073.693359  -67149.203125  -57977.535156  9864.588867  -48112.945312  297.798798  509.343262   48.193569  866.578796  -46371.574219  1201.568359
 1479.000000  9083.429688  -67505.335938  -58325.187500  10131.031250  -48194.156250  305.842346  304.101685   48.139153  867.558411  -46454.753906  -1393.519775
 1480.000000  9354.121094  -67487.953125  -58042.453125  9844.663086  -48197.789062  297.197266  808.850830   48.046028  869.239929  -46461.750000  562.553650
 1481.000000  9471.644531  -67610.718750  -58030.605469  9894.355469  -48136.250000  298.697418  808.916809   48.256756  865.444153  -46392.597656  859.804138
 1482.000000  9267.667969  -67331.945312  -57965.171875  9785.582031  -48179.589844  295.413696  683.261047   48.093891  868.374878  -46441.820312  1010.717224
 1483.000000  9265.417969  -67609.531250  -58242.367188  9959.974609  -48282.390625  300.678375  518.064758   48.048019  869.203918  -46546.281250  3656.063232
 1484.000000  9468.964844  -67736.531250  -58165.609375  9954.773438  -48210.835938  300.521362  904.366028   47.935230  871.249084  -46478.800781  3199.585938
 1485.000000  9201.185547  -67553.328125  -58248.382812  10125.767578  -48122.617188  305.683441  493.344818   48.134125  867.649048  -46383.394531  925.498291
 1486.000000  9202.649414  -67469.093750  -58174.843750  10007.884766  -48166.960938  302.124695  537.976746   48.183765  866.755127  -46425.945312  -2006.594849
 1487.000000  9300.427734  -67431.453125  -58025.429688  9714.664062  -48310.765625  293.272766  676.226074   48.137344  867.591003  -46571.425781  768.519592
 1488.000000  9300.320312  -67638.515625  -58242.656250  9965.056641  -48277.601562  300.831787  625.161682   48.213585  866.219055  -46535.507812  2154.595703
 1489.000000  9298.832031  -67394.320312  -57999.269531  9822.958984  -48176.312500  296.542053  717.722839   48.140099  867.541382  -46436.875000  623.822449
 1490.000000  9100.898438  -67212.179688  -58006.890625  9967.509766  -48039.382812  300.905853  547.483398   48.034969  869.440063  -46303.742188  -445.246490
 1491.000000  9121.967773  -67560.921875  -58337.921875  10116.687500  -48221.234375  305.409332  440.808746   48.101452  868.238403  -46483.191406  -469.198669
 1492.000000  9127.109375  -67505.781250  -58278.511719  10018.547852  -48259.964844  302.446625  400.383209   48.016331  869.777527  -46525.000000  -510.042969
 1493.000000  9259.369141  -67485.289062  -58125.203125  10024.441406  -48100.761719  302.624542  688.586243   48.143456  867.480896  -46361.203125  2832.193848
 1494.000000  9215.614258  -67352.843750  -58036.230469  9925.289062  -48110.941406  299.631256  572.759338   48.156700  867.242310  -46370.902344  2154.391357
 1495.000000  9038.373047  -67246.562500  -58107.996094  9946.959961  -48161.035156  300.285461  446.362885   47.937542  871.207092  -46428.917969  -78.914886
 1496.000000  8907.241211  -67357.476562  -58357.847656  10125.503906  -48232.343750  305.675476  181.256470   48.190216  866.639099  -46491.093750  1447.579834
 1497.000000  9061.841797  -67080.515625  -57908.308594  9895.803711  -48012.503906  298.741119  425.952637   48.197327  866.511292  -46271.000000  -141.875275
 1498.000000  9188.496094  -67334.328125  -58047.023438  9929.734375  -48117.289062  299.765442  517.395813   48.155407  867.265564  -46377.296875  1456.005859
 1499.000000  9070.162109  -67286.296875  -58124.656250  9878.335938  -48246.320312  298.213806  393.082855   48.187099  866.695190  -46505.183594  2155.377197
 1500.000000  9030.720703  -67129.390625  -57994.097656  9950.029297  -48044.070312  300.378113  470.854340   48.097950  868.301575  -46306.156250  1312.594360
 1501.000000  9183.517578  -67429.804688  -58148.160156  10053.710938  -48094.449219  303.508148  537.865417   48.204426  866.383667  -46352.687500  1561.641968
 1502.000000  9318.591797  -67493.851562  -58070.687500  9782.599609  -48288.085938  295.323639  641.209778   48.343933  863.883484  -46541.281250  262.053619
 1503.000000  9272.273438  -67503.953125  -58124.464844  9970.425781  -48154.039062  300.993835  736.641907   48.082260  868.584900  -46416.691406  1050.990356
 1504.000000  9403.543945  -67601.585938  -58092.714844  9906.853516  -48185.859375  299.074707  787.981140   48.109116  868.100098  -46447.542969  2025.390137
 1505.000000  9043.597656  -67311.953125  -58162.984375  10010.410156  -48152.574219  302.200958  369.009399   48.188347  866.672729  -46411.394531  876.561218
 1506.000000  9304.527344  -67580.078125  -58172.421875  10019.333008  -48153.089844  302.470306  637.101990   48.197632  866.505798  -46411.574219  322.698212
 1507.000000  9342.322266  -67546.710938  -58109.917969  9912.541992  -48197.375000  299.246429  637.270508   48.239246  865.758301  -46454.355469  434.865967
 1508.000000  9294.975586  -67638.671875  -58246.980469  10071.162109  -48175.820312  304.034973  477.870148   48.417904  862.563721  -46426.343750  -665.957886
 1509.000000  9270.886719  -67415.265625  -58047.734375  9904.048828  -48143.687500  298.990051  607.196960   48.247948  865.602112  -46400.351562  2009.641602
 1510.000000  9415.240234  -67801.000000  -58275.925781  10087.316406  -48188.609375  304.522644  707.518250   48.221054  866.084900  -46446.246094  1005.233337
 1511.000000  9343.488281  -67487.304688  -58046.722656  9964.394531  -48082.328125  300.811798  686.139343   48.243553  865.680969  -46339.152344  231.619690
 1512.000000  9364.326172  -67566.765625  -58097.703125  9999.500000  -48098.203125  301.871582  554.167725   48.346367  863.840027  -46351.312500  4290.582031
 1513.000000  9093.296875  -67262.671875  -58060.410156  9961.563477  -48098.847656  300.726318  405.863861   48.267147  865.257812  -46354.820312  217.070663
 1514.000000  9353.423828  -67334.281250  -57886.492188  9847.731445  -48038.761719  297.289886  743.023987   48.207729  866.324280  -46296.878906  1194.964478
 1515.000000  9324.031250  -67477.406250  -58051.335938  9835.145508  -48216.191406  296.909943  677.653076   48.051281  869.144897  -46479.960938  -1442.256714
 1516.000000  9314.774414  -67300.656250  -57889.726562  9717.045898  -48172.679688  293.344666  759.747742   48.147472  867.408508  -46432.976562  1852.307861
 1517.000000  9265.794922  -67419.125000  -58056.625000  9987.780273  -48068.843750  301.517792  655.163147   48.173649  866.937195  -46328.195312  386.686707
 1518.000000  9091.195312  -67300.265625  -58103.707031  9913.041992  -48190.664062  299.261536  420.909546   48.186577  866.704590  -46449.546875  2205.696777
 1519.000000  9390.671875  -67745.726562  -58248.109375  9915.542969  -48332.566406  299.337036  697.413818   48.056389  869.052551  -46596.152344  1512.426636
 1520.000000  9325.945312  -67698.953125  -58271.867188  10035.500000  -48236.367188  302.958374  569.540833   48.171898  866.968689  -46495.781250  284.075287
 1521.000000  9183.843750  -67411.640625  -58133.574219  9892.133789  -48241.441406  298.630341  567.666687   48.171055  866.983826  -46500.886719  3984.668457
 1522.000000  9258.482422  -67430.046875  -58082.847656  9929.533203  -48153.312500  299.759369  697.180969   48.010967  869.874695  -46418.539062  -577.221313
 1523.000000  9068.630859  -67318.195312  -58144.324219  9936.285156  -48208.039062  299.963196  464.830078   47.959991  870.799316  -46475.109375  2460.013916
 1524.000000  9173.525391  -67396.718750  -58124.066406  9896.922852  -48227.144531  298.774902  543.187927   47.956573  870.861328  -46494.339844  1139.233887
 1525.000000  9314.280273  -67490.718750  -58068.500000  9925.658203  -48142.843750  299.642395  685.571594   48.015938  869.784668  -46407.890625  634.154724
 1526.000000  9103.360352  -67255.421875  -58037.585938  9952.616211  -48084.968750  300.456238  535.703613   48.098679  868.288452  -46347.027344  2845.658447
 1527.000000  9208.630859  -67506.164062  -58189.050781  10049.119141  -48139.929688  303.369507  495.393433   48.147064  867.415833  -46400.242188  -447.311737
 1528.000000  9221.541016  -67203.296875  -57871.804688  9829.046875  -48042.757812  296.725830  707.725403   48.129665  867.729431  -46303.695312  1119.098267
 1529.000000  9274.244141  -67458.859375  -58083.585938  9981.162109  -48102.421875  301.317993  631.052246   48.180649  866.811218  -46361.519531  1302.626953
 1530.000000  9389.509766  -67428.531250  -57930.148438  9817.090820  -48113.058594  296.364899  829.842224   48.186863  866.699402  -46371.929688  -630.109802
 1531.000000  9163.822266  -67216.804688  -57964.125000  9922.812500  -48041.312500  299.556488  646.869202   47.978142  870.469849  -46307.726562  2231.634033
 1532.000000  9199.316406  -67220.414062  -57907.269531  9829.146484  -48078.125000  296.728851  605.942383   48.128693  867.746948  -46339.097656  1568.438354
 1533.000000  9268.316406  -67581.289062  -58212.171875  10061.396484  -48150.773438  303.740143  612.882019   48.136219  867.611267  -46411.476562  1817.382935
 1534.000000  9435.875000  -67466.257812  -57928.187500  9832.591797  -48095.593750  296.832855  878.777649   48.322430  864.267944  -46349.566406  723.759094
 1535.000000  9211.158203  -67444.257812  -58127.621094  9984.718750  -48142.902344  301.425354  613.440857   48.223469  866.041504  -46400.453125  2700.416748
 1536.000000  9244.759766  -67478.953125  -58130.675781  10017.070312  -48113.605469  302.402008  671.161316   47.970642  870.605957  -46380.289062  278.320709
 1537.000000  9209.460938  -67457.406250  -58151.109375  10004.827148  -48146.281250  302.032410  651.538574   48.100639  868.253052  -46408.269531  1659.819336
 1538.000000  9412.812500  -67880.125000  -58371.613281  10201.343750  -48170.269531  307.964966  607.087402   48.208942  866.302490  -46428.343750  -310.017822
 1539.000000  9295.032227  -67462.390625  -58072.234375  9887.864258  -48184.371094  298.501434  702.273438   48.151409  867.337585  -46444.523438  2147.519775
 1540.000000  8896.496094  -67037.523438  -58034.320312  9861.327148  -48172.992188  297.700317  297.696930   48.167789  867.042603  -46432.554688  2778.845947
 1541.000000  9180.257812  -67333.000000  -58054.285156  9813.085938  -48241.199219  296.243988  611.057190   47.932880  871.291809  -46509.250000  3350.838135
 1542.000000  9240.630859  -67454.515625  -58109.531250  9999.261719  -48110.269531  301.864380  672.046692   47.980888  870.420044  -46376.585938  -141.058777
 1543.000000  9117.055664  -67261.375000  -58044.390625  9935.899414  -48108.492188  299.951569  538.441040   48.108593  868.109497  -46370.191406   -1.955232
 1544.000000  9170.655273  -67445.390625  -58174.289062  9930.247070  -48244.042969  299.780914  553.938782   48.093685  868.378601  -46506.281250  -21.290470
 1545.000000  9467.349609  -67656.312500  -58092.023438  10019.757812  -48072.265625  302.483124  827.934753   48.182072  866.785583  -46331.312500  1837.554688
 1546.000000  9230.833984  -67555.359375  -58215.894531  9990.963867  -48224.929688  301.613892  509.855560   48.181595  866.794189  -46483.992188  5810.589355
 1547.000000  9432.578125  -67592.703125  -58055.207031  9842.845703  -48212.359375  297.142395  753.647461   48.266220  865.274414  -46468.363281  449.829468
 1548.000000  9269.310547  -67178.046875  -57804.476562  9736.889648  -48067.585938  293.943726  725.609558   48.241440  865.718933  -46324.488281  3387.828857
 1549.000000  9285.734375  -67529.921875  -58141.574219  9981.210938  -48160.363281  301.319458  560.362610   48.252216  865.525574  -46416.875000  -180.207916
 1550.000000  9171.734375  -67281.742188  -58017.246094  9859.767578  -48157.476562  297.653259  581.086487   48.204227  866.387207  -46415.722656  2026.291748
 1551.000000  9179.411133  -67228.281250  -57951.617188  9791.736328  -48159.882812  295.599487  546.892517   48.134808  867.636719  -46420.636719  1754.669678
 1552.000000  9118.730469  -67418.500000  -58207.898438  10025.250000  -48182.648438  302.648926  502.156403   48.078724  868.648804  -46445.429688  1848.122803
 1553.000000  9225.806641  -67352.562500  -58033.894531  9838.845703  -48195.046875  297.021637  602.371399   48.120205  867.900024  -46456.328125  2561.687256
 1554.000000  9293.830078  -67552.109375  -58160.109375  9973.582031  -48186.527344  301.089142  696.976074   48.056068  869.058350  -46450.125000  1290.956909
 1555.000000  9154.355469  -67270.250000  -58004.445312  9921.681641  -48082.765625  299.522339  472.312988   48.330658  864.120789  -46336.441406  -51.840439
 1556.000000  9066.291016  -67458.210938  -58275.449219  10011.363281  -48264.085938  302.229706  301.355377   48.225212  866.010193  -46521.574219  1559.235107
 1557.000000  9450.578125  -67667.257812  -58115.496094  9885.775391  -48229.718750  298.438385  800.783020   48.208195  866.315918  -46487.820312  2887.282471
 1558.000000  9234.233398  -67754.296875  -58418.320312  10139.254883  -48279.066406  306.090607  493.285431   48.186172  866.711853  -46537.964844  1165.937988
 1559.000000  9285.265625  -67237.109375  -57859.457031  9727.298828  -48132.156250  293.654205  694.551025   48.239769  865.748901  -46389.117188  109.204247
 1560.000000  9106.412109  -67234.078125  -58034.558594  9857.462891  -48177.093750  297.583679  479.308716   48.065548  868.886963  -46440.351562  1346.806763
 1561.000000  9218.916016  -67341.906250  -58005.535156  9809.215820  -48196.320312  296.127167  721.445496   47.934601  871.260559  -46464.308594  574.479553
 1562.000000  9137.444336  -67331.421875  -58084.390625  9857.821289  -48226.570312  297.594482  559.295898   48.114548  868.002075  -46488.054688  249.520111
 1563.000000  9176.478516  -67362.500000  -58080.777344  9821.139648  -48259.636719  296.487122  587.968689   48.051350  869.143677  -46523.406250  -1082.733765
 1564.000000  9255.810547  -67215.687500  -57855.011719  9798.471680  -48056.539062  295.802795  723.698059   48.000122  870.071228  -46322.160156  2616.577637
 1565.000000  9224.363281  -67529.148438  -58190.800781  9943.244141  -48247.554688  300.173279  541.981079   48.104015  868.192139  -46509.421875  -1145.970459
 1566.000000  9299.648438  -67687.773438  -58286.304688  10080.537109  -48205.765625  304.317993  629.167786   48.258396  865.414734  -46462.054688  1496.073486
 1567.000000  9146.388672  -67289.921875  -58029.144531  9944.601562  -48084.542969  300.214264  500.946503   48.241673  865.714722  -46341.433594  419.368866
 1568.000000  9260.074219  -67487.921875  -58131.000000  9880.489258  -48250.511719  298.278809  644.613342   48.055687  869.065247  -46514.125000  1156.005859
 1569.000000  9172.625000  -67347.953125  -58083.539062  9885.720703  -48197.820312  298.436737  563.371155   48.054668  869.083618  -46461.468750  -3330.639160
 1570.000000  9330.578125  -67498.304688  -58065.324219  9926.287109  -48139.039062  299.661377  717.055176   48.218513  866.130554  -46396.769531  1545.434570
 1571.000000  9199.250000  -67355.132812  -58051.253906  9808.935547  -48242.320312  296.118683  558.080750   48.263233  865.328003  -46498.433594  -878.021179
 1572.000000  9157.636719  -67414.609375  -58155.964844  9907.923828  -48248.039062  299.107025  447.308014   48.191570  866.614746  -46506.742188  710.483154
 1573.000000  9330.114258  -67692.781250  -58268.089844  10116.394531  -48151.695312  305.400482  601.191345   48.100628  868.253235  -46413.683594  1102.449585
 1574.000000  9117.302734  -67418.687500  -58201.074219  9894.916992  -48306.156250  298.714355  441.411896   48.168480  867.030212  -46565.691406  2150.832031
 1575.000000  9297.107422  -67609.273438  -58211.921875  9906.084961  -48305.835938  299.051514  594.823792   48.128208  867.755676  -46566.828125  -475.237976
 1576.000000  9040.593750  -67177.921875  -58046.875000  9999.839844  -48047.035156  301.881836  492.929352   48.034714  869.444702  -46311.406250  3229.242432
 1577.000000  9454.964844  -67451.171875  -57895.109375  9737.415039  -48157.695312  293.959595  887.976807   48.196484  866.526428  -46416.218750  1672.739258
 1578.000000  9382.328125  -67524.851562  -58045.652344  9780.381836  -48265.269531  295.256683  759.117371   48.061371  868.962463  -46528.675781  2638.297607
 1579.000000  9172.345703  -67394.078125  -58124.355469  10016.927734  -48107.429688  302.397705  594.327087   48.123657  867.837769  -46368.585938  2690.467529
 1580.000000  8976.398438  -67220.531250  -58140.148438  10010.153320  -48129.996094  302.193207  358.906403   48.086071  868.516113  -46392.511719  -270.014709
 1581.000000  9326.036133  -67594.906250  -58170.953125  9859.942383  -48311.011719  297.658539  719.583984   47.936138  871.232605  -46578.945312    8.447680
 1582.000000  9172.548828  -67177.992188  -57909.144531  9760.542969  -48148.601562  294.657776  563.257568   48.125759  867.799866  -46409.683594  1517.716187
 1583.000000  9384.220703  -67715.953125  -58231.003906  10213.226562  -48017.777344  308.323700  752.380188   48.112114  868.045959  -46279.351562  822.830811
 1584.000000  9177.144531  -67244.859375  -57967.925781  9834.894531  -48133.031250  296.902374  617.304443   48.056992  869.041626  -46396.597656   75.577477
 1585.000000  9060.961914  -67217.906250  -58063.707031  9886.415039  -48177.292969  298.457703  561.896545   47.860508  872.609375  -46447.957031  1180.468262
 1586.000000  9307.292969  -67538.937500  -58131.117188  9959.929688  -48171.187500  300.677002  647.436768   48.270844  865.191589  -46427.027344  -1260.051025
 1587.000000  9075.984375  -67126.281250  -57954.285156  9895.277344  -48059.007812  298.725250  523.326355   48.243240  865.686584  -46315.843750  657.083191
 1588.000000  9435.285156  -67408.218750  -57867.914062  9633.197266  -48234.718750  290.813385  790.833435   48.362431  863.553101  -46487.246094  -1600.468872
 1589.000000  8998.584961  -67202.718750  -58104.621094  9982.394531  -48122.226562  301.355194  290.782867   48.261555  865.358093  -46378.398438  347.813080
 1590.000000  9274.260742  -67461.398438  -58086.738281  9911.979492  -48174.757812  299.229462  677.069580   48.170826  866.987976  -46434.210938  -541.588562
 1591.000000  9388.228516  -67654.843750  -58173.718750  9997.382812  -48176.335938  301.807678  686.862610   48.129608  867.730469  -46437.277344  497.720245
 1592.000000  9352.013672  -67459.406250  -57993.414062  9814.622070  -48178.792969  296.290375  770.540955   48.050762  869.154297  -46442.582031  2653.401367
 1593.000000  9397.093750  -67590.781250  -58094.804688  10007.209961  -48087.593750  302.104370  686.043884   48.207115  866.335327  -46345.734375  1994.856445
 1594.000000  9132.154297  -67545.421875  -58319.316406  10064.786133  -48254.531250  303.842499  393.811371   48.193199  866.585449  -46513.175781  1439.840698
 1595.000000  9328.750977  -67699.296875  -58275.464844  10004.087891  -48271.375000  302.010071  690.837097   48.076614  868.686951  -46534.230469  -371.116089
 1596.000000  9248.902344  -67584.132812  -58242.765625  10110.820312  -48131.945312  305.232208  535.516602   48.177467  866.868469  -46391.156250  1534.175903
 1597.000000  9287.712891  -67706.851562  -58319.968750  10061.621094  -48258.347656  303.746948  514.140625   48.211807  866.250977  -46516.320312  2207.589355
 1598.000000  9371.175781  -67641.343750  -58181.726562  9890.308594  -48291.417969  298.575226  667.028625   48.046547  869.230530  -46555.359375  3091.026123
 1599.000000  9213.461914  -67458.101562  -58141.542969  9920.232422  -48221.312500  299.478607  546.608154   48.208004  866.319336  -46479.421875  1225.052979
 1600.000000  9426.819336  -67650.437500  -58125.246094  9895.168945  -48230.078125  298.721954  791.423096   48.163795  867.114502  -46489.785156  -476.362244
 1601.000000  9314.617188  -67514.765625  -58104.890625  9855.459961  -48249.429688  297.523193  708.959656   47.995842  870.148865  -46515.203125  1715.895874
 1602.000000  9324.091797  -67417.687500  -57984.800781  9832.028320  -48152.773438  296.815826  727.361023   48.250755  865.551758  -46409.335938  2800.857422
 1603.000000  9133.445312  -67491.625000  -58257.867188  10121.837891  -48136.031250  305.564789  422.624420   48.206554  866.345398  -46394.191406  824.419067
 1604.000000  9353.068359  -67657.500000  -58212.777344  10084.384766  -48128.390625  304.434143  645.246887   48.231895  865.890198  -46385.636719  3304.432129
 1605.000000  9131.220703  -67471.156250  -58236.714844  10171.664062  -48065.050781  307.069000  382.421997   48.254929  865.476929  -46321.464844  1145.504395
 1606.000000  9356.296875  -67645.226562  -58190.796875  9982.670898  -48208.125000  301.363525  607.015076   48.262974  865.332642  -46464.246094  2027.784180
 1607.000000  9309.339844  -67470.945312  -58062.496094  9868.842773  -48193.652344  297.927216  574.603516   48.290012  864.848145  -46448.796875  2888.192383
 1608.000000  9163.000000  -67278.507812  -58021.464844  9772.265625  -48249.199219  295.011688  549.081116   48.277855  865.065918  -46504.785156  1441.227295
 1609.000000  9337.476562  -67461.484375  -58019.328125  9853.787109  -48165.539062  297.472717  718.515320   48.142170  867.504028  -46426.027344  1359.509888
 1610.000000  9177.783203  -67633.828125  -58355.082031  10283.605469  -48071.476562  310.448334  374.944092   48.224247  866.027527  -46329.000000  916.310547
 1611.000000  9381.441406  -67750.460938  -58271.222656  9967.185547  -48304.039062  300.896057  663.253845   48.171608  866.973877  -46563.460938  860.938171
 1612.000000  9115.636719  -67373.234375  -58157.953125  10137.166016  -48020.789062  306.027527  464.030640   48.162563  867.136719  -46280.539062  1133.077271
 1613.000000  9237.161133  -67577.531250  -58244.882812  9966.458984  -48278.421875  300.874115  530.987610   48.051105  869.148071  -46542.199219  1913.517212
 1614.000000  9161.097656  -67293.476562  -58023.992188  9900.703125  -48123.289062  298.889038  571.921204   47.984203  870.359924  -46389.484375  -557.459778
 1615.000000  9050.596680  -67135.937500  -57988.910156  9932.696289  -48056.214844  299.854858  416.645599   48.221539  866.076172  -46313.835938  1662.557373
 1616.000000  8925.783203  -66980.500000  -57948.703125  9853.640625  -48095.062500  297.468292  311.244232   48.209095  866.299744  -46353.132812  2039.175537
 1617.000000  9304.486328  -67320.390625  -57918.699219  9824.447266  -48094.250000  296.586975  735.673340   48.250549  865.555481  -46350.820312  1317.577026
 1618.000000  9116.107422  -67245.984375  -58029.210938  9951.451172  -48077.757812  300.421051  490.842072   48.158558  867.208801  -46337.652344  2264.373535
 1619.000000  9082.869141  -67441.812500  -58253.039062  10149.496094  -48103.542969  306.399750  401.201660   48.186428  866.707275  -46362.429688  367.221558
 1620.000000  9197.925781  -67274.234375  -57980.609375  9830.353516  -48150.257812  296.765289  639.333008   48.012703  869.843262  -46415.421875  540.601807
 1621.000000  9078.889648  -67358.687500  -58175.675781  9900.160156  -48275.515625  298.872650  454.537323   48.043278  869.289673  -46539.578125  1833.801636
 1622.000000  9199.072266  -67542.421875  -58245.062500  10116.857422  -48128.203125  305.414459  520.440979   48.104042  868.191650  -46390.066406   77.718681
 1623.000000  9376.773438  -67692.281250  -58216.851562  9995.848633  -48221.003906  301.761353  711.550293   48.151154  867.342163  -46481.167969  965.092346
 1624.000000  9347.082031  -67433.804688  -57994.371094  9848.938477  -48145.433594  297.326324  708.205017   48.075130  868.713745  -46408.343750  812.300720
 1625.000000  9078.965820  -67357.875000  -58166.519531  10006.988281  -48159.531250  302.097626  364.434296   48.191872  866.609375  -46418.222656  -476.750000
 1626.000000  9097.535156  -67145.000000  -57950.675781  9809.728516  -48140.945312  296.142639  479.648346   48.293503  864.785645  -46395.964844  783.603333
 1627.000000  9284.931641  -67362.953125  -57972.710938  9885.292969  -48087.417969  298.423828  735.405579   48.114639  868.000427  -46348.898438  1223.919800
 1628.000000  9320.941406  -67417.109375  -57999.277344  9731.399414  -48267.878906  293.777985  685.503479   48.160770  867.169006  -46527.695312  -297.932861
 1629.000000  9277.138672  -67344.390625  -57960.261719  9880.750000  -48079.511719  298.286682  676.995422   48.194740  866.557739  -46338.101562  1589.514038
 1630.000000  9310.056641  -67554.937500  -58140.023438  9960.783203  -48179.242188  300.702789  636.393799   48.092213  868.405151  -46441.535156  1891.491333
 1631.000000  9137.246094  -67370.015625  -58136.980469  9976.497070  -48160.484375  301.177155  398.982758   48.236786  865.802429  -46417.554688  2557.949951
 1632.000000  9353.504883  -67389.875000  -57937.496094  9736.567383  -48200.929688  293.933990  729.580078   48.141663  867.513184  -46461.433594  695.171753
 1633.000000  9500.083008  -67756.867188  -58165.496094  9960.515625  -48204.980469  300.694702  818.697449   48.083218  868.567627  -46467.597656  1978.849976
 1634.000000  9235.960938  -67471.382812  -58127.585938  10002.131836  -48125.453125  301.951019  589.762146   48.263283  865.327087  -46381.562500  2023.909302
 1635.000000  9291.472656  -67445.234375  -58052.730469  9956.743164  -48095.988281  300.580811  669.660461   48.192593  866.596375  -46354.652344  595.067139
 1636.000000  9241.576172  -67529.328125  -58187.480469  9992.459961  -48195.019531  301.659058  511.644043   48.124729  867.818420  -46456.136719  -977.816345
 1637.000000  9103.135742  -67241.671875  -58026.500000  9919.646484  -48106.851562  299.460907  482.844482   48.116512  867.966614  -46368.265625  1206.535156
 1638.000000  9282.628906  -67688.406250  -58313.941406  10136.356445  -48177.585938  306.003082  543.001770   48.085464  868.527039  -46440.121094  599.330322
 1639.000000  9195.692383  -67478.039062  -58183.585938  9969.388672  -48214.195312  300.962555  438.712921   48.214146  866.208984  -46472.082031  879.579407
 1640.000000  9238.061523  -67312.015625  -57974.878906  9762.583984  -48212.296875  294.719391  766.186035   47.857754  872.659546  -46483.062500  316.988525
 1641.000000  9040.621094  -67356.218750  -58211.109375  9954.444336  -48256.664062  300.511414  317.996643   48.261688  865.355713  -46512.832031  1358.262329
 1642.000000  9202.724609  -67571.109375  -58269.535156  10012.668945  -48256.867188  302.269135  555.685669   48.012844  869.840698  -46522.027344  274.440521
 1643.000000  9280.491211  -67282.828125  -57904.125000  9767.052734  -48137.070312  294.854309  750.570801   48.094490  868.364075  -46399.281250  1503.954590
 1644.000000  9349.382812  -67493.390625  -58030.578125  9933.375000  -48097.203125  299.875366  724.410339   48.213482  866.220947  -46355.113281  -971.126160
 1645.000000  9222.867188  -67337.593750  -58019.765625  9790.783203  -48228.984375  295.570709  645.273682   48.209011  866.301270  -46487.054688  515.462708
 1646.000000  9257.054688  -67645.632812  -58284.871094  9890.168945  -48394.703125  298.571014  502.914825   48.154480  867.282288  -46654.746094  -1163.354614
 1647.000000  9476.939453  -67661.281250  -58091.464844  9882.494141  -48208.968750  298.339325  930.325928   48.091312  868.421448  -46471.292969  1121.568726
 1648.000000  9160.091797  -67609.062500  -58350.167969  10123.820312  -48226.347656  305.624634  398.155151   48.114365  868.005371  -46487.839844  2101.851318
 1649.000000  8949.308594  -67242.085938  -58188.726562  10140.304688  -48048.421875  306.122284  216.137085   48.133030  867.668762  -46309.238281  277.291840
 1650.000000  9428.742188  -67490.609375  -57969.347656  9791.974609  -48177.375000  295.606659  817.409973   48.191795  866.610718  -46436.070312  1438.867798
 1651.000000  9297.349609  -67502.937500  -58109.226562  9992.218750  -48117.007812  301.651764  632.201172   48.111389  868.059021  -46378.609375  473.884064
 1652.000000  9273.922852  -67662.789062  -58289.343750  10047.440430  -48241.902344  303.318848  573.503540   48.107723  868.125183  -46503.632812  816.465881
 1653.000000  9021.792969  -67323.500000  -58204.011719  9926.234375  -48277.777344  299.659790  245.402710   48.281506  865.000488  -46533.230469  686.140015
 1654.000000  9246.968750  -67560.210938  -58213.125000  10001.623047  -48211.500000  301.935669  583.289490   48.142925  867.490417  -46471.960938  2358.685547
 1655.000000  9158.029297  -67491.148438  -58234.144531  10030.200195  -48203.945312  302.798370  411.383148   48.349556  863.783020  -46456.937500  869.290405
 1656.000000  9179.847656  -67354.890625  -58076.035156  9956.925781  -48119.109375  300.586334  563.323730   48.137280  867.592163  -46379.773438  1942.107056
 1657.000000  9378.787109  -67555.609375  -58072.468750  9961.461914  -48111.007812  300.723267  695.312439   48.286968  864.902649  -46366.261719  2750.502686
 1658.000000  9276.328125  -67495.804688  -58120.371094  9987.755859  -48132.617188  301.517029  690.841125   48.085625  868.524170  -46395.148438  2872.006104
 1659.000000  9113.398438  -67469.750000  -58254.734375  9999.249023  -48255.484375  301.864014  457.870605   48.139977  867.543579  -46516.050781  1361.016113
 1660.000000  9235.098633  -67650.554688  -58324.085938  10006.737305  -48317.347656  302.090057  504.896240   48.106445  868.148254  -46579.125000  3054.870361
 1661.000000  9253.437500  -67293.140625  -57932.265625  9793.271484  -48138.992188  295.645813  718.783386   48.156467  867.246460  -46398.964844  1376.975586
 1662.000000  9294.840820  -67532.468750  -58127.632812  9963.563477  -48164.070312  300.786713  627.952271   48.113590  868.019348  -46425.589844  3878.279297
 1663.000000  9238.687500  -67496.515625  -58161.390625  9909.916016  -48251.476562  299.167175  560.018311   48.190487  866.634277  -46510.218750  966.319458
 1664.000000  9434.958984  -67574.960938  -58038.843750  9802.359375  -48236.484375  295.920166  802.602783   48.236538  865.806885  -46493.562500  1314.780273
 1665.000000  9205.240234  -67388.375000  -58077.019531  9823.515625  -48253.503906  296.558838  588.386536   48.154156  867.288086  -46513.558594  2102.298584
 1666.000000  9194.931641  -67307.796875  -58013.015625  9904.037109  -48108.976562  298.989685  584.320618   48.156029  867.254395  -46368.964844  2036.695312
 1667.000000  9000.431641  -67295.953125  -58200.996094  9935.446289  -48265.550781  299.937897  285.033234   48.224964  866.014648  -46523.046875  2000.930298
 1668.000000  9311.025391  -67556.343750  -58149.781250  9866.083984  -48283.695312  297.843933  656.715271   48.205173  866.370239  -46541.906250  2187.131592
 1669.000000  9424.937500  -67751.937500  -58229.507812  9988.416016  -48241.093750  301.536957  732.089417   48.169674  867.008728  -46500.585938  997.329529
 1670.000000  9275.154297  -67642.687500  -58267.757812  10125.368164  -48142.390625  305.671387  453.245117   48.308929  864.509460  -46396.851562  222.281998
 1671.000000  9067.220703  -67269.789062  -58107.957031  9949.714844  -48158.242188  300.368622  381.179108   48.201099  866.443420  -46416.601562  2628.292480
 1672.000000  9193.150391  -67239.968750  -57943.390625  9720.033203  -48223.359375  293.434845  625.330811   48.131390  867.698303  -46484.234375  -1283.707031
 1673.000000  9051.707031  -67653.312500  -58517.687500  10227.253906  -48290.433594  308.747162  230.629654   48.218544  866.130005  -46548.160156  815.350403
 1674.000000  9594.226562  -67952.257812  -58269.007812  10033.064453  -48235.945312  302.884857  893.724915   48.099068  868.281433  -46497.988281  3191.441162
 1675.000000  9209.007812  -67526.046875  -58216.863281  9989.836914  -48227.027344  301.579865  624.080200   48.067490  868.851807  -46490.214844  -1787.335693
 1676.000000  9422.531250  -67768.390625  -58252.226562  9959.710938  -48292.515625  300.670410  686.809387   48.223724  866.036926  -46550.054688  1692.629761
 1677.000000  9381.588867  -67617.265625  -58138.183594  9897.726562  -48240.457031  298.799164  732.105774   48.071205  868.784668  -46503.507812  789.954407
 1678.000000  9043.913086  -67403.375000  -58261.937500  10121.734375  -48140.203125  305.561676  417.122284   48.106701  868.143616  -46401.972656  1393.002075
 1679.000000  8869.312500  -67088.515625  -58119.035156  10018.975586  -48100.058594  302.459534  249.761276   48.002907  870.020813  -46365.578125  414.117554
 1680.000000  9241.041016  -67146.203125  -57802.238281  9708.811523  -48093.425781  293.096100  704.107422   48.199375  866.474426  -46351.847656  1949.933105
 1681.000000  9158.890625  -67277.093750  -58020.984375  9761.803711  -48259.179688  294.695892  530.101562   48.100365  868.257996  -46521.175781  469.681793
 1682.000000  9320.253906  -67717.000000  -58290.625000  9975.428711  -48315.195312  301.144897  672.593811   48.068180  868.839355  -46578.355469  -410.468353
 1683.000000  9248.904297  -67461.281250  -58107.792969  9879.789062  -48228.003906  298.257660  610.735474   48.148540  867.389282  -46488.261719  1031.866699
 1684.000000  9311.982422  -67433.609375  -58021.183594  9875.859375  -48145.324219  298.139038  681.008362   48.174591  866.920227  -46404.640625  877.403992
 1685.000000  9191.571289  -67475.656250  -58186.480469  10019.911133  -48166.570312  302.487762  502.836426   48.277485  865.072571  -46422.167969  1922.413330
 1686.000000  9307.539062  -67741.875000  -58339.417969  10192.286133  -48147.132812  307.691528  564.032715   48.093204  868.387268  -46409.390625  955.758362
 1687.000000  9273.121094  -67410.906250  -58040.503906  9910.138672  -48130.367188  299.173889  642.716370   48.198483  866.490479  -46388.820312  1023.897339
 1688.000000  9120.640625  -67086.304688  -57854.667969  9792.541016  -48062.125000  295.623779  653.392822   48.057522  869.032043  -46325.671875  2456.234619
 1689.000000  9405.525391  -67650.765625  -58146.574219  9916.951172  -48229.625000  299.379547  754.233582   48.133446  867.661255  -46490.425781  3978.283691
 1690.000000  9285.322266  -67363.414062  -57969.851562  9641.275391  -48328.578125  291.057251  784.090332   47.939079  871.179138  -46596.402344  1643.763062
 1691.000000  9395.530273  -67498.828125  -58000.777344  9872.955078  -48127.820312  298.051361  803.393555   47.974941  870.527954  -46394.351562  1020.543457
 1692.000000  9258.915039  -67333.984375  -57966.339844  9813.468750  -48152.871094  296.255554  639.780334   48.075577  868.705688  -46415.765625  2029.401245
 1693.000000  9154.457031  -67156.445312  -57906.097656  9742.040039  -48164.058594  294.099213  660.777283   48.054699  869.083069  -46427.707031  2222.643311
 1694.000000  9442.583984  -67438.945312  -57893.402344  9755.159180  -48138.242188  294.495270  863.510559   48.090706  868.432373  -46400.589844  1215.730469
 1695.000000  9135.017578  -67280.976562  -58042.859375  9948.370117  -48094.488281  300.328033  526.865051   48.258812  865.407288  -46350.761719  3210.437988
 1696.000000  9032.869141  -67540.328125  -58406.687500  10204.839844  -48201.847656  308.070526  227.827957   48.263783  865.318115  -46457.941406  2130.057373
 1697.000000  9377.070312  -67635.578125  -58162.222656  9922.088867  -48240.132812  299.534637  728.593811   48.252926  865.512817  -46496.617188  -2248.969482
 1698.000000  9229.617188  -67717.679688  -58392.953125  10167.684570  -48225.269531  306.948853  487.361115   48.216606  866.164795  -46483.066406  -71.094437
 1699.000000  9076.802734  -67368.617188  -58198.203125  10006.343750  -48191.859375  302.078186  349.783356   48.229134  865.939819  -46449.203125  893.285706
 1700.000000  9135.583008  -67506.765625  -58275.074219  10116.570312  -48158.503906  305.405792  527.139709   48.027908  869.567871  -46423.121094  178.628815
 1701.000000  9215.759766  -67395.031250  -58083.332031  10037.918945  -48045.414062  303.031403  574.355530   48.159298  867.195496  -46305.281250  577.136292
 1702.000000  9209.714844  -67263.687500  -57952.562500  9841.554688  -48111.007812  297.103424  603.071777   48.243694  865.678467  -46367.828125  1436.057129
 1703.000000  9324.364258  -67524.781250  -58095.312500  9899.048828  -48196.265625  298.839081  661.854248   48.181274  866.799927  -46455.339844  2101.324463
 1704.000000  9418.499023  -67546.968750  -58028.296875  9796.334961  -48231.960938  295.738312  820.610291   48.083660  868.559631  -46494.562500  -1827.344116
 1705.000000  9254.992188  -67649.867188  -58298.800781  10048.220703  -48250.578125  303.342407  535.952820   48.121460  867.877380  -46511.812500  1207.399902
 1706.000000  9353.964844  -67768.226562  -58317.937500  10000.724609  -48317.210938  301.908539  641.398926   48.183388  866.761963  -46576.210938  4381.899902
 1707.000000  9437.467773  -67751.953125  -58213.394531  9967.931641  -48245.460938  300.918579  770.474609   48.117432  867.950012  -46506.843750  1163.909912
 1708.000000  9123.082031  -67206.328125  -57975.828125  9861.963867  -48113.863281  297.719543  549.720032   48.059772  868.991333  -46377.328125  -856.551575
 1709.000000  9316.359375  -67454.843750  -58026.835938  9904.294922  -48122.539062  298.997467  714.742920   48.214905  866.195374  -46380.398438  -3164.627197
 1710.000000  9310.001953  -67507.632812  -58094.750000  9852.136719  -48242.613281  297.422882  620.134827   48.205399  866.366150  -46500.816406  2515.176758
 1711.000000  9295.904297  -67586.632812  -58179.847656  9995.227539  -48184.621094  301.742615  686.288635   48.101517  868.237183  -46446.578125  968.363403
 1712.000000  9206.091797  -67422.585938  -58120.199219  9925.783203  -48194.414062  299.646179  522.192200   48.161011  867.164673  -46454.222656  2899.313232
 1713.000000  8926.750977  -67318.093750  -58292.093750  10124.369141  -48167.726562  305.641205  200.014236   48.121513  867.876404  -46428.960938  997.747803
 1714.000000  9045.734375  -67197.031250  -58050.675781  9859.406250  -48191.269531  297.642334  422.773926   48.175072  866.911560  -46450.566406  218.935760
 1715.000000  9002.705078  -67179.570312  -58086.195312  9928.382812  -48157.812500  299.724640  366.802826   48.074352  868.727783  -46420.750000  -61.964565
 1716.000000  9187.560547  -67313.796875  -58027.886719  9910.923828  -48116.960938  299.197571  608.718079   48.139038  867.560486  -46377.562500  2876.689697
 1717.000000  9261.956055  -67674.437500  -58317.476562  10262.681641  -48054.796875  309.816681  485.964142   48.251400  865.540222  -46311.335938  851.816956
 1718.000000  9295.515625  -67414.898438  -58022.171875  9919.789062  -48102.382812  299.465210  605.110840   48.254028  865.493042  -46358.828125  -950.823669
 1719.000000  9309.443359  -67471.890625  -58079.300781  9966.667969  -48112.632812  300.880432  709.304199   48.240765  865.731018  -46369.558594  -192.499481
 1720.000000  9084.703125  -67161.773438  -57969.171875  9867.688477  -48101.484375  297.892365  492.953369   48.148899  867.382812  -46361.730469  -110.732704
 1721.000000  9460.148438  -67582.953125  -58023.382812  9880.580078  -48142.804688  298.281555  884.925964   48.157242  867.232544  -46402.746094  -668.269531
 1722.000000  9412.851562  -67334.093750  -57812.437500  9565.442383  -48246.996094  288.767975  862.073669   48.099030  868.282104  -46509.042969  -1130.803833
 1723.000000  9156.025391  -67218.109375  -57958.535156  9719.519531  -48239.015625  293.419342  580.998230   48.128937  867.742554  -46499.980469  816.652344
 1724.000000  9176.963867  -67542.406250  -58269.351562  10061.960938  -48207.390625  303.757202  438.657715   48.233768  865.856567  -46464.570312  2808.441406
 1725.000000  9410.821289  -67629.468750  -58129.531250  9912.498047  -48217.031250  299.245117  690.915527   48.171093  866.983154  -46476.472656  1103.059082
 1726.000000  9322.812500  -67393.375000  -57972.046875  9823.039062  -48149.007812  296.544464  770.359680   48.050716  869.155151  -46412.800781  101.378082
 1727.000000  9416.602539  -67571.312500  -58047.054688  9852.713867  -48194.339844  297.440308  757.436279   48.076378  868.691223  -46457.203125   42.178349
 1728.000000  9165.308594  -67217.742188  -57954.757812  9840.254883  -48114.503906  297.064148  593.692261   48.142010  867.506897  -46374.996094  -258.721863
 1729.000000  9353.871094  -67423.296875  -57962.621094  9804.513672  -48158.109375  295.985199  737.256348   48.242634  865.697510  -46414.968750  -799.530823
 1730.000000  8990.434570  -67228.171875  -58142.578125  9969.042969  -48173.535156  300.952118  251.852463   48.175915  866.896362  -46432.804688  961.622437
 1731.000000  9199.580078  -67281.187500  -57993.367188  9903.608398  -48089.757812  298.976746  546.581848   48.119202  867.918091  -46351.074219  1628.279297
 1732.000000  9137.353516  -67233.468750  -57986.542969  9863.192383  -48123.351562  297.756622  480.547943   48.223251  866.045410  -46380.910156  153.826141
 1733.000000  9185.952148  -67256.500000  -57976.316406  9872.300781  -48104.015625  298.031616  547.930115   48.201279  866.440247  -46362.367188  -1441.312622
 1734.000000  9220.744141  -67307.921875  -57986.761719  9919.328125  -48067.433594  299.451294  663.096558   48.128403  867.752197  -46328.417969  2614.644775
 1735.000000  9393.492188  -67595.671875  -58088.058594  9911.978516  -48176.078125  299.229431  760.223877   48.116512  867.966614  -46437.492188  675.131653
 1736.000000  9448.140625  -67805.421875  -58259.558594  9995.142578  -48264.414062  301.740051  730.308105   48.092381  868.402161  -46526.699219   69.692146
 1737.000000  9162.125000  -67281.828125  -58025.281250  9817.931641  -48207.351562  296.390289  514.317566   48.208054  866.318481  -46465.457031  1654.160645
 1738.000000  9042.596680  -67203.531250  -58059.589844  9989.507812  -48070.082031  301.569946  424.197632   48.182835  866.771912  -46329.101562  1326.242798
 1739.000000  9224.843750  -67398.890625  -58069.554688  9893.560547  -48175.992188  298.673401  638.511780   47.964287  870.721313  -46442.906250  3595.534912
 1740.000000  9248.546875  -67531.750000  -58188.503906  9939.382812  -48249.121094  300.056732  525.289490   48.307751  864.530579  -46503.625000  942.676758
 1741.000000  9509.542969  -67952.890625  -58344.160156  10141.918945  -48202.242188  306.171021  767.813721   48.122143  867.865051  -46463.453125  -829.484192
 1742.000000  9088.480469  -67182.343750  -57985.449219  9914.673828  -48070.773438  299.310791  461.392334   48.200680  866.450989  -46329.148438  -413.219025
 1743.000000  9366.923828  -67595.234375  -58119.207031  9877.089844  -48242.117188  298.176178  734.030823   48.057903  869.025146  -46505.648438  -110.266464
 1744.000000  9139.741211  -67339.484375  -58103.187500  9847.363281  -48255.824219  297.278778  478.670319   48.195065  866.551941  -46514.398438  3350.516357
 1745.000000  9232.125000  -67478.171875  -58145.414062  9941.785156  -48203.628906  300.129242  598.597229   48.115723  867.980835  -46465.070312  1448.749512
 1746.000000  9189.137695  -67321.789062  -58044.062500  9947.986328  -48096.078125  300.316467  588.356934   48.015415  869.794128  -46361.144531  1316.545044
 1747.000000  9141.427734  -67085.562500  -57847.792969  9719.626953  -48128.164062  293.422577  633.894104   48.057976  869.023865  -46391.695312   26.633793
 1748.000000  9200.797852  -67390.039062  -58093.644531  9940.298828  -48153.343750  300.084381  527.682190   48.211918  866.249023  -46411.312500  1024.847656
 1749.000000  9246.375000  -67418.046875  -58076.394531  9954.465820  -48121.929688  300.512054  708.181702   47.959320  870.811462  -46389.023438  1294.906738
 1750.000000  9332.659180  -67351.445312  -57925.128906  9806.492188  -48118.636719  296.044922  713.582214   48.181976  866.787354  -46377.687500  494.049744
 1751.000000  9409.853516  -67566.468750  -58059.343750  9984.727539  -48074.617188  301.425629  703.097107   48.273891  865.136963  -46330.343750  664.337463
 1752.000000  9579.769531  -67979.187500  -58311.816406  10002.764648  -48309.050781  301.970123  814.124817   48.320496  864.302551  -46563.093750  1732.906372
 1753.000000  9342.831055  -67449.359375  -58019.875000  9735.790039  -48284.085938  293.910522  680.841492   48.251381  865.540527  -46540.628906  -328.677826
 1754.000000  9371.162109  -67667.179688  -58192.171875  10065.843750  -48126.328125  303.874420  686.273254   48.153927  867.292236  -46386.390625  2079.957031
 1755.000000  9371.707031  -67631.296875  -58161.156250  9966.117188  -48195.039062  300.863800  596.906555   48.356216  863.664062  -46447.792969  2276.469727
 1756.000000  9145.746094  -67349.773438  -58104.179688  9998.152344  -48106.027344  301.830933  478.157867   48.164955  867.093628  -46365.691406  1752.013916
 1757.000000  9311.219727  -67437.203125  -58021.062500  9882.632812  -48138.429688  298.343506  798.138428   48.049873  869.170349  -46402.253906  986.180054
 1758.000000  9198.566406  -67484.632812  -58171.730469  9989.666016  -48182.062500  301.574707  481.555420   48.168896  867.022705  -46441.585938  933.292053
 1759.000000  9135.925781  -67280.437500  -58048.949219  9836.529297  -48212.421875  296.951721  572.106506   48.098606  868.289734  -46474.484375  -48.481197
 1760.000000  9167.636719  -67464.296875  -58201.878906  10129.144531  -48072.734375  305.785370  458.020172   48.163223  867.124817  -46332.460938  3773.738037
 1761.000000  9048.175781  -67005.226562  -57859.460938  9768.168945  -48091.292969  294.888000  460.387939   48.134361  867.644775  -46352.062500  -1018.166931
 1762.000000  9159.863281  -67199.265625  -57943.542969  10016.466797  -47927.078125  302.383789  598.369141   48.183926  866.752258  -46186.058594  1984.819336
 1763.000000  9055.048828  -67121.843750  -57967.851562  9935.841797  -48032.007812  299.949829  482.826874   48.107574  868.127869  -46293.746094  -2340.638672
 1764.000000  9071.855469  -66984.757812  -57808.242188  9931.097656  -47877.144531  299.806610  625.493958   48.008980  869.910706  -46142.445312  -1342.624023
 1765.000000  9320.272461  -67264.812500  -57826.515625  9930.660156  -47895.855469  299.793396  779.198730   48.177711  866.864075  -46155.058594  -863.277832
 1766.000000  8896.288086  -67107.281250  -58112.535156  10106.293945  -48006.242188  305.095551  144.115784   48.260807  865.371521  -46262.441406  322.909821
 1767.000000  9216.832031  -67319.031250  -58002.507812  9915.216797  -48087.289062  299.327179  559.485840   48.202805  866.412781  -46345.585938  3205.383301
 1768.000000  8985.654297  -67329.171875  -58246.773438  10201.923828  -48044.851562  307.982483  226.548096   48.234764  865.838745  -46301.992188  438.901245
 1769.000000  9343.103516  -67705.937500  -58265.433594  10031.549805  -48233.882812  302.839111  618.695923   48.152195  867.323425  -46494.007812  2550.972412
 1770.000000  9332.609375  -67714.992188  -58280.597656  10004.041016  -48276.554688  302.008667  612.380676   48.072548  868.760437  -46539.558594   33.300766
 1771.000000  9007.612305  -67336.125000  -58225.976562  9991.291016  -48234.687500  301.623779  344.922821   48.037502  869.394226  -46498.957031  1791.654541
 1772.000000  9257.295898  -67661.265625  -58309.714844  10060.587891  -48249.125000  303.715759  629.913086   48.061398  868.961975  -46512.531250  -688.172913
 1773.000000  9311.490234  -67517.953125  -58106.644531  9791.140625  -48315.503906  295.581482  702.389099   48.060795  868.972839  -46578.929688  422.773987
 1774.000000  9198.510742  -67285.109375  -57981.832031  9871.956055  -48109.875000  298.021210  607.504089   48.070042  868.805725  -46372.968750  1620.070435
 1775.000000  9309.427734  -67404.375000  -57989.820312  9747.612305  -48242.207031  294.267426  729.195312   48.158859  867.203430  -46502.089844  1647.278320
 1776.000000  8936.404297  -66937.531250  -57894.957031  9773.136719  -48121.820312  295.037964  299.478760   48.112389  868.041016  -46383.382812  1551.183960
 1777.000000  9409.099609  -67741.695312  -58227.683594  9925.595703  -48302.085938  299.640503  709.143127   48.077778  868.665894  -46564.898438  1535.664429
 1778.000000  9195.028320  -67532.968750  -58238.878906  10047.207031  -48191.671875  303.311798  531.949158   48.127617  867.766357  -46452.683594  -1462.332153
 1779.000000  9278.019531  -67573.906250  -58199.843750  9980.073242  -48219.769531  301.285126  523.376282   48.308842  864.511047  -46474.234375  1190.337280
 1780.000000  9312.654297  -67460.109375  -58050.636719  9824.849609  -48225.789062  296.599121  764.944763   48.053703  869.101074  -46489.472656  -702.512817
 1781.000000  9142.732422  -67583.750000  -58339.636719  10135.398438  -48204.238281  305.974182  373.304413   48.219082  866.120300  -46461.945312  3630.708740
 1782.000000  9130.183594  -67551.125000  -58321.378906  10136.755859  -48184.625000  306.015167  439.757080   48.158321  867.213074  -46444.527344   52.615582
 1783.000000  9155.182617  -67542.382812  -58298.660156  10127.028320  -48171.632812  305.721497  443.988770   48.215416  866.186157  -46429.472656  699.457458
 1784.000000  9034.782227  -67147.531250  -58000.765625  9752.884766  -48247.882812  294.426605  426.924713   48.234264  865.847717  -46505.042969  -381.805511
 1785.000000  9248.666016  -67340.562500  -57985.675781  9871.072266  -48114.601562  297.994507  698.078674   48.182961  866.769653  -46373.613281  1496.761597
 1786.000000  9363.408203  -67374.484375  -57907.546875  9763.738281  -48143.808594  294.754242  816.556152   48.242622  865.697693  -46400.667969  -160.993240
 1787.000000  8971.707031  -67241.687500  -58176.507812  10018.836914  -48157.671875  302.455353  287.807007   48.151951  867.327820  -46417.804688  -1170.093384
 1788.000000  9065.125977  -67342.117188  -58184.542969  9978.100586  -48206.441406  301.225555  419.824341   48.024006  869.638550  -46471.199219  2257.103027
 1789.000000  9048.960938  -67175.289062  -58015.246094  9956.545898  -48058.699219  300.574860  416.348785   48.067715  868.847778  -46321.875000  -743.892517
 1790.000000  9129.890625  -67305.492188  -58075.570312  9915.360352  -48160.210938  299.331512  518.276184   48.158985  867.201111  -46420.089844  2489.716797
 1791.000000  9276.447266  -67532.359375  -58142.726562  9946.905273  -48195.820312  300.283813  620.756165   48.100082  868.263123  -46457.828125  1246.016846
 1792.000000  8954.793945  -67222.664062  -58165.085938  9959.923828  -48205.164062  300.676819  332.960052   48.164066  867.109619  -46464.859375  714.663086
 1793.000000  9296.044922  -67269.125000  -57875.492188  9725.762695  -48149.730469  293.607819  706.310852   48.207664  866.325439  -46407.851562  1712.270142
 1794.000000  9393.328125  -67654.734375  -58151.468750  9923.524414  -48227.945312  299.577972  757.501221   48.114555  868.001953  -46489.429688  317.854187
 1795.000000  9025.259766  -67474.546875  -58360.035156  10137.267578  -48222.765625  306.030609  276.859711   48.199734  866.468018  -46481.171875  1001.263611
 1796.000000  9378.353516  -67727.523438  -58249.953125  10001.777344  -48248.175781  301.940338  702.614563   48.020897  869.694824  -46513.046875  2324.683838
 1797.000000  9472.288086  -67611.875000  -58036.250000  9879.032227  -48157.218750  298.234833  880.289062   48.090687  868.432739  -46419.566406  1006.061462
 1798.000000  9095.370117  -67228.218750  -58038.949219  9974.550781  -48064.398438  301.118408  402.514893   48.256802  865.443298  -46320.742188  610.798218
 1799.000000  9300.148438  -67425.171875  -58015.222656  9956.468750  -48058.753906  300.572540  711.980774   48.245438  865.647156  -46315.511719  1881.719482
 1800.000000  9508.296875  -67729.015625  -58124.238281  9930.623047  -48193.617188  299.792267  901.155212   48.083565  868.561340  -46456.222656  -1525.253906
 1801.000000  9285.583008  -67555.656250  -58176.578125  10067.052734  -48109.523438  303.910919  633.778992   48.117935  867.940979  -46370.886719  750.152100
 1802.000000  9298.972656  -67265.367188  -57864.863281  9717.445312  -48147.417969  293.356720  740.198181   48.191021  866.624634  -46406.140625  -329.604401
 1803.000000  9256.750977  -67451.101562  -58095.492188  9943.730469  -48151.761719  300.187988  594.925110   48.320648  864.299805  -46405.800781  -211.276535
 1804.000000  9382.197266  -67525.750000  -58057.621094  9894.008789  -48163.613281  298.686920  743.091492   48.208469  866.310974  -46421.703125  3097.166992
 1805.000000  9276.322266  -67415.843750  -58036.882812  9937.133789  -48099.750000  299.988831  635.123840   48.356266  863.663208  -46352.500000  1253.260864
 1806.000000  9289.972656  -67318.882812  -57929.269531  9739.764648  -48189.503906  294.030518  662.812988   48.234093  865.850769  -46446.671875  -2073.286621
 1807.000000  9192.128906  -67310.562500  -58024.742188  9931.302734  -48093.437500  299.812805  483.452789   48.340443  863.945862  -46346.761719  424.581360
 1808.000000  9325.140625  -67543.906250  -58125.281250  10018.016602  -48107.265625  302.430573  671.862732   48.235752  865.820984  -46364.371094  2266.689209
 1809.000000  9227.343750  -67576.843750  -58251.035156  9975.062500  -48275.972656  301.133850  547.102417   48.024479  869.630005  -46540.710938  1226.147217
 1810.000000  9280.090820  -67582.375000  -58203.605469  10017.350586  -48186.253906  302.410461  618.877441   48.110893  868.067993  -46447.871094  186.626389
 1811.000000  9361.422852  -67768.796875  -58308.292969  10007.496094  -48300.796875  302.112976  624.265686   48.186321  866.709167  -46559.687500  1990.759644
 1812.000000  9079.758789  -67252.070312  -58065.679688  9962.372070  -48103.308594  300.750732  519.492920   48.044781  869.262512  -46367.316406  1183.673096
 1813.000000  9318.501953  -67488.078125  -58077.804688  9988.017578  -48089.789062  301.524933  814.540344   48.048939  869.187256  -46353.644531  3664.587158
 1814.000000  9285.025391  -67415.343750  -58030.894531  9846.037109  -48184.859375  297.238739  690.754578   48.121502  867.876648  -46446.093750  2172.715332
 1815.000000  9292.763672  -67563.875000  -58178.171875  9938.154297  -48240.015625  300.019623  673.324463   48.071526  868.778870  -46503.054688  1553.761230
 1816.000000  9106.429688  -67462.843750  -58258.187500  10101.103516  -48157.085938  304.938843  427.862640   48.176254  866.890259  -46416.343750  1643.712402
 1817.000000  9444.693359  -67601.789062  -58055.957031  9883.417969  -48172.539062  298.367218  816.157288   48.228359  865.953735  -46429.914062  1141.083496
 1818.000000  9234.408203  -67375.890625  -58040.343750  9899.908203  -48140.437500  298.865051  585.094910   48.217915  866.141296  -46398.187500  308.941193
 1819.000000  9619.843750  -67777.906250  -58058.402344  9704.912109  -48353.492188  292.978363  1027.288208   48.103836  868.195374  -46615.363281  651.532410
 1820.000000  9204.984375  -67381.687500  -58070.601562  9864.260742  -48206.339844  297.788879  633.654053   48.055897  869.061462  -46469.945312  -76.612076
 1821.000000  9188.588867  -67541.921875  -58252.480469  10045.680664  -48206.800781  303.265717  424.883453   48.114452  868.003784  -46468.289062  660.778625
 1822.000000  9255.805664  -67321.570312  -57958.843750  9756.000977  -48202.843750  294.520630  601.260437   48.298901  864.688965  -46457.667969  5555.186035
 1823.000000  9237.121094  -67463.843750  -58126.640625  10035.560547  -48091.078125  302.960205  534.441345   48.232727  865.875305  -46348.292969  946.468933
 1824.000000  9214.052734  -67462.476562  -58153.664062  9982.511719  -48171.152344  301.358734  584.281067   48.118908  867.923401  -46432.480469  358.428162
 1825.000000  9171.856445  -67345.328125  -58080.894531  9917.837891  -48163.054688  299.406311  507.439697   48.132244  867.682922  -46423.902344  3219.414062
 1826.000000  9018.396484  -67286.414062  -58166.796875  10040.873047  -48125.921875  303.120575  369.416992   48.193481  866.580383  -46384.554688  827.376953
 1827.000000  9360.722656  -67601.421875  -58145.906250  9904.689453  -48241.218750  299.009369  707.154480   48.136967  867.597778  -46501.894531   66.302002
 1828.000000  9205.359375  -67561.000000  -58258.820312  10053.715820  -48205.105469  303.508301  513.996643   48.112709  868.035217  -46466.656250  232.631058
 1829.000000  9213.761719  -67346.515625  -58035.164062  9796.968750  -48238.195312  295.757446  567.595642   48.151249  867.340454  -46498.355469  761.665466
 1830.000000  9190.703125  -67216.937500  -57929.750000  9709.608398  -48220.140625  293.120148  622.042664   48.107136  868.135803  -46481.894531  779.092773
 1831.000000  9012.119141  -67196.601562  -58084.246094  9974.140625  -48110.105469  301.106018  345.554352   48.229317  865.936523  -46367.445312  214.696487
 1832.000000  9246.447266  -67186.390625  -57829.148438  9723.042969  -48106.105469  293.525726  693.117920   48.046341  869.234253  -46370.054688  3219.157227
 1833.000000  9064.013672  -67434.125000  -58273.058594  10116.537109  -48156.523438  305.404785  356.497559   48.132206  867.683594  -46417.371094  2220.910156
 1834.000000  9395.524414  -67761.773438  -58269.328125  10037.793945  -48231.535156  303.027618  685.998291   48.131420  867.697754  -46492.410156  1956.486816
 1835.000000  9244.212891  -67429.312500  -58087.355469  9926.742188  -48160.613281  299.675110  592.330017   48.058876  869.007568  -46424.109375  1586.028931
 1836.000000  9277.912109  -67523.593750  -58134.878906  9923.382812  -48211.496094  299.573700  619.191895   48.144367  867.464417  -46471.902344  778.059814
 1837.000000  9343.142578  -67791.960938  -58352.914062  10124.951172  -48227.960938  305.658783  636.193909   48.126556  867.785461  -46489.011719  891.949951
 1838.000000  9352.949219  -67542.093750  -58094.898438  9916.517578  -48178.382812  299.366455  693.538086   48.242016  865.708557  -46435.261719  1139.280762
 1839.000000  9118.970703  -67288.625000  -58066.839844  9877.958984  -48188.882812  298.202423  406.986084   48.302116  864.631409  -46443.589844  -3411.584229
 1840.000000  9501.125000  -67741.234375  -58143.531250  9993.923828  -48149.609375  301.703247  760.484619   48.372360  863.375854  -46401.781250  545.809387
 1841.000000  9125.980469  -67365.703125  -58142.394531  9975.331055  -48167.062500  301.141968  350.015045   48.265236  865.292114  -46423.101562  -1611.016357
 1842.000000  9179.125000  -67504.359375  -58226.863281  9994.284180  -48232.578125  301.714111  447.855560   48.248814  865.586609  -46489.210938  -1442.136841
 1843.000000  9367.783203  -67603.726562  -58134.933594  9935.691406  -48199.242188  299.945282  690.562683   48.106884  868.140320  -46461.003906  1182.430176
 1844.000000  9336.776367  -67353.687500  -57910.414062  9669.357422  -48241.054688  291.905029  689.245544   48.314346  864.412537  -46495.320312  1541.909912
 1845.000000  9168.769531  -67591.406250  -58325.250000  10252.509766  -48072.742188  309.509613  431.695465   48.175182  866.909546  -46332.035156  577.606079
 1846.000000  9026.735352  -67168.820312  -58047.457031  9905.578125  -48141.878906  299.036194  424.413910   48.008774  869.914490  -46407.187500  876.674133
 1847.000000  9112.074219  -67336.046875  -58129.109375  10039.711914  -48089.398438  303.085541  430.674469   48.277115  865.079163  -46345.011719  778.172974
 1848.000000  9406.859375  -67743.804688  -58248.375000  10014.892578  -48233.484375  302.336273  738.204834   48.079094  868.642151  -46496.250000  -887.494873
 1849.000000  9151.230469  -67413.210938  -58167.621094  9977.468750  -48190.152344  301.206482  538.824463   48.051208  869.146240  -46453.925781  3952.302246
 1850.000000  9175.675781  -67245.078125  -57970.625000  9840.248047  -48130.375000  297.063965  569.209229   48.139606  867.550232  -46390.953125  1970.488037
 1851.000000  9337.343750  -67411.023438  -57970.617188  9944.804688  -48025.812500  300.220398  736.826660   48.101738  868.233215  -46287.761719  1758.800659
 1852.000000  9216.537109  -67318.390625  -57996.160156  9956.062500  -48040.097656  300.560272  629.387390   48.111946  868.049011  -46301.675781  2276.300293
 1853.000000  9193.502930  -67550.687500  -58255.875000  10031.832031  -48224.042969  302.847626  416.187653   48.108368  868.113586  -46485.750000  -237.988159
 1854.000000  9444.781250  -67786.062500  -58232.121094  9957.949219  -48274.171875  300.617218  774.331543   48.113655  868.018188  -46535.691406  3949.213379
 1855.000000  9084.916016  -67336.703125  -58144.675781  10045.878906  -48098.796875  303.271698  347.795563   48.261345  865.361877  -46354.976562  2167.687500
 1856.000000  9081.072266  -67373.984375  -58192.156250  10038.565430  -48153.589844  303.050903  381.664795   48.197498  866.508179  -46412.078125  2041.686646
 1857.000000  9422.173828  -67620.984375  -58104.324219  9976.929688  -48127.394531  301.190216  799.453125   48.141670  867.513062  -46387.898438  2419.945801
 1858.000000  9383.866211  -67541.734375  -58054.425781  9823.526367  -48230.898438  296.559174  709.904846   48.095852  868.339478  -46493.058594  -2122.709717
 1859.000000  9481.101562  -67734.351562  -58156.238281  9854.906250  -48301.332031  297.506500  845.260925   48.051338  869.143860  -46565.101562  1281.865601
 1860.000000  9083.997070  -67365.257812  -58169.195312  10052.248047  -48116.945312  303.463989  344.356079   48.170036  867.002197  -46376.425781  2559.542236
 1861.000000  9140.330078  -67345.343750  -58108.773438  9922.826172  -48185.945312  299.556915  464.340668   48.232880  865.872559  -46443.156250  2518.062744
 1862.000000  9211.501953  -67200.117188  -57890.046875  9728.822266  -48161.226562  293.700195  647.433777   48.126148  867.792847  -46422.292969  -815.801270
 1863.000000  9349.166992  -67566.437500  -58112.875000  9804.179688  -48308.695312  295.975128  759.564209   48.055927  869.060852  -46572.300781  -92.620148
 1864.000000  9354.343750  -67443.437500  -57995.773438  9783.642578  -48212.132812  295.355133  760.244568   48.157997  867.218933  -46472.046875  494.377258
 1865.000000  9101.678711  -67652.906250  -58448.789062  10355.328125  -48093.460938  312.613556  361.691528   48.212551  866.237671  -46351.406250  2462.817871
 1866.000000  9237.247070  -67462.843750  -58127.937500  10057.372070  -48070.566406  303.618652  577.311035   48.283424  864.966125  -46325.949219  3656.949951
 1867.000000  9379.755859  -67672.609375  -58191.023438  9865.759766  -48325.265625  297.834137  623.011292   48.275532  865.107544  -46580.933594  2375.056152
 1868.000000  9116.814453  -67235.546875  -58025.894531  9792.843750  -48233.050781  295.632904  524.417236   47.994705  870.169434  -46498.867188  2200.335938
 1869.000000  9230.254883  -67581.578125  -58255.011719  10108.582031  -48146.429688  305.164642  533.904968   48.152897  867.310791  -46406.531250   88.390144
 1870.000000  9378.291016  -67277.476562  -57792.019531  9790.083008  -48001.937500  295.549561  777.732971   48.220341  866.097717  -46259.601562  -701.916992
 1871.000000  9584.216797  -67763.726562  -58084.527344  9771.296875  -48313.230469  294.982422  1032.234131   48.099899  868.266418  -46575.246094  1506.196899
 1872.000000  9299.791016  -67555.843750  -58157.308594  9985.382812  -48171.925781  301.445404  661.019897   48.161854  867.149475  -46431.703125  678.401917
 1873.000000  9273.956055  -67324.554688  -57944.117188  9810.483398  -48133.632812  296.165436  631.325500   48.243580  865.680481  -46390.457031  350.352173
 1874.000000  9149.803711  -67623.656250  -58373.425781  10161.429688  -48211.996094  306.760010  383.198975   48.137447  867.589111  -46472.652344  1565.768677
 1875.000000  9426.785156  -67730.609375  -58207.746094  9933.087891  -48274.656250  299.866699  750.811096   48.185196  866.729431  -46533.589844  -164.896515
 1876.000000  9426.212891  -67561.531250  -58043.167969  9818.072266  -48225.093750  296.394501  811.222473   48.170544  866.993042  -46484.554688  978.846191
 1877.000000  9197.309570  -67502.984375  -58189.816406  9900.074219  -48289.742188  298.870056  486.533783   48.278725  865.050354  -46545.296875  -790.245544
 1878.000000  9321.087891  -67590.312500  -58169.015625  10003.828125  -48165.187500  302.002228  652.150330   48.205742  866.359985  -46423.378906  656.416626
 1879.000000  9158.192383  -67384.875000  -58127.511719  9992.845703  -48134.664062  301.670685  446.078247   48.269199  865.221008  -46390.562500  -964.014832
 1880.000000  9084.718750  -67251.468750  -58053.972656  9785.598633  -48268.375000  295.414185  469.202545   48.054214  869.091858  -46532.039062  459.707031
 1881.000000  9276.846680  -67574.812500  -58201.730469  10043.287109  -48158.445312  303.193451  656.551697   48.237656  865.786804  -46415.484375  1266.352051
 1882.000000  9347.083008  -67451.250000  -57992.328125  9723.582031  -48268.746094  293.541992  738.868347   48.234482  865.843811  -46525.898438  305.898285
 1883.000000  9253.058594  -67543.750000  -58178.320312  9914.104492  -48264.214844  299.293610  588.627502   48.209557  866.291443  -46522.265625  663.261841
 1884.000000  9289.890625  -67649.718750  -58255.503906  9953.869141  -48301.632812  300.494049  564.385986   48.034286  869.452393  -46566.019531  885.180664
 1885.000000  9150.017578  -67428.234375  -58174.828125  10060.084961  -48114.742188  303.700562  405.810059   48.255951  865.458557  -46371.117188  1059.100464
 1886.000000  9123.234375  -67409.156250  -58186.410156  10100.419922  -48085.992188  304.918213  408.123047   48.167656  867.045044  -46345.558594  2640.884033
 1887.000000  9320.773438  -67356.312500  -57934.996094  9819.414062  -48115.582031  296.435028  792.992249   48.168793  867.024536  -46375.109375  2062.320557
 1888.000000  9367.216797  -67568.328125  -58095.140625  9928.672852  -48166.468750  299.733398  669.002441   48.328190  864.164917  -46420.234375  460.640625
 1889.000000  9337.327148  -67781.890625  -58342.468750  10067.113281  -48275.355469  303.912750  658.856995   48.154827  867.276001  -46535.386719  -79.276421
 1890.000000  9074.553711  -67445.953125  -58277.199219  10097.179688  -48180.019531  304.820404  372.820404   48.306194  864.558411  -46434.582031  1915.044800
 1891.000000  9148.171875  -67166.796875  -57919.328125  9763.983398  -48155.343750  294.761658  566.252258   48.197983  866.499451  -46413.816406  -262.243408
 1892.000000  9105.734375  -67177.015625  -57971.406250  9857.410156  -48113.996094  297.582092  505.767365   48.215302  866.188232  -46371.839844  -1284.961304
 1893.000000  9397.816406  -67871.804688  -58377.226562  10078.941406  -48298.285156  304.269806  731.864746   48.116951  867.958679  -46559.683594  560.762878
 1894.000000  9132.935547  -67439.898438  -58204.835938  9893.687500  -48311.148438  298.677246  435.452911   48.213566  866.219421  -46569.054688  -1272.560913
 1895.000000  9190.111328  -67171.242188  -57878.441406  9585.798828  -48292.640625  289.382507  598.896545   48.217392  866.150696  -46550.410156  2421.521729
 1896.000000  9447.646484  -67650.148438  -58105.480469  9870.608398  -48234.871094  297.980530  865.475159   48.126137  867.793030  -46495.937500  315.221100
 1897.000000  9086.822266  -67250.484375  -58067.781250  9881.337891  -48186.445312  298.304413  454.527588   48.103573  868.200073  -46448.328125  2228.595459
 1898.000000  9231.936523  -67445.437500  -58108.101562  9918.450195  -48189.652344  299.424805  612.781372   48.066250  868.874268  -46452.882812  -1195.593018
 1899.000000  9271.312500  -67495.265625  -58124.976562  9803.480469  -48321.496094  295.954010  635.146240   48.105701  868.161682  -46583.300781  3227.385010
 1900.000000  9360.731445  -67656.914062  -58195.851562  9965.786133  -48230.066406  300.853821  670.450500   48.155964  867.255554  -46490.054688  2632.374756
 1901.000000  9111.839844  -67311.976562  -58106.753906  9966.242188  -48140.511719  300.867584  488.561920   48.160744  867.169495  -46400.328125    6.912402
 1902.000000  9324.699219  -67548.875000  -58119.820312  9849.518555  -48270.300781  297.343842  653.508240   48.188484  866.670288  -46529.113281  1080.934937
 1903.000000  9149.320312  -67564.515625  -58311.183594  10114.459961  -48196.722656  305.342102  365.384674   48.222755  866.054321  -46454.296875  546.427124
 1904.000000  9239.041016  -67602.437500  -58265.320312  10071.462891  -48193.859375  304.044037  577.905762   48.167637  867.045349  -46453.425781  917.188599
 1905.000000  9162.327148  -67649.453125  -58384.484375  10150.669922  -48233.812500  306.435211  351.800659   48.188370  866.672302  -46492.628906  3518.089844
 1906.000000  9496.006836  -67538.609375  -57942.687500  9841.398438  -48101.289062  297.098694  924.503723   48.235790  865.820312  -46358.394531  1673.802612
 1907.000000  9398.904297  -67535.757812  -58030.882812  9836.966797  -48193.914062  296.964935  789.068665   48.206139  866.352844  -46452.089844  -728.381287
 1908.000000  9265.109375  -67279.906250  -57910.074219  9741.005859  -48169.070312  294.067993  717.720886   48.179939  866.823975  -46428.191406  3342.388428
 1909.000000  9322.524414  -67439.242188  -58011.519531  9867.736328  -48143.781250  297.893799  707.525940   48.160500  867.173889  -46403.605469  622.833069
 1910.000000  9407.734375  -67548.757812  -58047.902344  9916.301758  -48131.601562  299.359955  855.526428   47.994019  870.181885  -46397.441406  807.897034
 1911.000000  9277.351562  -67698.570312  -58316.417969  10036.186523  -48280.230469  302.979095  525.779236   48.116337  867.969788  -46541.652344  196.676285
 1912.000000  9124.914062  -67474.531250  -58247.382812  10044.171875  -48203.210938  303.220154  511.684845   48.085880  868.519531  -46465.730469  -287.155121
 1913.000000  9247.576172  -67677.304688  -58328.300781  10054.312500  -48273.988281  303.526306  512.381409   48.199211  866.477417  -46532.414062  680.605713
 1914.000000  9206.958984  -67411.531250  -58104.425781  9929.034180  -48175.390625  299.744324  506.953735   48.200321  866.457458  -46433.777344  -345.466980
 1915.000000  9309.591797  -67364.718750  -57958.980469  9804.935547  -48154.046875  295.997955  764.884216   48.053452  869.105652  -46417.738281  1301.985596
 1916.000000  9314.681641  -67431.242188  -58017.562500  9982.855469  -48034.707031  301.369110  711.327332   48.178810  866.844299  -46293.871094  802.264709
 1917.000000  9100.333984  -67210.070312  -58015.722656  9956.996094  -48058.726562  300.588440  497.142578   48.149429  867.373230  -46318.953125  2515.986816
 1918.000000  9178.052734  -67389.312500  -58108.679688  9993.750977  -48114.929688  301.698029  593.529297   48.044403  869.269348  -46378.949219  1154.107422
 1919.000000  9321.538086  -67431.007812  -58014.136719  9910.983398  -48103.152344  299.199371  666.955200   48.316223  864.378967  -46357.351562  3565.435303
 1920.000000  9263.381836  -67417.914062  -58056.070312  9875.632812  -48180.437500  298.132202  641.799927   48.099136  868.280151  -46442.480469  328.556641
 1921.000000  9415.174805  -67457.734375  -57941.414062  9803.044922  -48138.367188  295.940857  898.203430   48.187641  866.685425  -46397.210938  798.072388
 1922.000000  9382.513672  -67734.117188  -58244.445312  10006.093750  -48238.351562  302.070648  708.604004   48.195187  866.549744  -46496.921875  -1025.630737
 1923.000000  9368.374023  -67500.281250  -58032.957031  9912.568359  -48120.390625  299.247192  777.529297   48.215462  866.185364  -46378.230469  347.932678
 1924.000000  9164.898438  -67535.546875  -58268.140625  9979.938477  -48288.203125  301.281036  457.350739   48.107819  868.123474  -46549.933594  -676.748535
 1925.000000  9046.343750  -67288.343750  -58145.464844  10015.335938  -48130.128906  302.349640  299.066925   48.341526  863.926514  -46383.414062  1362.542969
 1926.000000  9406.085938  -67678.148438  -58179.273438  9919.461914  -48259.812500  299.455353  704.746521   48.096790  868.322510  -46521.941406  796.853149
 1927.000000  9211.736328  -67573.859375  -58266.011719  10111.695312  -48154.316406  305.258606  460.283600   48.234074  865.851135  -46411.484375  2650.222412
 1928.000000  9365.728516  -67655.359375  -58192.421875  9852.842773  -48339.578125  297.444183  708.750977   48.195995  866.535217  -46598.121094  -788.890198
 1929.000000  8946.728516  -66998.656250  -57948.437500  9875.941406  -48072.496094  298.141510  288.112885   48.240139  865.742249  -46329.445312  -31.625700
 1930.000000  9258.939453  -67279.984375  -57915.167969  9861.832031  -48053.335938  297.715576  677.914001   48.196381  866.528259  -46311.863281  1859.417480
 1931.000000  9479.291016  -67615.359375  -58028.171875  9842.379883  -48185.792969  297.128326  787.070862   48.179543  866.831116  -46444.929688  -391.380402
 1932.000000  9001.341797  -67178.140625  -58073.410156  9876.889648  -48196.519531  298.170135  311.385254   48.239552  865.752808  -46453.488281  -526.942749
 1933.000000  9144.439453  -67443.351562  -58200.539062  9968.315430  -48232.222656  300.930176  470.779785   48.082447  868.581543  -46494.867188  865.935730
 1934.000000  9348.628906  -67504.031250  -58053.769531  9928.803711  -48124.964844  299.737366  679.262512   48.256660  865.445862  -46381.316406  1262.960327
 1935.000000  9071.332031  -67392.078125  -58224.183594  10091.261719  -48132.921875  304.641754  402.930573   48.042263  869.308044  -46397.019531  1191.514648
 1936.000000  9276.938477  -67610.968750  -58236.160156  10008.671875  -48227.488281  302.148468  627.224548   48.024551  869.628662  -46492.226562  1383.224854
 1937.000000  9068.570312  -67271.875000  -58103.679688  10049.116211  -48054.562500  303.369415  471.103485   48.131691  867.692871  -46315.429688  1121.809448
 1938.000000  9043.050781  -67052.992188  -57903.968750  9789.971680  -48113.996094  295.546204  543.207825   48.093922  868.374329  -46376.226562  1515.043823
 1939.000000  9325.800781  -67568.945312  -58138.882812  9995.453125  -48143.429688  301.749420  652.271973   48.083588  868.560974  -46406.035156  -1462.925659
 1940.000000  9139.472656  -67360.023438  -58129.644531  10022.341797  -48107.304688  302.561157  491.576691   48.139698  867.548584  -46367.882812  3622.888428
 1941.000000  9171.771484  -67498.578125  -58227.843750  10055.591797  -48172.250000  303.564911  433.021759   48.219173  866.118652  -46429.953125  1492.970459
 1942.000000  9477.225586  -67731.062500  -58152.351562  9881.042969  -48271.308594  298.295532  758.799316   48.253677  865.499329  -46527.765625  2849.008301
 1943.000000  9236.234375  -67447.546875  -58109.480469  9883.296875  -48226.183594  298.363556  529.668457   48.114708  867.999146  -46487.664062  831.785217
 1944.000000  9086.103516  -67344.343750  -58163.593750  9977.683594  -48185.910156  301.212982  430.145416   48.079613  868.632751  -46448.656250  -74.722992
 1945.000000  9258.089844  -67710.406250  -58357.433594  10082.192383  -48275.242188  304.367950  498.001373   48.269054  865.223633  -46531.144531  3172.074951
 1946.000000  9449.224609  -67715.156250  -58166.117188  9885.958008  -48280.160156  298.443909  770.378418   48.174683  866.918579  -46539.472656  1257.016846
 1947.000000  9130.974609  -67457.781250  -58221.148438  10028.066406  -48193.082031  302.733978  434.714569   48.118130  867.937439  -46454.437500  4016.410889
 1948.000000  9119.308594  -67214.656250  -57987.550781  9875.566406  -48111.984375  298.130188  549.029480   48.043720  869.281677  -46376.027344  1443.212402
 1949.000000  9071.958984  -67195.867188  -58031.843750  9812.037109  -48219.804688  296.212341  420.394440   48.092854  868.393616  -46482.074219  2504.823242
 1950.000000  9261.074219  -67510.984375  -58151.777344  10042.600586  -48109.175781  303.172729  654.993896   48.124149  867.828857  -46370.312500  -403.821747
 1951.000000  9426.795898  -67608.671875  -58087.468750  9932.021484  -48155.445312  299.834503  829.952698   48.090839  868.429993  -46417.789062  1678.369507
 1952.000000  9292.625000  -67584.968750  -58192.171875  9917.537109  -48274.632812  299.397247  618.970459   48.165878  867.077026  -46534.261719  2232.763916
 1953.000000  9218.155273  -67417.734375  -58098.707031  9935.169922  -48163.539062  299.929535  595.632874   48.046452  869.232300  -46427.484375  2175.460938
 1954.000000  9388.382812  -67473.742188  -57979.019531  9788.382812  -48190.636719  295.498230  765.942627   48.154156  867.288086  -46450.691406  -153.058945
 1955.000000  9108.697266  -67325.156250  -58117.824219  9986.316406  -48131.507812  301.473602  439.088959   48.160553  867.172913  -46391.332031  -180.104950
 1956.000000  9360.777344  -67498.015625  -58021.511719  9822.380859  -48199.132812  296.524597  721.467834   48.115162  867.990967  -46460.597656  2533.623779
 1957.000000  9400.422852  -67707.484375  -58212.078125  10042.649414  -48169.429688  303.174194  753.475891   48.104904  868.176086  -46431.261719  1694.659424
 1958.000000  9439.945312  -67561.093750  -58025.117188  9811.179688  -48213.937500  296.186432  778.911621   48.144470  867.462585  -46474.343750  2443.372314
 1959.000000  9309.591797  -67344.765625  -57931.781250  9865.690430  -48066.089844  297.832062  766.116394   48.126316  867.789795  -46327.148438  1877.276978
 1960.000000  9162.818359  -67272.382812  -57997.777344  9961.250000  -48036.527344  300.716858  597.947510   48.206764  866.341614  -46294.679688  -2057.338867
 1961.000000  9053.120117  -67077.437500  -57920.390625  10052.925781  -47867.464844  303.484436  568.636658   48.003731  870.005859  -46132.953125  2503.175781
 1962.000000  9227.058594  -67109.648438  -57783.757812  9693.462891  -48090.296875  292.632721  675.233276   48.233326  865.864563  -46347.492188  3574.507812
 1963.000000  9165.512695  -67203.695312  -57940.929688  9741.085938  -48199.843750  294.070404  605.132202   48.086761  868.503601  -46462.332031  -492.133820
 1964.000000  9223.357422  -67513.390625  -58189.816406  10073.687500  -48116.128906  304.111206  557.658752   48.231590  865.895691  -46373.386719  -1184.179321
 1965.000000  9193.751953  -67287.078125  -57994.230469  9719.095703  -48275.132812  293.406555  631.802979   48.029175  869.544983  -46539.703125  1254.878784
 1966.000000  9356.404297  -67558.796875  -58100.070312  9825.931641  -48274.140625  296.631775  723.348694   48.011269  869.869263  -46539.359375  3213.726074
 1967.000000  9205.364258  -67395.367188  -58088.734375  9969.375000  -48119.359375  300.962158  580.307312   48.208897  866.303284  -46377.437500  107.765045
 1968.000000  9105.659180  -67330.890625  -58133.863281  9948.058594  -48185.804688  300.318665  461.008698   48.127872  867.761719  -46446.808594  378.458252
 1969.000000  9130.646484  -67244.890625  -58001.812500  9910.764648  -48091.046875  299.192780  563.343628   48.108936  868.103333  -46352.734375  -286.138580
 1970.000000  9260.949219  -67340.421875  -57970.578125  9797.151367  -48173.425781  295.762939  594.807251   48.208725  866.306396  -46431.507812  1106.692749
 1971.000000  9461.106445  -67660.437500  -58108.453125  9991.597656  -48116.855469  301.633026  759.065430   48.152668  867.314880  -46376.964844  -1562.774658
 1972.000000  9083.032227  -67374.546875  -58187.894531  10075.460938  -48112.433594  304.164734  439.285278   48.079556  868.633789  -46375.183594  3494.226807
 1973.000000  9240.087891  -67321.796875  -57973.183594  9740.884766  -48232.296875  294.064331  533.085938   48.258064  865.420654  -46488.597656  2012.619507
 1974.000000  9304.488281  -67602.000000  -58198.906250  10029.696289  -48169.210938  302.783173  611.497620   48.202690  866.414856  -46427.511719  705.078674
 1975.000000  9091.818359  -67554.578125  -58358.039062  10118.827148  -48239.210938  305.473907  325.235718   48.148655  867.387207  -46499.464844  866.143799
 1976.000000  9250.705078  -67718.656250  -58375.128906  10186.953125  -48188.175781  307.530548  523.686096   48.155006  867.272766  -46448.199219   99.613426
 1977.000000  9327.029297  -67418.132812  -57986.476562  9872.749023  -48113.726562  298.045135  719.508972   48.073872  868.736511  -46376.683594  924.628296
 1978.000000  9300.113281  -67438.062500  -58030.554688  9916.177734  -48114.375000  299.356201  674.129700   48.177711  866.864075  -46373.578125  -139.607925
 1979.000000  9111.440430  -67472.585938  -58259.847656  10026.812500  -48233.035156  302.696106  389.883057   48.181644  866.793274  -46492.097656  -503.772644
 1980.000000  9128.221680  -67305.226562  -58077.722656  9958.277344  -48119.445312  300.627136  465.513550   48.195095  866.551392  -46378.019531  1098.508301
 1981.000000  9133.333984  -67400.375000  -58172.035156  10005.851562  -48166.183594  302.063324  459.474152   48.141270  867.520264  -46426.703125  201.634857
 1982.000000  9296.673828  -67465.289062  -58066.234375  9907.610352  -48158.625000  299.097565  657.998047   48.090668  868.433105  -46420.972656  1175.218872
 1983.000000  9238.990234  -67607.046875  -58276.488281  10122.640625  -48153.847656  305.589020  525.118774   48.136501  867.606201  -46414.539062  -1435.768555
 1984.000000  9365.339844  -67507.257812  -58037.437500  9958.443359  -48078.992188  300.632141  700.620422   48.217819  866.143005  -46336.746094  439.470093
 1985.000000  9164.419922  -67419.273438  -58158.753906  9993.619141  -48165.132812  301.694061  460.899750   48.192535  866.597412  -46423.800781  2010.549194
 1986.000000  9219.054688  -67603.000000  -58281.039062  9968.500000  -48312.539062  300.935730  494.839447   48.176407  866.887512  -46571.789062  2076.830811
 1987.000000  9279.796875  -67386.687500  -58006.910156  9834.007812  -48172.902344  296.875580  687.511719   48.120396  867.896545  -46434.175781  1330.523315
 1988.000000  9399.207031  -67543.921875  -58040.144531  9823.399414  -48216.746094  296.555328  814.429199   48.120659  867.891846  -46478.011719  -514.169739
 1989.000000  9075.228516  -67466.562500  -58293.410156  10094.828125  -48198.582031  304.749420  312.287048   48.103683  868.198120  -46460.460938  -362.890259
 1990.000000  9244.527344  -67638.695312  -58296.539062  10073.582031  -48222.957031  304.108032  540.629883   48.199574  866.470886  -46481.371094  -939.351746
 1991.000000  9310.205078  -67665.445312  -58248.171875  10055.099609  -48193.070312  303.550049  606.119141   48.126366  867.788940  -46454.128906  1155.871826
 1992.000000  9352.206055  -67558.718750  -58108.179688  9964.074219  -48144.105469  300.802124  640.942932   48.207703  866.324768  -46402.226562  850.182983
 1993.000000  8867.716797  -67211.625000  -58244.300781  10125.680664  -48118.621094  305.680817  122.688622   48.244225  865.668945  -46375.421875  -338.596832
 1994.000000  9496.304688  -67649.460938  -58056.078125  9759.406250  -48296.671875  294.623474  880.713562   48.030033  869.529419  -46561.210938  2474.469727
 1995.000000  9151.793945  -67487.789062  -58232.429688  10037.425781  -48195.003906  303.016510  430.933502   48.194496  866.562134  -46453.601562  684.084045
 1996.000000  9166.224609  -67328.773438  -58065.890625  9818.862305  -48247.027344  296.418365  517.758972   48.189438  866.653137  -46505.808594  954.394348
 1997.000000  9213.986328  -67320.375000  -58005.484375  9884.515625  -48120.968750  298.400360  483.846436   48.398537  862.908875  -46372.191406  838.712830
 1998.000000  9343.333984  -67685.734375  -58236.402344  10037.372070  -48199.031250  303.014893  661.388855   48.187157  866.694153  -46457.894531  1859.092163
 1999.000000  9432.199219  -67561.296875  -58022.824219  9873.874023  -48148.949219  298.079102  787.773438   48.339180  863.968445  -46402.316406  1018.630249
 2000.000000  9185.736328  -67487.789062  -58194.210938  10081.918945  -48112.292969  304.359711  485.303436   48.196369  866.528503  -46370.820312  858.248657
 2001.000000  9098.619141  -67279.000000  -58085.671875  9969.636719  -48116.035156  300.970062  468.664551   48.210526  866.274048  -46374.054688  2222.290039
 2002.000000  9053.437500  -67166.492188  -58018.464844  9883.788086  -48134.675781  298.378387  438.881989   48.194012  866.570862  -46393.289062  -2060.222900
 2003.000000  9317.756836  -67662.257812  -58250.816406  10030.641602  -48220.175781  302.811707  621.643127   48.181850  866.789612  -46479.230469  1080.415894
 2004.000000  9202.426758  -67524.703125  -58222.046875  9969.564453  -48252.484375  300.967865  507.852173   48.155605  867.262024  -46512.484375  -1396.708374
 2005.000000  9391.039062  -67578.093750  -58094.125000  9885.364258  -48208.761719  298.425964  703.279297   48.184929  866.734192  -46467.703125  1768.821045
 2006.000000  9231.839844  -67247.226562  -57913.078125  9846.644531  -48066.433594  297.257080  619.990967   48.274689  865.122620  -46322.132812  -1558.425415
 2007.000000  9226.265625  -67379.250000  -58054.878906  9892.150391  -48162.726562  298.630829  597.038940   48.151627  867.333679  -46422.871094  1217.243408
 2008.000000  9355.611328  -67536.687500  -58084.207031  9939.763672  -48144.445312  300.068237  742.950012   48.088749  868.467712  -46406.863281  1665.956665
 2009.000000  9189.573242  -67331.703125  -58044.796875  9893.760742  -48151.035156  298.679443  588.262634   48.173233  866.944641  -46410.398438  462.610229
 2010.000000  9024.659180  -67055.742188  -57932.394531  9802.683594  -48129.710938  295.929962  425.931793   48.114697  867.999390  -46391.191406   98.884125
 2011.000000  9224.818359  -67276.750000  -57951.636719  9910.409180  -48041.226562  299.182037  637.518372   48.160397  867.175720  -46301.054688  1900.226318
 2012.000000  9185.011719  -67418.203125  -58137.710938  9961.262695  -48176.449219  300.717255  449.753937   48.345921  863.848022  -46429.574219  771.190552
 2013.000000  9150.033203  -67265.914062  -58010.527344  9824.727539  -48185.800781  296.595398  550.994690   48.103081  868.208984  -46447.699219  3484.446045
 2014.000000  9258.457031  -67507.515625  -58155.949219  9970.433594  -48185.515625  300.994110  575.369934   48.176331  866.888916  -46444.769531  1910.863770
 2015.000000  9371.416016  -67561.406250  -58090.011719  9989.729492  -48100.281250  301.576630  798.186096   48.073406  868.744873  -46363.253906  457.693848
 2016.000000  8957.923828  -67058.343750  -58004.066406  9870.392578  -48133.671875  297.973999  318.369263   48.230785  865.910156  -46390.957031  -237.677536
 2017.000000  9136.141602  -67278.132812  -58042.972656  9876.138672  -48166.835938  298.147461  552.892395   48.049049  869.185303  -46430.687500  1864.623657
 2018.000000  9299.074219  -67445.046875  -58046.046875  9799.949219  -48246.097656  295.847412  704.436584   48.091690  868.414612  -46508.410156  982.772217
 2019.000000  9207.974609  -67446.218750  -58128.671875  10052.540039  -48076.132812  303.472778  585.199158   48.210384  866.276550  -46334.156250  850.081787
 2020.000000  9259.626953  -67412.750000  -58055.523438  9771.955078  -48283.570312  295.002319  626.732361   48.116142  867.973267  -46545.000000  2233.803955
 2021.000000  9414.249023  -67566.093750  -58051.296875  9887.722656  -48163.574219  298.497162  824.576660   48.172962  866.949524  -46422.949219  2680.004150
 2022.000000  9249.140625  -67748.093750  -58391.875000  10208.860352  -48183.015625  308.191895  467.696014   48.200825  866.448364  -46441.382812  285.283875
 2023.000000  9117.068359  -67372.953125  -58139.792969  10037.092773  -48102.699219  303.006470  387.985107   48.209663  866.289551  -46360.746094  736.488220
 2024.000000  9228.517578  -67439.539062  -58112.664062  9929.824219  -48182.839844  299.768158  505.751984   48.229069  865.940979  -46440.187500  473.860443
 2025.000000  9282.757812  -67572.796875  -58200.476562  9991.757812  -48208.718750  301.637817  565.224304   48.208393  866.312378  -46466.812500  315.372375
 2026.000000  9138.901367  -67378.843750  -58140.812500  10044.184570  -48096.628906  303.220551  407.503906   48.211899  866.249390  -46354.597656  201.488388
 2027.000000  9189.966797  -67630.640625  -58346.996094  10163.191406  -48183.804688  306.813202  443.340820   48.166779  867.060791  -46443.402344  -129.247650
 2028.000000  9136.413086  -67267.312500  -58033.730469  9907.583984  -48126.148438  299.096771  540.052551   48.129120  867.739258  -46387.109375  596.656982
 2029.000000  8924.263672  -67204.820312  -58166.074219  9873.458008  -48292.617188  298.066528  232.003677   48.140285  867.537964  -46553.171875  731.525208
 2030.000000  9252.527344  -67377.757812  -58024.675781  9923.134766  -48101.539062  299.566223  683.933594   48.040646  869.337341  -46365.695312  1928.200684
 2031.000000  9383.445312  -67595.125000  -58106.355469  9915.135742  -48191.218750  299.324738  687.314026   48.187553  866.687012  -46450.066406  1274.067017
 2032.000000  9058.945312  -67377.328125  -58224.656250  10140.646484  -48084.007812  306.132599  371.478912   48.096733  868.323547  -46346.136719  -680.636353
 2033.000000  9067.629883  -67219.484375  -58049.300781  9853.693359  -48195.609375  297.469879  444.996002   48.093204  868.387268  -46457.867188  1508.365112
 2034.000000  9173.394531  -67524.382812  -58254.421875  10030.478516  -48223.945312  302.806793  473.290924   48.151344  867.338745  -46484.101562  1585.819214
 2035.000000  9164.417969  -67468.015625  -58203.347656  9997.216797  -48206.132812  301.802643  548.807068   47.956829  870.856689  -46473.316406  370.322662
 2036.000000  9310.863281  -67835.734375  -58432.875000  10128.144531  -48304.730469  305.755188  514.806091   48.137962  867.579834  -46565.371094  2650.478027
 2037.000000  9289.432617  -67523.500000  -58130.964844  9922.909180  -48208.054688  299.559418  580.947510   48.248260  865.596497  -46464.707031  2429.447754
 2038.000000  9173.106445  -67462.593750  -58187.187500  10040.386719  -48146.800781  303.105896  453.518402   48.086479  868.508728  -46409.300781  -580.718750
 2039.000000  9125.308594  -67557.515625  -58325.066406  10102.211914  -48222.855469  304.972321  362.156860   48.133205  867.665588  -46483.667969  329.069794
 2040.000000  9113.999023  -67118.062500  -57900.007812  9728.340820  -48171.667969  293.685638  574.366150   48.095966  868.337402  -46433.824219   92.278954
 2041.000000  9163.441406  -67436.421875  -58176.109375  9993.231445  -48182.878906  301.682343  489.906891   48.128429  867.751709  -46443.863281  1070.664062
 2042.000000  9463.347656  -67660.640625  -58100.199219  9851.518555  -48248.679688  297.404205  859.441345   48.032833  869.478699  -46513.117188  511.307251
 2043.000000  9154.330078  -67470.835938  -58209.656250  10030.375000  -48179.281250  302.803650  409.844208   48.053940  869.096802  -46442.957031  1968.459961
 2044.000000  9126.605469  -67335.078125  -58092.488281  9865.860352  -48226.628906  297.837189  534.830750   48.164978  867.093262  -46486.292969  824.066101
 2045.000000  9143.785156  -67491.609375  -58252.351562  9971.932617  -48280.417969  301.039368  453.914886   48.108418  868.112671  -46542.125000  1117.269409
 2046.000000  9319.093750  -67662.812500  -58250.011719  10004.581055  -48245.429688  302.024963  593.891052   48.261135  865.365601  -46501.617188  1358.242065
 2047.000000  9378.048828  -67714.421875  -58229.925781  9971.043945  -48258.882812  301.012543  771.846863   47.879601  872.261353  -46528.859375  -675.899902
 2048.000000  9203.925781  -67455.023438  -58147.859375  9899.177734  -48248.679688  298.842987  519.169312   48.059414  868.997864  -46512.156250  -548.808228
 2049.000000  9157.612305  -67314.671875  -58062.687500  9968.107422  -48094.578125  300.923889  509.312500   48.058147  869.020752  -46358.101562   41.657085
 2050.000000  9484.998047  -67648.234375  -58060.945312  9870.320312  -48190.625000  297.971832  876.051575   48.207760  866.323730  -46448.742188  2779.680664
 2051.000000  9396.609375  -67646.953125  -58158.132812  9877.150391  -48280.984375  298.178040  688.919739   48.195839  866.538025  -46539.531250  1675.281982
 2052.000000  9389.357422  -67776.906250  -58280.765625  10109.725586  -48171.039062  305.199158  613.982361   48.204285  866.386169  -46429.281250  -804.409058
 2053.000000  9084.142578  -67214.039062  -58039.539062  9928.114258  -48111.425781  299.716553  454.273438   48.218758  866.126160  -46369.144531  -190.670868
 2054.000000  9165.199219  -67362.093750  -58096.539062  9885.636719  -48210.902344  298.434204  497.509735   48.145294  867.447754  -46471.277344  -762.148438
 2055.000000  9208.375000  -67389.664062  -58072.199219  9871.557617  -48200.640625  298.009186  557.204773   48.054886  869.079712  -46464.281250  2162.639893
 2056.000000  9180.070312  -67394.015625  -58110.945312  9914.164062  -48196.781250  299.295410  507.415680   48.104092  868.190735  -46458.644531  -409.677887
 2057.000000  9397.531250  -67542.718750  -58042.199219  9876.923828  -48165.273438  298.171173  728.778992   48.222786  866.053772  -46422.847656  1181.216064
 2058.000000  9098.095703  -67514.156250  -58312.148438  10200.427734  -48111.718750  307.937317  312.319366   48.284019  864.955444  -46367.082031  155.730087
 2059.000000  9123.017578  -67044.312500  -57814.796875  9678.085938  -48136.710938  292.168518  622.182434   48.183147  866.766235  -46395.718750  324.116394
 2060.000000  9370.673828  -67620.531250  -58146.523438  10043.265625  -48103.257812  303.192810  659.277771   48.338688  863.977234  -46356.644531  1771.146240
 2061.000000  9295.042969  -67482.007812  -58082.519531  9872.216797  -48210.304688  298.029083  688.391846   48.251579  865.536987  -46466.839844  320.463196
 2062.000000  9381.271484  -67654.187500  -58172.628906  9995.415039  -48177.214844  301.748260  670.990417   48.174011  866.930664  -46436.550781  1675.206665
 2063.000000  9028.027344  -67215.953125  -58076.937500  9957.125000  -48119.812500  300.592346  372.508942   48.240112  865.742737  -46376.761719  3548.119873
 2064.000000  9220.230469  -67235.859375  -57904.433594  9902.177734  -48002.257812  298.933563  661.267456   48.175438  866.904968  -46261.542969  3642.239014
 2065.000000  9402.246094  -67399.656250  -57885.406250  9701.613281  -48183.792969  292.878784  819.643982   48.103683  868.198120  -46445.671875  874.859680
 2066.000000  9281.321289  -67348.187500  -57964.468750  9884.976562  -48079.492188  298.414276  603.038391   48.261497  865.359131  -46335.667969  638.800354
 2067.000000  9328.708984  -67659.984375  -58236.074219  9978.367188  -48257.707031  301.233612  565.308167   48.146469  867.426575  -46518.039062  1017.836365
 2068.000000  9371.132812  -67436.117188  -57968.242188  9838.958984  -48129.281250  297.025055  706.891541   48.341541  863.926270  -46382.566406  812.566711
 2069.000000  9074.664062  -67116.937500  -57941.308594  9961.849609  -47979.460938  300.734955  491.903320   48.210941  866.266541  -46237.464844  1858.633667
 2070.000000  9545.466797  -67452.078125  -57801.015625  9708.215820  -48092.800781  293.078094  1059.638550   48.207466  866.329041  -46350.929688  799.424011
 2071.000000  9158.798828  -67343.140625  -58094.726562  10057.340820  -48037.386719  303.617706  600.842712   47.972378  870.574463  -46304.007812  -829.641296
 2072.000000  9217.082031  -67358.929688  -58038.097656  9918.828125  -48119.269531  299.436218  694.834290   47.952995  870.926331  -46386.593750  1320.993408
 2073.000000  9316.472656  -67193.867188  -57776.027344  9851.841797  -47924.187500  297.413971  857.075439   48.042633  869.301392  -46188.273438  -604.191711
 2074.000000  9233.440430  -67418.187500  -58085.589844  10062.826172  -48022.765625  303.783325  722.087585   48.021324  869.687134  -46287.621094  297.083740
 2075.000000  9164.712891  -67234.054688  -57965.089844  9858.184570  -48106.906250  297.605499  569.249695   48.101784  868.232361  -46368.851562   77.633560
 2076.000000  9532.916016  -67551.703125  -57913.437500  9827.663086  -48085.773438  296.684052  993.496582   48.015549  869.791687  -46350.835938  424.909607
 2077.000000  9225.052734  -67179.500000  -57855.976562  9856.760742  -47999.214844  297.562469  671.002502   48.175659  866.901001  -46258.492188  3826.132812
 2078.000000  9491.694336  -67840.585938  -58241.027344  10036.109375  -48204.917969  302.976776  726.755859   48.305824  864.565063  -46459.492188  1790.643311
 2079.000000  9466.187500  -67619.234375  -58050.894531  9983.662109  -48067.234375  301.393463  816.409485   48.159702  867.188232  -46327.089844  -97.837944
 2080.000000  9151.488281  -67389.976562  -58137.949219  10029.552734  -48108.398438  302.778839  508.099274   48.182163  866.783997  -46367.441406  727.068848
 2081.000000  9084.085938  -67260.078125  -58076.613281  9973.914062  -48102.699219  301.099182  416.470306   48.301094  864.649719  -46357.445312  1431.271362
 2082.000000  9239.360352  -67421.890625  -58080.042969  9912.820312  -48167.222656  299.254852  614.127686   48.120613  867.892639  -46428.488281  910.299683
 2083.000000  9249.009766  -67327.968750  -57969.179688  9958.896484  -48010.281250  300.645813  657.816406   48.343445  863.892212  -46263.496094  -817.133728
 2084.000000  9320.259766  -67363.906250  -57941.871094  9828.470703  -48113.398438  296.708435  752.081360   48.152538  867.317261  -46373.511719  1761.305664
 2085.000000  9137.349609  -67265.171875  -58031.734375  9888.472656  -48143.261719  298.519806  507.599396   48.147831  867.402039  -46403.542969  1023.085449
 2086.000000  9442.400391  -67802.140625  -58258.382812  10058.994141  -48199.390625  303.667633  647.799744   48.387459  863.106445  -46451.015625  -343.133453
 2087.000000  9267.201172  -67630.343750  -58264.625000  10064.038086  -48200.585938  303.819916  567.251770   48.366871  863.473816  -46452.953125  511.032074
 2088.000000  9298.403320  -67516.781250  -58114.863281  9954.080078  -48160.781250  300.500427  618.881165   48.133896  867.653137  -46421.566406  4120.530273
 2089.000000  9195.265625  -67411.890625  -58106.304688  9892.359375  -48213.945312  298.637146  583.057800   48.173519  866.939514  -46473.300781  1829.150635
 2090.000000  9150.220703  -67357.109375  -58103.933594  9786.669922  -48317.265625  295.446533  489.488281   48.178879  866.843079  -46576.425781  2668.560791
 2091.000000  9247.986328  -67452.500000  -58101.304688  10054.356445  -48046.949219  303.527618  624.123352   48.141384  867.518188  -46307.464844  -1056.939941
 2092.000000  9182.082031  -67424.265625  -58146.371094  9960.180664  -48186.191406  300.684570  474.400970   48.164539  867.101135  -46445.871094  -180.269257
 2093.000000  9285.715820  -67437.312500  -58052.296875  9827.283203  -48225.015625  296.672577  616.844421   48.201305  866.439758  -46483.367188  2249.599121
 2094.000000  9392.044922  -67695.242188  -58195.589844  10011.159180  -48184.429688  302.223572  640.454102   48.376053  863.309937  -46436.464844  -1006.601685
 2095.000000  9425.353516  -67668.507812  -58139.726562  9950.644531  -48189.082031  300.396698  801.934082   48.120480  867.895081  -46450.351562  2975.966553
 2096.000000  9305.484375  -67445.515625  -58046.738281  9985.330078  -48061.406250  301.443817  682.715515   48.208652  866.307678  -46319.492188  426.800842
 2097.000000  9057.529297  -67184.828125  -58031.492188  9849.560547  -48181.929688  297.345123  422.986572   48.215008  866.193481  -46439.785156  1287.689941
 2098.000000  9152.613281  -67111.265625  -57858.226562  9690.132812  -48168.093750  292.532196  613.786804   48.154507  867.281799  -46428.136719  2346.009033
 2099.000000  9335.851562  -67803.304688  -58374.984375  10029.169922  -48345.812500  302.767273  587.115540   48.125515  867.804260  -46606.902344  960.219238
 2100.000000  9263.056641  -67449.015625  -58084.628906  9869.090820  -48215.539062  297.934692  656.802368   48.056946  869.042480  -46479.105469  1491.509521
 2101.000000  9153.666992  -67398.421875  -58141.968750  10021.078125  -48120.890625  302.523010  487.816162   48.165798  867.078491  -46380.523438  1227.446655
 2102.000000  9217.794922  -67503.546875  -58191.312500  10001.044922  -48190.265625  301.918213  498.824554   48.152653  867.315186  -46450.375000  1016.304138
 2103.000000  9177.013672  -67353.515625  -58072.246094  9940.826172  -48131.421875  300.100311  560.460266   48.128117  867.757324  -46392.417969  1041.008667
 2104.000000  9037.081055  -67220.835938  -58077.628906  10031.216797  -48046.414062  302.829071  341.850128   48.307884  864.528137  -46300.914062  1418.663574
 2105.000000  8875.506836  -67098.187500  -58124.121094  10075.751953  -48048.367188  304.173523  173.635452   48.179096  866.839172  -46307.519531  432.039551
 2106.000000  9309.089844  -67452.031250  -58038.113281  9874.560547  -48163.554688  298.099823  652.802246   48.100479  868.255920  -46425.546875  1619.142578
 2107.000000  9343.988281  -67329.296875  -57882.785156  9715.289062  -48167.496094  293.291626  791.080566   48.186302  866.709534  -46426.390625  1738.869263
 2108.000000  9312.505859  -67425.617188  -58009.058594  9914.084961  -48094.972656  299.293030  711.036804   48.296188  864.737549  -46349.894531  1359.953491
 2109.000000  9249.580078  -67444.507812  -58081.042969  9912.679688  -48168.363281  299.250580  585.216064   48.167023  867.056396  -46427.953125  305.661896
 2110.000000  9218.810547  -67487.203125  -58174.503906  10082.164062  -48092.339844  304.367096  559.057678   48.134220  867.647339  -46353.113281  1247.945923
 2111.000000  9214.434570  -67208.812500  -57884.917969  9825.163086  -48059.753906  296.608582  672.019348   48.136578  867.604797  -46320.445312  922.464172
 2112.000000  9199.539062  -67273.984375  -57973.238281  10072.031250  -47901.207031  304.061218  643.419800   48.042229  869.308655  -46165.304688  1260.215454
 2113.000000  9625.386719  -67966.437500  -58244.886719  10072.142578  -48172.742188  304.064575  939.500793   48.098465  868.292297  -46434.808594   71.714767
 2114.000000  9030.582031  -67358.929688  -58228.746094  10012.697266  -48216.046875  302.269989  339.483521   48.051292  869.144714  -46479.816406  -1317.078003
 2115.000000  9254.574219  -67600.937500  -58253.968750  10133.087891  -48120.882812  305.904419  513.878967   48.159485  867.192139  -46380.746094  -425.914581
 2116.000000  9443.641602  -67747.234375  -58196.753906  9976.316406  -48220.437500  301.171692  724.943420   48.177486  866.868103  -46479.648438  -444.269928
 2117.000000  9289.425781  -67452.968750  -58073.218750  9846.833984  -48226.382812  297.262787  627.935364   48.231525  865.896851  -46483.640625  1459.074829
 2118.000000  9045.449219  -67241.921875  -58102.195312  9944.851562  -48157.343750  300.221832  377.287109   48.324574  864.229614  -46411.242188  -1834.596436
 2119.000000  9398.873047  -67642.765625  -58148.093750  9946.816406  -48201.277344  300.281128  709.419250   48.102314  868.222839  -46463.203125  2247.486328
 2120.000000  9200.679688  -67407.640625  -58112.195312  9831.897461  -48280.296875  296.811890  517.485840   48.280460  865.019226  -46535.789062  -1365.386963
 2121.000000  9188.310547  -67440.093750  -58146.617188  9945.230469  -48201.386719  300.233246  503.908783   48.157269  867.232056  -46461.328125  -140.966385
 2122.000000  9281.371094  -67587.656250  -58205.296875  10038.971680  -48166.324219  303.063171  606.043030   48.134060  867.650208  -46427.105469  1925.711182
 2123.000000  8952.423828  -67280.468750  -58226.187500  10023.897461  -48202.289062  302.608124  193.975952   48.161613  867.153809  -46462.074219  2430.744629
 2124.000000  9141.222656  -67552.882812  -58314.113281  10242.363281  -48071.750000  309.203308  473.476562   48.151455  867.336731  -46331.902344  834.848328
 2125.000000  9267.664062  -67447.859375  -58085.894531  9864.610352  -48221.285156  297.799438  601.115540   48.250072  865.564026  -46477.875000  2306.354736
 2126.000000  9265.548828  -67294.796875  -57931.757812  9822.820312  -48108.937500  296.537872  660.262634   48.219784  866.107727  -46366.621094  1567.727051
 2127.000000  9117.091797  -67476.656250  -58263.597656  9999.129883  -48264.468750  301.860413  420.963654   48.251514  865.538147  -46521.003906  116.818459
 2128.000000  9282.271484  -67524.234375  -58139.578125  9903.076172  -48236.500000  298.960663  549.676819   48.287357  864.895691  -46491.742188  -537.665039
 2129.000000  9152.086914  -67420.351562  -58163.632812  10068.310547  -48095.320312  303.948883  461.289581   48.072254  868.765747  -46358.335938  1921.210938
 2130.000000  9326.645508  -67537.234375  -58118.390625  9953.014648  -48165.375000  300.468262  681.472839   48.101509  868.237366  -46427.332031  -216.254486
 2131.000000  9117.939453  -67373.937500  -58158.445312  9934.933594  -48223.511719  299.922394  466.509430   47.888119  872.106201  -46493.179688  2947.825439
 2132.000000  9401.649414  -67761.218750  -58263.496094  9972.020508  -48291.476562  301.042023  703.153320   48.117783  867.943726  -46552.843750  2706.135010
 2133.000000  9273.203125  -67715.562500  -58342.796875  10090.164062  -48252.632812  304.608612  495.878082   48.225998  865.996094  -46510.089844  627.718445
 2134.000000  9363.200195  -67628.078125  -58164.414062  10025.434570  -48138.980469  302.654510  634.378479   48.275826  865.102295  -46394.636719  3001.474854
 2135.000000  9472.552734  -67699.335938  -58119.441406  9887.348633  -48232.093750  298.485870  831.880920   48.120316  867.898010  -46493.371094  941.500366
 2136.000000  9108.425781  -67354.289062  -58145.656250  9962.036133  -48183.621094  300.740601  485.730957   48.117443  867.949829  -46445.000000  1278.366821
 2137.000000  9133.505859  -67202.562500  -57965.218750  9843.292969  -48121.925781  297.155914  550.945740   48.111263  868.061340  -46383.531250  -170.289230
 2138.000000  9266.980469  -67544.906250  -58172.179688  10035.678711  -48136.500000  302.963776  647.380188   48.141510  867.515930  -46397.011719  3114.083252
 2139.000000  9282.500000  -67457.460938  -58071.421875  9870.651367  -48200.769531  297.981812  678.217102   48.157612  867.225891  -46460.699219  -608.250244
 2140.000000  9368.283203  -67595.296875  -58130.718750  9860.980469  -48269.738281  297.689850  713.480774   48.130577  867.712952  -46530.644531  2396.369141
 2141.000000  9292.185547  -67508.570312  -58123.265625  10073.857422  -48049.406250  304.116333  537.830383   48.285034  864.937317  -46304.730469  2295.250000
 2142.000000  9241.128906  -67328.484375  -57981.734375  9818.199219  -48163.535156  296.398346  681.712341   48.065521  868.887390  -46426.792969  1022.984436
 2143.000000  9210.043945  -67492.195312  -58183.785156  10085.131836  -48098.652344  304.456696  515.381836   48.201145  866.442627  -46357.007812  706.011475
 2144.000000  9203.376953  -67391.125000  -58089.375000  10005.214844  -48084.160156  302.044067  628.775391   47.939899  871.164246  -46351.957031  191.230850
 2145.000000  9327.160156  -67406.882812  -57972.601562  9874.748047  -48097.851562  298.105499  769.771545   48.061352  868.962769  -46361.257812  1001.317871
 2146.000000  9357.212891  -67481.406250  -58017.628906  9954.289062  -48063.339844  300.506714  741.519531   48.215019  866.193298  -46321.195312  1393.322510
 2147.000000  9356.125000  -67621.406250  -58172.042969  10115.831055  -48056.210938  305.383453  737.938477   48.035027  869.439026  -46320.570312  -1091.197998
 2148.000000  9312.823242  -67433.218750  -58009.710938  9829.918945  -48179.792969  296.752167  664.003967   48.277115  865.079163  -46435.406250  1680.401489
 2149.000000  9115.846680  -67214.312500  -57992.765625  9883.286133  -48109.480469  298.363251  517.834045   48.123703  867.836914  -46370.636719  914.517578
 2150.000000  9337.597656  -67279.921875  -57844.839844  9743.580078  -48101.257812  294.145691  821.877991   48.108177  868.117004  -46362.972656  2044.413574
 2151.000000  9209.191406  -67000.078125  -57685.640625  9659.048828  -48026.593750  291.593811  742.363281   48.171219  866.980896  -46286.031250  898.307434
 2152.000000  9034.788086  -67106.421875  -57976.585938  9796.358398  -48180.226562  295.739014  434.386230   48.076500  868.689026  -46443.085938  1132.619141
 2153.000000  9410.804688  -67294.632812  -57782.460938  9782.787109  -47999.671875  295.329315  960.640198   48.090630  868.433777  -46262.023438  1490.132935
 2154.000000  9363.081055  -67408.140625  -57940.523438  9877.475586  -48063.046875  298.187836  838.585693   48.099003  868.282593  -46325.093750  -31.339563
 2155.000000  9179.009766  -67149.937500  -57871.687500  9803.655273  -48068.031250  295.959290  670.028992   48.184246  866.746521  -46327.000000  1932.073853
 2156.000000  9167.542969  -67113.812500  -57847.890625  9662.335938  -48185.554688  291.693054  697.719055   48.150982  867.345276  -46445.722656  -662.464417
 2157.000000  9384.572266  -67498.375000  -58008.531250  9874.770508  -48133.761719  298.106171  836.518616   48.078251  868.657349  -46396.558594  -1582.318359
 2158.000000  9327.342773  -67301.312500  -57880.609375  9783.318359  -48097.289062  295.345337  805.534485   48.142822  867.492249  -46357.753906  1333.004761
 2159.000000  9305.082031  -67394.937500  -57981.113281  9834.833984  -48146.281250  296.900543  680.457336   48.055786  869.063416  -46409.890625  451.129730
 2160.000000  9084.162109  -67303.125000  -58122.800781  10045.675781  -48077.125000  303.265564  367.455231   48.234726  865.839417  -46334.269531  659.360596
 2161.000000  9148.501953  -67239.484375  -57981.777344  9929.904297  -48051.875000  299.770569  503.033356   48.173965  866.931458  -46311.214844   66.731064
 2162.000000  9182.582031  -67208.601562  -57916.363281  9899.024414  -48017.339844  298.838348  601.510437   48.222141  866.065369  -46274.937500  482.241547
 2163.000000  9208.537109  -67507.687500  -58195.437500  10027.613281  -48167.824219  302.720276  538.381897   48.252777  865.515503  -46424.316406  -1825.298706
 2164.000000  9127.416016  -67088.562500  -57856.484375  9836.470703  -48020.015625  296.949951  582.946411   48.152271  867.322021  -46280.136719  -232.076828
 2165.000000  9378.607422  -67667.796875  -58200.480469  10080.833008  -48119.648438  304.326904  609.427002   48.320732  864.298279  -46373.683594  -403.890656
 2166.000000  9038.558594  -67099.765625  -57952.457031  9933.705078  -48018.750000  299.885315  459.138062   48.212875  866.231812  -46276.683594  812.061035
 2167.000000  9354.442383  -67363.726562  -57907.781250  9945.903320  -47961.878906  300.253571  867.772217   48.058769  869.009460  -46225.378906  -721.445740
 2168.000000  9277.218750  -67399.937500  -58019.207031  9951.951172  -48067.257812  300.436157  750.723145   48.069359  868.818054  -46330.375000  1182.906250
 2169.000000  8932.521484  -67130.796875  -58103.718750  9955.625977  -48148.093750  300.547089  353.680328   48.008980  869.910706  -46413.394531  -1008.136475
 2170.000000  9229.110352  -67270.531250  -57943.191406  9717.732422  -48225.460938  293.365387  653.616394   48.079071  868.642517  -46488.226562  716.050781
 2171.000000  9256.775391  -67423.007812  -58069.234375  9920.958984  -48148.273438  299.500519  616.753235   48.153835  867.293884  -46408.339844  -167.196289
 2172.000000  9200.617188  -67110.351562  -57803.789062  9662.472656  -48141.316406  291.697174  638.077209   48.184406  866.743591  -46400.277344  753.418884
 2173.000000  9074.380859  -67055.343750  -57876.281250  9947.019531  -47929.261719  300.287262  476.422699   48.130047  867.722534  -46190.187500  1430.777710
 2174.000000  9232.231445  -67234.859375  -57907.929688  9910.101562  -47997.828125  299.172760  567.646057   48.172325  866.960999  -46257.226562  -464.564178
 2175.000000  9176.994141  -67201.859375  -57928.066406  9952.588867  -47975.476562  300.455383  621.627991   48.091541  868.417297  -46237.792969  -776.981628
 2176.000000  9014.647461  -67045.679688  -57931.246094  9971.898438  -47959.347656  301.038330  407.231598   48.180553  866.812927  -46218.449219  2454.309082
 2177.000000  9235.357422  -67431.265625  -58096.933594  9961.072266  -48135.859375  300.711517  602.324524   48.175648  866.901184  -46395.136719  -2342.974609
 2178.000000  8945.805664  -66817.093750  -57771.429688  9636.855469  -48134.574219  290.923828  467.847260   48.051880  869.134094  -46398.324219  119.146034
 2179.000000  9183.605469  -67298.046875  -58011.253906  9927.671875  -48083.582031  299.703186  573.977844   48.054272  869.090820  -46347.246094  711.494324
 2180.000000  9101.214844  -67521.953125  -58322.609375  10270.068359  -48052.539062  310.039673  418.062408   48.119713  867.908875  -46313.835938  990.809265
 2181.000000  9174.519531  -66955.851562  -57679.246094  9807.837891  -47871.406250  296.085571  762.488464   48.003868  870.003357  -46136.890625  708.422546
 2182.000000  9395.718750  -67470.125000  -57973.441406  9834.289062  -48139.152344  296.884094  835.891907   48.036339  869.415283  -46403.464844  -98.025017
 2183.000000  9034.048828  -67253.789062  -58124.148438  9936.483398  -48187.664062  299.969208  442.948486   47.924698  871.440552  -46456.007812  1362.278564
 2184.000000  9358.693359  -67573.609375  -58115.164062  9987.071289  -48128.093750  301.496368  731.826172   47.988247  870.286560  -46394.144531  2429.988525
 2185.000000  9226.929688  -67250.859375  -57919.507812  9841.578125  -48077.929688  297.104126  688.463379   48.062527  868.941528  -46341.296875  1067.245850
 2186.000000  9325.746094  -67226.703125  -57802.921875  9770.524414  -48032.398438  294.959106  828.564758   47.967224  870.667969  -46299.207031  321.161713
 2187.000000  9048.833984  -67226.898438  -58080.976562  10093.669922  -47987.304688  304.714447  472.152374   48.070866  868.790833  -46250.367188  -465.877380
 2188.000000  8936.132812  -67091.406250  -58049.457031  10147.834961  -47901.621094  306.349609  367.872101   48.031982  869.494141  -46166.089844  3675.971924
 2189.000000  8948.546875  -67090.515625  -58042.343750  10016.670898  -48025.671875  302.389954  324.029907   48.041443  869.322876  -46289.800781  -42.762104
 2190.000000  9049.169922  -67174.000000  -58019.933594  9923.494141  -48096.437500  299.577057  444.416718   48.122532  867.858032  -46357.632812  2359.190918
 2191.000000  9267.195312  -67378.906250  -58000.273438  9986.086914  -48014.187500  301.466644  665.734314   48.185932  866.716187  -46273.093750  457.785736
 2192.000000  9326.902344  -67418.406250  -57997.234375  10000.073242  -47997.160156  301.888885  748.737244   48.134182  867.648010  -46257.937500  -1173.715820
 2193.000000  8931.966797  -66986.335938  -57948.062500  9867.779297  -48080.281250  297.895111  408.199554   48.028057  869.565186  -46344.890625  1376.055054
 2194.000000  8934.397461  -67090.898438  -58054.687500  9993.020508  -48061.667969  301.675964  282.515228   48.151711  867.332153  -46321.812500  2223.768799
 2195.000000  9234.906250  -67578.492188  -58236.875000  10126.738281  -48110.136719  305.712738  549.540466   48.027466  869.575867  -46374.769531  1059.060547
 2196.000000  9335.238281  -67463.789062  -58022.281250  9986.479492  -48035.800781  301.478516  786.218750   48.164165  867.107849  -46295.492188  2478.786377
 2197.000000  9420.265625  -67499.125000  -57983.910156  9830.996094  -48152.914062  296.784668  751.761902   48.252613  865.518433  -46409.410156  -1415.828491
 2198.000000  9332.434570  -67588.804688  -58162.539062  10022.737305  -48139.800781  302.573120  634.169922   48.182980  866.769287  -46398.812500  592.473450
 2199.000000  9239.689453  -67323.765625  -57989.859375  9847.884766  -48141.976562  297.294525  602.585999   48.174511  866.921631  -46401.296875  1891.719604
 2200.000000  9267.640625  -67579.781250  -58214.085938  9933.886719  -48280.199219  299.890808  556.794495   48.148808  867.384460  -46540.445312  1431.814819
 2201.000000  9531.837891  -67788.953125  -58149.019531  9927.084961  -48221.933594  299.685455  862.349304   48.089844  868.447937  -46484.312500  481.195770
 2202.000000  9007.353516  -67092.171875  -57977.722656  9859.280273  -48118.441406  297.638550  412.678802   48.093014  868.390686  -46380.703125   63.110680
 2203.000000  9192.642578  -67376.953125  -58094.664062  9992.110352  -48102.554688  301.648499  565.936584   48.083462  868.563232  -46365.164062  522.588318
 2204.000000  9204.226562  -67275.046875  -57952.214844  9906.350586  -48045.863281  299.059540  634.436096   48.099510  868.273438  -46307.890625  -852.842957
 2205.000000  9239.958984  -67412.484375  -58081.382812  9885.739258  -48195.644531  298.437286  602.947449   48.092548  868.399109  -46457.925781  1976.054077
 2206.000000  9200.789062  -67371.585938  -58064.902344  9987.782227  -48077.121094  301.517853  541.265198   48.138271  867.574280  -46337.750000  2003.167358
 2207.000000  9269.275391  -67443.156250  -58071.714844  10005.602539  -48066.113281  302.055817  603.157227   48.173717  866.935913  -46325.460938  1476.026855
 2208.000000  9352.750000  -67483.484375  -58023.609375  9868.970703  -48154.640625  297.931091  739.679016   48.120903  867.887451  -46415.898438  615.169312
 2209.000000  9025.316406  -67183.984375  -58054.718750  9950.300781  -48104.417969  300.386322  508.231110   47.850956  872.783508  -46375.429688  -188.240738
 2210.000000  9260.818359  -67577.953125  -58212.132812  9962.486328  -48249.648438  300.754181  602.465881   47.962502  870.753723  -46516.628906  1238.822266
 2211.000000  9346.236328  -67550.929688  -58095.101562  10006.529297  -48088.570312  302.083801  649.755188   48.171879  866.968994  -46347.984375  2668.992188
 2212.000000  9230.281250  -67409.328125  -58080.875000  9933.789062  -48147.085938  299.887817  594.903687   48.158833  867.203857  -46406.972656  731.739624
 2213.000000  9400.976562  -67525.546875  -58018.984375  9977.250000  -48041.734375  301.199890  810.462219   48.131260  867.700684  -46302.617188  -182.807358
 2214.000000  9398.367188  -67418.937500  -57926.085938  9893.490234  -48032.593750  298.671295  896.517334   48.140724  867.530090  -46293.132812  -428.920990
 2215.000000  9043.238281  -67128.375000  -57981.210938  9998.945312  -47982.265625  301.854828  485.246918   48.134151  867.648560  -46243.042969  1115.231445
 2216.000000  9132.295898  -67274.632812  -58043.542969  10144.451172  -47899.093750  306.247467  499.477936   48.123272  867.844727  -46160.265625  1893.007324
 2217.000000  8962.291016  -67043.265625  -57973.140625  9946.580078  -48026.562500  300.274017  442.911621   47.850468  872.792419  -46297.589844  1136.619263
 2218.000000  9124.574219  -67325.343750  -58107.398438  10114.490234  -47992.906250  305.342987  534.942078   47.925358  871.428589  -46261.226562  1097.047607
 2219.000000  9379.041016  -67452.500000  -57974.289062  9830.875000  -48143.414062  296.781006  839.234070   48.004089  869.999329  -46408.890625  1842.253906
 2220.000000  9113.207031  -67321.031250  -58105.476562  10041.890625  -48063.585938  303.151306  427.581177   48.187828  866.682068  -46322.421875  -293.528442
 2221.000000  9157.998047  -67209.726562  -57936.910156  9902.179688  -48034.730469  298.933624  601.989685   48.158527  867.209351  -46294.625000  2716.455566
 2222.000000  9411.356445  -67480.328125  -57967.109375  10008.219727  -47958.890625  302.134827  887.663879   48.105274  868.169373  -46220.710938  -49.427734
 2223.000000  9236.048828  -67111.328125  -57786.843750  9882.603516  -47904.242188  298.342621  765.329041   48.159786  867.186707  -46164.093750  552.939453
 2224.000000  8989.457031  -66923.671875  -57837.554688  10037.394531  -47800.160156  303.015564  434.967316   48.139549  867.551270  -46060.742188  1851.751221
 2225.000000  9156.358398  -66972.296875  -57716.316406  9790.066406  -47926.250000  295.549072  732.662292   48.033012  869.475464  -46190.679688  2149.208740
 2226.000000  9289.277344  -67300.937500  -57910.695312  9886.790039  -48023.906250  298.469025  792.584045   48.100838  868.249451  -46285.886719  420.352905
 2227.000000  9156.576172  -67322.406250  -58073.679688  10002.324219  -48071.355469  301.956848  576.673401   48.126705  867.782776  -46332.402344  883.153015
 2228.000000  9277.349609  -67388.671875  -58008.191406  9979.640625  -48028.550781  301.272064  657.482178   48.169067  867.019592  -46288.066406  2058.715332
 2229.000000  9240.605469  -67570.632812  -58224.300781  10021.422852  -48202.878906  302.533417  663.360535   47.973808  870.548523  -46469.449219  1142.139282
 2230.000000  9089.054688  -67047.179688  -57852.968750  9826.942383  -48026.027344  296.662292  500.806976   48.168663  867.026917  -46285.558594  853.258118
 2231.000000  8920.371094  -67009.859375  -57983.058594  10094.408203  -47888.648438  304.736725  300.929962   48.137825  867.582336  -46149.292969  798.107056
 2232.000000  9051.998047  -67273.312500  -58116.886719  10020.996094  -48095.890625  302.520508  418.401245   48.152756  867.313293  -46355.996094  -471.936676
 2233.000000  9084.273438  -67285.921875  -58099.347656  9911.037109  -48188.312500  299.201019  542.470764   48.071526  868.778870  -46451.351562  -620.825256
 2234.000000  9395.248047  -67469.546875  -57979.128906  9881.034180  -48098.093750  298.295258  789.568420   48.015850  869.786255  -46363.144531  211.669266
 2235.000000  9154.862305  -67421.585938  -58164.992188  9997.510742  -48167.480469  301.811523  421.566620   48.151058  867.343872  -46427.648438  -907.175537
 2236.000000  9253.367188  -67457.679688  -58112.523438  9998.111328  -48114.414062  301.829651  599.302368   48.128891  867.743408  -46375.382812  -462.230927
 2237.000000  9282.912109  -67094.687500  -57709.308594  9494.541016  -48214.765625  286.627533  801.606140   48.145588  867.442444  -46475.128906  2963.765381
 2238.000000  9148.744141  -67364.578125  -58119.335938  9986.011719  -48133.324219  301.464386  533.911926   48.098000  868.300720  -46395.406250  736.845642
 2239.000000  9279.181641  -67357.828125  -57983.339844  9821.921875  -48161.417969  296.510742  735.577576   48.053013  869.113586  -46425.125000  -720.073547
 2240.000000  9089.403320  -67249.085938  -58059.125000  9804.759766  -48254.367188  295.992645  476.660004   48.026794  869.588074  -46519.023438  2891.992676
 2241.000000  9433.669922  -67908.148438  -58369.222656  10143.738281  -48225.484375  306.225952  692.383789   48.121208  867.881897  -46486.730469  2605.298096
 2242.000000  9195.431641  -67491.289062  -58195.605469  9895.651367  -48299.953125  298.736542  490.767700   48.105991  868.156433  -46561.746094  -40.734371
 2243.000000  9050.324219  -67189.250000  -58038.734375  9844.900391  -48193.835938  297.204437  478.909576   48.135860  867.617737  -46454.550781  481.898041
 2244.000000  9271.759766  -67542.015625  -58172.484375  9903.133789  -48269.351562  298.962402  529.413391   48.258453  865.413696  -46525.636719  -509.855194
 2245.000000  9338.083984  -67319.195312  -57874.558594  9699.259766  -48175.296875  292.807739  828.954102   48.092720  868.395996  -46437.570312  910.608521
 2246.000000  9336.744141  -67634.296875  -58206.457031  10065.088867  -48141.367188  303.851624  603.211853   48.243881  865.675110  -46398.179688  2408.379639
 2247.000000  9287.842773  -67400.390625  -58010.597656  9860.757812  -48149.839844  297.683136  693.302185   48.196903  866.518860  -46408.351562  -791.248718
 2248.000000  9308.492188  -67549.265625  -58144.707031  9948.654297  -48196.054688  300.336609  606.018066   48.178234  866.854675  -46455.238281  2454.619629
 2249.000000  9179.261719  -67215.921875  -57938.183594  9737.625000  -48200.558594  293.965912  591.044861   48.059326  868.999390  -46464.039062  2529.752197
 2250.000000  9247.527344  -67531.531250  -58186.023438  9989.423828  -48196.601562  301.567383  493.381683   48.261333  865.362061  -46452.781250  593.157104
 2251.000000  9473.123047  -67565.125000  -57995.335938  9843.039062  -48152.296875  297.148224  858.776428   48.169983  867.003113  -46411.781250  273.534607
 2252.000000  9122.199219  -67446.921875  -58232.019531  9925.041016  -48306.976562  299.623779  476.306885   47.975636  870.515320  -46573.480469  151.709335
 2253.000000  9373.753906  -67788.296875  -58311.792969  10047.538086  -48264.253906  303.321777  649.259705   48.168888  867.022827  -46523.777344  866.557373
 2254.000000  9147.306641  -67468.125000  -58218.433594  10043.167969  -48175.265625  303.189850  451.758911   48.166077  867.073486  -46434.890625  -320.985992
 2255.000000  9244.803711  -67347.867188  -58006.644531  9838.815430  -48167.828125  297.020721  634.695862   48.039978  869.349426  -46432.007812  2040.330811
 2256.000000  9358.753906  -67752.882812  -58297.125000  10044.220703  -48252.906250  303.221649  678.749207   47.968857  870.638367  -46519.656250  -1642.600830
 2257.000000  9318.660156  -67568.968750  -58148.101562  9897.126953  -48250.976562  298.781067  724.822021   48.069340  868.818420  -46514.093750  516.267334
 2258.000000  9162.581055  -67348.718750  -58085.621094  9878.288086  -48207.332031  298.212341  589.695496   48.110764  868.070312  -46468.953125  -466.355865
 2259.000000  9469.931641  -67976.187500  -58407.312500  10121.079102  -48286.234375  305.541901  727.912354   47.961494  870.771973  -46553.250000  -523.170776
 2260.000000  9238.361328  -67624.828125  -58288.914062  10044.501953  -48244.414062  303.230133  576.371094   48.158409  867.211487  -46504.316406  997.560242
 2261.000000  9296.351562  -67407.000000  -57998.210938  9746.207031  -48252.003906  294.225006  655.193604   48.063385  868.926025  -46515.339844  1523.648315
 2262.000000  9138.064453  -67258.093750  -58016.144531  9895.639648  -48120.503906  298.736176  501.718597   48.149319  867.375244  -46380.734375  -1191.441406
 2263.000000  9114.896484  -67270.671875  -58054.234375  9893.312500  -48160.921875  298.665924  431.442383   48.250641  865.553833  -46417.488281  1637.421509
 2264.000000  9223.292969  -67410.046875  -58088.355469  10081.661133  -48006.695312  304.351929  541.311707   48.195366  866.546509  -46265.261719  459.275574
 2265.000000  9183.894531  -67338.328125  -58067.117188  9796.471680  -48270.644531  295.742432  498.590729   48.297523  864.713623  -46525.519531  783.450806
 2266.000000  9369.173828  -67642.171875  -58168.066406  9997.861328  -48170.203125  301.822113  653.171692   48.067593  868.849976  -46433.386719  1325.075195
 2267.000000  9150.677734  -67297.421875  -58047.015625  10008.346680  -48038.667969  302.138641  523.628906   48.187962  866.679688  -46297.500000  560.484924
 2268.000000  9146.503906  -67337.953125  -58094.136719  9952.653320  -48141.484375  300.457336  514.082092   48.142494  867.498169  -46401.960938  827.903076
 2269.000000  9229.424805  -67339.593750  -58008.550781  9845.203125  -48163.347656  297.213562  636.679626   48.214798  866.197266  -46421.210938  2589.653076
 2270.000000  9335.896484  -67566.375000  -58143.218750  9910.276367  -48232.941406  299.178040  620.573792   48.279778  865.031433  -46488.457031  2000.204224
 2271.000000  9269.714844  -67610.562500  -58231.605469  10011.857422  -48219.750000  302.244629  573.732239   48.179653  866.829102  -46478.882812  2198.628174
 2272.000000  9112.191406  -67223.859375  -58015.390625  9917.449219  -48097.941406  299.394592  518.176025   48.116467  867.967468  -46359.359375  760.721680
 2273.000000  9080.375977  -67283.468750  -58094.546875  10131.046875  -47963.500000  305.842804  522.948425   47.992695  870.205933  -46229.386719  1441.873779
 2274.000000  9308.591797  -67544.187500  -58129.234375  9966.649414  -48162.585938  300.879852  722.742981   48.016266  869.778748  -46427.621094  -81.281181
 2275.000000  9067.230469  -67168.546875  -57988.714844  9927.605469  -48061.109375  299.701172  488.901215   48.054802  869.081238  -46324.753906  581.754822
 2276.000000  9249.375977  -67349.515625  -57993.171875  9834.351562  -48158.820312  296.885986  653.504456   48.156212  867.251099  -46418.800781  -1294.913330
 2277.000000  9086.142578  -67337.390625  -58147.605469  10076.294922  -48071.312500  304.189911  410.868317   48.151730  867.331787  -46331.453125  -586.393982
 2278.000000  9212.300781  -67205.031250  -57892.125000  9790.162109  -48101.960938  295.551941  682.247742   48.101055  868.245544  -46363.933594   34.903328
 2279.000000  9249.978516  -67343.515625  -57984.015625  9966.734375  -48017.281250  300.882446  768.983643   47.992260  870.213806  -46283.183594  1168.085571
 2280.000000  9231.021484  -67429.015625  -58102.593750  9970.796875  -48131.796875  301.005066  631.724548   47.996670  870.133850  -46397.542969  2074.105469
 2281.000000  9273.805664  -67394.312500  -58015.617188  9917.191406  -48098.425781  299.386810  706.302063   48.057903  869.025146  -46361.957031   60.642815
 2282.000000  9216.006836  -67089.000000  -57777.152344  9799.185547  -47977.968750  295.824371  703.606201   48.087887  868.483276  -46240.417969  995.562012
 2283.000000  8890.083984  -67031.359375  -58042.664062  9939.345703  -48103.320312  300.055603  263.526428   48.210934  866.266724  -46361.324219  -1498.979492
 2284.000000  9262.539062  -67561.281250  -58193.265625  10091.289062  -48101.976562  304.642578  555.536743   48.188766  866.665222  -46360.781250  -562.570618
 2285.000000  9026.618164  -67246.375000  -58119.863281  9998.456055  -48121.406250  301.840057  351.069489   48.164928  867.094116  -46381.070312  1279.580078
 2286.000000  9437.626953  -67649.906250  -58114.191406  10019.636719  -48094.554688  302.479492  845.252747   48.018173  869.744202  -46359.523438  2925.888184
 2287.000000  9156.860352  -67332.937500  -58073.976562  9985.138672  -48088.835938  301.438019  605.455566   48.019108  869.727234  -46353.769531  1656.256470
 2288.000000  9269.005859  -67129.453125  -57751.164062  9660.349609  -48090.812500  291.633087  706.896790   48.144112  867.469055  -46351.230469  4190.918457
 2289.000000  9190.105469  -67363.140625  -58068.972656  9911.117188  -48157.855469  299.203430  537.891418   48.147270  867.412109  -46418.160156  2239.584229
 2290.000000  9137.083984  -67312.570312  -58077.066406  9845.220703  -48231.843750  297.214111  530.428406   47.973392  870.556030  -46498.429688  -12.491726
 2291.000000  9270.811523  -67418.531250  -58047.210938  9976.091797  -48071.117188  301.164917  703.112610   47.999821  870.076721  -46336.750000  960.999146
 2292.000000  9194.109375  -67395.968750  -58093.726562  10074.492188  -48019.234375  304.135498  544.293274   48.128769  867.745605  -46280.207031  2176.801514
 2293.000000  9304.810547  -67325.953125  -57917.027344  9796.392578  -48120.632812  295.740051  764.481506   47.951874  870.946716  -46387.996094  1028.216675
 2294.000000  9061.334961  -67328.132812  -58166.910156  9979.940430  -48186.968750  301.281097  390.028290   48.204956  866.374146  -46445.187500  -284.481354
 2295.000000  9251.300781  -67413.156250  -58063.941406  9896.909180  -48167.031250  298.774506  629.017212   48.119316  867.916016  -46428.343750  -418.308838
 2296.000000  9351.978516  -67500.921875  -58050.253906  9828.081055  -48222.171875  296.696686  673.566956   48.122730  867.854492  -46483.363281  157.160934
 2297.000000  9092.434570  -67313.796875  -58115.261719  9878.109375  -48237.152344  298.206970  352.151947   48.151184  867.341614  -46497.312500  729.565918
 2298.000000  9343.888672  -67642.265625  -58199.316406  10046.321289  -48152.996094  303.285065  623.308777   48.260880  865.370178  -46409.195312  1639.116455
 2299.000000  9379.669922  -67564.703125  -58095.054688  9898.649414  -48196.406250  298.827026  684.314697   48.227722  865.965149  -46453.800781  -2348.177734
 2300.000000  9172.555664  -67594.031250  -58324.347656  10076.787109  -48247.562500  304.204773  451.273651   48.222076  866.066528  -46505.164062  -122.856171
 2301.000000  9082.484375  -67279.570312  -58105.105469  9835.932617  -48269.171875  296.933716  460.733063   48.184750  866.737427  -46528.121094  1212.594727
 2302.000000  9170.716797  -67148.359375  -57870.003906  9717.057617  -48152.945312  293.345032  572.290344   48.111359  868.059570  -46414.546875  -797.294861
 2303.000000  9157.310547  -67330.468750  -58081.437500  9976.207031  -48105.230469  301.168396  567.754211   48.031361  869.505371  -46369.722656  -1167.171021
 2304.000000  9150.949219  -67301.085938  -58046.679688  9889.041016  -48157.640625  298.536987  561.111511   48.011410  869.866699  -46422.851562  -271.724640
 2305.000000  9222.178711  -67556.171875  -58228.578125  10048.156250  -48180.421875  303.340454  508.992279   48.142509  867.497925  -46440.898438  551.656799
 2306.000000  9447.832031  -67549.632812  -57998.664062  9669.210938  -48329.453125  291.900604  808.950989   48.287819  864.887390  -46584.679688  604.829285
 2307.000000  9310.470703  -67871.968750  -58460.871094  10182.823242  -48278.046875  307.405853  510.689240   48.240063  865.743591  -46534.996094  419.122131
 2308.000000  9158.877930  -67492.648438  -58238.812500  10049.904297  -48188.906250  303.393219  485.868073   48.010250  869.887695  -46454.160156  -2009.978394
 2309.000000  9248.705078  -67595.093750  -58243.589844  10097.161133  -48146.429688  304.819855  497.813995   48.225376  866.007263  -46403.910156  2160.946289
 2310.000000  9429.029297  -67569.242188  -58044.207031  9838.269531  -48205.937500  297.004242  880.745300   47.951672  870.950378  -46473.308594  -1216.029907
 2311.000000  9176.990234  -67352.921875  -58084.472656  9908.214844  -48176.257812  299.115814  514.488586   48.147881  867.401123  -46436.539062  -460.474579
 2312.000000  9146.220703  -67459.234375  -58206.292969  9981.943359  -48224.351562  301.341583  435.960449   48.195141  866.550537  -46482.925781   78.853973
 2313.000000  9539.840820  -67784.625000  -58150.191406  9899.580078  -48250.609375  298.855133  906.804443   47.996574  870.135559  -46516.359375   11.727380
 2314.000000  9089.982422  -67376.898438  -58184.265625  10190.775391  -47993.492188  307.645935  441.433197   48.008736  869.915161  -46258.800781  1410.544556
 2315.000000  9184.539062  -67342.796875  -58056.820312  9879.975586  -48176.843750  298.263306  527.308777   48.041027  869.330444  -46440.984375  351.475128
 2316.000000  9366.658203  -67690.328125  -58225.257812  10021.278320  -48203.980469  302.529053  745.326477   48.065598  868.886047  -46467.234375  -961.606140
 2317.000000  9199.072266  -67436.421875  -58144.417969  9963.740234  -48180.679688  300.792053  494.493805   48.085182  868.532166  -46443.226562  658.937073
 2318.000000  9117.152344  -67396.171875  -58182.164062  9932.613281  -48249.550781  299.852356  449.003662   48.048874  869.188477  -46513.410156  769.350769
 2319.000000  9265.573242  -67446.156250  -58081.492188  9943.598633  -48137.894531  300.183990  595.141174   48.129135  867.738953  -46398.851562  -166.423721
 2320.000000  9148.546875  -67503.359375  -58259.023438  10020.809570  -48238.214844  302.514893  509.700775   48.127018  867.777161  -46499.250000  1311.680908
 2321.000000  9217.818359  -67306.687500  -57975.539062  9806.441406  -48169.097656  296.043396  593.553406   48.171139  866.982361  -46428.539062  429.242493
 2322.000000  9009.498047  -67158.562500  -58053.992188  9904.855469  -48149.136719  299.014404  392.282867   48.131493  867.696472  -46410.011719  196.349701
 2323.000000  9276.166016  -67567.687500  -58188.839844  9971.494141  -48217.343750  301.026123  579.709229   48.181908  866.788574  -46476.394531  1414.633057
 2324.000000  9148.690430  -67301.867188  -58058.250000  9904.483398  -48153.765625  299.003143  560.493347   48.027500  869.575256  -46418.394531  657.703491
 2325.000000  9313.296875  -67331.968750  -57905.554688  9697.527344  -48208.027344  292.755432  670.958679   48.207512  866.328186  -46466.152344  1736.899292
 2326.000000  9110.720703  -67369.617188  -58166.417969  10054.550781  -48111.867188  303.533478  393.557129   48.281944  864.992615  -46367.304688  -1265.189819
 2327.000000  9244.195312  -67541.750000  -58202.917969  9967.122070  -48235.796875  300.894135  492.597565   48.261185  865.364746  -46491.984375  1464.130493
 2328.000000  9120.033203  -67421.750000  -58203.902344  10063.820312  -48140.082031  303.813324  370.472382   48.212734  866.234375  -46398.019531  3765.531738
 2329.000000  9463.533203  -67598.687500  -58030.750000  9780.666992  -48250.082031  295.265320  804.171875   48.173019  866.948486  -46509.453125  881.607605
 2330.000000  9433.572266  -67578.484375  -58049.894531  9894.112305  -48155.781250  298.690063  798.798584   48.235626  865.823242  -46412.890625  1166.130981
 2331.000000  9203.642578  -67349.796875  -58044.171875  9843.639648  -48200.531250  297.166351  526.876648   48.190170  866.639954  -46459.285156  559.331848
 2332.000000  9230.160156  -67353.101562  -58020.363281  9953.515625  -48066.847656  300.483368  653.000671   48.173412  866.941406  -46326.207031  2009.895142
 2333.000000  9226.222656  -67556.273438  -58244.367188  10048.555664  -48195.812500  303.352509  523.695312   48.168213  867.034973  -46455.359375  899.882385
 2334.000000  9271.650391  -67555.359375  -58185.375000  9941.339844  -48244.035156  300.115814  649.535706   48.072773  868.756348  -46507.031250  342.883331
 2335.000000  9136.773438  -67476.562500  -58238.964844  10179.710938  -48059.253906  307.311920  438.671661   48.127872  867.761719  -46320.257812  330.874268
 2336.000000  9236.039062  -67308.015625  -57981.417969  9834.634766  -48146.781250  296.894501  666.677734   48.108788  868.106018  -46408.476562  1333.487793
 2337.000000  9404.568359  -67794.843750  -58286.789062  9962.177734  -48324.609375  300.744873  750.179993   48.035015  869.439209  -46588.968750  1817.610229
 2338.000000  9097.525391  -67364.734375  -58162.609375  9997.512695  -48165.097656  301.811584  398.985931   48.157288  867.231689  -46425.039062  527.568054
 2339.000000  9185.434570  -67600.867188  -58318.601562  10028.893555  -48289.707031  302.758942  484.329254   48.216969  866.158264  -46547.492188  201.113464
 2340.000000  9206.297852  -67541.171875  -58225.546875  10090.554688  -48134.992188  304.620392  590.199890   47.989342  870.266724  -46401.000000  -21.757698
 2341.000000  9188.011719  -67551.500000  -58263.226562  10170.876953  -48092.351562  307.045227  492.268066   48.137703  867.584534  -46353.000000  1773.154907
 2342.000000  9400.175781  -67661.890625  -58154.820312  9945.145508  -48209.675781  300.230682  734.899109   48.199093  866.479492  -46468.105469  1910.179077
 2343.000000  9214.625977  -67457.242188  -58141.609375  9842.443359  -48299.164062  297.130249  584.511841   48.104256  868.187744  -46561.023438  -669.410217
 2344.000000  9178.837891  -67406.953125  -58130.125000  9930.451172  -48199.671875  299.787079  447.942963   48.189865  866.645447  -46458.437500  2044.343628
 2345.000000  9064.773438  -67421.242188  -58254.113281  9934.021484  -48320.093750  299.894867  391.661957   48.071442  868.780396  -46583.136719  1059.134399
 2346.000000  9300.343750  -67604.968750  -58201.609375  10008.499023  -48193.109375  302.143250  654.436340   48.029385  869.541138  -46457.671875  853.978882
 2347.000000  9487.021484  -67715.640625  -58132.898438  9860.252930  -48272.644531  297.667908  881.516602   48.048267  869.199402  -46536.523438  -397.664948
 2348.000000  9394.550781  -67450.640625  -57953.867188  9807.971680  -48145.894531  296.089600  868.982727   48.078251  868.657349  -46408.691406  -429.339233
 2349.000000  9089.274414  -67381.687500  -58196.269531  9970.763672  -48225.507812  301.004059  388.539429   48.104527  868.182861  -46487.355469  1954.431152
 2350.000000  9192.919922  -67334.781250  -58036.992188  9907.845703  -48129.148438  299.104675  559.141479   48.199661  866.469299  -46387.558594  229.470123
 2351.000000  9253.954102  -67470.898438  -58113.269531  9895.560547  -48217.710938  298.733795  590.862122   48.228844  865.945007  -46475.066406  -904.003784
 2352.000000  9265.113281  -67537.781250  -58175.640625  10063.085938  -48112.554688  303.791168  552.656189   48.188461  866.670654  -46371.371094  -209.865677
 2353.000000  9221.829102  -67194.734375  -57862.363281  9713.458008  -48148.906250  293.236359  695.966614   48.149185  867.377625  -46409.140625  2087.038330
 2354.000000  9263.052734  -67303.890625  -57940.394531  9827.718750  -48112.675781  296.685730  656.713989   48.215645  866.182068  -46370.507812  -110.121284
 2355.000000  9101.928711  -67233.421875  -58035.488281  9787.548828  -48247.937500  295.473053  460.467194   48.150055  867.362000  -46508.140625  2285.265625
 2356.000000  9241.937500  -67214.718750  -57866.250000  9653.013672  -48213.234375  291.411621  708.770081   48.059109  869.003357  -46476.722656  -489.026855
 2357.000000  9068.843750  -67418.664062  -58247.996094  9946.464844  -48301.531250  300.270508  441.074493   48.006054  869.963745  -46566.937500  384.618866
 2358.000000  9406.398438  -67602.046875  -58088.335938  9781.160156  -48307.175781  295.280182  781.382568   48.095276  868.349854  -46569.359375  2633.362305
 2359.000000  9151.609375  -67374.437500  -58130.300781  9849.808594  -48280.492188  297.352600  556.742432   48.037388  869.396301  -46544.765625  1818.670166
 2360.000000  9239.292969  -67425.109375  -58088.691406  9992.701172  -48095.992188  301.666321  539.496765   48.107166  868.135254  -46357.746094  1933.184937
 2361.000000  9063.189453  -67260.335938  -58101.855469  9961.758789  -48140.097656  300.732239  438.227875   48.159142  867.198303  -46399.972656  616.609314
 2362.000000  9178.126953  -67344.015625  -58064.667969  9936.440430  -48128.226562  299.967896  472.260406   48.246082  865.635620  -46384.960938  1481.211792
 2363.000000  9275.062500  -67633.140625  -58262.183594  10026.017578  -48236.164062  302.672119  604.631531   48.214050  866.210693  -46494.054688  591.061340
 2364.000000  9296.692383  -67661.054688  -58272.902344  10068.840820  -48204.062500  303.964905  673.242188   48.071728  868.775208  -46467.093750  1543.925781
 2365.000000  9108.731445  -67492.578125  -58301.992188  10042.171875  -48259.820312  303.159790  370.845947   48.088585  868.470703  -46522.242188  163.878555
 2366.000000  9375.126953  -67548.375000  -58079.957031  9922.634766  -48157.320312  299.551117  767.591370   48.240459  865.736511  -46414.257812  -2811.909668
 2367.000000  9070.125977  -67433.906250  -58261.898438  10099.081055  -48162.816406  304.877808  345.808105   48.245609  865.644104  -46419.566406  2539.282715
 2368.000000  9111.875000  -67176.359375  -57957.984375  9735.000000  -48222.984375  293.886688  523.056458   48.118282  867.934692  -46484.335938  600.088867
 2369.000000  9190.894531  -67412.656250  -58119.613281  9888.473633  -48231.140625  298.519836  510.051910   48.199612  866.470215  -46489.550781  982.000061
 2370.000000  9173.289062  -67535.882812  -58271.527344  10144.230469  -48127.296875  306.240814  485.414642   48.157951  867.219727  -46387.214844  -1566.972046
 2371.000000  9318.396484  -67596.429688  -58173.742188  10023.524414  -48150.218750  302.596863  690.576660   47.992260  870.213806  -46416.121094  932.279358
 2372.000000  9094.960938  -67355.304688  -58152.011719  10163.742188  -47988.269531  306.829834  434.119141   48.072975  868.752686  -46251.257812   52.070053
 2373.000000  9371.027344  -67529.343750  -58057.503906  10001.415039  -48056.089844  301.929382  735.772156   48.120895  867.887573  -46317.347656  792.128174
 2374.000000  9399.166016  -67617.257812  -58116.625000  9982.974609  -48133.648438  301.372711  796.330383   48.002357  870.030762  -46399.187500  803.030945
 2375.000000  9421.393555  -67530.664062  -58004.429688  9780.534180  -48223.894531  295.261292  795.029358   48.132320  867.681580  -46484.738281  -290.553284
 2376.000000  9369.052734  -67618.328125  -58153.179688  10027.687500  -48125.492188  302.722534  744.112549   47.993500  870.191284  -46391.351562  2311.194580
 2377.000000  9270.916016  -67443.609375  -58070.449219  9954.245117  -48116.203125  300.505402  593.174255   48.275105  865.115173  -46371.886719  2745.271240
 2378.000000  9516.544922  -67820.171875  -58200.488281  9994.910156  -48205.578125  301.733032  750.863770   48.255474  865.467102  -46461.972656  1539.477905
 2379.000000  9239.703125  -67487.718750  -58148.066406  9963.894531  -48184.171875  300.796692  546.852051   48.196667  866.523132  -46442.691406  2996.658203
 2380.000000  9181.623047  -67120.781250  -57837.460938  9754.094727  -48083.367188  294.463135  627.576904   48.187641  866.685425  -46342.210938  632.502380
 2381.000000  9239.316406  -67526.882812  -58185.035156  9971.529297  -48213.507812  301.027191  584.987244   48.178753  866.845337  -46472.671875  1571.496216
 2382.000000  9253.789062  -67544.859375  -58192.125000  9910.302734  -48281.820312  299.178833  557.382629   48.135319  867.627502  -46542.554688  622.947205
 2383.000000  9171.874023  -67325.546875  -58057.281250  9920.837891  -48136.445312  299.496887  563.133118   48.071148  868.785706  -46399.500000  -126.557976
 2384.000000  9197.937500  -67496.664062  -58200.324219  9999.824219  -48200.500000  301.881378  587.943909   48.088551  868.471313  -46462.925781  498.327301
 2385.000000  9287.068359  -67456.875000  -58069.488281  9864.250977  -48205.238281  297.788605  719.016113   48.061558  868.959045  -46468.636719  423.570679
 2386.000000  9316.851562  -67260.312500  -57835.421875  9677.761719  -48157.660156  292.158722  756.210632   48.117458  867.949585  -46419.039062  -1158.695190
 2387.000000  9224.343750  -67658.046875  -58343.511719  10044.890625  -48298.621094  303.241852  512.328369   48.028248  869.561707  -46563.226562  2375.323730
 2388.000000  9271.626953  -67410.781250  -58050.523438  9860.457031  -48190.066406  297.674072  634.638733   48.166142  867.072266  -46449.687500  2527.207764
 2389.000000  9112.074219  -67467.625000  -58258.316406  10060.798828  -48197.515625  303.722107  390.437836   48.129971  867.723938  -46458.445312  1353.454956
 2390.000000  9158.877930  -67427.796875  -58166.425781  10014.563477  -48151.863281  302.326324  520.506836   48.165951  867.075745  -46411.492188  2849.916016
 2391.000000  9216.548828  -67399.468750  -58081.511719  9939.108398  -48142.402344  300.048431  599.921570   48.043289  869.289490  -46406.460938  834.388184
 2392.000000  9298.814453  -67614.265625  -58215.890625  10060.124023  -48155.765625  303.701752  636.484863   48.096664  868.324829  -46417.898438  840.388062
 2393.000000  9232.977539  -67461.414062  -58131.457031  9959.772461  -48171.683594  300.672272  575.504822   48.190384  866.636108  -46430.429688  1697.672852
 2394.000000  9303.620117  -67312.078125  -57905.589844  9854.064453  -48051.523438  297.481079  753.080383   48.172012  866.966614  -46310.933594  1938.525269
 2395.000000  9203.220703  -67328.656250  -58023.523438  9885.222656  -48138.300781  298.421692  571.454407   48.088154  868.478455  -46400.738281  2142.322998
 2396.000000  9284.525391  -67455.734375  -58072.480469  10039.665039  -48032.816406  303.084106  693.745850   48.080822  868.610901  -46295.519531  1582.627319
 2397.000000  9358.025391  -67616.000000  -58158.945312  10007.642578  -48151.304688  302.117401  657.075012   48.181320  866.799133  -46410.378906  1507.985352
 2398.000000  9092.709961  -67407.226562  -58208.562500  10080.466797  -48128.093750  304.315857  398.660431   48.113934  868.013123  -46389.601562  4140.690430
 2399.000000  9036.765625  -67166.312500  -58027.125000  9993.310547  -48033.812500  301.684692  415.399933   48.194496  866.562134  -46292.410156  1401.647705
 2400.000000  9101.292969  -67354.921875  -58159.597656  9936.169922  -48223.429688  299.959717  405.361542   48.154438  867.283020  -46483.472656  255.125198
 2401.000000  9309.582031  -67791.546875  -58380.316406  10213.728516  -48166.585938  308.338867  594.244446   48.124889  867.815552  -46427.699219  1043.044556
 2402.000000  9281.246094  -67556.367188  -58184.230469  9958.169922  -48226.062500  300.623871  543.292664   48.156750  867.241394  -46486.023438  -794.919189
 2403.000000  9321.131836  -67806.828125  -58388.058594  10144.658203  -48243.398438  306.253723  556.567200   48.164249  867.106323  -46503.089844  -565.122131
 2404.000000  9424.054688  -67752.796875  -58224.035156  9975.360352  -48248.675781  301.142853  739.374207   48.150196  867.359436  -46508.875000  2484.168701
 2405.000000  9248.001953  -67433.281250  -58076.453125  9958.324219  -48118.128906  300.628540  586.682312   48.275002  865.117065  -46373.816406  -796.510010
 2406.000000  9306.176758  -67578.484375  -58169.613281  9995.078125  -48174.535156  301.738098  680.518372   48.140240  867.538818  -46435.093750  993.789001
 2407.000000  9327.947266  -67547.992188  -58109.929688  9905.839844  -48204.089844  299.044067  645.576965   48.217644  866.146179  -46461.851562  -3006.751953
 2408.000000  9309.773438  -67534.187500  -58130.617188  10011.157227  -48119.460938  302.223511  586.405090   48.305984  864.562195  -46374.031250  1804.657227
 2409.000000  9199.604492  -67366.968750  -58063.238281  10008.839844  -48054.398438  302.153534  499.763580   48.326759  864.190491  -46308.214844  2355.413330
 2410.000000  9389.565430  -67760.820312  -58274.867188  10120.470703  -48154.398438  305.523529  657.026550   48.266125  865.276123  -46410.406250  819.391785
 2411.000000  9159.557617  -67459.250000  -58193.726562  10047.355469  -48146.371094  303.316284  461.609467   48.047245  869.217896  -46410.289062  294.951355
 2412.000000  9253.861328  -67136.140625  -57778.945312  9732.351562  -48046.593750  293.806732  825.966309   48.061600  868.958313  -46309.992188  1683.679810
 2413.000000  9465.279297  -67620.203125  -58055.640625  9881.401367  -48174.238281  298.306335  889.800476   48.122883  867.851746  -46435.421875  2824.568359
 2414.000000  9033.226562  -67172.304688  -58034.941406  9980.609375  -48054.332031  301.301300  316.830292   48.226120  865.993896  -46311.785156  -420.407623
 2415.000000  9273.486328  -67329.937500  -57958.265625  9756.869141  -48201.398438  294.546875  699.248230   48.066601  868.867920  -46464.617188  2451.360840
 2416.000000  9160.058594  -67485.265625  -58219.687500  10004.879883  -48214.808594  302.033997  417.959229   48.213066  866.228394  -46472.734375  1201.596313
 2417.000000  9321.525391  -67859.578125  -58437.636719  10187.382812  -48250.253906  307.543518  515.609558   48.137177  867.593994  -46510.921875  3877.469971
 2418.000000  9344.693359  -67506.750000  -58064.164062  9834.158203  -48230.007812  296.880127  707.022888   48.046574  869.230042  -46493.949219  3161.265381
 2419.000000  9325.248047  -67392.718750  -57970.039062  9707.990234  -48262.046875  293.071289  726.537109   48.075325  868.710205  -46524.949219  -155.883575
 2420.000000  9181.625000  -67370.960938  -58085.796875  9902.166016  -48183.632812  298.933197  487.063385   48.157093  867.235229  -46443.582031  1052.479492
 2421.000000  9377.945312  -67760.695312  -58287.277344  10051.784180  -48235.492188  303.449982  638.374939   48.241657  865.715027  -46492.386719  269.741699
 2422.000000  9283.339844  -67346.375000  -57964.511719  9732.501953  -48232.007812  293.811279  676.658752   48.102608  868.217529  -46493.925781  -1341.370850
 2423.000000  9161.708984  -67385.656250  -58127.546875  9899.895508  -48227.652344  298.864655  548.108765   48.148029  867.398438  -46487.929688  -322.259613
 2424.000000  9038.691406  -67255.382812  -58117.101562  9942.738281  -48174.363281  300.158020  409.380096   48.015511  869.792419  -46439.425781  1963.330078
 2425.000000  9280.321289  -67337.453125  -57955.082031  9772.917969  -48182.164062  295.031372  707.634094   48.145306  867.447510  -46442.539062  473.208038
 2426.000000  9174.380859  -67442.820312  -58155.031250  9947.852539  -48207.179688  300.312408  512.888611   48.201145  866.442627  -46465.535156  1879.415894
 2427.000000  9209.074219  -67406.492188  -58088.308594  9928.781250  -48159.527344  299.736664  577.797485   48.239132  865.760315  -46416.511719  1079.237793
 2428.000000  9366.347656  -67604.921875  -58141.027344  9901.293945  -48239.734375  298.906860  654.629333   48.275661  865.105225  -46495.398438  1466.959595
 2429.000000  9018.611328  -67209.125000  -58095.773438  9848.132812  -48247.640625  297.302002  388.455658   48.084816  868.538757  -46510.199219  -385.748505
 2430.000000  9205.195312  -67285.625000  -57972.000000  9910.205078  -48061.796875  299.175873  721.387695   47.981560  870.407837  -46328.085938  -284.479126
 2431.000000  9265.833008  -67450.515625  -58081.359375  9949.451172  -48131.906250  300.360687  629.993835   48.200851  866.447876  -46390.273438  2813.344482
 2432.000000  9217.919922  -67600.210938  -58277.394531  10133.551758  -48143.843750  305.918427  473.612549   48.175240  866.908569  -46403.136719  1437.939209
 2433.000000  9283.689453  -67542.359375  -58155.441406  9957.010742  -48198.429688  300.588898  663.823303   48.063129  868.930664  -46461.773438  -360.216949
 2434.000000  9256.341797  -67548.734375  -58194.925781  9966.630859  -48228.296875  300.879303  572.473389   48.227402  865.970886  -46485.703125  463.322083
 2435.000000  9036.046875  -67092.750000  -57961.367188  10022.964844  -47938.402344  302.579956  471.324463   47.956940  870.854675  -46205.582031  1744.249512
 2436.000000  9328.191406  -67454.632812  -58026.972656  9936.253906  -48090.718750  299.962280  704.087158   48.060425  868.979553  -46354.160156  1594.531128
 2437.000000  9171.398438  -67266.210938  -57991.003906  9873.034180  -48117.968750  298.053741  548.170105   48.138462  867.570862  -46378.589844  1303.620728
 2438.000000  9101.105469  -67242.156250  -58025.683594  9911.641602  -48114.042969  299.219269  517.137207   48.029129  869.545776  -46378.613281  827.856506
 2439.000000  9370.683594  -67666.484375  -58195.878906  10009.543945  -48186.335938  302.174805  723.394348   48.114727  867.998840  -46447.816406  2054.111572
 2440.000000  9329.463867  -67378.062500  -57934.636719  9773.085938  -48161.550781  295.036438  800.449707   48.131863  867.689819  -46422.410156  536.481689
 2441.000000  9353.224609  -67525.765625  -58073.242188  9944.563477  -48128.679688  300.213135  756.647034   48.103970  868.192932  -46390.546875  2326.241943
 2442.000000  9107.596680  -67277.953125  -58066.519531  10061.125000  -48005.394531  303.731964  369.901947   48.267387  865.253540  -46261.359375  1526.029541
 2443.000000  9356.814453  -67503.968750  -58041.511719  9872.259766  -48169.250000  298.030365  712.993713   48.186939  866.698059  -46428.121094  2171.434326
 2444.000000  9367.427734  -67470.078125  -57989.410156  9885.257812  -48104.152344  298.422760  760.195862   48.135666  867.621277  -46364.875000  2112.588867
 2445.000000  9310.185547  -67510.117188  -58095.781250  9918.921875  -48176.859375  299.439026  673.682678   48.006573  869.954346  -46442.246094  1138.415649
 2446.000000  9307.185547  -67272.773438  -57852.996094  9716.681641  -48136.312500  293.333679  803.639832   48.088322  868.475464  -46398.746094  472.052460
 2447.000000  9356.513672  -67423.312500  -57962.632812  9800.883789  -48161.750000  295.875610  766.408875   48.009880  869.894409  -46427.015625  2382.160156
 2448.000000  9024.550781  -67244.828125  -58123.433594  10062.001953  -48061.429688  303.758423  369.090729   48.103645  868.198792  -46323.308594  1191.307495
 2449.000000  9139.066406  -67445.140625  -58196.496094  10087.255859  -48109.242188  304.520813  502.392181   48.107117  868.136169  -46370.996094  271.392181
 2450.000000  9155.841797  -67100.500000  -57849.125000  9738.494141  -48110.632812  293.992157  669.541992   48.148457  867.390747  -46370.894531  -637.424561
 2451.000000  9341.634766  -67448.390625  -58007.132812  9841.027344  -48166.105469  297.087494  780.492371   47.994553  870.172241  -46431.925781  1069.913940
 2452.000000  9005.503906  -67296.609375  -58187.898438  10025.464844  -48162.433594  302.655426  306.505005   48.223366  866.043396  -46419.988281  948.584351
 2453.000000  8979.169922  -67336.250000  -58262.347656  10021.383789  -48240.964844  302.532227  254.961166   48.140572  867.532837  -46501.511719  -1431.814087
 2454.000000  9119.238281  -67429.453125  -58205.621094  10059.833984  -48145.789062  303.692993  463.741547   48.139446  867.553101  -46406.375000  -1284.638550
 2455.000000  9068.438477  -67296.367188  -58131.484375  10124.343750  -48007.140625  305.640442  418.393219   48.269596  865.213928  -46263.023438  3891.314453
 2456.000000  9258.906250  -67300.343750  -57936.246094  9837.191406  -48099.054688  296.971710  644.170898   48.293690  864.782288  -46354.066406  1789.839600
 2457.000000  9348.845703  -67505.335938  -58053.457031  9912.011719  -48141.445312  299.230438  770.890442   48.152283  867.321838  -46401.566406  2225.722656
 2458.000000  9095.083984  -67407.125000  -58207.136719  10074.363281  -48132.773438  304.131592  355.484375   48.226055  865.995056  -46390.230469  1940.020386
 2459.000000  9257.075195  -67279.781250  -57915.792969  9880.929688  -48034.863281  298.292114  649.763367   48.133049  867.668396  -46295.679688  1311.395752
 2460.000000  9043.679688  -67263.781250  -58123.785156  10087.069336  -48036.714844  304.515198  395.652008   48.199677  866.468994  -46295.125000  788.261353
 2461.000000  9308.582031  -67494.140625  -58086.238281  10016.809570  -48069.429688  302.394135  689.921082   48.081089  868.606079  -46332.125000  2654.612793
 2462.000000  9273.284180  -67602.726562  -58222.535156  10078.774414  -48143.761719  304.264771  550.406311   48.080605  868.614868  -46406.472656  3712.602051
 2463.000000  9176.749023  -67507.320312  -58231.722656  9977.466797  -48254.257812  301.206421  461.778473   48.046612  869.229370  -46518.199219  2220.128662
 2464.000000  9296.205078  -67661.062500  -58262.371094  10155.320312  -48107.050781  306.575592  599.185547   48.264019  865.313904  -46363.136719  521.120239
 2465.000000  9278.810547  -67438.867188  -58049.375000  9890.736328  -48158.640625  298.588165  651.793884   48.092316  868.403320  -46420.929688  2116.898682
 2466.000000  9122.355469  -67256.312500  -58029.433594  10024.040039  -48005.394531  302.612427  516.671143   48.227619  865.966980  -46262.792969  -391.418579
 2467.000000  9067.715820  -67118.421875  -57948.765625  9903.210938  -48045.554688  298.964752  493.896759   48.141300  867.519714  -46306.074219  2667.178467
 2468.000000  9177.101562  -67288.359375  -58011.429688  9842.617188  -48168.812500  297.135498  604.192383   48.037975  869.385681  -46433.066406  -1023.725647
 2469.000000  9177.160156  -67348.359375  -58073.117188  9868.188477  -48204.929688  297.907471  446.124115   48.233341  865.864258  -46462.121094  2113.772705
 2470.000000  9357.369141  -67552.750000  -58094.035156  10024.432617  -48069.601562  302.624268  719.818542   48.188057  866.677979  -46328.429688  2857.567139
 2471.000000  9414.710938  -67540.562500  -58015.984375  9847.376953  -48168.609375  297.279205  804.637695   48.266323  865.272583  -46424.609375  2141.927734
 2472.000000  9165.578125  -67301.414062  -58035.449219  9925.091797  -48110.359375  299.625305  507.034790   48.122097  867.865906  -46371.570312  -2181.377197
 2473.000000  9167.495117  -67492.000000  -58228.332031  9987.373047  -48240.960938  301.505493  441.318726   48.178837  866.843811  -46500.125000  437.810547
 2474.000000  9071.037109  -67206.992188  -58032.898438  9919.762695  -48113.136719  299.464417  461.400970   48.136833  867.600220  -46373.816406  -970.755249
 2475.000000  9302.496094  -67614.703125  -58210.816406  10079.927734  -48130.890625  304.299591  575.270020   48.194042  866.570312  -46389.503906  438.165314
 2476.000000  9119.709961  -67510.156250  -58297.550781  10160.085938  -48137.464844  306.719452  402.857330   48.208839  866.304321  -46395.542969  2313.789551
 2477.000000  9218.501953  -67241.187500  -57920.562500  9813.330078  -48107.234375  296.251373  622.174866   48.127094  867.775757  -46368.265625   -1.098516
 2478.000000  9413.332031  -67823.187500  -58310.800781  10109.541016  -48201.257812  305.193573  646.932800   48.234909  865.836121  -46458.394531  1078.189697
 2479.000000  9243.987305  -67667.750000  -58315.496094  10086.066406  -48229.429688  304.484894  529.378723   48.236053  865.815552  -46486.523438  1270.409668
 2480.000000  9027.479492  -67040.226562  -57917.316406  9756.292969  -48161.023438  294.529480  417.872070   48.215954  866.176514  -46418.843750  1717.323975
 2481.000000  9242.108398  -67631.156250  -58284.132812  10097.519531  -48186.613281  304.830658  484.562500   48.223469  866.041504  -46444.164062  2118.383057
 2482.000000  9306.119141  -67556.546875  -58149.015625  9924.931641  -48224.085938  299.620453  644.288330   48.103611  868.199402  -46485.964844  1338.404541
 2483.000000  9066.187500  -67283.937500  -58117.367188  9928.130859  -48189.234375  299.717041  389.176666   48.131920  867.688782  -46450.093750  1726.289185
 2484.000000  9368.289062  -67760.312500  -58293.796875  10036.501953  -48257.296875  302.988617  725.670410   48.112965  868.030640  -46518.839844  1696.451172
 2485.000000  9364.644531  -67503.320312  -58027.375000  9862.759766  -48164.617188  297.743591  750.523865   48.300522  864.659973  -46419.382812  216.568329
 2486.000000  9284.323242  -67561.109375  -58178.992188  9962.245117  -48216.746094  300.746918  622.926025   48.171925  866.968201  -46476.160156  1558.998535
 2487.000000  9282.824219  -67255.007812  -57870.445312  9839.816406  -48030.628906  297.050934  685.512268   48.176579  866.884460  -46289.875000   44.995056
 2488.000000  9202.585938  -67402.515625  -58103.152344  9907.041992  -48196.109375  299.080414  580.229248   48.186882  866.699097  -46454.980469  -77.535835
 2489.000000  9095.262695  -67142.257812  -57949.441406  9751.031250  -48198.410156  294.370636  512.166809   48.130802  867.708923  -46459.308594    1.348758
 2490.000000  9112.128906  -67176.093750  -57956.402344  9811.543945  -48144.859375  296.197449  500.244965   48.132877  867.671509  -46405.683594  1715.993408
 2491.000000  9420.000000  -67749.179688  -58230.238281  10018.728516  -48211.507812  302.452057  707.176941   48.219055  866.120789  -46469.218750  -3204.149902
 2492.000000  9457.570312  -67405.828125  -57839.875000  9753.056641  -48086.820312  294.431793  874.155090   48.264656  865.302490  -46342.882812  -676.756042
[truncated: 1,203,202 more chars]
