# Supplementary material for: Data for exploring the effect of parameters on decomposition of gas hydrate structure I
Source: Data Brief. 2018 Apr 11;18:1247–51. doi: 10.1016/j.dib.2018.04.015 (PMC5996948; doi:10.1016/j.dib.2018.04.015)
Supplement: Supplementary file 2 — Supplementary material [file mmc2.zip › data/data/temperature 300 K/cage occupancy 80/msdow.xvg]

# This file was created Mon Jan 23 21:34:21 2017
# Created by:
# GROMACS:      gmx msd, VERSION 5.0.2
# Executable:   /usr/bin/gmx
# Library dir:  /usr/share/gromacs/top
# Command line:
#   g_msd -f run.xtc -n ind.ndx -s run.tpr -o msdow10.xvg -b 9000 -e 10000
# g_msd is part of G R O M A C S:
#
# Gromacs Runs On Most of All Computer Systems
#
@    title "Mean Square Displacement"
@    xaxis  label "Time (ps)"
@    yaxis  label "MSD (nm\S2\N)"
@TYPE xy
# MSD gathered over 1000 ps with 101 restarts
# Diffusion constants fitted from time 100 to 900 ps
# D[        O*] = 4.5448 (+/- 0.0614) (1e-5 cm^2/s)
         0           0
  0.200195  0.00655737
  0.400391   0.0146073
  0.599609   0.0216757
  0.799805   0.0283283
         1   0.0349039
    1.2002   0.0413701
   1.40039     0.04781
   1.59961   0.0541499
    1.7998   0.0605161
         2   0.0669856
    2.2002   0.0733314
   2.40039   0.0797461
   2.59961   0.0861212
    2.7998   0.0923057
         3   0.0986068
    3.2002    0.105012
   3.40039    0.111141
   3.59961    0.117188
    3.7998     0.12322
         4    0.129526
    4.2002    0.135731
   4.40039    0.141891
   4.59961    0.148308
    4.7998    0.154662
         5    0.160883
    5.2002    0.167007
   5.40039    0.173054
   5.59961    0.179497
    5.7998     0.18579
         6    0.191827
    6.2002    0.197817
   6.40039    0.203832
   6.59961    0.210029
    6.7998    0.216202
         7    0.221999
    7.2002     0.22773
   7.40039    0.233622
   7.59961    0.239521
    7.7998    0.245499
         8      0.2517
    8.2002    0.257912
   8.40039    0.264122
   8.59961    0.270221
    8.7998    0.276288
         9     0.28229
    9.2002    0.288364
   9.40039    0.294082
   9.59961    0.300002
    9.7998    0.306031
        10    0.312133
   10.2002    0.318049
   10.4004       0.324
   10.5996    0.330047
   10.7998    0.335955
        11    0.341955
   11.2002    0.347608
   11.4004    0.353265
   11.5996    0.358982
   11.7998    0.364578
        12    0.370902
   12.2002    0.376875
   12.4004    0.383024
   12.5996    0.388924
   12.7998    0.394891
        13    0.400892
   13.2002    0.406827
   13.4004    0.412702
   13.5996    0.418517
   13.7998    0.424221
        14    0.430404
   14.2002    0.436496
   14.4004    0.442055
   14.5996    0.448175
   14.7998    0.453888
        15    0.459822
   15.2002    0.465905
   15.4004    0.471449
   15.5996    0.477541
   15.7998    0.483733
        16    0.489592
   16.2002    0.495337
   16.4004    0.501043
   16.5996    0.507248
   16.7998    0.513046
        17    0.518671
   17.2002    0.524255
   17.4004    0.529693
   17.5996    0.535107
   17.7998    0.540854
        18    0.546884
   18.2002    0.552779
   18.4004    0.558683
   18.5996    0.564551
   18.7998    0.570275
        19    0.576158
   19.2002    0.582175
   19.4004    0.587943
   19.5996    0.593267
   19.7998    0.599448
        20    0.605549
   20.2002     0.61128
   20.4004    0.616854
   20.5996    0.622777
   20.7998    0.628789
        21    0.634793
   21.2002    0.640502
   21.4004    0.645918
   21.5996    0.651593
   21.7998    0.657158
        22    0.663587
   22.2002    0.669627
   22.4004    0.675936
   22.5996    0.681883
   22.7998    0.687518
        23    0.693294
   23.2002    0.699193
   23.4004    0.704828
   23.5996    0.710358
   23.7998    0.716056
        24    0.722148
   24.2002     0.72836
   24.4004    0.734258
   24.5996    0.740099
   24.7998    0.745624
        25      0.7515
   25.2002     0.75747
   25.4004    0.762802
   25.5996    0.768672
   25.7998    0.775044
        26    0.780809
   26.2002    0.786132
   26.4004     0.79164
   26.5996    0.797596
   26.7998    0.802941
        27     0.80823
   27.2002    0.813896
   27.4004    0.819393
   27.5996    0.824878
   27.7998     0.83072
        28    0.836661
   28.2002    0.842302
   28.4004    0.848053
   28.5996    0.853609
   28.7998    0.859398
        29    0.865125
   29.2002    0.871015
   29.4004     0.87665
   29.5996    0.881856
   29.7998    0.887876
        30    0.893742
   30.2002    0.898953
   30.4004    0.904149
   30.5996    0.910134
   30.7998    0.916032
        31    0.922419
   31.2002    0.928034
   31.4004    0.933198
   31.5996    0.938643
   31.7998    0.943966
        32    0.950519
   32.2002    0.956171
   32.4004    0.962365
   32.5996    0.968395
   32.7998    0.973752
        33    0.979333
   33.2002    0.985128
   33.4004      0.9905
   33.5996    0.996208
   33.7998      1.0019
        34     1.00796
   34.2002     1.01385
   34.4004     1.01984
   34.5996     1.02583
   34.7998     1.03142
        35     1.03717
   35.2002     1.04318
   35.4004     1.04845
   35.5996     1.05419
   35.7998     1.06058
        36     1.06629
   36.2002     1.07145
   36.4004     1.07693
   36.5996     1.08293
   36.7998     1.08811
        37      1.0935
   37.2002     1.09934
   37.4004     1.10464
   37.5996     1.10993
   37.7998     1.11575
        38     1.12165
   38.2002     1.12742
   38.4004     1.13327
   38.5996     1.13854
   38.7998     1.14419
        39     1.15005
   39.2002     1.15564
   39.4004     1.16117
   39.5996     1.16605
   39.7998     1.17198
        40     1.17761
   40.2002     1.18294
   40.4004     1.18809
   40.5996     1.19401
   40.7998     1.19988
        41     1.20634
   41.2002     1.21199
   41.4004     1.21672
   41.5996      1.2222
   41.7998     1.22749
        42     1.23404
   42.2002      1.2396
   42.4004      1.2458
   42.5996     1.25175
   42.7998     1.25674
        43     1.26248
   43.2002      1.2683
   43.4004     1.27353
   43.5996     1.27914
   43.7998     1.28482
        44     1.29118
   44.2002      1.2969
   44.4004     1.30306
   44.5996     1.30879
   44.7998     1.31422
        45     1.31995
   45.2002     1.32556
   45.4004     1.33059
   45.5996     1.33612
   45.7998     1.34255
        46     1.34807
   46.2002     1.35322
   46.4004     1.35849
   46.5996      1.3644
   46.7998     1.36931
        47     1.37435
   47.2002     1.38013
   47.4004     1.38533
   47.5996     1.39054
   47.7998     1.39641
        48      1.4024
   48.2002     1.40817
   48.4004     1.41415
   48.5996     1.41931
   48.7998     1.42503
        49     1.43091
   49.2002     1.43652
   49.4004     1.44225
   49.5996     1.44725
   49.7998     1.45337
        50     1.45912
   50.2002      1.4644
   50.4004     1.46932
   50.5996     1.47521
   50.7998     1.48098
        51      1.4876
   51.2002     1.49319
   51.4004     1.49771
   51.5996      1.5032
   51.7998     1.50858
        52     1.51506
   52.2002     1.52065
   52.4004     1.52703
   52.5996     1.53296
   52.7998     1.53751
        53     1.54346
   53.2002     1.54947
   53.4004     1.55464
   53.5996     1.56028
   53.7998     1.56606
        54      1.5725
   54.2002     1.57819
   54.4004     1.58449
   54.5996     1.59018
   54.7998     1.59565
        55     1.60156
   55.2002     1.60718
   55.4004     1.61222
   55.5996      1.6177
   55.7998     1.62401
        56     1.62962
   56.2002     1.63457
   56.4004     1.64013
   56.5996     1.64612
   56.7998     1.65066
        57     1.65542
   57.2002     1.66138
   57.4004     1.66671
   57.5996     1.67192
   57.7998     1.67773
        58     1.68368
   58.2002     1.68974
   58.4004     1.69572
   58.5996     1.70088
   58.7998     1.70665
        59     1.71241
   59.2002      1.7179
   59.4004      1.7236
   59.5996     1.72831
   59.7998     1.73429
        60     1.74007
   60.2002     1.74528
   60.4004     1.75048
   60.5996     1.75612
   60.7998      1.7617
        61     1.76834
   61.2002     1.77397
   61.4004      1.7783
   61.5996     1.78357
   61.7998     1.78866
        62     1.79478
   62.2002      1.8003
   62.4004     1.80659
   62.5996      1.8126
   62.7998     1.81683
        63      1.8227
   63.2002     1.82893
   63.4004     1.83398
   63.5996     1.83988
   63.7998     1.84594
        64     1.85264
   64.2002     1.85822
   64.4004     1.86474
   64.5996     1.87045
   64.7998     1.87582
        65      1.8816
   65.2002     1.88692
   65.4004     1.89187
   65.5996     1.89704
   65.7998      1.9034
        66     1.90916
   66.2002     1.91392
   66.4004     1.91946
   66.5996     1.92543
   66.7998     1.93002
        67     1.93481
   67.2002     1.94062
   67.4004     1.94589
   67.5996     1.95088
   67.7998     1.95665
        68     1.96243
   68.2002     1.96838
   68.4004     1.97457
   68.5996     1.97993
   68.7998     1.98558
        69     1.99153
   69.2002     1.99712
   69.4004     2.00271
   69.5996     2.00757
   69.7998     2.01346
        70      2.0192
   70.2002     2.02345
   70.4004     2.02873
   70.5996     2.03471
   70.7998     2.04032
        71     2.04721
   71.2002     2.05286
   71.4004     2.05685
   71.5996     2.06228
   71.7998     2.06735
        72     2.07325
   72.2002     2.07891
   72.4004     2.08536
   72.5996     2.09142
   72.7998     2.09562
        73     2.10148
   73.2002      2.1076
   73.4004     2.11279
   73.5996     2.11875
   73.7998     2.12468
        74      2.1317
   74.2002     2.13736
   74.4004     2.14414
   74.5996     2.14976
   74.7998     2.15514
        75       2.161
   75.2002      2.1663
   75.4004       2.171
   75.5996      2.1761
   75.7998     2.18259
        76     2.18823
   76.2002     2.19314
   76.4004     2.19874
   76.5996     2.20463
   76.7998     2.20897
        77     2.21361
   77.2002     2.21955
   77.4004     2.22476
   77.5996      2.2298
   77.7998     2.23508
        78     2.24089
   78.2002     2.24653
   78.4004      2.2522
   78.5996     2.25771
   78.7998     2.26323
        79     2.26921
   79.2002      2.2745
   79.4004     2.27967
   79.5996     2.28459
   79.7998     2.29057
        80     2.29624
   80.2002     2.30074
   80.4004     2.30593
   80.5996     2.31181
   80.7998     2.31743
        81     2.32408
   81.2002     2.32965
   81.4004     2.33373
   81.5996     2.33928
   81.7998     2.34415
        82     2.34998
   82.2002     2.35548
   82.4004     2.36166
   82.5996     2.36743
   82.7998     2.37129
        83     2.37745
   83.2002     2.38372
   83.4004     2.38871
   83.5996     2.39446
   83.7998     2.40041
        84     2.40773
   84.2002      2.4137
   84.4004     2.42034
   84.5996     2.42574
   84.7998     2.43126
        85     2.43709
   85.2002     2.44245
   85.4004     2.44701
   85.5996     2.45188
   85.7998     2.45881
        86     2.46461
   86.2002      2.4693
   86.4004     2.47488
   86.5996      2.4808
   86.7998     2.48517
        87     2.48957
   87.2002     2.49565
   87.4004     2.50103
   87.5996     2.50605
   87.7998     2.51133
        88     2.51709
   88.2002      2.5231
   88.4004     2.52881
   88.5996      2.5343
   88.7998     2.53967
        89     2.54547
   89.2002     2.55059
   89.4004     2.55598
   89.5996     2.56068
   89.7998     2.56672
        90     2.57242
   90.2002      2.5772
   90.4004     2.58217
   90.5996      2.5881
   90.7998     2.59354
        91     2.60035
   91.2002     2.60578
   91.4004     2.60942
   91.5996     2.61485
   91.7998     2.61959
        92     2.62527
   92.2002     2.63102
   92.4004     2.63739
   92.5996     2.64307
   92.7998      2.6471
        93     2.65307
   93.2002     2.65921
   93.4004     2.66423
   93.5996     2.67021
   93.7998     2.67644
        94       2.684
   94.2002     2.69011
   94.4004     2.69676
   94.5996     2.70229
   94.7998     2.70785
        95     2.71395
   95.2002     2.71919
   95.4004     2.72386
   95.5996     2.72883
   95.7998     2.73561
        96     2.74157
   96.2002     2.74607
   96.4004     2.75144
   96.5996     2.75733
   96.7998     2.76185
        97     2.76608
   97.2002     2.77224
   97.4004     2.77782
   97.5996     2.78312
   97.7998     2.78841
        98     2.79413
   98.2002     2.80004
   98.4004     2.80563
   98.5996     2.81082
   98.7998     2.81629
        99     2.82221
   99.2002     2.82755
   99.4004     2.83284
   99.5996     2.83744
   99.7998     2.84374
       100      2.8497
     100.2     2.85333
     100.4     2.85845
     100.6     2.86433
     100.8     2.86978
       101     2.87649
     101.2     2.88196
     101.4     2.88558
     101.6     2.89094
     101.8     2.89541
       102     2.90087
     102.2     2.90675
     102.4     2.91314
     102.6     2.91881
     102.8     2.92281
       103     2.92897
     103.2     2.93515
     103.4     2.93975
     103.6     2.94555
     103.8     2.95208
       104     2.95971
     104.2     2.96583
     104.4     2.97244
     104.6     2.97783
     104.8     2.98358
       105     2.98962
     105.2     2.99445
     105.4      2.9989
     105.6     3.00372
     105.8     3.01031
       106     3.01633
     106.2     3.02087
     106.4      3.0263
     106.6     3.03213
     106.8     3.03693
       107     3.04111
     107.2     3.04765
     107.4     3.05343
     107.6     3.05878
     107.8     3.06422
       108     3.06977
     108.2     3.07549
     108.4     3.08105
     108.6     3.08613
     108.8     3.09159
       109      3.0977
     109.2     3.10295
     109.4     3.10821
     109.6     3.11298
     109.8     3.11939
       110     3.12529
     110.2       3.129
     110.4     3.13392
     110.6     3.13994
     110.8     3.14513
       111     3.15205
     111.2     3.15778
     111.4     3.16151
     111.6     3.16672
     111.8     3.17112
       112     3.17663
     112.2     3.18248
     112.4      3.1893
     112.6     3.19486
     112.8     3.19863
       113     3.20448
     113.2     3.21068
     113.4      3.2154
     113.6     3.22142
     113.8     3.22789
       114     3.23572
     114.2     3.24184
     114.4     3.24823
     114.6      3.2537
     114.8     3.25952
       115      3.2656
     115.2     3.27047
     115.4     3.27488
     115.6     3.27946
     115.8     3.28595
       116      3.2918
     116.2     3.29617
     116.4      3.3016
     116.6     3.30746
     116.8       3.312
       117     3.31597
     117.2     3.32252
     117.4     3.32844
     117.6     3.33388
     117.8      3.3393
       118     3.34469
     118.2      3.3504
     118.4       3.356
     118.6     3.36099
     118.8     3.36636
       119     3.37239
     119.2     3.37739
     119.4     3.38245
     119.6     3.38687
     119.8     3.39344
       120     3.39977
     120.2     3.40334
     120.4     3.40845
     120.6     3.41462
     120.8     3.41998
       121     3.42712
     121.2     3.43284
     121.4     3.43665
     121.6     3.44178
     121.8     3.44619
       122     3.45182
     122.2     3.45774
     122.4     3.46453
     122.6     3.46993
     122.8     3.47349
       123     3.47901
     123.2     3.48497
     123.4     3.48964
     123.6     3.49577
     123.8     3.50258
       124     3.51026
     124.2     3.51591
     124.4     3.52242
     124.6     3.52798
     124.8     3.53341
       125     3.53979
     125.2     3.54476
     125.4     3.54906
     125.6      3.5534
     125.8     3.55988
       126     3.56598
     126.2     3.57051
     126.4     3.57571
     126.6     3.58149
     126.8     3.58609
       127     3.59012
     127.2     3.59678
     127.4     3.60263
     127.6      3.6078
     127.8     3.61335
       128     3.61908
     128.2     3.62477
     128.4     3.63057
     128.6     3.63565
     128.8     3.64112
       129     3.64773
     129.2     3.65303
     129.4     3.65814
     129.6     3.66254
     129.8     3.66921
       130     3.67566
     130.2      3.6796
     130.4     3.68484
     130.6     3.69105
     130.8     3.69608
       131     3.70339
     131.2     3.70891
     131.4     3.71224
     131.6     3.71709
     131.8     3.72167
       132     3.72731
     132.2     3.73286
     132.4     3.73971
     132.6       3.745
     132.8     3.74848
       133     3.75416
     133.2        3.76
     133.4     3.76444
     133.6     3.77098
     133.8     3.77774
       134     3.78579
     134.2     3.79183
     134.4     3.79815
     134.6     3.80345
     134.8     3.80873
       135     3.81482
     135.2     3.81976
     135.4     3.82379
     135.6     3.82802
     135.8     3.83452
       136     3.84061
     136.2     3.84514
     136.4      3.8505
     136.6     3.85621
     136.8     3.86091
       137      3.8652
     137.2     3.87181
     137.4     3.87756
     137.6     3.88258
     137.8     3.88805
       138     3.89372
     138.2     3.89955
     138.4     3.90505
     138.6     3.91015
     138.8     3.91534
       139     3.92194
     139.2     3.92698
     139.4     3.93168
     139.6     3.93603
     139.8     3.94244
       140     3.94919
     140.2     3.95377
     140.4     3.95904
     140.6     3.96513
     140.8     3.97029
       141     3.97745
     141.2     3.98327
     141.4     3.98667
     141.6     3.99151
     141.8     3.99576
       142     4.00154
     142.2     4.00759
     142.4     4.01458
     142.6     4.01966
     142.8       4.023
       143     4.02833
     143.2     4.03459
     143.4     4.03892
     143.6     4.04558
     143.8     4.05251
       144     4.06103
     144.2     4.06714
     144.4      4.0733
     144.6     4.07862
     144.8     4.08382
       145     4.09004
     145.2     4.09467
     145.4     4.09856
     145.6     4.10289
     145.8     4.10892
       146     4.11472
     146.2     4.11893
     146.4      4.1244
     146.6     4.13016
     146.8     4.13509
       147     4.13911
     147.2     4.14511
     147.4     4.15079
     147.6     4.15587
     147.8     4.16139
       148     4.16692
     148.2     4.17264
     148.4     4.17807
     148.6     4.18344
     148.8     4.18918
       149     4.19588
     149.2     4.20143
     149.4     4.20637
     149.6     4.21037
     149.8     4.21681
       150     4.22372
     150.2     4.22896
     150.4     4.23413
     150.6     4.24042
     150.8     4.24559
       151     4.25282
     151.2     4.25877
     151.4     4.26233
     151.6     4.26683
     151.8     4.27067
       152     4.27639
     152.2     4.28238
     152.4     4.28933
     152.6     4.29416
     152.8     4.29757
       153     4.30338
     153.2     4.30929
     153.4     4.31347
     153.6     4.32036
     153.8     4.32766
       154     4.33652
     154.2     4.34225
     154.4     4.34832
     154.6     4.35395
     154.8     4.35896
       155     4.36483
     155.2     4.36906
     155.4     4.37322
     155.6     4.37714
     155.8     4.38311
       156     4.38879
     156.2     4.39282
     156.4     4.39811
     156.6     4.40408
     156.8     4.40888
       157     4.41324
     157.2     4.41954
     157.4     4.42528
     157.6     4.43076
     157.8     4.43632
       158     4.44181
     158.2     4.44752
     158.4     4.45224
     158.6     4.45739
     158.8     4.46266
       159     4.46955
     159.2     4.47505
     159.4     4.48002
     159.6     4.48416
     159.8     4.49043
       160      4.4973
     160.2     4.50254
     160.4     4.50792
     160.6     4.51465
     160.8     4.51969
       161     4.52658
     161.2     4.53235
     161.4     4.53607
     161.6     4.54073
     161.8     4.54485
       162     4.55033
     162.2     4.55646
     162.4     4.56353
     162.6     4.56853
     162.8     4.57162
       163     4.57719
     163.2     4.58311
     163.4     4.58761
     163.6     4.59464
     163.8     4.60187
       164     4.61084
     164.2     4.61693
     164.4     4.62311
     164.6      4.6282
     164.8     4.63317
       165     4.63926
     165.2     4.64337
     165.4     4.64744
     165.6      4.6518
     165.8     4.65737
       166     4.66314
     166.2      4.6672
     166.4      4.6727
     166.6      4.6788
     166.8     4.68363
       167     4.68795
     167.2     4.69401
     167.4         4.7
     167.6     4.70562
     167.8      4.7112
       168     4.71643
     168.2     4.72235
     168.4     4.72776
     168.6     4.73305
     168.8     4.73843
       169     4.74569
     169.2     4.75128
     169.4     4.75595
     169.6     4.76004
     169.8      4.7663
       170     4.77329
     170.2     4.77842
     170.4     4.78384
     170.6     4.79044
     170.8      4.7957
       171     4.80262
     171.2     4.80861
     171.4     4.81193
     171.6     4.81612
     171.8      4.8203
       172     4.82581
     172.2     4.83241
     172.4     4.83924
     172.6     4.84437
     172.8     4.84746
       173     4.85309
     173.2     4.85926
     173.4     4.86356
     173.6     4.87044
     173.8     4.87786
       174     4.88715
     174.2     4.89316
     174.4     4.89924
     174.6     4.90439
     174.8     4.90936
       175      4.9155
     175.2      4.9198
     175.4     4.92375
     175.6     4.92785
     175.8     4.93358
       176     4.93947
     176.2     4.94332
     176.4     4.94874
     176.6     4.95475
     176.8     4.95951
       177     4.96351
     177.2     4.96964
     177.4     4.97574
     177.6     4.98179
     177.8     4.98764
       178     4.99299
     178.2     4.99908
     178.4     5.00468
     178.6     5.00982
     178.8      5.0152
       179     5.02249
     179.2     5.02775
     179.4     5.03232
     179.6     5.03663
     179.8     5.04271
       180     5.04949
     180.2     5.05548
     180.4     5.06057
     180.6     5.06704
     180.8     5.07204
       181     5.07863
     181.2     5.08436
     181.4      5.0874
     181.6      5.0916
     181.8     5.09579
       182     5.10103
     182.2     5.10771
     182.4     5.11466
     182.6     5.12025
     182.8     5.12268
       183     5.12827
     183.2     5.13413
     183.4     5.13842
     183.6     5.14522
     183.8     5.15281
       184     5.16207
     184.2       5.168
     184.4      5.1742
     184.6     5.17956
     184.8     5.18449
       185     5.19109
     185.2     5.19513
     185.4     5.19876
     185.6     5.20272
     185.8     5.20818
       186     5.21399
     186.2     5.21752
     186.4     5.22279
     186.6     5.22862
     186.8     5.23345
       187     5.23725
     187.2     5.24351
     187.4      5.2497
     187.6     5.25533
     187.8     5.26088
       188     5.26671
     188.2      5.2729
     188.4      5.2787
     188.6     5.28382
     188.8     5.28905
       189     5.29644
     189.2     5.30147
     189.4     5.30596
     189.6     5.31056
     189.8     5.31669
       190     5.32359
     190.2     5.32834
     190.4     5.33331
     190.6     5.33987
     190.8      5.3447
       191     5.35151
     191.2     5.35718
     191.4     5.36019
     191.6     5.36459
     191.8     5.36842
       192     5.37392
     192.2     5.38102
     192.4     5.38805
     192.6     5.39353
     192.8     5.39632
       193     5.40138
     193.2     5.40738
     193.4     5.41162
     193.6     5.41859
     193.8     5.42621
       194     5.43577
     194.2      5.4417
     194.4     5.44811
     194.6     5.45316
     194.8     5.45824
       195     5.46473
     195.2     5.46847
     195.4     5.47184
     195.6     5.47587
     195.8     5.48159
       196     5.48744
     196.2     5.49076
     196.4     5.49596
     196.6     5.50178
     196.8     5.50618
       197     5.51014
     197.2     5.51628
     197.4     5.52251
     197.6     5.52829
     197.8     5.53398
       198     5.54004
     198.2     5.54685
     198.4     5.55271
     198.6     5.55755
     198.8     5.56282
       199     5.57034
     199.2     5.57506
     199.4     5.57975
     199.6     5.58442
     199.8     5.59025
       200     5.59698
     200.2     5.60154
     200.4     5.60641
     200.6     5.61306
     200.8     5.61782
       201     5.62483
     201.2     5.63035
     201.4     5.63285
     201.6     5.63743
     201.8     5.64117
       202     5.64668
     202.2     5.65366
     202.4     5.66033
     202.6     5.66558
     202.8     5.66812
       203     5.67314
     203.2      5.6788
     203.4     5.68355
     203.6     5.69088
     203.8     5.69852
       204     5.70845
     204.2     5.71454
     204.4     5.72122
     204.6     5.72679
     204.8     5.73154
       205     5.73814
     205.2     5.74186
     205.4     5.74506
     205.6     5.74877
     205.8     5.75445
       206     5.76033
     206.2     5.76338
     206.4     5.76815
     206.6     5.77397
     206.8     5.77832
       207     5.78225
     207.2     5.78889
     207.4     5.79492
     207.6     5.80109
     207.8     5.80686
       208     5.81314
     208.2     5.81978
     208.4     5.82539
     208.6     5.83056
     208.8     5.83556
       209     5.84343
     209.2     5.84868
     209.4      5.8532
     209.6     5.85825
     209.8     5.86379
       210     5.87076
     210.2      5.8762
     210.4     5.88088
     210.6     5.88746
     210.8     5.89189
       211     5.89878
     211.2     5.90393
     211.4     5.90617
     211.6     5.91062
     211.8     5.91452
       212     5.92074
     212.2     5.92738
     212.4     5.93453
     212.6     5.93945
     212.8     5.94163
       213     5.94645
     213.2     5.95216
     213.4     5.95647
     213.6     5.96386
     213.8     5.97137
       214     5.98154
     214.2     5.98729
     214.4     5.99379
     214.6     5.99931
     214.8     6.00375
       215     6.01032
     215.2     6.01375
     215.4      6.0173
     215.6     6.02127
     215.8     6.02766
       216     6.03345
     216.2     6.03636
     216.4     6.04074
     216.6     6.04671
     216.8     6.05097
       217     6.05515
     217.2      6.0617
     217.4     6.06718
     217.6      6.0735
     217.8     6.07914
       218     6.08526
     218.2     6.09189
     218.4     6.09771
     218.6      6.1032
     218.8     6.10818
       219     6.11582
     219.2      6.1214
     219.4      6.1258
     219.6      6.1309
     219.8     6.13594
       220     6.14288
     220.2     6.14942
     220.4     6.15452
     220.6     6.16107
     220.8     6.16532
       221     6.17226
     221.2     6.17765
     221.4     6.17975
     221.6     6.18375
     221.8     6.18781
       222     6.19397
     222.2     6.20045
     222.4     6.20707
     222.6     6.21214
     222.8     6.21452
       223     6.21945
     223.2     6.22529
     223.4      6.2295
     223.6      6.2371
     223.8      6.2449
       224     6.25522
     224.2     6.26073
     224.4     6.26755
     224.6     6.27315
     224.8     6.27696
       225     6.28313
     225.2     6.28631
     225.4      6.2899
     225.6     6.29393
     225.8     6.30029
       226     6.30645
     226.2     6.30952
     226.4     6.31413
     226.6     6.31995
     226.8     6.32467
       227     6.32867
     227.2     6.33553
     227.4     6.34122
     227.6     6.34701
     227.8     6.35204
       228      6.3581
     228.2     6.36474
     228.4     6.37119
     228.6     6.37678
     228.8     6.38133
       229     6.38935
     229.2     6.39488
     229.4     6.39911
     229.6     6.40407
     229.8      6.4093
       230     6.41628
     230.2     6.42302
     230.4     6.42824
     230.6     6.43558
     230.8     6.43911
       231     6.44598
     231.2     6.45188
     231.4     6.45412
     231.6      6.4585
     231.8     6.46227
       232     6.46852
     232.2     6.47475
     232.4     6.48165
     232.6     6.48662
     232.8     6.48905
       233     6.49377
     233.2     6.49979
     233.4     6.50408
     233.6     6.51246
     233.8     6.52024
       234     6.53057
     234.2      6.5359
     234.4     6.54251
     234.6     6.54862
     234.8     6.55237
       235     6.55821
     235.2     6.56101
     235.4     6.56467
     235.6     6.56827
     235.8     6.57497
       236     6.58103
     236.2     6.58396
     236.4     6.58827
     236.6      6.5944
     236.8     6.59928
       237     6.60306
     237.2     6.60993
     237.4     6.61554
     237.6     6.62159
     237.8     6.62648
       238     6.63248
     238.2     6.63934
     238.4     6.64592
     238.6     6.65147
     238.8     6.65607
       239     6.66399
     239.2     6.66976
     239.4     6.67395
     239.6     6.67875
     239.8     6.68424
       240     6.69169
     240.2     6.69882
     240.4     6.70401
     240.6     6.71143
     240.8     6.71494
       241     6.72148
     241.2     6.72713
     241.4     6.72932
     241.6     6.73321
     241.8     6.73698
       242      6.7438
     242.2     6.74997
     242.4     6.75684
     242.6      6.7616
     242.8     6.76354
       243     6.76819
     243.2     6.77421
     243.4     6.77861
     243.6     6.78762
     243.8     6.79571
       244     6.80623
     244.2     6.81165
     244.4     6.81841
     244.6     6.82481
     244.8     6.82883
       245      6.8345
     245.2     6.83726
     245.4     6.84031
     245.6     6.84379
     245.8     6.85079
       246     6.85725
     246.2     6.85974
     246.4     6.86345
     246.6     6.86907
     246.8     6.87441
       247     6.87819
     247.2     6.88502
     247.4     6.89048
     247.6     6.89662
     247.8     6.90099
       248     6.90726
     248.2      6.9141
     248.4     6.92038
     248.6     6.92571
     248.8     6.93049
       249      6.9386
     249.2     6.94396
     249.4     6.94831
     249.6     6.95336
     249.8     6.95876
       250     6.96612
     250.2     6.97339
     250.4     6.97873
     250.6     6.98614
     250.8     6.98971
       251     6.99612
     251.2     7.00167
     251.4     7.00434
     251.6     7.00852
     251.8     7.01264
       252     7.01978
     252.2     7.02602
     252.4     7.03269
     252.6     7.03753
     252.8     7.03989
       253     7.04441
     253.2     7.05029
     253.4     7.05446
     253.6     7.06355
     253.8     7.07153
       254     7.08246
     254.2      7.0874
     254.4     7.09422
     254.6     7.10109
     254.8     7.10504
       255     7.11048
     255.2     7.11314
     255.4     7.11597
     255.6     7.11931
     255.8     7.12614
       256     7.13273
     256.2     7.13512
     256.4     7.13833
     256.6      7.1438
     256.8     7.14899
       257     7.15284
     257.2     7.15985
     257.4     7.16493
     257.6     7.17161
     257.8     7.17609
       258     7.18203
     258.2     7.18949
     258.4      7.1953
     258.6     7.20049
     258.8     7.20509
       259     7.21375
     259.2     7.21929
     259.4     7.22411
     259.6     7.22916
     259.8     7.23413
       260      7.2422
     260.2      7.2501
     260.4     7.25527
     260.6     7.26251
     260.8     7.26622
       261       7.273
     261.2      7.2785
     261.4     7.28045
     261.6     7.28444
     261.8     7.28857
       262     7.29587
     262.2     7.30244
     262.4     7.30893
     262.6     7.31358
     262.8     7.31572
       263     7.32041
     263.2     7.32695
     263.4     7.33097
     263.6     7.33979
     263.8     7.34752
       264     7.35847
     264.2     7.36368
     264.4      7.3706
     264.6     7.37774
     264.8     7.38173
       265     7.38797
     265.2     7.39079
     265.4     7.39355
     265.6      7.3963
     265.8      7.4028
       266     7.40933
     266.2      7.4117
     266.4     7.41474
     266.6     7.42017
     266.8     7.42476
       267     7.42833
     267.2     7.43581
     267.4      7.4408
     267.6     7.44815
     267.8     7.45281
       268     7.45824
     268.2      7.4658
     268.4     7.47177
     268.6     7.47733
     268.8      7.4817
       269     7.49013
     269.2     7.49571
     269.4      7.5005
     269.6     7.50542
     269.8     7.51022
       270     7.51789
     270.2     7.52611
     270.4     7.53178
     270.6     7.53906
     270.8     7.54266
       271     7.54965
     271.2     7.55489
     271.4     7.55709
     271.6     7.56071
     271.8     7.56473
       272     7.57196
     272.2     7.57821
     272.4     7.58467
     272.6     7.58889
     272.8      7.5917
       273     7.59649
     273.2     7.60319
     273.4     7.60729
     273.6     7.61633
     273.8     7.62475
       274     7.63599
     274.2     7.64127
     274.4     7.64857
     274.6     7.65584
     274.8     7.65964
       275     7.66595
     275.2     7.66858
     275.4     7.67171
     275.6     7.67412
     275.8     7.68012
       276     7.68609
     276.2      7.6881
     276.4     7.69109
     276.6      7.6964
     276.8     7.70146
       277     7.70499
     277.2     7.71211
     277.4     7.71739
     277.6     7.72507
     277.8     7.72947
       278     7.73436
     278.2     7.74209
     278.4     7.74798
     278.6     7.75316
     278.8     7.75733
       279     7.76588
     279.2      7.7713
     279.4     7.77598
     279.6     7.78117
     279.8     7.78598
       280     7.79338
     280.2     7.80197
     280.4     7.80722
     280.6     7.81457
     280.8     7.81826
       281     7.82512
     281.2     7.82987
     281.4     7.83159
     281.6     7.83525
     281.8     7.83887
       282     7.84611
     282.2     7.85218
     282.4     7.85819
     282.6     7.86189
     282.8     7.86467
       283     7.86966
     283.2     7.87592
     283.4     7.88045
     283.6     7.89012
     283.8     7.89859
       284     7.90972
     284.2     7.91445
     284.4     7.92178
     284.6     7.92972
     284.8     7.93326
       285     7.93952
     285.2     7.94213
     285.4     7.94527
     285.6     7.94724
     285.8     7.95274
       286      7.9586
     286.2     7.96068
     286.4      7.9641
     286.6     7.96997
     286.8     7.97502
       287     7.97874
     287.2     7.98594
     287.4     7.99141
     287.6     7.99919
     287.8     8.00352
       288     8.00825
     288.2     8.01609
     288.4     8.02203
     288.6     8.02671
     288.8     8.03067
       289     8.03981
     289.2     8.04528
     289.4     8.04992
     289.6     8.05478
     289.8     8.05911
       290     8.06594
     290.2     8.07575
     290.4     8.08186
     290.6      8.0894
     290.8     8.09295
       291     8.09976
     291.2     8.10376
     291.4     8.10517
     291.6     8.10895
     291.8     8.11305
       292     8.12021
     292.2     8.12593
     292.4     8.13129
     292.6     8.13507
     292.8     8.13794
       293     8.14295
     293.2     8.14886
     293.4     8.15305
     293.6     8.16274
     293.8     8.17177
       294     8.18298
     294.2     8.18757
     294.4     8.19517
     294.6     8.20328
     294.8     8.20686
       295     8.21323
     295.2     8.21571
     295.4     8.21927
     295.6     8.22099
     295.8     8.22626
       296      8.2319
     296.2     8.23289
     296.4     8.23613
     296.6       8.242
     296.8     8.24786
       297     8.25145
     297.2     8.25818
     297.4     8.26368
     297.6     8.27165
     297.8     8.27566
       298     8.28067
     298.2     8.28865
     298.4     8.29442
     298.6     8.29966
     298.8     8.30306
       299      8.3123
     299.2     8.31761
     299.4      8.3219
     299.6     8.32726
     299.8     8.33222
       300     8.33919
     300.2     8.34902
     300.4     8.35503
     300.6      8.3626
     300.8     8.36583
       301     8.37228
     301.2     8.37641
     301.4     8.37778
     301.6      8.3814
     301.8     8.38584
       302     8.39284
     302.2     8.39805
     302.4     8.40332
     302.6     8.40707
     302.8     8.40969
       303     8.41464
     303.2     8.42031
     303.4     8.42447
     303.6     8.43339
     303.8     8.44248
       304      8.4537
     304.2     8.45892
     304.4     8.46615
     304.6      8.4742
     304.8     8.47771
       305     8.48406
     305.2     8.48643
     305.4     8.48982
     305.6     8.49128
     305.8       8.497
       306     8.50307
     306.2     8.50389
     306.4     8.50665
     306.6     8.51246
     306.8     8.51868
       307     8.52243
     307.2     8.52914
     307.4     8.53522
     307.6     8.54288
     307.8     8.54657
       308     8.55166
     308.2     8.55942
     308.4     8.56526
     308.6     8.57025
     308.8     8.57423
       309     8.58349
     309.2     8.58855
     309.4     8.59298
     309.6     8.59815
     309.8     8.60286
       310     8.61033
     310.2     8.62147
     310.4     8.62794
     310.6     8.63645
     310.8     8.64007
       311     8.64648
     311.2     8.64982
     311.4     8.65095
     311.6     8.65439
     311.8     8.65842
       312     8.66458
     312.2     8.66966
     312.4     8.67477
     312.6     8.67859
     312.8     8.68139
       313     8.68637
     313.2     8.69197
     313.4     8.69627
     313.6     8.70492
     313.8     8.71398
       314      8.7253
     314.2     8.73126
     314.4     8.73862
     314.6      8.7471
     314.8     8.75081
       315     8.75654
     315.2     8.75919
     315.4     8.76269
     315.6     8.76467
     315.8      8.7704
       316     8.77607
     316.2     8.77665
     316.4     8.77948
     316.6     8.78459
     316.8     8.79075
       317     8.79423
     317.2     8.80038
     317.4     8.80703
     317.6     8.81474
     317.8      8.8183
       318     8.82319
     318.2     8.83108
     318.4     8.83717
     318.6     8.84169
     318.8     8.84641
       319     8.85552
     319.2     8.86095
     319.4     8.86566
     319.6     8.87113
     319.8     8.87644
       320     8.88402
     320.2     8.89511
     320.4     8.90171
     320.6     8.91035
     320.8     8.91338
       321      8.9201
     321.2     8.92373
     321.4     8.92516
     321.6     8.92834
     321.8     8.93198
       322     8.93866
     322.2     8.94383
     322.4     8.94905
     322.6     8.95331
     322.8     8.95603
       323     8.96116
     323.2     8.96677
     323.4     8.97085
     323.6     8.97959
     323.8      8.9883
       324     8.99962
     324.2     9.00584
     324.4     9.01335
     324.6     9.02165
     324.8     9.02632
       325     9.03198
     325.2     9.03402
     325.4     9.03732
     325.6     9.03922
     325.8     9.04519
       326     9.05023
     326.2     9.05063
     326.4     9.05313
     326.6     9.05909
     326.8     9.06501
       327     9.06843
     327.2     9.07456
     327.4     9.08147
     327.6     9.08994
     327.8     9.09368
       328     9.09838
     328.2     9.10573
     328.4     9.11187
     328.6     9.11661
     328.8     9.12176
       329     9.13033
     329.2     9.13562
     329.4     9.14056
     329.6     9.14571
     329.8       9.151
       330     9.15822
     330.2     9.16964
     330.4     9.17723
     330.6      9.1866
     330.8     9.18892
       331     9.19502
     331.2     9.19877
     331.4     9.20021
     331.6     9.20304
     331.8     9.20707
       332     9.21428
     332.2     9.21874
     332.4     9.22341
     332.6     9.22782
     332.8     9.23094
       333     9.23486
     333.2     9.24017
     333.4      9.2443
     333.6      9.2524
     333.8     9.26149
       334     9.27175
     334.2     9.27885
     334.4     9.28684
     334.6     9.29576
     334.8     9.30086
       335     9.30659
     335.2     9.30839
     335.4     9.31209
     335.6     9.31364
     335.8     9.31906
       336     9.32424
     336.2     9.32528
     336.4     9.32818
     336.6     9.33395
     336.8     9.34032
       337     9.34315
     337.2     9.34937
     337.4     9.35622
     337.6     9.36481
     337.8     9.36918
       338     9.37401
     338.2     9.38133
     338.4     9.38845
     338.6      9.3922
     338.8     9.39713
       339     9.40497
     339.2     9.40973
     339.4     9.41386
     339.6     9.41923
     339.8     9.42415
       340     9.43118
     340.2     9.44493
     340.4     9.45197
     340.6     9.46076
     340.8     9.46321
       341     9.46958
     341.2     9.47388
     341.4     9.47471
     341.6     9.47703
     341.8     9.48089
       342     9.48782
     342.2     9.49278
     342.4     9.49806
     342.6     9.50235
     342.8     9.50498
       343     9.50875
     343.2     9.51432
     343.4     9.51922
     343.6     9.52772
     343.8     9.53625
       344     9.54629
     344.2     9.55283
     344.4      9.5607
     344.6     9.56982
     344.8     9.57499
       345     9.58027
     345.2     9.58231
     345.4      9.5865
     345.6     9.58842
     345.8     9.59374
       346     9.59942
     346.2     9.60005
     346.4     9.60347
     346.6      9.6092
     346.8     9.61574
       347     9.61824
     347.2      9.6243
     347.4      9.6314
     347.6     9.63984
     347.8     9.64338
       348      9.6487
     348.2     9.65642
     348.4     9.66303
     348.6     9.66698
     348.8     9.67153
       349     9.67938
     349.2      9.6839
     349.4     9.68877
     349.6     9.69441
     349.8     9.69901
       350     9.70683
     350.2     9.71966
     350.4     9.72674
     350.6      9.7355
     350.8     9.73786
       351      9.7445
     351.2     9.74866
     351.4     9.74876
     351.6      9.7512
     351.8     9.75508
       352     9.76205
     352.2     9.76729
     352.4     9.77361
     352.6      9.7774
     352.8     9.78024
       353     9.78389
     353.2     9.78856
     353.4     9.79398
     353.6     9.80227
     353.8     9.81086
       354     9.82066
     354.2     9.82681
     354.4     9.83487
     354.6     9.84314
     354.8      9.8488
       355     9.85441
     355.2     9.85604
     355.4     9.86033
     355.6     9.86217
     355.8     9.86681
       356     9.87309
     356.2     9.87415
     356.4     9.87761
     356.6     9.88351
     356.8     9.89042
       357     9.89208
     357.2     9.89838
     357.4     9.90642
     357.6     9.91574
     357.8      9.9188
       358     9.92356
     358.2     9.93159
     358.4     9.93773
     358.6     9.94193
     358.8     9.94612
       359     9.95426
     359.2     9.95945
     359.4     9.96332
     359.6     9.96875
     359.8     9.97387
       360     9.98212
     360.2     9.99628
     360.4     10.0026
     360.6      10.011
     360.8     10.0135
       361     10.0197
     361.2     10.0243
     361.4     10.0233
     361.6     10.0247
     361.8     10.0295
       362     10.0368
     362.2     10.0421
     362.4      10.048
     362.6     10.0517
     362.8     10.0545
       363     10.0579
     363.2     10.0626
     363.4     10.0681
     363.6     10.0769
     363.8     10.0859
       364     10.0957
     364.2     10.1012
     364.4     10.1092
     364.6     10.1183
     364.8     10.1245
       365     10.1299
     365.2     10.1319
     365.4     10.1364
     365.6      10.138
     365.8     10.1427
       366     10.1491
     366.2     10.1506
     366.4     10.1534
     366.6     10.1596
     366.8     10.1667
       367     10.1685
     367.2     10.1744
     367.4     10.1827
     367.6     10.1921
     367.8     10.1949
       368     10.1997
     368.2     10.2079
     368.4     10.2139
     368.6     10.2183
     368.8     10.2226
       369     10.2308
     369.2     10.2365
     369.4       10.24
     369.6     10.2456
     369.8     10.2507
       370      10.259
     370.2     10.2724
     370.4      10.279
     370.6     10.2868
     370.8     10.2886
       371     10.2943
     371.2     10.2995
     371.4     10.2988
     371.6     10.2998
     371.8     10.3047
       372     10.3121
     372.2     10.3171
     372.4     10.3234
     372.6     10.3273
     372.8     10.3296
       373     10.3333
     373.2     10.3385
     373.4      10.344
     373.6     10.3528
     373.8     10.3618
       374     10.3721
     374.2     10.3776
     374.4     10.3852
     374.6     10.3941
     374.8     10.4004
       375     10.4058
     375.2     10.4077
     375.4      10.412
     375.6     10.4127
     375.8     10.4173
       376     10.4225
     376.2     10.4243
     376.4     10.4277
     376.6     10.4337
     376.8      10.441
       377     10.4439
     377.2     10.4497
     377.4     10.4577
     377.6     10.4679
     377.8     10.4702
       378     10.4752
     378.2     10.4832
     378.4     10.4893
     378.6     10.4939
     378.8     10.4982
       379     10.5066
     379.2     10.5124
     379.4     10.5162
     379.6     10.5222
     379.8     10.5274
       380     10.5355
     380.2     10.5498
     380.4     10.5565
     380.6     10.5645
     380.8     10.5657
       381     10.5714
     381.2     10.5762
     381.4     10.5749
     381.6     10.5762
     381.8     10.5809
       382     10.5883
     382.2     10.5935
     382.4     10.5998
     382.6     10.6038
     382.8     10.6064
       383       10.61
     383.2     10.6152
     383.4     10.6205
     383.6     10.6296
     383.8     10.6385
       384     10.6504
     384.2     10.6561
     384.4     10.6635
     384.6     10.6724
     384.8     10.6781
       385     10.6829
     385.2     10.6845
     385.4     10.6883
     385.6     10.6895
     385.8     10.6941
       386     10.6985
     386.2     10.6999
     386.4     10.7033
     386.6     10.7089
     386.8     10.7159
       387     10.7192
     387.2     10.7258
     387.4     10.7336
     387.6     10.7443
     387.8     10.7469
       388     10.7514
     388.2      10.759
     388.4     10.7645
     388.6     10.7691
     388.8     10.7734
       389     10.7824
     389.2     10.7884
     389.4     10.7917
     389.6     10.7981
     389.8     10.8031
       390      10.811
     390.2     10.8256
     390.4     10.8321
     390.6     10.8407
     390.8     10.8426
       391     10.8481
     391.2     10.8527
     391.4     10.8515
     391.6     10.8528
     391.8     10.8578
       392     10.8655
     392.2     10.8707
     392.4     10.8761
     392.6     10.8797
     392.8     10.8823
       393     10.8863
     393.2     10.8915
     393.4     10.8956
     393.6     10.9042
     393.8     10.9133
       394     10.9261
     394.2     10.9322
     394.4     10.9391
     394.6     10.9471
     394.8     10.9535
       395     10.9589
     395.2     10.9614
     395.4     10.9652
     395.6      10.966
     395.8     10.9699
       396     10.9748
     396.2     10.9762
     396.4       10.98
     396.6      10.986
     396.8     10.9938
       397     10.9973
     397.2     11.0029
     397.4     11.0096
     397.6     11.0202
     397.8     11.0232
       398     11.0276
     398.2     11.0355
     398.4     11.0412
     398.6     11.0456
     398.8     11.0498
       399     11.0587
     399.2     11.0647
     399.4      11.068
     399.6      11.075
     399.8       11.08
       400     11.0878
     400.2      11.103
     400.4     11.1091
     400.6     11.1184
     400.8     11.1202
       401     11.1256
     401.2     11.1303
     401.4     11.1296
     401.6     11.1308
     401.8     11.1364
       402     11.1433
     402.2     11.1477
     402.4     11.1537
     402.6     11.1579
     402.8     11.1612
       403     11.1652
     403.2     11.1704
     403.4     11.1741
     403.6      11.183
     403.8     11.1914
       404     11.2036
     404.2     11.2103
     404.4     11.2169
     404.6     11.2248
     404.8     11.2322
       405     11.2369
     405.2     11.2392
     405.4     11.2427
     405.6     11.2441
     405.8     11.2483
       406     11.2531
     406.2     11.2546
     406.4     11.2581
     406.6     11.2643
     406.8     11.2722
       407     11.2758
     407.2     11.2809
     407.4      11.287
     407.6     11.2974
     407.8     11.3003
       408     11.3049
     408.2      11.313
     408.4     11.3188
     408.6     11.3245
     408.8     11.3286
       409     11.3382
     409.2     11.3451
     409.4     11.3481
     409.6     11.3552
     409.8     11.3604
       410     11.3685
     410.2     11.3838
     410.4     11.3894
     410.6     11.3992
     410.8     11.4007
       411      11.405
     411.2     11.4096
     411.4      11.409
     411.6       11.41
     411.8     11.4157
       412     11.4219
     412.2     11.4253
     412.4      11.431
     412.6     11.4353
     412.8     11.4387
       413     11.4427
     413.2     11.4481
     413.4     11.4516
     413.6     11.4609
     413.8       11.47
       414     11.4834
     414.2     11.4894
     414.4     11.4957
     414.6     11.5031
     414.8     11.5112
       415     11.5166
     415.2     11.5182
     415.4     11.5215
     415.6     11.5225
     415.8     11.5272
       416     11.5316
     416.2     11.5344
     416.4     11.5379
     416.6     11.5444
     416.8     11.5524
       417     11.5557
     417.2     11.5614
     417.4     11.5674
     417.6     11.5774
     417.8     11.5806
       418     11.5863
     418.2     11.5949
     418.4     11.6014
     418.6     11.6064
     418.8     11.6107
       419     11.6202
     419.2     11.6269
     419.4     11.6309
     419.6      11.638
     419.8     11.6431
       420     11.6513
     420.2     11.6687
     420.4     11.6742
     420.6      11.684
     420.8     11.6852
       421     11.6887
     421.2     11.6934
     421.4     11.6926
     421.6     11.6931
     421.8      11.699
       422     11.7046
     422.2      11.708
     422.4     11.7136
     422.6     11.7176
     422.8     11.7213
       423     11.7257
     423.2     11.7305
     423.4     11.7339
     423.6     11.7432
     423.8     11.7528
       424     11.7659
     424.2     11.7716
     424.4     11.7777
     424.6     11.7851
     424.8     11.7936
       425     11.7987
     425.2        11.8
     425.4     11.8034
     425.6     11.8033
     425.8     11.8075
       426     11.8114
     426.2     11.8139
     426.4     11.8191
     426.6      11.825
     426.8     11.8326
       427     11.8355
     427.2     11.8409
     427.4     11.8469
     427.6     11.8567
     427.8     11.8608
       428     11.8659
     428.2     11.8755
     428.4     11.8822
     428.6     11.8869
     428.8     11.8907
       429     11.9003
     429.2     11.9068
     429.4     11.9111
     429.6     11.9182
     429.8      11.924
       430     11.9309
     430.2     11.9493
     430.4     11.9545
     430.6     11.9642
     430.8     11.9649
       431     11.9681
     431.2     11.9731
     431.4     11.9723
     431.6     11.9728
     431.8     11.9792
       432      11.985
     432.2     11.9891
     432.4     11.9936
     432.6     11.9986
     432.8     12.0018
       433     12.0063
     433.2     12.0119
     433.4     12.0153
     433.6     12.0248
     433.8     12.0344
       434     12.0473
     434.2     12.0529
     434.4     12.0586
     434.6     12.0661
     434.8      12.075
       435     12.0807
     435.2      12.082
     435.4     12.0855
     435.6     12.0851
     435.8     12.0898
       436      12.094
     436.2     12.0961
     436.4     12.1008
     436.6     12.1064
     436.8     12.1147
       437     12.1169
     437.2     12.1226
     437.4     12.1284
     437.6     12.1377
     437.8      12.142
       438     12.1479
     438.2     12.1571
     438.4     12.1633
     438.6     12.1684
     438.8     12.1716
       439     12.1811
     439.2     12.1871
     439.4     12.1919
     439.6     12.1997
     439.8     12.2061
       440     12.2123
     440.2      12.231
     440.4     12.2361
     440.6     12.2457
     440.8     12.2473
       441     12.2503
     441.2     12.2548
     441.4     12.2539
     441.6     12.2541
     441.8     12.2596
       442     12.2651
     442.2     12.2686
     442.4     12.2738
     442.6     12.2791
     442.8     12.2819
       443     12.2854
     443.2     12.2913
     443.4     12.2957
     443.6     12.3048
     443.8     12.3145
       444     12.3272
     444.2     12.3318
     444.4      12.337
     444.6      12.344
     444.8     12.3521
       445     12.3581
     445.2     12.3589
     445.4     12.3633
     445.6     12.3623
     445.8     12.3659
       446     12.3694
     446.2     12.3715
     446.4     12.3769
     446.6     12.3822
     446.8     12.3905
       447     12.3914
     447.2     12.3971
     447.4      12.403
     447.6     12.4124
     447.8     12.4167
       448     12.4235
     448.2     12.4337
     448.4     12.4393
     448.6     12.4443
     448.8     12.4467
       449     12.4573
     449.2      12.463
     449.4     12.4675
     449.6     12.4768
     449.8     12.4831
       450     12.4889
     450.2      12.509
     450.4     12.5147
     450.6     12.5246
     450.8     12.5263
       451     12.5294
     451.2     12.5343
     451.4     12.5332
     451.6      12.534
     451.8     12.5396
       452     12.5448
     452.2      12.549
     452.4     12.5545
     452.6     12.5599
     452.8     12.5624
       453     12.5657
     453.2     12.5716
     453.4     12.5766
     453.6     12.5866
     453.8     12.5962
       454     12.6086
     454.2     12.6126
     454.4     12.6177
     454.6     12.6254
     454.8     12.6344
       455     12.6403
     455.2     12.6399
     455.4     12.6446
     455.6     12.6425
     455.8      12.646
       456     12.6487
     456.2     12.6508
     456.4     12.6567
     456.6     12.6618
     456.8     12.6698
       457     12.6704
     457.2     12.6765
     457.4     12.6824
     457.6     12.6903
     457.8     12.6951
       458     12.7022
     458.2     12.7135
     458.4     12.7194
     458.6     12.7243
     458.8      12.728
       459      12.739
     459.2     12.7442
     459.4     12.7484
     459.6     12.7566
     459.8     12.7634
       460     12.7701
     460.2     12.7892
     460.4     12.7947
     460.6      12.805
     460.8     12.8058
       461     12.8096
     461.2     12.8134
     461.4     12.8115
     461.6     12.8117
     461.8     12.8177
       462     12.8233
     462.2     12.8266
     462.4     12.8314
     462.6     12.8369
     462.8     12.8402
       463      12.844
     463.2     12.8501
     463.4     12.8552
     463.6     12.8659
     463.8     12.8749
       464     12.8884
     464.2     12.8927
     464.4     12.8972
     464.6     12.9052
     464.8     12.9125
       465     12.9199
     465.2     12.9188
     465.4     12.9229
     465.6     12.9224
     465.8      12.926
       466     12.9283
     466.2     12.9302
     466.4     12.9363
     466.6     12.9422
     466.8     12.9499
       467     12.9512
     467.2      12.957
     467.4     12.9627
     467.6     12.9718
     467.8     12.9767
       468     12.9846
     468.2     12.9957
     468.4     13.0014
     468.6     13.0055
     468.8     13.0089
       469     13.0202
     469.2     13.0254
     469.4     13.0293
     469.6     13.0379
     469.8     13.0458
       470     13.0527
     470.2     13.0691
     470.4     13.0746
     470.6     13.0845
     470.8     13.0852
       471     13.0884
     471.2     13.0926
     471.4     13.0893
     471.6     13.0895
     471.8     13.0951
       472     13.1005
     472.2     13.1032
     472.4      13.108
     472.6     13.1151
     472.8     13.1179
       473     13.1222
     473.2     13.1276
     473.4     13.1324
     473.6     13.1426
     473.8     13.1506
       474     13.1636
     474.2      13.168
     474.4     13.1719
     474.6     13.1811
     474.8     13.1881
       475     13.1958
     475.2     13.1951
     475.4     13.1996
     475.6     13.1986
     475.8     13.2013
       476     13.2039
     476.2      13.206
     476.4     13.2123
     476.6      13.218
     476.8     13.2259
       477     13.2274
     477.2     13.2347
     477.4     13.2397
     477.6     13.2486
     477.8     13.2535
       478     13.2614
     478.2     13.2719
     478.4      13.277
     478.6     13.2813
     478.8     13.2842
       479      13.296
     479.2     13.3012
     479.4     13.3053
     479.6     13.3137
     479.8     13.3234
       480     13.3294
     480.2     13.3441
     480.4     13.3486
     480.6     13.3581
     480.8     13.3589
       481     13.3627
     481.2     13.3679
     481.4     13.3647
     481.6     13.3649
     481.8     13.3701
       482     13.3755
     482.2     13.3776
     482.4     13.3825
     482.6     13.3896
     482.8     13.3933
       483     13.3956
     483.2     13.4006
     483.4     13.4057
     483.6     13.4151
     483.8     13.4242
       484     13.4378
     484.2      13.442
     484.4      13.445
     484.6     13.4535
     484.8     13.4596
       485     13.4682
     485.2     13.4688
     485.4     13.4734
     485.6     13.4731
     485.8     13.4746
       486     13.4768
     486.2     13.4776
     486.4     13.4836
     486.6     13.4891
     486.8     13.4961
       487     13.4982
     487.2     13.5057
     487.4     13.5098
     487.6     13.5199
     487.8     13.5253
       488      13.534
     488.2     13.5452
     488.4     13.5505
     488.6     13.5543
     488.8     13.5574
       489     13.5686
     489.2     13.5735
     489.4     13.5784
     489.6     13.5862
     489.8     13.5955
       490     13.6006
     490.2     13.6158
     490.4     13.6211
     490.6     13.6301
     490.8     13.6312
       491     13.6335
     491.2     13.6381
     491.4     13.6357
     491.6     13.6358
     491.8     13.6415
       492     13.6469
     492.2     13.6504
     492.4     13.6538
     492.6     13.6622
     492.8     13.6666
       493     13.6694
     493.2     13.6734
     493.4     13.6785
     493.6     13.6878
     493.8     13.6954
       494      13.709
     494.2     13.7139
     494.4     13.7175
     494.6      13.726
     494.8     13.7326
       495     13.7411
     495.2     13.7425
     495.4     13.7457
     495.6     13.7445
     495.8     13.7457
       496     13.7472
     496.2     13.7478
     496.4     13.7557
     496.6     13.7609
     496.8     13.7689
       497     13.7713
     497.2     13.7785
     497.4     13.7819
     497.6      13.792
     497.8     13.7971
       498     13.8055
     498.2     13.8164
     498.4     13.8235
     498.6     13.8265
     498.8     13.8298
       499     13.8414
     499.2     13.8455
     499.4      13.849
     499.6     13.8561
     499.8     13.8662
       500     13.8716
     500.2     13.8884
     500.4     13.8945
     500.6     13.9047
     500.8     13.9051
       501     13.9076
     501.2     13.9108
     501.4     13.9082
     501.6     13.9094
     501.8     13.9152
       502     13.9202
     502.2     13.9243
     502.4     13.9279
     502.6     13.9368
     502.8     13.9408
       503     13.9443
     503.2     13.9483
     503.4     13.9533
     503.6     13.9624
     503.8     13.9703
       504     13.9835
     504.2     13.9882
     504.4     13.9929
     504.6     14.0003
     504.8     14.0058
       505     14.0137
     505.2     14.0151
     505.4     14.0178
     505.6      14.017
     505.8     14.0175
       506     14.0199
     506.2     14.0183
     506.4     14.0256
     506.6     14.0309
     506.8     14.0382
       507     14.0411
     507.2     14.0479
     507.4      14.051
     507.6     14.0618
     507.8     14.0671
       508     14.0753
     508.2     14.0855
     508.4      14.093
     508.6     14.0956
     508.8     14.0991
       509     14.1117
     509.2     14.1147
     509.4     14.1181
     509.6      14.124
     509.8     14.1346
       510     14.1402
     510.2     14.1567
     510.4     14.1643
     510.6     14.1743
     510.8     14.1747
       511     14.1781
     511.2     14.1815
     511.4     14.1788
     511.6     14.1796
     511.8      14.186
       512     14.1917
     512.2     14.1955
     512.4     14.1971
     512.6      14.206
     512.8     14.2109
       513     14.2144
     513.2     14.2197
     513.4     14.2257
     513.6     14.2357
     513.8     14.2442
       514      14.259
     514.2     14.2629
     514.4      14.266
     514.6     14.2727
     514.8     14.2772
       515     14.2862
     515.2     14.2879
     515.4     14.2906
     515.6     14.2894
     515.8     14.2891
       516     14.2934
     516.2     14.2909
     516.4     14.2986
     516.6     14.3043
     516.8     14.3097
       517     14.3122
     517.2     14.3182
     517.4     14.3222
     517.6     14.3326
     517.8     14.3379
       518     14.3473
     518.2     14.3566
     518.4     14.3646
     518.6     14.3672
     518.8     14.3702
       519     14.3832
     519.2     14.3866
     519.4     14.3895
     519.6     14.3957
     519.8     14.4064
       520     14.4124
     520.2     14.4291
     520.4     14.4377
     520.6     14.4481
     520.8     14.4482
       521     14.4504
     521.2     14.4532
     521.4     14.4502
     521.6     14.4513
     521.8     14.4581
       522     14.4633
     522.2     14.4668
     522.4     14.4687
     522.6     14.4766
     522.8     14.4824
       523     14.4852
     523.2     14.4914
     523.4     14.4965
     523.6     14.5059
     523.8     14.5145
       524     14.5295
     524.2     14.5338
     524.4     14.5356
     524.6     14.5435
     524.8     14.5472
       525     14.5569
     525.2     14.5584
     525.4     14.5599
     525.6     14.5582
     525.8      14.558
       526      14.563
     526.2     14.5611
     526.4     14.5696
     526.6     14.5745
     526.8     14.5793
       527     14.5805
     527.2     14.5856
     527.4     14.5906
     527.6     14.6014
     527.8      14.607
       528     14.6162
     528.2     14.6245
     528.4     14.6324
     528.6     14.6358
     528.8     14.6389
       529      14.651
     529.2     14.6545
     529.4     14.6561
     529.6      14.662
     529.8     14.6722
       530     14.6807
     530.2     14.6967
     530.4     14.7041
     530.6     14.7147
     530.8     14.7157
       531      14.718
     531.2     14.7197
     531.4     14.7172
     531.6      14.717
     531.8     14.7219
       532     14.7282
     532.2      14.733
     532.4     14.7338
     532.6     14.7401
     532.8     14.7464
       533     14.7497
     533.2     14.7557
     533.4       14.76
     533.6     14.7696
     533.8     14.7787
       534     14.7943
     534.2     14.7989
     534.4     14.8004
     534.6     14.8089
     534.8     14.8125
       535     14.8231
     535.2     14.8251
     535.4     14.8271
     535.6     14.8241
     535.8     14.8236
       536     14.8294
     536.2     14.8276
     536.4     14.8352
     536.6       14.84
     536.8     14.8445
       537     14.8455
     537.2     14.8516
     537.4      14.856
     537.6     14.8666
     537.8     14.8704
       538     14.8795
     538.2     14.8891
     538.4     14.8975
     538.6     14.9012
     538.8     14.9024
       539      14.915
     539.2     14.9194
     539.4     14.9201
     539.6     14.9276
     539.8     14.9382
       540      14.947
     540.2      14.965
     540.4      14.973
     540.6     14.9821
     540.8      14.983
       541     14.9856
     541.2     14.9864
     541.4     14.9848
     541.6      14.984
     541.8     14.9896
       542     14.9949
     542.2     15.0006
     542.4      15.002
     542.6     15.0085
     542.8     15.0132
       543     15.0177
     543.2     15.0246
     543.4     15.0291
     543.6     15.0371
     543.8     15.0451
       544     15.0612
     544.2     15.0662
     544.4     15.0655
     544.6     15.0746
     544.8     15.0787
       545      15.089
     545.2      15.091
     545.4     15.0925
     545.6     15.0892
     545.8     15.0881
       546     15.0951
     546.2     15.0927
     546.4     15.0996
     546.6      15.105
     546.8     15.1102
       547     15.1108
     547.2     15.1157
     547.4     15.1197
     547.6     15.1317
     547.8     15.1355
       548     15.1446
     548.2     15.1554
     548.4     15.1638
     548.6     15.1662
     548.8     15.1687
       549     15.1794
     549.2     15.1842
     549.4     15.1852
     549.6      15.193
     549.8     15.2044
       550     15.2123
     550.2     15.2273
     550.4     15.2353
     550.6     15.2468
     550.8     15.2481
       551     15.2492
     551.2     15.2495
     551.4     15.2486
     551.6     15.2479
     551.8      15.253
       552     15.2584
     552.2     15.2639
     552.4     15.2641
     552.6     15.2715
     552.8     15.2753
       553     15.2802
     553.2     15.2886
     553.4     15.2921
     553.6     15.2997
     553.8     15.3066
       554     15.3239
     554.2      15.329
     554.4     15.3278
     554.6     15.3373
     554.8     15.3406
       555     15.3516
     555.2     15.3546
     555.4     15.3557
     555.6     15.3532
     555.8     15.3524
       556     15.3589
     556.2     15.3553
     556.4     15.3621
     556.6     15.3676
     556.8     15.3738
       557     15.3728
     557.2     15.3765
     557.4      15.381
     557.6     15.3925
     557.8     15.3951
       558      15.406
     558.2     15.4159
     558.4      15.425
     558.6     15.4274
     558.8     15.4301
       559     15.4422
     559.2     15.4471
     559.4     15.4474
     559.6     15.4571
     559.8       15.47
       560      15.476
     560.2     15.4897
     560.4      15.496
     560.6     15.5069
     560.8     15.5098
       561     15.5107
     561.2      15.511
     561.4     15.5102
     561.6     15.5089
     561.8     15.5152
       562     15.5208
     562.2      15.527
     562.4     15.5294
     562.6     15.5363
     562.8     15.5406
       563      15.546
     563.2     15.5537
     563.4     15.5578
     563.6     15.5653
     563.8     15.5724
       564     15.5908
     564.2     15.5964
     564.4      15.595
     564.6     15.6035
     564.8     15.6078
       565     15.6193
     565.2     15.6219
     565.4     15.6238
     565.6     15.6202
     565.8     15.6197
       566     15.6261
     566.2     15.6203
     566.4     15.6271
     566.6     15.6333
     566.8     15.6397
       567     15.6382
     567.2     15.6423
     567.4     15.6491
     567.6     15.6589
     567.8     15.6602
       568     15.6712
     568.2     15.6828
     568.4     15.6909
     568.6     15.6946
     568.8     15.6972
       569     15.7086
     569.2     15.7123
     569.4     15.7107
     569.6     15.7208
     569.8     15.7328
       570      15.737
     570.2     15.7538
     570.4     15.7605
     570.6     15.7695
     570.8     15.7735
       571     15.7753
     571.2     15.7735
     571.4     15.7724
     571.6     15.7696
     571.8      15.775
       572      15.783
     572.2     15.7902
     572.4     15.7941
     572.6     15.8017
     572.8     15.8059
       573     15.8111
     573.2     15.8173
     573.4     15.8218
     573.6     15.8308
     573.8     15.8375
       574     15.8539
     574.2     15.8606
     574.4       15.86
     574.6     15.8699
     574.8      15.874
       575     15.8852
     575.2     15.8897
     575.4     15.8918
     575.6     15.8877
     575.8     15.8876
       576     15.8935
     576.2     15.8869
     576.4     15.8938
     576.6     15.8999
     576.8      15.908
       577     15.9066
     577.2     15.9103
     577.4     15.9164
     577.6     15.9272
     577.8     15.9292
       578     15.9404
     578.2     15.9512
     578.4     15.9595
     578.6     15.9626
     578.8     15.9652
       579      15.977
     579.2     15.9808
     579.4      15.977
     579.6     15.9894
     579.8     16.0019
       580     16.0052
     580.2     16.0255
     580.4     16.0313
     580.6     16.0405
     580.8     16.0452
       581     16.0462
     581.2     16.0425
     581.4     16.0419
     581.6     16.0387
     581.8     16.0443
       582      16.052
     582.2     16.0612
     582.4     16.0638
     582.6     16.0708
     582.8     16.0758
       583     16.0807
     583.2     16.0862
     583.4     16.0901
     583.6     16.0993
     583.8      16.105
       584     16.1216
     584.2     16.1276
     584.4      16.127
     584.6     16.1396
     584.8     16.1448
       585     16.1552
     585.2     16.1599
     585.4     16.1645
     585.6     16.1592
     585.8     16.1583
       586     16.1631
     586.2     16.1574
     586.4     16.1651
     586.6     16.1729
     586.8     16.1806
       587     16.1786
     587.2     16.1826
     587.4     16.1875
     587.6     16.1981
     587.8     16.1995
       588     16.2108
     588.2     16.2208
     588.4     16.2276
     588.6     16.2321
     588.8     16.2343
       589     16.2447
     589.2     16.2502
     589.4     16.2462
     589.6     16.2583
     589.8     16.2705
       590     16.2748
     590.2     16.2946
     590.4     16.3011
     590.6     16.3118
     590.8     16.3156
       591     16.3156
     591.2     16.3126
     591.4      16.313
     591.6     16.3101
     591.8     16.3168
       592     16.3239
     592.2     16.3334
     592.4      16.336
     592.6     16.3414
     592.8     16.3456
       593       16.35
     593.2     16.3568
     593.4     16.3602
     593.6     16.3695
     593.8      16.374
       594     16.3894
     594.2     16.3948
     594.4     16.3961
     594.6     16.4086
     594.8     16.4122
       595     16.4216
     595.2     16.4253
     595.4     16.4312
     595.6     16.4265
     595.8     16.4256
       596     16.4317
     596.2     16.4263
     596.4     16.4342
     596.6     16.4395
     596.8     16.4488
       597     16.4467
     597.2       16.45
     597.4     16.4544
     597.6     16.4645
     597.8     16.4664
       598     16.4773
     598.2     16.4865
     598.4     16.4939
     598.6     16.4983
     598.8     16.5003
       599     16.5115
     599.2     16.5147
     599.4     16.5097
     599.6     16.5218
     599.8     16.5356
       600     16.5389
     600.2     16.5548
     600.4     16.5624
     600.6     16.5738
     600.8     16.5782
       601       16.58
     601.2     16.5768
     601.4     16.5773
     601.6     16.5741
     601.8     16.5809
       602     16.5891
     602.2     16.5966
     602.4     16.5982
     602.6     16.6022
     602.8     16.6069
       603     16.6113
     603.2     16.6162
     603.4     16.6203
     603.6     16.6303
     603.8     16.6357
       604     16.6502
     604.2      16.656
     604.4     16.6562
     604.6     16.6702
     604.8     16.6735
       605     16.6802
     605.2     16.6838
     605.4     16.6885
     605.6     16.6836
     605.8     16.6836
       606     16.6886
     606.2     16.6839
     606.4     16.6902
     606.6      16.695
     606.8     16.7044
       607     16.7027
     607.2     16.7071
     607.4     16.7121
     607.6     16.7229
     607.8     16.7244
       608     16.7361
     608.2     16.7439
     608.4     16.7536
     608.6     16.7585
     608.8       16.76
       609     16.7703
     609.2     16.7744
     609.4       16.77
     609.6     16.7818
     609.8      16.795
       610     16.7979
     610.2     16.8139
     610.4     16.8209
     610.6      16.831
     610.8     16.8381
       611     16.8411
     611.2     16.8375
     611.4     16.8384
     611.6     16.8369
     611.8     16.8437
       612     16.8527
     612.2     16.8604
     612.4     16.8617
     612.6     16.8653
     612.8     16.8682
       613     16.8714
     613.2     16.8764
     613.4     16.8806
     613.6     16.8904
     613.8     16.8958
       614     16.9092
     614.2     16.9133
     614.4     16.9141
     614.6     16.9308
     614.8     16.9345
       615     16.9404
     615.2     16.9453
     615.4     16.9498
     615.6     16.9427
     615.8     16.9426
       616     16.9477
     616.2      16.943
     616.4     16.9488
     616.6     16.9543
     616.8     16.9647
       617      16.961
     617.2     16.9634
     617.4      16.969
     617.6      16.978
     617.8     16.9812
       618     16.9924
     618.2      16.999
     618.4     17.0094
     618.6     17.0154
     618.8     17.0175
       619     17.0265
     619.2     17.0314
     619.4     17.0246
     619.6     17.0373
     619.8     17.0494
       620      17.053
     620.2     17.0715
     620.4     17.0767
     620.6     17.0871
     620.8     17.0936
       621      17.097
     621.2     17.0945
     621.4     17.0942
     621.6     17.0922
     621.8      17.099
       622     17.1063
     622.2     17.1132
     622.4     17.1155
     622.6     17.1196
     622.8     17.1229
       623     17.1268
     623.2     17.1336
     623.4     17.1366
     623.6     17.1468
     623.8      17.151
       624     17.1632
     624.2     17.1692
     624.4      17.171
     624.6     17.1872
     624.8     17.1904
       625     17.1962
     625.2     17.2014
     625.4     17.2062
     625.6     17.2001
     625.8     17.2012
       626     17.2079
     626.2     17.2019
     626.4     17.2078
     626.6     17.2129
     626.8     17.2218
       627     17.2196
     627.2     17.2214
     627.4     17.2281
     627.6     17.2359
     627.8     17.2397
       628     17.2526
     628.2     17.2601
     628.4     17.2728
     628.6     17.2786
     628.8     17.2797
       629     17.2885
     629.2     17.2944
     629.4      17.287
     629.6     17.2995
     629.8     17.3129
       630     17.3163
     630.2     17.3356
     630.4     17.3404
     630.6     17.3499
     630.8     17.3562
       631     17.3588
     631.2     17.3559
     631.4     17.3531
     631.6      17.351
     631.8     17.3603
       632     17.3673
     632.2     17.3741
     632.4     17.3783
     632.6      17.384
     632.8      17.387
       633     17.3905
     633.2      17.396
     633.4     17.3982
     633.6     17.4088
     633.8     17.4161
       634     17.4277
     634.2     17.4321
     634.4     17.4348
     634.6     17.4507
     634.8     17.4538
       635       17.46
     635.2     17.4655
     635.4      17.468
     635.6     17.4608
     635.8     17.4625
       636     17.4727
     636.2     17.4676
     636.4     17.4727
     636.6     17.4772
     636.8     17.4862
       637     17.4836
     637.2     17.4879
     637.4     17.4932
     637.6     17.5002
     637.8     17.5028
       638      17.515
     638.2     17.5222
     638.4     17.5346
     638.6     17.5395
     638.8     17.5422
       639     17.5504
     639.2     17.5578
     639.4      17.551
     639.6     17.5644
     639.8     17.5758
       640     17.5795
     640.2     17.6046
     640.4     17.6078
     640.6     17.6186
     640.8     17.6241
       641      17.627
     641.2     17.6248
     641.4     17.6209
     641.6     17.6188
     641.8     17.6279
       642     17.6336
     642.2     17.6425
     642.4     17.6456
     642.6     17.6528
     642.8     17.6557
       643     17.6572
     643.2     17.6629
     643.4     17.6663
     643.6     17.6761
     643.8     17.6831
       644     17.6965
     644.2     17.7003
     644.4      17.702
     644.6      17.719
     644.8     17.7213
       645     17.7276
     645.2     17.7338
     645.4     17.7368
     645.6     17.7308
     645.8     17.7331
       646     17.7425
     646.2      17.736
     646.4     17.7419
     646.6     17.7448
     646.8     17.7539
       647     17.7507
     647.2     17.7537
     647.4       17.76
     647.6     17.7673
     647.8      17.769
       648     17.7823
     648.2     17.7904
     648.4     17.8027
     648.6     17.8063
     648.8     17.8108
       649     17.8173
     649.2     17.8251
     649.4     17.8172
     649.6     17.8293
     649.8      17.842
       650     17.8441
     650.2     17.8748
     650.4     17.8778
     650.6      17.888
     650.8      17.895
       651     17.8954
     651.2     17.8948
     651.4     17.8929
     651.6     17.8891
     651.8     17.8989
       652     17.9051
     652.2     17.9166
     652.4     17.9211
     652.6     17.9268
     652.8     17.9295
       653     17.9313
     653.2     17.9369
     653.4     17.9384
     653.6      17.948
     653.8     17.9542
       654     17.9679
     654.2     17.9732
     654.4     17.9759
     654.6      17.992
     654.8     17.9977
       655     18.0049
     655.2     18.0118
     655.4     18.0156
     655.6     18.0113
     655.8     18.0126
       656     18.0226
     656.2     18.0129
     656.4     18.0161
     656.6     18.0229
     656.8     18.0325
       657     18.0269
     657.2     18.0319
     657.4     18.0371
     657.6     18.0459
     657.8      18.047
       658     18.0593
     658.2     18.0673
     658.4     18.0786
     658.6     18.0827
     658.8     18.0851
       659     18.0935
     659.2     18.1011
     659.4     18.0912
     659.6     18.1038
     659.8     18.1154
       660     18.1148
     660.2     18.1433
     660.4     18.1465
     660.6     18.1585
     660.8     18.1654
       661     18.1659
     661.2     18.1631
     661.4     18.1617
     661.6     18.1607
     661.8     18.1725
       662     18.1774
     662.2     18.1878
     662.4     18.1947
     662.6     18.2005
     662.8     18.2043
       663      18.205
     663.2     18.2093
     663.4      18.211
     663.6     18.2216
     663.8     18.2249
       664     18.2394
     664.2     18.2459
     664.4      18.248
     664.6      18.266
     664.8      18.271
       665     18.2772
     665.2     18.2845
     665.4     18.2879
     665.6     18.2812
     665.8     18.2803
       666     18.2906
     666.2     18.2807
     666.4     18.2834
     666.6     18.2905
     666.8      18.299
       667     18.2933
     667.2     18.2974
     667.4     18.3027
     667.6     18.3106
     667.8     18.3155
       668     18.3288
     668.2     18.3385
     668.4     18.3499
     668.6     18.3542
     668.8     18.3564
       669     18.3656
     669.2      18.374
     669.4     18.3642
     669.6     18.3761
     669.8     18.3867
       670      18.386
     670.2     18.4151
     670.4     18.4201
     670.6     18.4318
     670.8     18.4405
       671     18.4384
     671.2     18.4355
     671.4     18.4336
     671.6     18.4356
     671.8     18.4462
       672     18.4507
     672.2     18.4608
     672.4     18.4678
     672.6      18.473
     672.8     18.4755
       673     18.4756
     673.2     18.4798
     673.4     18.4834
     673.6     18.4928
     673.8     18.4956
       674     18.5104
     674.2     18.5174
     674.4     18.5187
     674.6     18.5389
     674.8     18.5426
       675     18.5497
     675.2     18.5558
     675.4     18.5587
     675.6     18.5503
     675.8     18.5487
       676     18.5588
     676.2     18.5476
     676.4     18.5505
     676.6     18.5608
     676.8     18.5695
       677     18.5642
     677.2     18.5661
     677.4     18.5714
     677.6      18.581
     677.8     18.5852
       678     18.5989
     678.2     18.6072
     678.4     18.6182
     678.6     18.6216
     678.8      18.625
       679     18.6333
     679.2     18.6412
     679.4     18.6304
     679.6     18.6435
     679.8     18.6542
       680     18.6532
     680.2     18.6803
     680.4     18.6854
     680.6     18.6962
     680.8     18.7047
       681     18.7036
     681.2     18.7029
     681.4     18.6993
     681.6     18.6989
     681.8     18.7078
       682     18.7127
     682.2     18.7241
     682.4     18.7309
     682.6     18.7362
     682.8     18.7401
       683     18.7431
     683.2     18.7484
     683.4     18.7513
     683.6     18.7601
     683.8     18.7632
       684     18.7779
     684.2     18.7843
     684.4     18.7846
     684.6     18.8044
     684.8     18.8071
       685     18.8119
     685.2     18.8192
     685.4     18.8225
     685.6     18.8132
     685.8     18.8119
       686     18.8235
     686.2     18.8126
     686.4     18.8167
     686.6     18.8274
     686.8     18.8377
       687     18.8313
     687.2      18.829
     687.4     18.8359
     687.6     18.8454
     687.8     18.8491
       688     18.8623
     688.2     18.8705
     688.4     18.8807
     688.6     18.8828
     688.8     18.8873
       689      18.898
     689.2     18.9036
     689.4     18.8946
     689.6      18.908
     689.8     18.9199
       690     18.9177
     690.2     18.9455
     690.4     18.9527
     690.6     18.9628
     690.8     18.9732
       691     18.9709
     691.2     18.9695
     691.4     18.9655
     691.6     18.9674
     691.8     18.9764
       692     18.9824
     692.2      18.995
     692.4     19.0014
     692.6     19.0059
     692.8     19.0071
       693     19.0078
     693.2     19.0157
     693.4     19.0205
     693.6     19.0284
     693.8     19.0327
       694     19.0469
     694.2     19.0498
     694.4      19.053
     694.6     19.0735
     694.8      19.076
       695     19.0807
     695.2      19.087
     695.4     19.0898
     695.6     19.0787
     695.8     19.0759
       696     19.0923
     696.2     19.0808
     696.4     19.0826
     696.6     19.0944
     696.8     19.1064
       697     19.0976
     697.2     19.0961
     697.4     19.1017
     697.6     19.1105
     697.8     19.1144
       698     19.1269
     698.2     19.1335
     698.4     19.1456
     698.6     19.1483
     698.8     19.1545
       699     19.1655
     699.2       19.17
     699.4     19.1592
     699.6     19.1718
     699.8     19.1832
       700     19.1809
     700.2     19.2092
     700.4     19.2169
     700.6     19.2267
     700.8     19.2368
       701     19.2321
     701.2     19.2328
     701.4     19.2305
     701.6     19.2348
     701.8     19.2436
       702      19.249
     702.2     19.2622
     702.4     19.2676
     702.6     19.2728
     702.8     19.2732
       703     19.2721
     703.2     19.2788
     703.4     19.2808
     703.6     19.2879
     703.8     19.2931
       704      19.307
     704.2     19.3101
     704.4      19.313
     704.6     19.3332
     704.8     19.3353
       705     19.3408
     705.2     19.3473
     705.4     19.3505
     705.6     19.3387
     705.8     19.3356
       706     19.3507
     706.2      19.338
     706.4     19.3419
     706.6     19.3538
     706.8     19.3649
       707     19.3543
     707.2     19.3536
     707.4     19.3628
     707.6     19.3716
     707.8     19.3743
       708     19.3869
     708.2     19.3954
     708.4     19.4077
     708.6     19.4116
     708.8     19.4175
       709     19.4276
     709.2     19.4346
     709.4     19.4234
     709.6     19.4357
     709.8     19.4495
       710     19.4502
     710.2     19.4823
     710.4     19.4899
     710.6     19.4998
     710.8     19.5065
       711     19.5003
     711.2     19.4998
     711.4     19.4985
     711.6     19.5064
     711.8     19.5153
       712     19.5185
     712.2     19.5323
     712.4     19.5395
     712.6     19.5422
     712.8     19.5443
       713     19.5418
     713.2     19.5473
     713.4      19.551
     713.6     19.5561
     713.8     19.5607
       714     19.5755
     714.2     19.5795
     714.4     19.5811
     714.6     19.5989
     714.8      19.601
       715     19.6066
     715.2     19.6136
     715.4     19.6154
     715.6     19.6031
     715.8     19.5978
       716     19.6132
     716.2     19.6035
     716.4     19.6085
     716.6     19.6197
     716.8     19.6313
       717     19.6205
     717.2     19.6229
     717.4      19.635
     717.6     19.6438
     717.8      19.645
       718     19.6557
     718.2     19.6637
     718.4     19.6746
     718.6     19.6782
     718.8     19.6865
       719     19.6973
     719.2     19.7042
     719.4     19.6939
     719.6     19.7026
     719.8     19.7138
       720      19.714
     720.2     19.7499
     720.4      19.757
     720.6     19.7685
     720.8     19.7766
       721     19.7715
     721.2     19.7743
     721.4     19.7744
     721.6     19.7836
     721.8     19.7895
       722      19.793
     722.2     19.8068
     722.4     19.8148
     722.6     19.8199
     722.8     19.8236
       723     19.8153
     723.2     19.8214
     723.4     19.8247
     723.6     19.8291
     723.8     19.8349
       724     19.8517
     724.2      19.854
     724.4     19.8542
     724.6     19.8688
     724.8     19.8724
       725     19.8783
     725.2     19.8861
     725.4     19.8887
     725.6     19.8741
     725.8     19.8704
       726      19.887
     726.2      19.875
     726.4     19.8801
     726.6     19.8913
     726.8     19.9001
       727     19.8874
     727.2     19.8931
     727.4     19.9047
     727.6      19.914
     727.8     19.9146
       728     19.9247
     728.2     19.9339
     728.4     19.9447
     728.6     19.9471
     728.8      19.955
       729     19.9665
     729.2     19.9716
     729.4     19.9604
     729.6     19.9708
     729.8     19.9836
       730     19.9826
     730.2     20.0255
     730.4     20.0335
     730.6      20.044
     730.8     20.0511
       731     20.0479
     731.2     20.0473
     731.4     20.0459
     731.6     20.0556
     731.8      20.061
       732     20.0663
     732.2     20.0795
     732.4     20.0895
     732.6     20.0954
     732.8     20.1031
       733     20.0938
     733.2     20.0966
     733.4      20.101
     733.6     20.1087
     733.8     20.1146
       734     20.1312
     734.2       20.13
     734.4     20.1303
     734.6     20.1436
     734.8     20.1465
       735     20.1516
     735.2     20.1608
     735.4     20.1634
     735.6     20.1502
     735.8      20.146
       736     20.1621
     736.2     20.1497
     736.4     20.1567
     736.6      20.169
     736.8     20.1764
       737     20.1653
     737.2     20.1692
     737.4     20.1806
     737.6      20.188
     737.8     20.1893
       738     20.1971
     738.2     20.2062
     738.4     20.2191
     738.6     20.2214
     738.8     20.2288
       739     20.2402
     739.2     20.2422
     739.4      20.231
     739.6     20.2426
     739.8     20.2535
       740     20.2523
     740.2      20.293
     740.4     20.3003
     740.6     20.3124
     740.8     20.3191
       741     20.3187
     741.2     20.3193
     741.4     20.3178
     741.6     20.3256
     741.8     20.3312
       742      20.337
     742.2     20.3483
     742.4     20.3585
     742.6     20.3692
     742.8      20.375
       743     20.3688
     743.2     20.3691
     743.4     20.3698
     743.6     20.3801
     743.8     20.3863
       744     20.4048
     744.2     20.4057
     744.4     20.4047
     744.6     20.4167
     744.8     20.4202
       745      20.425
     745.2     20.4352
     745.4     20.4398
     745.6     20.4267
     745.8     20.4218
       746      20.437
     746.2     20.4252
     746.4      20.431
     746.6     20.4449
     746.8     20.4526
       747     20.4404
     747.2     20.4407
     747.4     20.4525
     747.6     20.4626
     747.8     20.4639
       748     20.4713
     748.2     20.4806
     748.4      20.495
     748.6     20.5002
     748.8     20.5035
       749     20.5171
     749.2      20.521
     749.4     20.5112
     749.6      20.522
     749.8     20.5321
       750     20.5304
     750.2     20.5698
     750.4     20.5761
     750.6     20.5908
     750.8      20.593
       751     20.5918
     751.2     20.5927
     751.4     20.5921
     751.6     20.5974
     751.8     20.6051
       752     20.6121
     752.2     20.6237
     752.4     20.6312
     752.6     20.6438
     752.8     20.6499
       753     20.6396
     753.2     20.6413
     753.4     20.6405
     753.6     20.6531
     753.8     20.6605
       754     20.6782
     754.2     20.6792
     754.4     20.6808
     754.6     20.6919
     754.8     20.6979
       755     20.7029
     755.2     20.7149
     755.4      20.722
     755.6     20.7096
     755.8     20.7044
       756     20.7212
     756.2      20.707
     756.4     20.7132
     756.6     20.7253
     756.8     20.7347
       757       20.72
     757.2     20.7185
     757.4     20.7299
     757.6      20.741
     757.8       20.74
       758     20.7493
     758.2     20.7561
     758.4     20.7733
     758.6     20.7775
     758.8       20.78
       759     20.7955
     759.2     20.7944
     759.4     20.7821
     759.6     20.7958
     759.8     20.8026
       760     20.8001
     760.2     20.8421
     760.4     20.8457
     760.6     20.8597
     760.8     20.8603
       761     20.8611
     761.2     20.8595
     761.4     20.8606
     761.6     20.8684
     761.8     20.8747
       762     20.8812
     762.2     20.8961
     762.4     20.9038
     762.6     20.9201
     762.8     20.9306
       763     20.9203
     763.2     20.9213
     763.4     20.9172
     763.6     20.9306
     763.8     20.9381
       764     20.9564
     764.2     20.9588
     764.4     20.9591
     764.6     20.9691
     764.8     20.9746
       765     20.9814
     765.2      20.996
     765.4     21.0076
     765.6     20.9954
     765.8     20.9879
       766     21.0027
     766.2     20.9853
     766.4     20.9893
     766.6     21.0006
     766.8      21.012
       767     20.9997
     767.2     20.9979
     767.4     21.0066
     767.6     21.0197
     767.8     21.0216
       768      21.031
     768.2     21.0378
     768.4     21.0529
     768.6      21.055
     768.8     21.0568
       769     21.0738
     769.2     21.0709
     769.4     21.0593
     769.6     21.0735
     769.8     21.0781
       770     21.0806
     770.2     21.1253
     770.4     21.1302
     770.6     21.1437
     770.8     21.1427
       771     21.1444
     771.2     21.1444
     771.4     21.1471
     771.6     21.1534
     771.8     21.1575
       772     21.1645
     772.2     21.1784
     772.4     21.1906
     772.6     21.2074
     772.8     21.2183
       773     21.2054
     773.2     21.2058
     773.4     21.2039
     773.6      21.219
     773.8     21.2229
       774     21.2431
     774.2     21.2444
     774.4     21.2407
     774.6      21.254
     774.8     21.2624
       775     21.2691
     775.2     21.2823
     775.4     21.2971
     775.6      21.285
     775.8      21.277
       776     21.2906
     776.2     21.2711
     776.4      21.275
     776.6     21.2859
     776.8     21.2978
       777     21.2829
     777.2     21.2851
     777.4     21.2894
     777.6      21.303
     777.8     21.2998
       778     21.3083
     778.2     21.3168
     778.4     21.3301
     778.6     21.3313
     778.8     21.3343
       779     21.3534
     779.2     21.3522
     779.4     21.3405
     779.6      21.356
     779.8     21.3587
       780     21.3637
     780.2     21.4119
     780.4     21.4162
     780.6     21.4317
     780.8     21.4314
       781     21.4313
     781.2     21.4308
     781.4     21.4331
     781.6     21.4353
     781.8     21.4394
       782     21.4441
     782.2     21.4588
     782.4     21.4666
     782.6     21.4831
     782.8     21.4932
       783     21.4845
     783.2     21.4841
     783.4     21.4814
     783.6      21.496
     783.8     21.5028
       784     21.5239
     784.2     21.5263
     784.4     21.5239
     784.6     21.5346
     784.8     21.5455
       785     21.5563
     785.2     21.5717
     785.4      21.582
     785.6     21.5651
     785.8     21.5604
       786     21.5736
     786.2     21.5528
     786.4     21.5561
     786.6     21.5688
     786.8     21.5785
       787     21.5631
     787.2      21.569
     787.4     21.5746
     787.6     21.5934
     787.8     21.5846
       788     21.5939
     788.2        21.6
     788.4     21.6164
     788.6     21.6154
     788.8     21.6177
       789     21.6325
     789.2     21.6344
     789.4     21.6227
     789.6     21.6363
     789.8     21.6339
       790     21.6407
     790.2     21.6811
     790.4     21.6868
     790.6     21.7049
     790.8     21.7044
       791     21.7041
     791.2     21.7054
     791.4      21.713
     791.6     21.7197
     791.8     21.7213
       792      21.725
     792.2     21.7411
     792.4     21.7489
     792.6     21.7634
     792.8     21.7678
       793     21.7586
     793.2     21.7588
     793.4      21.754
     793.6      21.768
     793.8     21.7789
       794     21.8037
     794.2      21.807
     794.4     21.8055
     794.6     21.8189
     794.8     21.8271
       795     21.8371
     795.2     21.8587
     795.4     21.8716
     795.6     21.8494
     795.8     21.8421
       796     21.8561
     796.2     21.8333
     796.4     21.8356
     796.6     21.8496
     796.8      21.858
       797     21.8436
     797.2     21.8508
     797.4     21.8592
     797.6      21.879
     797.8      21.867
       798     21.8787
     798.2     21.8815
     798.4     21.8984
     798.6     21.8946
     798.8     21.9021
       799     21.9168
     799.2     21.9164
     799.4     21.9059
     799.6     21.9166
     799.8     21.9143
       800      21.921
     800.2     21.9675
     800.4     21.9732
     800.6     21.9902
     800.8     21.9858
       801     21.9855
     801.2      21.987
     801.4     21.9949
     801.6     22.0044
     801.8     22.0007
       802     22.0043
     802.2     22.0225
     802.4     22.0284
     802.6     22.0406
     802.8     22.0422
       803     22.0348
     803.2     22.0383
     803.4      22.033
     803.6     22.0477
     803.8     22.0579
       804     22.0823
     804.2     22.0822
     804.4     22.0792
     804.6     22.0915
     804.8      22.099
       805      22.112
     805.2     22.1334
     805.4     22.1476
     805.6     22.1245
     805.8     22.1142
       806     22.1289
     806.2     22.1023
     806.4      22.103
     806.6     22.1162
     806.8     22.1241
       807     22.1076
     807.2     22.1188
     807.4     22.1285
     807.6     22.1483
     807.8     22.1339
       808     22.1492
     808.2     22.1499
     808.4     22.1714
     808.6     22.1711
     808.8      22.179
       809     22.1883
     809.2     22.1916
     809.4     22.1796
     809.6     22.1881
     809.8     22.1891
       810      22.197
     810.2     22.2349
     810.4     22.2425
     810.6     22.2588
     810.8     22.2511
       811     22.2519
     811.2     22.2554
     811.4     22.2657
     811.6     22.2717
     811.8       22.27
       812     22.2766
     812.2     22.2976
     812.4     22.3042
     812.6     22.3146
     812.8     22.3107
       813     22.3009
     813.2     22.3093
     813.4     22.3061
     813.6     22.3219
     813.8     22.3295
       814     22.3556
     814.2     22.3548
     814.4     22.3505
     814.6     22.3632
     814.8     22.3722
       815     22.3861
     815.2     22.4064
     815.4     22.4192
     815.6     22.4033
     815.8     22.3931
       816     22.4047
     816.2     22.3807
     816.4     22.3807
     816.6     22.3951
     816.8     22.4017
       817     22.3807
     817.2     22.3885
     817.4     22.3986
     817.6     22.4154
     817.8     22.4034
       818      22.417
     818.2     22.4235
     818.4     22.4397
     818.6     22.4362
     818.8     22.4443
       819     22.4524
     819.2     22.4573
     819.4     22.4475
     819.6     22.4542
     819.8     22.4527
       820     22.4616
     820.2     22.4946
     820.4      22.503
     820.6     22.5234
     820.8     22.5164
       821     22.5184
     821.2     22.5242
     821.4      22.537
     821.6     22.5465
     821.8     22.5434
       822     22.5477
     822.2      22.568
     822.4     22.5738
     822.6     22.5837
     822.8     22.5746
       823     22.5654
     823.2     22.5736
     823.4      22.569
     823.6     22.5884
     823.8     22.5956
       824     22.6189
     824.2     22.6162
     824.4     22.6061
     824.6     22.6149
     824.8     22.6269
       825     22.6399
     825.2     22.6597
     825.4     22.6837
     825.6     22.6702
     825.8     22.6704
       826     22.6834
     826.2     22.6543
     826.4     22.6576
     826.6     22.6754
     826.8      22.679
       827     22.6561
     827.2     22.6617
     827.4      22.665
     827.6     22.6818
     827.8     22.6666
       828     22.6807
     828.2     22.6917
     828.4     22.7103
     828.6      22.708
     828.8     22.7113
       829     22.7216
     829.2     22.7279
     829.4     22.7207
     829.6     22.7257
     829.8     22.7272
       830     22.7269
     830.2     22.7632
     830.4      22.768
     830.6     22.7922
     830.8      22.787
       831     22.7874
     831.2     22.7939
     831.4     22.8087
     831.6     22.8234
     831.8     22.8195
       832      22.822
     832.2     22.8448
     832.4     22.8526
     832.6     22.8658
     832.8     22.8567
       833     22.8494
     833.2     22.8588
     833.4     22.8553
     833.6     22.8763
     833.8     22.8842
       834     22.9068
     834.2     22.9091
     834.4     22.8925
     834.6     22.9037
     834.8     22.9134
       835     22.9211
     835.2     22.9387
     835.4     22.9658
     835.6     22.9566
     835.8     22.9607
       836     22.9761
     836.2     22.9448
     836.4     22.9501
     836.6      22.967
     836.8      22.968
       837      22.946
     837.2     22.9519
     837.4     22.9572
     837.6     22.9738
     837.8     22.9565
       838     22.9687
     838.2     22.9831
     838.4     22.9947
     838.6      22.992
     838.8     22.9974
       839     23.0028
     839.2     23.0071
     839.4     23.0038
     839.6      23.012
     839.8     23.0104
       840     23.0064
     840.2     23.0423
     840.4     23.0546
     840.6     23.0812
     840.8     23.0804
       841     23.0793
     841.2      23.075
     841.4     23.0906
     841.6     23.1071
     841.8     23.0978
       842     23.1034
     842.2     23.1333
     842.4     23.1404
     842.6     23.1541
     842.8     23.1413
       843      23.132
     843.2     23.1391
     843.4     23.1369
     843.6     23.1552
     843.8     23.1637
       844     23.1939
     844.2     23.1931
     844.4     23.1784
     844.6     23.1912
     844.8     23.1988
       845     23.2039
     845.2     23.2209
     845.4      23.244
     845.6      23.239
     845.8     23.2453
       846     23.2576
     846.2     23.2272
     846.4     23.2318
     846.6     23.2526
     846.8     23.2596
       847     23.2337
     847.2     23.2375
     847.4     23.2504
     847.6     23.2653
     847.8     23.2433
       848     23.2604
     848.2     23.2692
     848.4     23.2844
     848.6     23.2775
     848.8     23.2795
       849     23.2873
     849.2     23.2936
     849.4     23.2946
     849.6     23.3029
     849.8     23.3041
       850     23.3007
     850.2     23.3372
     850.4     23.3455
     850.6     23.3761
     850.8     23.3702
       851     23.3683
     851.2     23.3646
     851.4      23.377
     851.6      23.398
     851.8      23.396
       852     23.3983
     852.2     23.4272
     852.4     23.4317
     852.6     23.4481
     852.8     23.4326
       853     23.4183
     853.2     23.4227
     853.4     23.4264
     853.6     23.4478
     853.8     23.4562
       854     23.4863
     854.2     23.4776
     854.4     23.4611
     854.6     23.4771
     854.8     23.4834
       855     23.4849
     855.2     23.5061
     855.4     23.5286
     855.6     23.5274
     855.8     23.5363
       856     23.5557
     856.2     23.5189
     856.4     23.5174
     856.6     23.5365
     856.8     23.5412
       857     23.5188
     857.2     23.5127
     857.4     23.5288
     857.6     23.5472
     857.8     23.5259
       858      23.544
     858.2     23.5549
     858.4     23.5676
     858.6      23.565
     858.8     23.5672
       859     23.5726
     859.2     23.5765
     859.4     23.5788
     859.6     23.5827
     859.8     23.5825
       860     23.5785
     860.2     23.6157
     860.4     23.6271
     860.6     23.6581
     860.8     23.6561
       861     23.6587
     861.2     23.6565
     861.4     23.6645
     861.6     23.6902
     861.8      23.691
       862     23.6883
     862.2     23.7175
     862.4     23.7214
     862.6     23.7437
     862.8     23.7216
       863     23.7013
     863.2     23.7076
     863.4     23.7134
     863.6     23.7394
     863.8     23.7419
       864     23.7663
     864.2      23.759
     864.4     23.7354
     864.6     23.7493
     864.8     23.7542
       865     23.7558
     865.2     23.7745
     865.4     23.8005
     865.6     23.8032
     865.8     23.8074
       866     23.8246
     866.2      23.796
     866.4     23.8005
     866.6     23.8163
     866.8     23.8218
       867     23.8025
     867.2     23.7997
     867.4     23.8114
     867.6      23.828
     867.8     23.8059
       868     23.8274
     868.2     23.8442
     868.4     23.8634
     868.6     23.8593
     868.8     23.8698
       869     23.8728
     869.2     23.8805
     869.4     23.8823
     869.6      23.889
     869.8     23.8876
       870     23.8867
     870.2     23.9227
     870.4     23.9248
     870.6     23.9524
     870.8     23.9481
       871     23.9463
     871.2     23.9414
     871.4     23.9541
     871.6     23.9847
     871.8     23.9886
       872     23.9878
     872.2     24.0173
     872.4     24.0213
     872.6     24.0343
     872.8     24.0196
       873     24.0002
     873.2     24.0017
     873.4     24.0104
     873.6     24.0348
     873.8     24.0393
       874     24.0655
     874.2     24.0642
     874.4     24.0406
     874.6     24.0548
     874.8     24.0582
       875     24.0543
     875.2     24.0705
     875.4     24.0932
     875.6     24.0966
     875.8     24.1109
       876     24.1383
     876.2     24.1039
     876.4     24.1028
     876.6     24.1241
     876.8     24.1296
       877     24.1104
     877.2     24.1144
     877.4     24.1208
     877.6     24.1386
     877.8     24.1148
       878     24.1312
     878.2     24.1444
     878.4     24.1649
     878.6     24.1551
     878.8     24.1643
       879     24.1768
     879.2     24.1912
     879.4      24.192
     879.6        24.2
     879.8     24.1987
       880     24.1965
     880.2     24.2365
     880.4     24.2397
     880.6     24.2602
     880.8     24.2516
       881      24.244
     881.2     24.2414
     881.4     24.2489
     881.6     24.2843
     881.8     24.2889
       882     24.2889
     882.2      24.317
     882.4     24.3202
     882.6     24.3322
     882.8     24.3178
       883     24.2986
     883.2     24.3047
     883.4     24.3088
     883.6     24.3336
     883.8     24.3469
       884     24.3766
     884.2     24.3774
     884.4     24.3586
     884.6      24.375
     884.8     24.3776
       885     24.3688
     885.2     24.3844
     885.4      24.405
     885.6     24.4065
     885.8     24.4208
       886     24.4461
     886.2     24.4086
     886.4     24.4052
     886.6     24.4242
     886.8     24.4249
       887     24.3977
     887.2     24.4078
     887.4     24.4211
     887.6     24.4413
     887.8     24.4145
       888     24.4227
     888.2     24.4449
     888.4     24.4672
     888.6     24.4579
     888.8     24.4644
       889     24.4722
     889.2     24.4854
     889.4     24.4832
     889.6     24.4884
     889.8     24.4903
       890     24.4871
     890.2     24.5363
     890.4     24.5419
     890.6     24.5699
     890.8     24.5602
       891     24.5566
     891.2     24.5496
     891.4     24.5602
     891.6     24.5842
     891.8     24.5862
       892     24.5868
     892.2     24.6119
     892.4      24.618
     892.6     24.6349
     892.8     24.6202
       893     24.5955
     893.2     24.5986
     893.4     24.5987
     893.6     24.6334
     893.8     24.6485
       894     24.6843
     894.2     24.6984
     894.4      24.681
     894.6     24.6959
     894.8     24.6937
       895     24.6773
     895.2     24.6985
     895.4     24.7326
     895.6     24.7296
     895.8     24.7375
       896     24.7631
     896.2     24.7226
     896.4     24.7218
     896.6     24.7346
     896.8     24.7289
       897     24.7061
     897.2      24.706
     897.4     24.7173
     897.6     24.7431
     897.8     24.7186
       898     24.7343
     898.2     24.7552
     898.4     24.7681
     898.6     24.7663
     898.8     24.7693
       899     24.7789
     899.2     24.7903
     899.4     24.7876
     899.6     24.7993
     899.8     24.7962
       900     24.7888
     900.2     24.8405
     900.4     24.8517
     900.6     24.8782
     900.8     24.8657
       901     24.8634
     901.2     24.8541
     901.4     24.8663
     901.6     24.8975
     901.8     24.9017
       902     24.9028
     902.2      24.926
     902.4     24.9329
     902.6     24.9496
     902.8     24.9279
       903     24.9019
     903.2     24.9086
     903.4     24.9138
     903.6     24.9436
     903.8     24.9514
       904      24.971
     904.2      24.984
     904.4     24.9736
     904.6     24.9847
     904.8     24.9807
       905     24.9743
     905.2     24.9922
     905.4     25.0397
     905.6     25.0397
     905.8      25.037
       906     25.0644
     906.2     25.0208
     906.4     25.0282
     906.6     25.0473
     906.8     25.0413
       907     25.0185
     907.2     25.0191
     907.4     25.0241
     907.6      25.043
     907.8     25.0272
       908     25.0384
     908.2     25.0614
     908.4     25.0837
     908.6     25.0737
     908.8     25.0795
       909     25.0911
     909.2     25.1039
     909.4      25.101
     909.6     25.1066
     909.8     25.1027
       910      25.091
     910.2      25.157
     910.4     25.1632
     910.6     25.1898
     910.8      25.188
       911     25.1905
     911.2     25.1835
     911.4     25.1954
     911.6     25.2198
     911.8      25.216
       912     25.2297
     912.2     25.2398
     912.4     25.2522
     912.6     25.2688
     912.8     25.2558
       913     25.2318
     913.2     25.2357
     913.4     25.2426
     913.6     25.2661
     913.8     25.2724
       914     25.2837
     914.2     25.2944
     914.4     25.2856
     914.6     25.3058
     914.8     25.3006
       915     25.3025
     915.2     25.3171
     915.4     25.3631
     915.6     25.3699
     915.8      25.363
       916     25.4039
     916.2     25.3622
     916.4     25.3699
     916.6     25.3796
     916.8     25.3776
       917     25.3354
     917.2     25.3367
     917.4     25.3483
     917.6     25.3762
     917.8     25.3592
       918     25.3548
     918.2     25.3675
     918.4     25.3989
     918.6     25.3968
     918.8     25.3934
       919      25.405
     919.2     25.4229
     919.4     25.4237
     919.6     25.4255
     919.8     25.4112
       920     25.3887
     920.2      25.454
     920.4     25.4691
     920.6      25.495
     920.8     25.4984
       921     25.4935
     921.2     25.4866
     921.4      25.511
     921.6      25.523
     921.8     25.5286
       922     25.5421
     922.2     25.5614
     922.4     25.5885
     922.6     25.5951
     922.8      25.572
       923     25.5552
     923.2     25.5685
     923.4     25.5694
     923.6     25.5985
     923.8     25.5975
       924     25.6181
     924.2     25.6303
     924.4     25.6217
     924.6     25.6333
     924.8     25.6151
       925      25.628
     925.2     25.6426
     925.4     25.7007
     925.6     25.7048
     925.8     25.6815
       926     25.7296
     926.2     25.6818
     926.4     25.7075
     926.6     25.7034
     926.8     25.6998
       927     25.6508
     927.2     25.6522
     927.4     25.6614
     927.6     25.6887
     927.8     25.6587
       928     25.6513
     928.2     25.6627
     928.4     25.6892
     928.6     25.6783
     928.8     25.6679
       929      25.677
     929.2     25.7003
     929.4     25.7065
     929.6     25.7114
     929.8     25.6999
       930     25.6813
     930.2     25.7446
     930.4     25.7567
     930.6     25.7773
     930.8     25.7752
       931     25.7682
     931.2     25.7706
     931.4     25.7955
     931.6      25.817
     931.8     25.8267
       932     25.8377
     932.2     25.8729
     932.4     25.9067
     932.6     25.9131
     932.8     25.8784
       933     25.8515
     933.2     25.8555
     933.4     25.8595
     933.6     25.8958
     933.8      25.893
       934     25.9119
     934.2     25.9372
     934.4     25.9292
     934.6      25.948
     934.8     25.9257
       935     25.9395
     935.2     25.9451
     935.4     26.0078
     935.6     26.0236
     935.8     25.9974
       936     26.0531
     936.2     26.0011
     936.4     26.0335
     936.6     26.0175
     936.8     26.0033
       937     25.9542
     937.2     25.9618
     937.4     25.9736
     937.6      26.009
     937.8     25.9847
       938     25.9638
     938.2     25.9795
     938.4     26.0097
     938.6     25.9851
     938.8     25.9643
       939     25.9799
     939.2     26.0066
     939.4     26.0135
     939.6     26.0026
     939.8     25.9866
       940     25.9755
     940.2     26.0293
     940.4     26.0501
     940.6     26.0788
     940.8     26.0876
       941     26.0698
     941.2     26.0396
     941.4     26.0806
     941.6     26.1035
     941.8     26.1136
       942     26.1354
     942.2     26.1575
     942.4     26.1934
     942.6      26.185
     942.8     26.1518
       943     26.1123
     943.2     26.1216
     943.4     26.1408
     943.6     26.1704
     943.8     26.1625
       944     26.1948
     944.2      26.233
     944.4     26.2159
     944.6     26.2318
     944.8      26.211
       945     26.2293
     945.2     26.2371
     945.4     26.3151
     945.6     26.3235
     945.8     26.2888
       946     26.3511
     946.2     26.3061
     946.4     26.3393
     946.6     26.3268
     946.8     26.3183
       947     26.2808
     947.2     26.2945
     947.4     26.3237
     947.6     26.3607
     947.8     26.3346
       948     26.3113
     948.2     26.3246
     948.4     26.3345
     948.6     26.3123
     948.8     26.2915
       949     26.2857
     949.2     26.3001
     949.4      26.314
     949.6     26.2868
     949.8     26.2807
       950     26.2735
     950.2     26.3481
     950.4     26.3559
     950.6     26.3841
     950.8     26.3979
       951     26.3889
     951.2     26.3661
     951.4     26.4258
     951.6     26.4634
     951.8     26.4842
       952     26.4933
     952.2      26.514
     952.4     26.5552
     952.6     26.5522
     952.8     26.5106
       953     26.4767
     953.2     26.4885
     953.4     26.4989
     953.6     26.5437
     953.8     26.5559
       954     26.5591
     954.2     26.5928
     954.4     26.5674
     954.6     26.5828
     954.8     26.5488
       955     26.5415
     955.2     26.5279
     955.4     26.6238
     955.6     26.6662
     955.8     26.6493
       956     26.7204
     956.2     26.6907
     956.4     26.7263
     956.6     26.6902
     956.8     26.6637
       957     26.6194
     957.2      26.627
     957.4     26.6638
     957.6     26.6848
     957.8      26.654
       958     26.6326
     958.2     26.6644
     958.4     26.6888
     958.6     26.6558
     958.8     26.6256
       959     26.6138
     959.2     26.6201
     959.4     26.6409
     959.6     26.5991
     959.8     26.6113
       960     26.5949
     960.2     26.6712
     960.4     26.6588
     960.6     26.7018
     960.8     26.7338
       961     26.7295
     961.2     26.7214
     961.4     26.7795
     961.6     26.8338
     961.8     26.8468
       962     26.8356
     962.2     26.8441
     962.4     26.8663
     962.6      26.855
     962.8     26.8295
       963     26.7932
     963.2     26.7895
     963.4     26.8192
     963.6     26.8581
     963.8      26.863
       964     26.8699
     964.2     26.9201
     964.4     26.8662
     964.6     26.8487
     964.8     26.8221
       965     26.8303
     965.2     26.8131
     965.4      26.901
     965.6     26.9416
     965.8     26.9476
       966     27.0277
     966.2     27.0175
     966.4     27.0388
     966.6      26.986
     966.8     26.9587
       967     26.9078
     967.2     26.9088
     967.4     26.9547
     967.6     27.0051
     967.8     26.9499
       968     26.9113
     968.2     26.9471
     968.4     26.9822
     968.6     26.9447
     968.8     26.9181
       969     26.9373
     969.2     26.9278
     969.4     26.9501
     969.6     26.9164
     969.8     26.9442
       970     26.9211
     970.2     26.9845
     970.4     26.9584
     970.6     27.0327
     970.8     27.0375
       971      27.018
     971.2     27.0063
     971.4     27.0475
     971.6     27.0884
     971.8     27.1243
       972     27.0999
     972.2      27.124
     972.4     27.1533
     972.6     27.1281
     972.8     27.0951
       973     27.0439
     973.2     27.0723
     973.4     27.0876
     973.6     27.1302
     973.8     27.1563
       974     27.1363
     974.2     27.1909
     974.4     27.1435
     974.6     27.1065
     974.8     27.0677
       975     27.0876
     975.2     27.0611
     975.4     27.1557
     975.6     27.2085
     975.8     27.1997
       976     27.2633
     976.2     27.2118
     976.4     27.2399
     976.6     27.1835
     976.8     27.1834
       977     27.1049
     977.2     27.1112
     977.4     27.1551
     977.6     27.2039
     977.8     27.1463
       978     27.1249
     978.2     27.1575
     978.4     27.1916
     978.6     27.1406
     978.8     27.1003
       979      27.134
     979.2     27.1428
     979.4      27.165
     979.6     27.1346
     979.8     27.1617
       980     27.1399
     980.2     27.2228
     980.4      27.154
     980.6     27.2181
     980.8     27.1935
       981     27.1732
     981.2     27.1602
     981.4     27.2302
     981.6     27.3441
     981.8     27.3903
       982     27.3966
     982.2       27.41
     982.4     27.4338
     982.6     27.3758
     982.8     27.3624
       983     27.3386
     983.2      27.335
     983.4     27.3052
     983.6     27.3548
     983.8     27.4121
       984     27.3936
     984.2     27.4138
     984.4     27.3842
     984.6      27.338
     984.8        27.3
       985     27.3519
     985.2     27.3046
     985.4     27.3922
     985.6     27.4325
     985.8      27.397
       986     27.4554
     986.2     27.3837
     986.4     27.4266
     986.6      27.366
     986.8     27.3573
       987     27.2731
     987.2     27.2552
     987.4     27.3291
     987.6     27.4343
     987.8     27.4405
       988     27.4137
     988.2     27.4414
     988.4     27.4647
     988.6     27.3796
     988.8     27.3856
       989     27.4666
     989.2     27.4907
     989.4     27.5103
     989.6     27.4624
     989.8     27.5343
       990     27.4839
     990.2     27.5531
     990.4     27.4866
     990.6     27.5941
     990.8     27.5916
       991     27.5681
     991.2     27.4893
     991.4     27.5157
     991.6     27.6512
     991.8     27.6822
       992     27.6854
     992.2     27.6845
     992.4     27.6876
     992.6     27.5852
     992.8     27.5967
       993     27.5388
     993.2     27.5447
     993.4     27.5229
     993.6     27.6462
     993.8     27.7233
       994     27.7056
     994.2     27.7221
     994.4     27.7905
     994.6     27.7378
     994.8     27.7376
       995      27.789
     995.2     27.7746
     995.4     27.8336
     995.6     27.8963
     995.8     27.8807
       996     27.8887
     996.2     27.8115
     996.4     27.8443
     996.6     27.7831
     996.8     27.7698
       997     27.7862
     997.2     27.7656
     997.4     27.8035
     997.6     27.7865
     997.8     27.7344
       998     27.6952
     998.2     27.7344
     998.4     27.7234
     998.6     27.6185
     998.8     27.6449
       999     27.7732
     999.2     27.7426
     999.4     27.7295
     999.6     27.6751
     999.8     27.6997
      1000      27.635
