# Supplementary material for: Data for exploring the effect of parameters on decomposition of gas hydrate structure I
Source: Data Brief. 2018 Apr 11;18:1247–51. doi: 10.1016/j.dib.2018.04.015 (PMC5996948; doi:10.1016/j.dib.2018.04.015)
Supplement: Supplementary file 2 — Supplementary material [file mmc2.zip › data/data/temperature 300 K/cage occupancy 80/rdf.xvg]

# This file was created Wed Jan 25 22:58:06 2017
# Created by:
# GROMACS:      gmx rdf, VERSION 5.0.2
# Executable:   /usr/bin/gmx
# Library dir:  /usr/share/gromacs/top
# Command line:
#   g_rdf -f run.xtc -n ind.ndx -s run.tpr -o rdf10.xvg -b 9000 -e 10000
# g_rdf is part of G R O M A C S:
#
# Gnomes, ROck Monsters And Chili Sauce
#
@    title "Radial distribution"
@    xaxis  label "r"
@    yaxis  label ""
@TYPE xy
@ subtitle "O* - O*"
         0          0
     0.002          0
     0.004          0
     0.006          0
     0.008          0
      0.01          0
     0.012          0
     0.014          0
     0.016          0
     0.018          0
      0.02          0
     0.022          0
     0.024          0
     0.026          0
     0.028          0
      0.03          0
     0.032          0
     0.034          0
     0.036          0
     0.038          0
      0.04          0
     0.042          0
     0.044          0
     0.046          0
     0.048          0
      0.05          0
     0.052          0
     0.054          0
     0.056          0
     0.058          0
      0.06          0
     0.062          0
     0.064          0
     0.066          0
     0.068          0
      0.07          0
     0.072          0
     0.074          0
     0.076          0
     0.078          0
      0.08          0
     0.082          0
     0.084          0
     0.086          0
     0.088          0
      0.09          0
     0.092          0
     0.094          0
     0.096          0
     0.098          0
       0.1          0
     0.102          0
     0.104          0
     0.106          0
     0.108          0
      0.11          0
     0.112          0
     0.114          0
     0.116          0
     0.118          0
      0.12          0
     0.122          0
     0.124          0
     0.126          0
     0.128          0
      0.13          0
     0.132          0
     0.134          0
     0.136          0
     0.138          0
      0.14          0
     0.142          0
     0.144          0
     0.146          0
     0.148          0
      0.15          0
     0.152          0
     0.154          0
     0.156          0
     0.158          0
      0.16          0
     0.162          0
     0.164          0
     0.166          0
     0.168          0
      0.17          0
     0.172          0
     0.174          0
     0.176          0
     0.178          0
      0.18          0
     0.182          0
     0.184          0
     0.186          0
     0.188          0
      0.19          0
     0.192          0
     0.194          0
     0.196          0
     0.198          0
       0.2          0
     0.202          0
     0.204          0
     0.206          0
     0.208          0
      0.21          0
     0.212          0
     0.214          0
     0.216          0
     0.218          0
      0.22          0
     0.222          0
     0.224          0
     0.226          0
     0.228          0
      0.23          0
     0.232          0
     0.234          0
     0.236 9.48211e-06
     0.238 4.66175e-05
      0.24 0.00028423
     0.242 0.00161418
     0.244 0.00251038
     0.246 0.00797639
     0.248  0.0186932
      0.25  0.0534455
     0.252  0.0629792
     0.254   0.177608
     0.256   0.240226
     0.258   0.391177
      0.26   0.650912
     0.262   0.888706
     0.264    1.33819
     0.266    1.24357
     0.268    1.79345
      0.27      2.783
     0.272    2.25514
     0.274    3.23757
     0.276    2.82935
     0.278    3.58956
      0.28    3.40458
     0.282    2.96818
     0.284    4.41902
     0.286    2.99525
     0.288    3.35309
      0.29    3.36965
     0.292     3.2575
     0.294    2.92668
     0.296     2.6744
     0.298    2.62777
       0.3    2.37883
     0.302    2.25928
     0.304    2.15295
     0.306     2.0651
     0.308    1.92612
      0.31    1.67144
     0.312    1.70378
     0.314    1.82228
     0.316    1.43315
     0.318    1.50135
      0.32    1.61951
     0.322    1.30791
     0.324    1.40078
     0.326    1.39859
     0.328    1.32486
      0.33    1.15711
     0.332    1.33472
     0.334    1.34039
     0.336    1.26696
     0.338    1.13219
      0.34    1.25593
     0.342    1.22828
     0.344    1.27898
     0.346   0.974091
     0.348    1.33749
      0.35    1.11236
     0.352    1.20525
     0.354    1.18884
     0.356    1.20613
     0.358    1.02758
      0.36    1.18841
     0.362    1.23663
     0.364    1.20697
     0.366   0.994751
     0.368    1.24973
      0.37    1.06349
     0.372    1.28114
     0.374    1.20388
     0.376     1.1892
     0.378    1.07176
      0.38    1.17372
     0.382    1.18784
     0.384    1.25935
     0.386    1.12707
     0.388    1.04548
      0.39    1.19597
     0.392    1.22668
     0.394    1.21508
     0.396    1.21867
     0.398    1.20399
       0.4    1.14655
     0.402    1.17755
     0.404    1.27887
     0.406    1.16745
     0.408     1.1376
      0.41    1.29422
     0.412    1.19923
     0.414    1.34769
     0.416    1.03262
     0.418    1.36628
      0.42    1.19936
     0.422    1.21817
     0.424    1.27446
     0.426    1.16665
     0.428    1.19021
      0.43    1.26258
     0.432    1.24327
     0.434    1.38551
     0.436    1.11533
     0.438    1.25648
      0.44    1.18791
     0.442    1.33698
     0.444    1.27324
     0.446    1.30125
     0.448    1.12348
      0.45    1.30861
     0.452    1.21317
     0.454    1.38665
     0.456    1.05511
     0.458    1.34264
      0.46    1.15799
     0.462    1.32619
     0.464     1.2409
     0.466    1.18491
     0.468    1.22797
      0.47     1.2655
     0.472     1.2199
     0.474    1.23606
     0.476    1.30211
     0.478     1.2199
      0.48    1.15756
     0.482    1.21607
     0.484    1.24686
     0.486     1.2145
     0.488    1.19655
      0.49    1.19721
     0.492     1.3319
     0.494    1.16913
     0.496    1.19302
     0.498    1.24586
       0.5    1.17563
     0.502    1.16601
     0.504    1.25929
     0.506    1.11143
     0.508    1.15127
      0.51    1.26947
     0.512    1.13967
     0.514    1.20146
     0.516    1.11247
     0.518    1.19228
      0.52    1.26427
     0.522    1.09925
     0.524    1.24957
     0.526    1.12279
     0.528    1.17822
      0.53    1.09038
     0.532    1.22133
     0.534    1.24688
     0.536    1.04209
     0.538    1.17981
      0.54    1.23867
     0.542     1.0986
     0.544    1.23644
     0.546    1.09147
     0.548    1.24321
      0.55    1.08301
     0.552    1.17577
     0.554    1.17505
     0.556    1.19925
     0.558    1.01496
      0.56    1.25786
     0.562    1.08623
     0.564    1.21758
     0.566    1.17045
     0.568    1.17012
      0.57    1.12182
     0.572    1.14993
     0.574    1.23659
     0.576     1.0928
     0.578     1.1385
      0.58    1.16344
     0.582    1.17978
     0.584    1.19325
     0.586    1.07933
     0.588    1.20134
      0.59    1.14221
     0.592    1.20243
     0.594    1.16758
     0.596    1.18428
     0.598    1.14185
       0.6    1.17573
     0.602    1.20072
     0.604    1.21298
     0.606    1.10661
     0.608    1.15376
      0.61     1.2284
     0.612       1.16
     0.614    1.25712
     0.616    1.16505
     0.618    1.17964
      0.62     1.1429
     0.622    1.28267
     0.624    1.23736
     0.626    1.20017
     0.628    1.13752
      0.63    1.22701
     0.632    1.19669
     0.634    1.18364
     0.636    1.19457
     0.638    1.24297
      0.64    1.18539
     0.642    1.30507
     0.644    1.16409
     0.646    1.31139
     0.648    1.15247
      0.65      1.243
     0.652    1.17545
     0.654     1.3244
     0.656    1.11584
     0.658    1.26896
      0.66    1.21911
     0.662    1.26365
     0.664    1.24315
     0.666    1.16895
     0.668    1.30578
      0.67    1.20656
     0.672    1.24787
     0.674    1.26748
     0.676    1.16264
     0.678    1.19835
      0.68    1.27058
     0.682    1.22802
     0.684    1.24612
     0.686    1.18833
     0.688    1.26906
      0.69    1.23129
     0.692    1.17348
     0.694    1.33426
     0.696    1.18665
     0.698    1.22511
       0.7    1.23971
     0.702    1.20402
     0.704     1.2225
     0.706    1.17839
     0.708    1.21356
      0.71    1.20274
     0.712    1.25723
     0.714    1.15868
     0.716     1.2072
     0.718    1.22369
      0.72    1.18429
     0.722    1.24145
     0.724    1.20188
     0.726    1.17412
     0.728    1.17995
      0.73     1.2007
     0.732     1.1802
     0.734    1.21348
     0.736    1.18881
     0.738    1.17934
      0.74    1.20169
     0.742    1.08559
     0.744    1.31579
     0.746    1.12414
     0.748    1.20544
      0.75    1.09432
     0.752     1.2772
     0.754    1.12211
     0.756    1.14271
     0.758    1.09972
      0.76    1.23027
     0.762    1.14808
     0.764    1.20448
     0.766    1.12455
     0.768    1.14198
      0.77    1.14876
     0.772    1.16995
     0.774    1.21304
     0.776    1.11384
     0.778    1.13219
      0.78    1.12189
     0.782    1.16004
     0.784    1.17265
     0.786    1.09457
     0.788    1.19266
      0.79     1.0954
     0.792    1.14241
     0.794    1.18497
     0.796    1.11466
     0.798    1.11354
       0.8    1.16721
     0.802    1.15109
     0.804    1.12462
     0.806    1.14655
     0.808    1.11178
      0.81     1.1555
     0.812    1.12205
     0.814    1.18331
     0.816    1.12575
     0.818    1.13084
      0.82    1.12075
     0.822    1.13943
     0.824    1.16912
     0.826    1.08946
     0.828    1.13942
      0.83    1.15902
     0.832    1.13286
     0.834    1.15474
     0.836    1.08711
     0.838    1.17187
      0.84    1.06616
     0.842    1.21145
     0.844    1.12086
     0.846    1.16174
     0.848    1.07427
      0.85    1.19472
     0.852     1.1096
     0.854    1.18452
     0.856    1.07087
     0.858    1.16439
      0.86    1.16668
     0.862    1.09774
     0.864    1.20624
     0.866     1.0823
     0.868     1.1466
      0.87    1.14624
     0.872    1.15455
     0.874    1.15461
     0.876    1.14072
     0.878    1.14904
      0.88    1.10956
     0.882    1.17116
     0.884    1.14282
     0.886    1.15963
     0.888    1.11424
      0.89     1.1437
     0.892    1.16913
     0.894    1.13817
     0.896    1.16265
     0.898    1.11146
       0.9    1.17262
     0.902    1.16958
     0.904    1.13872
     0.906    1.11666
     0.908    1.14499
      0.91    1.13746
     0.912    1.14115
     0.914     1.1703
     0.916    1.08433
     0.918    1.15931
      0.92    1.13701
     0.922    1.14354
     0.924    1.19334
     0.926    1.08332
     0.928    1.19059
      0.93    1.11995
     0.932    1.10512
     0.934    1.20761
     0.936    1.14031
     0.938    1.09276
      0.94    1.16352
     0.942     1.1337
     0.944    1.16632
     0.946    1.10647
     0.948    1.17164
      0.95    1.12904
     0.952    1.14689
     0.954    1.10352
     0.956    1.15265
     0.958    1.12156
      0.96     1.1685
     0.962    1.12022
     0.964    1.11965
     0.966    1.17171
     0.968    1.12428
      0.97    1.11215
     0.972    1.15011
     0.974    1.12483
     0.976    1.13721
     0.978     1.1094
      0.98    1.13892
     0.982    1.12594
     0.984    1.19037
     0.986    1.08323
     0.988    1.12086
      0.99    1.12469
     0.992    1.11663
     0.994    1.16109
     0.996    1.07734
     0.998    1.15007
         1    1.12849
     1.002    1.11365
     1.004    1.15739
     1.006    1.10089
     1.008     1.0971
      1.01    1.15435
     1.012    1.12894
     1.014    1.12707
     1.016    1.09294
     1.018    1.10455
      1.02    1.12562
     1.022    1.12692
     1.024    1.15157
     1.026    1.10925
     1.028     1.0742
      1.03    1.16024
     1.032    1.09739
     1.034    1.15227
     1.036    1.03842
     1.038    1.16958
      1.04    1.08566
     1.042    1.13537
     1.044    1.08839
     1.046    1.14944
     1.048    1.10149
      1.05    1.10879
     1.052    1.08094
     1.054    1.17101
     1.056    1.08821
     1.058     1.1028
      1.06    1.08557
     1.062    1.12873
     1.064    1.12911
     1.066     1.0807
     1.068    1.09716
      1.07    1.16326
     1.072    1.07792
     1.074     1.1129
     1.076    1.08512
     1.078    1.11128
      1.08    1.11474
     1.082     1.0904
     1.084    1.12167
     1.086    1.09004
     1.088    1.11625
      1.09    1.09195
     1.092    1.12923
     1.094       1.12
     1.096    1.07628
     1.098     1.1273
       1.1    1.07233
     1.102    1.10313
     1.104    1.12552
     1.106    1.09582
     1.108     1.0496
      1.11    1.12831
     1.112    1.08981
     1.114    1.10491
     1.116    1.09999
     1.118    1.10236
      1.12     1.1113
     1.122    1.08371
     1.124    1.09945
     1.126    1.10914
     1.128    1.09239
      1.13    1.06539
     1.132    1.12537
     1.134    1.09228
     1.136    1.08452
     1.138    1.09631
      1.14    1.10057
     1.142     1.0883
     1.144    1.11935
     1.146    1.06673
     1.148    1.10333
      1.15    1.05709
     1.152    1.14736
     1.154    1.06751
     1.156    1.09676
     1.158    1.07109
      1.16    1.09325
     1.162    1.09607
     1.164    1.11227
     1.166    1.05002
     1.168    1.11451
      1.17    1.08017
     1.172    1.08755
     1.174    1.13174
     1.176    1.07606
     1.178    1.05001
      1.18    1.07868
     1.182    1.12178
     1.184    1.09237
     1.186    1.05714
     1.188    1.09045
      1.19    1.08648
     1.192    1.09793
     1.194    1.07767
     1.196    1.10506
     1.198    1.07755
       1.2    1.07124
     1.202    1.08231
     1.204    1.09797
     1.206    1.06043
     1.208    1.07571
      1.21    1.10404
     1.212    1.07071
     1.214    1.10568
     1.216    1.06758
     1.218    1.09602
      1.22    1.05629
     1.222    1.10488
     1.224    1.08392
     1.226    1.07094
     1.228    1.05295
      1.23    1.08831
     1.232    1.08649
     1.234    1.09854
     1.236    1.04476
     1.238    1.09019
      1.24    1.06886
     1.242     1.0937
     1.244     1.0769
     1.246    1.08694
     1.248    1.04258
      1.25    1.09063
     1.252     1.0678
     1.254    1.11884
     1.256    1.02685
     1.258    1.06588
      1.26    1.08976
     1.262    1.09217
     1.264    1.07524
     1.266    1.06242
     1.268    1.05912
      1.27    1.09357
     1.272    1.06546
     1.274    1.07324
     1.276    1.08684
     1.278    1.06081
      1.28    1.06458
     1.282    1.05809
     1.284    1.08088
     1.286     1.0533
     1.288    1.09517
      1.29    1.06532
     1.292    1.06116
     1.294    1.09228
     1.296    1.06229
     1.298    1.06824
       1.3     1.0582
     1.302    1.06368
     1.304    1.08589
     1.306     1.0507
     1.308    1.06488
      1.31    1.05676
     1.312    1.07968
     1.314    1.05357
     1.316    1.05971
     1.318    1.08256
      1.32    1.06954
     1.322    1.04903
     1.324    1.08821
     1.326    1.04768
     1.328    1.05305
      1.33    1.05835
     1.332    1.06541
     1.334    1.07978
     1.336     1.0472
     1.338    1.04911
      1.34    1.08854
     1.342    1.04873
     1.344    1.07861
     1.346    1.02839
     1.348    1.08151
      1.35     1.0353
     1.352    1.08747
     1.354    1.04143
     1.356    1.07627
     1.358    1.03038
      1.36     1.0815
     1.362    1.01713
     1.364    1.08707
     1.366    1.05912
     1.368    1.04411
      1.37    1.05395
     1.372    1.06118
     1.374    1.08169
     1.376    1.01756
     1.378    1.04202
      1.38     1.0671
     1.382    1.07318
     1.384    1.05689
     1.386    1.02428
     1.388    1.07363
      1.39    1.03266
     1.392    1.04937
     1.394     1.0631
     1.396    1.05534
     1.398    1.05597
       1.4    1.03676
     1.402    1.04655
     1.404    1.05941
     1.406    1.04097
     1.408    1.04083
      1.41    1.06091
     1.412    1.03872
     1.414    1.05894
     1.416     1.0348
     1.418    1.04547
      1.42    1.03586
     1.422    1.06773
     1.424    1.06087
     1.426    1.02756
     1.428     1.0272
      1.43    1.05734
     1.432    1.05281
     1.434     1.0303
     1.436    1.05595
     1.438    1.04192
      1.44    1.01817
     1.442     1.0643
     1.444    1.03222
     1.446    1.05997
     1.448    1.02727
      1.45    1.06405
     1.452    1.02502
     1.454    1.03974
     1.456    1.03305
     1.458    1.04752
      1.46    1.03292
     1.462    1.05595
     1.464    1.03888
     1.466    1.01135
     1.468    1.05885
      1.47    1.02769
     1.472    1.02886
     1.474     1.0622
     1.476    1.02497
     1.478    1.03989
      1.48    1.04162
     1.482    1.03135
     1.484    1.04952
     1.486    1.03009
     1.488    1.03434
      1.49    1.04324
     1.492    1.02639
     1.494    1.05385
     1.496    1.02798
     1.498    1.02084
       1.5    1.03689
     1.502    1.04719
     1.504    1.03634
     1.506    1.01149
     1.508    1.04135
      1.51    1.02195
     1.512    1.04174
     1.514    1.03164
     1.516     1.0222
     1.518    1.01605
      1.52    1.04281
     1.522    1.03462
     1.524    1.03289
     1.526      1.032
     1.528    1.02463
      1.53    1.02063
     1.532      1.035
     1.534    1.03592
     1.536    1.01005
     1.538     1.0361
      1.54    1.01995
     1.542    1.01696
     1.544      1.066
     1.546   0.999727
     1.548    1.04938
      1.55    1.00983
     1.552     1.0259
     1.554     1.0282
     1.556    1.01789
     1.558    1.01278
      1.56    1.04164
     1.562    1.02895
     1.564    1.02094
     1.566    1.01897
     1.568    1.01837
      1.57      1.024
     1.572    1.03124
     1.574    1.03228
     1.576    1.00731
     1.578    1.02486
      1.58     1.0227
     1.582    1.01055
     1.584    1.03718
     1.586    1.01909
     1.588    1.00868
      1.59     1.0113
     1.592    1.02722
     1.594    1.02063
     1.596    1.01666
     1.598    1.01132
       1.6    1.02289
     1.602    1.02605
     1.604    1.02005
     1.606    1.01289
     1.608    1.00707
      1.61    1.03289
     1.612    1.00646
     1.614    1.04833
     1.616   0.991261
     1.618    1.01175
      1.62    1.03225
     1.622    1.01461
     1.624    1.01732
     1.626    1.01037
     1.628     1.0138
      1.63    1.01412
     1.632    1.01187
     1.634    1.03239
     1.636   0.995126
     1.638    1.02893
      1.64   0.981762
     1.642    1.03777
     1.644    1.01025
     1.646    1.01806
     1.648   0.998407
      1.65    1.02464
     1.652    1.00399
     1.654    1.02398
     1.656   0.986179
     1.658     1.0171
      1.66    1.00928
     1.662     1.0091
     1.664    1.01331
     1.666    1.00903
     1.668    1.00762
      1.67    1.01046
     1.672      1.015
     1.674    1.01065
     1.676    1.00427
     1.678    1.01335
      1.68    0.99308
     1.682    1.00873
     1.684    1.01859
     1.686    1.01104
     1.688   0.997404
      1.69    1.00505
     1.692    1.01613
     1.694   0.999943
     1.696    1.00965
     1.698    1.00487
       1.7    1.01559
     1.702   0.989637
     1.704    1.02427
     1.706   0.982596
     1.708    1.01092
      1.71    1.00536
     1.712   0.988212
     1.714    1.02123
     1.716   0.992073
     1.718    1.00975
      1.72    0.99769
     1.722     1.0016
     1.724    1.01086
     1.726   0.990401
     1.728    1.01388
      1.73   0.982329
     1.732    1.00854
     1.734    1.00693
     1.736   0.997103
     1.738   0.982243
      1.74    1.01875
     1.742   0.998948
     1.744    1.01228
     1.746   0.981713
     1.748    1.00771
      1.75   0.992146
     1.752   0.995961
     1.754   0.997968
     1.756    1.01248
     1.758    0.97534
      1.76   0.998951
     1.762   0.996878
     1.764    1.00416
     1.766   0.988528
     1.768    1.00715
      1.77   0.983304
     1.772    1.01143
     1.774   0.991002
     1.776   0.999075
     1.778   0.988169
      1.78   0.990519
     1.782    1.00648
     1.784   0.997815
     1.786   0.983759
     1.788   0.986138
      1.79    1.00435
     1.792   0.991597
     1.794    1.00006
     1.796   0.989049
     1.798   0.988601
       1.8   0.997431
     1.802   0.988562
     1.804   0.997122
     1.806   0.978685
     1.808   0.996401
      1.81   0.992603
     1.812   0.992381
     1.814    1.00212
     1.816   0.982011
     1.818   0.984994
      1.82   0.987427
     1.822     1.0034
     1.824    0.98884
     1.826   0.985529
     1.828   0.984791
      1.83   0.987729
     1.832   0.983911
     1.834    1.00589
     1.836   0.974326
     1.838   0.995411
      1.84   0.982206
