# Supplementary material for: Data for exploring the effect of parameters on decomposition of gas hydrate structure I
Source: Data Brief. 2018 Apr 11;18:1247–51. doi: 10.1016/j.dib.2018.04.015 (PMC5996948; doi:10.1016/j.dib.2018.04.015)
Supplement: Supplementary file 2 — Supplementary material [file mmc2.zip › data/data/temperature 300 K/cage occupancy 85/energy.xvg]

# This file was created Mon Jan 23 21:35:42 2017
# Created by:
# GROMACS:      gmx energy, VERSION 5.0.2
# Executable:   /usr/bin/gmx
# Library dir:  /usr/share/gromacs/top
# Command line:
#   g_energy -f run.edr -s run.tpr -o energy.xvg
# g_energy is part of G R O M A C S:
#
# GROningen Mixture of Alchemy and Childrens' Stories
#
@    title "Gromacs Energies"
@    xaxis  label "Time (ps)"
@    yaxis  label "(kJ/mol), (K), (bar), (nm^3), (kg/m^3), (bar nm)"
@TYPE xy
@ view 0.15, 0.15, 0.75, 0.85
@ legend on
@ legend box on
@ legend loctype view
@ legend 0.78, 0.8
@ legend length 2
@ s0 legend "LJ (SR)"
@ s1 legend "Coulomb (SR)"
@ s2 legend "Potential"
@ s3 legend "Kinetic En."
@ s4 legend "Total Energy"
@ s5 legend "Temperature"
@ s6 legend "Pressure"
@ s7 legend "Volume"
@ s8 legend "Density"
@ s9 legend "Enthalpy"
@ s10 legend "#Surf*SurfTen"
    0.000000  8815.725586  -73727.750000  -64877.011719   28.569956  -64848.441406    0.858932  -5214.838867   50.982269  824.925354  -63006.308594  -970.226807
    1.000000  10496.447266  -67557.078125  -56974.976562  9491.719727  -47483.257812  285.360535  1839.260864   49.261383  853.743103  -45703.304688  -9468.452148
    2.000000  9223.972656  -67605.218750  -58286.878906  10271.804688  -48015.074219  308.813141  578.158447   48.819973  861.462280  -46251.070312  -821.914856
    3.000000  9201.373047  -67456.640625  -58161.910156  10040.464844  -48121.445312  301.858093  759.362976   48.519653  866.794434  -46368.292969  810.340820
    4.000000  9053.016602  -67602.625000  -58448.292969  10022.831055  -48425.460938  301.327942  474.425537   48.279335  871.109070  -46680.992188  675.657837
    5.000000  9143.171875  -67599.289062  -58350.226562  9907.961914  -48442.265625  297.874512  662.617615   48.220512  872.171692  -46699.921875  1961.374390
    6.000000  9086.103516  -67730.812500  -58548.375000  10135.458008  -48412.917969  304.713989  508.985748   48.260048  871.457214  -46669.144531  320.006622
    7.000000  9062.102539  -67597.875000  -58437.914062  10046.398438  -48391.515625  302.036469  490.448639   48.182858  872.853333  -46650.531250  -537.681519
    8.000000  9113.308594  -67527.875000  -58302.890625  9832.309570  -48470.582031  295.600067  639.777893   48.183281  872.845642  -46729.585938  -958.687744
    9.000000  9118.627930  -67662.796875  -58448.832031  10044.589844  -48404.242188  301.982117  620.408691   48.224277  872.103638  -46661.761719  1354.823975
   10.000000  9123.379883  -67741.875000  -58520.855469  10098.422852  -48422.433594  303.600555  520.457886   48.233997  871.927856  -46679.601562  2287.683838
   11.000000  9054.962891  -67590.609375  -58430.476562  9999.473633  -48431.003906  300.625732  470.590057   48.242283  871.778137  -46687.875000  -520.747253
   12.000000  9157.347656  -67763.828125  -58512.015625  10009.388672  -48502.625000  300.923798  584.834290   48.081020  874.702026  -46765.320312  2676.533447
   13.000000  9264.124023  -67575.406250  -58199.003906  9891.574219  -48307.429688  297.381805  869.263855   48.187389  872.771240  -46566.281250  1826.488525
   14.000000  8834.707031  -67411.765625  -58475.820312  10131.104492  -48344.714844  304.583099  196.048050   48.321766  870.344177  -46598.714844  -294.741882
   15.000000  9103.469727  -67521.062500  -58319.246094  10048.615234  -48270.632812  302.103119  613.849915   48.148483  873.476440  -46530.890625  -1151.807861
   16.000000  9274.082031  -67710.343750  -58340.199219  9987.861328  -48352.335938  300.276611  828.799988   48.160213  873.263733  -46612.171875  -264.739960
   17.000000  8882.169922  -67400.953125  -58413.957031  9963.871094  -48450.085938  299.555359  373.934570   48.102966  874.302979  -46711.988281  1001.089600
   18.000000  8947.929688  -67216.703125  -58176.792969  9979.985352  -48196.808594  300.039825  534.081238   48.193501  872.660522  -46455.441406  -195.737091
   19.000000  9056.035156  -67472.023438  -58305.585938  9938.646484  -48366.937500  298.796997  625.749023   48.216190  872.249878  -46624.750000  1831.624512
   20.000000  9241.800781  -67481.570312  -58133.980469  9777.375000  -48356.605469  293.948517  889.376282   48.120224  873.989441  -46617.886719  -132.073364
   21.000000  8996.346680  -67320.906250  -58222.933594  9944.019531  -48278.914062  298.958557  559.277283   48.042728  875.399231  -46542.996094  1018.733398
   22.000000  9037.513672  -67525.734375  -58392.367188  10068.107422  -48324.257812  302.689117  606.544128   47.996662  876.239380  -46590.003906  125.927620
   23.000000  8949.603516  -67309.609375  -58270.976562  10013.255859  -48257.718750  301.040070  440.105469   48.163830  873.198120  -46517.421875  557.331238
   24.000000  9378.417969  -67740.843750  -58262.226562  9771.901367  -48490.324219  293.783966  945.109436   48.060623  875.073242  -46753.757812  -1299.374146
   25.000000  9015.087891  -67357.968750  -58232.093750  9837.979492  -48394.113281  295.770538  573.776062   48.070900  874.886169  -46657.175781  -128.024689
   26.000000  9150.234375  -67887.187500  -58637.542969  10295.517578  -48342.023438  309.526031  504.542236   48.288071  870.951477  -46597.238281  2581.874756
   27.000000  9121.548828  -67860.031250  -58634.519531  10175.375000  -48459.144531  305.914062  491.755280   48.268391  871.306580  -46715.070312  4338.492188
   28.000000  9160.472656  -67639.257812  -58384.292969  9962.433594  -48421.859375  299.512146  614.247620   48.170883  873.070251  -46681.308594  1575.594849
   29.000000  8990.941406  -67247.656250  -58158.531250  9863.221680  -48295.308594  296.529419  559.363037   48.250916  871.622131  -46551.867188  -321.215790
   30.000000  8905.822266  -67367.000000  -58352.812500  10034.115234  -48318.695312  301.667206  347.762207   48.272552  871.231445  -46574.472656  2905.837158
   31.000000  9005.559570  -67382.671875  -58279.328125  9922.533203  -48356.796875  298.312592  536.243469   48.150311  873.443298  -46616.992188  1573.481567
   32.000000  9134.309570  -67626.687500  -58389.183594  10004.280273  -48384.902344  300.770233  569.736145   48.147697  873.490723  -46645.191406  1895.378174
   33.000000  9173.621094  -67619.078125  -58344.480469  9923.074219  -48421.406250  298.328827  621.635193   48.041603  875.419739  -46685.527344  1046.348267
   34.000000  9195.001953  -67407.625000  -58117.890625  9783.561523  -48334.328125  294.134521  701.747742   48.264114  871.383789  -46590.410156  1100.619751
   35.000000  8989.523438  -67551.531250  -58462.132812  10172.119141  -48290.015625  305.816162  496.275879   48.189445  872.734009  -46548.792969  -126.996422
   36.000000  9126.554688  -67563.898438  -58335.324219  9955.450195  -48379.875000  299.302185  668.582764   48.181171  872.883850  -46638.953125  -180.345078
   37.000000  9168.871094  -67674.718750  -58402.187500  9881.474609  -48520.710938  297.078186  705.880859   48.138481  873.657959  -46781.332031  1580.294067
   38.000000  9056.444336  -67446.421875  -58286.519531  9934.652344  -48351.867188  298.676941  597.525024   48.120583  873.982910  -46613.132812  -526.340576
   39.000000  9011.176758  -67441.281250  -58323.445312  10009.835938  -48313.609375  300.937256  509.822052   48.171333  873.062134  -46573.042969   78.020508
   40.000000  9204.163086  -67570.000000  -58268.003906  9912.540039  -48355.464844  298.012146  722.404602   48.227402  872.047119  -46612.871094  1602.773315
   41.000000  9229.646484  -67668.937500  -58335.824219  9924.094727  -48411.730469  298.359528  759.780029   48.095692  874.435242  -46673.898438  -626.362488
   42.000000  9217.102539  -67733.125000  -58415.648438  10074.853516  -48340.796875  302.891968  713.716309   48.059742  875.089294  -46604.261719  2322.942871
   43.000000  9171.882812  -67767.593750  -58490.765625  10059.269531  -48431.496094  302.423401  583.715027   48.194809  872.636841  -46690.082031  1090.806641
   44.000000  9129.994141  -67535.078125  -58306.675781  9790.703125  -48515.972656  294.349213  715.588440   48.055386  875.168640  -46779.597656  3000.835693
   45.000000  9060.522461  -67559.492188  -58385.757812  10024.187500  -48361.570312  301.368713  606.474670   48.021626  875.783875  -46626.414062  2305.167725
   46.000000  9016.138672  -67447.843750  -58337.695312  10065.382812  -48272.312500  302.607239  594.341064   48.017757  875.854431  -46537.296875  -573.849854
   47.000000  9222.336914  -67584.296875  -58268.457031  9906.699219  -48361.757812  297.836548  753.512207   48.109371  874.186584  -46623.429688  1809.071289
   48.000000  9275.864258  -67624.078125  -58250.675781  9831.975586  -48418.699219  295.590027  777.696228   48.136047  873.702087  -46679.406250  867.179688
   49.000000  9094.476562  -67499.304688  -58297.867188  9903.872070  -48393.996094  297.751556  610.314026   48.142948  873.576904  -46654.457031  935.394531
   50.000000  9323.963867  -67553.843750  -58129.976562  9867.283203  -48262.695312  296.651520  957.309570   48.222805  872.130249  -46520.269531  523.895752
   51.000000  9194.666992  -67865.257812  -58568.921875  10174.057617  -48394.863281  305.874451  601.288452   48.270969  871.260010  -46650.695312  -1088.988525
   52.000000  9290.976562  -67495.234375  -58101.277344  9782.611328  -48318.664062  294.105957  880.408142   48.175583  872.985107  -46577.945312  1578.129517
   53.000000  9174.300781  -67731.437500  -58466.238281  10088.433594  -48377.804688  303.300232  648.226990   48.002876  876.125977  -46643.324219  1131.503174
   54.000000  9059.840820  -67635.609375  -58481.648438  10096.463867  -48385.183594  303.541656  505.814056   48.163548  873.203247  -46644.898438  -1151.358765
   55.000000  9181.974609  -67265.382812  -57976.121094  9785.987305  -48190.132812  294.207428  905.666016   48.159031  873.285156  -46450.011719  4212.302246
   56.000000  8926.876953  -67127.421875  -58102.937500  9916.016602  -48186.921875  298.116669  570.086731   48.052391  875.223206  -46450.652344  565.817566
   57.000000  9019.277344  -67552.351562  -58432.199219  10102.527344  -48329.671875  303.723938  494.955902   48.180790  872.890747  -46588.765625  -2187.093018
   58.000000  9140.673828  -67793.453125  -58552.550781  10099.777344  -48452.773438  303.641266  476.622223   48.238415  871.848022  -46709.785156  1142.862915
   59.000000  9122.244141  -67537.554688  -58307.835938  9985.548828  -48322.289062  300.207092  598.573914   48.264153  871.383118  -46578.367188  1019.320007
   60.000000  8994.676758  -67341.812500  -58245.382812  9977.485352  -48267.898438  299.964661  519.482117   48.337387  870.062866  -46521.332031  1516.536011
   61.000000  9049.202148  -67334.328125  -58180.515625  9841.900391  -48338.617188  295.888428  620.676880   48.178837  872.926147  -46597.781250  -311.047760
   62.000000  9265.580078  -67620.937500  -58256.824219  9851.881836  -48404.941406  296.188507  831.307129   48.221157  872.160034  -46662.574219  3507.950439
   63.000000  9147.595703  -67558.546875  -58310.644531  10045.516602  -48265.128906  302.009979  701.288757   48.154224  873.372314  -46525.179688  1706.235596
   64.000000  8908.478516  -67069.171875  -58049.746094  9780.605469  -48269.140625  294.045624  615.014160   48.058678  875.108704  -46532.644531  2552.177246
   65.000000  8833.974609  -66957.546875  -58010.386719  9760.508789  -48249.878906  293.441437  535.276794   48.113091  874.119019  -46511.417969  1274.779175
   66.000000  9077.833984  -67585.171875  -58406.308594  10110.455078  -48295.851562  303.962280  603.548523   48.126698  873.871826  -46556.898438  1188.385742
   67.000000  8907.623047  -67162.312500  -58155.757812  9783.060547  -48372.695312  294.119446  539.741394   48.136284  873.697815  -46633.394531  1178.784546
   68.000000  9157.726562  -67221.218750  -57967.863281  9740.076172  -48227.789062  292.827148  762.347473   48.303558  870.672241  -46482.445312  2121.404053
   69.000000  8899.244141  -67438.812500  -58442.875000  10078.791016  -48364.085938  303.010345  316.180389   48.172905  873.033630  -46623.460938  -1007.337219
   70.000000  8941.697266  -67318.968750  -58286.003906  9897.721680  -48388.281250  297.566650  463.353180   48.210697  872.349243  -46646.292969  711.418701
   71.000000  8966.865234  -67581.828125  -58512.949219  10064.306641  -48448.640625  302.574890  430.535400   47.989708  876.366394  -46714.636719  1964.026367
   72.000000  9267.511719  -67551.125000  -58185.105469  9745.533203  -48439.570312  292.991211  823.580017   48.088654  874.563171  -46701.992188  1123.983521
   73.000000  9076.272461  -67550.546875  -58375.738281  10039.169922  -48336.570312  301.819153  634.716431   48.112419  874.131226  -46598.132812  4258.243652
   74.000000  9338.623047  -67740.671875  -58306.207031  9865.824219  -48440.382812  296.607666  912.930359   48.023098  875.757019  -46705.171875  190.842239
   75.000000  9261.325195  -67856.203125  -58501.902344  10060.263672  -48441.640625  302.453339  791.791809   48.137287  873.679626  -46702.304688  -251.152237
   76.000000  8936.180664  -67522.046875  -58491.160156  10139.854492  -48351.304688  304.846161  377.691193   48.105492  874.257080  -46613.117188  2136.460938
   77.000000  9016.375000  -67514.320312  -58393.906250  10096.826172  -48297.078125  303.552551  524.916016   48.041443  875.422607  -46561.207031  383.656982
   78.000000  9013.670898  -67259.687500  -58134.578125  9765.093750  -48369.484375  293.579285  590.198914   48.171124  873.065918  -46628.925781  -2809.841797
   79.000000  9077.218750  -67364.000000  -58178.726562  9836.165039  -48342.562500  295.716003  618.506897   48.221172  872.159790  -46600.195312  570.906860
   80.000000  8852.011719  -67392.648438  -58448.304688  10129.419922  -48318.882812  304.532440  293.187164   48.317646  870.418396  -46573.031250  -1156.296875
   81.000000  9146.822266  -67529.468750  -58280.808594  9953.871094  -48326.937500  299.254730  682.421692   48.214165  872.286560  -46584.824219  1957.552246
   82.000000  8995.977539  -67602.046875  -58504.097656  10039.289062  -48464.808594  301.822754  368.322174   48.316612  870.437012  -46718.992188  2014.296753
   83.000000  9099.055664  -67317.890625  -58108.011719  9810.952148  -48297.058594  294.957977  738.884949   47.994308  876.282349  -46562.890625  315.827789
   84.000000  8969.642578  -67384.500000  -58318.976562  10072.481445  -48246.496094  302.820648  491.424805   48.121929  873.958435  -46507.714844  -835.352844
   85.000000  9173.203125  -67696.796875  -58421.312500  10024.394531  -48396.917969  301.374939  600.421143   48.231960  871.964722  -46654.160156  -625.361511
   86.000000  9015.451172  -67515.804688  -58408.144531  9967.234375  -48440.910156  299.656494  540.797668   48.109066  874.192139  -46702.593750  1239.413940
   87.000000  9311.773438  -67979.281250  -58566.488281  10097.410156  -48469.078125  303.570099  710.629700   48.207096  872.414429  -46727.218750  1370.183960
   88.000000  9065.678711  -67619.687500  -58469.328125  10104.859375  -48364.468750  303.794067  460.462799   48.302589  870.689697  -46619.160156  1277.723877
   89.000000  8950.410156  -67469.937500  -58418.113281  10081.210938  -48336.902344  303.083099  424.747467   48.242054  871.782227  -46593.781250  3206.662842
   90.000000  9153.603516  -67622.515625  -58379.511719  10144.582031  -48234.929688  304.988281  617.947693   48.275986  871.169495  -46490.582031   60.582840
   91.000000  9052.840820  -67249.281250  -58093.542969  9730.151367  -48363.390625  292.528778  581.099670   48.261894  871.423889  -46619.550781  2145.614014
   92.000000  8968.775391  -67393.937500  -58324.222656  9904.343750  -48419.878906  297.765717  480.845612   48.184380  872.825745  -46678.839844  2596.814697
   93.000000  9039.957031  -67345.375000  -58202.011719  9903.384766  -48298.625000  297.736908  573.445007   48.248226  871.670715  -46555.281250  930.306458
   94.000000  9188.533203  -67873.085938  -58589.367188  10206.603516  -48382.765625  306.852905  572.224182   48.111393  874.149841  -46644.363281  1906.273193
   95.000000  9409.939453  -67762.953125  -58255.492188  9792.560547  -48462.929688  294.405060  1047.751831   48.021244  875.790833  -46727.785156  1343.574707
   96.000000  9071.496094  -67557.289062  -58384.929688  10042.876953  -48342.054688  301.930603  616.053284   48.091160  874.517639  -46604.386719  2977.009277
   97.000000  9414.162109  -67682.632812  -58168.191406  9858.527344  -48309.664062  296.388306  948.468201   48.378086  869.330933  -46561.628906  -29.276165
   98.000000  8936.863281  -67184.257812  -58151.113281  9976.726562  -48174.386719  299.941864  548.208679   48.134777  873.725159  -46435.140625  237.723648
   99.000000  9083.083984  -67539.625000  -58362.796875  10002.886719  -48359.910156  300.728333  653.744446   47.971485  876.699280  -46626.566406  -453.895416
  100.000000  9109.833984  -67510.968750  -58304.679688  9935.463867  -48369.214844  298.701324  589.261963   48.162968  873.213745  -46628.949219  1628.898193
  101.000000  8812.382812  -67137.765625  -58221.265625  9955.382812  -48265.882812  299.300171  294.566498   48.276508  871.160095  -46521.515625  426.437714
  102.000000  8910.957031  -67277.296875  -58269.902344  10005.628906  -48264.273438  300.810791  446.313995   48.211395  872.336609  -46522.257812  -96.052490
  103.000000  9161.818359  -67774.789062  -58510.667969  10018.015625  -48492.652344  301.183167  642.677856   48.142635  873.582581  -46753.121094  3333.256592
  104.000000  9198.161133  -67726.531250  -58431.437500  10061.560547  -48369.875000  302.492310  757.150696   47.998909  876.198364  -46635.539062   -5.487920
  105.000000  9155.422852  -67736.265625  -58478.222656  9999.359375  -48478.863281  300.622284  700.022278   48.114830  874.087402  -46740.339844  1718.312500
  106.000000  9125.900391  -67603.953125  -58381.855469  9878.318359  -48503.539062  296.983307  660.507568   48.042614  875.401306  -46767.625000  -2940.005127
  107.000000  8959.875000  -67467.656250  -58407.968750  10028.633789  -48379.335938  301.502411  453.502350   48.151512  873.421509  -46639.484375  1677.067749
  108.000000  9131.300781  -67629.343750  -58396.949219  10100.579102  -48296.371094  303.665375  598.092224   48.313946  870.485046  -46550.652344  1476.230225
  109.000000  8884.391602  -67347.843750  -58368.753906  10051.763672  -48316.992188  302.197784  370.973877   48.249069  871.655518  -46573.617188  1333.150391
  110.000000  9168.000977  -67448.468750  -58181.824219  9873.192383  -48308.632812  296.829163  745.503601   48.249855  871.641296  -46565.230469  -595.264771
  111.000000  9179.910156  -67719.968750  -58450.703125  9961.621094  -48489.082031  299.487732  655.113770   48.109936  874.176331  -46750.734375  -519.742004
  112.000000  9222.671875  -67720.937500  -58404.324219  9942.080078  -48462.242188  298.900238  713.098450   48.173283  873.026794  -46721.605469  1364.357666
  113.000000  9100.598633  -67599.875000  -58402.945312  10052.261719  -48350.683594  302.212769  584.161194   48.210583  872.351318  -46608.699219  161.151077
  114.000000  9018.174805  -67447.445312  -58324.410156  9875.330078  -48449.078125  296.893463  513.057861   48.188595  872.749390  -46707.886719  917.976257
  115.000000  9259.769531  -67797.921875  -58439.667969  10030.420898  -48409.246094  301.556122  708.357117   48.208488  872.389221  -46667.335938  2100.389160
  116.000000  9179.654297  -67733.765625  -58454.546875  10048.492188  -48406.054688  302.099426  645.598206   48.144661  873.545776  -46666.453125  2621.619873
  117.000000  9256.697266  -67687.062500  -58328.667969  9937.990234  -48390.679688  298.777283  758.768738   48.075508  874.802307  -46653.574219  2340.034180
  118.000000  8945.267578  -67417.664062  -58373.773438  9908.400391  -48465.375000  297.887695  428.093414   48.201836  872.509644  -46723.707031  394.440613
  119.000000  9025.232422  -67436.296875  -58314.117188  9947.887695  -48366.230469  299.074829  592.775574   48.123516  873.929626  -46627.390625  -139.413910
  120.000000  9032.324219  -67622.875000  -58485.949219  10114.707031  -48371.242188  304.090118  439.239990   48.269859  871.280090  -46627.117188  -1435.353149
  121.000000  9057.125977  -67401.210938  -58241.324219  9850.439453  -48390.882812  296.145142  569.119690   48.172825  873.035095  -46650.261719  2728.184814
  122.000000  9298.135742  -67954.250000  -58555.785156  10056.721680  -48499.062500  302.346832  665.048035   48.211075  872.342407  -46757.058594  1146.637939
  123.000000  9301.929688  -67685.953125  -58287.144531  10075.465820  -48211.679688  302.910370  857.802734   48.153000  873.394531  -46471.777344  2119.330078
  124.000000  8861.677734  -67284.695312  -58319.960938  10082.244141  -48237.718750  303.114136  350.883911   48.182232  872.864624  -46496.757812  310.599762
  125.000000  8937.281250  -67246.765625  -58203.410156  10089.455078  -48113.953125  303.330933  526.187927   48.114212  874.098633  -46375.449219  2485.772949
  126.000000  9013.531250  -67516.976562  -58408.695312  10006.621094  -48402.074219  300.840607  540.846680   48.097828  874.396362  -46664.164062  3554.998779
  127.000000  8940.728516  -67313.765625  -58273.058594  9924.740234  -48348.320312  298.378906  493.988312   48.160168  873.264526  -46608.156250  -2687.005371
  128.000000  9123.062500  -67649.234375  -58423.125000  9948.974609  -48474.148438  299.107513  544.857178   48.242413  871.775757  -46731.015625  325.548828
  129.000000  9136.345703  -67530.656250  -58296.257812  9897.447266  -48398.812500  297.558380  642.130920   48.235535  871.900085  -46655.925781  194.888489
  130.000000  9202.521484  -67734.250000  -58434.343750  10041.716797  -48392.625000  301.895721  653.899597   48.162506  873.222107  -46652.378906  1632.687500
  131.000000  9307.152344  -67441.132812  -58039.519531  9642.313477  -48397.207031  289.888000  975.517517   48.001575  876.149719  -46662.773438  1407.127319
  132.000000  9262.539062  -67752.359375  -58393.925781  9995.399414  -48398.527344  300.503235  787.495605   48.036404  875.514465  -46662.835938  2270.427246
  133.000000  8901.642578  -67321.976562  -58319.261719  9952.308594  -48366.953125  299.207733  477.852020   48.095009  874.447632  -46629.144531  -388.396393
  134.000000  9142.791992  -67470.906250  -58229.902344  9831.680664  -48398.222656  295.581177  641.260986   48.154713  873.363464  -46658.257812  1659.983032
  135.000000  9088.416016  -67379.781250  -58187.398438  9865.734375  -48321.664062  296.604980  607.178894   48.183964  872.833252  -46580.640625  1224.201294
  136.000000  9233.058594  -67635.132812  -58297.773438  9949.457031  -48348.316406  299.122009  738.846863   48.177391  872.952332  -46607.531250  1677.902710
  137.000000  8960.376953  -67521.414062  -58462.804688  10200.673828  -48262.132812  306.674652  372.877899   48.366741  869.534851  -46514.507812  1585.822144
  138.000000  9271.143555  -67683.828125  -58312.730469  9964.818359  -48347.914062  299.583832  801.127014   48.136169  873.699890  -46608.617188  -2851.999023
  139.000000  9134.203125  -67467.281250  -58231.847656  9884.475586  -48347.371094  297.168396  699.033630   48.132271  873.770691  -46608.214844  1504.865356
  140.000000  9084.874023  -67760.289062  -58576.445312  10133.876953  -48442.570312  304.666443  462.786133   48.152782  873.398499  -46702.675781  -311.905182
  141.000000  9293.333984  -67801.031250  -58412.042969  10055.468750  -48356.574219  302.309174  747.384521   48.273937  871.206482  -46612.300781  2578.878418
  142.000000  9188.764648  -67592.843750  -58300.273438  9992.430664  -48307.843750  300.413971  767.772461   48.147709  873.490479  -46568.132812  114.585022
  143.000000  9252.597656  -67634.109375  -58291.593750  9956.284180  -48335.308594  299.327271  829.632324   48.085258  874.624939  -46597.851562  3363.305420
  144.000000  9005.855469  -67524.812500  -58425.269531  10155.124023  -48270.144531  305.305237  433.037750   48.314423  870.476440  -46524.406250  1156.501831
  145.000000  9053.300781  -67331.625000  -58167.347656  9894.806641  -48272.539062  297.479004  615.854736   48.223122  872.124512  -46530.101562  -545.447693
  146.000000  8979.062500  -67138.578125  -58064.515625  9754.428711  -48310.085938  293.258667  593.321045   48.128693  873.835632  -46571.058594  241.789825
  147.000000  9400.219727  -67848.093750  -58343.691406  9940.134766  -48403.554688  298.841766  849.974365   48.221725  872.149780  -46661.167969  -57.412830
  148.000000  9156.281250  -67675.671875  -58420.015625  9991.039062  -48428.976562  300.372162  627.113342   48.234379  871.920959  -46686.132812  1505.042114
  149.000000  9384.595703  -67814.140625  -58326.105469  9819.560547  -48506.546875  295.216797  855.620789   48.234566  871.917603  -46763.695312  642.641846
  150.000000  9133.425781  -67827.968750  -58598.187500  10218.730469  -48379.457031  307.217499  515.359802   48.179646  872.911499  -46638.589844  -1363.564819
  151.000000  9190.863281  -67691.976562  -58394.375000  9961.217773  -48433.156250  299.475586  669.221008   48.258995  871.476196  -46689.421875  1287.003906
  152.000000  9087.775391  -67555.015625  -58369.042969  10006.507812  -48362.535156  300.837189  587.116028   48.183388  872.843689  -46621.531250  2102.685547
  153.000000  8980.076172  -67603.070312  -58518.996094  10143.104492  -48375.890625  304.943878  355.856842   48.244678  871.734802  -46632.675781  -673.769348
  154.000000  9106.427734  -67407.968750  -58199.519531  9924.554688  -48274.964844  298.373352  696.342285   48.150738  873.435547  -46535.144531  1120.119751
  155.000000  9000.200195  -67420.523438  -58322.675781  10040.202148  -48282.472656  301.850189  575.497986   48.081436  874.694458  -46545.156250  1783.243530
  156.000000  9123.115234  -67539.460938  -58321.195312  9959.302734  -48361.890625  299.418030  718.408142   48.012421  875.951782  -46627.066406  1826.938477
  157.000000  9025.985352  -67369.671875  -58251.027344  9950.925781  -48300.101562  299.166168  564.027527   48.060539  875.074768  -46563.539062  1687.292114
  158.000000  9266.814453  -67675.390625  -58314.015625  10004.058594  -48309.957031  300.763580  826.606384   48.032265  875.589905  -46574.414062  -2880.994873
  159.000000  9013.802734  -67518.031250  -58407.750000  10128.494141  -48279.257812  304.504608  509.889771   48.176891  872.961426  -46538.492188  3329.629639
  160.000000  8939.880859  -67496.437500  -58452.593750  10155.827148  -48296.765625  305.326355  340.600250   48.295597  870.815735  -46551.710938  2804.959229
  161.000000  9092.837891  -67132.453125  -57936.984375  9760.650391  -48176.335938  293.445709  752.538147   48.270161  871.274658  -46432.199219  1017.706543
  162.000000  9125.054688  -67384.953125  -58147.496094  9742.302734  -48405.195312  292.894104  636.971313   48.323017  870.321594  -46659.148438  2288.375732
  163.000000  9015.566406  -67593.937500  -58472.816406  10031.427734  -48441.390625  301.586395  486.838135   48.140877  873.614441  -46701.925781  -196.755005
  164.000000  8968.140625  -67258.335938  -58193.457031  9853.927734  -48339.531250  296.250000  569.001282   48.124092  873.919189  -46600.671875  1410.647949
  165.000000  9036.171875  -67517.187500  -58385.718750  10022.832031  -48362.886719  301.327972  492.354950   48.174122  873.011597  -46622.218750  -2417.054199
  166.000000  9229.076172  -67638.484375  -58315.128906  9973.908203  -48341.218750  299.857117  798.503479   48.211235  872.339539  -46599.210938  636.265137
  167.000000  9158.517578  -67660.453125  -58397.093750  9992.287109  -48404.804688  300.409668  667.352661   48.198566  872.568848  -46663.253906  -747.124695
  168.000000  9144.220703  -67722.546875  -58485.023438  9969.926758  -48515.097656  299.737427  646.213806   48.110561  874.164978  -46776.726562  2021.319946
  169.000000  9118.603516  -67417.406250  -58197.785156  9781.643555  -48416.140625  294.076843  737.841492   48.076191  874.789917  -46679.011719  1630.322144
  170.000000  9075.115234  -67531.179688  -58353.175781  10018.435547  -48334.742188  301.195801  713.816956   47.945633  877.171997  -46602.332031  -861.744202
  171.000000  9013.933594  -67394.093750  -58273.312500  9958.266602  -48315.046875  299.386871  517.009033   48.195377  872.626587  -46573.613281  2136.938232
  172.000000  9148.283203  -67347.484375  -58105.210938  9772.791016  -48332.421875  293.810699  662.663818   48.274895  871.189209  -46588.113281  -1005.982727
  173.000000  9188.423828  -68016.562500  -58726.058594  10413.952148  -48312.105469  313.086670  497.352448   48.274780  871.191284  -46567.800781  1037.895020
  174.000000  9138.556641  -67402.203125  -58162.566406  9821.675781  -48340.890625  295.280396  694.159485   48.267139  871.329163  -46596.863281  2204.228760
  175.000000  9102.019531  -67537.453125  -58337.859375  9987.912109  -48349.945312  300.278168  655.643005   48.014935  875.905945  -46615.031250  2561.967285
  176.000000  9036.669922  -67523.593750  -58383.585938  10008.806641  -48374.781250  300.906311  563.693115   48.098454  874.385010  -46636.847656  1972.694458
  177.000000  9085.097656  -67539.804688  -58358.183594  9877.353516  -48480.828125  296.954285  579.830872   48.200352  872.536499  -46739.214844  -353.136688
  178.000000  8822.833008  -67184.265625  -58265.523438  9927.090820  -48338.433594  298.449585  357.391632   48.145420  873.532043  -46598.804688  1856.194336
  179.000000  9222.666016  -67555.218750  -58235.371094  9843.474609  -48391.898438  295.935760  702.089661   48.272259  871.236755  -46647.683594  2009.401733
  180.000000  8986.945312  -67493.359375  -58403.964844  10017.578125  -48386.386719  301.170013  412.734283   48.238449  871.847412  -46643.394531  347.734802
  181.000000  8942.101562  -67280.468750  -58230.781250  9829.799805  -48400.980469  295.524628  554.889160   48.096447  874.421509  -46663.121094  850.029663
  182.000000  8906.708984  -67408.664062  -58399.472656  9985.617188  -48413.855469  300.209137  400.249847   48.142021  873.593689  -46674.347656  137.559143
  183.000000  9031.487305  -67523.468750  -58388.164062  9913.564453  -48474.601562  298.042938  550.859375   47.982136  876.504700  -46740.871094  812.490601
  184.000000  9141.894531  -67537.929688  -58305.167969  9853.783203  -48451.382812  296.245667  700.319580   48.103100  874.300537  -46713.281250   45.964622
  185.000000  9127.304688  -67703.250000  -58475.050781  10048.666016  -48426.382812  302.104645  512.569397   48.237106  871.871643  -46683.441406  697.483704
  186.000000  9278.523438  -67670.109375  -58278.554688  9878.557617  -48399.996094  296.990479  788.849792   48.184315  872.826904  -46658.960938  -115.571976
  187.000000  8954.453125  -67308.218750  -58243.406250  9920.007812  -48323.398438  298.236664  495.463409   48.051311  875.242859  -46587.167969  1661.703613
  188.000000  9094.953125  -67557.812500  -58359.363281  9990.632812  -48368.730469  300.359924  657.246887   48.119637  874.000061  -46630.031250  581.125244
  189.000000  9252.824219  -67655.648438  -58301.875000  9948.494141  -48353.382812  299.093079  787.588867   48.097923  874.394653  -46615.468750  2286.770020
  190.000000  8696.692383  -67234.671875  -58435.937500  10222.033203  -48213.906250  307.316803  173.666580   48.072945  874.848999  -46476.894531  1822.390137
  191.000000  8800.256836  -67330.210938  -58436.609375  10149.583984  -48287.023438  305.138672  244.985611   48.257687  871.499817  -46543.335938  -24.434843
  192.000000  9137.916016  -67608.750000  -58367.378906  10058.354492  -48309.023438  302.395966  728.311829   48.026943  875.686951  -46573.675781  1553.488647
  193.000000  8925.956055  -67382.664062  -58357.082031  9989.783203  -48367.296875  300.334381  420.617767   48.154495  873.367432  -46627.339844  983.443909
  194.000000  8962.126953  -67483.992188  -58429.832031  10035.486328  -48394.343750  301.708405  428.635956   48.277428  871.143494  -46649.945312  251.719101
  195.000000  9240.729492  -67787.046875  -58444.042969  10039.640625  -48404.402344  301.833313  787.445801   47.961823  876.875916  -46671.406250  -709.504272
  196.000000  9215.902344  -67659.468750  -58348.136719  9967.516602  -48380.621094  299.664978  739.625977   48.215019  872.271057  -46638.476562   32.285542
  197.000000  9127.133789  -67654.546875  -58424.968750  9902.403320  -48522.566406  297.707397  613.895203   48.180470  872.896545  -46781.671875  2775.917969
  198.000000  8793.912109  -66980.187500  -58077.585938  9792.193359  -48285.390625  294.394012  451.428436   48.187145  872.775635  -46544.253906  990.285461
  199.000000  8954.272461  -67258.921875  -58210.628906  9965.986328  -48244.640625  299.618958  535.386047   48.184914  872.816040  -46503.582031  1117.094116
  200.000000  9130.613281  -67683.156250  -58452.125000  10089.448242  -48362.675781  303.330750  634.535889   48.243649  871.753418  -46619.496094  -791.744873
  201.000000  8995.708008  -67452.984375  -58347.460938  10059.275391  -48288.187500  302.423615  530.551453   48.099197  874.371460  -46550.226562  1492.551147
  202.000000  8970.496094  -67242.265625  -58169.445312  9916.468750  -48252.976562  298.130219  590.304260   48.001987  876.142212  -46518.527344  178.341797
  203.000000  8991.291016  -67346.054688  -58258.468750  9944.400391  -48314.070312  298.970001  527.025146   48.024391  875.733459  -46578.812500  2605.586426
  204.000000  8956.726562  -67462.953125  -58408.406250  10045.154297  -48363.250000  301.999084  478.971161   48.081142  874.699829  -46625.941406  -375.830353
  205.000000  9000.796875  -67475.578125  -58371.898438  9933.744141  -48438.156250  298.649628  563.383972   47.989037  876.378662  -46704.175781  -712.097595
  206.000000  9005.357422  -67356.765625  -58252.285156  9987.322266  -48264.960938  300.260406  578.039551   48.200066  872.541687  -46523.355469  963.944092
  207.000000  8977.113281  -67525.070312  -58448.304688  10058.478516  -48389.828125  302.399658  491.320953   48.026794  875.689636  -46654.484375  -58.590191
  208.000000  8992.628906  -67669.937500  -58579.652344  10133.408203  -48446.242188  304.652344  459.510345   47.993500  876.297119  -46712.101562  1383.136963
  209.000000  9073.177734  -67664.515625  -58489.441406  10012.743164  -48476.699219  301.024658  564.353271   48.072819  874.851257  -46739.691406  -1537.351440
  210.000000  9094.063477  -67423.500000  -58230.593750  9889.203125  -48341.390625  297.310547  612.990051   48.277615  871.140137  -46596.984375  2766.705811
  211.000000  8885.443359  -67332.726562  -58356.066406  10099.153320  -48256.914062  303.622498  427.625122   48.092701  874.489563  -46519.187500  2574.284180
  212.000000  9040.612305  -67511.710938  -58369.832031  10048.554688  -48321.277344  302.101318  569.384949   48.158585  873.293213  -46581.171875  2310.562500
  213.000000  9058.599609  -67361.359375  -58206.253906  9904.845703  -48301.406250  297.780823  702.303162   48.050838  875.251465  -46565.195312  2755.296875
  214.000000  9156.994141  -67607.148438  -58348.839844  9999.336914  -48349.503906  300.621613  617.615417   48.266029  871.349182  -46605.515625  1121.763550
  215.000000  9099.562500  -67606.914062  -58418.957031  9976.988281  -48441.968750  299.949707  577.172729   48.299480  870.745728  -46696.773438  -481.171570
  216.000000  9117.462891  -67481.671875  -58265.929688  9996.966797  -48268.960938  300.550354  702.287598   48.158096  873.302124  -46528.871094  395.595428
  217.000000  9033.853516  -67499.109375  -58363.976562  9913.993164  -48449.984375  298.055817  629.938965   48.086620  874.600159  -46712.480469  2105.480225
  218.000000  9119.912109  -67558.812500  -58336.386719  9863.014648  -48473.371094  296.523193  676.704346   48.098679  874.380920  -46735.429688  1928.308228
  219.000000  9094.117188  -67745.031250  -58558.117188  10091.300781  -48466.816406  303.386444  537.750366   48.112606  874.127808  -46728.371094  2761.878906
  220.000000  9085.856445  -67486.843750  -58300.312500  9919.285156  -48381.027344  298.214935  640.574707   48.089024  874.556458  -46643.433594  1468.794922
  221.000000  9228.104492  -67441.625000  -58112.964844  9642.566406  -48470.398438  289.895599  810.893127   48.063160  875.027100  -46733.742188  859.817810
  222.000000  9019.733398  -67375.484375  -58264.933594  9796.680664  -48468.253906  294.528931  536.704468   48.187744  872.764771  -46727.093750  200.389847
  223.000000  9229.865234  -67627.304688  -58302.968750  9983.293945  -48319.675781  300.139282  855.750244   48.085739  874.616211  -46582.203125  -391.567932
  224.000000  9091.871094  -67835.531250  -58647.039062  10191.976562  -48455.062500  306.413177  463.291016   48.230530  871.990540  -46712.355469  505.744324
  225.000000  9237.160156  -67605.281250  -58268.562500  9934.610352  -48333.953125  298.675659  781.767822   48.207325  872.410278  -46592.085938  -350.821503
  226.000000  9029.673828  -67680.796875  -58554.378906  10160.741211  -48393.636719  305.474091  437.060211   48.299717  870.741455  -46648.429688  359.806122
  227.000000  9138.640625  -67398.890625  -58169.925781  9771.762695  -48398.164062  293.779785  692.931396   48.151001  873.430786  -46658.332031  1473.827393
  228.000000  8948.083984  -67427.000000  -58377.910156  10092.603516  -48285.304688  303.425598  457.292633   48.167912  873.124146  -46544.863281  -1395.326050
  229.000000  9024.035156  -67354.414062  -58224.656250  9877.525391  -48347.132812  296.959442  655.873291   48.124142  873.918274  -46608.273438  584.182861
  230.000000  9237.597656  -67630.242188  -58289.800781  9863.914062  -48425.886719  296.550232  814.908264   48.095993  874.429749  -46688.042969  943.950256
  231.000000  9213.669922  -67707.765625  -58389.898438  9988.476562  -48401.421875  300.295105  708.573975   48.189411  872.734619  -46660.203125  2060.315186
  232.000000  9076.370117  -67542.046875  -58366.472656  9999.910156  -48366.562500  300.638855  538.177673   48.241581  871.790771  -46623.457031  1363.989380
  233.000000  9286.647461  -67733.546875  -58349.980469  9973.892578  -48376.085938  299.856659  710.538818   48.373604  869.411499  -46628.210938  -364.176208
  234.000000  9073.652344  -67497.789062  -58329.781250  9849.544922  -48480.234375  296.118256  640.910645   48.192963  872.670288  -46738.886719  1619.948486
  235.000000  9057.765625  -67330.445312  -58161.226562  9759.091797  -48402.132812  293.398834  600.428772   48.098366  874.386597  -46664.203125  1991.791504
  236.000000  9066.478516  -67355.968750  -58201.042969  9795.553711  -48405.488281  294.495056  650.994141   48.187592  872.767578  -46664.335938  2701.994141
  237.000000  8822.814453  -67255.500000  -58334.921875  9996.648438  -48338.273438  300.540802  300.565216   48.185028  872.813965  -46597.210938  1785.617188
  238.000000  8924.542969  -67638.031250  -58621.910156  10115.642578  -48506.265625  304.118256  295.729095   48.242405  871.775940  -46763.132812  1625.809937
  239.000000  9022.343750  -67389.781250  -58265.953125  9876.976562  -48388.976562  296.942963  564.049255   48.154713  873.363464  -46649.011719  793.780151
  240.000000  9265.720703  -67859.804688  -58490.816406  10029.970703  -48460.843750  301.542603  770.746338   48.062088  875.046570  -46724.226562  635.067078
  241.000000  9210.507812  -67683.546875  -58373.351562  9924.180664  -48449.171875  298.362091  746.446350   48.171425  873.060486  -46708.601562  1713.770508
  242.000000  9204.736328  -67614.914062  -58305.242188  9910.260742  -48394.980469  297.943604  739.102234   48.180527  872.895508  -46654.082031  869.575928
  243.000000  8981.013672  -67306.593750  -58212.074219  9832.999023  -48379.074219  295.620819  540.628113   48.116451  874.057922  -46640.492188  1505.596680
  244.000000  9165.889648  -67729.140625  -58473.171875  10024.214844  -48448.957031  301.369537  569.499695   48.222218  872.140869  -46706.550781  1020.339294
  245.000000  9231.138672  -67697.843750  -58359.089844  10010.190430  -48348.898438  300.947906  768.740051   48.153454  873.386292  -46608.976562  752.270691
  246.000000  9134.474609  -67585.031250  -58350.128906  9878.955078  -48471.171875  297.002441  601.156921   48.242973  871.765625  -46728.015625  -395.720612
  247.000000  9028.738281  -67638.968750  -58507.699219  10145.112305  -48362.585938  305.004242  508.371796   48.130936  873.794922  -46623.480469  2315.087891
  248.000000  9322.668945  -67818.375000  -58402.828125  10066.976562  -48335.851562  302.655151  794.365479   48.135460  873.712769  -46596.582031  1081.004395
  249.000000  8957.566406  -67633.093750  -58580.144531  10219.362305  -48360.781250  307.236481  284.755829   48.129631  873.818604  -46621.722656  176.424667
  250.000000  9380.083984  -67805.406250  -58327.421875  9965.541016  -48361.882812  299.605560  904.064270   48.182232  872.864624  -46620.921875  1814.362549
  251.000000  8981.774414  -67574.898438  -58495.585938  9970.052734  -48525.531250  299.741211  418.172974   48.152565  873.402405  -46785.644531  -802.270935
  252.000000  9083.453125  -67711.898438  -58535.441406  10042.680664  -48492.761719  301.924713  580.434509   48.144253  873.553223  -46753.175781  3705.051514
  253.000000  9263.885742  -67627.523438  -58268.156250  9840.380859  -48427.773438  295.842743  783.846436   48.111565  874.146729  -46689.367188  469.525238
  254.000000  9066.394531  -67612.421875  -58437.035156  10014.511719  -48422.523438  301.077820  538.056458   48.138119  873.664551  -46683.156250  1746.021362
  255.000000  9179.629883  -67675.500000  -58402.152344  10026.248047  -48375.906250  301.430664  645.722717   48.219318  872.193298  -46633.605469  -271.436188
  256.000000  9161.359375  -67553.484375  -58287.980469  9880.779297  -48407.203125  297.057281  645.453430   48.224907  872.092224  -46664.699219  -512.542847
  257.000000  9041.859375  -67560.640625  -58422.238281  10186.083984  -48236.156250  306.236023  470.935455   48.235439  871.901794  -46493.273438  321.209869
  258.000000  9013.236328  -67462.773438  -58343.523438  9952.993164  -48390.531250  299.228333  480.629852   48.178318  872.935547  -46649.710938  1920.063843
  259.000000  9259.441406  -68047.640625  -58688.550781  10196.829102  -48491.722656  306.559052  623.336609   48.216267  872.248535  -46749.531250  1835.880981
  260.000000  9150.261719  -67758.796875  -58504.339844  10084.605469  -48419.734375  303.185150  579.033447   48.285137  871.004395  -46675.054688  -601.281799
  261.000000  9353.750000  -67731.609375  -58269.796875  9799.034180  -48470.761719  294.599670  902.058044   48.196522  872.605835  -46729.285156  -593.536255
  262.000000  9256.343750  -67882.437500  -58524.882812  10073.500000  -48451.382812  302.851257  687.008301   47.992874  876.308533  -46717.265625  -753.471985
  263.000000  8830.259766  -67136.140625  -58200.894531  10156.873047  -48044.023438  305.357819  443.931396   48.072720  874.853088  -46307.019531  1457.038330
  264.000000  9043.210938  -67307.929688  -58171.613281  9901.191406  -48270.421875  297.670959  632.864014   48.114407  874.095093  -46531.914062  705.631348
  265.000000  9026.792969  -67281.304688  -58158.238281  9910.110352  -48248.128906  297.939087  519.914856   48.251068  871.619385  -46504.679688  1323.359985
  266.000000  8967.992188  -67499.125000  -58429.593750  9985.667969  -48443.925781  300.210663  483.474762   48.024033  875.739990  -46708.683594  -1783.415405
  267.000000  9363.687500  -67840.515625  -58369.578125  9899.353516  -48470.226562  297.615692  911.161926   48.077728  874.761963  -46733.042969  917.080811
  268.000000  9171.722656  -67324.609375  -58040.855469  9773.738281  -48267.117188  293.839172  749.343201   48.146935  873.504578  -46527.433594  1780.807007
  269.000000  9031.554688  -67666.617188  -58536.906250  10109.514648  -48427.390625  303.934021  470.885406   48.145210  873.535828  -46687.769531  -251.835022
  270.000000  9098.196289  -67565.054688  -58363.917969  9945.066406  -48418.851562  298.990021  602.099182   48.044182  875.372742  -46682.878906  2053.952881
  271.000000  9193.472656  -67688.273438  -58383.062500  9953.085938  -48429.976562  299.231110  706.733948   48.121624  873.963989  -46691.207031  591.352966
  272.000000  8932.365234  -67577.875000  -58540.296875  10092.815430  -48447.480469  303.431976  273.682861   48.162468  873.222839  -46707.234375  1520.276367
  273.000000  9193.950195  -67708.117188  -58410.253906  10032.791992  -48377.460938  301.627411  618.832703   48.200104  872.541016  -46635.855469  -663.191040
  274.000000  9205.000977  -67619.984375  -58314.906250  9940.023438  -48374.882812  298.838409  691.949768   48.267406  871.324341  -46630.843750  792.790588
  275.000000  9267.615234  -67675.320312  -58304.390625  10008.556641  -48295.835938  300.898804  693.982605   48.212650  872.313904  -46553.777344  3106.289795
  276.000000  9114.525391  -67508.500000  -58294.871094  9909.207031  -48385.664062  297.911926  676.861633   48.105000  874.265991  -46647.496094  570.991577
  277.000000  9301.660156  -67702.812500  -58300.957031  9882.559570  -48418.398438  297.110809  821.751770   48.181313  872.881287  -46677.472656  670.878723
  278.000000  9344.226562  -67606.781250  -58154.890625  9862.019531  -48292.871094  296.493286  930.505371   48.186104  872.794495  -46551.769531  1826.804443
  279.000000  9109.500000  -67627.804688  -58416.968750  10083.099609  -48333.867188  303.139862  545.252686   48.327717  870.237000  -46587.648438  509.027527
  280.000000  9243.595703  -67684.601562  -58350.035156  9960.271484  -48389.765625  299.447144  776.990662   48.223621  872.115479  -46647.308594  -351.322906
  281.000000  9021.625977  -67475.015625  -58349.847656  10003.598633  -48346.250000  300.749725  601.825989   48.147102  873.501526  -46606.558594  1229.777344
  282.000000  9186.021484  -67702.312500  -58410.121094  10002.425781  -48407.695312  300.714478  712.436829   48.094158  874.463074  -46669.917969  2993.019775
  283.000000  9152.982422  -67688.562500  -58430.964844  10059.935547  -48371.031250  302.443451  536.986328   48.282063  871.059875  -46626.464844  -1031.928467
  284.000000  9024.951172  -67509.859375  -58377.351562  10075.185547  -48302.164062  302.901947  498.870270   48.221714  872.149963  -46559.777344  2199.318604
  285.000000  8961.530273  -67188.375000  -58128.179688  9871.772461  -48256.406250  296.786499  550.886169   48.194752  872.637878  -46514.992188  2291.351807
  286.000000  8937.189453  -67515.156250  -58475.550781  10160.308594  -48315.242188  305.461090  295.623627   48.273338  871.217285  -46570.988281  3670.667725
  287.000000  9253.072266  -67583.234375  -58238.273438  9959.876953  -48278.398438  299.435272  802.186707   48.315388  870.459045  -46532.628906  891.503540
  288.000000  8965.626953  -67475.421875  -58409.718750  10089.017578  -48320.703125  303.317780  480.637787   48.063915  875.013306  -46584.019531  2001.623047
  289.000000  9122.255859  -67447.640625  -58229.792969  9982.883789  -48246.910156  300.126953  601.141724   48.179207  872.919434  -46506.058594  1605.330811
  290.000000  8913.666016  -67229.031250  -58217.300781  10006.816406  -48210.484375  300.846466  507.585907   48.219543  872.189209  -46468.175781  1033.914795
  291.000000  9161.992188  -67616.585938  -58354.941406  9959.785156  -48395.156250  299.432526  685.347839   48.251770  871.606689  -46651.683594  645.906616
  292.000000  8867.351562  -67236.531250  -58263.382812  10008.054688  -48255.328125  300.883698  452.734772   48.120312  873.987793  -46516.605469  832.249329
  293.000000  9247.093750  -67672.929688  -58314.031250  10021.470703  -48292.562500  301.287048  835.210632   48.077835  874.760010  -46555.375000  -668.900696
  294.000000  8876.759766  -67422.304688  -58454.425781  10081.560547  -48372.867188  303.093567  389.382477   48.058167  875.117981  -46636.390625  2356.133545
  295.000000  9175.457031  -67637.562500  -58369.414062  9909.244141  -48460.171875  297.913055  679.478271   48.082516  874.674805  -46722.816406   -5.248076
  296.000000  9126.751953  -67750.984375  -58524.687500  10183.087891  -48341.601562  306.145966  570.399902   48.180187  872.901672  -46600.714844  -163.480499
  297.000000  9033.571289  -67936.515625  -58808.261719  10407.658203  -48400.601562  312.897461  331.519928   48.172695  873.037415  -46659.984375  2563.642578
  298.000000  9273.017578  -67732.007812  -58366.546875  9883.308594  -48483.238281  297.133331  839.436279   48.113335  874.114563  -46744.769531  1839.793701
  299.000000  8898.544922  -67318.906250  -58321.781250  9989.891602  -48331.890625  300.337646  395.866943   48.159729  873.272461  -46591.742188  445.218048
  300.000000  8978.083984  -67251.210938  -58174.113281  9944.593750  -48229.519531  298.975769  562.171753   48.126358  873.877991  -46490.578125  -740.091003
  301.000000  9277.457031  -67864.953125  -58480.027344  10003.915039  -48476.113281  300.759247  682.602478   48.179836  872.908020  -46735.238281  -970.533752
  302.000000  9027.780273  -67437.968750  -58312.480469  9760.414062  -48552.066406  293.438599  585.223083   48.103024  874.301941  -46813.968750  760.559570
  303.000000  9091.561523  -67610.296875  -58428.289062  10019.039062  -48409.250000  301.213928  620.178040   48.120781  873.979309  -46670.511719  -400.264954
  304.000000  9302.343750  -67690.484375  -58287.921875  9908.224609  -48379.695312  297.882416  806.587708   48.206791  872.419983  -46637.847656  2628.225586
  305.000000  8954.433594  -67526.000000  -58462.898438  10197.452148  -48265.445312  306.577789  460.037598   48.108982  874.193665  -46527.132812  2278.790527
  306.000000  9239.900391  -67422.429688  -58080.539062  9711.174805  -48369.363281  291.958252  898.753845   48.118198  874.026184  -46630.718750  -899.555725
  307.000000  9041.382812  -67432.796875  -58290.218750  9998.740234  -48291.476562  300.603668  611.678772   48.072849  874.850708  -46554.468750  -1013.278992
  308.000000  9067.062500  -67414.757812  -58248.402344  9912.207031  -48336.195312  298.002136  633.547546   48.215176  872.268250  -46594.042969  323.326935
  309.000000  9024.091797  -67441.554688  -58312.785156  9962.670898  -48350.113281  299.519287  573.076233   48.118801  874.015259  -46611.445312  1878.452271
  310.000000  8977.302734  -67622.531250  -58546.101562  10093.109375  -48452.992188  303.440796  433.537018   48.148949  873.468018  -46713.234375  1707.014771
  311.000000  9018.227539  -67421.531250  -58303.800781  9884.703125  -48419.097656  297.175232  522.706238   48.155102  873.356384  -46679.117188   52.706562
  312.000000  9133.446289  -67624.679688  -58395.171875  10011.598633  -48383.574219  300.990265  565.289856   48.319374  870.387207  -46637.660156  983.621094
  313.000000  9063.465820  -67354.500000  -58193.792969  9973.654297  -48220.140625  299.849487  650.305359   48.165600  873.166077  -46479.781250  -1641.321167
  314.000000  9126.032227  -67612.890625  -58381.796875  10070.101562  -48311.695312  302.749084  656.997253   48.217850  872.219849  -46569.449219  -192.269943
  315.000000  8914.636719  -67244.859375  -58229.371094  9988.265625  -48241.105469  300.288757  451.496735   48.085419  874.622009  -46503.644531  1523.402710
  316.000000  9069.576172  -67421.531250  -58253.402344  9985.194336  -48268.207031  300.196442  684.894836   48.120167  873.990479  -46529.488281  -670.430786
  317.000000  9296.996094  -67696.078125  -58292.722656  9945.056641  -48347.664062  298.989716  789.136047   48.156864  873.324463  -46607.621094  1273.382690
  318.000000  8930.343750  -67253.500000  -58213.406250  9932.402344  -48281.003906  298.609314  519.757629   48.224918  872.092041  -46538.500000  876.019897
  319.000000  9180.263672  -67530.171875  -58251.773438  9880.863281  -48370.910156  297.059814  740.845459   48.194679  872.639221  -46629.500000  1837.924683
  320.000000  8910.932617  -67394.789062  -58385.816406  10140.271484  -48245.546875  304.858704  386.520844   48.134125  873.737000  -46506.324219  1330.360229
  321.000000  9164.057617  -67545.328125  -58274.019531  9825.412109  -48448.609375  295.392700  774.513855   48.019451  875.823547  -46713.531250  -611.519897
  322.000000  9349.101562  -67898.593750  -58456.925781  9961.025391  -48495.898438  299.469818  852.681091   48.068916  874.922302  -46759.031250  774.811218
  323.000000  9049.447266  -67617.320312  -58475.269531  10133.066406  -48342.203125  304.642090  556.225342   48.181862  872.871338  -46601.257812   31.341780
  324.000000  9078.265625  -67685.554688  -58509.429688  10107.222656  -48402.207031  303.865112  494.230927   48.273766  871.209595  -46657.941406  1625.425415
  325.000000  8983.318359  -67448.703125  -58355.402344  9860.012695  -48495.390625  296.432953  492.284088   48.051594  875.237732  -46759.152344  -93.392776
  326.000000  9108.989258  -67358.140625  -58132.148438  9871.210938  -48260.937500  296.769623  734.279297   48.108814  874.196716  -46522.628906  1492.319580
  327.000000  8923.140625  -67403.570312  -58366.878906  10051.031250  -48315.847656  302.175751  455.174164   48.110214  874.171265  -46577.488281  -1345.334351
  328.000000  9352.651367  -67763.765625  -58312.343750  9984.926758  -48327.417969  300.188385  869.569336   48.200680  872.530579  -46585.792969  217.688004
  329.000000  9065.160156  -67695.312500  -58535.429688  10106.831055  -48428.597656  303.853333  449.611572   48.212921  872.309021  -46686.527344  3102.306641
  330.000000  9045.471680  -67527.250000  -58371.613281  9963.956055  -48407.656250  299.557922  508.308502   48.230854  871.984680  -46664.937500  2140.668457
  331.000000  9111.786133  -67470.437500  -58251.792969  9857.872070  -48393.921875  296.368591  652.059753   48.139473  873.639954  -46654.507812  298.834778
  332.000000  9122.259766  -67574.812500  -58357.625000  10015.231445  -48342.394531  301.099457  624.821045   48.109295  874.187988  -46604.070312  443.609131
  333.000000  9166.701172  -67337.968750  -58070.390625  9822.032227  -48248.359375  295.291107  742.174255   48.082714  874.671204  -46510.996094  2551.442627
  334.000000  9210.035156  -67787.585938  -58475.429688  10154.979492  -48320.449219  305.300873  634.571228   48.091114  874.518433  -46582.781250  2698.849121
  335.000000  9098.688477  -67458.921875  -58264.859375  9910.605469  -48354.253906  297.953979  652.260681   48.060513  875.075256  -46617.691406  2107.858398
  336.000000  8970.130859  -67401.406250  -58326.875000  9991.339844  -48335.535156  300.381195  474.319061   48.181709  872.874084  -46594.593750  444.052917
  337.000000  9043.567383  -67337.703125  -58195.375000  9794.268555  -48401.105469  294.456421  703.343079   48.082977  874.666443  -46663.730469  886.939941
  338.000000  9003.898438  -67496.054688  -58389.296875  10088.775391  -48300.523438  303.310516  600.434570   48.075912  874.794983  -46563.406250  130.410263
  339.000000  9108.570312  -67422.890625  -58211.449219  9963.833008  -48247.617188  299.554230  773.427246   47.956234  876.978088  -46514.824219  -964.126709
  340.000000  9023.229492  -67353.148438  -58220.597656  9944.666992  -48275.929688  298.977997  569.588318   48.253040  871.583740  -46532.410156  1057.197388
  341.000000  8783.454102  -67057.179688  -58166.703125  9956.797852  -48209.906250  299.342712  439.561005   48.119469  874.003113  -46471.214844  -758.394409
  342.000000  8887.916992  -67168.843750  -58177.203125  10013.558594  -48163.644531  301.049164  412.764069   48.191837  872.690674  -46422.335938  516.145813
  343.000000  8949.916016  -67142.656250  -58090.351562  9946.476562  -48143.875000  299.032410  543.658630   48.066166  874.972351  -46407.109375  1007.643799
  344.000000  9065.369141  -67237.140625  -58066.660156  9946.833008  -48119.828125  299.043121  700.918945   48.120090  873.991821  -46381.113281  3424.485107
  345.000000  9051.000000  -67238.656250  -58081.968750  10013.040039  -48068.929688  301.033600  638.889343   48.314186  870.480713  -46323.203125  2843.861572
  346.000000  9126.632812  -67369.898438  -58142.457031  10010.583984  -48131.875000  300.959747  800.882324   48.044430  875.368225  -46395.894531  -431.659546
  347.000000  8796.972656  -67261.593750  -58359.769531  10130.821289  -48228.949219  304.574585  351.833862   48.026367  875.697449  -46493.621094  2228.150146
  348.000000  8878.736328  -67287.703125  -58306.976562  10042.036133  -48264.941406  301.905334  401.771240   48.134163  873.736328  -46525.718750  -661.865967
  349.000000  9009.487305  -67416.031250  -58308.976562  9974.264648  -48334.710938  299.867828  500.634613   48.160545  873.257690  -46594.535156  705.811401
  350.000000  8790.841797  -67326.375000  -58440.035156  10157.378906  -48282.656250  305.373016  232.797684   48.323093  870.320251  -46536.605469  -1854.502197
  351.000000  9056.517578  -67514.328125  -58353.769531  9992.465820  -48361.304688  300.415039  568.175720   48.188702  872.747437  -46620.109375  879.379028
  352.000000  9211.885742  -67473.257812  -58163.757812  9742.017578  -48421.742188  292.885529  890.416992   47.902031  877.970398  -46690.906250  -861.434570
  353.000000  9256.087891  -67660.281250  -58315.933594  9994.291016  -48321.640625  300.469910  790.214355   48.115208  874.080566  -46583.101562  369.945801
  354.000000  8908.038086  -67301.554688  -58290.175781  10090.072266  -48200.101562  303.349487  464.246979   48.186321  872.790588  -46458.992188  -403.185120
  355.000000  8995.954102  -67692.531250  -58602.457031  10180.700195  -48421.757812  306.074158  447.953583   48.118038  874.029114  -46683.117188  2354.493408
  356.000000  9078.167969  -67524.539062  -58339.515625  9933.425781  -48406.089844  298.640045  594.244690   48.289974  870.917175  -46661.238281  292.441132
  357.000000  9093.798828  -67535.765625  -58341.085938  9882.429688  -48458.656250  297.106903  656.665710   48.150501  873.439819  -46718.843750  -2630.876221
  358.000000  9138.918945  -67394.875000  -58151.246094  9855.465820  -48295.781250  296.296265  757.615051   48.063744  875.016479  -46559.101562  1103.293335
  359.000000  9220.918945  -67763.984375  -58436.113281  10047.798828  -48388.312500  302.078583  702.641785   48.162182  873.228027  -46648.078125  2674.474609
  360.000000  9075.953125  -67567.414062  -58387.613281  10052.908203  -48334.703125  302.232178  513.382019   48.257565  871.502075  -46591.019531  506.379547
  361.000000  9207.629883  -67450.929688  -58150.054688  9892.846680  -48257.207031  297.420074  853.407227   48.258141  871.491638  -46513.503906  2619.064209
  362.000000  9119.859375  -67742.375000  -58521.386719  10107.522461  -48413.863281  303.874115  600.920288   48.128162  873.845276  -46674.855469  -813.834290
  363.000000  9032.359375  -67642.734375  -58505.457031  10132.577148  -48372.878906  304.627380  498.096527   48.092060  874.501221  -46635.175781   -4.513631
  364.000000  8990.730469  -67431.062500  -58341.058594  9996.873047  -48344.187500  300.547546  450.800781   48.269203  871.291931  -46600.085938  1460.323120
  365.000000  9067.068359  -67758.281250  -58590.175781  10226.066406  -48364.109375  307.438049  512.021790   48.146156  873.518677  -46624.453125  -388.016998
  366.000000  9169.759766  -67722.960938  -58460.332031  10034.973633  -48425.359375  301.692993  686.354797   48.060966  875.067017  -46688.781250  -1470.940918
  367.000000  9070.301758  -67817.562500  -58639.839844  10100.226562  -48539.613281  303.654785  429.679474   48.238785  871.841309  -46796.609375  826.839722
  368.000000  8968.121094  -67287.968750  -58212.007812  9795.539062  -48416.468750  294.494598  579.298645   48.073513  874.838623  -46679.437500  603.719238
  369.000000  8995.093750  -67252.226562  -58157.625000  9802.761719  -48354.863281  294.711761  558.240967   48.161453  873.241211  -46614.652344  -1540.687744
  370.000000  9263.933594  -67603.890625  -58237.238281  9846.094727  -48391.144531  296.014526  866.017029   48.089657  874.544922  -46653.531250  -1201.389038
  371.000000  9036.346680  -67497.460938  -58362.539062  9991.479492  -48371.058594  300.385376  518.702332   48.140892  873.614197  -46631.593750  1882.892822
  372.000000  8951.017578  -67503.835938  -58455.101562  9903.382812  -48551.718750  297.736847  427.976227   48.017807  875.853516  -46816.699219  656.536804
  373.000000  9218.904297  -67842.835938  -58526.937500  10133.255859  -48393.679688  304.647766  718.596436   48.153950  873.377319  -46653.742188  388.501678
  374.000000  9055.515625  -67637.843750  -58478.359375  10048.115234  -48430.242188  302.088104  462.733398   48.125076  873.901306  -46691.347656  -67.441666
  375.000000  8993.058594  -67262.210938  -58169.304688  9812.298828  -48357.007812  294.998474  555.341736   48.217518  872.225891  -46614.773438  342.083038
  376.000000  9174.302734  -67647.812500  -58372.792969  9959.310547  -48413.484375  299.418243  731.379578   48.033230  875.572327  -46677.906250  1626.701294
  377.000000  9177.164062  -67676.007812  -58396.953125  10053.468750  -48343.484375  302.249054  646.556702   48.234253  871.923279  -46600.644531  321.912750
  378.000000  9095.378906  -67802.703125  -58607.035156  10138.457031  -48468.578125  304.804138  576.995667   48.045467  875.349304  -46732.558594  376.225861
  379.000000  9220.075195  -67708.054688  -58383.953125  9846.827148  -48537.125000  296.036530  681.543701   48.253105  871.582581  -46793.605469  1390.044312
  380.000000  8839.150391  -67239.093750  -58293.203125  9994.301758  -48298.902344  300.470245  344.035858   48.115616  874.073120  -46560.347656  353.631256
  381.000000  9149.630859  -67774.398438  -58527.457031  10145.576172  -48381.882812  305.018188  575.881104   48.248455  871.666565  -46638.531250  1720.143311
  382.000000  8884.220703  -67393.765625  -58407.531250  10070.932617  -48336.597656  302.774078  336.882507   48.175156  872.992859  -46595.894531  1157.325195
  383.000000  9061.589844  -67392.390625  -58232.781250  9805.162109  -48427.617188  294.783905  643.719910   48.171036  873.067505  -46687.062500  1446.340942
  384.000000  9136.974609  -67605.179688  -58356.656250  9917.771484  -48438.882812  298.169434  650.354431   48.061569  875.056030  -46702.281250  799.047485
  385.000000  9209.118164  -67619.671875  -58315.292969  9836.916016  -48478.375000  295.738556  786.328552   48.042728  875.399231  -46742.457031  795.389587
  386.000000  9355.037109  -67930.390625  -58469.894531  10018.689453  -48451.203125  301.203430  771.818054   48.209408  872.372620  -46709.261719  571.561035
  387.000000  9072.529297  -67443.843750  -58267.738281  9906.923828  -48360.812500  297.843292  541.270203   48.318913  870.395569  -46614.914062  2481.948730
  388.000000  9248.835938  -67702.054688  -58344.367188  9912.325195  -48432.042969  298.005676  696.429626   48.268589  871.302979  -46687.960938  165.908508
  389.000000  9146.705078  -67607.687500  -58358.128906  10071.970703  -48286.156250  302.805298  636.290710   48.231960  871.964722  -46543.398438  232.658234
  390.000000  9092.141602  -67602.296875  -58404.593750  10068.373047  -48336.218750  302.697113  513.109070   48.259296  871.470764  -46592.472656  640.666382
  391.000000  9070.251953  -67536.953125  -58368.164062  9963.693359  -48404.468750  299.550018  578.165344   48.042286  875.407288  -46668.566406  -197.986282
  392.000000  8994.035156  -67526.406250  -58435.730469  10051.305664  -48384.425781  302.184021  495.907715   48.130764  873.798035  -46645.324219  -1492.992188
  393.000000  9069.976562  -67583.328125  -58414.796875  10200.832031  -48213.964844  306.679382  598.525696   48.187374  872.771484  -46472.820312  485.448975
  394.000000  9131.718750  -67713.203125  -58488.019531  10009.287109  -48478.734375  300.920746  660.045837   48.080257  874.715942  -46741.457031  1858.212158
  395.000000  9114.065430  -67590.125000  -58369.542969  9846.392578  -48523.148438  296.023468  592.544495   48.179077  872.921814  -46782.300781  2288.696777
  396.000000  9238.994141  -67803.859375  -58465.695312  10046.695312  -48419.000000  302.045410  775.103699   48.144886  873.541748  -46679.390625  -805.265564
  397.000000  9025.923828  -67563.375000  -58436.312500  10063.053711  -48373.257812  302.537201  470.906830   48.124748  873.907227  -46634.375000  1592.182983
  398.000000  9196.751953  -67462.187500  -58154.453125  9801.746094  -48352.707031  294.681213  813.851257   48.042877  875.396484  -46616.781250  838.045593
  399.000000  9211.728516  -67478.289062  -58174.253906  9733.070312  -48441.183594  292.616547  790.453613   48.072399  874.858887  -46704.191406  1429.606567
  400.000000  9092.140625  -67549.375000  -58355.894531  9884.039062  -48471.855469  297.155273  583.005798   48.205242  872.447998  -46730.062500  -313.035553
  401.000000  9215.993164  -67729.937500  -58418.160156  10033.839844  -48384.320312  301.658905  744.729492   48.132244  873.771179  -46645.167969  1915.256836
  402.000000  9027.917969  -67430.562500  -58290.843750  9924.347656  -48366.496094  298.367126  567.254456   48.162033  873.230713  -46626.265625  -515.577148
  403.000000  9070.087891  -67641.492188  -58483.351562  10035.378906  -48447.972656  301.705200  538.094727   48.228729  872.023132  -46705.332031  2522.663574
  404.000000  8883.867188  -67387.453125  -58402.968750  10036.532227  -48366.437500  301.739868  413.887939   48.101452  874.330505  -46628.394531  2273.360352
  405.000000  9102.931641  -67568.296875  -58363.675781  9921.221680  -48442.453125  298.273132  653.227051   48.239014  871.837219  -46699.441406  1135.977417
  406.000000  9052.927734  -67635.812500  -58493.671875  9973.858398  -48519.812500  299.855621  522.612183   48.127216  873.862427  -46780.839844  828.519165
  407.000000  8940.208008  -67184.906250  -58150.410156  9784.063477  -48366.347656  294.149597  542.989441   48.156559  873.329956  -46626.316406  -597.465454
  408.000000  9075.897461  -67385.710938  -58203.878906  9822.928711  -48380.949219  295.318054  699.051758   48.159817  873.270874  -46640.800781  -734.172913
  409.000000  9185.962891  -67593.921875  -58302.488281  9968.323242  -48334.164062  299.689209  716.205383   48.089146  874.554260  -46596.566406  1217.033691
  410.000000  8878.091797  -67365.671875  -58391.531250  10025.988281  -48365.542969  301.422852  365.240448   48.169312  873.098755  -46625.050781  -388.824371
  411.000000  9219.990234  -67782.171875  -58459.640625  10034.456055  -48425.183594  301.677429  721.676941   48.284813  871.010254  -46680.515625  603.686157
  412.000000  9141.774414  -67329.179688  -58082.171875  9710.823242  -48371.347656  291.947693  780.499817   48.219849  872.183716  -46629.027344  -490.544281
  413.000000  8924.923828  -67426.406250  -58404.121094  10083.929688  -48320.191406  303.164825  418.366608   48.090897  874.522400  -46582.531250  561.820496
  414.000000  9302.118164  -67941.890625  -58537.832031  10071.051758  -48466.781250  302.777649  819.776123   47.944500  877.192749  -46734.410156   58.447613
  415.000000  9145.919922  -67569.851562  -58320.023438  9902.542969  -48417.480469  297.711578  650.125793   48.222103  872.142944  -46675.078125  -42.616364
  416.000000  8954.389648  -67215.546875  -58157.578125  9824.806641  -48332.773438  295.374512  546.864990   48.218388  872.210144  -46590.507812  4063.532227
  417.000000  9018.216797  -67431.609375  -58316.847656  9926.197266  -48390.648438  298.422729  604.601379   48.192223  872.683716  -46649.328125  1696.169067
  418.000000  9043.684570  -67254.890625  -58105.882812  9806.267578  -48299.617188  294.817139  620.057373   48.230057  871.999084  -46556.929688  1437.669434
  419.000000  9079.560547  -67358.953125  -58183.062500  9834.977539  -48348.085938  295.680298  644.772217   48.208546  872.388184  -46606.175781  1452.319214
  420.000000  9022.208984  -67321.554688  -58204.757812  9831.866211  -48372.890625  295.586761  513.657104   48.290878  870.900818  -46628.003906  -879.637146
  421.000000  8979.636719  -67467.156250  -58391.796875  10056.190430  -48335.605469  302.330872  485.610626   48.206432  872.426453  -46593.769531  651.747314
  422.000000  9138.251953  -67688.093750  -58447.515625  10118.367188  -48329.148438  304.200165  555.332703   48.156540  873.330322  -46589.117188  -967.574951
  423.000000  8883.972656  -67393.257812  -58403.617188  10108.099609  -48295.515625  303.891479  418.529938   48.212448  872.317566  -46553.464844  1765.316284
  424.000000  9030.745117  -67321.031250  -58194.730469  9862.265625  -48332.464844  296.500671  610.005432   48.054802  875.179260  -46596.109375  -891.803345
  425.000000  8953.691406  -67313.093750  -58250.175781  9953.908203  -48296.265625  299.255829  497.379486   48.247971  871.675354  -46552.929688  -374.543365
  426.000000  9028.675781  -67297.015625  -58169.003906  9932.540039  -48236.464844  298.613434  642.268616   48.104317  874.278442  -46498.320312  -1968.345215
  427.000000  8828.205078  -67200.328125  -58277.218750  9999.654297  -48277.562500  300.631165  311.895599   48.178604  872.930359  -46536.734375  1183.461548
  428.000000  9143.072266  -67498.648438  -58254.269531  9966.016602  -48288.253906  299.619873  801.804993   48.018089  875.848389  -46553.226562  994.762878
  429.000000  9020.809570  -67072.109375  -57947.363281  9664.823242  -48282.539062  290.564758  747.207764   48.056446  875.149353  -46546.125000  1442.443481
  430.000000  9015.318359  -67516.781250  -58403.835938  10097.594727  -48306.242188  303.575653  509.695892   48.173725  873.018799  -46565.589844  1776.515137
  431.000000  9177.625977  -67618.015625  -58341.476562  9953.356445  -48388.121094  299.239258  687.445374   48.204662  872.458496  -46646.351562  -1483.233887
  432.000000  9304.262695  -67886.109375  -58474.199219  9993.495117  -48480.703125  300.445984  790.928894   48.195236  872.629089  -46739.273438  -2475.913330
  433.000000  9150.529297  -67667.796875  -58416.699219  10043.669922  -48373.031250  301.954437  616.849304   48.199036  872.560303  -46631.464844  1487.064087
  434.000000  9334.468750  -67653.015625  -58208.714844  9881.973633  -48326.742188  297.093201  878.845764   48.167023  873.140259  -46586.332031  827.831665
  435.000000  9125.165039  -67597.898438  -58385.417969  9977.162109  -48408.257812  299.954956  625.055237   48.259335  871.470093  -46664.511719  824.414551
  436.000000  9200.296875  -67619.601562  -58321.566406  9909.240234  -48412.328125  297.912933  726.446106   48.129761  873.816223  -46673.265625  2918.523438
  437.000000  9264.942383  -67689.554688  -58325.257812  9967.317383  -48357.941406  299.658966  744.265930   48.254757  871.552734  -46614.359375  2228.717529
  438.000000  9004.603516  -67392.429688  -58283.957031  9956.387695  -48327.570312  299.330383  542.403381   48.155441  873.350220  -46587.578125  -384.290527
  439.000000  9032.143555  -67295.468750  -58168.765625  9853.218750  -48315.546875  296.228699  636.637024   48.204983  872.452698  -46573.765625  -740.959656
  440.000000  9034.867188  -67378.984375  -58234.738281  9902.812500  -48331.925781  297.719696  603.709717   48.083744  874.652466  -46594.523438  2653.303467
  441.000000  9403.132812  -67632.468750  -58125.402344  9673.779297  -48451.625000  290.834015  961.847839   48.178329  872.935364  -46710.804688  2000.554688
  442.000000  9138.763672  -67682.984375  -58445.183594  10034.818359  -48410.367188  301.688324  716.141541   48.009003  876.014160  -46675.667969  1570.166870
  443.000000  8834.173828  -67326.546875  -58390.410156  9980.894531  -48409.515625  300.067169  316.336212   48.120186  873.990112  -46670.796875  -551.535461
  444.000000  9097.388672  -67645.156250  -58442.738281  10045.401367  -48397.335938  302.006500  598.790588   48.081493  874.693420  -46660.015625  2675.164795
  445.000000  9244.548828  -67722.187500  -58379.242188  9917.826172  -48461.414062  298.171051  728.118652   48.261078  871.438599  -46717.605469  -510.804779
  446.000000  9399.636719  -67945.781250  -58451.761719  10108.994141  -48342.765625  303.918365  838.937683   48.233620  871.934692  -46599.949219  -118.616302
  447.000000  9224.019531  -67690.632812  -58372.390625  10116.392578  -48256.000000  304.140808  706.688293   48.176579  872.967041  -46515.242188  944.600403
  448.000000  9073.667969  -67529.156250  -58334.882812  9967.874023  -48367.007812  299.675720  603.090820   48.097775  874.397339  -46629.097656  2816.382324
  449.000000  8961.476562  -67459.390625  -58393.292969  10049.231445  -48344.062500  302.121643  491.618866   48.122498  873.948120  -46605.261719  965.090942
  450.000000  9014.546875  -67421.093750  -58305.453125  10013.486328  -48291.968750  301.046997  537.309265   48.205551  872.442383  -46550.167969  -332.095001
  451.000000  8743.208984  -67147.539062  -58309.886719  9969.586914  -48340.300781  299.727203  265.735138   48.268047  871.312805  -46596.238281  1755.355591
  452.000000  8991.837891  -67443.992188  -58353.914062  10029.888672  -48324.023438  301.540131  495.455170   48.194496  872.642517  -46582.621094  -927.461975
  453.000000  9080.006836  -67596.843750  -58407.906250  10044.570312  -48363.335938  301.981506  550.439270   48.199440  872.553040  -46621.753906  2765.121826
  454.000000  9105.234375  -67603.937500  -58401.328125  10030.521484  -48370.804688  301.559143  652.439941   48.128799  873.833679  -46631.773438  -314.728485
  455.000000  9043.827148  -67392.187500  -58247.726562  9823.951172  -48423.773438  295.348785  616.046326   48.121490  873.966431  -46685.007812  -1154.864014
  456.000000  9124.373047  -67564.875000  -58345.074219  9923.162109  -48421.914062  298.331482  655.660583   48.098331  874.387207  -46683.984375  2598.431396
  457.000000  9011.252930  -67366.046875  -58260.000000  9889.560547  -48370.437500  297.321289  607.467834   48.146534  873.511841  -46630.765625  138.880814
  458.000000  9085.219727  -67534.453125  -58355.691406  9901.507812  -48454.183594  297.680481  590.327148   48.208443  872.390076  -46712.277344  1787.593140
  459.000000  9208.559570  -67793.140625  -58487.277344  10098.813477  -48388.464844  303.612305  657.345764   48.086292  874.606140  -46650.972656  2540.208984
  460.000000  9107.447266  -67719.882812  -58520.058594  10066.649414  -48453.410156  302.645294  500.817169   48.239353  871.831055  -46710.386719  335.967834
  461.000000  8919.730469  -67362.265625  -58338.277344  9997.630859  -48340.648438  300.570312  483.362701   48.081715  874.689392  -46603.320312  -506.638947
  462.000000  8969.164062  -67516.476562  -58442.769531  10100.079102  -48342.691406  303.650330  429.823334   48.204700  872.457764  -46600.917969  864.481201
  463.000000  9203.156250  -67636.632812  -58327.781250  9902.391602  -48425.390625  297.707031  698.242676   48.166767  873.144897  -46684.988281  981.346680
  464.000000  9084.916016  -67499.531250  -58316.808594  9991.291016  -48325.515625  300.379730  639.028748   48.171711  873.055298  -46584.937500  1087.414185
  465.000000  8857.616211  -67317.828125  -58358.136719  10031.338867  -48326.796875  301.583740  343.106049   48.271862  871.243896  -46582.597656  107.982948
  466.000000  9013.150391  -67655.984375  -58545.761719  10213.422852  -48332.339844  307.057922  392.969147   48.169353  873.098022  -46591.843750  699.668030
  467.000000  9205.841797  -67742.015625  -58442.507812  10092.376953  -48350.132812  303.418793  653.349792   48.262104  871.420105  -46606.285156  1545.017944
  468.000000  9082.460938  -67633.234375  -58446.808594  10049.015625  -48397.792969  302.115173  536.740295   48.169483  873.095642  -46657.292969  1317.153198
  469.000000  8990.812500  -67273.296875  -58182.171875  9729.451172  -48452.718750  292.507721  590.192139   48.084625  874.636475  -46715.285156  983.837280
  470.000000  9007.835938  -67246.328125  -58139.960938  9769.316406  -48370.644531  293.706238  608.401550   48.033165  875.573486  -46635.070312  1970.731567
  471.000000  9121.487305  -67347.468750  -58113.429688  9813.515625  -48299.914062  295.035065  737.121094   48.301376  870.711548  -46554.648438  -598.912354
  472.000000  8912.194336  -67341.156250  -58321.597656  9971.541016  -48350.054688  299.785950  449.109375   48.133938  873.740417  -46610.839844  1380.754517
  473.000000  9212.023438  -67787.093750  -58475.523438  10028.623047  -48446.898438  301.502075  706.679016   48.173161  873.028992  -46706.265625  1022.813843
  474.000000  9051.760742  -67659.953125  -58506.058594  10022.702148  -48483.355469  301.324066  517.973938   48.139614  873.637390  -46743.933594  1737.914673
  475.000000  9067.664062  -67508.187500  -58342.519531  10062.034180  -48280.484375  302.506561  625.506592   48.105236  874.261719  -46542.304688  -327.671722
  476.000000  9060.744141  -67449.296875  -58289.144531  9859.204102  -48429.941406  296.408630  590.573547   48.045063  875.356689  -46693.937500  2391.360840
  477.000000  9181.067383  -67615.992188  -58337.781250  9971.328125  -48366.453125  299.779541  770.244324   48.100327  874.350952  -46628.453125  3292.991699
  478.000000  9110.861328  -67670.226562  -58456.367188  10076.724609  -48379.640625  302.948212  643.771851   47.998837  876.199707  -46645.308594  4002.220703
  479.000000  9113.257812  -67737.242188  -58523.394531  10168.393555  -48355.000000  305.704163  553.903687   48.275116  871.185181  -46610.683594  2736.358887
  480.000000  9096.593750  -67445.484375  -58237.496094  9737.908203  -48499.585938  292.761993  683.456604   48.001640  876.148499  -46765.152344  1433.262451
  481.000000  9291.193359  -67541.070312  -58153.136719  9759.671875  -48393.464844  293.416290  928.148132   47.958820  876.930786  -46660.578125  491.226868
  482.000000  8897.507812  -67354.101562  -58352.660156  9977.834961  -48374.824219  299.975189  413.273438   48.129234  873.825806  -46635.777344  765.122803
  483.000000  9098.668945  -67608.234375  -58417.824219  10048.578125  -48369.246094  302.102020  609.224060   48.071159  874.881470  -46632.300781  1529.260010
  484.000000  9171.753906  -67746.257812  -58473.859375  10022.255859  -48451.601562  301.310669  645.661072   48.123600  873.928101  -46712.761719  1441.401245
  485.000000  9271.109375  -67547.593750  -58174.074219  9848.921875  -48325.152344  296.099518  802.838074   48.285961  870.989502  -46580.445312  1857.783203
  486.000000  9070.955078  -67572.085938  -58398.375000  10006.616211  -48391.757812  300.840454  598.048340   48.159611  873.274658  -46651.613281  1914.769043
  487.000000  9135.447266  -67478.500000  -58240.019531  9919.437500  -48320.582031  298.219513  714.803711   48.105492  874.257080  -46582.394531  368.151703
  488.000000  9331.872070  -67929.085938  -58506.679688  10116.273438  -48390.406250  304.137207  791.529602   48.209484  872.371216  -46648.460938  630.351868
  489.000000  9102.646484  -67674.304688  -58477.601562  10072.802734  -48404.796875  302.830292  606.231750   48.140770  873.616394  -46665.335938  456.512726
  490.000000  9168.935547  -67492.000000  -58213.289062  9911.411133  -48301.878906  297.978210  765.207703   48.241646  871.789612  -46558.773438  676.589355
  491.000000  9252.949219  -67745.828125  -58382.015625  9989.010742  -48393.003906  300.311157  735.863464   48.254074  871.565063  -46649.449219  -59.468861
  492.000000  9356.941406  -67882.687500  -58426.273438  9921.355469  -48504.917969  298.277161  905.535461   48.125893  873.886475  -46765.992188  2873.103760
  493.000000  8965.906250  -67540.640625  -58479.019531  10096.898438  -48382.121094  303.554718  449.785187   48.125229  873.898499  -46643.218750  -1463.766357
  494.000000  9141.320312  -67698.687500  -58459.894531  10175.996094  -48283.898438  305.932709  596.130188   48.185860  872.798950  -46542.808594  -310.289490
  495.000000  9263.182617  -67668.015625  -58296.113281  9809.437500  -48486.675781  294.912445  812.174744   48.097775  874.397339  -46748.765625  1117.552490
  496.000000  8993.001953  -67541.921875  -58447.421875  9935.343750  -48512.078125  298.697723  448.564178   48.068596  874.928101  -46775.222656  2280.341309
  497.000000  9069.233398  -67435.375000  -58255.832031  9959.220703  -48296.609375  299.415558  571.287781   48.135109  873.719177  -46557.351562  398.031158
  498.000000  9114.681641  -67870.296875  -58660.351562  10247.901367  -48412.449219  308.094482  473.632721   48.177059  872.958374  -46671.675781  2430.855713
  499.000000  9020.323242  -67595.484375  -58480.921875  10178.231445  -48302.691406  305.999939  423.487885   48.193314  872.663940  -46561.332031  1006.389221
  500.000000  8921.328125  -67311.250000  -58291.304688  9879.429688  -48411.875000  297.016693  492.286041   48.063263  875.025208  -46675.214844  678.951172
  501.000000  9124.816406  -67534.906250  -58305.878906  9944.961914  -48360.917969  298.986877  656.028320   48.130150  873.809204  -46621.839844  3416.752930
  502.000000  9024.310547  -67394.031250  -58272.257812  9850.913086  -48421.343750  296.159363  651.508545   47.965153  876.815002  -46688.226562  587.086365
  503.000000  9111.549805  -67555.078125  -58344.617188  10004.394531  -48340.222656  300.773682  634.238770   48.166794  873.144409  -46599.820312  3033.527100
  504.000000  9013.030273  -67308.296875  -58204.960938  9984.748047  -48220.210938  300.183014  596.707581   48.042927  875.395569  -46484.285156  -1227.175537
  505.000000  8886.040039  -67235.109375  -58245.531250  9961.960938  -48283.570312  299.497925  456.395020   48.120819  873.978638  -46544.828125  1842.244629
  506.000000  9094.484375  -67570.187500  -58375.160156  10067.253906  -48307.906250  302.663483  576.984680   48.222095  872.143066  -46565.503906  1701.747437
  507.000000  9078.113281  -67197.718750  -57999.433594  9745.392578  -48254.039062  292.987000  694.460632   48.170395  873.079102  -46513.507812  2523.046875
  508.000000  9061.814453  -67653.945312  -58503.015625  10097.447266  -48405.570312  303.571228  558.863586   47.986347  876.427734  -46671.687500  -1433.631104
  509.000000  9057.293945  -67368.445312  -58209.117188  9938.527344  -48270.589844  298.793427  633.831604   48.213566  872.297363  -46528.496094  3182.129883
  510.000000  9034.281250  -67465.109375  -58336.187500  10035.794922  -48300.390625  301.717682  493.963593   48.214989  872.271606  -46558.246094  1626.933716
  511.000000  8974.880859  -67414.289062  -58342.921875  10107.890625  -48235.031250  303.885193  503.459381   48.200722  872.529785  -46493.402344  2206.653564
  512.000000  9133.691406  -67642.671875  -58406.835938  10061.270508  -48345.566406  302.483582  540.499451   48.278194  871.129639  -46601.140625  -194.728027
  513.000000  9149.052734  -67435.695312  -58192.726562  9929.261719  -48263.464844  298.514862  753.922546   48.171333  873.062134  -46522.898438  1519.554932
  514.000000  9063.998047  -67334.312500  -58167.031250  9836.278320  -48330.753906  295.719391  663.929993   48.113770  874.106689  -46592.265625  129.705246
  515.000000  9081.787109  -67523.562500  -58337.691406  9878.431641  -48459.257812  296.986694  640.199158   48.013931  875.924255  -46724.378906  -1243.690674
  516.000000  9249.559570  -67533.000000  -58188.210938  9845.685547  -48342.523438  296.002228  860.668396   48.122353  873.950745  -46603.726562   20.681967
  517.000000  9040.667969  -67298.851562  -58156.945312  9880.103516  -48276.843750  297.036957  687.316650   48.072720  874.853088  -46539.839844  -1701.241089
  518.000000  9083.819336  -67391.203125  -58204.871094  9908.447266  -48296.421875  297.889099  640.191467   48.126602  873.873596  -46557.472656  1849.782959
  519.000000  9166.439453  -67656.687500  -58385.203125  10047.958984  -48337.242188  302.083405  606.463867   48.257336  871.506165  -46593.570312  2491.265869
  520.000000  9011.765625  -67611.984375  -58504.734375  10183.902344  -48320.832031  306.170410  394.303070   48.207558  872.406067  -46578.957031  792.232666
  521.000000  8888.257812  -67335.093750  -58352.699219  10034.666992  -48318.031250  301.683777  376.490326   48.159657  873.273804  -46577.886719  -1502.203613
  522.000000  9160.655273  -67381.843750  -58109.609375  9674.830078  -48434.781250  290.865601  730.433289   48.220455  872.172729  -46692.441406  1634.781860
  523.000000  9183.654297  -67655.750000  -58371.531250  9975.048828  -48396.484375  299.891418  670.415955   48.196049  872.614380  -46655.023438  -161.711945
  524.000000  9031.163086  -67565.031250  -58427.679688  10044.001953  -48383.679688  301.964417  508.467499   48.059784  875.088562  -46647.144531  -2583.869141
  525.000000  9298.924805  -67710.500000  -58312.292969  9858.875977  -48453.417969  296.398773  819.090332   48.121414  873.967773  -46714.656250  2170.069336
  526.000000  9019.666016  -67372.562500  -58257.656250  9898.958984  -48358.695312  297.603851  495.696625   48.272591  871.230774  -46614.468750  -810.869751
  527.000000  9042.803711  -67561.171875  -58417.121094  10069.411133  -48347.710938  302.728333  538.453674   48.136936  873.685974  -46608.386719  504.095703
  528.000000  9118.775391  -67572.140625  -58358.039062  10030.106445  -48327.933594  301.546661  619.695129   48.232822  871.949097  -46585.144531  1941.113159
  529.000000  9093.259766  -67799.843750  -58610.937500  10167.629883  -48443.308594  305.681213  524.001892   48.093620  874.472900  -46705.550781  -504.065857
  530.000000  9230.376953  -67732.421875  -58404.789062  10021.308594  -48383.480469  301.282166  650.993591   48.312458  870.511841  -46637.816406   47.657310
  531.000000  9078.558594  -67464.796875  -58291.085938  9921.281250  -48369.804688  298.274933  599.362976   48.169720  873.091370  -46629.296875  1986.745972
  532.000000  8901.994141  -67112.234375  -58111.199219  9880.678711  -48230.519531  297.054260  524.206360   48.065948  874.976318  -46493.761719  1624.088501
  533.000000  9187.472656  -67558.351562  -58268.781250  9933.240234  -48335.539062  298.634460  792.773010   48.178894  872.925110  -46594.699219  1300.581909
  534.000000  8987.648438  -67168.359375  -58070.441406  9785.550781  -48284.890625  294.194305  565.261414   48.323048  870.321045  -46538.843750  1896.965698
  535.000000  9089.691406  -67573.500000  -58386.542969  9982.252930  -48404.289062  300.108002  623.583069   48.177792  872.945068  -46663.488281  1454.628296
  536.000000  9045.453125  -67503.671875  -58363.902344  9878.916992  -48484.984375  297.001282  519.949219   48.177563  872.949219  -46744.191406  2160.375000
  537.000000  9032.353516  -67679.000000  -58545.363281  10158.006836  -48387.355469  305.391907  498.658783   48.149395  873.459900  -46647.582031  893.722961
  538.000000  9114.002930  -67509.531250  -58300.835938  9978.980469  -48321.855469  300.009613  597.805969   48.191456  872.697571  -46580.562500  1683.162720
  539.000000  9117.589844  -67589.914062  -58381.398438  9899.582031  -48481.816406  297.622559  640.626709   48.066319  874.969604  -46745.042969  -72.356773
  540.000000  9184.716797  -67541.734375  -58261.496094  9849.812500  -48411.683594  296.126282  764.740662   48.159439  873.277771  -46671.546875  -1308.418579
  541.000000  9003.319336  -67401.750000  -58296.832031  9933.212891  -48363.617188  298.633667  541.613586   48.136360  873.696411  -46624.316406  1597.474976
  542.000000  9130.818359  -67270.859375  -58041.785156  9664.300781  -48377.484375  290.549042  731.918457   48.223354  872.120300  -46635.039062  1136.209595
  543.000000  9057.007812  -67239.890625  -58086.417969  9802.868164  -48283.550781  294.714935  624.301514   48.280415  871.089600  -46539.042969  -14.942817
  544.000000  9170.082031  -67587.062500  -58309.742188  9892.197266  -48417.546875  297.400543  698.486816   48.209473  872.371399  -46675.601562  1693.805420
  545.000000  9196.489258  -67624.539062  -58324.183594  9919.294922  -48404.890625  298.215210  701.643494   48.206345  872.428040  -46663.058594  385.778809
  546.000000  9070.333008  -67617.140625  -58448.945312  10035.253906  -48413.691406  301.701416  551.984192   48.135166  873.718140  -46674.433594  1189.321899
  547.000000  8950.244141  -67404.554688  -58359.031250  9913.615234  -48445.414062  298.044464  474.398773   48.133621  873.746155  -46706.210938  -434.670258
  548.000000  9068.554688  -67313.367188  -58129.363281  9800.764648  -48328.597656  294.651703  627.241882   48.262741  871.408569  -46584.726562  2195.279053
  549.000000  8986.794922  -67520.328125  -58435.550781  10043.769531  -48391.781250  301.957489  435.390472   48.250282  871.633606  -46648.363281  2393.177979
  550.000000  9180.574219  -67582.750000  -58302.476562  9879.373047  -48423.101562  297.015015  709.598633   48.120365  873.986877  -46684.375000  2377.266846
  551.000000  9203.915039  -67510.859375  -58210.867188  9717.385742  -48493.480469  292.144989  863.900391   47.938808  877.296875  -46761.316406  -359.987030
  552.000000  8848.312500  -67219.125000  -58276.464844  9911.180664  -48365.285156  297.971283  389.047760   48.148506  873.476013  -46625.542969  1148.852661
  553.000000  9038.198242  -67460.132812  -58326.851562  10007.799805  -48319.050781  300.876038  561.908264   47.921677  877.610474  -46587.503906  -82.989815
  554.000000  8939.654297  -67319.359375  -58286.832031  9950.849609  -48335.984375  299.163879  478.797699   48.057079  875.137817  -46599.546875  -236.880692
  555.000000  9202.083008  -67602.343750  -58303.230469  9988.710938  -48314.519531  300.302155  683.390442   48.082600  874.673279  -46577.160156  233.639191
  556.000000  9118.359375  -67480.156250  -58262.355469  9959.358398  -48302.996094  299.419708  611.050232   48.177467  872.950989  -46562.207031  1180.181519
  557.000000  8967.619141  -67522.429688  -58433.328125  10107.498047  -48325.828125  303.873383  409.083405   48.108418  874.203918  -46587.535156  883.774780
  558.000000  9090.730469  -67544.453125  -58360.917969  10170.029297  -48190.890625  305.753326  660.155334   48.039345  875.460876  -46455.093750  1064.070679
  559.000000  9208.861328  -67656.609375  -58346.949219  9990.957031  -48355.992188  300.369690  768.496521   48.069729  874.907532  -46619.097656  2104.928955
  560.000000  8857.587891  -67084.343750  -58122.242188  9882.319336  -48239.921875  297.103577  477.621735   48.009548  876.004211  -46505.203125  1183.992188
  561.000000  9008.367188  -67510.320312  -58397.136719  9951.763672  -48445.375000  299.191376  523.051086   47.984978  876.452759  -46711.542969  -727.764954
  562.000000  8933.070312  -67268.578125  -58237.843750  9985.562500  -48252.281250  300.207489  535.268982   47.960060  876.908142  -46519.347656  -1591.909058
  563.000000  9280.335938  -67416.195312  -58033.859375  9805.495117  -48228.363281  294.793915  899.248047   48.047443  875.313293  -46492.273438  1039.772339
  564.000000  9036.825195  -67380.945312  -58222.343750  9972.410156  -48249.933594  299.812073  653.633423   48.141716  873.599243  -46510.437500  116.526184
  565.000000  9080.966797  -67484.781250  -58308.808594  9989.467773  -48319.339844  300.324921  610.992493   48.110821  874.160217  -46580.960938  830.303467
  566.000000  8911.429688  -67223.484375  -58205.742188  10017.099609  -48188.640625  301.155640  429.928253   48.179646  872.911499  -46447.773438  2009.568970
  567.000000  8909.656250  -67322.218750  -58310.605469  10044.093750  -48266.511719  301.967194  425.226532   48.165081  873.175476  -46526.171875  -769.533386
  568.000000  8939.152344  -67373.593750  -58334.769531  9941.154297  -48393.617188  298.872406  374.686523   48.189789  872.727783  -46652.382812  1606.432129
  569.000000  8956.363281  -67263.437500  -58211.078125  9946.324219  -48264.753906  299.027832  618.903015   48.061142  875.063843  -46528.167969  899.913269
  570.000000  8941.331055  -67361.960938  -58324.589844  9977.175781  -48347.414062  299.955353  489.699615   48.036224  875.517761  -46611.730469  1849.338867
  571.000000  8879.447266  -67206.687500  -58229.250000  9952.244141  -48277.007812  299.205811  500.370758   47.979149  876.559265  -46543.386719  -469.869354
  572.000000  9163.738281  -67636.257812  -58370.851562  10009.510742  -48361.339844  300.927490  653.912659   48.129250  873.825500  -46622.292969   82.748024
  573.000000  9212.462891  -67734.031250  -58430.886719  9981.707031  -48449.179688  300.091583  695.120422   48.180477  872.896423  -46708.281250  858.610596
  574.000000  8988.521484  -67131.242188  -58038.945312  9880.500977  -48158.445312  297.048920  591.582458   48.179123  872.920959  -46417.597656  -1805.675659
  575.000000  8907.311523  -67134.664062  -58121.046875  10024.863281  -48096.183594  301.389038  547.366272   48.095539  874.437988  -46358.355469  373.959747
  576.000000  9034.645508  -67221.656250  -58088.019531  9906.021484  -48182.000000  297.816162  716.139954   48.131107  873.791809  -46442.886719  1573.391357
  577.000000  8875.413086  -67309.250000  -58343.816406  10113.474609  -48230.343750  304.053070  379.236053   48.269928  871.278809  -46486.214844  1123.432373
  578.000000  9108.558594  -67446.078125  -58237.000000  9992.263672  -48244.734375  300.408966  756.518311   47.825478  879.375793  -46516.664062  478.486603
  579.000000  9128.787109  -67387.890625  -58150.796875  9924.567383  -48226.230469  298.373718  666.335388   48.263004  871.403809  -46482.351562  2888.005371
  580.000000  9090.578125  -67457.656250  -58276.886719  10011.129883  -48265.757812  300.976166  544.345703   48.267586  871.321106  -46521.714844  2176.708252
  581.000000  8947.632812  -67313.593750  -58259.011719  9989.132812  -48269.878906  300.314850  475.419708   48.179676  872.910950  -46529.011719  -610.663879
  582.000000  8944.790039  -67293.031250  -58258.199219  9926.775391  -48331.421875  298.440125  455.516998   48.152611  873.401611  -46591.531250  -505.222260
  583.000000  9172.138672  -67564.484375  -58295.546875  9927.689453  -48367.859375  298.467590  726.807434   48.213425  872.299927  -46625.773438  2018.554077
  584.000000  9053.414062  -67363.695312  -58205.425781  10059.708008  -48145.718750  302.436615  631.198425   48.139580  873.638000  -46406.300781  1677.182007
  585.000000  8981.224609  -67315.250000  -58240.128906  10031.357422  -48208.773438  301.584290  555.669678   48.179653  872.911377  -46467.906250  -953.908325
  586.000000  8833.126953  -67297.671875  -58359.996094  10131.347656  -48228.648438  304.590393  310.575836   48.226425  872.064758  -46486.089844  3568.241211
  587.000000  9050.517578  -67421.562500  -58276.710938  10001.033203  -48275.679688  300.672607  562.034485   48.234470  871.919312  -46532.832031  1516.512451
  588.000000  9053.009766  -67485.828125  -58325.570312  9934.322266  -48391.250000  298.666992  622.874878   48.122135  873.954712  -46652.460938  1716.229858
  589.000000  8918.490234  -67226.296875  -58205.398438  9916.811523  -48288.585938  298.140564  510.735840   48.097149  874.408752  -46550.699219  2157.044922
  590.000000  8882.634766  -67293.687500  -58313.699219  9984.115234  -48329.585938  300.164001  373.667114   48.201866  872.509094  -46587.917969  3586.655762
  591.000000  8843.974609  -67282.359375  -58337.460938  9951.685547  -48385.773438  299.189026  308.138428   48.223854  872.111267  -46643.308594  -709.095886
  592.000000  9005.628906  -67362.593750  -58257.480469  9846.671875  -48410.808594  296.031860  579.680420   48.060097  875.082825  -46674.261719  -157.190140
  593.000000  8974.904297  -67249.687500  -58170.453125  9780.898438  -48389.554688  294.054443  559.721069   48.092628  874.490906  -46651.832031  2714.871826
  594.000000  9126.953125  -67436.671875  -58213.570312  9876.349609  -48337.218750  296.924103  683.404602   48.054214  875.189941  -46600.882812  952.315186
  595.000000  8816.770508  -67372.250000  -58454.921875  10124.160156  -48330.761719  304.374329  353.382721   48.124634  873.909302  -46591.882812  110.816772
  596.000000  9091.497070  -67849.687500  -58655.652344  10175.958008  -48479.695312  305.931580  543.218018   48.155464  873.349854  -46739.703125  1196.323120
  597.000000  9121.506836  -67631.656250  -58407.718750  9873.534180  -48534.183594  296.839447  678.805359   48.084064  874.646667  -46796.769531  805.422119
  598.000000  9120.696289  -67482.578125  -58262.011719  9914.866211  -48347.144531  298.082062  684.538513   48.158680  873.291504  -46607.035156  162.551941
  599.000000  8942.382812  -67519.296875  -58472.789062  10222.311523  -48250.476562  307.325165  376.848480   48.250992  871.620789  -46507.031250  2804.025635
  600.000000  9009.278320  -67368.250000  -58253.484375  9974.895508  -48278.589844  299.886810  559.056274   48.056473  875.148865  -46542.171875  -1539.770508
  601.000000  8972.934570  -67414.093750  -58338.554688  10000.863281  -48337.691406  300.667511  490.146362   48.045326  875.351868  -46601.679688  113.363586
  602.000000  9048.738281  -67465.554688  -58322.406250  9961.177734  -48361.226562  299.474396  532.103577   48.304214  870.660400  -46615.859375  263.510254
  603.000000  8955.601562  -67493.546875  -58442.441406  10120.101562  -48322.339844  304.252289  415.217651   48.219082  872.197571  -46580.046875  2939.870605
  604.000000  8886.533203  -67418.062500  -58432.652344  10060.880859  -48371.773438  302.471893  407.890533   48.151058  873.429749  -46631.941406  3283.338867
  605.000000  9062.269531  -67256.242188  -58097.253906  9758.421875  -48338.832031  293.378723  690.688782   48.173405  873.024597  -46598.191406  1056.723267
  606.000000  9186.896484  -67701.796875  -58420.914062  9995.140625  -48425.773438  300.495453  718.042786   48.108265  874.206665  -46687.484375  2694.196045
  607.000000  9208.970703  -67633.453125  -58336.769531  9910.768555  -48426.000000  297.958893  728.221985   48.004078  876.104065  -46691.476562  645.528870
  608.000000  8925.365234  -67367.546875  -58343.515625  9880.365234  -48463.148438  297.044830  381.922028   48.236973  871.874084  -46720.210938  858.133118
  609.000000  9118.922852  -67473.796875  -58252.601562  9844.833984  -48407.765625  295.976624  609.547791   48.256489  871.521484  -46664.121094  -1507.226807
  610.000000  9052.207031  -67316.015625  -58159.363281  9679.329102  -48480.035156  291.000854  625.724792   48.070389  874.895508  -46743.117188  2077.335449
  611.000000  9124.932617  -67566.367188  -58347.425781  9899.766602  -48447.660156  297.628113  714.441895   48.079594  874.727966  -46710.410156  2163.097168
  612.000000  8955.920898  -67529.867188  -58473.929688  10122.475586  -48351.453125  304.323669  377.428558   48.243286  871.760010  -46608.285156  -383.401764
  613.000000  8864.470703  -67397.265625  -58436.187500  10049.422852  -48386.765625  302.127411  369.330658   48.083794  874.651611  -46649.363281  1290.836060
  614.000000  9141.097656  -67492.789062  -58250.671875  9728.449219  -48522.222656  292.477600  688.343567   48.069038  874.920044  -46785.351562  1829.028076
  615.000000  9301.119141  -67636.343750  -58230.207031  9842.582031  -48387.625000  295.908905  847.755371   48.178463  872.932922  -46646.800781  4016.848633
  616.000000  8780.102539  -67226.562500  -58334.679688  9972.595703  -48362.085938  299.817657  270.411713   48.044514  875.366699  -46626.101562  620.646606
  617.000000  9072.271484  -67568.953125  -58391.429688  10037.817383  -48353.613281  301.778503  631.604004   48.201775  872.510742  -46611.945312  247.308487
  618.000000  9052.671875  -67703.734375  -58543.984375  10004.183594  -48539.800781  300.767334  446.810547   48.279484  871.106384  -46795.328125  520.949646
  619.000000  8979.984375  -67425.484375  -58347.992188  9918.887695  -48429.105469  298.202972  481.335114   48.250084  871.637146  -46685.695312  181.105392
  620.000000  9249.594727  -67733.343750  -58385.914062  9996.274414  -48389.640625  300.529541  699.111816   48.252262  871.597839  -46646.148438  1114.778687
  621.000000  9144.587891  -67600.601562  -58354.843750  9989.513672  -48365.328125  300.326294  627.423828   48.222084  872.143250  -46622.929688  2819.065186
  622.000000  9114.992188  -67491.640625  -58274.816406  9983.634766  -48291.179688  300.149536  619.221619   48.140400  873.623108  -46551.730469  1154.302979
  623.000000  9262.929688  -67857.906250  -58496.156250  10094.133789  -48402.023438  303.471588  706.286926   48.191181  872.702576  -46660.738281  138.119247
  624.000000  8936.182617  -67533.375000  -58497.593750  10142.504883  -48355.089844  304.925842  397.981110   48.160915  873.250977  -46614.898438  1105.170166
  625.000000  9246.384766  -67716.375000  -58373.894531  9948.858398  -48425.035156  299.104034  844.764893   48.027096  875.684143  -46689.679688  1500.671753
  626.000000  9245.751953  -67701.468750  -58352.300781  10088.097656  -48264.203125  303.290131  777.644836   48.148655  873.473328  -46524.457031  671.982788
  627.000000  8930.384766  -67428.593750  -58392.769531  10121.366211  -48271.402344  304.290314  446.379974   48.125484  873.893860  -46532.492188  1819.309937
  628.000000  9038.171875  -67352.632812  -58216.812500  9892.603516  -48324.210938  297.412781  648.440308   48.160385  873.260620  -46584.039062  3673.732178
  629.000000  9134.498047  -67475.585938  -58248.714844  9940.707031  -48308.007812  298.858948  651.866272   48.201477  872.516113  -46566.351562  1858.276123
  630.000000  8964.052734  -67161.734375  -58102.207031  9855.432617  -48246.773438  296.295258  640.681213   48.089828  874.541809  -46509.152344  -1765.390625
  631.000000  9012.281250  -67410.039062  -58295.820312  9910.322266  -48385.500000  297.945465  515.931458   48.140854  873.614868  -46646.035156  1771.726440
  632.000000  9005.402344  -67576.187500  -58473.226562  10107.364258  -48365.863281  303.869354  440.874237   48.208061  872.396973  -46623.968750  1098.355469
  633.000000  9056.238281  -67618.718750  -58468.023438  10206.515625  -48261.507812  306.850281  527.731689   48.150009  873.448792  -46521.710938  1394.534424
  634.000000  9120.407227  -67676.562500  -58461.425781  10071.667969  -48389.757812  302.796173  585.704895   48.093891  874.467957  -46651.988281  1453.122803
  635.000000  8984.920898  -67625.656250  -58545.792969  10178.417969  -48367.375000  306.005524  395.948212   48.132118  873.773438  -46628.226562  -738.652588
  636.000000  8977.882812  -67709.796875  -58626.375000  10199.525391  -48426.851562  306.640106  358.753296   48.286018  870.988525  -46682.140625  -145.685257
  637.000000  9058.853516  -67390.500000  -58227.742188  9894.589844  -48333.152344  297.472473  595.530579   48.160770  873.253601  -46592.968750  -395.394897
  638.000000  8908.390625  -67516.031250  -58507.488281  10037.107422  -48470.382812  301.757141  331.878754   48.158623  873.292542  -46730.277344  758.389954
  639.000000  8918.230469  -67344.593750  -58320.761719  9976.714844  -48344.046875  299.941498  393.974213   48.188831  872.745117  -46602.847656  257.273285
  640.000000  9103.630859  -67546.234375  -58347.625000  9883.195312  -48464.429688  297.129913  608.538147   48.098946  874.376038  -46726.480469  -323.519287
  641.000000  9159.107422  -67700.328125  -58441.109375  9897.908203  -48543.203125  297.572235  581.885132   48.152149  873.409973  -46803.328125  954.625183
  642.000000  9002.642578  -67430.343750  -58316.984375  10006.207031  -48310.777344  300.828156  467.253662   48.254860  871.550903  -46567.191406  1453.775391
  643.000000  9085.517578  -67576.109375  -58391.679688  9918.820312  -48472.859375  298.200958  590.849548   48.271786  871.245300  -46728.664062  430.237701
  644.000000  9205.910156  -67755.578125  -58446.773438  9983.962891  -48462.812500  300.159393  601.636475   48.285488  870.998047  -46718.121094   79.157806
  645.000000  9012.268555  -67514.804688  -58401.218750  10081.433594  -48319.785156  303.089783  534.452637   48.085995  874.611572  -46582.300781  1339.120728
  646.000000  9159.298828  -67435.171875  -58179.429688  9893.164062  -48286.265625  297.429626  749.007996   48.136936  873.685974  -46546.941406  2295.755127
  647.000000  9050.958984  -67464.250000  -58305.171875  9965.688477  -48339.484375  299.610016  620.546082   48.022713  875.764099  -46604.289062    5.065534
  648.000000  8869.291016  -67338.437500  -58372.660156  10056.333008  -48316.328125  302.335144  394.971344   48.247303  871.687378  -46573.015625  733.701660
  649.000000  9204.896484  -67634.046875  -58333.925781  9885.560547  -48448.367188  297.201019  776.077881   48.135666  873.709045  -46709.089844  1457.981323
  650.000000  9070.775391  -67651.046875  -58487.351562  10043.003906  -48444.347656  301.934418  461.302643   48.180195  872.901550  -46703.460938  1332.031860
  651.000000  9093.515625  -67670.406250  -58468.816406  10077.845703  -48390.968750  302.981903  561.086365   48.078373  874.750183  -46653.761719  549.855835
  652.000000  9269.646484  -67584.468750  -58211.281250  9838.847656  -48372.433594  295.796631  850.619324   48.178474  872.932739  -46631.609375  -121.766083
  653.000000  9195.814453  -67682.640625  -58391.964844  9964.675781  -48427.289062  299.579559  648.962463   48.178280  872.936218  -46686.472656  2549.058350
  654.000000  9047.142578  -67429.953125  -58290.242188  9875.895508  -48414.347656  296.910461  569.541504   48.177711  872.946533  -46673.550781  -313.955811
  655.000000  9086.804688  -67394.000000  -58205.472656  9724.085938  -48481.386719  292.346436  632.098511   48.171738  873.054810  -46740.804688  -751.987610
  656.000000  9052.814453  -67628.773438  -58470.433594  10028.147461  -48442.285156  301.487793  523.188416   48.116421  874.058472  -46703.703125  3586.399902
  657.000000  9133.353516  -67699.953125  -58470.242188  10030.118164  -48440.125000  301.547028  534.632629   48.320114  870.373901  -46694.183594  198.804260
  658.000000  9012.155273  -67389.843750  -58271.582031  9999.208984  -48272.375000  300.617767  548.020996   48.271881  871.243591  -46528.175781  -1022.233765
  659.000000  9244.496094  -67692.703125  -58336.683594  10029.312500  -48307.371094  301.522797  782.977051   48.133823  873.742493  -46568.160156   43.998184
  660.000000  9130.646484  -67412.781250  -58178.761719  9887.451172  -48291.312500  297.257874  683.449219   48.212070  872.324402  -46549.273438  3787.015137
  661.000000  9025.208984  -67375.632812  -58246.351562  9908.691406  -48337.660156  297.896423  593.321777   48.058640  875.109375  -46601.164062  376.325256
  662.000000  8836.765625  -67412.406250  -58477.488281  10013.746094  -48463.742188  301.054810  269.772003   48.042976  875.394714  -46727.812500  1092.652588
  663.000000  9103.166016  -67693.437500  -58484.304688  10105.136719  -48379.167969  303.802399  551.683899   48.107632  874.218201  -46640.902344   60.694801
  664.000000  9045.834961  -67661.843750  -58524.960938  10136.515625  -48388.445312  304.745789  476.422211   48.266834  871.334656  -46644.429688  1279.832520
  665.000000  9231.419922  -67485.953125  -58150.890625  9890.724609  -48260.164062  297.356293  865.332825   48.038570  875.474976  -46524.394531  687.287598
  666.000000  9074.941406  -67633.007812  -58455.234375  10012.165039  -48443.070312  301.007294  501.321381   48.194935  872.634583  -46701.652344  125.943741
  667.000000  8874.126953  -67482.562500  -58521.175781  10173.175781  -48348.000000  305.847931  323.494446   48.086819  874.596558  -46610.488281  636.865906
  668.000000  9108.753906  -67406.859375  -58198.371094  9739.681641  -48458.687500  292.815308  694.334167   48.082790  874.669861  -46721.320312  -1221.284058
  669.000000  9025.971680  -67686.328125  -58561.769531  10161.954102  -48399.816406  305.510559  476.521271   48.288303  870.947266  -46655.023438  2789.541504
  670.000000  8988.216797  -67624.968750  -58543.300781  10133.283203  -48410.015625  304.648590  396.567230   48.194115  872.649414  -46668.625000  1264.211304
  671.000000  9055.765625  -67623.875000  -58478.621094  10051.406250  -48427.214844  302.187042  512.432129   48.206310  872.428650  -46685.382812  609.182800
  672.000000  9098.874023  -67612.304688  -58416.527344  9995.460938  -48421.066406  300.505096  544.688965   48.231438  871.974121  -46678.328125  401.056091
  673.000000  9308.175781  -67846.578125  -58434.300781  10067.333984  -48366.968750  302.665894  724.366028   48.191303  872.700317  -46625.679688  326.768921
  674.000000  9143.009766  -67535.500000  -58295.035156  9940.230469  -48354.804688  298.844635  716.694580   48.104488  874.275330  -46616.652344  -108.320488
  675.000000  9018.773438  -67414.953125  -58301.406250  9928.345703  -48373.062500  298.487335  529.213562   48.072376  874.859314  -46636.070312  1269.878418
  676.000000  9080.807617  -67593.812500  -58411.953125  10055.109375  -48356.843750  302.298370  609.126709   48.083519  874.656555  -46619.449219  2825.221191
  677.000000  9257.236328  -67901.968750  -58546.265625  10080.555664  -48465.710938  303.063385  686.741943   48.136864  873.687317  -46726.390625  357.109711
  678.000000  9111.050781  -67399.375000  -58189.792969  9783.388672  -48406.406250  294.129303  693.426208   48.191967  872.688293  -46665.093750  941.180969
  679.000000  9067.750000  -67572.234375  -58402.101562  9995.426758  -48406.675781  300.504059  569.528503   48.324402  870.296692  -46660.578125   95.276237
  680.000000  9113.942383  -67584.015625  -58369.378906  9988.010742  -48381.367188  300.281097  641.623596   48.136055  873.701965  -46642.074219  4500.407227
  681.000000  9074.720703  -67761.171875  -58585.710938  10140.990234  -48444.718750  304.880310  509.156006   48.191837  872.690674  -46703.410156  -713.111572
  682.000000  8997.869141  -67354.453125  -58246.527344  9864.820312  -48381.707031  296.577484  589.062744   48.075661  874.799561  -46644.597656  1172.491333
  683.000000  9128.499023  -67637.304688  -58402.140625  10007.154297  -48394.984375  300.856628  623.800293   48.142036  873.593445  -46655.476562  963.087708
  684.000000  8996.600586  -67578.617188  -58484.265625  10060.007812  -48424.257812  302.445648  461.563110   48.245998  871.710999  -46680.992188  -2569.665039
  685.000000  9240.853516  -67566.195312  -58227.074219  9890.912109  -48336.164062  297.361938  777.138184   48.186371  872.789673  -46595.054688  2087.769287
  686.000000  9133.042969  -67589.203125  -58361.718750  10035.083008  -48326.636719  301.696289  608.374695   48.193844  872.654358  -46585.257812  1931.586548
  687.000000  8950.688477  -67245.031250  -58197.250000  9891.048828  -48306.203125  297.366028  534.756104   48.047947  875.304138  -46570.093750  1743.368774
  688.000000  9024.823242  -67541.203125  -58417.390625  10164.314453  -48253.078125  305.581512  528.406677   48.125217  873.898743  -46514.179688  513.547485
  689.000000  9074.632812  -67561.140625  -58391.972656  10064.054688  -48327.917969  302.567291  493.702271   48.318417  870.404480  -46582.039062  898.502808
  690.000000  9012.414062  -67593.703125  -58487.273438  10061.683594  -48425.589844  302.496002  476.819000   48.112976  874.121094  -46687.132812  156.610428
  691.000000  9174.343750  -67517.328125  -58235.718750  9846.636719  -48389.082031  296.030823  772.714111   48.222813  872.130127  -46646.656250  1067.513306
  692.000000  9194.507812  -67693.023438  -58403.578125  10034.089844  -48369.488281  301.666443  714.426819   48.170723  873.073181  -46628.945312  1428.634277
  693.000000  9010.779297  -67444.265625  -58342.800781  9949.514648  -48393.285156  299.123749  504.921051   48.106861  874.232178  -46655.046875  996.859924
  694.000000  8928.601562  -67354.578125  -58327.355469  9986.785156  -48340.570312  300.244263  381.073578   48.279297  871.109741  -46596.101562  263.661041
  695.000000  9292.330078  -67705.500000  -58321.816406  9919.694336  -48402.121094  298.227234  885.590027   48.077030  874.774658  -46664.960938  814.924255
  696.000000  9067.994141  -67488.218750  -58316.496094  9880.696289  -48435.800781  297.054779  565.446045   48.177608  872.948425  -46695.007812  -113.961571
  697.000000  9231.312500  -67570.398438  -58235.113281  9817.878906  -48417.234375  295.166229  820.435059   48.115501  874.075195  -46678.683594  2437.663818
  698.000000  9089.257812  -67234.531250  -58039.078125  9731.381836  -48307.695312  292.565765  714.218018   48.195538  872.623657  -46566.253906  -308.491791
  699.000000  9175.755859  -67603.484375  -58330.160156  9937.818359  -48392.343750  298.772125  621.376587   48.300022  870.735962  -46647.128906  -313.275482
  700.000000  9235.999023  -67910.828125  -58576.937500  10214.232422  -48362.703125  307.082275  707.347351   48.121456  873.967041  -46623.937500  876.260132
  701.000000  9148.388672  -67535.984375  -58285.949219  9886.506836  -48399.441406  297.229462  679.449768   48.161510  873.240173  -46659.230469  -1275.431274
  702.000000  8967.425781  -67473.390625  -58407.687500  9962.577148  -48445.109375  299.516449  448.277466   48.075024  874.811157  -46708.023438  2425.484863
  703.000000  9040.729492  -67444.046875  -58308.304688  9940.055664  -48368.250000  298.839386  580.688904   48.088947  874.557861  -46630.660156  701.881042
  704.000000  9044.074219  -67580.296875  -58442.343750  10034.601562  -48407.742188  301.681824  514.196533   48.120651  873.981628  -46669.007812  2899.922363
  705.000000  9027.933594  -67527.187500  -58402.375000  9990.842773  -48411.531250  300.366241  503.758148   48.155727  873.345032  -46671.527344  2369.332031
  706.000000  9215.691406  -67641.328125  -58324.957031  9901.401367  -48423.554688  297.677277  802.224670   48.177620  872.948181  -46682.761719  -1206.437256
  707.000000  9003.500977  -67603.664062  -58502.234375  10083.607422  -48418.625000  303.155151  419.543304   48.149498  873.458069  -46678.847656  205.504730
  708.000000  9223.820312  -67655.343750  -58340.957031  9886.350586  -48454.605469  297.224762  763.673828   48.085789  874.615295  -46717.128906  1134.507935
  709.000000  9245.363281  -67975.148438  -58636.964844  10169.762695  -48467.203125  305.745331  587.652954   48.145641  873.528015  -46727.566406  -68.027687
  710.000000  9146.007812  -67718.421875  -58475.542969  10061.312500  -48414.230469  302.484863  640.001892   48.142136  873.591614  -46674.718750  180.068558
  711.000000  9255.583984  -67820.062500  -58464.929688  10029.592773  -48435.335938  301.531219  671.691833   48.172478  873.041382  -46694.726562  1337.343506
  712.000000  9142.771484  -67510.093750  -58273.996094  10098.300781  -48175.695312  303.596893  692.533142   48.148533  873.475586  -46435.953125  987.215332
  713.000000  9016.785156  -67238.835938  -58123.250000  9760.341797  -48362.906250  293.436432  650.563416   48.078060  874.755920  -46625.710938  3034.914062
  714.000000  9249.527344  -67636.179688  -58270.531250  9839.253906  -48431.277344  295.808868  778.477356   48.176975  872.959900  -46690.507812  -1128.552612
  715.000000  9188.222656  -67474.976562  -58180.625000  9874.282227  -48306.343750  296.861938  767.639099   48.155453  873.350037  -46566.351562  -931.338806
  716.000000  9009.148438  -67646.039062  -58543.457031  10206.101562  -48337.355469  306.837830  371.539673   48.342407  869.972534  -46590.609375  -1387.205444
  717.000000  9021.685547  -67376.023438  -58255.753906  9917.012695  -48338.742188  298.146606  687.557129   48.063244  875.025574  -46602.082031  -1229.234741
  718.000000  9079.181641  -67656.757812  -58478.828125  10062.364258  -48416.464844  302.516479  564.762512   48.281864  871.063416  -46671.906250  2337.986084
  719.000000  9061.511719  -67559.234375  -58402.984375  10070.909180  -48332.074219  302.773376  479.759125   48.312325  870.514221  -46586.414062  1619.473145
  720.000000  9035.925781  -67543.953125  -58403.257812  10032.368164  -48370.890625  301.614685  448.764404   48.303547  870.672424  -46625.546875  749.137573
  721.000000  9128.981445  -67569.250000  -58341.601562  10071.712891  -48269.890625  302.797546  522.070923   48.317875  870.414246  -46524.031250   89.598053
  722.000000  9209.416016  -67603.656250  -58291.257812  9933.068359  -48358.187500  298.629303  739.773621   48.201004  872.524719  -46616.550781  331.598541
  723.000000  9239.036133  -67646.031250  -58315.777344  9951.584961  -48364.191406  299.186005  798.136902   48.148483  873.476440  -46624.449219  936.429138
  724.000000  9308.562500  -67586.203125  -58171.878906  9773.710938  -48398.167969  293.838379  854.050293   48.187443  872.770264  -46657.019531  1497.251343
  725.000000  9199.679688  -67785.843750  -58484.531250  10094.985352  -48389.546875  303.497192  673.563293   48.162895  873.215088  -46649.285156  -523.864319
  726.000000  9099.355469  -67442.953125  -58241.882812  9860.431641  -48381.453125  296.445557  642.251953   48.130291  873.806641  -46642.371094  1095.145508
  727.000000  9073.318359  -67563.296875  -58380.546875  9900.646484  -48479.898438  297.654572  537.431458   48.254974  871.548828  -46736.308594  612.579163
  728.000000  9230.920898  -67916.296875  -58590.941406  10154.410156  -48436.531250  305.283752  687.093689   48.122360  873.950623  -46697.734375  3378.892822
  729.000000  9341.279297  -67878.500000  -58423.503906  9975.668945  -48447.835938  299.910065  850.334290   48.167099  873.138855  -46707.421875  684.158081
  730.000000  8983.029297  -67196.312500  -58109.796875  9834.513672  -48275.281250  295.666351  549.470276   48.183975  872.833069  -46534.257812  1403.386353
  731.000000  8981.728516  -67371.062500  -58285.851562  10001.082031  -48284.769531  300.674072  579.120361   48.122486  873.948303  -46545.968750  1070.340698
  732.000000  9080.302734  -67416.593750  -58245.390625  9913.730469  -48331.660156  298.047943  609.466858   48.177628  872.948059  -46590.867188  2053.854736
  733.000000  9168.654297  -67660.703125  -58402.035156  10004.119141  -48397.914062  300.765381  678.661072   48.065315  874.987854  -46661.179688  2397.650391
  734.000000  9039.621094  -67632.062500  -58497.105469  10009.427734  -48487.679688  300.924988  495.984955   48.095596  874.436951  -46749.851562  3915.966797
  735.000000  9070.496094  -67646.406250  -58479.773438  10058.191406  -48421.582031  302.391022  539.450745   48.144016  873.557495  -46682.003906  3187.809326
  736.000000  9305.871094  -67625.679688  -58221.718750  9771.870117  -48449.847656  293.783020  866.617371   48.141396  873.605042  -46710.363281  3573.108643
  737.000000  9147.091797  -67604.546875  -58344.300781  9870.806641  -48473.492188  296.757446  610.515686   48.205372  872.445618  -46731.695312  2193.463867
  738.000000  8953.004883  -67514.125000  -58466.976562  10178.871094  -48288.105469  306.019165  361.388306   48.253010  871.584290  -46544.585938  -703.514648
  739.000000  9090.867188  -67487.703125  -58290.062500  10012.806641  -48277.257812  301.026581  599.329346   48.188843  872.744873  -46536.058594  1526.550415
  740.000000  9045.963867  -67503.890625  -58349.171875  10041.746094  -48307.425781  301.896606  478.083221   48.246559  871.700867  -46564.140625  1113.613892
  741.000000  8962.879883  -67200.828125  -58127.003906  9851.332031  -48275.671875  296.171967  592.333435   48.172077  873.048645  -46535.078125  659.323425
  742.000000  8806.810547  -67227.312500  -58315.648438  10045.102539  -48270.546875  301.997528  320.158539   48.203156  872.485779  -46528.832031  1163.912354
  743.000000  9023.791016  -67334.437500  -58196.824219  9876.593750  -48320.230469  296.931458  572.807068   48.198483  872.570374  -46578.683594  1842.020752
  744.000000  9118.605469  -67495.320312  -58274.539062  9799.213867  -48475.324219  294.605072  710.172607   48.028889  875.651489  -46739.906250  1129.005005
  745.000000  8916.003906  -67397.828125  -58384.542969  9945.191406  -48439.351562  298.993774  313.801025   48.329052  870.212952  -46693.085938  -998.598267
  746.000000  9035.957031  -67456.843750  -58317.738281  9984.451172  -48333.289062  300.174103  555.009521   48.252350  871.596252  -46589.796875  107.239677
  747.000000  9121.187500  -67507.007812  -58281.027344  9995.638672  -48285.390625  300.510437  600.985657   48.174133  873.011353  -46544.722656  2195.456055
  748.000000  9054.386719  -67346.156250  -58186.625000  9872.551758  -48314.074219  296.809937  675.544006   48.010727  875.982727  -46579.312500  -267.404602
  749.000000  9254.216797  -67585.054688  -58228.773438  9892.323242  -48336.449219  297.404327  921.445984   48.119080  874.010193  -46597.769531  2756.570801
  750.000000  8975.685547  -67469.906250  -58398.027344  10101.649414  -48296.378906  303.697540  499.341522   47.962631  876.861145  -46563.355469  -1997.596924
  751.000000  9015.525391  -67370.812500  -58251.812500  9924.924805  -48326.886719  298.384491  574.534607   48.089081  874.555420  -46589.292969  795.284851
  752.000000  9202.351562  -67549.968750  -58242.835938  9891.507812  -48351.328125  297.379822  759.583252   48.197083  872.595703  -46609.832031  -453.294891
  753.000000  9403.683594  -67849.312500  -58345.464844  9996.659180  -48348.804688  300.541107  855.114990   48.236103  871.889832  -46605.898438  -235.974930
  754.000000  9258.484375  -67525.609375  -58175.371094  9805.212891  -48370.156250  294.785431  789.526672   48.164066  873.193848  -46629.851562  2071.144775
  755.000000  9151.677734  -67660.015625  -58412.773438  9908.414062  -48504.359375  297.888062  664.689026   48.109032  874.192749  -46766.042969  -1004.733582
  756.000000  9151.847656  -67711.359375  -58466.156250  10143.761719  -48322.394531  304.963623  715.999023   48.122047  873.956299  -46583.609375  253.622849
  757.000000  9122.566406  -67503.468750  -58284.632812  10055.164062  -48229.468750  302.300018  730.480408   48.117424  874.040283  -46490.851562  614.691833
  758.000000  8968.490234  -67626.382812  -58554.851562  10157.208984  -48397.640625  305.367920  392.916748   48.065624  874.982239  -46660.894531  149.015945
  759.000000  9274.424805  -67445.695312  -58069.324219  9713.603516  -48355.718750  292.031281  901.324036   48.064056  875.010742  -46619.027344  -893.895325
  760.000000  8956.786133  -67193.328125  -58126.992188  9952.365234  -48174.625000  299.209442  598.693176   48.163528  873.203613  -46434.339844  -1750.196045
  761.000000  9120.914062  -67618.734375  -58407.937500  10008.807617  -48399.128906  300.906342  654.571533   48.126686  873.872070  -46660.175781  1400.545776
  762.000000  9277.988281  -67714.656250  -58339.914062  9941.326172  -48398.585938  298.877563  777.358215   48.131294  873.788391  -46659.464844  1929.354492
  763.000000  9230.173828  -67490.421875  -58147.792969  9815.768555  -48332.023438  295.102783  808.128357   48.303001  870.682251  -46586.699219  646.105347
  764.000000  9184.184570  -67570.328125  -58291.214844  10060.812500  -48230.402344  302.469818  643.068909   48.303341  870.676147  -46485.066406  1245.849731
  765.000000  9094.962891  -67264.812500  -58068.097656  9884.053711  -48184.042969  297.155731  740.437988   48.225979  872.072815  -46441.503906  1079.210693
  766.000000  8940.811523  -67431.031250  -58386.828125  10034.251953  -48352.578125  301.671295  501.191071   48.131550  873.783752  -46613.449219  1218.849731
  767.000000  9064.166016  -67488.625000  -58313.371094  9919.147461  -48394.222656  298.210785  600.372009   48.155548  873.348328  -46654.226562  293.632629
  768.000000  9138.349609  -67572.906250  -58336.367188  9939.214844  -48397.152344  298.814087  713.455872   48.071545  874.874451  -46660.191406  -615.574097
  769.000000  9072.250000  -67571.265625  -58394.710938  10012.354492  -48382.355469  301.012970  553.572815   48.153408  873.387146  -46642.437500  2762.872314
  770.000000  9233.073242  -67627.335938  -58302.703125  9939.892578  -48362.812500  298.834473  722.223938   48.122211  873.953308  -46624.019531  1068.380127
  771.000000  9057.014648  -67416.390625  -58260.558594  9969.083008  -48291.476562  299.712067  590.720337   48.196369  872.608582  -46550.003906  1126.056763
  772.000000  8923.332031  -67425.234375  -58397.609375  10082.744141  -48314.867188  303.129181  394.900970   48.184406  872.825256  -46573.828125  1460.286255
  773.000000  9370.456055  -67868.500000  -58406.644531  10084.408203  -48322.234375  303.179199  897.304993   48.169228  873.100281  -46581.742188  1997.910645
  774.000000  8991.389648  -67358.250000  -58263.027344  9921.806641  -48341.218750  298.290741  552.034668   48.067184  874.953796  -46604.414062  547.977905
  775.000000  9050.794922  -67634.765625  -58477.527344  10114.208984  -48363.320312  304.075134  559.911682   48.118069  874.028564  -46624.679688  1434.911255
  776.000000  8956.566406  -67292.734375  -58233.738281  9949.970703  -48283.765625  299.137451  571.785583   48.127621  873.855103  -46544.777344  3429.921631
  777.000000  9367.208984  -67867.890625  -58402.023438  10053.651367  -48348.371094  302.254547  807.757996   48.244091  871.745422  -46605.175781  -80.474998
  778.000000  9098.645508  -67449.750000  -58244.550781  9981.144531  -48263.406250  300.074677  689.063660   48.142399  873.586853  -46523.886719  -51.428333
  779.000000  9053.298828  -67500.343750  -58336.386719  9945.058594  -48391.328125  298.989777  655.339539   47.938995  877.293457  -46659.156250  514.078857
  780.000000  9175.888672  -67506.273438  -58228.984375  9814.320312  -48414.664062  295.059235  743.748474   48.188385  872.753174  -46673.480469  -21.365292
  781.000000  9032.680664  -67404.000000  -58262.753906  9918.621094  -48344.132812  298.194977  645.635742   48.036076  875.520447  -46608.453125  3202.971924
  782.000000  8927.535156  -67291.468750  -58277.062500  9906.429688  -48370.632812  297.828430  454.482544   48.031895  875.596680  -46635.105469   64.051598
  783.000000  9128.599609  -67643.578125  -58396.332031  9954.613281  -48441.718750  299.277039  673.282654   48.080700  874.707886  -46704.425781  -1294.241943
  784.000000  9175.660156  -67639.281250  -58360.898438  9940.322266  -48420.578125  298.847382  670.288391   48.177845  872.944092  -46679.777344  2469.685059
  785.000000  9305.726562  -67404.531250  -57993.683594  9778.173828  -48215.507812  293.972534  1016.065369   47.960171  876.906128  -46482.570312  2418.452881
  786.000000  9128.314453  -67557.625000  -58326.625000  10007.486328  -48319.140625  300.866608  576.711243   48.187260  872.773560  -46578.000000  -1255.363892
  787.000000  9049.209961  -67417.421875  -58245.257812  9955.424805  -48289.832031  299.301422  597.079895   48.236595  871.880920  -46546.906250  -326.515320
  788.000000  9000.856445  -67510.984375  -58409.503906  10008.937500  -48400.566406  300.910248  492.223846   48.145325  873.533752  -46660.941406  874.458984
  789.000000  9028.267578  -67423.101562  -58292.867188  9910.519531  -48382.347656  297.951385  627.373596   48.026608  875.693054  -46647.011719  -904.398926
  790.000000  8965.104492  -67483.492188  -58417.019531  10063.126953  -48353.890625  302.539398  469.069916   48.301472  870.709839  -46608.621094  397.774078
  791.000000  9028.102539  -67436.656250  -58310.128906  9943.287109  -48366.843750  298.936493  502.822296   48.178139  872.938782  -46626.031250  2312.165771
  792.000000  9054.410156  -67610.781250  -58453.011719  10192.135742  -48260.875000  306.417938  492.320343   48.253807  871.569885  -46517.328125  1806.948730
  793.000000  9022.738281  -67524.578125  -58401.328125  10061.205078  -48340.125000  302.481628  590.515686   47.995300  876.264282  -46605.917969  2855.130371
  794.000000  9121.482422  -67598.320312  -58383.035156  10045.189453  -48337.843750  302.000122  743.787903   47.962246  876.868164  -46604.832031  241.607224
  795.000000  9025.474609  -67404.187500  -58285.140625  9891.755859  -48393.382812  297.387268  598.756287   48.210800  872.347412  -46651.390625  2585.175049
  796.000000  9102.363281  -67610.468750  -58408.878906  9963.785156  -48445.093750  299.552795  634.743713   48.123905  873.922546  -46706.242188  1509.050659
  797.000000  9146.552734  -67591.507812  -58348.742188  9982.603516  -48366.140625  300.118530  708.809998   48.149670  873.454956  -46626.355469  -1221.861206
  798.000000  9161.925781  -67873.078125  -58598.777344  10181.593750  -48417.183594  306.101013  512.434448   48.320938  870.359070  -46671.210938  -339.056946
  799.000000  8919.062500  -67411.218750  -58391.601562  10026.993164  -48364.609375  301.453064  394.048950   48.247440  871.684937  -46621.292969  -1122.366699
  800.000000  9184.073242  -67764.960938  -58482.472656  10087.085938  -48395.386719  303.259705  692.628235   48.162228  873.227173  -46655.148438  3180.871094
  801.000000  9293.757812  -67890.531250  -58479.769531  10010.439453  -48469.328125  300.955414  818.509094   47.968678  876.750610  -46736.085938  860.487061
  802.000000  9057.117188  -67563.640625  -58413.011719  9966.430664  -48446.582031  299.632324  598.067566   48.113628  874.109253  -46708.101562  2030.734497
  803.000000  9220.826172  -67590.031250  -58276.628906  9917.951172  -48358.679688  298.174835  758.606750   48.149185  873.463745  -46618.914062  -1404.525269
  804.000000  9079.482422  -67554.968750  -58379.070312  9968.270508  -48410.800781  299.687622  594.267639   48.092342  874.496094  -46673.089844  1967.581665
  805.000000  9188.207031  -67704.046875  -58413.636719  9968.080078  -48445.554688  299.681915  660.945312   48.073647  874.836182  -46708.519531  199.622360
  806.000000  9192.357422  -67864.265625  -58581.640625  10168.822266  -48412.820312  305.717041  621.055481   48.164852  873.179626  -46672.488281  1912.029541
  807.000000  9217.995117  -67756.281250  -58444.378906  10068.771484  -48375.609375  302.709106  618.897522   48.349613  869.842896  -46628.601562  -494.481079
  808.000000  9284.326172  -67801.851562  -58416.335938  10046.906250  -48369.429688  302.051758  738.900208   48.138783  873.652466  -46630.039062  379.397614
  809.000000  9097.775391  -67595.062500  -58404.234375  10023.058594  -48381.175781  301.334778  596.828918   48.169399  873.097168  -46640.679688  1509.854492
  810.000000  9033.992188  -67668.429688  -58543.199219  10083.362305  -48459.835938  303.147766  430.934692   48.178577  872.930847  -46719.007812  -866.241028
  811.000000  9055.013672  -67525.500000  -58368.230469  10074.107422  -48294.125000  302.869537  611.905823   48.015945  875.887512  -46559.171875  1116.728149
  812.000000  8955.492188  -67330.156250  -58276.000000  9920.621094  -48355.378906  298.255096  567.919800   48.191807  872.691223  -46614.074219  -1478.751221
  813.000000  8860.782227  -67480.046875  -58522.945312  10140.851562  -48382.093750  304.876129  353.034210   48.187443  872.770264  -46640.945312  1158.061768
  814.000000  9333.171875  -67753.015625  -58320.003906  9899.276367  -48420.726562  297.613373  900.606018   48.132221  873.771545  -46681.574219  1336.596558
  815.000000  8672.511719  -67255.812500  -58487.433594  10142.458008  -48344.976562  304.924438  151.827866   48.162849  873.215942  -46604.718750  111.949547
  816.000000  9028.685547  -67541.640625  -58415.386719  10002.771484  -48412.617188  300.724884  463.374908   48.220455  872.172729  -46670.277344  -28.968639
  817.000000  9300.870117  -67412.406250  -58005.441406  9602.451172  -48402.992188  288.689575  943.837158   48.161777  873.235352  -46662.769531  249.890198
  818.000000  9112.509766  -67490.562500  -58275.710938  9883.153320  -48392.558594  297.128662  620.025330   48.180016  872.904785  -46651.679688  1486.562500
  819.000000  9089.697266  -67466.742188  -58270.640625  9782.419922  -48488.218750  294.100189  656.800293   48.141468  873.603760  -46748.730469  710.364197
  820.000000  9286.781250  -67692.046875  -58308.410156  9923.055664  -48385.355469  298.328278  818.710693   48.178879  872.925415  -46644.515625  150.298996
  821.000000  8727.964844  -67086.687500  -58264.464844  9826.974609  -48437.492188  295.439697  254.610275   48.113792  874.106262  -46699.003906  -344.483276
  822.000000  8992.972656  -67580.476562  -58489.816406  10055.118164  -48434.699219  302.298645  406.068970   48.242008  871.783081  -46691.578125  574.079651
  823.000000  9075.996094  -67423.296875  -58241.656250  9883.173828  -48358.484375  297.129272  671.886902   48.141094  873.610535  -46619.011719  -162.966675
  824.000000  9117.196289  -67704.984375  -58491.125000  10106.404297  -48384.718750  303.840515  587.329163   48.139370  873.641785  -46645.308594  3070.476807
  825.000000  9066.513672  -67371.984375  -58208.847656  9863.105469  -48345.742188  296.525940  685.276550   48.058990  875.102966  -46609.234375  1270.305298
  826.000000  8903.716797  -67443.304688  -58442.160156  10123.901367  -48318.257812  304.366547  466.058990   48.093819  874.469299  -46580.492188  -139.160614
  827.000000  8995.996094  -67412.648438  -58316.035156  9884.258789  -48431.777344  297.161896  543.334717   48.139481  873.639832  -46692.363281  -1093.062012
  828.000000  9046.647461  -67559.578125  -58413.148438  9958.719727  -48454.429688  299.400482  536.342346   48.142956  873.576721  -46714.890625  1965.701782
  829.000000  8776.795898  -67287.156250  -58399.734375  9984.281250  -48415.453125  300.168976  210.054092   48.120281  873.988403  -46676.730469  449.858337
  830.000000  9023.250000  -67518.906250  -58389.250000  10046.929688  -48342.320312  302.052460  494.145233   48.176907  872.961121  -46601.550781  3174.085205
  831.000000  8904.893555  -67277.578125  -58276.210938  9947.329102  -48328.882812  299.058044  428.695892   48.160355  873.261169  -46588.714844  559.606628
  832.000000  9339.585938  -67682.320312  -58238.195312  9889.347656  -48348.847656  297.314880  885.074707   48.307915  870.593689  -46603.347656  248.142960
  833.000000  8961.955078  -67355.007812  -58293.890625  9930.530273  -48363.359375  298.553040  548.541077   48.042404  875.405090  -46627.453125  970.652832
  834.000000  8947.839844  -67368.554688  -58315.707031  9889.541992  -48426.164062  297.320709  509.289886   48.024601  875.729614  -46690.898438  1092.455933
  835.000000  9081.623047  -67591.796875  -58416.117188  10128.487305  -48287.628906  304.504425  540.114807   48.244766  871.733215  -46544.410156  1550.345459
  836.000000  9280.945312  -67593.273438  -58210.652344  9869.228516  -48341.421875  296.710022  850.084656   48.192345  872.681458  -46600.097656  2372.792725
  837.000000  8942.152344  -67168.429688  -58114.296875  9804.847656  -48309.449219  294.774445  609.653015   48.068455  874.930725  -46572.601562  1961.352783
  838.000000  8978.739258  -67696.296875  -58625.875000  10203.093750  -48422.781250  306.747406  398.623932   48.183758  872.836975  -46681.765625  2421.389648
  839.000000  9183.115234  -67369.359375  -58083.097656  9668.353516  -48414.742188  290.670868  845.407166   48.049561  875.274719  -46678.574219  1994.372925
  840.000000  9077.583984  -67590.296875  -58413.148438  10051.699219  -48361.449219  302.195831  580.753479   48.016216  875.882568  -46626.488281  -1261.005371
  841.000000  8903.693359  -67447.546875  -58439.554688  9991.650391  -48447.906250  300.390533  385.155609   48.183357  872.844238  -46706.906250  833.472290
  842.000000  9200.022461  -67607.718750  -58302.609375  9989.074219  -48313.535156  300.313080  776.492371   48.065891  874.977356  -46576.777344  1417.765991
  843.000000  8863.561523  -67306.281250  -58348.839844  9975.322266  -48373.515625  299.899628  380.981537   48.033085  875.574951  -46637.945312  2515.414795
  844.000000  9338.839844  -67902.679688  -58466.468750  10009.378906  -48457.089844  300.923523  748.805664   48.254272  871.561523  -46713.527344  975.205017
  845.000000  9173.625000  -67660.421875  -58381.300781  10014.212891  -48367.085938  301.068848  553.531677   48.234726  871.914673  -46624.230469  1274.736084
  846.000000  9017.168945  -67411.468750  -58286.070312  10039.486328  -48246.585938  301.828674  560.146240   48.252247  871.598083  -46503.097656  837.581970
  847.000000  9021.835938  -67613.625000  -58496.523438  10161.895508  -48334.628906  305.508789  509.406891   48.190697  872.711304  -46593.363281  2286.871582
  848.000000  9145.839844  -67543.679688  -58302.605469  10038.304688  -48264.300781  301.793152  635.862488   48.205128  872.450073  -46522.511719  1439.227661
  849.000000  8950.404297  -67352.406250  -58304.011719  9962.469727  -48341.542969  299.513245  411.892731   48.221489  872.154053  -46599.164062  227.169769
  850.000000  9189.021484  -67503.890625  -58210.589844  9834.095703  -48376.492188  295.653778  859.304443   47.970955  876.708984  -46643.167969  1078.137939
  851.000000  9033.548828  -67624.570312  -58492.453125  10100.703125  -48391.750000  303.669098  522.845154   48.166359  873.152283  -46651.363281  -633.868042
  852.000000  8979.346680  -67333.125000  -58263.929688  9893.588867  -48370.339844  297.442383  551.153198   48.128323  873.842346  -46631.328125  363.784760
  853.000000  9119.740234  -67575.671875  -58356.464844  10009.499023  -48346.964844  300.927124  630.088135   48.155293  873.352966  -46606.976562  989.664185
  854.000000  8988.449219  -67421.593750  -58338.074219  9936.783203  -48401.289062  298.740997  431.452148   48.262341  871.415833  -46657.433594  442.276611
  855.000000  9225.698242  -67637.843750  -58304.625000  10083.500000  -48221.125000  303.151917  800.780090   48.211414  872.336304  -46479.109375  772.679138
  856.000000  8655.030273  -67179.703125  -58428.019531  10074.001953  -48354.015625  302.866364  132.708252   48.152309  873.407043  -46614.136719  309.158569
  857.000000  9089.964844  -67498.250000  -58313.050781  9819.233398  -48493.816406  295.206970  611.203369   48.160801  873.253052  -46753.628906  -1209.902466
  858.000000  8986.939453  -67491.796875  -58405.468750  9989.408203  -48416.062500  300.323120  436.891144   48.124889  873.904663  -46677.175781  2495.826660
  859.000000  9024.414062  -67507.437500  -58384.882812  9968.827148  -48416.054688  299.704376  481.054688   48.274109  871.203369  -46671.773438  2443.343994
  860.000000  9027.367188  -67430.625000  -58301.417969  9889.388672  -48412.031250  297.316071  587.596252   48.166168  873.155762  -46671.652344  -280.236176
  861.000000  9090.656250  -67610.484375  -58419.906250  9997.047852  -48422.859375  300.552795  564.105042   48.118435  874.021912  -46684.203125  2120.157471
  862.000000  9150.046875  -67534.421875  -58279.378906  9874.427734  -48404.953125  296.866333  660.781799   48.090374  874.531921  -46667.312500  -995.388977
  863.000000  9178.699219  -67630.250000  -58350.171875  10047.830078  -48302.343750  302.079529  679.551941   48.295155  870.823730  -46557.304688  2004.769165
  864.000000  9075.108398  -67629.562500  -58459.242188  10026.745117  -48432.496094  301.445618  490.787720   48.269642  871.283997  -46688.378906  637.268677
  865.000000  9149.949219  -67795.421875  -58548.257812  10132.182617  -48416.074219  304.615509  579.517639   48.258209  871.490417  -46672.367188  2318.471436
  866.000000  9191.634766  -67301.765625  -58015.882812  9766.009766  -48249.875000  293.606842  884.576904   48.171947  873.050964  -46509.285156  -191.836929
  867.000000  9103.642578  -67722.343750  -58518.425781  10039.452148  -48478.972656  301.827637  540.821960   48.132462  873.767212  -46739.812500  1715.954224
  868.000000  9136.862305  -67520.671875  -58278.238281  9954.476562  -48323.761719  299.272888  692.822754   48.256073  871.528992  -46580.132812   98.970657
  869.000000  9239.376953  -67733.195312  -58391.808594  10030.532227  -48361.277344  301.559479  756.567932   48.099483  874.366272  -46623.308594  551.988525
  870.000000  9120.148438  -67447.843750  -58221.175781  9784.708008  -48436.468750  294.168976  667.972046   48.203506  872.479431  -46694.738281  2155.724365
  871.000000  8985.119141  -67475.187500  -58390.378906  9957.446289  -48432.933594  299.362213  441.608002   48.119530  874.002014  -46694.238281  -938.435181
  872.000000  8975.582031  -67535.875000  -58469.851562  10109.560547  -48360.289062  303.935394  459.016449   48.105244  874.261597  -46622.109375  -2412.504883
  873.000000  9203.570312  -67864.656250  -58559.285156  10155.666016  -48403.617188  305.321503  658.804871   48.111706  874.144165  -46665.207031  -1141.544312
  874.000000  9042.878906  -67589.656250  -58446.121094  10075.654297  -48370.468750  302.916046  547.615295   48.081211  874.698547  -46633.160156  1678.816162
  875.000000  9286.044922  -67689.578125  -58300.640625  9913.144531  -48387.496094  298.030304  829.599121   48.170383  873.079346  -46646.964844  1672.149048
  876.000000  8845.440430  -67345.546875  -58389.371094  10083.670898  -48305.699219  303.157043  307.240326   48.184086  872.831055  -46564.671875  1458.347290
  877.000000  9227.226562  -67693.421875  -58367.644531  9944.884766  -48422.757812  298.984558  722.615967   48.175877  872.979797  -46682.027344  -1160.903931
  878.000000  8915.693359  -67573.531250  -58551.730469  10232.663086  -48319.066406  307.636383  298.242706   48.187954  872.760986  -46577.898438  1445.085449
  879.000000  8985.610352  -67443.906250  -58358.332031  9924.174805  -48434.156250  298.361938  539.199707   48.078228  874.752869  -46696.953125  1637.428467
  880.000000  8903.337891  -67571.546875  -58569.437500  10213.228516  -48356.210938  307.052094  311.146637   48.169739  873.091003  -46615.703125  -1796.447632
  881.000000  8801.971680  -67375.632812  -58469.945312  10134.593750  -48335.351562  304.687988  168.368454   48.240101  871.817566  -46592.300781  2112.739014
  882.000000  9017.873047  -67434.609375  -58316.382812  9950.365234  -48366.015625  299.149323  462.046143   48.304745  870.650818  -46620.628906  -56.113716
  883.000000  8946.116211  -67388.453125  -58337.992188  10019.867188  -48318.125000  301.238831  420.942749   48.171841  873.052917  -46577.539062  1520.110840
  884.000000  9214.023438  -67618.664062  -58316.761719  9954.142578  -48362.617188  299.262878  795.844788   48.054932  875.176880  -46626.257812  -973.044128
  885.000000  9065.277344  -67570.000000  -58398.683594  9923.940430  -48474.742188  298.354889  604.515320   48.037018  875.503296  -46739.027344  -644.281006
  886.000000  9078.901367  -67718.460938  -58543.132812  10161.568359  -48381.562500  305.498962  571.154724   48.150295  873.443604  -46641.757812  1708.365234
  887.000000  8960.195312  -67586.328125  -58524.250000  10115.527344  -48408.722656  304.114777  399.942291   48.096550  874.419617  -46670.859375  1575.766724
  888.000000  9050.875000  -67597.312500  -58446.632812  9987.544922  -48459.085938  300.267090  485.446045   48.270950  871.260376  -46714.921875  1170.228760
  889.000000  9166.676758  -67681.906250  -58415.183594  10086.056641  -48329.125000  303.228760  707.265442   48.199848  872.545593  -46587.527344  -736.698364
  890.000000  9135.114258  -67493.812500  -58255.703125  9938.865234  -48316.835938  298.803589  671.943115   48.161655  873.237549  -46576.621094  1779.348389
  891.000000  9043.736328  -67520.960938  -58385.707031  9930.174805  -48455.531250  298.542328  507.511505   48.199753  872.547363  -46713.937500  2032.432129
  892.000000  9049.171875  -67297.484375  -58152.652344  9783.872070  -48368.781250  294.143860  665.547119   48.124763  873.906982  -46629.898438  1204.051514
  893.000000  9119.117188  -67414.359375  -58202.953125  9929.886719  -48273.066406  298.533661  638.143127   48.210194  872.358398  -46531.097656  -1970.402710
  894.000000  8900.421875  -67344.398438  -58336.507812  10086.936523  -48249.570312  303.255219  373.054932   48.240147  871.816711  -46506.515625  314.502747
  895.000000  9195.539062  -67966.710938  -58673.382812  10281.325195  -48392.058594  309.099365  532.741516   48.211246  872.339355  -46650.050781  319.470673
  896.000000  9311.875977  -67688.687500  -58274.828125  9820.138672  -48454.687500  295.234161  846.489075   48.176579  872.967041  -46713.929688  1972.339722
  897.000000  8985.009766  -67464.250000  -58380.394531  9960.523438  -48419.871094  299.454712  444.477997   48.136227  873.698853  -46680.574219   22.065401
  898.000000  8992.694336  -67546.875000  -58443.750000  10060.044922  -48383.703125  302.446747  419.582733   48.392506  869.071899  -46635.144531  -765.491028
  899.000000  9394.702148  -67832.125000  -58333.929688  9936.263672  -48397.664062  298.725372  927.101013   48.232124  871.961731  -46654.902344  -610.705994
  900.000000  9145.789062  -67610.062500  -58363.796875  9915.748047  -48448.046875  298.108582  643.977905   48.204876  872.454590  -46706.269531   16.186066
  901.000000  8999.529297  -67471.671875  -58359.210938  9932.377930  -48426.832031  298.608551  494.810303   48.072765  874.852234  -46689.828125  722.609436
  902.000000  9069.673828  -67791.515625  -58625.773438  10189.169922  -48436.601562  306.328796  470.618256   48.162411  873.223877  -46696.359375   50.741943
  903.000000  9051.041992  -67833.421875  -58676.496094  10266.089844  -48410.406250  308.641327  427.813812   48.207882  872.400208  -46668.519531  -404.228088
  904.000000  8959.013672  -67655.000000  -58602.343750  10288.164062  -48314.179688  309.304962  337.166840   48.335869  870.090210  -46567.667969  263.995117
  905.000000  8900.693359  -67421.953125  -58424.902344  10058.525391  -48366.375000  302.401062  358.608063   48.213188  872.304199  -46624.296875  2676.992920
  906.000000  9137.144531  -67639.109375  -58393.085938  9958.162109  -48434.921875  299.383728  589.610291   48.136448  873.694824  -46695.617188  1186.227417
  907.000000  9225.493164  -67650.453125  -58322.339844  9892.276367  -48430.062500  297.402924  808.904846   48.163643  873.201538  -46689.773438  2027.080933
  908.000000  9054.119141  -67561.296875  -58408.937500  9953.673828  -48455.265625  299.248779  598.281921   48.176746  872.964050  -46714.503906  -745.070740
  909.000000  9027.200195  -67610.257812  -58479.488281  10076.895508  -48402.593750  302.953339  503.943726   48.211823  872.328918  -46660.562500  1428.768555
  910.000000  8936.531250  -67390.046875  -58343.195312  9981.608398  -48361.585938  300.088623  447.684357   48.140835  873.615234  -46622.121094  -197.534393
  911.000000  9090.388672  -67669.554688  -58473.539062  10119.800781  -48353.738281  304.243256  554.495056   48.131351  873.787354  -46614.617188  644.131348
  912.000000  9201.919922  -67898.093750  -58602.261719  10129.746094  -48472.515625  304.542267  559.371155   48.169304  873.098877  -46732.023438  883.632812
  913.000000  9335.699219  -67727.578125  -58283.277344  9887.996094  -48395.281250  297.274261  805.717224   48.200703  872.530151  -46653.652344  1745.991211
  914.000000  9074.852539  -67336.671875  -58167.761719  9917.920898  -48249.839844  298.173920  678.417969   48.181503  872.877869  -46508.906250  -1246.280029
  915.000000  8960.783203  -67229.492188  -58170.070312  10020.957031  -48149.113281  301.271576  548.339417   48.240971  871.801819  -46406.031250  2742.745605
  916.000000  9069.787109  -67237.921875  -58061.593750  9822.528320  -48239.066406  295.306000  682.143677   48.147293  873.498047  -46499.367188  1113.914185
  917.000000  9137.139648  -67610.734375  -58371.640625  9986.488281  -48385.152344  300.235321  664.458313   48.111526  874.147400  -46646.746094  -537.352295
  918.000000  9043.400391  -67570.843750  -58429.828125  10108.270508  -48321.558594  303.896606  515.528625   48.247383  871.685974  -46578.246094  1111.638184
  919.000000  8791.078125  -67238.210938  -58348.687500  10070.439453  -48278.250000  302.759247  294.465546   48.122589  873.946472  -46539.445312  2324.876465
  920.000000  8942.160156  -67516.218750  -58473.132812  10116.548828  -48356.585938  304.145477  407.671997   48.096466  874.421143  -46618.726562  2868.121582
  921.000000  9214.299805  -67685.000000  -58374.863281  9876.699219  -48498.164062  296.934631  776.175049   48.061172  875.063293  -46761.578125  -198.247009
  922.000000  9268.296875  -67479.937500  -58109.062500  9889.483398  -48219.578125  297.318970  1006.828308   48.043636  875.382690  -46483.625000  -566.808533
  923.000000  9206.291016  -67504.328125  -58197.730469  9749.939453  -48447.789062  293.123718  757.654724   48.159023  873.285278  -46707.667969  -2114.400391
  924.000000  9158.668945  -67476.437500  -58213.941406  9866.964844  -48346.976562  296.641968  738.856384   48.080963  874.703064  -46609.675781   94.994576
  925.000000  9033.725586  -67502.828125  -58369.738281  9990.156250  -48379.582031  300.345612  496.650024   48.202507  872.497498  -46637.890625  703.333923
  926.000000  9093.781250  -67482.250000  -58293.730469  10048.193359  -48245.539062  302.090454  605.078430   48.150028  873.448425  -46505.742188  1834.769897
  927.000000  9186.371094  -67552.640625  -58259.628906  10003.295898  -48256.332031  300.740631  719.045837   48.182259  872.864136  -46515.371094  -999.321350
  928.000000  8751.318359  -67135.976562  -58284.183594  9998.781250  -48285.402344  300.604919  219.432175   48.210793  872.347534  -46543.410156  -384.518005
  929.000000  9163.898438  -67452.500000  -58181.832031  9976.725586  -48205.105469  299.941833  722.932129   48.145466  873.531189  -46465.472656  2770.799561
  930.000000  9292.550781  -67975.164062  -58585.921875  10140.796875  -48445.125000  304.874481  697.669250   48.221081  872.161438  -46702.761719  198.429520
  931.000000  9134.083984  -67773.343750  -58543.714844  10248.385742  -48295.328125  308.109070  593.285828   48.209244  872.375549  -46553.390625  775.656616
  932.000000  8834.800781  -67291.437500  -58363.828125  10107.292969  -48256.535156  303.867218  278.083527   48.321594  870.347229  -46510.539062  -28.390417
  933.000000  9048.966797  -67446.703125  -58298.167969  9929.937500  -48368.230469  298.535187  633.369934   48.136967  873.685425  -46628.906250  3173.129150
  934.000000  9241.656250  -67685.218750  -58347.332031  10044.867188  -48302.464844  301.990448  740.348938   48.277870  871.135498  -46558.050781  2080.229492
  935.000000  9080.677734  -67558.890625  -58379.785156  10074.034180  -48305.750000  302.867340  609.226257   48.013363  875.934631  -46570.890625  691.003845
  936.000000  9247.006836  -67780.500000  -58436.367188  10109.119141  -48327.250000  303.922150  748.892395   48.149307  873.461487  -46587.480469  -202.340073
  937.000000  8999.549805  -67436.312500  -58325.488281  10178.359375  -48147.128906  306.003784  426.998169   48.269596  871.284851  -46403.011719  -469.915192
  938.000000  8875.136719  -67423.804688  -58449.199219  10200.224609  -48248.976562  306.661133  308.416962   48.171021  873.067810  -46508.421875  -458.634338
  939.000000  8846.947266  -67137.359375  -58193.015625  9984.432617  -48208.582031  300.173523  438.825562   48.215973  872.253845  -46466.402344  1674.914795
  940.000000  9137.095703  -67367.062500  -58131.335938  9907.143555  -48224.191406  297.849915  751.237122   48.091442  874.512512  -46486.511719  2735.092773
  941.000000  8929.521484  -67212.523438  -58183.863281  10071.593750  -48112.269531  302.793945  579.906555   48.099285  874.369873  -46374.304688  532.291931
  942.000000  8992.871094  -67375.328125  -58283.269531  9996.613281  -48286.656250  300.539734  529.860718   48.179459  872.914856  -46545.796875  -705.499573
  943.000000  9145.583008  -67476.968750  -58239.835938  10033.266602  -48206.570312  301.641693  725.322998   48.201630  872.513367  -46464.910156  596.508423
  944.000000  8975.509766  -67269.593750  -58195.773438  9819.944336  -48375.828125  295.228333  576.502502   48.109039  874.192627  -46637.511719  -614.109863
  945.000000  8867.667969  -67281.203125  -58320.660156  10054.656250  -48266.003906  302.284729  438.650299   48.173386  873.024902  -46525.363281  256.376770
  946.000000  8986.156250  -67324.140625  -58231.949219  10020.584961  -48211.363281  301.260406  536.165710   48.110268  874.170288  -46473.003906  211.337082
  947.000000  8919.688477  -67587.656250  -58570.761719  10301.291016  -48269.468750  309.699585  362.914551   48.096489  874.420715  -46531.605469  -731.529602
  948.000000  9143.808594  -67510.640625  -58265.125000  9915.955078  -48349.171875  298.114807  706.853821   48.072262  874.861389  -46612.183594  569.131470
  949.000000  9066.865234  -67532.062500  -58364.175781  10061.308594  -48302.867188  302.484741  558.316223   48.018772  875.835938  -46567.812500  1902.247925
  950.000000  9041.382812  -67777.781250  -58634.863281  10204.869141  -48429.992188  306.800781  420.213654   48.139248  873.644043  -46690.585938  -173.377502
  951.000000  9044.815430  -67674.382812  -58534.636719  10192.238281  -48342.398438  306.421021  496.437378   48.196285  872.610107  -46600.929688  1976.807861
  952.000000  9064.742188  -67457.812500  -58298.535156  9902.386719  -48396.148438  297.706879  601.519287   48.153038  873.393860  -46656.242188  1351.382568
  953.000000  9127.844727  -67507.203125  -58268.152344  9980.396484  -48287.757812  300.052185  722.539978   48.124172  873.917725  -46548.894531  1517.315674
  954.000000  8907.487305  -67382.828125  -58372.738281  10044.447266  -48328.289062  301.977814  380.840698   48.235874  871.893921  -46585.390625  323.722900
  955.000000  8871.044922  -67406.906250  -58440.699219  10016.603516  -48424.093750  301.140686  345.284454   48.110790  874.160767  -46685.714844  258.910980
  956.000000  9083.410156  -67635.382812  -58441.382812  10182.771484  -48258.609375  306.136414  472.096771   48.263344  871.397705  -46514.718750  155.274307
  957.000000  9053.386719  -67266.078125  -58124.886719  9808.130859  -48316.757812  294.873169  670.183044   48.160385  873.260620  -46576.585938  -740.052002
  958.000000  9112.152344  -67620.226562  -58407.316406  10018.785156  -48388.531250  301.206299  593.964783   48.235039  871.909058  -46645.664062  554.458374
  959.000000  8926.888672  -67155.890625  -58126.664062  9741.037109  -48385.625000  292.856049  542.408386   48.074749  874.816162  -46648.546875  659.124329
  960.000000  8985.203125  -67482.781250  -58397.871094  9992.108398  -48405.761719  300.404297  584.906921   47.969009  876.744507  -46672.507812  -1253.924194
  961.000000  9055.425781  -67396.734375  -58243.777344  9851.931641  -48391.843750  296.190002  672.198486   48.017303  875.862732  -46656.843750  -121.616180
  962.000000  9150.667969  -67816.578125  -58562.285156  10116.666016  -48445.617188  304.149017  633.183899   48.009918  875.997437  -46710.882812  2446.943115
  963.000000  8878.288086  -67262.406250  -58288.421875  10032.980469  -48255.441406  301.633087  399.258789   48.359123  869.671814  -46508.089844  1075.924072
  964.000000  9313.212891  -67620.859375  -58209.386719  9816.669922  -48392.718750  295.129883  888.790222   48.187687  872.765808  -46651.562500  102.333641
  965.000000  9045.354492  -67470.062500  -58315.695312  9966.071289  -48349.625000  299.621521  556.098450   48.289101  870.932922  -46604.804688  1024.519653
  966.000000  9143.087891  -67752.156250  -58512.257812  10153.997070  -48358.261719  305.271332  597.032104   48.189541  872.732239  -46617.039062  813.637146
  967.000000  9056.198242  -67414.531250  -58254.445312  9976.115234  -48278.328125  299.923462  585.154602   48.176926  872.960754  -46537.558594  -2153.124268
  968.000000  9106.926758  -67606.562500  -58408.343750  9961.892578  -48446.453125  299.495880  651.667297   47.982681  876.494690  -46712.703125  1216.549438
  969.000000  8799.798828  -67143.109375  -58241.828125  9914.990234  -48326.835938  298.085815  326.597778   48.190773  872.709961  -46585.566406  -155.915085
  970.000000  9275.015625  -67682.328125  -58305.371094  9947.054688  -48358.316406  299.049805  866.661926   47.963703  876.841553  -46625.253906  -2856.763916
  971.000000  8954.844727  -67394.101562  -58341.890625  9852.843750  -48489.046875  296.217407  498.814941   48.118740  874.016357  -46750.382812  -2728.339355
  972.000000  9187.873047  -67579.562500  -58297.460938  9876.976562  -48420.484375  296.942963  806.296387   48.032455  875.586426  -46684.937500  1608.904541
  973.000000  8819.734375  -67286.031250  -58376.359375  10071.490234  -48304.867188  302.790833  289.914642   48.138634  873.655151  -46565.484375  801.852417
  974.000000  9054.962891  -67474.125000  -58310.078125  10070.779297  -48239.296875  302.769470  617.232666   48.035213  875.536194  -46503.648438  430.791931
  975.000000  8995.257812  -67537.671875  -58439.035156  10082.523438  -48356.511719  303.122559  504.365509   48.152653  873.400818  -46616.621094  1349.656616
  976.000000  9299.308594  -67766.703125  -58363.468750  10133.275391  -48230.195312  304.648376  848.220276   48.079025  874.738342  -46492.964844  -382.314636
  977.000000  8993.033203  -67351.015625  -58253.484375  9763.025391  -48490.460938  293.517120  613.808105   48.070732  874.889221  -46753.531250  1125.527222
  978.000000  9154.948242  -67761.187500  -58503.738281  10113.560547  -48390.179688  304.055664  649.618347   48.131401  873.786438  -46651.054688  1138.365601
  979.000000  9027.148438  -67593.312500  -58475.839844  10103.185547  -48372.656250  303.743744  556.088562   48.040089  875.447327  -46636.832031  -284.653656
  980.000000  9049.565430  -67541.179688  -58397.644531  10106.456055  -48291.187500  303.842072  518.806213   48.078373  874.750183  -46553.980469  1784.162354
  981.000000  8904.271484  -67313.867188  -58301.324219  10041.640625  -48259.683594  301.893433  500.120605   48.029999  875.631226  -46524.222656  -400.875671
  982.000000  9176.590820  -67330.015625  -58063.054688  9760.572266  -48302.484375  293.443359  809.352783   48.054344  875.187622  -46566.144531  -734.598938
  983.000000  9271.237305  -67678.757812  -58312.734375  9909.040039  -48403.695312  297.906921  921.947754   48.026539  875.694275  -46668.359375  2367.968018
  984.000000  8956.697266  -67417.500000  -58368.917969  10013.861328  -48355.054688  301.058289  427.925446   48.143810  873.561218  -46615.484375  2133.181641
  985.000000  8915.430664  -67270.406250  -58258.738281  10055.506836  -48203.230469  302.310303  435.387421   48.219147  872.196411  -46460.937500  -1500.842285
  986.000000  8965.232422  -67415.656250  -58348.265625  10102.092773  -48246.171875  303.710876  508.512848   48.104500  874.275085  -46508.019531  1944.645508
  987.000000  8971.369141  -67598.664062  -58538.019531  10157.487305  -48380.531250  305.376282  471.788788   48.110912  874.158569  -46642.148438  2053.183105
  988.000000  9077.675781  -67351.265625  -58167.304688  9765.923828  -48401.382812  293.604248  683.400574   48.125885  873.886597  -46662.457031  193.491455
  989.000000  8710.562500  -67183.671875  -58376.914062  10143.066406  -48233.847656  304.942719  199.393387   48.130615  873.800720  -46494.753906  -277.544952
  990.000000  9026.569336  -67409.093750  -58276.210938  9880.517578  -48395.695312  297.049408  593.649963   48.193352  872.663269  -46654.332031  1264.733765
  991.000000  9166.740234  -67504.609375  -58242.417969  9863.312500  -48379.105469  296.532166  676.076233   48.161865  873.233765  -46638.882812  3571.690186
  992.000000  9115.618164  -67387.890625  -58163.390625  9903.676758  -48259.714844  297.745667  675.963562   48.210686  872.349487  -46517.726562  1105.289795
  993.000000  9205.056641  -67401.781250  -58090.675781  9858.836914  -48231.839844  296.397614  762.167542   48.257641  871.500671  -46488.156250  673.856018
  994.000000  8978.527344  -67400.781250  -58318.812500  9898.784180  -48420.027344  297.598572  420.359039   48.258465  871.485779  -46676.312500  -573.230286
  995.000000  8961.875000  -67121.921875  -58058.433594  9802.330078  -48256.101562  294.698761  661.403564   48.103714  874.289368  -46517.976562  496.741058
  996.000000  9175.565430  -67546.351562  -58277.589844  9966.707031  -48310.882812  299.640625  671.773193   48.076576  874.782898  -46573.742188  -1195.169189
  997.000000  8684.654297  -67104.421875  -58320.503906  10083.878906  -48236.625000  303.163300  129.900208   48.275047  871.186462  -46492.312500  359.885895
  998.000000  9112.365234  -67485.140625  -58272.628906  9912.332031  -48360.296875  298.005920  582.504211   48.284111  871.022888  -46615.656250  -374.600983
  999.000000  9066.905273  -67458.710938  -58295.933594  9850.434570  -48445.500000  296.144989  578.228271   48.261829  871.425049  -46701.664062  -959.300293
 1000.000000  9208.919922  -67658.179688  -58353.750000  9917.583984  -48436.164062  298.163788  709.894592   48.187489  872.769409  -46695.015625  -2547.623047
 1001.000000  9092.644531  -67627.531250  -58437.007812  10040.050781  -48396.957031  301.845642  610.427246   48.164181  873.191772  -46656.648438  905.812744
 1002.000000  9237.516602  -67521.984375  -58180.191406  9849.138672  -48331.054688  296.106018  818.644958   48.113392  874.113525  -46592.582031  719.844055
 1003.000000  9194.078125  -67561.773438  -58264.535156  9971.800781  -48292.734375  299.793762  796.156250   48.161671  873.237305  -46552.515625  2391.211182
 1004.000000  8957.646484  -67664.031250  -58587.246094  10189.370117  -48397.875000  306.334808  358.681152   48.095863  874.432068  -46660.035156  -759.687256
 1005.000000  9072.984375  -67612.437500  -58449.121094  10019.981445  -48429.140625  301.242279  488.727875   48.144764  873.543945  -46689.535156  1295.247070
 1006.000000  9188.301758  -67657.093750  -58371.992188  9927.986328  -48444.007812  298.476532  669.881042   48.110523  874.165649  -46705.640625  -698.251770
 1007.000000  9038.769531  -67578.132812  -58449.996094  10046.158203  -48403.835938  302.029266  484.566376   48.158321  873.298035  -46663.738281  520.327332
 1008.000000  8983.223633  -67512.968750  -58424.843750  10065.857422  -48358.984375  302.621490  521.311462   48.098804  874.378601  -46621.039062  424.309357
 1009.000000  8855.611328  -67215.726562  -58261.968750  9823.487305  -48438.480469  295.334839  517.161194   48.049809  875.270203  -46702.304688  2280.714111
 1010.000000  8877.046875  -67467.781250  -58495.867188  10196.699219  -48299.167969  306.555145  332.132935   48.228672  872.024170  -46556.531250  492.194336
 1011.000000  8874.427734  -67374.101562  -58404.281250  9958.179688  -48446.101562  299.384247  303.121643   48.288418  870.945190  -46701.304688  471.636566
 1012.000000  9118.435547  -67615.656250  -58401.851562  10081.853516  -48320.000000  303.102417  565.963562   48.215149  872.268738  -46577.851562  -2273.495117
 1013.000000  9017.889648  -67551.859375  -58429.496094  10014.934570  -48414.562500  301.090546  463.971313   48.231514  871.972778  -46671.820312  2463.394043
 1014.000000  8946.626953  -67439.328125  -58396.148438  10043.298828  -48352.851562  301.943298  516.353943   48.147339  873.497192  -46613.152344  -22.214314
 1015.000000  9008.076172  -67392.796875  -58290.523438  9956.575195  -48333.949219  299.336029  466.911743   48.174492  873.004883  -46593.269531  2577.975342
 1016.000000  9099.521484  -67575.312500  -58387.097656  10012.274414  -48374.824219  301.010559  626.315186   48.219536  872.189392  -46632.515625  1065.922485
 1017.000000  9067.669922  -67542.484375  -58371.269531  10004.681641  -48366.585938  300.782288  603.706970   48.094707  874.453125  -46628.789062  950.449097
 1018.000000  9017.536133  -67496.093750  -58392.769531  10001.755859  -48391.015625  300.694336  532.343079   48.093014  874.483887  -46653.277344  1636.803589
 1019.000000  9214.546875  -67802.546875  -58485.722656  10048.675781  -48437.046875  302.104950  641.175110   48.277473  871.142639  -46692.644531  805.902710
 1020.000000  9141.886719  -67811.765625  -58570.808594  10116.328125  -48454.480469  304.138855  525.842957   48.242538  871.773499  -46711.339844  -448.168915
 1021.000000  9077.435547  -67506.835938  -58322.976562  9883.219727  -48439.757812  297.130646  541.978455   48.177006  872.959351  -46698.988281  -2214.462158
 1022.000000  9076.515625  -67422.343750  -58252.230469  9855.519531  -48396.710938  296.297882  606.587097   48.207703  872.403442  -46654.832031  279.106506
 1023.000000  9219.961914  -67728.195312  -58410.929688  9977.681641  -48433.250000  299.970581  687.249573   48.103230  874.298218  -46695.144531  585.251831
 1024.000000  9120.398438  -67542.062500  -58321.269531  10031.222656  -48290.046875  301.580231  610.165771   48.326710  870.255127  -46543.867188  -133.031448
 1025.000000  9046.370117  -67398.468750  -58251.910156  9923.610352  -48328.300781  298.344971  517.402893   48.273247  871.218933  -46584.050781  -771.410400
 1026.000000  9104.515625  -67506.625000  -58307.031250  10101.216797  -48205.812500  303.684540  606.730957   48.211811  872.329102  -46463.785156  -1109.595947
 1027.000000  9125.977539  -67703.734375  -58470.421875  10027.335938  -48443.085938  301.463379  527.106140   48.264465  871.377441  -46699.156250  1688.948486
 1028.000000  9053.224609  -67429.234375  -58275.617188  9888.201172  -48387.414062  297.280426  671.251160   48.036953  875.504456  -46651.703125  -235.504181
 1029.000000  8934.376953  -67483.039062  -58456.625000  10169.695312  -48286.929688  305.743286  395.552582   48.187260  872.773560  -46545.789062  2499.231689
 1030.000000  9236.463867  -67491.101562  -58146.628906  9726.104492  -48420.523438  292.407104  784.316956   48.156872  873.324280  -46680.480469  1738.858521
 1031.000000  9092.101562  -67529.906250  -58339.753906  10026.459961  -48313.292969  301.437042  591.257629   48.097382  874.404480  -46575.398438  -24.226299
 1032.000000  9124.365234  -67259.281250  -58035.285156  9635.996094  -48399.289062  289.698090  806.308838   48.089798  874.542358  -46661.667969  -1223.279419
 1033.000000  9109.837891  -67504.093750  -58300.765625  9885.801758  -48414.964844  297.208282  606.747375   48.217972  872.217651  -46672.714844  1869.196899
 1034.000000  9086.544922  -67483.765625  -58290.671875  9888.556641  -48402.117188  297.291107  581.067993   48.293579  870.852112  -46657.132812  948.794495
 1035.000000  9092.884766  -67596.296875  -58406.824219  9933.829102  -48472.996094  298.652191  637.767639   48.073597  874.837097  -46735.960938  1841.253052
 1036.000000  9062.777344  -67548.609375  -58387.195312  10018.041016  -48369.156250  301.183929  574.524719   48.163540  873.203369  -46628.871094  2634.370605
 1037.000000  9160.155273  -67515.695312  -58253.636719  9834.019531  -48419.617188  295.651489  747.053467   48.170998  873.068176  -46679.062500  3415.829834
 1038.000000  9224.949219  -67691.750000  -58371.667969  10076.428711  -48295.238281  302.939301  705.975525   48.169682  873.092041  -46554.730469  670.880737
 1039.000000  9105.982422  -67468.125000  -58265.882812  9929.625000  -48336.257812  298.525787  633.241272   48.176918  872.960938  -46595.488281  144.486221
 1040.000000  9141.956055  -67626.320312  -58396.656250  9972.947266  -48423.710938  299.828247  568.477966   48.310730  870.542969  -46678.109375  -3267.646973
 1041.000000  9229.011719  -67572.015625  -58243.851562  9858.812500  -48385.039062  296.396881  826.650330   48.146366  873.514893  -46645.375000  3779.564453
 1042.000000  8958.486328  -67687.546875  -58633.523438  10034.222656  -48599.300781  301.670410  358.112396   48.200710  872.530029  -46857.671875  2235.832520
 1043.000000  9132.732422  -67176.093750  -57944.039062  9600.294922  -48343.742188  288.624756  739.968323   48.210194  872.358398  -46601.773438  254.153244
 1044.000000  9057.392578  -67393.437500  -58230.480469  9935.351562  -48295.128906  298.697937  563.785522   48.074959  874.812317  -46558.046875  601.296021
 1045.000000  9248.804688  -67481.140625  -58131.128906  9813.320312  -48317.808594  295.029175  888.924500   48.082771  874.670166  -46580.441406  2518.048340
 1046.000000  9254.941406  -67968.984375  -58623.976562  10150.944336  -48473.031250  305.179565  675.588318   48.078537  874.747192  -46735.816406  -2033.101440
 1047.000000  9084.943359  -67546.437500  -58361.445312  9927.273438  -48434.171875  298.455078  569.419983   48.086620  874.600159  -46696.667969  179.225601
 1048.000000  9352.187500  -67775.914062  -58318.121094  9829.933594  -48488.187500  295.528656  860.764648   48.138432  873.658875  -46748.808594  2180.772949
 1049.000000  9196.380859  -67613.750000  -58318.203125  9998.994141  -48319.210938  300.611298  727.528748   48.280193  871.093567  -46574.710938  133.900864
 1050.000000  9250.515625  -67532.171875  -58192.785156  9795.307617  -48397.476562  294.487640  791.982971   48.211105  872.341858  -46655.472656  798.618469
 1051.000000  9139.137695  -67715.398438  -58483.765625  10174.817383  -48308.949219  305.897278  594.532043   48.246235  871.706726  -46565.675781  691.265503
 1052.000000  9051.718750  -67416.218750  -58270.757812  9841.670898  -48429.085938  295.881561  621.794983   48.189247  872.737549  -46687.871094  -2107.205322
 1053.000000  9059.992188  -67507.570312  -58350.460938  9927.303711  -48423.156250  298.455994  554.915100   48.171738  873.054810  -46682.574219  -219.337784
 1054.000000  9163.058594  -67461.320312  -58198.082031  9946.949219  -48251.132812  299.046631  795.356506   48.087132  874.590881  -46513.609375  -157.007416
 1055.000000  9162.040039  -67533.828125  -58269.687500  9930.373047  -48339.312500  298.548279  758.213623   48.156456  873.331848  -46599.285156  982.412659
 1056.000000  9245.002930  -67599.500000  -58259.148438  9845.461914  -48413.687500  295.995483  834.663757   48.081715  874.689392  -46676.359375  -515.080322
 1057.000000  9061.276367  -67532.445312  -58372.980469  9924.968750  -48448.011719  298.385803  569.563782   48.207077  872.414795  -46706.152344  1069.168945
 1058.000000  8884.733398  -67147.718750  -58160.582031  9821.608398  -48338.972656  295.278351  454.035553   48.210270  872.356995  -46597.000000  781.542969
 1059.000000  9098.961914  -67663.531250  -58462.640625  10114.375977  -48348.265625  304.080170  613.376221   48.198494  872.570129  -46606.718750  927.193970
 1060.000000  9136.118164  -67407.218750  -58168.402344  9765.242188  -48403.160156  293.583740  716.968445   48.117264  874.043213  -46664.546875  1505.761597
 1061.000000  9073.671875  -67694.351562  -58531.382812  10116.054688  -48415.328125  304.130646  483.016846   48.124321  873.915039  -46676.460938  875.118408
 1062.000000  9226.073242  -67724.617188  -58404.722656  10052.926758  -48351.796875  302.232758  704.785828   48.113194  874.117126  -46613.332031  -1435.477295
 1063.000000  9032.345703  -67356.265625  -58228.757812  9934.917969  -48293.839844  298.684906  576.193176   48.184013  872.832397  -46552.816406  1129.592896
 1064.000000  8977.009766  -67512.585938  -58430.531250  10077.548828  -48352.984375  302.972992  383.926758   48.234337  871.921753  -46610.140625  -1087.207275
 1065.000000  9164.913086  -67445.093750  -58181.378906  9831.021484  -48350.359375  295.561340  741.803406   48.088455  874.566772  -46612.789062  1356.137085
 1066.000000  8919.755859  -67228.507812  -58198.277344  9862.813477  -48335.464844  296.517151  525.456970   48.202229  872.502563  -46593.781250  1614.382690
 1067.000000  8876.777344  -67572.070312  -58592.484375  10210.974609  -48381.507812  306.984314  207.203171   48.323074  870.320618  -46635.457031  -335.217865
 1068.000000  8833.566406  -67213.593750  -58277.945312  9953.239258  -48324.707031  299.235718  290.807648   48.279938  871.098206  -46580.214844  3305.318115
 1069.000000  9038.867188  -67331.609375  -58191.761719  9896.882812  -48294.878906  297.541412  609.956360   48.084953  874.630493  -46557.433594  -1265.136230
 1070.000000  8922.903320  -67387.171875  -58364.531250  10072.429688  -48292.101562  302.819092  445.143890   48.178368  872.934631  -46551.281250  -129.108093
 1071.000000  9309.119141  -67611.484375  -58205.953125  9871.264648  -48334.687500  296.771240  970.494446   48.076038  874.792664  -46597.562500  629.830750
 1072.000000  8912.223633  -67413.820312  -58399.292969  9998.895508  -48400.398438  300.608337  445.163177   48.130844  873.796570  -46661.296875  1259.741333
 1073.000000  9064.972656  -67421.421875  -58254.460938  9858.706055  -48395.753906  296.393677  635.916687   48.097584  874.400818  -46657.851562  -1087.593384
 1074.000000  9017.759766  -67603.468750  -58485.867188  10124.142578  -48361.726562  304.373779  552.854980   48.149525  873.457581  -46621.949219  -560.381287
 1075.000000  8989.541992  -67407.390625  -58321.347656  9967.631836  -48353.714844  299.668427  468.568634   48.184704  872.819885  -46612.664062  929.259399
 1076.000000  9179.916016  -67663.984375  -58387.921875  9975.931641  -48411.992188  299.917969  715.340515   47.975647  876.623230  -46678.496094  197.479080
 1077.000000  9258.001953  -67728.273438  -58366.605469  9927.979492  -48438.625000  298.476318  801.620422   48.083839  874.650757  -46701.218750  2658.149170
 1078.000000  9021.771484  -67427.445312  -58305.863281  9969.972656  -48335.890625  299.738800  590.320496   48.151409  873.423401  -46596.042969  897.272705
 1079.000000  9188.535156  -67709.203125  -58430.628906  10040.873047  -48389.757812  301.870361  718.569153   47.976646  876.604980  -46656.226562  141.531219
 1080.000000  9038.875977  -67565.750000  -58423.789062  10042.696289  -48381.093750  301.925171  469.104095   48.324482  870.295227  -46634.992188  1429.381592
 1081.000000  9106.429688  -67561.953125  -58353.265625  9958.507812  -48394.757812  299.394135  553.532532   48.347969  869.872437  -46647.808594  1802.296021
 1082.000000  9195.580078  -67623.187500  -58331.441406  9934.261719  -48397.179688  298.665192  757.311035   48.261639  871.428467  -46653.351562  1435.971558
 1083.000000  8850.861328  -67163.812500  -58217.859375  9881.509766  -48336.351562  297.079254  393.676361   48.164165  873.192078  -46596.042969  548.307190
 1084.000000  8959.425781  -67568.000000  -58514.394531  10149.992188  -48364.402344  305.150940  478.524506   48.175148  872.992981  -46623.699219  -1683.326172
 1085.000000  9104.527344  -67593.117188  -58386.125000  9976.226562  -48409.898438  299.926819  557.087646   48.164597  873.184265  -46669.574219  3679.151611
 1086.000000  9127.544922  -67628.281250  -58403.945312  10049.896484  -48354.046875  302.141632  631.074158   48.228008  872.036133  -46611.433594  303.442322
 1087.000000  9174.439453  -67760.640625  -58485.832031  10053.753906  -48432.078125  302.257629  665.417297   48.137939  873.667786  -46692.718750  2178.300781
 1088.000000  9185.794922  -67540.742188  -58261.253906  9988.635742  -48272.617188  300.299896  793.243347   48.069523  874.911255  -46535.730469  207.490280
 1089.000000  9162.166016  -67703.898438  -58430.273438  10032.541016  -48397.734375  301.619873  632.203308   48.177979  872.941711  -46656.929688   32.575981
 1090.000000  8954.888672  -67555.375000  -58505.019531  10100.998047  -48404.023438  303.677979  334.597290   48.205105  872.450500  -46662.238281  1239.453003
 1091.000000  8976.669922  -67580.515625  -58493.210938  10118.697266  -48374.515625  304.210052  469.416107   48.109795  874.178894  -46636.171875  -813.488342
 1092.000000  9328.896484  -67861.234375  -58436.601562  10061.966797  -48374.632812  302.504517  822.853699   48.177288  872.954224  -46633.851562  -1234.068115
 1093.000000  9112.581055  -67373.718750  -58162.046875  9829.970703  -48332.078125  295.529755  659.253113   48.320221  870.372009  -46586.132812  -245.339157
 1094.000000  9376.855469  -67794.984375  -58316.273438  9833.474609  -48482.796875  295.635101  948.327454   48.112278  874.133789  -46744.363281  2146.684082
 1095.000000  8969.292969  -67319.507812  -58243.656250  9885.513672  -48358.140625  297.199585  519.857910   48.089504  874.547729  -46620.531250  2241.319336
 1096.000000  9134.958984  -67722.054688  -58486.242188  10112.083984  -48374.156250  304.011261  591.197205   48.092476  874.493713  -46636.437500  511.907440
 1097.000000  9161.552734  -67623.804688  -58360.546875  9927.326172  -48433.218750  298.456665  695.631531   48.139107  873.646606  -46693.816406  1636.462646
 1098.000000  9027.599609  -67484.296875  -58365.484375  9883.517578  -48481.968750  297.139618  497.069214   48.127888  873.850220  -46742.972656  -472.158234
 1099.000000  9069.681641  -67536.281250  -58357.792969  9918.531250  -48439.261719  298.192261  484.972015   48.326393  870.260803  -46693.093750  2782.907715
 1100.000000  9145.988281  -67431.734375  -58185.273438  9796.423828  -48388.851562  294.521210  693.636230   48.278896  871.117004  -46644.398438  -2247.587891
 1101.000000  9186.574219  -67671.406250  -58386.726562  9840.676758  -48546.050781  295.851624  717.452209   48.203392  872.481445  -46804.324219  -343.574341
 1102.000000  9030.208008  -67465.828125  -58320.691406  9925.060547  -48395.632812  298.388550  533.541748   48.177078  872.958008  -46654.859375  1746.964233
 1103.000000  9061.992188  -67734.062500  -58579.839844  10176.166016  -48403.671875  305.937805  523.229797   48.193123  872.667358  -46662.316406  -970.059021
 1104.000000  9029.931641  -67620.406250  -58485.414062  10133.745117  -48351.667969  304.662476  451.653961   48.127064  873.865234  -46612.703125  2103.370850
 1105.000000  9221.458984  -67610.437500  -58287.414062  10014.328125  -48273.085938  301.072327  752.772400   48.087605  874.582275  -46535.546875  -724.265198
 1106.000000  9184.400391  -67538.328125  -58261.281250  9907.367188  -48353.914062  297.856628  689.663635   48.177601  872.948547  -46613.121094  -517.431519
 1107.000000  9033.011719  -67508.289062  -58379.964844  9924.730469  -48455.234375  298.378632  619.561584   48.014122  875.920776  -46720.347656  -830.487000
 1108.000000  9036.306641  -67440.125000  -58302.570312  9947.527344  -48355.042969  299.063995  547.756836   48.260731  871.444885  -46611.246094  269.701233
 1109.000000  8840.126953  -67420.132812  -58484.890625  10082.880859  -48402.007812  303.133301  303.296753   48.115410  874.076843  -46663.460938  1101.724121
 1110.000000  9001.931641  -67304.835938  -58209.554688  9814.501953  -48395.054688  295.064697  552.002808   48.126865  873.868835  -46656.093750   86.839668
 1111.000000  9200.792969  -67571.671875  -58262.140625  9793.380859  -48468.757812  294.429718  658.859680   48.269215  871.291687  -46724.656250  148.505905
 1112.000000  8907.139648  -67485.781250  -58485.546875  10026.083984  -48459.460938  301.425751  412.092285   48.110847  874.159729  -46721.082031  -398.370148
 1113.000000  9063.101562  -67539.656250  -58384.714844  9928.035156  -48456.679688  298.477997  585.497009   47.982841  876.491760  -46722.925781  1753.337769
 1114.000000  8963.902344  -67520.343750  -58461.515625  10094.742188  -48366.773438  303.489899  520.549805   47.900261  878.002869  -46636.000000  1722.915283
 1115.000000  9105.666016  -67690.242188  -58492.628906  10037.441406  -48455.187500  301.767181  570.593445   48.319099  870.392212  -46709.281250  -555.848145
 1116.000000  8906.006836  -67212.328125  -58204.289062  9881.044922  -48323.242188  297.065277  513.269165   48.035091  875.538391  -46587.597656  -634.741699
 1117.000000  9244.298828  -67643.671875  -58299.949219  9863.484375  -48436.464844  296.537323  794.659119   48.059406  875.095398  -46699.941406  642.497620
 1118.000000  9111.256836  -67558.179688  -58352.605469  10076.230469  -48276.375000  302.933350  653.391785   48.241524  871.791809  -46533.273438  553.529846
 1119.000000  9063.252930  -67797.734375  -58638.667969  10148.376953  -48490.289062  305.102386  369.864594   48.292622  870.869385  -46745.339844  1897.038696
 1120.000000  8921.507812  -67471.953125  -58458.402344  10001.312500  -48457.089844  300.681000  339.492401   48.274269  871.200500  -46712.804688  370.591034
 1121.000000  9331.681641  -67438.843750  -57996.742188  9800.440430  -48196.300781  294.641968  929.806641   48.273396  871.216248  -46452.046875  -549.776978
 1122.000000  8919.832031  -67374.976562  -58356.546875  10073.153320  -48283.394531  302.840851  409.671387   48.187725  872.765137  -46542.234375  -731.081360
 1123.000000  9057.677734  -67713.296875  -58560.074219  10208.419922  -48351.656250  306.907532  442.241852   48.268200  871.309998  -46607.589844  -295.242462
 1124.000000  9154.500000  -67667.375000  -58414.734375  10063.412109  -48351.320312  302.547974  646.957581   48.270599  871.266724  -46607.167969  947.447510
 1125.000000  9010.501953  -67408.710938  -58296.058594  10015.949219  -48280.109375  301.121094  489.099030   48.297344  870.784241  -46534.988281  1910.883179
 1126.000000  9015.577148  -67665.390625  -58553.132812  10192.482422  -48360.648438  306.428375  433.162689   48.173073  873.030579  -46620.019531  1674.662354
 1127.000000  9088.693359  -67632.796875  -58451.800781  10041.013672  -48410.789062  301.874603  537.169678   48.252178  871.599365  -46667.300781  845.282104
 1128.000000  9195.221680  -67822.218750  -58520.292969  10100.988281  -48419.304688  303.677673  620.942444   48.185081  872.813049  -46678.242188  -60.862617
 1129.000000  8799.107422  -67300.179688  -58401.757812  10101.360352  -48300.398438  303.688873  223.025223   48.255089  871.546753  -46556.804688  2777.581543
 1130.000000  9157.804688  -67450.921875  -58189.343750  9778.573242  -48410.769531  293.984528  720.294189   48.315304  870.460571  -46665.000000  -106.522026
 1131.000000  9038.654297  -67322.632812  -58183.761719  9916.369141  -48267.390625  298.127258  546.473389   48.319424  870.386353  -46521.472656  -409.206604
 1132.000000  9165.343750  -67511.664062  -58243.671875  9964.946289  -48278.726562  299.587677  725.922668   48.032303  875.589233  -46543.183594  1698.371948
 1133.000000  8988.679688  -67559.007812  -58467.445312  10122.498047  -48344.945312  304.324341  453.898315   48.204006  872.470337  -46603.199219  3302.928223
 1134.000000  9078.023438  -67491.734375  -58308.730469  9926.822266  -48381.906250  298.441528  620.690002   48.202862  872.491089  -46640.199219  2381.429688
 1135.000000  9092.068359  -67344.437500  -58158.550781  9792.302734  -48366.250000  294.397308  708.175354   48.146271  873.516602  -46626.589844  632.803589
 1136.000000  9013.267578  -67250.828125  -58122.003906  9899.040039  -48222.964844  297.606262  707.398010   47.995121  876.267517  -46488.765625  2085.492676
 1137.000000  9097.461914  -67561.015625  -58364.242188  9977.227539  -48387.015625  299.956909  663.754883   48.117859  874.032349  -46648.382812  1234.058838
 1138.000000  9000.288086  -67511.828125  -58412.648438  10107.090820  -48305.558594  303.861145  528.754456   48.112579  874.128296  -46567.117188  -659.370300
 1139.000000  8909.693359  -67512.851562  -58506.601562  10097.493164  -48409.109375  303.572601  334.804718   48.286591  870.978149  -46664.378906  549.867188
 1140.000000  9132.802734  -67584.351562  -58347.812500  9908.134766  -48439.679688  297.879700  618.086670   48.221573  872.152527  -46697.296875  1328.870605
 1141.000000  8973.441406  -67376.843750  -58304.582031  9940.771484  -48363.812500  298.860901  482.735504   48.213333  872.301575  -46621.730469  2416.994873
 1142.000000  8989.887695  -67547.687500  -58448.738281  10065.968750  -48382.769531  302.624847  479.556488   48.063629  875.018555  -46646.093750  -1166.089844
 1143.000000  9145.602539  -67556.796875  -58320.324219  10058.568359  -48261.757812  302.402344  712.559753   48.080860  874.704956  -46524.460938  1030.601685
 1144.000000  8827.410156  -67242.750000  -58319.558594  10094.952148  -48224.605469  303.496216  347.048065   48.180649  872.893311  -46483.703125  1657.557007
 1145.000000  9160.905273  -67735.632812  -58474.988281  10041.210938  -48433.777344  301.880524  690.328857   48.052853  875.214783  -46697.492188  1064.843018
 1146.000000  9406.921875  -67884.515625  -58378.804688  9968.159180  -48410.644531  299.684296  926.441101   48.032040  875.593994  -46675.109375  1903.443481
 1147.000000  8984.296875  -67233.390625  -58150.218750  9835.714844  -48314.503906  295.702454  558.517578   48.177666  872.947388  -46573.707031  1250.301025
 1148.000000  9345.335938  -67971.531250  -58534.878906  10020.382812  -48514.496094  301.254333  849.110352   48.119751  873.997986  -46775.792969  1714.452148
 1149.000000  8993.806641  -67463.632812  -58370.625000  10034.470703  -48336.156250  301.677887  480.241943   48.242802  871.768738  -46593.007812   91.990936
 1150.000000  9187.859375  -67448.804688  -58154.289062  9839.278320  -48315.011719  295.809601  825.612305   47.945461  877.175110  -46582.605469  2223.127197
 1151.000000  8974.224609  -67358.375000  -58279.812500  9972.999023  -48306.812500  299.829803  577.999756   48.060692  875.072021  -46570.242188  920.703491
 1152.000000  9125.808594  -67692.906250  -58463.996094  10080.003906  -48383.992188  303.046814  641.418701   48.206539  872.424500  -46642.152344  1968.324707
 1153.000000  9088.542969  -67447.140625  -58265.621094  9939.924805  -48325.695312  298.835449  703.696594   48.076340  874.787170  -46588.562500  2146.096436
 1154.000000  9048.734375  -67616.859375  -58460.988281  10138.857422  -48322.132812  304.816193  526.574463   48.152897  873.396423  -46582.234375  3976.062256
 1155.000000  8957.916016  -67418.843750  -58357.832031  9939.500977  -48418.332031  298.822693  500.257812   48.151703  873.418030  -46678.476562  482.038940
 1156.000000  9017.494141  -67672.898438  -58556.687500  10160.115234  -48396.570312  305.455292  508.155975   48.088615  874.563904  -46658.992188  -998.225281
 1157.000000  9055.125000  -67516.882812  -58358.242188  9950.177734  -48408.062500  299.143677  620.435608   48.051792  875.234070  -46671.816406  271.743225
 1158.000000  8929.216797  -67203.664062  -58180.546875  9852.875000  -48327.671875  296.218353  486.837128   48.111359  874.150452  -46589.273438  -957.014954
 1159.000000  9115.556641  -67574.429688  -58367.332031  9945.551758  -48421.781250  299.004608  587.646484   48.052937  875.213257  -46685.492188  895.507507
 1160.000000  9074.522461  -67818.468750  -58646.691406  10351.570312  -48295.121094  311.211212  445.205902   48.281288  871.073853  -46550.582031  1430.435059
 1161.000000  9007.708984  -67299.281250  -58190.250000  9802.809570  -48387.441406  294.713196  614.613281   48.057152  875.136475  -46651.000000  -386.157959
 1162.000000  9266.599609  -67810.015625  -58441.398438  9958.875977  -48482.523438  299.405182  745.189026   48.176674  872.965332  -46741.765625  1510.658081
 1163.000000  8962.658203  -67398.437500  -58335.949219  10031.328125  -48304.621094  301.583405  528.520081   48.177761  872.945618  -46563.824219  1974.232056
 1164.000000  9048.714844  -67612.171875  -58466.992188  10202.913086  -48264.078125  306.741974  543.498535   48.179031  872.922607  -46523.234375  314.071503
 1165.000000  9002.781250  -67423.531250  -58321.109375  10022.556641  -48298.554688  301.319702  550.997009   47.938778  877.297424  -46566.390625  426.669434
 1166.000000  9111.229492  -67568.578125  -58359.390625  9974.414062  -48384.976562  299.872345  607.158508   48.009472  876.005615  -46650.257812  345.280945
 1167.000000  8776.542969  -67394.460938  -58525.765625  10159.305664  -48366.460938  305.430939  198.116165   48.150784  873.434753  -46626.636719  1908.650391
 1168.000000  9021.212891  -67470.984375  -58339.613281  9939.041992  -48400.570312  298.808899  567.767395   48.061710  875.053467  -46663.964844  1082.961426
 1169.000000  8971.990234  -67198.859375  -58123.636719  9934.316406  -48189.320312  298.666840  564.565979   48.148041  873.484497  -46449.593750  -996.443848
 1170.000000  9130.166016  -67496.296875  -58267.113281  9901.207031  -48365.906250  297.671417  675.531921   48.212997  872.307678  -46623.835938  1727.160767
 1171.000000  9211.791016  -67730.898438  -58416.027344  10089.181641  -48326.843750  303.322723  733.775879   48.226303  872.066956  -46584.292969  307.369293
 1172.000000  9047.606445  -67646.890625  -58512.074219  10100.929688  -48411.144531  303.675903  500.321991   48.309414  870.566711  -46665.589844  3270.550049
 1173.000000  9007.900391  -67328.609375  -58229.406250  9893.377930  -48336.027344  297.436035  621.345154   47.967628  876.769775  -46602.820312  -44.997330
 1174.000000  9259.509766  -67802.289062  -58440.527344  9983.399414  -48457.128906  300.142456  713.573181   48.072254  874.861572  -46720.144531  -287.137848
 1175.000000  8969.351562  -67374.265625  -58306.652344  9948.226562  -48358.425781  299.085022  460.363617   48.195995  872.615356  -46616.968750  754.498657
 1176.000000  9211.673828  -67591.875000  -58286.726562  9955.005859  -48331.718750  299.288849  710.741394   48.147755  873.489685  -46592.003906  168.835480
 1177.000000  9133.378906  -67477.562500  -58255.593750  9902.044922  -48353.546875  297.696625  615.041504   48.236366  871.885071  -46610.628906  2121.049805
 1178.000000  9159.876953  -67704.296875  -58448.781250  10034.718750  -48414.062500  301.685333  640.645325   48.162697  873.218689  -46673.808594  1424.482178
 1179.000000  9284.819336  -67649.765625  -58272.156250  9884.140625  -48388.015625  297.158325  761.503235   48.294708  870.831787  -46642.992188  3340.632568
 1180.000000  8868.416016  -67439.023438  -58461.027344  10212.966797  -48248.062500  307.044220  433.772858   48.187016  872.778015  -46506.929688  1987.750366
 1181.000000  9267.269531  -67636.343750  -58267.816406  9908.284180  -48359.531250  297.884186  811.987488   48.227631  872.042969  -46616.929688  -129.828140
 1182.000000  8979.775391  -67484.757812  -58403.226562  10065.764648  -48337.460938  302.618713  430.426483   48.155743  873.344788  -46597.457031  2923.313232
 1183.000000  8974.911133  -67260.914062  -58178.753906  9863.140625  -48315.613281  296.526978  602.001465   48.037926  875.486755  -46579.867188  4228.072266
 1184.000000  8943.953125  -67182.679688  -58133.375000  9870.552734  -48262.820312  296.749817  574.948669   48.186245  872.791931  -46521.714844  -122.647942
 1185.000000  8789.125000  -67298.468750  -58401.601562  10194.530273  -48207.070312  306.489929  356.738037   47.952099  877.053711  -46474.425781  1331.527588
 1186.000000  9015.255859  -67328.921875  -58205.488281  9934.528320  -48270.960938  298.673187  626.124695   48.066376  874.968567  -46534.187500   33.939354
 1187.000000  9109.486328  -67354.187500  -58140.515625  9794.423828  -48346.093750  294.461090  768.963806   48.024563  875.730347  -46610.832031  3193.303955
 1188.000000  9058.859375  -67262.781250  -58106.593750  9985.362305  -48121.230469  300.201477  671.135132   48.159023  873.285278  -46381.109375  -546.359070
 1189.000000  8957.916016  -67263.742188  -58204.789062  9897.375000  -48307.414062  297.556213  564.798035   47.999569  876.186340  -46573.054688  736.251831
 1190.000000  9278.379883  -67506.296875  -58130.507812  9845.807617  -48284.699219  296.005920  918.120300   48.058018  875.120728  -46548.226562  -1464.358154
 1191.000000  8963.585938  -67336.812500  -58268.386719  9994.723633  -48273.664062  300.482910  545.239258   48.118523  874.020325  -46535.007812  1423.935547
 1192.000000  9110.845703  -67494.359375  -58276.445312  9889.859375  -48386.585938  297.330261  649.953613   48.107128  874.227356  -46648.339844  520.940552
 1193.000000  9162.591797  -67105.289062  -57836.093750  9756.761719  -48079.332031  293.328796  895.953430   48.013893  875.924927  -46344.453125  -1255.572632
 1194.000000  9155.980469  -67378.492188  -58111.925781  9895.708984  -48216.218750  297.506134  701.106628   48.123703  873.926208  -46477.375000  -728.644287
 1195.000000  9046.114258  -67288.445312  -58150.148438  9870.315430  -48279.832031  296.742706  625.323730   48.252121  871.600342  -46536.347656  2126.560303
 1196.000000  8998.708984  -67110.726562  -58019.839844  9961.343750  -48058.496094  299.479370  610.384033   48.186546  872.786499  -46317.378906  -785.819397
 1197.000000  9182.976562  -67442.718750  -58159.390625  9924.253906  -48235.136719  298.364319  772.621826   48.084652  874.635986  -46497.703125  363.563721
 1198.000000  9138.164062  -67350.296875  -58113.480469  9931.085938  -48182.394531  298.569702  798.691956   48.128155  873.845398  -46443.386719  -279.834747
 1199.000000  9177.107422  -67250.750000  -57968.902344  9681.661133  -48287.242188  291.070953  851.657654   47.987961  876.398254  -46553.300781  682.051270
 1200.000000  8935.102539  -67222.367188  -58185.734375  9864.695312  -48321.039062  296.573730  509.769897   48.104488  874.275330  -46582.886719  -709.454468
 1201.000000  9125.914062  -67305.312500  -58076.457031  9903.796875  -48172.660156  297.749298  781.626465   48.123138  873.936462  -46433.835938  -2735.924805
 1202.000000  8986.358398  -67263.023438  -58171.746094  9964.135742  -48207.609375  299.563324  551.300964   48.111652  874.145142  -46469.199219  1016.838745
 1203.000000  9017.155273  -67523.429688  -58409.589844  10158.014648  -48251.574219  305.392120  483.976654   48.166996  873.140747  -46511.164062  -711.859680
 1204.000000  9133.971680  -67365.234375  -58135.191406  9919.996094  -48215.195312  298.236298  818.488098   48.062172  875.045044  -46478.574219  -1012.836609
 1205.000000  8956.446289  -67370.828125  -58310.242188  10127.710938  -48182.531250  304.481079  482.110260   48.099655  874.363159  -46444.554688  691.812866
 1206.000000  9134.099609  -67308.875000  -58078.988281  9763.520508  -48315.468750  293.531982  829.741699   47.923660  877.574158  -46583.851562  995.872437
 1207.000000  8834.285156  -67042.734375  -58100.789062  9946.799805  -48153.988281  299.042145  488.853790   48.016216  875.882568  -46419.027344  561.569885
 1208.000000  8811.492188  -67044.609375  -58140.507812  9890.744141  -48249.765625  297.356873  411.929108   48.177677  872.947144  -46508.968750  1194.550049
 1209.000000  9059.605469  -67486.390625  -58332.285156  10040.583008  -48291.703125  301.861633  593.758118   48.069855  874.905212  -46554.804688  2846.271240
 1210.000000  9316.109375  -67711.992188  -58296.691406  9962.945312  -48333.746094  299.527527  818.133545   48.202034  872.506042  -46592.070312  964.401062
 1211.000000  8902.007812  -67366.070312  -58365.929688  10048.830078  -48317.101562  302.109589  450.719482   48.156609  873.329102  -46577.066406  959.370361
 1212.000000  9006.035156  -67329.515625  -58216.343750  9977.014648  -48239.328125  299.950500  561.509460   48.074318  874.823975  -46502.265625  3526.866455
 1213.000000  8872.275391  -67240.093750  -58266.597656  10017.353516  -48249.242188  301.163269  468.919098   47.986698  876.421326  -46515.347656  1053.208862
 1214.000000  8848.687500  -67378.703125  -58428.605469  10150.226562  -48278.378906  305.157990  313.773224   48.027653  875.674011  -46543.003906  -101.209335
 1215.000000  8638.669922  -66995.859375  -58251.058594  9902.699219  -48348.359375  297.716278  202.050903   47.985176  876.449158  -46614.519531  1562.012451
 1216.000000  9145.037109  -67411.703125  -58159.218750  9828.701172  -48330.515625  295.491608  631.098633   48.199974  872.543335  -46588.914062  -1715.992432
 1217.000000  9096.341797  -67387.781250  -58193.312500  9895.320312  -48297.992188  297.494446  699.628113   48.018204  875.846313  -46562.957031  -3038.391357
 1218.000000  9234.974609  -67543.109375  -58213.484375  9847.718750  -48365.765625  296.063354  758.652649   48.059093  875.101135  -46629.253906  -648.599548
 1219.000000  9086.560547  -67545.265625  -58353.382812  10186.351562  -48167.031250  306.244049  559.558350   48.180130  872.902710  -46426.148438  238.945847
 1220.000000  9273.776367  -67577.046875  -58200.203125  9873.050781  -48327.152344  296.824921  769.405518   48.292961  870.863281  -46582.191406  795.226074
 1221.000000  8933.690430  -67169.648438  -58135.796875  9812.478516  -48323.320312  295.003876  539.352966   48.120518  873.984070  -46584.589844  769.719238
 1222.000000  9149.720703  -67488.984375  -58234.773438  9854.172852  -48380.601562  296.257385  755.168701   48.142452  873.585876  -46641.078125  2138.777344
 1223.000000  9009.863281  -67540.445312  -58435.152344  10002.679688  -48432.472656  300.722107  431.009491   48.233902  871.929565  -46689.644531  947.862549
 1224.000000  9093.100586  -67377.710938  -58186.628906  9783.769531  -48402.859375  294.140778  709.826965   48.121529  873.965698  -46664.093750  845.119934
 1225.000000  9124.258789  -67273.125000  -58041.128906  9768.384766  -48272.742188  293.678223  811.358948   48.051197  875.244934  -46536.515625  -411.796661
 1226.000000  9248.419922  -67740.875000  -58394.343750  10054.458984  -48339.882812  302.278809  782.252136   48.139709  873.635681  -46600.460938  216.504898
 1227.000000  8813.060547  -67303.046875  -58386.363281  10039.121094  -48347.242188  301.817688  333.629456   48.122826  873.942139  -46608.429688  1492.952026
 1228.000000  9203.732422  -67729.453125  -58430.613281  9965.581055  -48465.031250  299.606781  714.190430   48.125854  873.887146  -46726.109375  711.299255
 1229.000000  9208.212891  -67736.765625  -58423.992188  9969.865234  -48454.125000  299.735565  753.776794   48.051880  875.232483  -46717.875000  -224.494110
 1230.000000  9100.851562  -67283.078125  -58093.175781  9647.986328  -48445.187500  290.058563  681.327881   48.074715  874.816772  -46708.113281  3374.152832
 1231.000000  8875.365234  -67246.875000  -58258.960938  10092.185547  -48166.773438  303.413025  367.754883   48.296726  870.795410  -46421.675781  -146.176025
 1232.000000  9087.699219  -67527.828125  -58335.855469  9996.745117  -48339.109375  300.543701  621.682251   48.024364  875.733948  -46603.851562  -1806.684204
 1233.000000  9016.176758  -67402.421875  -58295.835938  9988.026367  -48307.808594  300.281586  533.647400   48.253147  871.581848  -46564.285156  425.054901
 1234.000000  9164.282227  -67794.937500  -58537.828125  10119.854492  -48417.972656  304.244873  592.794922   48.142296  873.588745  -46678.457031  657.730957
 1235.000000  9365.884766  -67928.625000  -58472.273438  10097.541016  -48374.734375  303.574036  850.431946   48.180809  872.890442  -46633.824219  -896.331116
 1236.000000  8983.898438  -67279.296875  -58205.089844  9825.616211  -48379.472656  295.398834  606.322021   48.071716  874.871338  -46642.507812  1852.254395
 1237.000000  9187.960938  -67761.937500  -58467.769531  9927.217773  -48540.550781  298.453400  668.226501   48.129471  873.821472  -46801.496094  -653.547729
 1238.000000  9205.868164  -67427.843750  -58120.242188  9740.220703  -48380.023438  292.831512  834.513489   48.135433  873.713257  -46640.753906  2924.165527
 1239.000000  9085.417969  -67550.109375  -58359.980469  10026.072266  -48333.906250  301.425385  607.462891   48.133728  873.744202  -46594.699219  -485.781433
 1240.000000  9215.400391  -67327.656250  -57999.968750  9542.756836  -48457.210938  286.894928  895.544250   48.187286  872.773071  -46716.066406  626.207703
 1241.000000  9124.414062  -67544.898438  -58316.621094  9930.662109  -48385.960938  298.556976  640.200378   48.176746  872.964050  -46645.199219  1853.992432
 1242.000000  9176.064453  -67562.265625  -58288.265625  9929.851562  -48358.414062  298.532593  720.586365   48.156872  873.324280  -46618.371094  -906.816589
 1243.000000  8963.067383  -67559.250000  -58499.664062  10214.038086  -48285.625000  307.076416  462.219391   48.116287  874.060913  -46547.046875  1363.280151
 1244.000000  9389.777344  -67706.140625  -58218.808594  9773.878906  -48444.929688  293.843414  1080.937866   48.004089  876.103821  -46710.406250  182.054825
 1245.000000  9268.022461  -67619.468750  -58249.296875  9897.927734  -48351.367188  297.572845  818.970947   48.255070  871.547119  -46607.773438  -1443.511475
 1246.000000  9311.027344  -67793.265625  -58378.695312  9874.456055  -48504.238281  296.867188  901.108215   48.176464  872.969116  -46763.488281  -2299.342285
 1247.000000  9163.609375  -67632.406250  -58363.183594  10030.037109  -48333.148438  301.544586  744.235291   48.133274  873.752441  -46593.957031  1477.030273
 1248.000000  9045.029297  -67404.859375  -58270.410156  9885.744141  -48384.664062  297.206543  546.034912   48.216209  872.249512  -46642.476562  2193.444336
 1249.000000  9033.589844  -67532.312500  -58405.355469  10012.489258  -48392.867188  301.017029  422.685272   48.250038  871.638000  -46649.457031  2786.713379
 1250.000000  9330.483398  -68041.710938  -58603.851562  10208.458984  -48395.390625  306.908691  710.579407   48.257114  871.510193  -46651.726562  534.668335
 1251.000000  9119.320312  -67617.226562  -58399.132812  10026.470703  -48372.664062  301.437378  586.920410   48.111080  874.155518  -46634.273438  841.880981
 1252.000000  9122.323242  -67373.125000  -58152.839844  9873.325195  -48279.515625  296.833191  729.716064   47.964836  876.820801  -46546.410156  -1202.701294
 1253.000000  9041.699219  -67040.109375  -57897.937500  9604.375000  -48293.562500  288.747406  766.618652   48.040424  875.441223  -46557.726562  1635.303467
 1254.000000  8989.962891  -67527.234375  -58432.855469  10158.869141  -48273.984375  305.417816  511.155304   48.131874  873.777893  -46534.843750  1823.880493
 1255.000000  9242.033203  -67544.437500  -58200.289062  9888.478516  -48311.812500  297.288757  838.721008   48.059132  875.100403  -46575.300781  2762.654297
 1256.000000  8975.466797  -67219.398438  -58133.378906  9863.634766  -48269.742188  296.541840  515.013733   48.256489  871.521484  -46526.097656  2491.696045
 1257.000000  9102.396484  -67417.218750  -58214.031250  9750.099609  -48463.929688  293.128510  616.883301   48.221367  872.156250  -46721.554688  811.231628
 1258.000000  9134.861328  -67391.609375  -58148.921875  9816.980469  -48331.941406  295.139221  814.762878   47.971680  876.695740  -46598.589844  -429.111389
 1259.000000  8818.136719  -67425.242188  -58506.625000  10223.194336  -48283.429688  307.351685  308.624420   48.087498  874.584229  -46545.890625  -144.282700
 1260.000000  9112.492188  -67305.773438  -58089.699219  9824.624023  -48265.074219  295.369019  718.743591   48.094044  874.465149  -46527.300781  402.162933
 1261.000000  9111.224609  -67689.593750  -58474.082031  10039.070312  -48435.011719  301.816162  574.940979   48.161663  873.237427  -46694.792969  1170.655640
 1262.000000  9074.748047  -67641.343750  -58457.250000  10053.928711  -48403.320312  302.262878  532.085327   48.121975  873.957642  -46664.539062  3253.443848
 1263.000000  8978.633789  -67600.171875  -58521.910156  10129.374023  -48392.535156  304.531067  400.579468   48.308784  870.578003  -46647.003906  2284.887207
 1264.000000  9015.228516  -67496.023438  -58382.898438  9950.111328  -48432.789062  299.141693  552.923645   48.143314  873.570251  -46693.234375  -789.057190
 1265.000000  8927.328125  -67434.093750  -58404.257812  10038.084961  -48366.171875  301.786530  459.547760   48.239487  871.828674  -46623.144531  1965.422729
 1266.000000  9193.593750  -67851.890625  -58559.093750  10107.320312  -48451.773438  303.868042  539.370728   48.333096  870.140137  -46705.363281  3150.859863
 1267.000000  9032.661133  -67638.109375  -58511.574219  10030.273438  -48481.300781  301.551727  501.824463   48.196060  872.614197  -46739.839844  825.888306
 1268.000000  9126.529297  -67692.062500  -58466.863281  10097.683594  -48369.179688  303.578339  583.593872   48.223270  872.121826  -46626.738281  1820.938965
 1269.000000  9121.072266  -67607.398438  -58382.687500  9937.229492  -48445.457031  298.754395  585.081543   48.127056  873.865356  -46706.492188  1248.810547
 1270.000000  9099.786133  -67660.093750  -58461.621094  9990.365234  -48471.257812  300.351898  487.943726   48.323898  870.305725  -46725.179688  -54.927860
 1271.000000  8973.644531  -67562.234375  -58494.875000  10117.293945  -48377.582031  304.167908  472.658936   48.175774  872.981628  -46636.855469  1874.165527
 1272.000000  8998.425781  -67273.507812  -58175.390625  9851.488281  -48323.902344  296.176666  598.069702   48.146458  873.513184  -46584.234375  532.915100
 1273.000000  8899.601562  -67492.656250  -58489.546875  10078.059570  -48411.488281  302.988342  328.043793   48.179607  872.912170  -46670.625000  -158.289307
 1274.000000  9306.725586  -67740.125000  -58328.781250  9913.074219  -48415.707031  298.028198  819.753418   48.037189  875.500122  -46679.988281  559.803894
 1275.000000  9163.458008  -67692.046875  -58425.640625  9961.068359  -48464.570312  299.471100  644.020325   48.142872  873.578247  -46725.031250  -836.789001
 1276.000000  9068.937500  -67600.031250  -58438.812500  10005.311523  -48433.500000  300.801239  564.821655   48.104084  874.282654  -46695.363281  156.866486
 1277.000000  9138.621094  -67628.304688  -58388.722656  9982.108398  -48406.613281  300.103668  636.306580   48.100769  874.342896  -46668.597656  1995.325195
 1278.000000  9055.087891  -67656.843750  -58495.996094  10165.659180  -48330.335938  305.621948  539.119873   48.160858  873.252014  -46590.148438  -840.374634
 1279.000000  9092.271484  -67575.203125  -58384.718750  10068.554688  -48316.164062  302.702576  629.671204   48.191200  872.702209  -46574.878906  -1497.273193
 1280.000000  9093.187500  -67593.078125  -58401.445312  9971.472656  -48429.972656  299.783905  610.898193   48.170906  873.069885  -46689.421875  -592.291382
 1281.000000  8984.082031  -67408.796875  -58332.539062  9944.305664  -48388.234375  298.967133  499.439362   48.126923  873.867798  -46649.273438  1027.718872
 1282.000000  9136.544922  -67473.093750  -58243.000000  9938.931641  -48304.070312  298.805573  636.719543   48.135868  873.705383  -46564.785156   78.442078
 1283.000000  9071.251953  -67467.179688  -58289.718750  9850.146484  -48439.570312  296.136322  646.378113   48.058006  875.120911  -46703.097656  893.459961
 1284.000000  9037.317383  -67470.351562  -58334.707031  10052.228516  -48282.476562  302.211761  576.279297   48.224995  872.090637  -46539.972656  555.824646
 1285.000000  9253.876953  -67797.953125  -58439.660156  9930.722656  -48508.937500  298.558777  744.271729   48.084435  874.639954  -46771.511719  3862.610352
 1286.000000  9107.617188  -67662.875000  -58447.738281  10001.373047  -48446.367188  300.682831  619.930969   48.029808  875.634705  -46710.914062  -316.838562
 1287.000000  9114.939453  -67396.718750  -58181.757812  9800.047852  -48381.710938  294.630157  654.459534   48.181793  872.872559  -46640.765625  -240.964340
 1288.000000  9161.330078  -67701.078125  -58441.027344  9975.095703  -48465.929688  299.892822  699.514954   48.069027  874.920288  -46729.058594  764.996826
 1289.000000  9037.287109  -67575.648438  -58431.031250  10198.390625  -48232.640625  306.605988  519.594177   48.181774  872.872925  -46491.695312  -338.031097
 1290.000000  9001.013672  -67462.617188  -58349.246094  9964.820312  -48384.425781  299.583893  524.362366   48.171471  873.059631  -46643.855469  -270.522003
 1291.000000  9082.345703  -67426.273438  -58245.640625  9774.830078  -48470.812500  293.872009  591.927002   48.170780  873.072144  -46730.265625  1572.591309
 1292.000000  9127.115234  -67606.437500  -58377.417969  10002.261719  -48375.156250  300.709534  625.769592   48.222416  872.137268  -46632.742188  -1741.625610
 1293.000000  9052.717773  -67521.640625  -58370.093750  9957.783203  -48412.312500  299.372345  568.827209   48.103931  874.285461  -46674.179688  715.960449
 1294.000000  9082.291016  -67503.921875  -58324.578125  9926.097656  -48398.480469  298.419739  626.412964   48.109486  874.184509  -46660.148438  -909.249695
 1295.000000  8968.426758  -67462.312500  -58392.300781  9938.791016  -48453.507812  298.801361  476.872314   48.165321  873.171082  -46713.160156  1215.567017
 1296.000000  9046.409180  -67384.882812  -58230.898438  9831.534180  -48399.363281  295.576782  662.633728   48.000393  876.171326  -46664.972656  2798.527832
 1297.000000  8807.339844  -67286.515625  -58378.449219  10003.537109  -48374.914062  300.747894  280.674469   48.277351  871.144836  -46630.515625  1196.955078
 1298.000000  9126.140625  -67279.640625  -58043.085938  9730.766602  -48312.320312  292.547272  749.604980   48.328133  870.229492  -46566.089844  2696.312256
 1299.000000  8832.558594  -67284.984375  -58354.894531  9942.504883  -48412.390625  298.912994  315.776459   48.163528  873.203613  -46672.105469  -457.140869
 1300.000000  9261.640625  -67666.609375  -58317.050781  9839.949219  -48477.101562  295.829773  771.176086   48.204227  872.466370  -46735.347656  1198.466919
 1301.000000  9186.532227  -67627.625000  -58341.019531  9975.038086  -48365.980469  299.891083  667.851807   48.244110  871.745117  -46622.785156  426.166901
 1302.000000  9099.765625  -67505.195312  -58315.011719  9883.875977  -48431.136719  297.150391  645.833313   48.157177  873.318787  -46691.082031  -803.377380
 1303.000000  8779.621094  -67218.109375  -58341.023438  10011.217773  -48329.804688  300.978790  240.380173   48.246490  871.702087  -46586.523438  618.290710
 1304.000000  9216.886719  -67664.781250  -58351.062500  9964.240234  -48386.820312  299.566467  707.520325   48.217102  872.233398  -46644.601562  2613.480469
 1305.000000  9049.845703  -67514.414062  -58357.265625  10088.917969  -48268.347656  303.314819  530.336182   48.224464  872.100220  -46525.863281  888.012634
 1306.000000  9052.835938  -67736.546875  -58581.742188  10192.560547  -48389.179688  306.430725  460.299957   48.201866  872.509094  -46647.511719  1301.584717
 1307.000000  9035.263672  -67321.171875  -58184.730469  9916.454102  -48268.277344  298.129822  553.659180   48.205360  872.445862  -46526.480469  2371.299072
 1308.000000  9159.375977  -67671.445312  -58413.996094  10021.578125  -48392.417969  301.290283  689.765442   48.158737  873.290466  -46652.308594  734.417419
 1309.000000  9026.539062  -67577.906250  -58459.316406  10058.488281  -48400.828125  302.399963  506.169525   48.067368  874.950500  -46664.019531  -414.348633
 1310.000000  9078.935547  -67629.882812  -58449.000000  9966.364258  -48482.636719  299.630310  520.632751   48.307137  870.607727  -46737.164062  762.182190
 1311.000000  9077.682617  -67602.742188  -58427.328125  10050.709961  -48376.617188  302.166107  600.527527   48.094650  874.454163  -46638.820312  1208.445801
 1312.000000  9142.713867  -67622.664062  -58379.285156  10152.301758  -48226.984375  305.220367  673.190125   48.247562  871.682739  -46483.664062  -1939.968994
 1313.000000  9082.485352  -67486.937500  -58301.367188  10022.880859  -48278.484375  301.329437  568.547302   48.132736  873.762207  -46539.312500  -1340.320557
 1314.000000  9027.861328  -67590.609375  -58466.507812  10094.659180  -48371.847656  303.487396  514.132141   48.046341  875.333374  -46635.796875  669.645508
 1315.000000  9001.493164  -67428.367188  -58320.738281  9904.394531  -48416.343750  297.767242  518.552307   48.097752  874.397766  -46678.437500  2520.049072
 1316.000000  9020.319336  -67465.281250  -58349.402344  10013.976562  -48335.425781  301.061737  563.511902   48.119335  874.005554  -46596.738281  -131.814362
 1317.000000  8817.725586  -67232.617188  -58306.171875  10063.636719  -48242.535156  302.554749  296.145905   48.307449  870.602112  -46497.050781  1583.789429
 1318.000000  9136.607422  -67558.195312  -58322.402344  9873.916992  -48448.484375  296.850983  770.144104   47.927010  877.512817  -46716.746094  1600.999878
 1319.000000  9058.652344  -67325.093750  -58160.808594  9920.054688  -48240.753906  298.238068  665.622070   48.096664  874.417542  -46502.886719  -476.711060
 1320.000000  9057.801758  -67525.250000  -58360.632812  10089.667969  -48270.964844  303.337341  593.238525   48.047485  875.312561  -46534.875000  2861.151611
 1321.000000  8999.170898  -67298.359375  -58193.429688  9913.885742  -48279.542969  298.052612  657.925354   47.952766  877.041504  -46546.875000  1894.092407
 1322.000000  8986.833008  -67332.468750  -58250.371094  10058.393555  -48191.976562  302.397095  526.961121   48.121830  873.960266  -46453.199219  114.362473
 1323.000000  9182.031250  -67834.070312  -58554.710938  10250.160156  -48304.550781  308.162415  590.727234   48.253033  871.583923  -46561.031250  1637.016235
 1324.000000  9142.710938  -67527.289062  -58285.593750  10010.623047  -48274.968750  300.960938  768.592346   48.057087  875.137634  -46538.531250    9.338402
 1325.000000  9000.810547  -67335.437500  -58232.195312  9921.785156  -48310.410156  298.290100  576.152466   48.196712  872.602417  -46568.925781  1014.847107
 1326.000000  8954.484375  -67510.414062  -58459.023438  10204.361328  -48254.664062  306.785492  370.151611   48.301014  870.718079  -46509.414062  2027.499878
 1327.000000  9191.710938  -67511.859375  -58219.785156  9900.525391  -48319.257812  297.650940  732.374573   48.156731  873.326843  -46579.218750  401.984955
 1328.000000  9016.015625  -67132.179688  -58009.292969  9795.442383  -48213.851562  294.491699  632.775696   48.190727  872.710754  -46472.585938  2682.921387
 1329.000000  9130.224609  -67334.281250  -58090.046875  9943.650391  -48146.398438  298.947449  735.022461   48.220245  872.176514  -46404.066406  3355.460449
 1330.000000  9230.595703  -67654.312500  -58324.421875  9921.863281  -48402.558594  298.292450  824.690002   48.079346  874.732483  -46665.316406  -672.722839
 1331.000000  9225.113281  -67705.296875  -58386.343750  10017.486328  -48368.859375  301.167267  705.753418   48.259525  871.466614  -46625.105469  233.791183
 1332.000000  9215.777344  -67591.601562  -58278.722656  9938.055664  -48340.667969  298.779236  816.620789   48.095730  874.434509  -46602.832031  3004.141846
 1333.000000  8920.603516  -67181.828125  -58160.480469  9885.709961  -48274.769531  297.205505  507.414642   48.332184  870.156555  -46528.390625  -870.907654
 1334.000000  9290.658203  -67633.187500  -58230.320312  9900.096680  -48330.222656  297.638031  876.351257   48.082703  874.671448  -46592.859375  2759.974609
 1335.000000  8766.046875  -67090.898438  -58222.859375  10080.229492  -48142.628906  303.053589  434.363281   48.045242  875.353394  -46406.617188  2304.342285
 1336.000000  9286.734375  -67626.812500  -58239.316406  9937.350586  -48301.964844  298.758057  862.989441   48.042747  875.398865  -46566.042969  1341.599609
 1337.000000  9158.183594  -67460.359375  -58200.648438  9820.443359  -48380.203125  295.243317  722.778381   48.207352  872.409790  -46638.335938  3254.497314
 1338.000000  9097.716797  -67476.656250  -58286.765625  9931.933594  -48354.832031  298.595184  601.331604   48.171555  873.058105  -46614.257812  892.256104
 1339.000000  9208.283203  -67780.265625  -58473.816406  10006.118164  -48467.699219  300.825500  704.760193   48.104847  874.268799  -46729.535156  976.126831
 1340.000000  9134.173828  -67617.171875  -58382.691406  9967.092773  -48415.597656  299.652222  666.171936   48.157715  873.309021  -46675.523438  -673.397034
 1341.000000  9010.750000  -67426.476562  -58310.269531  10107.567383  -48202.703125  303.875458  535.070740   48.095451  874.439575  -46464.878906  1362.207275
 1342.000000  9109.012695  -67658.390625  -58455.945312  9994.854492  -48461.089844  300.486847  531.129333   48.228245  872.031860  -46718.468750  2408.939941
 1343.000000  9358.796875  -67643.804688  -58180.500000  9816.175781  -48364.324219  295.115021  989.369202   48.120884  873.977417  -46625.582031  987.930603
 1344.000000  9163.677734  -67577.906250  -58320.832031  10109.599609  -48211.234375  303.936584  728.873352   48.210167  872.358887  -46469.265625  -12.170148
 1345.000000  9248.332031  -67775.031250  -58431.039062  10003.839844  -48427.199219  300.756989  741.460205   48.085060  874.628540  -46689.750000  -2004.799438
 1346.000000  8944.667969  -67482.539062  -58442.160156  9963.336914  -48478.824219  299.539307  451.620148   48.263443  871.395874  -46734.929688  2240.472656
 1347.000000  9059.562500  -67680.015625  -58519.945312  10135.259766  -48384.687500  304.708008  523.828796   48.165508  873.167725  -46644.332031  -95.834572
 1348.000000  8863.994141  -67129.625000  -58166.058594  9915.708008  -48250.351562  298.107391  468.983246   48.140450  873.622192  -46510.902344  1573.915527
 1349.000000  9158.670898  -67628.656250  -58367.726562  9817.306641  -48550.421875  295.149017  738.141052   48.035515  875.530701  -46814.761719  -2124.782959
 1350.000000  9168.654297  -67703.406250  -58432.023438  9879.667969  -48552.355469  297.023865  586.307129   48.266720  871.336731  -46808.343750  -81.152260
 1351.000000  9172.360352  -67565.656250  -58298.898438  9935.862305  -48363.035156  298.713318  742.337952   48.214561  872.279358  -46620.906250  906.470337
 1352.000000  9193.637695  -67706.671875  -58420.191406  9864.009766  -48556.179688  296.553131  734.267822   48.133121  873.755249  -46816.992188  -59.362957
 1353.000000  8930.726562  -67526.781250  -58503.144531  10096.833984  -48406.312500  303.552795  437.401978   48.071056  874.883362  -46669.371094  185.816101
 1354.000000  9128.384766  -67612.875000  -58386.910156  9996.843750  -48390.066406  300.546661  641.487976   48.137222  873.680786  -46650.734375  943.909058
 1355.000000  9125.762695  -67753.367188  -58528.730469  10160.775391  -48367.953125  305.475128  551.843994   48.150726  873.435791  -46628.132812  1507.202515
 1356.000000  9084.908203  -67557.031250  -58373.199219  9976.706055  -48396.492188  299.941223  525.379822   48.255646  871.536682  -46652.878906  1563.753906
 1357.000000  8915.324219  -67537.515625  -58522.734375  10231.939453  -48290.796875  307.614624  380.995880   48.159325  873.279846  -46550.664062  2214.817139
 1358.000000  9018.962891  -67543.445312  -58422.785156  10070.832031  -48351.953125  302.771057  589.456604   48.020020  875.813171  -46616.855469  1019.684570
 1359.000000  9248.159180  -67656.296875  -58304.000000  10113.415039  -48190.585938  304.051270  720.355042   48.227543  872.044556  -46447.988281  829.398376
 1360.000000  9073.347656  -67358.023438  -58177.843750  9876.209961  -48301.632812  296.919922  582.217468   48.244179  871.743835  -46558.433594  310.630371
 1361.000000  9149.549805  -67522.968750  -58274.257812  9997.171875  -48277.085938  300.556519  725.787842   48.175690  872.983154  -46536.363281  -2336.716064
 1362.000000  9128.243164  -67811.093750  -58586.750000  10140.559570  -48446.191406  304.867340  541.892639   48.364468  869.575745  -46698.648438  1716.795654
 1363.000000  9108.648438  -67548.828125  -58333.445312  9956.693359  -48376.750000  299.339569  672.126465   48.017117  875.866150  -46641.757812  433.097137
 1364.000000  9051.249023  -67562.750000  -58417.238281  10061.457031  -48355.781250  302.489197  569.327576   47.991013  876.342529  -46621.730469  -1798.383423
 1365.000000  9248.898438  -67753.859375  -58401.792969  10061.669922  -48340.125000  302.495605  707.649597   48.125835  873.887512  -46601.203125  -983.068481
 1366.000000  9048.311523  -67523.804688  -58376.656250  10086.451172  -48290.203125  303.240631  521.073914   48.091057  874.519470  -46552.539062  737.506348
 1367.000000  9298.948242  -68029.398438  -58623.460938  10117.214844  -48506.246094  304.165527  694.456238   48.118301  874.024353  -46767.597656  -64.248825
 1368.000000  9109.611328  -67751.437500  -58536.453125  10115.295898  -48421.156250  304.107819  560.817566   48.255695  871.535828  -46677.542969  -580.738281
 1369.000000  9109.834961  -67444.593750  -58240.585938  9975.900391  -48264.687500  299.917023  642.116638   48.199440  872.553040  -46523.105469  -1501.145752
 1370.000000  9133.011719  -67468.390625  -58237.003906  9883.434570  -48353.570312  297.137115  708.328552   48.100998  874.338745  -46615.546875  996.366333
 1371.000000  9135.349609  -67369.773438  -58140.597656  9671.693359  -48468.906250  290.771301  785.570007   48.034485  875.549438  -46733.285156  -566.049011
 1372.000000  9180.804688  -67550.882812  -58267.378906  9770.194336  -48497.183594  293.732635  699.440857   48.196590  872.604614  -46755.703125  2281.911621
 1373.000000  9266.785156  -67527.765625  -58161.039062  9860.936523  -48300.101562  296.460724  845.670410   48.042198  875.408875  -46564.203125  405.541840
 1374.000000  8994.898438  -67483.515625  -58389.218750  10069.058594  -48320.160156  302.717743  495.871979   48.207806  872.401611  -46578.277344  -1782.224609
 1375.000000  9290.103516  -67701.890625  -58317.562500  10004.087891  -48313.476562  300.764435  823.960510   48.077835  874.760010  -46576.289062  254.105316
 1376.000000  8858.490234  -67410.367188  -58455.523438  10103.448242  -48352.074219  303.751648  371.817261   48.007732  876.037354  -46617.417969  -947.209839
 1377.000000  9187.186523  -67736.414062  -58450.488281  9983.833008  -48466.656250  300.155518  714.619446   48.067348  874.950806  -46729.847656  -563.994385
 1378.000000  8782.226562  -67211.687500  -58326.781250  9998.769531  -48328.011719  300.604553  376.805328   48.108616  874.200317  -46589.710938  1561.178711
 1379.000000  9165.943359  -67533.398438  -58263.160156  9804.160156  -48459.000000  294.753784  702.258789   48.077808  874.760498  -46721.812500  -158.691971
 1380.000000  9216.046875  -67540.484375  -58230.621094  9893.628906  -48336.992188  297.443604  845.899353   48.094643  874.454285  -46599.195312  -387.297791
 1381.000000  8973.505859  -67643.078125  -58572.109375  10112.964844  -48459.144531  304.037750  438.615723   48.000526  876.168884  -46724.750000  961.287476
 1382.000000  8970.287109  -67579.500000  -58509.851562  10104.738281  -48405.113281  303.790405  481.157135   48.028675  875.655334  -46669.703125  2987.493408
 1383.000000  9080.257812  -67644.093750  -58461.558594  9928.394531  -48533.164062  298.488800  605.792175   48.050819  875.251831  -46796.953125  1025.718628
 1384.000000  8862.459961  -67443.000000  -58490.484375  10052.419922  -48438.062500  302.217499  327.592560   48.126526  873.875000  -46699.113281  -604.275879
 1385.000000  9047.853516  -67568.265625  -58412.761719  10056.646484  -48356.117188  302.344574  580.340149   47.932549  877.411438  -46624.179688  1914.289307
 1386.000000  9211.522461  -67803.406250  -58493.472656  10061.917969  -48431.554688  302.503052  701.555847   48.137569  873.674500  -46692.207031  1081.517700
 1387.000000  8834.624023  -67479.687500  -58538.218750  10104.474609  -48433.742188  303.782501  257.365295   48.059326  875.096863  -46697.222656  -181.281555
 1388.000000  9206.446289  -67579.656250  -58260.289062  9854.390625  -48405.898438  296.263916  737.694153   48.080158  874.717712  -46668.625000  -138.257446
 1389.000000  9114.769531  -67690.218750  -58479.152344  9935.826172  -48543.328125  298.712219  609.004333   48.138451  873.658508  -46803.949219  -351.393066
 1390.000000  9319.615234  -67668.937500  -58258.480469  9818.553711  -48439.925781  295.186493  909.545593   48.139362  873.641968  -46700.515625  3591.165283
 1391.000000  9107.361328  -67625.687500  -58419.425781  10048.173828  -48371.250000  302.089844  509.566803   48.358238  869.687744  -46623.929688  1508.819702
 1392.000000  8850.137695  -67152.648438  -58206.839844  9854.517578  -48352.320312  296.267731  381.526001   48.139927  873.631714  -46612.890625  1850.913086
 1393.000000  9134.909180  -67708.906250  -58475.410156  10104.867188  -48370.542969  303.794281  553.065063   48.274410  871.197937  -46626.253906  -617.284973
 1394.000000  9107.195312  -67494.718750  -58284.492188  9893.488281  -48391.003906  297.439362  637.592896   48.114555  874.092407  -46652.488281  1761.313110
 1395.000000  8945.251953  -67589.093750  -58546.843750  10077.154297  -48469.687500  302.961121  414.807220   48.150585  873.438354  -46729.871094  -258.573364
 1396.000000  9402.697266  -67886.343750  -58395.921875  9881.803711  -48514.117188  297.088074  1029.075195   47.889355  878.202820  -46783.738281  2315.621826
 1397.000000  9039.765625  -67636.953125  -58502.097656  10084.005859  -48418.093750  303.167114  508.752655   48.127293  873.861023  -46679.117188  -366.422119
 1398.000000  9070.645508  -67557.578125  -58379.250000  9998.152344  -48381.097656  300.585999  592.420593   48.112190  874.135376  -46642.667969  -908.763672
 1399.000000  9170.276367  -67577.539062  -58299.296875  9956.095703  -48343.203125  299.321594  754.766418   48.120083  873.992004  -46604.488281  -859.553284
 1400.000000  9032.806641  -67369.468750  -58231.113281  9978.386719  -48252.726562  299.991760  583.179504   48.179729  872.909973  -46511.855469  445.666687
 1401.000000  9196.869141  -67292.710938  -57993.335938  9706.217773  -48287.117188  291.809235  880.243652   48.083736  874.652649  -46549.714844  1391.300903
 1402.000000  9076.620117  -67382.343750  -58214.671875  9967.800781  -48246.871094  299.673523  620.013428   48.196400  872.608032  -46505.398438  1650.099976
 1403.000000  9025.033203  -67477.875000  -58355.144531  9965.569336  -48389.574219  299.606415  657.638611   47.957989  876.945984  -46656.714844  -1463.607178
 1404.000000  9201.441406  -67752.828125  -58457.246094  10125.589844  -48331.656250  304.417297  632.331543   48.194370  872.644775  -46590.257812  1440.170166
 1405.000000  9004.758789  -67583.875000  -58473.882812  10131.288086  -48342.593750  304.588623  454.286255   48.194309  872.645874  -46601.195312  -1259.380127
 1406.000000  8853.794922  -67466.453125  -58509.171875  10085.495117  -48423.675781  303.211884  354.495636   48.102097  874.318787  -46685.609375  1555.891968
 1407.000000  9254.065430  -67618.578125  -58270.203125  9877.619141  -48392.585938  296.962280  851.732239   48.086895  874.595154  -46655.070312  1007.960876
 1408.000000  9147.726562  -67379.398438  -58133.527344  9883.466797  -48250.062500  297.138062  706.184631   48.321434  870.350159  -46504.074219   67.589729
 1409.000000  9146.197266  -67435.312500  -58181.339844  9801.989258  -48379.351562  294.688538  705.701355   48.273113  871.221313  -46635.109375  1191.804565
 1410.000000  9044.454102  -67688.375000  -58542.464844  10035.373047  -48507.093750  301.705017  538.289124   48.046539  875.329773  -46771.035156  1187.830078
 1411.000000  9374.530273  -67689.109375  -58212.972656  9738.495117  -48474.476562  292.779633  956.482483   48.240688  871.806946  -46731.406250  1286.848633
 1412.000000  8845.917969  -67271.523438  -58321.042969  9961.792969  -48359.250000  299.492889  433.424408   48.181171  872.883850  -46618.328125  1156.989014
 1413.000000  9012.626953  -67451.554688  -58337.902344  9988.699219  -48349.203125  300.301788  505.761444   48.232441  871.955994  -46606.429688  2219.722656
 1414.000000  9014.144531  -67387.046875  -58279.027344  9903.397461  -48375.628906  297.737274  568.564514   48.141006  873.612122  -46636.160156  1253.092407
 1415.000000  9376.962891  -67969.632812  -58487.097656  10087.850586  -48399.246094  303.282715  858.286865   48.145027  873.539185  -46659.628906  1468.286133
 1416.000000  9113.312500  -67497.875000  -58280.515625  9955.481445  -48325.035156  299.303131  580.517517   48.078968  874.739380  -46587.804688  -352.945862
 1417.000000  9013.027344  -67321.984375  -58209.101562  9865.537109  -48343.562500  296.599030  611.122498   47.962078  876.871216  -46610.558594  -1222.118896
 1418.000000  9010.750000  -67321.203125  -58214.605469  9824.131836  -48390.472656  295.354218  570.909607   48.114792  874.088074  -46651.949219    9.242020
 1419.000000  9181.373047  -67684.414062  -58392.984375  10033.060547  -48359.921875  301.635498  720.677002   48.094677  874.453674  -46622.125000  1155.609009
 1420.000000  9190.611328  -67589.718750  -58305.804688  9916.103516  -48389.703125  298.119263  717.736023   48.197708  872.584351  -46648.183594  819.255859
 1421.000000  9320.882812  -67657.914062  -58232.070312  9829.735352  -48402.335938  295.522675  792.436340   48.235119  871.907593  -46659.464844  760.612793
 1422.000000  9053.205078  -67558.250000  -58408.226562  10090.809570  -48317.417969  303.371674  527.066040   48.285252  871.002319  -46572.734375  1151.060181
 1423.000000  9269.730469  -67660.273438  -58289.613281  9873.267578  -48416.343750  296.831451  719.648499   48.268990  871.295776  -46672.250000  824.629089
 1424.000000  9160.837891  -67628.984375  -58364.949219  10058.092773  -48306.855469  302.388062  577.120117   48.376877  869.352661  -46558.863281  1857.124146
 1425.000000  9236.948242  -67865.062500  -58527.597656  10163.773438  -48363.824219  305.565247  656.304016   48.149754  873.453430  -46624.039062  531.731079
 1426.000000  9294.069336  -67763.031250  -58378.539062  9990.061523  -48388.476562  300.342773  861.485352   48.125355  873.896240  -46649.570312  254.728699
 1427.000000  9249.731445  -67740.656250  -58388.816406  10008.308594  -48380.507812  300.891327  701.890808   48.112579  874.128296  -46642.062500  -1388.512695
 1428.000000  9106.673828  -67496.671875  -58289.363281  9832.923828  -48456.437500  295.618561  701.273926   48.011814  875.962891  -46721.636719  1993.454590
 1429.000000  8871.703125  -67487.609375  -58521.722656  10092.020508  -48429.703125  303.408081  329.736725   48.103333  874.296326  -46691.593750  -34.007874
 1430.000000  8985.401367  -67288.093750  -58203.089844  9885.218750  -48317.871094  297.190735  534.518738   48.111923  874.140198  -46579.453125  2746.800049
 1431.000000  9054.311523  -67579.257812  -58425.695312  10065.640625  -48360.054688  302.614990  579.059326   48.120071  873.992188  -46621.339844  773.922119
 1432.000000  8918.371094  -67354.343750  -58325.835938  10082.306641  -48243.531250  303.116028  428.759308   48.221016  872.162598  -46501.167969  2661.357422
 1433.000000  9270.824219  -67537.531250  -58174.804688  9897.005859  -48277.796875  297.545105  823.315735   48.250664  871.626709  -46534.363281  -1508.196411
 1434.000000  9078.425781  -67609.359375  -58429.253906  10084.125000  -48345.128906  303.170685  645.161682   48.111019  874.156616  -46606.742188  -1311.616333
 1435.000000  9269.003906  -67778.187500  -58413.808594  10038.503906  -48375.304688  301.799133  856.992920   48.111748  874.143372  -46636.890625  -292.674500
 1436.000000  9048.193359  -67576.070312  -58425.402344  10015.337891  -48410.062500  301.102661  502.955597   48.230957  871.982849  -46667.343750  -2270.689453
 1437.000000  9222.901367  -67761.968750  -58447.359375  10097.841797  -48349.515625  303.583069  680.192566   48.203506  872.479431  -46607.785156  1718.544312
 1438.000000  9298.548828  -67601.703125  -58206.593750  9796.978516  -48409.617188  294.537872  892.033203   48.119923  873.994873  -46670.910156  -521.261597
 1439.000000  9034.693359  -67570.453125  -58441.246094  10086.429688  -48354.816406  303.239990  545.118042   48.197983  872.579407  -46613.289062  -1085.463623
 1440.000000  9371.506836  -67630.296875  -58163.230469  9680.253906  -48482.976562  291.028656  1014.891296   48.096752  874.415955  -46745.105469  1236.982666
 1441.000000  8951.630859  -67445.945312  -58397.082031  10088.240234  -48308.843750  303.294403  558.616028   47.931343  877.433533  -46576.949219  -2960.265137
 1442.000000  9116.035156  -67646.906250  -58428.480469  10052.046875  -48376.433594  302.206299  641.757751   47.987141  876.413269  -46642.523438   -9.556109
 1443.000000  8851.485352  -67293.679688  -58344.964844  10033.644531  -48311.320312  301.653046  384.561859   48.172119  873.047852  -46570.726562  -706.460693
 1444.000000  9178.348633  -67573.609375  -58294.031250  10031.396484  -48262.632812  301.585449  696.627625   48.233021  871.945496  -46519.835938  3197.308105
 1445.000000  9278.140625  -67626.203125  -58241.144531  9980.935547  -48260.210938  300.068390  853.453064   48.164455  873.186768  -46519.894531   22.907803
 1446.000000  9103.042969  -67635.906250  -58424.488281  10134.154297  -48290.335938  304.674774  654.654541   48.128616  873.837036  -46551.312500  -59.024975
 1447.000000  8919.805664  -67443.500000  -58418.253906  10124.742188  -48293.511719  304.391815  389.730103   48.150936  873.431946  -46553.683594  -806.367798
 1448.000000  9036.774414  -67551.210938  -58416.714844  9973.314453  -48443.398438  299.839264  519.132751   48.165432  873.169067  -46703.046875  399.585480
 1449.000000  9128.107422  -67774.921875  -58548.890625  10165.412109  -48383.476562  305.614502  468.578217   48.364765  869.570374  -46635.921875  -1133.407959
 1450.000000  8946.648438  -67574.789062  -58532.515625  10157.648438  -48374.867188  305.381104  354.069183   48.199356  872.554504  -46633.289062  3123.446045
 1451.000000  9156.194336  -67686.765625  -58432.308594  10004.807617  -48427.500000  300.786102  641.548401   48.225147  872.087891  -46684.988281  -825.350586
 1452.000000  9027.718750  -67192.601562  -58053.339844  9873.701172  -48179.640625  296.844482  644.678955   48.224323  872.102783  -46437.160156  -1593.685669
 1453.000000  9042.865234  -67546.257812  -58387.667969  9951.617188  -48436.050781  299.186951  510.307129   48.345898  869.909729  -46689.175781  732.669067
 1454.000000  8925.193359  -67324.820312  -58292.003906  10010.980469  -48281.023438  300.971680  422.844086   48.189400  872.734802  -46539.804688  1501.393799
 1455.000000  9273.064453  -67829.250000  -58452.574219  10091.722656  -48360.851562  303.399109  727.674988   48.232784  871.949768  -46618.066406  1553.327271
 1456.000000  9082.644531  -67476.078125  -58290.421875  9967.480469  -48322.941406  299.663879  633.655701   48.295769  870.812683  -46577.878906  -155.748062
 1457.000000  9243.951172  -67563.664062  -58210.152344  9886.145508  -48324.007812  297.218597  756.968323   48.371071  869.457031  -46576.222656  319.366730
 1458.000000  9188.481445  -67490.843750  -58202.593750  9821.531250  -48381.062500  295.276031  798.077698   48.096146  874.426941  -46643.210938  635.939758
 1459.000000  9079.325195  -67573.945312  -58396.398438  10006.679688  -48389.718750  300.842377  554.188904   48.182419  872.861267  -46648.750000  579.399841
 1460.000000  9037.548828  -67353.015625  -58207.324219  9751.386719  -48455.937500  293.167206  579.887268   48.136833  873.687866  -46716.617188  225.413635
 1461.000000  9181.092773  -67634.218750  -58348.718750  10012.715820  -48336.003906  301.023834  656.694153   48.219383  872.192139  -46593.703125  2238.779297
 1462.000000  9236.736328  -67746.625000  -58409.972656  10012.569336  -48397.402344  301.019440  719.982727   48.233307  871.940369  -46654.597656  1784.242310
 1463.000000  9142.153320  -67635.492188  -58396.367188  10013.515625  -48382.851562  301.047882  616.758362   48.235592  871.899048  -46639.964844  948.115112
 1464.000000  9089.166016  -67361.968750  -58162.585938  9742.064453  -48420.523438  292.886932  682.969543   48.136539  873.693176  -46681.214844  662.270752
 1465.000000  9003.919922  -67373.343750  -58278.066406  9900.956055  -48377.109375  297.663879  540.039734   48.221004  872.162781  -46634.750000  2778.020508
 1466.000000  9131.911133  -67703.070312  -58475.195312  10030.233398  -48444.960938  301.550507  563.924927   48.275009  871.187134  -46700.648438  1032.468018
 1467.000000  9015.855469  -67602.031250  -58484.382812  10062.443359  -48421.937500  302.518860  532.421692   48.141594  873.601440  -46682.445312  632.188477
 1468.000000  9070.810547  -67595.796875  -58419.363281  10009.115234  -48410.250000  300.915558  573.302734   48.184715  872.819641  -46669.199219  2623.561279
 1469.000000  8937.154297  -67552.492188  -58505.664062  10090.057617  -48415.605469  303.349060  375.683624   48.067196  874.953613  -46678.800781   44.725410
 1470.000000  9017.850586  -67473.625000  -58358.589844  9957.892578  -48400.695312  299.375641  477.839111   48.104111  874.282166  -46662.558594  143.438705
 1471.000000  9007.738281  -67592.968750  -58488.312500  10116.737305  -48371.574219  304.151154  445.768890   48.265282  871.362732  -46627.613281  -384.158600
 1472.000000  9117.720703  -67636.953125  -58414.660156  10131.882812  -48282.777344  304.606506  676.441833   48.016827  875.871399  -46547.792969  570.600586
 1473.000000  9131.319336  -67891.414062  -58660.910156  10308.544922  -48352.367188  309.917694  597.431335   48.010342  875.989746  -46617.617188  571.591797
 1474.000000  9045.228516  -67329.468750  -58180.828125  9769.302734  -48411.523438  293.705841  657.376526   48.101555  874.328613  -46673.476562  558.494202
 1475.000000  8987.793945  -67316.429688  -58222.402344  9933.871094  -48288.531250  298.653442  625.462036   48.059139  875.100281  -46552.019531  -209.011612
 1476.000000  8886.466797  -67292.937500  -58312.839844  9935.785156  -48377.054688  298.710999  442.806854   48.192657  872.675842  -46635.718750  -546.004822
 1477.000000  8835.830078  -67191.054688  -58248.632812  9983.983398  -48264.648438  300.160034  423.518890   48.045593  875.346985  -46528.625000  693.861877
 1478.000000  9017.944336  -67447.882812  -58329.046875  9978.630859  -48350.414062  299.999115  544.047302   48.204529  872.460876  -46608.648438  1632.801880
 1479.000000  9139.525391  -67426.093750  -58183.117188  9827.936523  -48355.179688  295.468597  733.661133   48.024704  875.727783  -46619.910156  255.076126
 1480.000000  9211.806641  -67802.640625  -58491.195312  10181.041016  -48310.156250  306.084381  663.571472   48.155800  873.343750  -46570.152344  777.833374
 1481.000000  8762.180664  -67176.609375  -58316.343750  9968.138672  -48348.203125  299.683655  359.896454   48.034100  875.556458  -46612.593750  3324.179443
 1482.000000  9203.297852  -67653.125000  -58352.312500  9852.720703  -48499.593750  296.213715  767.042786   48.017750  875.854614  -46764.578125  -2419.140869
 1483.000000  9031.673828  -67512.640625  -58373.781250  10015.338867  -48358.441406  301.102692  583.316895   48.035751  875.526367  -46622.773438  495.347748
 1484.000000  8995.039062  -67522.312500  -58431.691406  9968.613281  -48463.078125  299.697937  508.026276   48.106571  874.237488  -46724.851562  1050.789795
 1485.000000  9186.867188  -67781.320312  -58500.398438  10131.412109  -48368.984375  304.592346  589.664734   48.164268  873.190186  -46628.671875  951.897949
 1486.000000  8972.281250  -67385.765625  -58311.656250  10037.456055  -48274.199219  301.767639  495.992157   48.187698  872.765625  -46533.042969  1585.103638
 1487.000000  8933.079102  -67021.859375  -57978.683594  9772.487305  -48206.195312  293.801575  536.469055   48.242214  871.779358  -46463.066406  300.797302
 1488.000000  8961.037109  -67248.265625  -58190.671875  9944.215820  -48246.457031  298.964447  609.205139   48.003994  876.105591  -46511.937500  2208.160156
 1489.000000  9098.130859  -67263.359375  -58057.535156  9782.073242  -48275.460938  294.089752  762.604187   48.021339  875.789124  -46540.312500  2308.684082
 1490.000000  8866.826172  -67333.164062  -58371.140625  10084.845703  -48286.296875  303.192352  406.312408   47.991325  876.336853  -46552.234375  1506.963501
 1491.000000  9107.506836  -67444.992188  -58230.789062  9821.058594  -48409.730469  295.261841  691.737000   48.019989  875.813721  -46674.632812  555.649109
 1492.000000  8852.878906  -66933.664062  -57984.140625  9692.561523  -48291.578125  291.398682  529.833740   48.026501  875.695007  -46556.246094  2141.438721
 1493.000000  8727.944336  -67033.039062  -58199.093750  9978.253906  -48220.839844  299.987762  327.677734   48.030025  875.630737  -46485.378906  1413.527100
 1494.000000  9007.188477  -67233.593750  -58130.519531  9797.115234  -48333.406250  294.541992  680.967834   47.970055  876.725403  -46600.113281  695.019836
 1495.000000  8978.960938  -67436.750000  -58360.011719  10015.234375  -48344.777344  301.099548  643.041809   47.877472  878.420776  -46614.828125  1588.893066
 1496.000000  9095.158203  -67719.531250  -58516.542969  10222.148438  -48294.394531  307.320251  567.393066   48.155159  873.355347  -46554.414062  1916.545532
 1497.000000  9059.003906  -67317.125000  -58168.925781  9794.511719  -48374.414062  294.463715  645.088928   48.165321  873.171082  -46634.066406  334.161316
 1498.000000  9001.456055  -67187.328125  -58088.734375  9812.933594  -48275.800781  295.017548  598.060120   48.135971  873.703491  -46536.511719  2764.765625
 1499.000000  9135.757812  -67482.171875  -58244.066406  9896.900391  -48347.164062  297.541962  642.206238   48.131096  873.791992  -46608.050781  246.081909
 1500.000000  8972.646484  -67481.710938  -58410.023438  10058.332031  -48351.691406  302.395264  510.113037   48.043118  875.392090  -46615.757812  1517.688232
 1501.000000  8902.565430  -67463.070312  -58453.250000  10183.785156  -48269.464844  306.166901  372.092804   48.257980  871.494568  -46525.769531  220.595108
 1502.000000  9038.635742  -67463.820312  -58324.777344  10091.181641  -48233.593750  303.382874  623.184082   48.096024  874.429199  -46495.750000  2303.100342
 1503.000000  9245.835938  -67370.117188  -58017.843750  9725.103516  -48292.742188  292.377014  939.371765   48.220371  872.174255  -46550.402344  1713.778198
 1504.000000  9122.839844  -67617.929688  -58408.484375  10085.769531  -48322.714844  303.220154  669.468933   48.122448  873.949036  -46583.914062  1088.117676
 1505.000000  9317.751953  -67679.328125  -58257.464844  9848.740234  -48408.726562  296.094055  882.281738   47.995659  876.257690  -46674.507812  513.413574
 1506.000000  9303.869141  -67734.515625  -58326.718750  9956.983398  -48369.734375  299.348297  943.288879   48.115814  874.069519  -46631.175781  577.974182
 1507.000000  9140.630859  -67588.078125  -58335.121094  10062.919922  -48272.203125  302.533173  625.467102   48.090858  874.523071  -46534.542969  1333.509277
 1508.000000  9030.753906  -67310.796875  -58169.644531  9845.199219  -48324.445312  295.987610  592.362000   48.111725  874.143799  -46586.031250  -133.457901
 1509.000000  8996.968750  -67313.539062  -58211.914062  10049.007812  -48162.906250  302.114929  550.539856   48.208656  872.386230  -46420.992188  -745.165466
 1510.000000  8946.433594  -67453.187500  -58412.515625  10030.405273  -48382.109375  301.555664  415.466705   48.319687  870.381592  -46636.183594  2573.345215
 1511.000000  9009.107422  -67432.304688  -58317.648438  10015.150391  -48302.500000  301.097046  558.632507   48.118153  874.027039  -46563.855469  2447.728027
 1512.000000  9191.373047  -67794.546875  -58508.199219  10112.517578  -48395.679688  304.024292  623.646606   48.163265  873.208374  -46655.406250  -2284.905762
 1513.000000  9026.240234  -67567.250000  -58439.308594  10002.834961  -48436.472656  300.726776  580.664612   48.116497  874.057129  -46697.886719  4481.461914
 1514.000000  9156.484375  -67302.859375  -58048.335938  9649.046875  -48399.289062  290.090454  748.699707   48.100327  874.350952  -46661.289062  2286.715820
 1515.000000  9128.068359  -67547.492188  -58314.425781  9906.949219  -48407.476562  297.844055  697.577881   48.104755  874.270447  -46669.316406  -78.225395
 1516.000000  9118.013672  -67395.281250  -58176.203125  9826.552734  -48349.648438  295.427002  732.010742   48.145550  873.529663  -46610.015625  -200.792740
 1517.000000  9077.502930  -67614.656250  -58438.058594  9999.653320  -48438.406250  300.631134  574.471008   48.164181  873.191772  -46698.097656  2741.106689
 1518.000000  9258.583984  -67783.937500  -58430.632812  9961.069336  -48469.562500  299.471130  734.127686   48.229942  872.001160  -46726.878906  1044.725830
 1519.000000  9200.832031  -67595.765625  -58297.550781  9897.451172  -48400.101562  297.558502  681.055359   48.294117  870.842407  -46655.097656  2312.848633
 1520.000000  9007.742188  -67371.187500  -58264.726562  9903.639648  -48361.085938  297.744568  582.997803   48.025623  875.710999  -46625.785156  -905.946289
 1521.000000  9146.982422  -67728.796875  -58474.906250  10114.869141  -48360.039062  304.095001  582.233215   48.151394  873.423645  -46620.191406  733.841431
 1522.000000  9156.279297  -67685.343750  -58416.570312  10030.375000  -48386.195312  301.554749  686.712585   48.057617  875.127991  -46649.738281  -95.537285
 1523.000000  8863.003906  -67316.359375  -58359.484375  10002.722656  -48356.761719  300.723419  404.218414   48.105804  874.251404  -46618.562500  -535.817078
 1524.000000  9060.167969  -67360.929688  -58211.593750  9884.002930  -48327.589844  297.154205  683.539124   48.121853  873.959839  -46588.812500  -755.615967
 1525.000000  9109.154297  -67512.156250  -58299.363281  9970.536133  -48328.828125  299.755737  689.134949   48.072678  874.853821  -46591.828125  476.464020
 1526.000000  9001.717773  -67367.765625  -58270.128906  9855.945312  -48414.183594  296.310669  564.575684   47.961452  876.882690  -46681.199219  -605.521057
 1527.000000  8969.285156  -67597.421875  -58530.027344  10144.572266  -48385.453125  304.988007  425.395233   48.138794  873.652283  -46646.062500  -936.849548
 1528.000000  9120.830078  -67523.953125  -58299.558594  9983.418945  -48316.140625  300.143066  711.084656   48.082829  874.669128  -46578.773438  1315.418335
 1529.000000  9322.722656  -67616.515625  -58196.828125  9932.417969  -48264.410156  298.609741  908.023438   48.115360  874.077759  -46525.867188  752.972229
 1530.000000  9027.530273  -67371.203125  -58239.519531  9859.677734  -48379.843750  296.422882  622.826965   48.143154  873.573120  -46640.296875  -96.137260
 1531.000000  8984.070312  -67355.859375  -58268.855469  9739.653320  -48529.203125  292.814453  557.667542   48.070297  874.897156  -46792.289062  1340.632202
 1532.000000  9231.119141  -67693.937500  -58364.343750  9909.960938  -48454.382812  297.934601  787.648926   48.023430  875.750977  -46719.160156  -70.078125
 1533.000000  8861.433594  -67389.468750  -58417.003906  10050.267578  -48366.734375  302.152802  277.151703   48.264256  871.381226  -46622.812500  726.604736
 1534.000000  9125.208008  -67422.781250  -58183.386719  9805.323242  -48378.062500  294.788757  721.588928   48.094643  874.454285  -46640.265625  1665.070679
 1535.000000  8959.544922  -67497.234375  -58429.835938  10041.420898  -48388.414062  301.886841  370.076416   48.272713  871.228577  -46644.183594  2105.206055
 1536.000000  9145.630859  -67406.140625  -58158.527344  9805.638672  -48352.890625  294.798248  703.745117   48.290325  870.910828  -46608.023438  643.799744
 1537.000000  8838.810547  -67229.281250  -58289.988281  9900.179688  -48389.808594  297.640533  369.564362   48.165791  873.162598  -46649.441406  2193.701904
 1538.000000  9143.000000  -67552.187500  -58312.332031  9861.116211  -48451.214844  296.466125  746.083008   48.086235  874.607178  -46713.722656  172.100327
 1539.000000  9232.548828  -67335.531250  -58000.746094  9709.554688  -48291.191406  291.909546  893.311523   48.147682  873.490967  -46551.480469  -298.474304
 1540.000000  9046.117188  -67648.820312  -58500.773438  10098.248047  -48402.523438  303.595306  497.939301   48.201050  872.523865  -46660.882812  4079.568359
 1541.000000  9172.869141  -67788.140625  -58516.269531  10058.825195  -48457.445312  302.410065  655.498596   48.124588  873.910156  -46718.566406  -419.318909
 1542.000000  8946.333984  -67426.867188  -58368.296875  10040.214844  -48328.082031  301.850586  445.714111   48.128021  873.847839  -46589.082031  -138.251022
 1543.000000  9217.154297  -67523.195312  -58207.238281  9867.495117  -48339.742188  296.657898  800.638855   48.196541  872.605469  -46598.265625  -1029.451660
 1544.000000  9104.859375  -67464.796875  -58258.558594  9848.595703  -48409.960938  296.089722  616.779114   48.133907  873.740967  -46670.746094  148.349701
 1545.000000  9133.469727  -67601.609375  -58362.417969  9971.791016  -48390.625000  299.793457  622.940674   48.211597  872.333008  -46648.605469  2472.428467
 1546.000000  9055.618164  -67545.421875  -58393.117188  10104.707031  -48288.410156  303.789490  562.202698   48.172535  873.040344  -46547.800781  1627.904907
 1547.000000  9242.048828  -67678.648438  -58337.292969  9973.791992  -48363.500000  299.853638  772.188538   48.002926  876.125061  -46629.019531  -307.543030
 1548.000000  9148.466797  -67360.312500  -58114.328125  9769.557617  -48344.769531  293.713501  644.503784   48.289436  870.926819  -46599.937500  654.426758
 1549.000000  8992.836914  -67427.335938  -58326.476562  10059.587891  -48266.890625  302.433014  515.053406   48.131435  873.785828  -46527.765625  1281.197632
 1550.000000  9124.648438  -67565.687500  -58338.054688  9991.089844  -48346.964844  300.373718  694.348083   48.004623  876.094055  -46612.421875  -2320.299561
 1551.000000  9337.336914  -67597.218750  -58158.371094  9847.136719  -48311.234375  296.045837  961.449646   48.172306  873.044495  -46570.632812  2406.457031
 1552.000000  8687.931641  -67189.257812  -58396.531250  10248.032227  -48148.500000  308.098419  116.358582   48.301834  870.703308  -46403.218750  544.166870
 1553.000000  9340.235352  -67803.140625  -58359.621094  9903.045898  -48456.574219  297.726715  892.036926   48.144913  873.541260  -46716.960938  1652.277466
 1554.000000  9056.646484  -67490.046875  -58331.007812  9944.572266  -48386.437500  298.975159  532.915955   48.172882  873.034058  -46645.816406  1526.630493
 1555.000000  9016.411133  -67455.929688  -58337.972656  9939.515625  -48398.457031  298.823151  475.843964   48.152641  873.401001  -46658.566406  399.017853
 1556.000000  9023.958984  -67526.906250  -58407.812500  10032.095703  -48375.718750  301.606476  532.469299   48.213333  872.301575  -46633.636719  376.411377
 1557.000000  8989.820312  -67517.890625  -58429.226562  10113.705078  -48315.523438  304.059998  505.966888   48.077446  874.767090  -46578.351562  -815.476929
 1558.000000  9138.509766  -67582.734375  -58348.703125  10001.671875  -48347.031250  300.691803  658.250732   48.202034  872.506042  -46605.355469  1184.678833
 1559.000000  9074.644531  -67545.429688  -58375.519531  10011.740234  -48363.781250  300.994507  574.456055   48.193794  872.655212  -46622.402344  3335.848877
 1560.000000  9115.255859  -67391.664062  -58181.535156  9929.539062  -48251.996094  298.523193  761.244141   48.166367  873.152161  -46511.609375  1497.312012
 1561.000000  9260.060547  -67658.531250  -58289.667969  9915.328125  -48374.339844  298.095947  831.079529   48.168377  873.115723  -46633.878906  -1349.364502
 1562.000000  9092.994141  -67573.031250  -58380.816406  10042.558594  -48338.257812  301.921051  570.569885   48.187298  872.772888  -46597.113281  3410.923584
 1563.000000  9163.544922  -67838.812500  -58577.242188  10233.644531  -48343.597656  307.665863  637.789429   48.209339  872.373840  -46601.656250  899.100403
 1564.000000  9320.193359  -67943.835938  -58522.949219  10046.231445  -48476.718750  302.031464  754.311768   48.183331  872.844727  -46735.718750  2111.963135
 1565.000000  8788.361328  -67339.656250  -58451.113281  10130.662109  -48320.453125  304.569794  201.670731   48.292992  870.862732  -46575.492188  2597.791260
 1566.000000  9004.318359  -67516.492188  -58406.007812  9879.531250  -48526.476562  297.019745  477.926910   48.184162  872.829651  -46785.445312  1885.518066
 1567.000000  9069.523438  -67503.781250  -58323.863281  9885.191406  -48438.671875  297.189941  551.144958   48.282803  871.046509  -46694.078125  1719.137573
 1568.000000  9072.956055  -67546.742188  -58380.855469  9868.922852  -48511.933594  296.700836  545.921448   48.225212  872.086731  -46769.421875  1575.045166
 1569.000000  9212.291992  -67623.304688  -58312.269531  9895.043945  -48417.226562  297.486145  669.999207   48.202019  872.506348  -46675.550781  2134.067871
 1570.000000  9083.839844  -67515.109375  -58333.503906  9935.163086  -48398.339844  298.692291  547.290588   48.229687  872.005798  -46655.664062  2451.311768
 1571.000000  9055.427734  -67449.875000  -58276.796875  9890.218750  -48386.578125  297.341064  606.031067   48.103561  874.292175  -46648.460938  1444.544556
 1572.000000  9195.107422  -67569.476562  -58276.757812  9876.926758  -48399.832031  296.941467  731.575500   48.118587  874.019165  -46661.171875  1000.168335
 1573.000000  9044.626953  -67421.265625  -58277.480469  9916.946289  -48360.535156  298.144653  581.185303   48.204376  872.463684  -46618.773438  2752.876953
 1574.000000  9006.906250  -67560.492188  -58454.710938  9976.603516  -48478.109375  299.938141  467.307343   48.122871  873.941345  -46739.292969  -2174.299072
 1575.000000  8949.303711  -67348.234375  -58286.796875  10017.014648  -48269.781250  301.153076  489.091309   48.171635  873.056641  -46529.203125  1317.017090
 1576.000000  9209.549805  -67510.695312  -58200.105469  9783.804688  -48416.300781  294.141815  760.510986   48.188347  872.753906  -46675.121094  1680.301147
 1577.000000  8787.527344  -67261.093750  -58371.734375  10038.492188  -48333.242188  301.798798  268.843048   48.193027  872.669128  -46591.890625  -510.053589
 1578.000000  9029.224609  -67357.773438  -58238.390625  9829.069336  -48409.320312  295.502655  548.032532   48.219357  872.192627  -46667.019531  -1465.846802
 1579.000000  9018.618164  -67196.390625  -58076.007812  9634.619141  -48441.390625  289.656677  633.734375   48.055592  875.164917  -46705.007812  1696.371582
 1580.000000  9032.374023  -67574.500000  -58434.609375  10060.314453  -48374.296875  302.454865  490.170319   48.166626  873.147461  -46633.902344  836.650452
 1581.000000  9035.867188  -67418.164062  -58276.726562  9915.052734  -48361.671875  298.087677  605.298828   48.049232  875.280701  -46625.515625  1194.359375
 1582.000000  9330.744141  -67858.218750  -58432.281250  10047.273438  -48385.007812  302.062775  824.128723   48.053230  875.207886  -46648.710938  1995.893555
 1583.000000  9045.244141  -67330.562500  -58177.917969  9793.962891  -48383.953125  294.447205  554.802551   48.253494  871.575562  -46640.417969  -1171.846436
 1584.000000  9155.982422  -67409.476562  -58157.667969  9793.806641  -48363.859375  294.442535  717.224426   48.083530  874.656372  -46626.464844  2751.759033
 1585.000000  9070.541992  -67624.617188  -58457.277344  10004.648438  -48452.628906  300.781311  578.478699   48.014034  875.922363  -46717.746094  -1034.575562
 1586.000000  9144.101562  -67611.921875  -58374.628906  10023.765625  -48350.863281  301.356049  596.012939   48.190964  872.706482  -46609.585938  -976.188965
 1587.000000  8959.514648  -67266.390625  -58188.691406  9829.404297  -48359.289062  295.512726  502.147125   48.055328  875.169678  -46622.914062  2547.395508
 1588.000000  9160.821289  -67676.625000  -58416.671875  10040.371094  -48376.300781  301.855286  662.956726   48.237293  871.868286  -46633.351562  -1200.543945
 1589.000000  9260.732422  -67762.265625  -58414.789062  9969.118164  -48445.671875  299.713104  706.908447   48.202396  872.499512  -46703.984375  1313.811646
 1590.000000  9004.169922  -67199.421875  -58095.695312  9670.075195  -48425.621094  290.722626  640.954041   48.123913  873.922424  -46686.769531  -1205.108887
 1591.000000  8966.236328  -67709.335938  -58649.332031  10210.416992  -48438.914062  306.967560  393.581879   48.136539  873.693176  -46699.605469  534.098206
 1592.000000  8953.701172  -67326.757812  -58276.785156  9959.035156  -48317.750000  299.409973  505.334351   48.173897  873.015686  -46577.089844  165.287140
 1593.000000  9348.690430  -67681.812500  -58233.835938  9938.441406  -48295.394531  298.790833  936.226074   48.150074  873.447571  -46555.597656  1492.467285
 1594.000000  8978.066406  -67387.812500  -58315.980469  9994.900391  -48321.078125  300.488220  527.209167   48.201778  872.510681  -46579.410156  1951.018311
 1595.000000  9130.703125  -67712.203125  -58480.144531  10051.335938  -48428.808594  302.184937  615.931519   48.156654  873.328247  -46688.773438  612.904724
 1596.000000  8823.942383  -67445.390625  -58527.828125  10163.789062  -48364.039062  305.565735  288.536743   48.262917  871.405396  -46620.164062  897.536743
 1597.000000  9076.744141  -67614.734375  -58437.039062  10077.992188  -48359.046875  302.986328  589.203796   48.128193  873.844727  -46620.039062  1391.392944
 1598.000000  9075.267578  -67467.218750  -58296.445312  9899.591797  -48396.851562  297.622864  595.043274   48.251961  871.603271  -46653.371094  1674.836914
 1599.000000  8964.498047  -67563.703125  -58498.648438  10143.261719  -48355.386719  304.948578  364.369781   48.163185  873.209839  -46615.113281  2105.364746
 1600.000000  9066.087891  -67478.773438  -58319.230469  9865.583984  -48453.648438  296.600433  672.571838   47.997238  876.228882  -46719.371094  1933.270630
 1601.000000  9044.146484  -67429.984375  -58285.277344  9871.009766  -48414.265625  296.763580  639.848877   48.124634  873.909302  -46675.386719  2719.674072
 1602.000000  8703.982422  -66961.179688  -58156.816406  9938.232422  -48218.585938  298.784546  254.786545   48.146214  873.517639  -46478.925781  240.282516
 1603.000000  9106.104492  -67656.398438  -58444.234375  10155.210938  -48289.023438  305.307831  617.251160   48.063046  875.029175  -46552.371094  -65.612732
 1604.000000  9026.195312  -67422.218750  -58300.742188  9957.259766  -48343.484375  299.356598  562.208191   48.159184  873.282410  -46603.355469  -945.505737
 1605.000000  8866.583008  -67429.500000  -58468.769531  10154.787109  -48313.984375  305.295105  292.174316   48.168026  873.122070  -46573.539062  1628.306885
 1606.000000  8957.676758  -67226.242188  -58168.480469  9854.952148  -48313.527344  296.280823  546.475037   48.136955  873.685669  -46574.203125  1665.936157
 1607.000000  9158.977539  -67795.593750  -58531.808594  10079.888672  -48451.921875  303.043335  605.879883   48.174721  873.000732  -46711.234375  2681.532715
 1608.000000  9176.533203  -67515.640625  -58231.785156  9810.908203  -48420.875000  294.956665  759.501709   48.096432  874.421753  -46683.015625  1716.505493
 1609.000000  9067.573242  -67647.015625  -58476.140625  9957.205078  -48518.937500  299.354950  565.887085   47.947502  877.137817  -46786.457031  817.521423
 1610.000000  8958.326172  -67437.406250  -58386.785156  10057.517578  -48329.265625  302.370758  392.331299   48.226395  872.065308  -46586.710938  747.423157
 1611.000000  9092.996094  -67706.765625  -58512.070312  10050.617188  -48461.453125  302.163300  559.864563   48.244537  871.737366  -46718.242188  3655.424316
 1612.000000  9108.139648  -67655.828125  -58453.425781  9967.565430  -48485.859375  299.666443  596.100525   48.168480  873.113831  -46745.394531  -4202.080078
 1613.000000  9105.107422  -67497.781250  -58298.375000  9902.320312  -48396.054688  297.704895  742.454895   47.987896  876.399475  -46662.117188  784.624939
 1614.000000  8988.291992  -67600.812500  -58519.273438  10115.246094  -48404.027344  304.106323  390.120575   48.183224  872.846680  -46663.031250  117.983200
 1615.000000  8960.055664  -67516.515625  -58451.753906  10074.977539  -48376.777344  302.895691  460.473358   48.115757  874.070557  -46638.218750  271.268921
 1616.000000  9064.102539  -67579.179688  -58419.914062  10040.923828  -48378.992188  301.871887  554.286194   48.109589  874.182617  -46640.656250  385.576904
 1617.000000  9318.354492  -67774.593750  -58365.902344  9860.161133  -48505.742188  296.437408  816.863342   48.140541  873.620544  -46766.289062  1011.156494
 1618.000000  9168.888672  -67811.265625  -58546.160156  10117.482422  -48428.679688  304.173553  570.662170   48.206089  872.432678  -46686.859375  307.040680
 1619.000000  9186.126953  -67581.335938  -58299.328125  10041.895508  -48257.433594  301.901093  720.233459   48.212353  872.319336  -46515.386719  -601.015503
 1620.000000  9123.921875  -67441.734375  -58211.414062  9872.369141  -48339.046875  296.804443  701.713806   48.138847  873.651306  -46599.656250  2079.334961
 1621.000000  9137.324219  -67457.000000  -58223.082031  9856.225586  -48366.855469  296.319092  664.013855   48.355621  869.734802  -46619.628906   68.963196
 1622.000000  9187.128906  -67579.062500  -58298.878906  9933.951172  -48364.929688  298.655853  691.448914   48.182545  872.858948  -46623.957031  117.385536
 1623.000000  9204.334961  -67890.734375  -58592.636719  10213.310547  -48379.328125  307.054565  628.430664   48.151409  873.423401  -46639.480469  1377.211914
 1624.000000  8942.816406  -67493.695312  -58456.507812  10163.091797  -48293.414062  305.544769  363.012787   48.302544  870.690491  -46548.105469   87.385765
 1625.000000  9071.255859  -67443.335938  -58274.937500  9873.641602  -48401.296875  296.842682  556.544617   48.195072  872.632080  -46659.871094  -170.279007
 1626.000000  9113.289062  -67793.796875  -58583.062500  10158.609375  -48424.453125  305.410004  456.583160   48.306156  870.625427  -46679.015625  1698.842407
 1627.000000  9052.719727  -67575.437500  -58424.597656  10103.034180  -48321.562500  303.739197  534.874329   48.135906  873.704651  -46582.277344  2604.373779
 1628.000000  9023.230469  -67600.718750  -58472.574219  10067.837891  -48404.734375  302.681030  462.096466   48.134392  873.732178  -46665.503906  872.867737
 1629.000000  9030.073242  -67342.046875  -58205.542969  9871.343750  -48334.199219  296.773621  564.872131   48.122570  873.946838  -46595.394531  -1427.905273
 1630.000000  9032.233398  -67362.093750  -58234.488281  9904.683594  -48329.804688  297.775940  573.908630   48.172653  873.038208  -46589.191406  494.493805
 1631.000000  8922.531250  -67365.671875  -58341.261719  10006.935547  -48334.328125  300.850067  324.340088   48.219585  872.188477  -46592.019531  1444.724731
 1632.000000  9152.080078  -67463.992188  -58205.617188  9876.518555  -48329.097656  296.929199  735.223816   48.160656  873.255676  -46588.917969  -492.800842
 1633.000000  9243.492188  -67654.320312  -58298.910156  9986.683594  -48312.226562  300.241211  758.372559   48.134106  873.737366  -46573.003906  1792.982910
 1634.000000  8971.361328  -67303.625000  -58221.378906  9887.547852  -48333.832031  297.260773  511.909180   48.194534  872.641846  -46592.425781  2112.093994
 1635.000000  9185.582031  -67652.734375  -58368.550781  9964.523438  -48404.027344  299.574982  751.159363   48.055462  875.167236  -46667.648438  -40.067047
 1636.000000  9176.504883  -67691.984375  -58413.906250  10127.349609  -48286.554688  304.470215  687.811462   48.176636  872.966003  -46545.796875  2679.251465
 1637.000000  9231.271484  -67494.218750  -58161.445312  9800.424805  -48361.019531  294.641479  761.393860   48.186901  872.780090  -46619.890625  818.276489
 1638.000000  8733.404297  -67302.625000  -58471.019531  10101.695312  -48369.324219  303.698944  127.441689   48.318340  870.405884  -46623.445312  1207.804565
 1639.000000  9116.264648  -67608.070312  -58410.394531  10062.184570  -48348.210938  302.511078  598.499268   48.099010  874.374878  -46610.257812  998.503052
 1640.000000  9037.396484  -67459.679688  -58328.929688  9936.886719  -48392.042969  298.744080  590.444763   48.096893  874.413391  -46654.167969  1675.012085
 1641.000000  9211.028320  -67473.531250  -58154.843750  9804.236328  -48350.609375  294.756073  875.193848   48.079269  874.733887  -46613.371094  -268.135925
 1642.000000  9148.458984  -67545.484375  -58291.175781  9846.619141  -48444.554688  296.030273  625.334229   48.162327  873.225403  -46704.312500  1889.800781
 1643.000000  8863.062500  -67422.679688  -58461.144531  10194.772461  -48266.371094  306.497223  345.130219   48.137222  873.680786  -46527.039062  2737.306641
 1644.000000  8919.472656  -67484.914062  -58459.058594  10042.122070  -48416.937500  301.907928  356.780609   48.149036  873.466431  -46677.175781  -232.086609
 1645.000000  9071.654297  -67389.984375  -58203.949219  9764.714844  -48439.234375  293.567902  665.702209   48.039970  875.449463  -46703.414062  -852.192261
 1646.000000  8897.802734  -67320.859375  -58324.625000  10032.036133  -48292.589844  301.604675  359.913696   48.253914  871.567993  -46549.039062  1804.215332
 1647.000000  9099.580078  -67483.281250  -58287.914062  9919.883789  -48368.031250  298.232910  618.507141   48.161682  873.237061  -46627.812500  -1844.447266
 1648.000000  8967.694336  -67590.093750  -58519.503906  10115.043945  -48404.460938  304.100250  376.419312   48.268494  871.304749  -46660.382812  -1263.655884
 1649.000000  8857.936523  -67242.734375  -58269.847656  9919.304688  -48350.542969  298.215515  346.665283   48.222218  872.140869  -46608.136719  505.287384
 1650.000000  9040.950195  -67551.531250  -58401.476562  9980.420898  -48421.054688  300.052917  517.389709   48.217632  872.223816  -46678.816406  1777.602539
 1651.000000  9190.316406  -67702.742188  -58414.449219  10048.215820  -48366.234375  302.091125  638.214172   48.126419  873.876892  -46627.289062  -798.321777
 1652.000000  9145.996094  -67538.515625  -58286.046875  9834.416016  -48451.632812  295.663422  632.539429   48.238556  871.845459  -46708.636719  2831.013184
 1653.000000  9206.472656  -67863.796875  -58562.707031  10061.308594  -48501.398438  302.484741  672.880615   48.198624  872.567810  -46759.847656  770.363586
 1654.000000  9216.153320  -67737.031250  -58421.460938  9998.845703  -48422.617188  300.606842  633.481750   48.221714  872.149963  -46680.230469  168.050812
 1655.000000  8953.720703  -67591.265625  -58540.335938  10062.894531  -48477.441406  302.532410  313.439606   48.214458  872.281189  -46735.316406  2997.229980
 1656.000000  9243.376953  -67706.820312  -58365.773438  9966.691406  -48399.082031  299.640167  744.739319   48.158806  873.289246  -46658.968750  2011.932007
 1657.000000  8917.160156  -67507.578125  -58484.773438  10015.426758  -48469.347656  301.105347  372.974335   48.174282  873.008667  -46728.675781  648.405029
 1658.000000  8920.018555  -67152.781250  -58133.343750  9718.241211  -48415.101562  292.170715  513.242981   48.151096  873.429077  -46675.265625  -2162.975586
 1659.000000  9020.283203  -67557.609375  -58430.234375  9953.917969  -48476.316406  299.256134  601.043274   48.087357  874.586792  -46738.785156  2082.281738
 1660.000000  9118.300781  -67599.625000  -58376.003906  9996.712891  -48379.289062  300.542725  640.787048   48.145397  873.532471  -46639.660156  1667.432739
 1661.000000  9169.140625  -67693.218750  -58416.984375  10025.103516  -48391.882812  301.396271  606.744263   48.154819  873.361511  -46651.914062  -1465.153442
 1662.000000  9050.282227  -67373.718750  -58220.917969  9969.006836  -48251.910156  299.709778  608.313232   48.230312  871.994507  -46509.210938  1109.150635
 1663.000000  9063.001953  -67455.312500  -58291.660156  9976.435547  -48315.226562  299.933105  650.486755   47.970387  876.719360  -46581.921875  2195.250000
 1664.000000  8941.944336  -67328.671875  -58288.847656  9937.747070  -48351.101562  298.769958  487.271606   48.039192  875.463623  -46615.308594  -1069.822754
 1665.000000  9117.914062  -67583.656250  -58350.402344  9988.290039  -48362.113281  300.289490  670.417725   48.021500  875.786194  -46626.960938  866.362183
 1666.000000  9090.074219  -67235.093750  -58044.582031  9791.656250  -48252.925781  294.377869  672.838867   48.198475  872.570496  -46511.378906  858.700378
 1667.000000  9195.175781  -67536.031250  -58237.750000  9900.396484  -48337.351562  297.647064  740.184753   48.159313  873.280029  -46597.218750  2024.430054
 1668.000000  9070.896484  -67430.890625  -58262.820312  9835.078125  -48427.742188  295.683319  657.242188   48.035233  875.535828  -46692.093750  2685.280762
 1669.000000  9151.855469  -67595.750000  -58347.234375  9947.821289  -48399.414062  299.072845  626.646423   48.192944  872.670654  -46658.066406  1137.490601
 1670.000000  9058.757812  -67531.828125  -58375.773438  10036.919922  -48338.851562  301.751526  610.502869   48.151165  873.427795  -46599.015625  2551.258301
 1671.000000  9048.714844  -67492.812500  -58344.601562  10040.456055  -48304.144531  301.857819  594.991760   48.187668  872.766174  -46562.988281  1278.331055
 1672.000000  9307.449219  -67815.406250  -58409.730469  10017.362305  -48392.367188  301.163544  812.039612   48.146126  873.519226  -46652.710938  -547.578613
 1673.000000  9057.828125  -67438.203125  -58269.398438  9920.147461  -48349.250000  298.240845  603.667664   48.207806  872.401611  -46607.367188  -20.265701
 1674.000000  9063.864258  -67408.507812  -58238.031250  9901.530273  -48336.500000  297.681152  650.451660   48.173462  873.023560  -46595.855469  -562.543152
 1675.000000  9071.520508  -67424.093750  -58260.468750  9913.015625  -48347.453125  298.026428  670.132568   48.039337  875.460999  -46611.656250  269.254028
 1676.000000  9082.877930  -67469.406250  -58275.539062  9880.716797  -48394.820312  297.055389  626.838684   48.154514  873.367065  -46654.863281  476.172882
 1677.000000  9132.416992  -67575.390625  -58345.757812  9892.439453  -48453.320312  297.407837  597.357178   48.148899  873.468933  -46713.566406  217.286728
 1678.000000  8974.628906  -67575.757812  -58504.906250  10165.634766  -48339.273438  305.621216  479.683502   48.025074  875.721008  -46603.992188  989.778320
 1679.000000  9141.827148  -67520.460938  -58283.398438  10009.416992  -48273.980469  300.924652  755.603760   48.099739  874.361633  -46536.000000  141.739609
 1680.000000  9206.257812  -67629.656250  -58315.632812  9967.847656  -48347.785156  299.674927  778.261414   48.065647  874.981812  -46611.039062  1197.432007
 1681.000000  9081.063477  -67531.546875  -58354.453125  9979.984375  -48374.468750  300.039795  667.506287   48.059521  875.093323  -46637.941406  1343.815918
 1682.000000  9087.132812  -67569.875000  -58382.804688  10091.939453  -48290.867188  303.405640  609.140076   48.124699  873.908142  -46551.984375  883.571899
 1683.000000  9190.769531  -67732.078125  -58445.207031  10032.080078  -48413.125000  301.606018  683.071960   48.106316  874.242126  -46674.906250  -353.477814
 1684.000000  8966.274414  -67571.187500  -58511.425781  10179.496094  -48331.929688  306.037933  372.771210   48.078457  874.748657  -46594.718750  -391.303040
 1685.000000  9073.408203  -67573.875000  -58391.296875  10091.728516  -48299.570312  303.399292  573.740784   48.206062  872.433167  -46557.750000  762.709045
 1686.000000  8915.283203  -67373.687500  -58355.617188  9980.568359  -48375.046875  300.057343  410.645416   48.054733  875.180542  -46638.695312  1802.871948
 1687.000000  8943.536133  -67302.718750  -58264.769531  9905.380859  -48359.390625  297.796906  532.188049   48.085648  874.617859  -46621.921875  1773.726440
 1688.000000  9196.357422  -67806.132812  -58505.058594  10034.089844  -48470.968750  301.666443  685.384827   48.124485  873.912048  -46732.093750  -704.073730
 1689.000000  9085.560547  -67594.125000  -58400.886719  10082.644531  -48318.242188  303.126190  584.444885   48.078751  874.743347  -46581.019531  1046.195435
 1690.000000  8957.305664  -67567.203125  -58518.246094  10124.014648  -48394.230469  304.369934  398.500336   48.130520  873.802429  -46655.140625  712.209900
 1691.000000  8916.669922  -67582.234375  -58561.984375  10090.085938  -48471.898438  303.349915  394.474945   48.009995  875.996094  -46737.160156  192.087982
 1692.000000  9143.675781  -67559.601562  -58311.761719  9834.695312  -48477.066406  295.671814  737.473328   48.094349  874.459656  -46739.281250  -970.303650
 1693.000000  9348.087891  -67781.187500  -58336.210938  10052.220703  -48283.992188  302.211517  867.798279   48.263706  871.391174  -46540.089844  -120.848518
 1694.000000  9011.177734  -67558.703125  -58456.960938  9998.369141  -48458.593750  300.592529  541.495789   48.129887  873.813965  -46719.523438  658.107178
 1695.000000  8923.356445  -67231.031250  -58210.113281  10022.187500  -48187.925781  301.308594  505.349152   48.151173  873.427673  -46448.085938  -1887.256348
 1696.000000  9095.900391  -67608.109375  -58408.875000  9973.044922  -48435.828125  299.831177  532.669312   48.176235  872.973267  -46695.085938  -1812.311035
 1697.000000  9216.013672  -67549.734375  -58228.851562  9919.902344  -48308.949219  298.233490  777.584473   48.224331  872.102661  -46566.468750  507.548157
 1698.000000  9035.951172  -67415.085938  -58284.156250  9904.584961  -48379.570312  297.772980  567.095886   48.167648  873.128906  -46639.136719  1438.950317
 1699.000000  9238.222656  -67726.132812  -58386.785156  10087.890625  -48298.894531  303.283905  673.283936   48.164200  873.191406  -46558.585938  509.631531
 1700.000000  9148.985352  -67599.750000  -58355.906250  9932.574219  -48423.332031  298.614441  666.859863   48.122242  873.952759  -46684.539062  656.721191
 1701.000000  9037.406250  -67189.031250  -58043.953125  9671.232422  -48372.718750  290.757416  638.300049   48.166096  873.157043  -46632.339844  470.003235
 1702.000000  8809.623047  -67290.070312  -58377.285156  10067.093750  -48310.191406  302.658661  283.180664   48.187733  872.765015  -46569.031250  2327.723877
 1703.000000  9181.714844  -67586.953125  -58306.214844  9907.407227  -48398.808594  297.857819  744.720398   48.209900  872.363708  -46656.847656   12.725474
 1704.000000  9026.988281  -67393.000000  -58261.253906  9972.416016  -48288.835938  299.812256  571.613525   48.173706  873.019104  -46548.183594  -203.702301
 1705.000000  9075.702148  -67537.851562  -58367.718750  9953.340820  -48414.378906  299.238770  554.193604   48.124699  873.908142  -46675.496094  1183.151855
 1706.000000  8958.059570  -67397.750000  -58347.601562  9969.835938  -48377.765625  299.734680  490.883698   48.037739  875.490112  -46642.027344  -225.066483
 1707.000000  9077.591797  -67548.179688  -58375.593750  10047.857422  -48327.734375  302.080353  636.193604   48.101242  874.334290  -46589.699219  1200.574585
 1708.000000  9214.718750  -67728.671875  -58416.796875  9967.786133  -48449.011719  299.673065  696.828796   48.104572  874.273804  -46710.859375  1908.793335
 1709.000000  8777.957031  -67188.476562  -58302.335938  10053.464844  -48248.871094  302.248932  303.610077   48.279961  871.097778  -46504.378906  1706.109497
 1710.000000  9193.423828  -67397.390625  -58092.878906  9844.277344  -48248.601562  295.959869  785.022949   48.147121  873.501160  -46508.910156  869.431519
 1711.000000  8980.826172  -67321.968750  -58235.156250  10017.851562  -48217.304688  301.178253  625.455505   48.065266  874.988770  -46480.570312  -50.179420
 1712.000000  9300.781250  -67657.859375  -58252.289062  9995.369141  -48256.921875  300.502319  886.386414   48.197567  872.586914  -46515.406250  -629.966736
 1713.000000  9236.390625  -67582.843750  -58255.742188  9906.249023  -48349.492188  297.822998  814.816101   48.119099  874.009827  -46610.812500  133.566391
 1714.000000  9156.398438  -67477.375000  -58224.390625  9829.454102  -48394.937500  295.514221  728.787415   48.138100  873.664856  -46655.570312  1693.357666
 1715.000000  8876.363281  -67082.695312  -58105.839844  9722.960938  -48382.878906  292.312592  478.258270   48.096523  874.420105  -46645.015625  399.844971
 1716.000000  8946.257812  -67368.234375  -58327.550781  10001.373047  -48326.179688  300.682831  460.550201   48.172684  873.037659  -46585.566406  1751.216064
 1717.000000  8904.527344  -67595.859375  -58587.964844  10217.533203  -48370.429688  307.181488  372.961517   48.186749  872.782837  -46629.304688  345.789032
 1718.000000  9032.608398  -67554.031250  -58416.929688  9995.658203  -48421.273438  300.511017  531.389160   48.129791  873.815674  -46682.207031  -707.574951
 1719.000000  9222.609375  -67702.953125  -58380.910156  9963.847656  -48417.062500  299.554657  723.167969   48.097366  874.404785  -46679.167969  1815.141846
 1720.000000  9247.361328  -67639.343750  -58293.109375  9957.300781  -48335.808594  299.357849  756.551331   48.169693  873.091858  -46595.300781  420.067932
 1721.000000  9021.710938  -67363.953125  -58240.714844  9939.187500  -48301.527344  298.813263  608.827820   48.218143  872.214539  -46559.269531  -74.715271
 1722.000000  9223.449219  -67676.609375  -58357.867188  10012.854492  -48345.011719  301.028015  706.205017   48.250198  871.635071  -46601.597656  425.080261
 1723.000000  9385.705078  -67975.570312  -58496.871094  10064.834961  -48432.035156  302.590759  814.913269   48.208458  872.389771  -46690.128906  -1782.377563
 1724.000000  9160.814453  -67634.921875  -58379.207031  10015.588867  -48363.617188  301.110229  582.535400   48.186234  872.792175  -46622.511719  822.386841
 1725.000000  9048.191406  -67532.906250  -58381.054688  9945.886719  -48435.167969  299.014679  496.695068   48.283508  871.033752  -46690.546875  -2952.265381
 1726.000000  9228.964844  -67529.515625  -58195.257812  9810.272461  -48384.984375  294.937561  694.574402   48.324585  870.293396  -46638.878906  -115.037521
 1727.000000  9096.923828  -67602.375000  -58413.703125  10020.904297  -48392.796875  301.270020  517.590759   48.332928  870.143188  -46646.390625  409.710052
 1728.000000  9104.968750  -67372.179688  -58150.351562  9916.908203  -48233.445312  298.143463  651.867371   48.210526  872.352356  -46491.460938  1227.236938
 1729.000000  9127.986328  -67624.687500  -58395.363281  10017.958008  -48377.406250  301.181458  540.675354   48.223053  872.125732  -46634.972656  -1625.489502
 1730.000000  8992.958984  -67486.539062  -58394.832031  10010.506836  -48384.324219  300.957428  465.092133   48.156322  873.334290  -46644.300781  755.093140
 1731.000000  9131.027344  -67431.687500  -58206.628906  9820.966797  -48385.664062  295.259064  769.869690   47.981220  876.521423  -46651.968750  1203.181274
 1732.000000  9056.610352  -67586.937500  -58420.257812  10066.541016  -48353.718750  302.642059  558.899841   48.119617  874.000427  -46615.019531  559.846069
 1733.000000  9123.664062  -67581.828125  -58357.812500  10135.362305  -48222.449219  304.711090  610.882019   48.360710  869.643250  -46475.039062  261.141296
 1734.000000  9172.266602  -67546.234375  -58270.992188  9842.576172  -48428.414062  295.908722  777.654480   48.064045  875.010986  -46691.722656  2341.532471
 1735.000000  9159.850586  -67497.281250  -58241.230469  9886.298828  -48354.929688  297.223206  749.194763   48.141678  873.599915  -46615.433594  -1476.576294
 1736.000000  9015.582031  -67257.703125  -58143.753906  9848.665039  -48295.089844  296.091797  598.565979   48.188755  872.746460  -46553.894531  332.273193
 1737.000000  9256.111328  -67485.593750  -58127.421875  9750.706055  -48376.714844  293.146729  893.735901   48.117310  874.042358  -46638.101562  518.039429
 1738.000000  9110.166016  -67399.812500  -58185.777344  9797.630859  -48388.148438  294.557495  731.152649   48.070816  874.887695  -46651.214844  1964.473755
 1739.000000  8978.574219  -67447.421875  -58368.261719  10050.617188  -48317.644531  302.163300  485.706451   48.177380  872.952576  -46576.859375  859.309143
 1740.000000  9066.216797  -67604.242188  -58435.042969  9882.190430  -48552.851562  297.099701  493.249268   48.119041  874.010925  -46814.175781  2611.962891
 1741.000000  9042.630859  -67655.312500  -58505.281250  10106.359375  -48398.921875  303.839142  472.871490   48.253475  871.575928  -46655.386719  2815.175537
 1742.000000  9048.544922  -67407.234375  -58261.855469  9898.593750  -48363.261719  297.592865  592.483948   48.117809  874.033264  -46624.628906  118.949974
 1743.000000  9032.753906  -67481.718750  -58335.679688  9937.979492  -48397.699219  298.776947  523.444092   48.187828  872.763245  -46656.535156  934.717590
 1744.000000  9047.015625  -67644.117188  -58496.984375  10190.257812  -48306.726562  306.361481  452.309570   48.231277  871.977051  -46563.996094  1176.282471
 1745.000000  9165.833984  -67578.812500  -58324.234375  9957.530273  -48366.703125  299.364746  678.480774   48.197376  872.590393  -46625.195312  1100.623047
 1746.000000  9028.322266  -67480.085938  -58340.699219  9953.132812  -48387.566406  299.232513  519.708313   48.167183  873.137329  -46647.148438  1248.025146
 1747.000000  9268.689453  -67424.859375  -58057.535156  9739.546875  -48317.988281  292.811249  831.275879   48.178669  872.929199  -46577.156250  -130.191727
 1748.000000  9182.527344  -67646.171875  -58365.808594  10041.308594  -48324.500000  301.883453  702.138733   48.109116  874.191223  -46586.183594  941.624023
 1749.000000  9114.613281  -67706.367188  -58493.121094  10170.377930  -48322.742188  305.763824  478.883301   48.283638  871.031433  -46578.117188  -1589.307983
 1750.000000  9219.390625  -67697.265625  -58370.511719  9959.742188  -48410.769531  299.431244  730.644043   48.138577  873.656189  -46671.386719  -982.269531
 1751.000000  8966.488281  -67434.468750  -58370.410156  10047.330078  -48323.078125  302.064484  462.892365   48.127918  873.849670  -46584.082031  1292.451782
 1752.000000  9248.562500  -67761.031250  -58422.820312  10035.623047  -48387.195312  301.712524  777.261780   48.144348  873.551453  -46647.605469  -290.569275
 1753.000000  9253.955078  -67772.921875  -58422.312500  9972.232422  -48450.078125  299.806732  744.723633   48.237362  871.867065  -46707.125000  -771.915894
 1754.000000  9086.169922  -67498.421875  -58306.468750  9878.095703  -48428.375000  296.976593  572.238708   48.042976  875.394714  -46692.445312  2558.257324
 1755.000000  9262.997070  -67387.078125  -58024.652344  9761.920898  -48262.730469  293.483917  925.359375   48.184845  872.817322  -46521.675781  1273.781616
 1756.000000  8986.865234  -67616.921875  -58545.691406  10049.691406  -48496.000000  302.135498  399.928436   48.205788  872.438110  -46754.187500  -950.049255
 1757.000000  9011.298828  -67490.820312  -58375.007812  10016.867188  -48358.140625  301.148651  546.883606   47.972576  876.679321  -46624.757812  -1013.260193
 1758.000000  8926.734375  -67165.429688  -58144.925781  9817.048828  -48327.875000  295.141266  509.339935   48.190460  872.715576  -46586.617188  1331.244507
 1759.000000  9236.693359  -67631.687500  -58292.335938  9817.078125  -48475.257812  295.142151  786.854736   48.127605  873.855347  -46736.273438  1831.584229
 1760.000000  9208.935547  -67606.617188  -58290.937500  9891.857422  -48399.078125  297.390320  713.468933   48.202930  872.489807  -46657.371094  -171.925995
 1761.000000  9109.517578  -67389.765625  -58176.972656  9921.712891  -48255.257812  298.287903  631.085449   48.325684  870.273621  -46509.113281  -658.345642
 1762.000000  9090.721680  -67625.640625  -58435.406250  10061.720703  -48373.687500  302.497131  631.847412   48.131145  873.791077  -46634.574219  2619.539307
 1763.000000  8966.593750  -67552.171875  -58494.656250  10100.080078  -48394.578125  303.650360  464.067963   48.095818  874.432922  -46656.742188  2054.485107
 1764.000000  9139.425781  -67724.257812  -58487.695312  10034.884766  -48452.812500  301.690338  592.860779   48.119896  873.995361  -46714.105469  2134.606445
 1765.000000  8860.796875  -67273.398438  -58309.957031  9935.486328  -48374.468750  298.701996  404.817841   47.987568  876.405457  -46640.542969  -209.647156
 1766.000000  8989.457031  -67478.750000  -58381.394531  10014.496094  -48366.898438  301.077362  439.168457   48.183670  872.838562  -46625.886719  2431.237305
 1767.000000  9176.440430  -67475.812500  -58197.867188  9995.257812  -48202.609375  300.498993  723.293030   48.216846  872.238037  -46460.398438  707.749268
 1768.000000  9238.916016  -67937.031250  -58607.253906  10042.741211  -48564.511719  301.926514  631.786316   48.122116  873.955078  -46825.722656  1341.463257
 1769.000000  9103.798828  -67480.890625  -58281.203125  9816.219727  -48464.984375  295.116364  672.589050   48.084305  874.642273  -46727.562500  -176.988602
 1770.000000  9115.763672  -67655.640625  -58438.968750  9924.037109  -48514.929688  298.357788  500.075775   48.304897  870.648071  -46769.539062  1299.003906
 1771.000000  9116.568359  -67399.015625  -58172.636719  9804.212891  -48368.421875  294.755371  654.655151   48.320789  870.361755  -46622.457031  -688.390320
 1772.000000  8845.384766  -67409.390625  -58467.226562  10124.164062  -48343.062500  304.374451  335.354950   48.128788  873.833923  -46604.035156  1528.667480
 1773.000000  9099.785156  -67450.046875  -58245.316406  9983.248047  -48262.070312  300.137909  608.919189   48.209557  872.369934  -46520.121094  990.257751
 1774.000000  8951.005859  -67071.984375  -58021.093750  9776.705078  -48244.390625  293.928375  649.078125   48.095009  874.447632  -46506.582031  653.276306
 1775.000000  8994.960938  -67414.515625  -58314.148438  9920.457031  -48393.691406  298.250153  599.213013   47.934570  877.374451  -46661.679688  830.300232
 1776.000000  9181.478516  -67730.343750  -58447.421875  10079.344727  -48368.078125  303.026978  719.994812   47.996803  876.236816  -46633.816406  112.640121
 1777.000000  9224.421875  -67667.367188  -58341.449219  10058.400391  -48283.046875  302.397308  706.567566   48.110382  874.168213  -46544.683594  3311.967773
 1778.000000  8988.410156  -67694.484375  -58598.476562  10170.472656  -48428.003906  305.766663  402.936523   48.108273  874.206543  -46689.714844  531.469604
 1779.000000  8949.322266  -67514.445312  -58461.796875  10136.193359  -48325.601562  304.736084  339.625946   48.289860  870.919189  -46580.753906  296.654968
 1780.000000  9158.773438  -67493.359375  -58242.285156  9923.692383  -48318.593750  298.347412  683.014404   48.249702  871.644043  -46575.195312  1202.512817
 1781.000000  9186.640625  -67544.328125  -58260.117188  9796.624023  -48463.492188  294.527222  783.123779   48.064606  875.000732  -46726.781250  1429.038452
 1782.000000  9198.052734  -67405.281250  -58101.613281  9694.972656  -48406.640625  291.471161  894.838867   48.125172  873.899536  -46667.742188  -44.520821
 1783.000000  9339.830078  -67795.296875  -58351.578125  9981.143555  -48370.433594  300.074646  867.559631   48.115776  874.070190  -46631.875000  1032.126343
 1784.000000  8880.384766  -67155.734375  -58172.664062  9875.419922  -48297.242188  296.896149  489.358643   48.038986  875.467407  -46561.457031  2393.245850
 1785.000000  8984.690430  -67230.429688  -58138.929688  9952.546875  -48186.382812  299.214905  541.009216   48.155235  873.354004  -46446.398438  860.571472
 1786.000000  8928.490234  -67302.000000  -58272.410156  10022.047852  -48250.363281  301.304413  455.424896   48.089439  874.548889  -46512.757812  1243.802002
 1787.000000  8971.339844  -67228.671875  -58153.347656  9857.142578  -48296.203125  296.346649  518.782043   48.166767  873.144897  -46555.800781  1906.043945
 1788.000000  9104.439453  -67497.421875  -58285.199219  10031.425781  -48253.773438  301.586334  638.150208   48.204517  872.461121  -46512.007812   14.295912
 1789.000000  9017.301758  -67401.046875  -58273.746094  10012.952148  -48260.792969  301.030945  562.268982   48.082249  874.679688  -46523.445312  875.454224
 1790.000000  9070.249023  -67504.343750  -58333.714844  9953.498047  -48380.218750  299.243500  564.365479   48.138382  873.659729  -46640.843750  1935.335938
 1791.000000  9149.627930  -67368.859375  -58119.093750  9810.109375  -48308.984375  294.932648  721.706787   48.086212  874.607605  -46571.492188  -961.957825
 1792.000000  8844.300781  -67437.117188  -58501.351562  10190.753906  -48310.597656  306.376404  370.197113   47.956951  876.964966  -46577.777344   44.092133
 1793.000000  8969.505859  -67577.812500  -58505.085938  10158.084961  -48347.000000  305.394226  451.687958   48.140724  873.617249  -46607.539062  -54.835609
 1794.000000  9145.455078  -67464.640625  -58209.937500  9710.169922  -48499.765625  291.928040  764.847656   48.180534  872.895386  -46758.867188  1945.548584
 1795.000000  9218.623047  -67821.718750  -58502.539062  10024.541016  -48478.000000  301.379364  686.663330   48.127747  873.852783  -46739.007812  -895.176758
 1796.000000  8926.775391  -67363.796875  -58341.609375  9891.120117  -48450.488281  297.368164  477.434418   48.161171  873.246338  -46710.289062  1003.363647
 1797.000000  9059.884766  -67361.281250  -58198.289062  9817.000977  -48381.289062  295.139832  630.600403   48.213303  872.302124  -46639.207031    4.795212
 1798.000000  9029.781250  -67666.328125  -58531.957031  10081.158203  -48450.796875  303.081512  492.192719   48.051739  875.235046  -46714.550781  620.488403
 1799.000000  9021.972656  -67510.000000  -58387.316406  10010.129883  -48377.187500  300.946106  546.471497   48.155945  873.341125  -46637.175781   -3.828919
 1800.000000  9116.984375  -67765.539062  -58560.085938  10059.707031  -48500.378906  302.436584  552.884033   48.260120  871.455872  -46756.605469  -197.089767
 1801.000000  9172.311523  -67728.367188  -58456.363281  10065.740234  -48390.625000  302.617981  691.530701   48.025177  875.719116  -46655.339844  -804.345520
 1802.000000  9070.954102  -67765.296875  -58596.339844  10106.555664  -48489.785156  303.845062  556.907410   48.105659  874.254028  -46751.593750  2472.959229
 1803.000000  8917.480469  -67576.093750  -58556.230469  10134.899414  -48421.332031  304.697174  398.083527   48.048714  875.290161  -46685.195312  2218.195557
 1804.000000  9111.493164  -67655.601562  -58444.984375  10123.656250  -48321.328125  304.359161  648.466858   48.026451  875.695923  -46585.996094  2302.320557
 1805.000000  9224.544922  -67538.328125  -58221.183594  9785.339844  -48435.843750  294.187988  744.200134   48.142834  873.578979  -46696.308594  1200.922241
 1806.000000  9325.046875  -67751.328125  -58323.300781  9885.343750  -48437.957031  297.194519  852.829102   48.152264  873.407898  -46698.078125  3581.517334
 1807.000000  9153.505859  -67637.265625  -58390.347656  9932.494141  -48457.851562  298.612030  690.506531   48.070572  874.892151  -46720.925781  2412.496094
 1808.000000  9031.807617  -67552.062500  -58418.707031  10008.683594  -48410.023438  300.902618  545.585022   48.014332  875.916931  -46675.128906  -684.008545
 1809.000000  9090.789062  -67452.328125  -58261.859375  9926.853516  -48335.007812  298.442474  616.362061   48.203213  872.484741  -46593.289062  760.327148
 1810.000000  9092.396484  -67519.625000  -58328.031250  10004.554688  -48323.476562  300.778473  619.894531   48.109512  874.184021  -46585.144531  433.426239
 1811.000000  8926.986328  -67564.687500  -58540.214844  10178.408203  -48361.804688  306.005249  382.793488   48.042191  875.408997  -46625.906250  469.385437
 1812.000000  9149.533203  -68005.687500  -58753.265625  10326.111328  -48427.156250  310.445801  537.315979   48.168293  873.117249  -46686.699219  -1943.757080
 1813.000000  9327.561523  -67708.187500  -58283.382812  9808.719727  -48474.664062  294.890869  956.766418   48.104443  874.276123  -46736.515625  1212.448975
 1814.000000  9147.717773  -67569.054688  -58313.664062  9911.034180  -48402.628906  297.966858  688.192444   48.101688  874.326172  -46664.578125  -399.546082
 1815.000000  9009.025391  -67464.953125  -58353.093750  10041.464844  -48311.628906  301.888153  489.795746   48.302422  870.692688  -46566.324219  3104.516113
 1816.000000  8941.222656  -67479.171875  -58434.593750  10187.378906  -48247.214844  306.274933  435.760101   48.278080  871.131714  -46502.792969   99.934578
 1817.000000  9174.583984  -67711.875000  -58435.500000  10038.600586  -48396.898438  301.802032  701.037598   48.211834  872.328674  -46654.867188  1141.936279
 1818.000000  9217.054688  -67799.148438  -58485.781250  10030.673828  -48455.109375  301.563721  688.571960   48.171188  873.064758  -46714.546875  -553.186523
 1819.000000  9177.746094  -67588.375000  -58306.371094  10073.396484  -48232.976562  302.848145  717.135559   48.206734  872.421021  -46491.132812  -773.737671
 1820.000000  8914.914062  -67318.562500  -58308.378906  9941.650391  -48366.726562  298.887329  415.056244   48.266136  871.347290  -46622.734375  2959.654785
 1821.000000  9161.991211  -67508.625000  -58253.605469  9929.385742  -48324.218750  298.518585  640.868103   48.175602  872.984741  -46583.500000  -1181.372437
 1822.000000  9252.277344  -67774.226562  -58420.753906  9964.195312  -48456.558594  299.565125  757.076965   48.095009  874.447632  -46718.750000  3238.318115
 1823.000000  8904.246094  -67453.687500  -58450.074219  10062.743164  -48387.332031  302.527863  398.471588   48.148701  873.472534  -46647.582031  1372.353394
 1824.000000  9033.256836  -67493.726562  -58353.660156  9933.116211  -48420.542969  298.630737  566.374023   48.068054  874.937988  -46683.707031  -1111.060791
 1825.000000  9028.873047  -67639.234375  -58522.332031  10079.172852  -48443.160156  303.021820  445.182495   48.233421  871.938293  -46700.351562  204.534836
 1826.000000  8834.154297  -67325.078125  -58391.125000  9976.432617  -48414.691406  299.933014  345.352295   48.084652  874.635986  -46677.257812  -899.561646
 1827.000000  8982.232422  -67529.546875  -58453.886719  10031.691406  -48422.195312  301.594330  447.747803   48.141697  873.599609  -46682.699219  1197.708862
 1828.000000  8903.140625  -67260.468750  -58251.000000  9977.759766  -48273.242188  299.972931  433.346527   48.098568  874.382935  -46535.304688  477.406769
 1829.000000  8989.535156  -67411.820312  -58315.523438  9986.628906  -48328.894531  300.239563  470.312042   48.103298  874.296936  -46590.785156  270.882019
 1830.000000  9248.981445  -68003.796875  -58652.414062  10206.967773  -48445.445312  306.863861  666.692688   48.116627  874.054749  -46706.855469  -150.002686
 1831.000000  9107.904297  -67568.937500  -58357.140625  9987.050781  -48370.089844  300.252228  713.202332   48.087414  874.585754  -46632.554688  -22.760193
 1832.000000  9152.671875  -67351.609375  -58102.523438  9687.501953  -48415.023438  291.246552  771.416992   48.179958  872.905823  -46674.144531  1540.541748
 1833.000000  9014.123047  -67473.015625  -58356.269531  9939.132812  -48417.136719  298.811615  454.039764   48.259827  871.461182  -46673.371094  3773.546631
 1834.000000  9185.191406  -67722.562500  -58440.949219  10108.445312  -48332.503906  303.901855  644.348572   48.406685  868.817322  -46583.433594  2878.231689
 1835.000000  9087.107422  -67366.093750  -58176.074219  9856.646484  -48319.429688  296.331757  627.837952   48.261185  871.436707  -46575.617188  1836.085693
 1836.000000  8976.912109  -67301.484375  -58227.648438  9896.925781  -48330.722656  297.542725  487.713226   48.150311  873.443298  -46590.914062  3064.845215
 1837.000000  9079.736328  -67370.968750  -58184.554688  9958.058594  -48226.496094  299.380615  647.118530   48.099949  874.357849  -46488.507812  519.231445
 1838.000000  9099.352539  -67601.960938  -58397.003906  10014.567383  -48382.437500  301.079498  549.605652   48.212296  872.320374  -46640.390625  -2185.689209
 1839.000000  8998.324219  -67557.484375  -58459.460938  10147.715820  -48311.746094  305.082489  441.843506   48.324955  870.286743  -46565.628906  3259.921143
 1840.000000  9096.371094  -67287.664062  -58084.546875  9829.923828  -48254.625000  295.528351  631.503113   48.332233  870.155640  -46508.246094  3385.597900
 1841.000000  9115.818359  -67789.468750  -58566.945312  10128.827148  -48438.117188  304.514618  538.646973   48.173916  873.015320  -46697.457031  681.787170
 1842.000000  8858.601562  -67371.453125  -58400.027344  9988.830078  -48411.195312  300.305725  319.776642   48.071430  874.876526  -46674.238281  -452.794342
 1843.000000  9195.432617  -67545.953125  -58246.511719  9926.363281  -48320.148438  298.427734  746.647522   48.047813  875.306580  -46584.046875  -380.125031
 1844.000000  9242.892578  -67816.585938  -58478.765625  10063.629883  -48415.136719  302.554535  730.349854   48.084408  874.640442  -46677.710938  626.665710
 1845.000000  9273.939453  -67889.562500  -58512.988281  10103.892578  -48409.093750  303.764984  626.110657   48.346375  869.901123  -46662.203125  2503.532471
 1846.000000  9121.907227  -67601.718750  -58365.281250  9976.634766  -48388.648438  299.939087  651.206848   48.160770  873.253601  -46648.464844  2080.135010
 1847.000000  9271.304688  -67805.859375  -58441.808594  10073.918945  -48367.890625  302.863861  722.043945   48.170940  873.069214  -46627.339844  349.743866
 1848.000000  8971.990234  -67365.054688  -58297.089844  10002.605469  -48294.484375  300.719879  417.754791   48.197243  872.592773  -46552.980469  -921.452271
 1849.000000  9125.359375  -67504.398438  -58279.007812  9959.951172  -48319.054688  299.437531  602.408691   48.245361  871.722473  -46575.812500  866.144958
 1850.000000  9062.531250  -67565.250000  -58399.953125  10126.082031  -48273.871094  304.432098  515.483948   48.307182  870.606934  -46528.394531  -1049.075684
 1851.000000  9261.119141  -67761.000000  -58404.988281  10089.730469  -48315.257812  303.339233  675.734192   48.382904  869.244385  -46567.046875  2107.236816
 1852.000000  9108.462891  -67468.593750  -58265.039062  9930.194336  -48334.843750  298.542908  580.541321   48.315815  870.451355  -46589.058594  567.719910
 1853.000000  9243.701172  -67511.226562  -58167.140625  9845.259766  -48321.882812  295.989410  686.674011   48.335289  870.100647  -46575.390625  1838.542847
 1854.000000  8980.320312  -67516.156250  -58434.339844  10143.492188  -48290.847656  304.955536  400.251221   48.276146  871.166626  -46546.492188  2378.629639
 1855.000000  9001.054688  -67445.742188  -58342.066406  10041.959961  -48300.105469  301.903046  487.510406   48.194706  872.638733  -46558.695312  1258.745972
 1856.000000  9010.217773  -67487.851562  -58379.882812  10040.362305  -48339.519531  301.855011  505.151245   48.205070  872.451111  -46597.734375  1229.894043
 1857.000000  8999.884766  -67472.210938  -58363.503906  10098.695312  -48264.808594  303.608734  515.755066   48.066853  874.959839  -46528.015625  3162.836914
 1858.000000  9119.283203  -67396.890625  -58178.054688  9748.107422  -48429.945312  293.068604  692.935730   48.071812  874.869568  -46692.976562  -318.884979
 1859.000000  9159.810547  -67764.000000  -58500.851562  10176.363281  -48324.488281  305.943756  595.932861   48.221970  872.145325  -46582.093750  -90.809700
 1860.000000  9261.449219  -67850.296875  -58482.390625  10078.729492  -48403.660156  303.008484  795.790833   48.050491  875.257812  -46667.460938  1131.803711
 1861.000000  9096.946289  -67571.960938  -58372.917969  10042.683594  -48330.234375  301.924805  571.661438   48.217289  872.230042  -46588.007812  159.584396
 1862.000000  9222.718750  -67495.390625  -58173.156250  9815.152344  -48358.003906  295.084259  816.485840   48.080559  874.710449  -46620.718750  1460.009399
 1863.000000  9309.519531  -67617.718750  -58201.515625  9874.270508  -48327.246094  296.861603  869.162354   48.290314  870.911011  -46582.378906  3864.799805
 1864.000000  9024.190430  -67469.695312  -58352.609375  9968.527344  -48384.082031  299.695343  527.895508   48.239864  871.821838  -46641.039062  -990.536743
 1865.000000  9030.814453  -67666.390625  -58537.640625  10055.689453  -48481.953125  302.315796  497.831696   48.137287  873.679626  -46742.617188  687.222839
 1866.000000  9048.437500  -67446.953125  -58300.652344  9937.146484  -48363.507812  298.751923  680.557861   48.063290  875.024719  -46626.843750  1654.554932
 1867.000000  9064.855469  -67443.921875  -58281.054688  9934.332031  -48346.722656  298.667297  580.987122   48.125374  873.895874  -46607.816406  -980.808838
 1868.000000  9208.441406  -67611.523438  -58309.214844  9924.321289  -48384.894531  298.366333  754.187561   48.099266  874.370239  -46646.933594  -656.724548
 1869.000000  9174.499023  -67881.648438  -58608.105469  10045.048828  -48563.054688  301.995911  536.599487   48.195625  872.622070  -46821.609375  966.755127
 1870.000000  9056.208008  -67489.789062  -58331.632812  9927.701172  -48403.929688  298.467957  557.909729   48.281887  871.063049  -46659.367188  2987.776123
 1871.000000  9049.068359  -67615.265625  -58453.914062  10069.144531  -48384.769531  302.720337  604.442261   48.024666  875.728455  -46649.503906  2079.830322
 1872.000000  9120.248047  -67472.265625  -58247.960938  9854.171875  -48393.789062  296.257355  661.492493   48.104187  874.280762  -46655.648438  2154.709717
 1873.000000  9183.708984  -67737.875000  -58452.703125  9986.891602  -48465.812500  300.247467  627.937256   48.217907  872.218811  -46723.562500  590.259766
 1874.000000  8919.430664  -67403.453125  -58377.726562  10034.476562  -48343.250000  301.678070  373.276276   48.265953  871.350586  -46599.265625   64.396812
 1875.000000  8925.156250  -67283.656250  -58262.429688  9966.003906  -48296.425781  299.619476  466.025146   48.194942  872.634460  -46555.007812  1491.631104
 1876.000000  9180.515625  -67679.484375  -58408.511719  9970.943359  -48437.570312  299.767975  697.798157   48.193844  872.654358  -46696.191406  848.383179
 1877.000000  9122.505859  -67691.609375  -58472.320312  9955.227539  -48517.093750  299.295502  622.490295   48.052296  875.224915  -46780.828125  639.548645
 1878.000000  8911.679688  -67385.953125  -58384.054688  10059.037109  -48325.015625  302.416443  401.590057   48.141251  873.607666  -46585.535156  334.595123
 1879.000000  8998.972656  -67319.406250  -58229.230469  9831.544922  -48397.687500  295.577087  496.161743   48.169712  873.091492  -46657.179688  -709.389465
 1880.000000  8942.681641  -67478.273438  -58443.207031  10120.841797  -48322.367188  304.274567  359.818329   48.174904  872.997437  -46581.671875  1505.225952
 1881.000000  9006.275391  -67369.265625  -58269.402344  10013.670898  -48255.730469  301.052551  510.601440   48.300011  870.736145  -46510.515625  212.093552
 1882.000000  9094.642578  -67512.703125  -58315.089844  9915.151367  -48399.937500  298.090637  646.133789   48.246792  871.696655  -46656.644531  2370.554688
 1883.000000  9011.333984  -67560.750000  -58451.433594  10150.923828  -48300.507812  305.178955  527.469666   48.083118  874.663879  -46563.128906  444.186951
 1884.000000  9036.185547  -67659.609375  -58522.226562  10318.942383  -48203.285156  310.230286  494.175201   48.216545  872.243469  -46461.085938  846.169922
 1885.000000  9251.800781  -67767.312500  -58412.765625  9991.874023  -48420.890625  300.397278  673.084473   48.305058  870.645203  -46675.492188  858.960083
 1886.000000  9340.593750  -67767.125000  -58331.304688  10000.351562  -48330.953125  300.652130  843.944336   48.193066  872.668396  -46589.601562  1083.095337
 1887.000000  9134.109375  -67574.234375  -58336.500000  9997.320312  -48339.179688  300.560974  626.552185   48.179787  872.908936  -46598.308594  -947.677490
 1888.000000  8992.738281  -67259.078125  -58166.539062  9797.640625  -48368.898438  294.557800  567.016174   48.201092  872.523132  -46627.257812  370.219086
 1889.000000  8933.164062  -67263.984375  -58222.214844  9861.140625  -48361.074219  296.466858  444.796631   48.134315  873.733582  -46621.843750  -385.538605
 1890.000000  9266.468750  -67696.046875  -58336.667969  9828.657227  -48508.011719  295.490265  795.330261   48.112434  874.130920  -46769.574219  1980.712280
 1891.000000  9113.568359  -67725.062500  -58516.601562  10033.314453  -48483.289062  301.643127  515.478943   48.189854  872.726562  -46742.054688  -518.236755
 1892.000000  9114.892578  -67757.187500  -58547.828125  10101.902344  -48445.925781  303.705170  547.804688   48.175053  872.994690  -46705.226562  3272.425293
 1893.000000  8937.087891  -67214.382812  -58175.156250  9926.730469  -48248.425781  298.438751  605.595276   48.046169  875.336548  -46512.382812  1327.512817
 1894.000000  9126.908203  -67488.578125  -58254.613281  9959.599609  -48295.015625  299.426941  659.343811   48.185165  872.811523  -46553.949219  2393.491211
 1895.000000  8977.302734  -67292.937500  -58222.429688  9901.790039  -48320.640625  297.688965  496.145752   48.231388  871.975037  -46577.906250  1116.789429
 1896.000000  9283.974609  -67641.328125  -58257.796875  9839.642578  -48418.156250  295.820526  884.747864   48.089638  874.545288  -46680.542969  1811.061890
 1897.000000  9221.752930  -67582.906250  -58269.136719  9846.987305  -48422.148438  296.041351  726.202332   48.242886  871.767212  -46678.996094  377.097534
 1898.000000  8943.092773  -67282.796875  -58227.988281  9904.567383  -48323.421875  297.772461  551.053772   48.142494  873.585144  -46583.898438  -629.455078
 1899.000000  8890.351562  -67172.562500  -58182.687500  9946.179688  -48236.507812  299.023499  394.230713   48.313148  870.499390  -46490.816406  -797.720642
 1900.000000  9083.306641  -67539.570312  -58357.160156  10014.637695  -48342.523438  301.081635  581.916504   48.195007  872.633240  -46601.101562  1113.529053
 1901.000000  9022.829102  -67626.609375  -58506.437500  10128.554688  -48377.882812  304.506439  480.682617   48.179989  872.905273  -46637.003906  1792.567383
 1902.000000  9207.444336  -67755.828125  -58450.257812  9945.771484  -48504.484375  299.011230  727.236511   48.195198  872.629822  -46763.054688  697.544312
 1903.000000  9084.148438  -67466.062500  -58282.718750  9912.686523  -48370.031250  298.016541  680.692322   48.061722  875.053284  -46633.425781  1653.216797
 1904.000000  9107.023438  -67541.984375  -58345.718750  9973.198242  -48372.519531  299.835785  633.261230   48.091717  874.507507  -46634.828125  370.056274
 1905.000000  9162.017578  -67371.328125  -58116.882812  9760.748047  -48356.132812  293.448639  783.996033   48.136181  873.699707  -46616.835938  -313.372467
 1906.000000  8760.703125  -67319.859375  -58457.257812  10157.438477  -48299.820312  305.374817  200.293274   48.221764  872.149048  -46557.433594  2017.150146
 1907.000000  9045.332031  -67383.921875  -58239.441406  9832.778320  -48406.664062  295.614166  599.365051   48.165348  873.170593  -46666.312500  1745.207520
 1908.000000  9092.793945  -67554.937500  -58356.917969  9987.190430  -48369.726562  300.256439  610.391235   48.193737  872.656250  -46628.351562  934.488159
 1909.000000  9168.396484  -67689.109375  -58415.757812  10040.427734  -48375.328125  301.856964  619.667419   48.191723  872.692749  -46634.023438  1600.198608
 1910.000000  9164.383789  -67598.109375  -58339.867188  9788.888672  -48550.976562  294.294678  701.957031   48.154896  873.360168  -46811.003906  -820.442810
 1911.000000  9074.791016  -67443.546875  -58267.859375  9846.214844  -48421.644531  296.018127  697.124207   48.084606  874.636780  -46684.210938  -64.641541
 1912.000000  8963.444336  -67534.195312  -58472.804688  10100.513672  -48372.289062  303.663422  438.016998   48.205212  872.448547  -46630.500000  1282.784302
 1913.000000  9111.716797  -67549.890625  -58330.343750  9873.427734  -48456.914062  296.836273  636.374451   48.074795  874.815308  -46719.835938  2034.911255
 1914.000000  9029.517578  -67494.335938  -58368.816406  9999.603516  -48369.210938  300.629639  552.930359   48.121929  873.958435  -46630.429688  -1468.950317
 1915.000000  9181.093750  -67706.929688  -58424.441406  10138.371094  -48286.070312  304.801575  651.754211   48.254631  871.555054  -46542.492188  1585.133667
 1916.000000  9187.087891  -67670.890625  -58377.964844  10008.298828  -48369.664062  300.891052  632.503601   48.236103  871.889832  -46626.757812  -861.835205
 1917.000000  8979.167969  -67491.632812  -58415.546875  10037.520508  -48378.027344  301.769562  399.147614   48.205162  872.449463  -46636.238281  839.895630
 1918.000000  9385.486328  -67840.593750  -58366.183594  9843.995117  -48522.187500  295.951385  852.050781   48.141243  873.607849  -46782.707031  2576.806152
 1919.000000  9088.609375  -67560.578125  -58375.242188  9988.437500  -48386.804688  300.293945  586.190186   48.085033  874.629028  -46649.355469  1302.800903
 1920.000000  8927.591797  -67479.265625  -58447.343750  10033.416992  -48413.925781  301.646210  324.242798   48.208668  872.385986  -46672.011719  -922.063171
 1921.000000  9095.708984  -67838.437500  -58642.312500  10266.903320  -48375.410156  308.665771  508.989410   48.187099  872.776489  -46634.273438  1707.015381
 1922.000000  9059.611328  -67591.593750  -58441.105469  10073.197266  -48367.906250  302.842163  601.148621   48.053211  875.208252  -46631.609375  3010.015381
 1923.000000  8975.966797  -67616.843750  -58538.753906  10091.925781  -48446.828125  303.405212  431.416595   47.995689  876.257141  -46712.609375  571.659424
 1924.000000  8985.038086  -67199.843750  -58117.464844  9800.037109  -48317.429688  294.629822  603.085449   48.087292  874.587952  -46579.898438  3032.365967
 1925.000000  8995.865234  -67465.828125  -58364.703125  9994.463867  -48370.238281  300.475098  481.728760   48.147179  873.500122  -46630.542969  2978.956299
 1926.000000  9298.565430  -67846.234375  -58449.773438  10085.287109  -48364.484375  303.205627  770.667725   48.171623  873.056885  -46623.906250  271.083496
 1927.000000  9366.242188  -67727.937500  -58258.417969  9843.253906  -48415.164062  295.929108  910.323730   48.163101  873.211365  -46674.894531  1398.738403
 1928.000000  9089.580078  -67493.984375  -58303.179688  9956.394531  -48346.785156  299.330597  569.863342   48.216190  872.249878  -46604.597656  1206.898804
 1929.000000  9074.111328  -67644.000000  -58478.367188  10064.191406  -48414.175781  302.571411  533.783203   48.108227  874.207397  -46675.890625  537.576050
 1930.000000  9089.539062  -67609.531250  -58420.242188  9952.550781  -48467.691406  299.215027  536.522949   48.215672  872.259277  -46725.523438  2109.423584
 1931.000000  8981.304688  -67209.093750  -58122.207031  9808.144531  -48314.062500  294.873566  543.729431   48.170490  873.077393  -46573.527344  -2246.443604
 1932.000000  9005.917969  -67472.796875  -58367.468750  9968.032227  -48399.437500  299.680481  447.403473   48.233295  871.940552  -46656.632812  -1023.979370
 1933.000000  9096.342773  -67331.718750  -58133.312500  9755.319336  -48377.992188  293.285431  647.248596   48.157108  873.320007  -46637.941406  1637.394531
 1934.000000  9157.089844  -67497.281250  -58236.679688  9898.850586  -48337.828125  297.600586  700.019348   48.035828  875.524963  -46602.156250  -54.117603
 1935.000000  8909.173828  -67565.437500  -58561.277344  10078.604492  -48482.671875  303.004730  330.996918   48.208527  872.388550  -46740.761719  1014.054199
 1936.000000  9091.832031  -67582.375000  -58390.792969  10009.001953  -48381.789062  300.912201  568.969055   48.162724  873.218201  -46641.535156  440.501801
 1937.000000  9289.703125  -67682.476562  -58292.113281  9872.769531  -48419.343750  296.816467  807.798645   48.103645  874.290649  -46681.222656  1665.110718
 1938.000000  9295.583984  -67568.500000  -58167.828125  9716.088867  -48451.738281  292.105988  911.184387   48.152565  873.402405  -46711.851562  1516.176270
 1939.000000  9134.824219  -67735.000000  -58499.902344  10061.833984  -48438.070312  302.500549  586.654358   47.994293  876.282654  -46703.902344  603.140991
 1940.000000  9129.572266  -67620.054688  -58384.699219  9995.476562  -48389.222656  300.505554  657.843445   48.090099  874.536926  -46651.589844  605.264038
 1941.000000  9096.804688  -67666.398438  -58463.500000  9932.837891  -48530.664062  298.622406  515.890503   48.129120  873.827881  -46791.625000  1350.631836
 1942.000000  9045.605469  -67432.625000  -58287.988281  9862.366211  -48425.621094  296.503693  515.942871   48.190842  872.708679  -46684.351562  663.749023
 1943.000000  9026.460938  -67263.359375  -58134.128906  9834.982422  -48299.148438  295.680450  625.077698   48.013866  875.925415  -46564.273438  -848.955750
 1944.000000  9125.912109  -67564.695312  -58341.714844  9916.230469  -48425.484375  298.123077  634.934387   48.062561  875.037964  -46688.847656  1801.540405
 1945.000000  9089.120117  -67447.914062  -58253.371094  9934.554688  -48318.816406  298.673981  710.147217   47.990250  876.356506  -46584.792969  -828.533813
 1946.000000  9316.946289  -67671.476562  -58255.929688  9970.364258  -48285.566406  299.750580  903.772400   48.065483  874.984802  -46548.824219  1365.614746
 1947.000000  9107.832031  -67442.562500  -58225.597656  9833.788086  -48391.808594  295.644531  611.128967   48.157005  873.321899  -46651.761719  -1265.608032
 1948.000000  9174.095703  -67632.718750  -58351.800781  9958.300781  -48393.500000  299.387909  711.218262   47.998875  876.199036  -46659.164062  -1005.192993
 1949.000000  8794.187500  -67466.609375  -58572.359375  10234.112305  -48338.246094  307.679932  215.715652   48.108086  874.209961  -46599.964844  215.055984
 1950.000000  9187.838867  -67526.453125  -58234.277344  9968.384766  -48265.890625  299.691071  761.452942   48.149952  873.449829  -46526.097656  -1433.500366
 1951.000000  8982.314453  -67224.656250  -58132.949219  9887.447266  -48245.500000  297.257751  603.313171   48.130737  873.798523  -46506.402344  -545.370117
 1952.000000  9023.742188  -67566.140625  -58445.050781  10120.960938  -48324.089844  304.278168  470.914429   48.179466  872.914734  -46583.230469  -1114.347412
 1953.000000  9005.981445  -67385.398438  -58287.277344  9920.212891  -48367.062500  298.242828  468.799438   48.159199  873.282104  -46626.933594   12.258679
 1954.000000  9065.546875  -67414.703125  -58248.863281  9851.749023  -48397.113281  296.184509  563.185120   48.260418  871.450500  -46653.328125  1354.854370
 1955.000000  9064.714844  -67454.500000  -58290.429688  10012.842773  -48277.585938  301.027649  508.875000   48.179409  872.915771  -46536.726562  1515.265625
 1956.000000  8992.810547  -67465.062500  -58379.031250  9944.047852  -48434.984375  298.959381  495.286133   48.207218  872.412231  -46693.121094  1138.228394
 1957.000000  9101.302734  -67613.437500  -58403.808594  10034.156250  -48369.652344  301.668427  607.520996   48.105087  874.264404  -46631.480469  571.844543
 1958.000000  8854.324219  -67108.195312  -58146.195312  9885.781250  -48260.414062  297.207672  486.010376   47.915894  877.716431  -46529.078125  1428.682373
 1959.000000  9060.940430  -67556.062500  -58398.832031  10027.324219  -48371.507812  301.463043  577.405823   48.103760  874.288574  -46633.382812  2563.224121
 1960.000000  9086.324219  -67512.406250  -58324.824219  9975.270508  -48349.554688  299.898071  532.524109   48.294518  870.835205  -46604.539062  -270.278259
 1961.000000  9249.585938  -67788.875000  -58437.335938  9956.140625  -48481.195312  299.322968  738.620544   48.098728  874.380005  -46743.253906  1968.788208
 1962.000000  9129.517578  -67689.828125  -58454.980469  10009.051758  -48445.929688  300.913696  665.443848   48.008148  876.029785  -46711.257812  -2038.315063
 1963.000000  8949.078125  -67586.984375  -58541.496094  10107.525391  -48433.968750  303.874207  359.662109   48.224121  872.106445  -46691.496094  343.119843
 1964.000000  9056.105469  -67520.968750  -58355.945312  9913.613281  -48442.332031  298.044403  549.328430   48.218857  872.201660  -46700.046875  947.809692
 1965.000000  9005.839844  -67494.390625  -58388.343750  9893.916992  -48494.425781  297.452209  532.197693   48.111908  874.140503  -46756.007812  2826.228516
 1966.000000  9083.064453  -67515.015625  -58332.390625  10005.930664  -48326.460938  300.819855  567.667236   48.057579  875.128723  -46590.003906  -907.242310
 1967.000000  8851.456055  -67383.828125  -58433.484375  10060.973633  -48372.511719  302.474670  338.363220   48.131573  873.783325  -46633.382812  -449.662323
 1968.000000  9214.574219  -67672.937500  -58366.601562  10054.039062  -48312.562500  302.266174  749.575867   48.014244  875.918518  -46577.671875  1965.043213
 1969.000000  9171.663086  -67520.789062  -58249.300781  10010.229492  -48239.070312  300.949097  771.460693   48.071819  874.869446  -46502.101562  325.790680
 1970.000000  9181.259766  -67864.125000  -58579.429688  10175.548828  -48403.882812  305.919281  638.917236   48.100006  874.356812  -46665.894531  425.237396
 1971.000000  9432.767578  -67832.750000  -58308.234375  9977.497070  -48330.738281  299.965027  920.288391   48.204227  872.466370  -46588.984375  1504.707520
 1972.000000  9022.726562  -67451.078125  -58323.570312  9932.943359  -48390.625000  298.625549  576.610901   48.061684  875.053955  -46654.019531  739.975403
 1973.000000  9064.784180  -67467.421875  -58301.804688  9879.621094  -48422.183594  297.022461  601.209045   48.232273  871.959045  -46679.414062  1464.666260
 1974.000000  9062.960938  -67484.734375  -58319.449219  9992.791992  -48326.656250  300.424835  550.182556   48.248718  871.661865  -46583.292969  723.176880
 1975.000000  9155.253906  -67538.593750  -58276.371094  9894.310547  -48382.062500  297.464081  694.315430   48.300114  870.734314  -46636.843750  809.962769
 1976.000000  9149.963867  -67489.515625  -58248.492188  9949.462891  -48299.031250  299.122192  639.419250   48.341145  869.995239  -46552.328125  -1206.923584
 1977.000000  9060.256836  -67484.023438  -58326.992188  9933.986328  -48393.007812  298.656891  450.498627   48.324707  870.291199  -46646.898438  2639.177246
 1978.000000  8920.304688  -67426.218750  -58406.710938  10028.593750  -48378.117188  301.501190  374.722870   48.140381  873.623474  -46638.667969  -2037.664551
 1979.000000  9109.883789  -67690.281250  -58480.167969  10137.595703  -48342.570312  304.778259  546.260803   48.248955  871.657593  -46599.199219   15.260871
 1980.000000  8938.230469  -67493.546875  -58453.789062  10010.072266  -48443.718750  300.944397  440.355316   48.065929  874.976685  -46706.960938  231.214127
 1981.000000  9141.421875  -67493.718750  -58256.199219  9817.193359  -48439.007812  295.145630  672.801086   48.232899  871.947754  -46696.218750  2371.911621
 1982.000000  9128.736328  -67458.859375  -58231.378906  9934.203125  -48297.175781  298.663422  735.946350   48.053394  875.204895  -46560.871094  1185.588989
 1983.000000  9065.975586  -67434.953125  -58263.660156  9976.961914  -48286.699219  299.948944  703.776428   48.033615  875.565308  -46551.109375  865.829773
 1984.000000  9131.782227  -67439.265625  -58217.753906  9876.044922  -48341.710938  296.914948  677.730713   48.179089  872.921570  -46600.863281  -874.620483
 1985.000000  9143.390625  -67578.304688  -58332.304688  9973.983398  -48358.320312  299.859375  657.615662   48.122974  873.939453  -46619.500000  -229.098831
 1986.000000  9165.935547  -67371.265625  -58103.945312  9778.510742  -48325.433594  293.982666  823.788635   48.002415  876.134399  -46590.968750  2203.167236
 1987.000000  9120.593750  -67531.703125  -58315.046875  9981.697266  -48333.351562  300.091309  718.781250   48.058960  875.103577  -46596.843750  -1039.632202
 1988.000000  9021.308594  -67449.843750  -58329.828125  10004.513672  -48325.312500  300.777252  573.501099   48.005665  876.075073  -46590.730469   82.280067
 1989.000000  9152.905273  -67478.585938  -58225.351562  9936.857422  -48288.492188  298.743225  716.351624   48.023548  875.748840  -46553.265625  815.113831
 1990.000000  9127.177734  -67508.859375  -58279.945312  9932.525391  -48347.421875  298.612976  712.731140   48.104187  874.280762  -46609.281250  1369.467529
 1991.000000  9142.103516  -67547.351562  -58294.230469  10003.663086  -48290.566406  300.751678  684.919434   48.018108  875.848022  -46555.535156  -1120.784180
 1992.000000  9053.363281  -67271.460938  -58118.398438  9765.373047  -48353.023438  293.587677  603.293518   48.145550  873.529663  -46613.390625  1329.001343
 1993.000000  9206.093750  -67428.765625  -58115.824219  9774.331055  -48341.492188  293.856995  813.881104   48.209812  872.365295  -46599.535156  793.816895
 1994.000000  9128.033203  -67702.234375  -58462.578125  10229.436523  -48233.140625  307.539368  468.772614   48.314705  870.471375  -46487.394531  271.888489
 1995.000000  8728.818359  -67285.156250  -58451.277344  10141.828125  -48309.449219  304.905487  179.191605   48.185726  872.801331  -46568.363281  1713.801514
 1996.000000  8898.354492  -66984.023438  -57968.343750  9768.031250  -48200.312500  293.667603  522.786194   48.218227  872.213013  -46458.050781  -754.722229
 1997.000000  8932.859375  -67618.046875  -58574.085938  10173.209961  -48400.875000  305.848969  320.052094   48.090374  874.531921  -46663.234375  3481.498779
 1998.000000  9064.932617  -67357.437500  -58184.503906  9852.726562  -48331.777344  296.213898  553.097473   48.178890  872.925171  -46590.937500  2626.726562
 1999.000000  9037.473633  -67287.578125  -58139.941406  9736.949219  -48402.992188  292.733154  639.391296   48.067741  874.943665  -46666.167969  2238.779541
 2000.000000  9254.055664  -67476.632812  -58113.164062  9916.087891  -48197.078125  298.118805  861.989258   48.252434  871.594727  -46453.582031  1348.653809
 2001.000000  9026.201172  -67378.992188  -58245.250000  9937.960938  -48307.289062  298.776398  549.424194   48.229374  872.011475  -46564.625000  1613.211914
 2002.000000  9228.984375  -67686.953125  -58351.214844  10089.105469  -48262.109375  303.320435  699.165283   48.098690  874.380676  -46524.167969  724.276001
 2003.000000  9181.333008  -67729.968750  -58446.613281  10079.132812  -48367.480469  303.020599  517.270874   48.211338  872.337646  -46625.468750  -861.863770
 2004.000000  8974.612305  -67538.562500  -58457.835938  10150.112305  -48307.722656  305.154541  420.838959   48.126534  873.874817  -46568.773438  -182.045654
 2005.000000  9102.792969  -67584.453125  -58380.039062  10000.066406  -48379.972656  300.643555  584.902649   48.229961  872.000854  -46637.289062  370.009033
 2006.000000  8974.693359  -67042.398438  -57954.472656  9735.273438  -48219.199219  292.682770  693.625000   48.080631  874.709106  -46481.910156  974.079407
 2007.000000  9009.492188  -67583.234375  -58470.570312  10085.117188  -48385.453125  303.200531  482.149750   48.086933  874.594482  -46647.937500  3023.227295
 2008.000000  8941.636719  -67369.984375  -58324.597656  9955.298828  -48369.296875  299.297638  481.462891   48.114662  874.090454  -46630.777344  -70.036118
 2009.000000  8979.234375  -67307.132812  -58224.015625  10065.939453  -48158.078125  302.623962  544.171570   48.200493  872.533936  -46416.457031  -888.758545
 2010.000000  9097.622070  -67337.375000  -58137.011719  9898.353516  -48238.656250  297.585632  696.075989   48.221642  872.151306  -46496.273438  2129.627686
 2011.000000  8815.636719  -67237.640625  -58316.437500  10103.579102  -48212.859375  303.755554  387.613129   48.159199  873.282104  -46472.730469  1594.092285
 2012.000000  8958.458008  -67101.015625  -58021.281250  9831.798828  -48189.484375  295.584717  607.603821   48.278347  871.126892  -46445.050781  886.369629
 2013.000000  9013.849609  -67348.234375  -58222.257812  9876.763672  -48345.492188  296.936554  544.490784   48.136833  873.687866  -46606.171875  -133.783295
 2014.000000  9011.273438  -67480.515625  -58360.007812  10070.957031  -48289.050781  302.774811  558.556152   48.080822  874.705627  -46551.753906   98.651627
 2015.000000  8952.893555  -67210.273438  -58149.566406  9836.434570  -48313.132812  295.724091  515.912109   48.154411  873.368896  -46573.179688  2284.947510
 2016.000000  9167.526367  -67602.593750  -58329.718750  10043.478516  -48286.242188  301.948700  660.632568   48.257706  871.499512  -46542.554688  817.112000
 2017.000000  9195.091797  -67489.140625  -58187.683594  9888.028320  -48299.656250  297.275208  781.638367   48.218857  872.201660  -46557.371094  -686.285767
 2018.000000  9407.945312  -67789.421875  -58267.140625  10002.987305  -48264.152344  300.731354  902.966064   48.273293  871.218079  -46519.902344  1481.268921
 2019.000000  8978.668945  -67202.445312  -58119.226562  9826.399414  -48292.828125  295.422394  617.331299   48.104774  874.270081  -46554.667969  2225.806641
 2020.000000  9126.994141  -67406.984375  -58178.925781  9893.890625  -48285.035156  297.451447  677.950195   48.169647  873.092712  -46544.531250  2269.576904
 2021.000000  9212.304688  -67488.000000  -58164.582031  9848.935547  -48315.648438  296.099915  784.465576   48.220303  872.175476  -46573.312500  -727.992554
 2022.000000  9057.849609  -67562.765625  -58398.183594  10208.377930  -48189.804688  306.906250  528.462585   48.185593  872.803772  -46448.722656  813.108765
 2023.000000  9144.322266  -67287.296875  -58042.667969  9876.837891  -48165.828125  296.938782  727.525574   48.319630  870.382629  -46419.902344  699.741211
 2024.000000  9011.691406  -67190.445312  -58073.441406  9870.601562  -48202.839844  296.751282  618.918884   48.198418  872.571533  -46461.296875  1073.743652
 2025.000000  8952.951172  -67145.617188  -58083.171875  9891.468750  -48191.703125  297.378662  589.971497   47.982853  876.491577  -46457.945312  2483.096680
 2026.000000  8923.328125  -67247.804688  -58208.152344  9915.658203  -48292.492188  298.105896  586.428162   47.997627  876.221802  -46558.203125  2110.929688
 2027.000000  8804.419922  -67217.523438  -58302.898438  10083.402344  -48219.496094  303.148956  291.941071   48.336430  870.080139  -46472.964844   62.427467
 2028.000000  9104.351562  -67683.359375  -58486.554688  10199.232422  -48287.320312  306.631317  531.604309   48.212639  872.314148  -46545.261719  -30.068684
 2029.000000  9006.017578  -66970.960938  -57855.273438  9608.195312  -48247.078125  288.862274  724.977356   48.145180  873.536377  -46507.457031  2777.550537
 2030.000000  9042.821289  -67343.390625  -58186.957031  9972.845703  -48214.109375  299.825165  643.915283   48.117413  874.040466  -46475.492188  1348.710815
 2031.000000  9074.421875  -67399.945312  -58222.433594  10014.592773  -48207.839844  301.080261  681.482849   48.040356  875.442444  -46472.007812  -1063.478882
 2032.000000  9124.879883  -67351.406250  -58126.906250  9823.537109  -48303.367188  295.336334  708.053223   48.158943  873.286743  -46563.250000  -971.556396
 2033.000000  9077.882812  -67392.437500  -58217.519531  9963.275391  -48254.242188  299.537445  670.805725   48.079727  874.725586  -46516.984375  166.807968
 2034.000000  9223.501953  -67756.820312  -58430.976562  10077.386719  -48353.589844  302.968109  761.234375   48.106579  874.237305  -46615.363281  702.222107
 2035.000000  8810.806641  -67213.265625  -58298.277344  10054.820312  -48243.457031  302.289673  346.998535   48.223110  872.124695  -46501.019531  1306.253906
 2036.000000  9035.605469  -67528.367188  -58390.152344  10047.392578  -48342.757812  302.066376  556.902893   48.148079  873.483765  -46603.031250  -845.773804
 2037.000000  9059.871094  -67263.156250  -58088.871094  9845.943359  -48242.929688  296.009979  628.892395   48.159817  873.270874  -46502.781250  -1446.096191
 2038.000000  9151.570312  -67619.421875  -58363.832031  10054.708984  -48309.125000  302.286316  667.031921   48.209949  872.362793  -46567.164062  2725.673828
 2039.000000  8906.513672  -67198.039062  -58172.003906  9992.333984  -48179.671875  300.411072  492.589935   48.147606  873.492371  -46439.960938  837.000061
 2040.000000  8807.244141  -67178.281250  -58261.476562  9983.583984  -48277.890625  300.148010  303.182953   48.181908  872.870544  -46536.941406  424.066650
 2041.000000  9014.308594  -67419.664062  -58291.214844  10035.723633  -48255.492188  301.715546  510.779938   48.086121  874.609253  -46518.003906  169.692032
 2042.000000  9054.890625  -67320.593750  -58158.179688  9908.425781  -48249.753906  297.888458  563.885315   48.293190  870.859131  -46504.785156  2134.023193
 2043.000000  8968.333984  -67275.968750  -58195.390625  10017.771484  -48177.617188  301.175842  492.348999   48.333229  870.137756  -46431.203125  -195.406052
 2044.000000  9244.313477  -67735.078125  -58388.871094  10009.113281  -48379.757812  300.915527  723.704895   48.248016  871.674500  -46636.421875  -938.914185
 2045.000000  9285.635742  -67696.046875  -58297.964844  10036.700195  -48261.265625  301.744904  819.493103   48.159786  873.271423  -46521.117188  -75.171211
 2046.000000  9089.321289  -67565.625000  -58366.039062  9995.818359  -48370.218750  300.515839  612.095215   48.203979  872.470825  -46628.472656  680.450012
 2047.000000  9070.737305  -67423.187500  -58241.707031  10003.435547  -48238.273438  300.744843  616.682495   48.173809  873.017273  -46497.617188  3102.958008
 2048.000000  8850.791016  -67394.125000  -58441.652344  10121.632812  -48320.019531  304.298340  323.950256   48.219784  872.184875  -46577.703125  857.383362
 2049.000000  9136.516602  -67379.625000  -58136.000000  9851.094727  -48284.906250  296.164825  697.816162   48.187771  872.764282  -46543.746094  1263.209717
 2050.000000  8939.152344  -67510.171875  -58468.457031  10174.810547  -48293.648438  305.897095  413.853912   48.170998  873.068176  -46553.093750  1953.238159
 2051.000000  9266.019531  -67367.250000  -57982.328125  9650.204102  -48332.125000  290.125244  896.104492   48.163082  873.211670  -46591.855469  2277.369141
 2052.000000  8683.058594  -67196.359375  -58412.578125  10013.847656  -48398.730469  301.057861  169.843704   48.142529  873.584473  -46659.203125    9.211656
 2053.000000  8820.493164  -67487.914062  -58554.906250  10187.619141  -48367.289062  306.282166  202.721878   48.230797  871.985718  -46624.574219  425.153503
 2054.000000  9105.261719  -67599.843750  -58381.785156  10049.759766  -48332.023438  302.137543  633.620056   48.041660  875.418701  -46596.140625  286.475189
 2055.000000  8924.176758  -67388.156250  -58349.656250  10009.507812  -48340.148438  300.927399  427.855804   48.147453  873.495117  -46600.445312  1910.195068
 2056.000000  8931.644531  -67140.226562  -58100.421875  9958.035156  -48142.386719  299.379913  480.367554   48.299709  870.741577  -46397.183594  -503.391693
 2057.000000  9162.058594  -67602.531250  -58344.816406  10132.000977  -48212.816406  304.610046  700.618469   48.071289  874.879089  -46475.863281  1866.357544
 2058.000000  9240.997070  -67452.171875  -58099.429688  9753.189453  -48346.242188  293.221405  905.940735   48.138279  873.661621  -46606.871094  -331.500153
 2059.000000  8843.318359  -67164.484375  -58220.863281  9988.632812  -48232.230469  300.299805  444.176361   48.014462  875.914551  -46497.332031  761.760132
 2060.000000  9228.064453  -67603.031250  -58274.757812  10062.947266  -48211.812500  302.533997  808.529724   48.119686  873.999207  -46473.113281  216.817413
 2061.000000  8779.053711  -67202.820312  -58320.804688  10161.052734  -48159.750000  305.483459  263.422089   48.164112  873.192993  -46419.445312  2058.101562
 2062.000000  9151.685547  -67384.117188  -58117.957031  9865.500000  -48252.457031  296.597931  750.299316   48.119896  873.995361  -46513.750000  2543.533936
 2063.000000  8885.872070  -67080.679688  -58081.132812  9869.423828  -48211.710938  296.715881  580.801819   48.047642  875.309692  -46475.613281  2633.575195
 2064.000000  9066.707031  -67546.296875  -58387.082031  10261.409180  -48125.671875  308.500610  543.965027   48.236576  871.881226  -46382.750000  442.973541
 2065.000000  8852.957031  -67403.937500  -58448.804688  10193.264648  -48255.539062  306.451874  391.441559   48.036724  875.508606  -46519.835938  139.542831
 2066.000000  9081.875000  -67532.906250  -58350.230469  10131.319336  -48218.910156  304.589569  628.439636   48.122242  873.952759  -46480.117188  -628.640930
 2067.000000  9074.931641  -67506.906250  -58316.238281  10000.191406  -48316.046875  300.647308  595.909180   48.196381  872.608398  -46574.574219  -298.890747
 2068.000000  9140.759766  -67511.281250  -58267.808594  10025.284180  -48242.523438  301.401703  686.812073   48.100960  874.339417  -46504.500000  736.126709
 2069.000000  9140.067383  -67532.203125  -58283.296875  9999.265625  -48284.031250  300.619476  743.547791   48.020462  875.805115  -46548.917969  -115.917572
 2070.000000  9059.218750  -67392.171875  -58219.136719  9927.937500  -48291.199219  298.475067  562.520691   48.091228  874.516357  -46553.527344  -2938.031738
 2071.000000  8857.906250  -67376.578125  -58414.671875  10127.353516  -48287.320312  304.470337  381.733978   48.020451  875.805359  -46552.207031  414.032318
 2072.000000  8974.964844  -67338.312500  -58266.683594  10081.352539  -48185.332031  303.087341  515.170837   48.261459  871.431702  -46441.507812  1361.844116
 2073.000000  9275.787109  -67958.812500  -58584.617188  10211.155273  -48373.460938  306.989746  676.063904   48.300560  870.726257  -46628.226562  2202.174316
 2074.000000  9021.355469  -67414.796875  -58290.019531  10086.883789  -48203.136719  303.253632  492.575928   48.292980  870.862915  -46458.175781  1323.326538
 2075.000000  9227.463867  -67500.601562  -58168.722656  9920.896484  -48247.828125  298.263367  789.308289   48.291054  870.897705  -46502.937500  1228.059692
 2076.000000  8872.193359  -67216.437500  -58243.726562  10038.581055  -48205.144531  301.801453  402.304291   48.336327  870.081970  -46458.617188  1363.642822
 2077.000000  9045.415039  -67238.039062  -58092.402344  9841.825195  -48250.578125  295.886169  701.718018   48.042831  875.397339  -46514.656250  336.044067
 2078.000000  9293.681641  -67541.609375  -58122.769531  9883.221680  -48239.546875  297.130707  936.876892   48.245720  871.716003  -46496.292969  -1097.044800
 2079.000000  8947.816406  -67210.046875  -58153.371094  10014.368164  -48139.003906  301.073517  529.435120   48.226055  872.071472  -46396.460938  1306.362915
 2080.000000  9154.390625  -67364.765625  -58098.539062  9852.144531  -48246.394531  296.196411  719.765381   48.251949  871.603455  -46502.914062  -795.132874
 2081.000000  9010.407227  -67247.984375  -58136.167969  9854.130859  -48282.039062  296.256104  607.424622   48.196079  872.613831  -46540.578125  2554.919922
 2082.000000  9170.812500  -67460.796875  -58190.902344  9879.626953  -48311.273438  297.022644  835.427307   48.089001  874.556885  -46573.683594  -996.130188
 2083.000000  9081.923828  -67388.695312  -58193.195312  9970.557617  -48222.636719  299.756378  614.513000   48.250385  871.631714  -46479.214844  -1514.784790
 2084.000000  8960.072266  -67487.828125  -58418.246094  9988.404297  -48429.843750  300.292938  389.664276   48.297077  870.789062  -46684.734375  1855.468384
 2085.000000  8917.352539  -67347.750000  -58328.808594  10088.191406  -48240.617188  303.292938  440.852448   48.158775  873.289795  -46500.503906  -203.530258
 2086.000000  8820.746094  -67162.546875  -58233.941406  10069.310547  -48164.632812  302.725311  410.738770   48.051765  875.234558  -46428.386719  842.728333
 2087.000000  9079.194336  -67393.335938  -58210.703125  9932.928711  -48277.773438  298.625122  727.632874   48.030876  875.615234  -46542.281250  498.056335
 2088.000000  8935.509766  -67341.492188  -58305.062500  9980.163086  -48324.898438  300.045135  497.370453   48.168526  873.113037  -46584.433594  426.898254
 2089.000000  9001.453125  -67192.328125  -58086.031250  9867.070312  -48218.960938  296.645142  660.024597   48.026596  875.693237  -46483.625000  942.087463
 2090.000000  9153.972656  -67659.429688  -58402.457031  10239.602539  -48162.855469  307.845001  645.642395   48.137760  873.671021  -46423.503906  1361.496826
 2091.000000  8779.849609  -67026.234375  -58138.851562  9884.202148  -48254.648438  297.160187  387.257111   48.172268  873.045166  -46514.046875  1231.607788
 2092.000000  9057.680664  -67268.937500  -58101.558594  9770.181641  -48331.375000  293.732269  592.944397   48.203403  872.481262  -46589.648438  2003.968994
 2093.000000  9296.189453  -67815.570312  -58420.039062  10016.902344  -48403.136719  301.149719  773.896545   48.261108  871.438049  -46659.328125  -352.987000
 2094.000000  9139.171875  -67615.828125  -58372.332031  10003.603516  -48368.726562  300.749878  702.830505   48.018017  875.849731  -46633.699219  351.838287
 2095.000000  9077.278320  -67656.109375  -58478.562500  10115.232422  -48363.328125  304.105927  576.592834   48.164482  873.186340  -46623.007812  3419.033203
 2096.000000  9118.337891  -67553.687500  -58329.574219  10031.839844  -48297.734375  301.598785  560.310486   48.224476  872.100037  -46555.246094  913.251831
 2097.000000  8792.083984  -67249.031250  -58353.472656  10072.220703  -48281.250000  302.812805  322.440033   48.182404  872.861511  -46540.285156  997.615295
 2098.000000  9361.474609  -67689.390625  -58217.097656  9822.782227  -48394.316406  295.313660  922.586182   48.155300  873.352783  -46654.328125  449.765991
 2099.000000  9160.688477  -67623.843750  -58354.894531  10007.452148  -48347.441406  300.865601  640.682312   48.228176  872.033142  -46604.820312  1941.803101
 2100.000000  9076.599609  -67532.531250  -58362.921875  9948.767578  -48414.156250  299.101288  542.363708   48.297203  870.786804  -46669.042969  1284.472900
 2101.000000  9066.964844  -67865.953125  -58694.703125  10200.167969  -48494.535156  306.659424  424.544891   48.166710  873.145935  -46754.136719  1547.689819
 2102.000000  9000.275391  -67839.546875  -58736.734375  10341.316406  -48395.417969  310.902954  370.929169   48.107670  874.217468  -46657.152344  -758.275879
 2103.000000  9049.080078  -67585.070312  -58434.445312  10053.167969  -48381.277344  302.239990  444.302734   48.334549  870.113953  -46634.812500  -1011.360657
 2104.000000  9176.230469  -67691.656250  -58420.429688  9964.068359  -48456.359375  299.561310  666.016296   48.120224  873.989441  -46717.640625  -442.250763
 2105.000000  9158.642578  -67731.210938  -58471.832031  10197.841797  -48273.992188  306.589508  668.439270   48.164192  873.191589  -46533.683594  -236.229340
 2106.000000  9152.912109  -67602.093750  -58345.917969  9887.013672  -48458.906250  297.244720  684.329529   48.063328  875.024048  -46722.242188  -1727.684326
 2107.000000  9170.041016  -67582.328125  -58310.785156  9927.785156  -48383.000000  298.470459  798.091614   48.018448  875.841858  -46647.957031  2354.420898
 2108.000000  9223.339844  -67560.625000  -58237.210938  9878.285156  -48358.925781  296.982300  804.589844   48.137779  873.670654  -46619.570312  2069.823486
 2109.000000  9068.701172  -67412.484375  -58235.800781  9900.975586  -48334.824219  297.664459  662.208923   48.195824  872.618469  -46593.375000  -539.074158
 2110.000000  9006.542969  -67275.070312  -58157.468750  9879.412109  -48278.054688  297.016174  629.758362   48.079014  874.738525  -46540.824219  -1164.291138
 2111.000000  9171.142578  -67672.421875  -58401.816406  10072.654297  -48329.164062  302.825836  749.678284   47.959839  876.912170  -46596.238281  1399.767334
 2112.000000  9150.034180  -67560.171875  -58310.597656  9841.718750  -48468.878906  295.882965  766.440979   48.015636  875.893127  -46733.937500  212.335800
 2113.000000  9051.792969  -67569.031250  -58415.152344  10025.987305  -48389.164062  301.422852  594.993713   48.141434  873.604370  -46649.679688  942.692383
 2114.000000  9330.957031  -67688.023438  -58265.816406  10011.547852  -48254.269531  300.988739  851.661621   48.232830  871.948975  -46511.480469  -2496.731934
 2115.000000  9098.707031  -67788.296875  -58591.117188  10209.845703  -48381.273438  306.950378  523.944885   48.148514  873.475891  -46641.531250  1172.818237
 2116.000000  9125.285156  -67468.593750  -58246.863281  9884.146484  -48362.718750  297.158508  600.023987   48.317600  870.419189  -46616.867188  603.832275
 2117.000000  9156.484375  -67469.320312  -58210.554688  9945.548828  -48265.007812  299.004517  634.866699   48.232853  871.948547  -46522.218750  532.052795
 2118.000000  9016.193359  -67352.109375  -58232.656250  9859.613281  -48373.042969  296.420929  579.138672   48.056206  875.153687  -46636.636719  -1294.726929
 2119.000000  8867.537109  -67165.859375  -58193.109375  10022.754883  -48170.355469  301.325653  442.142578   48.107723  874.216553  -46432.085938  785.925171
 2120.000000  9234.685547  -67627.171875  -58295.511719  9914.405273  -48381.105469  298.068207  789.768066   48.052124  875.228027  -46644.847656  -363.565826
 2121.000000  9389.439453  -67848.937500  -58356.250000  9955.547852  -48400.703125  299.305145  941.590637   48.148468  873.476746  -46660.964844  3986.846436
 2122.000000  9279.269531  -67584.109375  -58202.316406  9829.146484  -48373.171875  295.504974  901.657715   47.998032  876.214417  -46638.867188  846.515991
 2123.000000  9108.509766  -67574.609375  -58366.875000  10079.767578  -48287.109375  303.039703  607.686340   48.104412  874.276672  -46548.960938  269.063660
 2124.000000  9299.994141  -67860.429688  -58460.660156  10021.651367  -48439.007812  301.292480  835.037292   48.030968  875.613586  -46703.511719  -1596.641724
 2125.000000  9266.864258  -67722.890625  -58357.359375  9977.333984  -48380.023438  299.960114  766.786438   48.000687  876.165955  -46645.625000  507.616333
 2126.000000  8984.394531  -67469.593750  -58385.070312  9939.687500  -48445.382812  298.828308  518.950134   47.995358  876.263245  -46711.175781  1427.579834
 2127.000000  8919.802734  -67445.726562  -58420.937500  10033.515625  -48387.421875  301.649170  399.566071   48.176548  872.967651  -46646.667969  793.013733
 2128.000000  8887.403320  -67134.156250  -58134.820312  9806.365234  -48328.453125  294.820099  458.390045   48.131950  873.776489  -46589.308594  2072.960938
 2129.000000  8948.017578  -67256.273438  -58208.257812  9931.984375  -48276.273438  298.596710  460.224701   48.211937  872.326843  -46534.238281  601.893433
 2130.000000  9258.401367  -67671.539062  -58317.566406  9973.789062  -48343.777344  299.853546  711.517273   48.301422  870.710754  -46598.511719  4231.016113
 2131.000000  9112.622070  -67594.109375  -58391.550781  10112.535156  -48279.015625  304.024811  575.314697   48.284863  871.009338  -46534.347656  2740.960449
 2132.000000  9179.964844  -67495.718750  -58206.210938  9841.404297  -48364.804688  295.873505  705.211182   48.190113  872.721863  -46623.558594  835.606689
 2133.000000  9078.421875  -67405.078125  -58229.886719  9908.601562  -48321.285156  297.893738  665.414246   48.080360  874.714050  -46584.007812  -109.847076
 2134.000000  9102.619141  -67558.062500  -58357.453125  10053.720703  -48303.734375  302.256622  531.573914   48.204906  872.454041  -46561.953125  1006.540894
 2135.000000  9206.212891  -67599.164062  -58294.359375  9991.984375  -48302.375000  300.400574  721.105652   48.103886  874.286255  -46564.246094  436.727448
 2136.000000  9007.157227  -67289.531250  -58176.785156  9851.145508  -48325.640625  296.166351  586.684875   48.148067  873.484009  -46585.914062  2196.759033
 2137.000000  9007.069336  -67364.578125  -58255.019531  9828.513672  -48426.507812  295.485962  494.317780   48.205769  872.438477  -46684.695312  522.384705
 2138.000000  8989.994141  -67488.375000  -58401.015625  9970.781250  -48430.234375  299.763123  521.761230   47.991741  876.329224  -46696.156250  584.392151
 2139.000000  9068.748047  -67456.117188  -58292.273438  10059.765625  -48232.507812  302.438354  575.387024   48.050159  875.263855  -46496.320312  -14.790991
 2140.000000  9067.026367  -67408.984375  -58239.925781  9904.199219  -48335.726562  297.761383  653.541809   48.174427  873.006042  -46595.046875  2146.437988
 2141.000000  9029.771484  -67497.132812  -58367.468750  10088.035156  -48279.433594  303.288239  569.073425   48.126053  873.883545  -46540.503906  321.327087
 2142.000000  9042.333984  -67433.187500  -58294.089844  9918.085938  -48376.003906  298.178864  597.548401   48.096287  874.424377  -46638.148438  2103.586914
 2143.000000  8935.468750  -67308.000000  -58274.621094  10007.798828  -48266.820312  300.876007  465.779388   48.188595  872.749390  -46525.628906  2417.869873
 2144.000000  9195.996094  -67675.703125  -58374.644531  10076.824219  -48297.820312  302.951202  690.437500   48.150597  873.438110  -46558.003906  2892.940430
 2145.000000  9172.794922  -67468.328125  -58194.414062  9882.659180  -48311.753906  297.113800  785.112976   48.179447  872.915100  -46570.894531  -1185.472534
 2146.000000  8675.710938  -67109.718750  -58330.796875  9987.130859  -48343.664062  300.254639   94.770935   48.225941  872.073547  -46601.125000  314.741730
 2147.000000  8990.447266  -67604.546875  -58520.078125  10144.205078  -48375.875000  304.976959  506.215424   48.117271  874.043030  -46637.261719  2455.229004
 2148.000000  9131.662109  -67402.828125  -58175.910156  9769.696289  -48406.214844  293.717651  743.857727   48.051121  875.246338  -46669.992188  1956.998779
 2149.000000  9204.574219  -67553.500000  -58243.941406  9768.697266  -48475.242188  293.687622  788.582703   48.106163  874.244873  -46737.031250  587.891541
 2150.000000  8896.741211  -67372.453125  -58372.078125  9932.864258  -48439.214844  298.623169  445.555542   48.072651  874.854309  -46702.214844  1417.495605
 2151.000000  8911.392578  -67275.781250  -58261.496094  9990.082031  -48271.414062  300.343384  495.085541   47.952560  877.045288  -46538.753906  1618.206299
 2152.000000  9062.246094  -67550.671875  -58387.550781  10097.366211  -48290.183594  303.568787  621.289978   48.106533  874.238159  -46551.957031  665.995300
 2153.000000  8890.044922  -67381.843750  -58393.566406  10118.303711  -48275.261719  304.198242  384.250732   48.119553  874.001587  -46536.566406  438.901062
 2154.000000  9099.648438  -67656.984375  -58463.402344  10010.481445  -48452.921875  300.956665  575.783691   48.104225  874.280090  -46714.781250  1509.399536
 2155.000000  9092.158203  -67427.835938  -58236.042969  9790.134766  -48445.906250  294.332123  691.650696   47.952789  877.041077  -46713.238281  371.436493
 2156.000000  8905.894531  -67373.187500  -58368.519531  9915.955078  -48452.562500  298.114807  461.726105   47.988976  876.379761  -46718.585938  997.020874
 2157.000000  9182.038086  -67650.515625  -58362.750000  9975.079102  -48387.671875  299.892334  779.809998   48.043804  875.379639  -46651.714844  669.000244
 2158.000000  9191.494141  -67565.562500  -58272.328125  9823.237305  -48449.089844  295.327332  717.637512   48.215717  872.258423  -46706.917969  2794.124756
 2159.000000  9107.207031  -67396.054688  -58175.847656  9806.867188  -48368.980469  294.835175  697.087341   48.202934  872.489746  -46627.273438  888.415039
 2160.000000  9104.199219  -67537.539062  -58327.605469  9930.599609  -48397.007812  298.555084  530.570374   48.230473  871.991577  -46654.304688  -1032.151367
 2161.000000  9018.437500  -67321.468750  -58203.718750  9934.671875  -48269.046875  298.677521  556.615234   48.304897  870.648071  -46523.656250  1562.950928
 2162.000000  9350.339844  -67828.921875  -58380.937500  10036.716797  -48344.218750  301.745392  918.725586   48.034958  875.540833  -46608.578125  1331.982056
 2163.000000  9162.618164  -67681.656250  -58423.238281  9978.578125  -48444.660156  299.997528  657.719177   48.335300  870.100464  -46698.167969  2761.936035
 2164.000000  9207.063477  -67534.156250  -58226.968750  9864.955078  -48362.015625  296.581543  783.256531   48.091499  874.511414  -46624.332031  2215.173828
 2165.000000  9029.097656  -67551.914062  -58424.425781  10119.715820  -48304.710938  304.240692  484.692047   48.258415  871.486694  -46561.000000  -102.789787
 2166.000000  9082.650391  -67821.328125  -58635.687500  10142.660156  -48493.027344  304.930511  466.790436   48.084606  874.636780  -46755.593750  -1038.133057
 2167.000000  9355.310547  -68080.257812  -58630.265625  10185.737305  -48444.527344  306.225586  731.387756   48.175156  872.992859  -46703.824219  1363.082397
 2168.000000  9356.277344  -67720.632812  -58254.964844  9903.845703  -48351.117188  297.750763  933.189941   48.102768  874.306580  -46613.027344  -1091.614990
 2169.000000  9026.044922  -67426.132812  -58303.640625  9939.105469  -48364.535156  298.810822  537.667480   48.214493  872.280579  -46622.410156  -471.003326
 2170.000000  8993.942383  -67541.101562  -58450.718750  10096.355469  -48354.363281  303.538391  458.326752   48.079025  874.738342  -46617.132812  1395.190063
 2171.000000  8946.523438  -67312.023438  -58259.742188  9880.597656  -48379.144531  297.051819  486.973053   48.094330  874.459961  -46641.359375  -1484.197021
 2172.000000  8851.411133  -67474.796875  -58523.933594  10059.880859  -48464.054688  302.441803  340.483429   48.014832  875.907837  -46729.144531  143.125519
 2173.000000  9106.732422  -67529.125000  -58319.460938  9878.607422  -48440.851562  296.991974  636.533508   48.059368  875.096130  -46704.332031  866.643311
 2174.000000  9027.146484  -67534.484375  -58410.125000  10021.710938  -48388.414062  301.294281  446.863373   48.177391  872.952332  -46647.628906  666.016785
 2175.000000  9102.160156  -67421.078125  -58213.230469  9917.880859  -48295.351562  298.172699  699.816650   48.163982  873.195374  -46555.050781  1840.266479
 2176.000000  8807.753906  -67411.968750  -58505.929688  10099.810547  -48406.117188  303.642273  354.771484   48.026207  875.700378  -46670.792969  1717.010986
 2177.000000  9059.208008  -67348.640625  -58170.554688  9734.097656  -48436.457031  292.647430  686.977966   48.028412  875.660156  -46701.054688  1118.871704
 2178.000000  9018.625000  -67271.195312  -58146.429688  9839.273438  -48307.156250  295.809448  604.293640   48.128124  873.845947  -46568.152344  149.434509
 2179.000000  9242.655273  -67807.960938  -58460.027344  10069.004883  -48391.023438  302.716125  772.405579   48.017288  875.863037  -46656.023438  -566.109009
 2180.000000  9074.966797  -67662.031250  -58494.527344  10070.767578  -48423.757812  302.769104  542.652344   48.118443  874.021790  -46685.101562  2405.273438
 2181.000000  9296.386719  -67661.343750  -58266.820312  9785.523438  -48481.296875  294.193481  830.988708   48.155064  873.357117  -46741.320312  750.950073
 2182.000000  9301.572266  -67977.109375  -58579.167969  10135.334961  -48443.832031  304.710266  711.304871   48.205948  872.435242  -46702.015625  1189.173096
 2183.000000  8919.419922  -67533.203125  -58509.710938  10060.556641  -48449.156250  302.462128  308.552582   48.289551  870.924805  -46704.320312  295.939087
 2184.000000  9216.282227  -67666.890625  -58356.562500  10044.609375  -48311.953125  301.982697  767.855408   48.158398  873.296631  -46571.855469  764.956970
 2185.000000  9211.556641  -67634.328125  -58321.343750  9906.892578  -48414.453125  297.842346  710.180908   48.223335  872.120667  -46672.007812  2995.300049
 2186.000000  9108.196289  -67584.468750  -58385.800781  9964.130859  -48421.671875  299.563171  565.269775   48.192127  872.685425  -46680.355469  1610.502441
 2187.000000  9097.349609  -67389.984375  -58193.378906  9864.244141  -48329.132812  296.560150  686.888367   48.154167  873.373352  -46589.187500  3414.258789
 2188.000000  9100.167969  -67449.015625  -58249.839844  9937.976562  -48311.863281  298.776855  700.690369   48.132736  873.762207  -46572.691406  1206.214600
 2189.000000  9065.806641  -67702.484375  -58532.171875  10083.039062  -48449.132812  303.138062  499.191071   48.122601  873.946228  -46710.328125  1194.018188
 2190.000000  9371.573242  -67567.359375  -58099.531250  9691.897461  -48407.632812  291.378693  967.849792   48.120373  873.986694  -46668.906250  867.414978
 2191.000000  9045.248047  -67626.218750  -58490.425781  10194.603516  -48295.820312  306.492126  520.730347   48.100868  874.341125  -46557.800781  -1284.969849
 2192.000000  8958.345703  -67434.984375  -58377.308594  10068.189453  -48309.117188  302.691620  530.809998   47.968166  876.759949  -46575.890625  -832.753235
 2193.000000  9073.355469  -67496.187500  -58313.402344  9966.078125  -48347.324219  299.621704  630.661621   48.057106  875.137329  -46610.886719  -828.964844
 2194.000000  9088.228516  -67540.101562  -58358.183594  10084.869141  -48273.312500  303.193085  628.257568   48.228748  872.022766  -46530.671875  1274.151123
 2195.000000  9069.396484  -67457.781250  -58281.941406  9834.461914  -48447.480469  295.664795  557.677734   48.233109  871.943909  -46704.683594  1198.843994
 2196.000000  9238.089844  -67791.992188  -58462.726562  10019.115234  -48443.609375  301.216248  769.318115   48.131504  873.784607  -46704.480469  -1011.626526
 2197.000000  9050.244141  -67557.953125  -58406.109375  9989.570312  -48416.539062  300.328003  567.798401   48.067036  874.956543  -46679.742188  -224.760712
 2198.000000  9003.674805  -67338.796875  -58236.125000  9973.419922  -48262.703125  299.842438  631.923950   48.120258  873.988770  -46523.980469  979.339294
 2199.000000  9095.179688  -67678.601562  -58487.101562  10060.436523  -48426.664062  302.458527  542.583252   48.131363  873.787170  -46687.542969  1604.723633
 2200.000000  9338.701172  -67787.851562  -58346.402344  9971.228516  -48375.171875  299.776550  906.512024   48.107819  874.214783  -46636.902344  1188.765259
 2201.000000  9045.681641  -67402.242188  -58263.347656  9864.697266  -48398.648438  296.573792  583.624573   48.170460  873.077942  -46658.113281  282.810394
 2202.000000  9099.517578  -67646.750000  -58452.832031  10112.935547  -48339.898438  304.036865  562.396912   48.219128  872.196777  -46597.605469  1372.726562
 2203.000000  8942.759766  -67609.929688  -58567.265625  10156.744141  -48410.523438  305.353943  376.902344   48.093327  874.478210  -46672.777344  812.898193
 2204.000000  9036.272461  -67789.093750  -58647.699219  10221.701172  -48426.000000  307.306824  457.816162   48.083378  874.659180  -46688.613281  1457.563599
 2205.000000  9179.628906  -67638.750000  -58363.632812  10007.139648  -48356.492188  300.856201  688.874329   48.199688  872.548523  -46614.902344  -146.726883
 2206.000000  9119.597656  -67815.960938  -58598.597656  10000.634766  -48597.960938  300.660645  519.977478   48.146935  873.504578  -46858.277344  -407.968933
 2207.000000  8977.050781  -67486.187500  -58423.773438  10123.716797  -48300.054688  304.360992  372.040192   48.317211  870.426208  -46554.218750  257.836121
 2208.000000  9195.730469  -67687.804688  -58390.773438  10029.406250  -48361.367188  301.525635  696.915222   48.026772  875.690063  -46626.023438  -55.977806
 2209.000000  8998.739258  -67386.359375  -58284.242188  9931.565430  -48352.675781  298.584137  500.141693   48.131920  873.777039  -46613.535156  -859.856140
 2210.000000  9220.453125  -67698.812500  -58383.066406  10113.024414  -48270.042969  304.039520  738.484192   48.090687  874.526245  -46532.390625  2265.986084
 2211.000000  8634.320312  -67176.109375  -58431.109375  10144.013672  -48287.093750  304.971191  124.562683   48.087395  874.586060  -46549.558594  706.532104
 2212.000000  9088.732422  -67598.625000  -58412.167969  10028.764648  -48383.402344  301.506348  556.179382   48.177261  872.954712  -46642.621094  -359.626373
 2213.000000  8966.371094  -67658.062500  -58592.941406  10239.502930  -48353.437500  307.842010  388.422150   48.239315  871.831726  -46610.414062  464.342621
 2214.000000  9139.175781  -67665.375000  -58428.574219  10083.547852  -48345.027344  303.153351  560.581482   48.290867  870.901062  -46600.140625  1021.498047
 2215.000000  9073.759766  -67676.578125  -58506.058594  9964.992188  -48541.066406  299.589081  505.597778   48.170895  873.070068  -46800.515625  1436.717407
 2216.000000  9174.269531  -67671.546875  -58401.464844  9989.625000  -48411.839844  300.329620  649.023132   48.242157  871.780396  -46668.714844  1357.280762
 2217.000000  9081.527344  -67443.929688  -58261.070312  9826.181641  -48434.890625  295.415863  692.784851   48.118916  874.013184  -46696.218750  817.573120
 2218.000000  9017.210938  -67602.976562  -58487.300781  10063.933594  -48423.367188  302.563660  467.608887   48.229031  872.017639  -46680.714844  542.843384
 2219.000000  9068.339844  -67581.171875  -58420.367188  10015.426758  -48404.941406  301.105347  584.664368   48.118237  874.025513  -46666.292969  379.021088
 2220.000000  9010.039062  -67428.351562  -58319.417969  9983.002930  -48336.414062  300.130554  544.870300   48.128334  873.842163  -46597.402344  -1078.851685
 2221.000000  8985.561523  -67547.507812  -58468.398438  10073.052734  -48395.343750  302.837830  559.482605   48.144970  873.540222  -46655.730469  -1755.462036
 2222.000000  9240.502930  -67729.937500  -58394.683594  10006.117188  -48388.566406  300.825470  756.176575   48.180676  872.892822  -46647.664062  1945.219971
 2223.000000  9432.550781  -68086.687500  -58554.773438  10041.626953  -48513.148438  301.893036  862.022522   48.185444  872.806458  -46772.070312   66.392883
 2224.000000  8896.366211  -67303.015625  -58308.773438  9907.801758  -48400.972656  297.869690  355.956879   48.329094  870.212158  -46654.707031  -65.978020
 2225.000000  8784.089844  -67375.273438  -58489.312500  10091.087891  -48398.226562  303.380035  190.049133   48.281979  871.061401  -46653.664062  -346.159424
 2226.000000  9037.636719  -67425.117188  -58289.628906  9968.353516  -48321.273438  299.690125  615.753662   48.169125  873.102173  -46580.785156  1899.361084
 2227.000000  9070.679688  -67676.171875  -58501.234375  10147.004883  -48354.230469  305.061127  532.348877   48.188797  872.745728  -46613.031250  1448.733765
 2228.000000  9143.825195  -67643.484375  -58413.695312  10117.297852  -48296.398438  304.167999  594.113708   48.111748  874.143372  -46557.984375  310.258881
 2229.000000  8955.976562  -67352.796875  -58293.835938  9852.489258  -48441.347656  296.206757  511.759308   48.051189  875.245056  -46705.121094  1116.169922
 2230.000000  9154.093750  -67558.937500  -58304.980469  9931.105469  -48373.875000  298.570282  784.001892   47.903950  877.935242  -46642.968750  -883.053650
 2231.000000  8890.968750  -67310.890625  -58324.867188  10020.759766  -48304.109375  301.265686  413.282013   48.118996  874.011719  -46565.433594  3418.502197
 2232.000000  8919.466797  -67298.093750  -58291.363281  10045.372070  -48245.992188  302.005615  432.693146   48.069084  874.919250  -46509.121094  -2502.219971
 2233.000000  8873.722656  -67440.070312  -58466.148438  10239.776367  -48226.371094  307.850220  364.816376   48.182232  872.864624  -46485.410156  2881.240479
 2234.000000  8858.974609  -67157.578125  -58194.675781  9868.758789  -48325.917969  296.695892  477.635406   48.034657  875.546326  -46590.289062  1458.139282
 2235.000000  8891.171875  -67376.000000  -58381.679688  10101.336914  -48280.343750  303.688171  479.253052   48.053116  875.209961  -46544.050781  -1615.296631
 2236.000000  8947.530273  -67458.453125  -58414.023438  10024.908203  -48389.117188  301.390381  456.054840   48.192669  872.675598  -46647.781250  1621.627686
 2237.000000  9314.517578  -67393.562500  -57986.796875  9774.369141  -48212.429688  293.858154  957.621033   48.184502  872.823547  -46471.386719   63.890713
 2238.000000  9172.244141  -67759.484375  -58496.140625  10115.139648  -48381.000000  304.103119  650.653259   48.261620  871.428833  -46637.171875  2661.588867
 2239.000000  9058.442383  -67519.851562  -58358.554688  9987.719727  -48370.835938  300.272339  528.151611   48.101868  874.322937  -46632.781250  604.181641
 2240.000000  8928.786133  -67287.531250  -58266.796875  10032.792969  -48234.003906  301.627441  536.812500   48.001717  876.147156  -46499.566406  448.604340
 2241.000000  8906.794922  -67411.375000  -58403.023438  9996.959961  -48406.062500  300.550140  465.423248   48.145756  873.525940  -46666.421875  2792.469238
 2242.000000  8941.676758  -67436.281250  -58401.332031  10057.972656  -48343.359375  302.384460  429.658081   48.066570  874.965027  -46606.578125  -253.811951
 2243.000000  8985.212891  -67476.781250  -58384.171875  10097.667969  -48286.503906  303.577850  525.205505   48.280510  871.087891  -46541.992188  -1385.640747
 2244.000000  9230.682617  -67631.812500  -58297.402344  10100.264648  -48197.136719  303.655914  737.274597   48.345066  869.924683  -46450.292969   10.722449
 2245.000000  8886.671875  -67413.515625  -58441.042969  10076.843750  -48364.199219  302.951782  385.607086   48.033115  875.574402  -46628.628906  -290.545105
 2246.000000  9104.168945  -67528.093750  -58324.425781  9930.788086  -48393.636719  298.560760  654.153992   48.050972  875.249023  -46657.417969  956.451599
 2247.000000  8928.306641  -67264.718750  -58229.261719  9926.916016  -48302.343750  298.444336  499.189087   48.064274  875.006775  -46565.644531  -553.538635
 2248.000000  8892.642578  -67108.929688  -58104.808594  9947.614258  -48157.195312  299.066620  456.931641   48.165092  873.175232  -46416.855469  217.340836
 2249.000000  8857.396484  -67248.406250  -58283.000000  10095.894531  -48187.105469  303.524536  350.820557   48.150021  873.448547  -46447.308594  307.994293
 2250.000000  8913.712891  -67163.625000  -58149.757812  10011.976562  -48137.781250  301.001617  407.005280   48.325607  870.274963  -46391.640625  -975.870361
 2251.000000  9050.664062  -67334.015625  -58177.007812  10017.792969  -48159.214844  301.176483  699.276550   48.041206  875.426941  -46423.351562  1414.129395
 2252.000000  8950.443359  -67193.585938  -58142.929688  9888.639648  -48254.289062  297.293610  565.436340   48.106743  874.234314  -46516.054688  1049.113403
 2253.000000  9056.143555  -67300.078125  -58148.070312  9944.118164  -48203.953125  298.961517  605.841858   48.186398  872.789185  -46462.843750  -592.875244
 2254.000000  9259.124023  -67735.421875  -58371.625000  10117.531250  -48254.093750  304.175018  751.625793   48.224209  872.104858  -46511.617188  2245.687012
 2255.000000  9109.718750  -67524.406250  -58316.269531  9943.806641  -48372.460938  298.952148  682.779846   48.119110  874.009644  -46633.781250  1622.001099
 2256.000000  9060.175781  -67325.328125  -58170.707031  9824.363281  -48346.343750  295.361176  659.952576   48.027580  875.675293  -46610.972656  2695.541992
 2257.000000  8910.270508  -67222.203125  -58223.667969  10004.074219  -48219.593750  300.764038  535.644836   47.986282  876.428955  -46485.714844  -424.500092
 2258.000000  9157.601562  -67642.921875  -58392.792969  10118.981445  -48273.812500  304.218628  642.197327   48.210457  872.353638  -46531.832031  1264.554810
 2259.000000  9190.228516  -67603.781250  -58311.191406  9947.229492  -48363.960938  299.055054  720.390320   48.095425  874.440063  -46626.136719  248.292450
 2260.000000  9223.559570  -67688.093750  -58358.082031  9880.546875  -48477.535156  297.050293  728.472595   48.109150  874.190613  -46739.214844  -1867.087036
 2261.000000  9067.166016  -67483.203125  -58312.257812  9855.167969  -48457.089844  296.287323  579.236389   48.150455  873.440674  -46717.277344  1686.756958
 2262.000000  9224.927734  -67731.179688  -58401.324219  10007.478516  -48393.843750  300.866394  696.106262   48.111340  874.150818  -46655.445312  -559.775208
 2263.000000  9193.224609  -67552.640625  -58259.179688  9857.843750  -48401.335938  296.367737  775.971924   48.112446  874.130737  -46662.898438  896.473755
 2264.000000  8863.301758  -67402.367188  -58432.882812  9992.128906  -48440.753906  300.404907  364.842743   48.063232  875.025757  -46704.093750  577.891907
 2265.000000  9128.501953  -67606.890625  -58373.750000  9942.921875  -48430.828125  298.925537  622.307373   48.209892  872.363831  -46688.867188  3557.829590
 2266.000000  9052.585938  -67774.664062  -58623.574219  10201.547852  -48422.027344  306.700897  424.002228   48.167877  873.124756  -46681.585938  1415.354736
 2267.000000  8953.550781  -67508.507812  -58465.003906  10115.988281  -48349.015625  304.128632  411.863892   48.151012  873.430603  -46609.183594  -1108.584961
 2268.000000  9068.783203  -67609.312500  -58442.386719  10071.744141  -48370.640625  302.798462  516.040222   48.160187  873.264160  -46630.476562  1573.658447
 2269.000000  9333.900391  -67915.304688  -58480.726562  9963.423828  -48517.304688  299.541931  814.542175   48.006470  876.060364  -46782.695312  763.495117
 2270.000000  9152.102539  -67933.195312  -58685.308594  10307.515625  -48377.792969  309.886749  568.554871   48.163944  873.196045  -46637.492188  1009.859192
 2271.000000  9149.876953  -67559.359375  -58310.042969  9890.869141  -48419.171875  297.360626  633.286499   48.157696  873.309387  -46679.097656  680.817322
 2272.000000  9097.275391  -67542.937500  -58351.199219  9989.301758  -48361.898438  300.319916  557.217102   48.223667  872.114624  -46619.441406  547.509644
 2273.000000  9223.264648  -67504.234375  -58178.632812  10022.023438  -48156.609375  301.303680  846.870850   48.125900  873.886353  -46417.683594  1052.559692
 2274.000000  9041.500000  -67340.625000  -58191.550781  9899.500000  -48292.050781  297.620117  553.437317   48.201405  872.517456  -46550.398438  385.887115
 2275.000000  9120.090820  -67602.625000  -58379.136719  10134.013672  -48245.125000  304.670563  615.802185   48.258453  871.486023  -46501.410156   93.884033
 2276.000000  8996.826172  -67547.000000  -58455.207031  10042.496094  -48412.710938  301.919159  468.782257   48.155159  873.355347  -46672.730469   99.334404
 2277.000000  9205.248047  -67709.945312  -58411.375000  10022.081055  -48389.292969  301.305389  597.629028   48.185112  872.812439  -46648.230469  -690.216064
 2278.000000  8781.138672  -67243.265625  -58361.714844  10010.745117  -48350.968750  300.964600  244.133102   48.233353  871.939514  -46608.160156  2441.299072
 2279.000000  8998.807617  -67400.796875  -58294.121094  10059.804688  -48234.316406  302.439514  526.559875   48.185356  872.808044  -46493.242188  2818.432861
 2280.000000  9194.313477  -67720.296875  -58425.457031  10013.029297  -48412.429688  301.033264  654.001709   48.281326  871.073120  -46667.890625  -1062.166626
 2281.000000  8964.056641  -67390.906250  -58320.230469  9993.935547  -48326.296875  300.459229  540.805969   48.117065  874.046814  -46587.691406  -436.384583
 2282.000000  9198.465820  -67759.546875  -58462.921875  10110.058594  -48352.863281  303.950378  639.300964   48.113346  874.114380  -46614.390625  542.038147
 2283.000000  9077.203125  -67845.937500  -58674.484375  10262.294922  -48412.187500  308.527222  445.200439   48.247128  871.690552  -46668.882812  -1053.334229
 2284.000000  9121.769531  -67668.406250  -58447.843750  10079.562500  -48368.281250  303.033539  562.702454   48.273537  871.213684  -46624.023438  4022.531250
 2285.000000  8890.365234  -67366.140625  -58378.847656  9993.274414  -48385.574219  300.439362  339.758514   48.174381  873.006897  -46644.898438  1155.673462
 2286.000000  8966.603516  -67446.062500  -58380.851562  9971.645508  -48409.207031  299.789093  440.415192   48.208080  872.396606  -46667.312500  835.989807
 2287.000000  9108.363281  -67529.937500  -58324.265625  10074.652344  -48249.613281  302.885895  565.953125   48.216106  872.251404  -46507.429688  1168.600952
 2288.000000  9267.585938  -67414.078125  -58034.476562  9804.304688  -48230.171875  294.758148  878.804504   48.270561  871.267395  -46486.019531  1252.903076
 2289.000000  8907.822266  -67315.187500  -58304.214844  9936.830078  -48367.382812  298.742401  435.668945   48.116344  874.059875  -46628.804688  450.528198
 2290.000000  8847.423828  -67292.046875  -58343.867188  10038.224609  -48305.640625  301.790741  378.536865   48.092701  874.489563  -46567.914062  149.537674
 2291.000000  9192.669922  -67512.250000  -58209.511719  9833.908203  -48375.601562  295.648132  718.518066   48.056774  875.143372  -46639.175781  759.932312
 2292.000000  9216.833984  -67744.468750  -58420.292969  9947.522461  -48472.769531  299.063843  737.660156   48.098083  874.391724  -46734.851562  2092.690186
 2293.000000  9170.105469  -67672.250000  -58404.968750  9993.328125  -48411.640625  300.440979  649.572021   48.245232  871.724854  -46668.402344  -1653.143799
 2294.000000  8943.583984  -67480.296875  -58443.652344  10057.528320  -48386.125000  302.371094  463.858643   48.088749  874.561462  -46648.542969  2897.388184
 2295.000000  9060.205078  -67524.031250  -58360.167969  10058.613281  -48301.554688  302.403717  526.168945   48.094280  874.460876  -46563.773438  2579.267578
 2296.000000  9013.683594  -67526.453125  -58411.136719  10104.373047  -48306.765625  303.779480  535.778870   48.180775  872.891052  -46565.859375  -551.462646
 2297.000000  9041.835938  -67406.093750  -58265.316406  9867.204102  -48398.113281  296.649139  559.471008   48.199432  872.553162  -46656.531250  -857.742371
 2298.000000  9165.972656  -67666.078125  -58407.195312  9961.135742  -48446.058594  299.473114  569.498718   48.292980  870.862915  -46701.097656  -382.565735
 2299.000000  9234.054688  -67698.296875  -58373.785156  9951.468750  -48422.316406  299.182495  697.587341   48.232613  871.952881  -46679.535156  -924.893066
 2300.000000  8874.632812  -67131.710938  -58154.714844  9943.166992  -48211.546875  298.932922  361.784058   48.328495  870.222961  -46465.300781  3358.699951
 2301.000000  9168.243164  -67906.296875  -58639.359375  10270.937500  -48368.421875  308.787048  544.700317   48.133167  873.754395  -46629.234375  -130.963562
 2302.000000  8934.957031  -67300.687500  -58257.554688  9911.582031  -48345.972656  297.983337  500.791748   48.108208  874.207703  -46607.687500  -376.790771
 2303.000000  9025.375000  -67406.218750  -58280.867188  9957.225586  -48323.640625  299.355560  531.566711   48.162174  873.228149  -46583.406250  -401.701874
 2304.000000  8978.273438  -67169.359375  -58097.164062  9760.926758  -48336.238281  293.454010  611.214111   48.028862  875.651917  -46600.820312   -0.629419
 2305.000000  8830.925781  -67310.859375  -58374.238281  10075.027344  -48299.210938  302.897186  363.395050   48.070240  874.898193  -46562.296875  1654.723145
 2306.000000  9175.090820  -67714.046875  -58439.734375  9993.041992  -48446.691406  300.432373  672.706482   48.118103  874.027954  -46708.046875  225.552887
 2307.000000  9203.994141  -67527.078125  -58214.632812  9949.876953  -48264.757812  299.134644  758.501953   48.305984  870.628479  -46519.328125  2927.470947
 2308.000000  8996.904297  -67236.640625  -58140.785156  9850.642578  -48290.140625  296.151245  509.092682   48.173450  873.023743  -46549.496094  615.115356
 2309.000000  9055.375977  -67600.593750  -58449.328125  10042.757812  -48406.570312  301.927032  531.938782   48.181618  872.875793  -46665.632812  1336.862427
 2310.000000  8994.212891  -67503.992188  -58402.335938  10060.968750  -48341.367188  302.474518  462.418823   48.183678  872.838440  -46600.355469  2252.345947
 2311.000000  8954.831055  -67351.250000  -58301.191406  9971.447266  -48329.742188  299.783142  456.182526   48.311832  870.523132  -46584.097656  -385.316833
 2312.000000  9129.042969  -67628.421875  -58396.042969  10047.041016  -48349.000000  302.055786  542.636169   48.233223  871.941895  -46606.199219  -310.384583
 2313.000000  9057.726562  -67377.398438  -58215.683594  9893.260742  -48322.421875  297.432526  614.268311   48.136024  873.702515  -46583.132812  840.667480
 2314.000000  9241.812500  -67354.796875  -58011.765625  9720.448242  -48291.316406  292.237061  877.636719   48.042946  875.395264  -46555.390625  1185.618408
 2315.000000  9320.140625  -67712.031250  -58292.507812  9886.847656  -48405.660156  297.239716  870.450989   48.137535  873.675110  -46666.316406  470.070618
 2316.000000  9184.282227  -67725.218750  -58435.777344  10071.646484  -48364.132812  302.795532  634.471191   48.364281  869.579102  -46616.593750   66.243423
 2317.000000  9204.945312  -67448.796875  -58143.445312  9720.591797  -48422.851562  292.241364  731.807800   48.255959  871.531067  -46679.226562  2635.703613
 2318.000000  8990.475586  -67534.375000  -58448.859375  10130.930664  -48317.929688  304.577850  430.163849   48.213482  872.298889  -46575.839844   32.569431
 2319.000000  9179.488281  -67541.078125  -58256.429688  9882.918945  -48373.511719  297.121613  711.912109   48.233799  871.931458  -46630.687500  -592.311523
 2320.000000  8931.750000  -67545.875000  -58511.812500  10122.360352  -48389.453125  304.320221  350.990112   48.157036  873.321350  -46649.402344  801.042969
 2321.000000  8828.668945  -67201.617188  -58269.738281  9980.250977  -48289.488281  300.047821  382.979462   48.136276  873.697937  -46550.187500  633.466064
 2322.000000  9007.796875  -67562.023438  -58465.812500  10094.482422  -48371.328125  303.482086  512.042297   48.147186  873.500000  -46631.632812  -545.882874
 2323.000000  9136.345703  -67656.453125  -58425.824219  9939.808594  -48486.015625  298.831940  657.565613   48.079071  874.737488  -46748.781250  -205.333466
 2324.000000  9079.218750  -67567.218750  -58394.527344  9863.662109  -48530.867188  296.542664  548.936646   48.060150  875.081909  -46794.316406  525.626953
 2325.000000  9004.995117  -67412.335938  -58304.542969  9920.521484  -48384.023438  298.252106  525.497009   48.158379  873.296997  -46643.925781  -85.554787
 2326.000000  8899.226562  -67503.812500  -58514.472656  10198.568359  -48315.906250  306.611328  309.346436   48.231098  871.980286  -46573.179688  285.965668
 2327.000000  9138.517578  -67552.406250  -58321.214844  9904.635742  -48416.578125  297.774506  649.412720   48.158066  873.302673  -46676.492188  2723.797852
 2328.000000  9003.073242  -67410.929688  -58310.441406  10006.671875  -48303.769531  300.842133  480.556763   48.254585  871.555847  -46560.195312  1194.594604
 2329.000000  8861.953125  -67192.562500  -58224.968750  9948.387695  -48276.582031  299.089874  440.893311   48.053165  875.209045  -46540.285156  2828.497314
 2330.000000  9174.074219  -67562.437500  -58289.414062  9866.092773  -48423.320312  296.615753  736.990906   48.128559  873.838074  -46684.300781  -2016.728149
 2331.000000  9184.683594  -67537.437500  -58266.968750  9861.062500  -48405.906250  296.464508  781.482727   48.072620  874.854858  -46668.906250  1236.858276
 2332.000000  9066.542969  -67426.859375  -58261.445312  9771.072266  -48490.375000  293.759033  596.750427   48.166409  873.151367  -46749.988281  3320.634766
 2333.000000  9193.337891  -67778.578125  -58475.683594  10014.197266  -48461.484375  301.068390  718.651062   47.928642  877.482971  -46729.687500  1419.408936
 2334.000000  8897.863281  -67481.406250  -58484.714844  10045.109375  -48439.605469  301.997711  303.943451   48.143238  873.571594  -46700.054688  -880.685242
 2335.000000  8974.591797  -67514.093750  -58441.386719  10025.041992  -48416.343750  301.394409  457.416748   48.129944  873.812927  -46677.273438  1867.399292
 2336.000000  9251.611328  -67789.398438  -58435.699219  10005.917969  -48429.781250  300.819458  757.765625   48.130737  873.798523  -46690.683594  284.461700
 2337.000000  9257.072266  -67383.859375  -58026.667969  9709.612305  -48317.054688  291.911285  941.277161   48.070469  874.894043  -46580.132812  2142.860352
 2338.000000  9195.115234  -67575.859375  -58281.917969  9844.473633  -48437.445312  295.965790  703.252258   48.165195  873.173401  -46697.101562  1239.026489
 2339.000000  8864.691406  -67515.468750  -58551.500000  10170.470703  -48381.031250  305.766602  262.139374   48.243649  871.753418  -46637.851562  1657.619019
 2340.000000  9017.383789  -67487.046875  -58377.472656  10011.240234  -48366.234375  300.979492  494.290131   48.238869  871.839844  -46623.226562  3319.303223
 2341.000000  8918.304688  -67287.140625  -58264.164062  9884.563477  -48379.601562  297.171051  428.730072   48.219803  872.184509  -46637.285156  3002.342773
 2342.000000  8944.504883  -67498.750000  -58459.992188  10075.312500  -48384.679688  302.905762  376.981598   48.068668  874.926819  -46647.824219  793.905151
 2343.000000  8931.686523  -67545.414062  -58518.027344  10044.577148  -48473.449219  301.981720  443.699341   48.135166  873.718140  -46734.191406  -1230.388916
 2344.000000  9221.829102  -67502.765625  -58165.371094  9786.185547  -48379.187500  294.213409  903.056335   48.013477  875.932556  -46644.324219  1225.864136
 2345.000000  9126.785156  -67624.195312  -58395.261719  10030.365234  -48364.898438  301.554443  542.730286   48.213821  872.292725  -46622.796875  -1264.288696
 2346.000000  8991.892578  -67655.187500  -58567.527344  10077.716797  -48489.812500  302.978027  437.152740   48.175961  872.978271  -46749.078125  4724.194336
 2347.000000  9072.574219  -67405.585938  -58226.902344  9857.159180  -48369.742188  296.347168  634.003601   48.095764  874.433899  -46631.906250  -2524.309326
 2348.000000  9003.493164  -67272.203125  -58162.164062  9869.214844  -48292.949219  296.709595  658.940857   47.908081  877.859558  -46561.894531  1829.760986
 2349.000000  8851.281250  -67143.546875  -58191.988281  9887.832031  -48304.156250  297.269318  471.559113   48.104061  874.283081  -46566.019531  1751.689331
 2350.000000  8983.244141  -67594.578125  -58510.921875  10120.223633  -48390.699219  304.255981  460.857758   48.111889  874.140808  -46652.281250  1845.211548
 2351.000000  8949.669922  -67317.328125  -58270.375000  9878.716797  -48391.656250  296.995270  575.360535   48.039173  875.463989  -46655.867188  747.584045
 2352.000000  8946.484375  -67470.031250  -58429.046875  10045.208984  -48383.835938  302.000732  441.893097   48.149525  873.457581  -46644.058594  724.715149
 2353.000000  9099.476562  -67571.765625  -58374.843750  9876.401367  -48498.441406  296.925659  560.637451   48.214703  872.276794  -46756.308594  818.652161
 2354.000000  9119.689453  -67646.140625  -58431.199219  10052.810547  -48378.390625  302.229248  602.427917   48.188484  872.751404  -46637.203125  445.851807
 2355.000000  9106.395508  -67471.703125  -58260.207031  9885.233398  -48374.972656  297.191193  680.720825   48.095634  874.436279  -46637.140625  511.857147
 2356.000000  8946.096680  -67421.914062  -58378.976562  9973.277344  -48405.699219  299.838165  453.774292   48.183861  872.835144  -46664.679688  166.118195
 2357.000000  8922.594727  -67436.093750  -58414.906250  10047.949219  -48366.957031  302.083099  451.436676   48.193352  872.663269  -46625.593750  2043.904907
 2358.000000  8860.410156  -67342.687500  -58386.191406  9987.660156  -48398.531250  300.270569  365.037354   48.230881  871.984192  -46655.812500  -2072.699463
 2359.000000  8928.691406  -67535.210938  -58510.882812  10167.202148  -48343.679688  305.668335  437.443207   48.010502  875.986816  -46608.925781  2677.172119
 2360.000000  9244.240234  -67733.171875  -58390.570312  10096.997070  -48293.574219  303.557678  762.536560   48.043266  875.389404  -46557.636719  934.461365
 2361.000000  9053.460938  -67593.812500  -58447.191406  9986.906250  -48460.285156  300.247894  473.716156   48.131107  873.791809  -46721.171875  1583.069702
 2362.000000  8988.884766  -67398.351562  -58313.562500  9971.955078  -48341.609375  299.798401  511.213623   48.134647  873.727539  -46602.367188  2513.977539
 2363.000000  9030.047852  -67455.523438  -58316.164062  10100.190430  -48215.972656  303.653687  505.129059   48.111526  874.147400  -46477.566406  4044.829834
 2364.000000  8989.982422  -67208.664062  -58123.718750  9725.293945  -48398.425781  292.382751  550.394348   48.148399  873.477966  -46658.687500  -346.237396
 2365.000000  9189.700195  -67574.000000  -58285.289062  9838.251953  -48447.039062  295.778717  774.843262   48.034428  875.550476  -46711.417969  1840.904907
 2366.000000  8982.833008  -67470.781250  -58389.867188  9984.740234  -48405.125000  300.182770  494.266754   48.178802  872.926758  -46664.289062  1305.952637
 2367.000000  9119.215820  -67595.578125  -58389.691406  9948.856445  -48440.835938  299.103973  682.288513   48.085609  874.618530  -46703.367188  3053.180908
 2368.000000  9065.088867  -67560.507812  -58397.695312  10008.824219  -48388.871094  300.906830  606.903076   48.006023  876.068542  -46654.277344  -1660.813232
 2369.000000  9015.749023  -67449.343750  -58325.667969  10073.559570  -48252.109375  302.853058  544.044250   48.171635  873.056641  -46511.531250  2362.374023
 2370.000000  9008.059570  -67285.156250  -58173.679688  9854.150391  -48319.531250  296.256714  557.957275   48.213776  872.293579  -46577.429688  -267.708191
 2371.000000  8990.658203  -67460.031250  -58376.046875  10041.607422  -48334.437500  301.892456  458.336182   48.199451  872.552795  -46592.855469  -165.135010
 2372.000000  9017.044922  -67375.429688  -58257.921875  9790.473633  -48467.449219  294.342316  578.253906   48.074574  874.819336  -46730.378906  619.791504
 2373.000000  9125.632812  -67765.359375  -58541.820312  10085.444336  -48456.375000  303.210358  576.529724   48.156540  873.330322  -46716.343750  -379.037689
 2374.000000  9036.191406  -67518.296875  -58387.179688  10034.800781  -48352.378906  301.687805  532.908081   48.171055  873.067200  -46611.824219  -1102.305664
 2375.000000  9142.163086  -67562.593750  -58314.304688  9942.976562  -48371.328125  298.927185  643.590881   48.029015  875.649170  -46635.902344  -350.955292
 2376.000000  9059.835938  -67247.812500  -58090.027344  9833.228516  -48256.796875  295.627716  669.278809   48.110828  874.160095  -46518.417969  117.222710
 2377.000000  8920.794922  -67593.101562  -58575.183594  10288.855469  -48286.328125  309.325745  301.287842   48.172619  873.038818  -46545.714844  2127.756348
 2378.000000  9127.361328  -67583.468750  -58352.718750  10009.992188  -48342.726562  300.941956  606.792542   48.200405  872.535522  -46601.109375  -206.911438
 2379.000000  9033.284180  -67427.687500  -58290.640625  10010.679688  -48279.960938  300.962616  567.023743   48.106617  874.236633  -46541.734375  2156.789551
 2380.000000  9290.361328  -67673.375000  -58270.984375  9849.455078  -48421.531250  296.115540  835.842590   48.232681  871.951660  -46678.750000  743.714294
 2381.000000  8793.923828  -67281.273438  -58391.093750  10026.682617  -48364.410156  301.443726  367.631439   47.982277  876.502075  -46630.675781  1897.327759
 2382.000000  9216.054688  -67515.171875  -58202.808594  9873.729492  -48329.078125  296.845337  798.030334   48.168186  873.119141  -46588.625000  -1071.791138
 2383.000000  9084.447266  -67475.148438  -58291.828125  9951.840820  -48339.988281  299.193695  552.576721   48.114441  874.094482  -46601.476562  1556.964600
 2384.000000  9069.482422  -67477.171875  -58311.011719  9970.597656  -48340.414062  299.757599  604.444092   48.155605  873.347290  -46600.414062  117.914352
 2385.000000  9111.005859  -67467.414062  -58257.589844  9969.249023  -48288.339844  299.717041  600.015259   48.289398  870.927551  -46543.507812  -991.829346
 2386.000000  8850.643555  -67276.406250  -58329.875000  10074.344727  -48255.531250  302.876648  365.660919   48.123344  873.932739  -46516.699219  -61.301937
 2387.000000  9000.634766  -67278.703125  -58176.921875  9961.851562  -48215.070312  299.494659  600.430603   48.087215  874.589355  -46477.542969  -1140.099854
 2388.000000  9157.893555  -67249.093750  -57997.636719  9711.613281  -48286.023438  291.971436  854.486145   47.956223  876.978271  -46553.230469  3017.916748
 2389.000000  9071.534180  -67554.218750  -58383.601562  9946.856445  -48436.746094  299.043823  592.553772   48.196884  872.599304  -46695.257812  605.464661
 2390.000000  9199.806641  -67600.671875  -58291.058594  9939.343750  -48351.714844  298.817963  794.520020   48.097034  874.410828  -46613.832031  1883.876709
 2391.000000  9089.281250  -67351.539062  -58159.914062  9881.689453  -48278.226562  297.084656  641.668152   48.167412  873.133179  -46537.800781  2303.352295
 2392.000000  8988.781250  -67225.921875  -58130.402344  9993.476562  -48136.925781  300.445435  527.167053   48.303577  870.671875  -46391.582031  1045.186523
 2393.000000  8933.160156  -67545.937500  -58508.613281  10094.265625  -48414.347656  303.475555  422.016266   48.164436  873.187134  -46674.031250  -295.891479
 2394.000000  9181.367188  -67851.703125  -58566.718750  10161.537109  -48405.179688  305.498016  612.236755   48.119797  873.997192  -46666.476562  -3341.098145
 2395.000000  8929.688477  -67446.890625  -58416.148438  10095.680664  -48320.468750  303.518097  399.550140   48.237545  871.863770  -46577.511719  -618.991211
 2396.000000  9181.347656  -67674.609375  -58390.062500  9956.273438  -48433.789062  299.326935  697.821472   48.009834  875.999023  -46699.058594  475.104980
 2397.000000  9007.501953  -67564.031250  -58451.878906  10127.203125  -48324.675781  304.465790  514.813416   48.087994  874.575195  -46587.121094  1045.246582
 2398.000000  8940.878906  -67530.625000  -58486.933594  10025.343750  -48461.589844  301.403503  396.637939   48.013962  875.923706  -46726.710938  2422.922852
 2399.000000  9064.191406  -67332.140625  -58161.843750  9770.463867  -48391.378906  293.740753  708.735352   48.095623  874.436462  -46653.546875  860.121277
 2400.000000  8947.449219  -67400.687500  -58353.300781  10090.867188  -48262.433594  303.373383  390.078033   48.340965  869.998474  -46515.738281  1468.660522
 2401.000000  9154.658203  -67649.187500  -58394.304688  9975.968750  -48418.335938  299.919067  586.053040   48.302517  870.690979  -46673.031250  622.640015
 2402.000000  9022.958984  -67570.398438  -58450.773438  10057.926758  -48392.847656  302.383057  559.562683   48.073067  874.846741  -46655.832031  441.758514
 2403.000000  9045.528320  -67359.257812  -58208.074219  9855.592773  -48352.480469  296.300079  562.205200   48.250309  871.633118  -46609.062500  892.840942
 2404.000000  9029.113281  -67480.203125  -58355.917969  10066.096680  -48289.820312  302.628693  529.645813   48.173386  873.024902  -46549.179688  4245.238281
 2405.000000  9188.542969  -67709.984375  -58432.972656  9975.683594  -48457.289062  299.910492  679.223877   48.102581  874.309998  -46719.207031  2176.977295
 2406.000000  9098.700195  -67694.289062  -58498.230469  10090.500977  -48407.730469  303.362396  526.503601   48.249657  871.644897  -46664.335938  718.406921
 2407.000000  8812.637695  -67375.781250  -58470.039062  10145.605469  -48324.433594  305.019043  219.672897   48.205296  872.447021  -46582.640625  2387.838867
 2408.000000  9036.576172  -67359.343750  -58213.691406  9847.595703  -48366.093750  296.059631  603.027405   48.132393  873.768433  -46626.933594  3205.491943
 2409.000000  9076.997070  -67632.312500  -58458.339844  10100.443359  -48357.898438  303.661285  512.061829   48.267307  871.326111  -46613.863281  -198.799698
 2410.000000  9132.302734  -67663.062500  -58436.425781  10066.583984  -48369.843750  302.643341  600.777344   48.222057  872.143738  -46627.445312   53.758904
 2411.000000  9015.267578  -67412.843750  -58299.824219  10034.203125  -48265.621094  301.669830  553.962830   48.093807  874.469482  -46527.855469  181.955994
 2412.000000  9383.039062  -67839.328125  -58362.042969  9907.648438  -48454.394531  297.865082  910.235535   48.108303  874.205994  -46716.105469  3961.762695
 2413.000000  9195.359375  -67470.976562  -58175.699219  9924.554688  -48251.144531  298.373352  717.948303   48.265743  871.354370  -46507.167969  1127.371582
 2414.000000  9053.306641  -67532.195312  -58381.003906  10018.842773  -48362.160156  301.208038  506.563751   48.207256  872.411560  -46620.296875  -29.760574
 2415.000000  9075.058594  -67320.437500  -58144.597656  9771.427734  -48373.171875  293.769714  656.097229   48.251835  871.605530  -46629.695312  1995.038208
 2416.000000  9094.071289  -67509.453125  -58324.488281  9947.046875  -48377.441406  299.049561  602.940918   48.028030  875.667114  -46642.054688  1179.434448
 2417.000000  9115.577148  -67634.835938  -58419.957031  9979.664062  -48440.292969  300.030182  629.476013   48.112625  874.127441  -46701.847656  -170.545914
 2418.000000  8789.587891  -67386.984375  -58502.445312  10101.864258  -48400.582031  303.704010  272.738220   48.137569  873.674500  -46661.234375  1536.828003
 2419.000000  9076.324219  -67594.437500  -58422.839844  10034.610352  -48388.230469  301.682068  629.144104   48.063450  875.021790  -46651.562500  1053.293457
 2420.000000  9126.292969  -67722.765625  -58497.808594  10174.148438  -48323.660156  305.877167  568.289612   48.184559  872.822510  -46582.617188  -366.583405
 2421.000000  9082.166016  -67578.625000  -58392.175781  9923.970703  -48468.203125  298.355804  567.253601   48.098965  874.375732  -46730.250000  2547.162354
 2422.000000  9051.916016  -67521.554688  -58377.359375  9967.052734  -48410.304688  299.651031  555.850098   48.218929  872.200317  -46668.019531  1949.777588
 2423.000000  9009.637695  -67512.843750  -58393.957031  9970.077148  -48423.878906  299.741943  515.918274   48.107101  874.227844  -46685.632812  1247.388672
 2424.000000  9310.902344  -67503.804688  -58087.925781  9787.566406  -48300.359375  294.254913  916.171875   48.147549  873.493408  -46560.652344  1674.806396
 2425.000000  9229.015625  -67650.781250  -58319.281250  10020.753906  -48298.527344  301.265503  733.612000   48.165367  873.170288  -46558.175781  -807.594177
 2426.000000  9020.042969  -67428.453125  -58312.500000  9945.656250  -48366.843750  299.007751  519.902344   48.049091  875.283264  -46630.695312  -75.520409
 2427.000000  9153.806641  -67432.140625  -58172.472656  9805.706055  -48366.765625  294.800262  748.872375   48.038551  875.475342  -46630.996094  525.325012
 2428.000000  8895.672852  -67110.976562  -58117.933594  9831.618164  -48286.316406  295.579285  454.850250   48.197735  872.583862  -46544.796875  -197.492462
 2429.000000  8970.993164  -67514.765625  -58436.777344  10090.298828  -48346.476562  303.356323  376.732880   48.194935  872.634583  -46605.058594  -1821.041626
 2430.000000  9011.074219  -67417.265625  -58301.835938  10017.757812  -48284.078125  301.175415  512.914001   48.153133  873.392090  -46544.167969  839.247986
 2431.000000  8877.013672  -67351.062500  -58383.500000  10053.322266  -48330.179688  302.244629  310.065826   48.185593  872.803772  -46589.097656  1372.754761
 2432.000000  9051.650391  -67404.656250  -58242.679688  9929.695312  -48312.984375  298.527893  596.678467   48.174759  873.000061  -46572.292969  1135.794434
 2433.000000  8943.293945  -67357.187500  -58326.058594  9957.693359  -48368.367188  299.369629  471.259430   48.121433  873.967468  -46629.605469  -275.451813
 2434.000000  9252.802734  -67580.421875  -58228.250000  9935.978516  -48292.273438  298.716797  816.204041   48.140125  873.628113  -46552.835938  -146.786987
 2435.000000  8999.068359  -67498.906250  -58402.417969  10017.057617  -48385.359375  301.154358  525.016907   48.165321  873.171082  -46645.011719  -170.294144
 2436.000000  8909.763672  -67400.593750  -58394.875000  10047.643555  -48347.230469  302.073914  439.717072   48.054100  875.192078  -46610.898438  -1298.247681
 2437.000000  9105.882812  -67620.484375  -58417.988281  10017.835938  -48400.152344  301.177765  586.663208   48.155178  873.355042  -46660.167969  -1151.740601
 2438.000000  9274.913086  -67601.140625  -58232.648438  9716.798828  -48515.851562  292.127350  854.254211   48.008808  876.017700  -46781.156250  530.154724
 2439.000000  9079.863281  -67464.546875  -58281.593750  10005.552734  -48276.039062  300.808502  613.702881   48.093998  874.466003  -46538.265625  1170.175049
 2440.000000  9106.415039  -67354.843750  -58143.945312  9784.406250  -48359.539062  294.159912  702.401123   48.181805  872.872375  -46618.593750  -1936.153442
 2441.000000  9061.978516  -67433.750000  -58272.859375  10099.889648  -48172.968750  303.644653  587.736023   48.263226  871.399841  -46429.082031  2311.028320
 2442.000000  9320.326172  -67502.812500  -58079.035156  9923.674805  -48155.359375  298.346893  900.498352   48.295849  870.811218  -46410.292969  754.524719
 2443.000000  9026.163086  -67242.671875  -58121.832031  9864.970703  -48256.859375  296.582001  649.589966   48.059708  875.089966  -46520.328125  997.220459
 2444.000000  8984.714844  -67438.250000  -58351.324219  9989.244141  -48362.078125  300.318176  451.037140   48.222076  872.143433  -46619.679688  1352.207764
 2445.000000  8859.851562  -67354.390625  -58402.027344  10022.912109  -48379.117188  301.330383  408.058807   48.028721  875.654541  -46643.703125  1318.068481
 2446.000000  9095.871094  -67600.664062  -58402.996094  10093.361328  -48309.632812  303.448395  618.849487   48.154678  873.364075  -46569.667969  313.316650
 2447.000000  8965.646484  -67660.250000  -58600.750000  10279.937500  -48320.812500  309.057648  406.784912   48.089371  874.550171  -46583.207031  -50.159622
 2448.000000  8987.181641  -67342.281250  -58262.816406  9986.742188  -48276.074219  300.242950  586.897278   48.016304  875.880981  -46541.109375  224.167160
 2449.000000  9194.074219  -67524.718750  -58224.144531  9875.412109  -48348.734375  296.895966  751.341553   48.230228  871.996033  -46606.039062  3305.572998
 2450.000000  9126.744141  -67698.757812  -58475.757812  10081.881836  -48393.875000  303.103271  610.740173   48.145191  873.536194  -46654.253906  3616.904541
 2451.000000  9095.494141  -67619.187500  -58427.394531  10123.426758  -48303.968750  304.352264  461.509033   48.253830  871.569519  -46560.421875  911.482239
 2452.000000  9055.347656  -67393.031250  -58241.328125  9906.207031  -48335.121094  297.821747  580.618713   48.216949  872.236145  -46592.906250  676.154907
 2453.000000  9208.134766  -67725.679688  -58424.773438  10072.117188  -48352.656250  302.809692  661.102356   48.240967  871.801880  -46609.574219  601.321228
 2454.000000  9227.205078  -67669.687500  -58345.222656  9874.029297  -48471.195312  296.854340  759.251892   48.094036  874.465332  -46733.421875  1088.460449
 2455.000000  9092.352539  -67519.468750  -58329.253906  9947.697266  -48381.554688  299.069122  630.312805   48.031292  875.607666  -46646.046875  1764.131348
 2456.000000  9045.725586  -67382.812500  -58221.812500  9955.232422  -48266.578125  299.295654  593.951477   48.208443  872.390076  -46524.671875  -16.567207
 2457.000000  9096.049805  -67780.070312  -58593.738281  10167.367188  -48426.371094  305.673309  507.441254   48.128551  873.838196  -46687.351562  1655.608032
 2458.000000  8914.880859  -67342.875000  -58319.695312  10033.762695  -48285.933594  301.656586  404.467285   48.134979  873.721497  -46546.679688  1629.062134
 2459.000000  9128.058594  -67542.742188  -58318.910156  9969.453125  -48349.457031  299.723145  716.268860   48.051434  875.240601  -46613.222656  3473.712402
 2460.000000  8931.439453  -67453.757812  -58427.535156  10039.701172  -48387.835938  301.835144  387.049683   48.244076  871.745728  -46644.640625  -139.876740
 2461.000000  9090.677734  -67376.718750  -58189.765625  9872.742188  -48317.023438  296.815643  650.503174   48.163383  873.206238  -46576.746094  3541.619629
 2462.000000  9074.974609  -67237.109375  -58061.964844  9803.515625  -48258.449219  294.734406  700.650391   48.090988  874.520752  -46520.785156  466.468781
 2463.000000  9174.027344  -67479.203125  -58209.828125  9823.365234  -48386.460938  295.331177  767.008545   48.010361  875.989380  -46651.710938    7.340657
 2464.000000  9222.629883  -67797.828125  -58479.343750  9879.277344  -48600.066406  297.012115  720.383301   48.134666  873.727173  -46860.824219  2497.408447
 2465.000000  9072.984375  -67486.781250  -58320.148438  9978.033203  -48342.117188  299.981140  626.837097   48.015697  875.892029  -46607.175781  3394.822510
 2466.000000  9080.874023  -67472.656250  -58294.734375  10031.106445  -48263.628906  301.576752  640.309631   48.072147  874.863464  -46526.644531  -249.238419
 2467.000000  8946.826172  -67271.609375  -58227.457031  9924.339844  -48303.117188  298.366882  573.505615   48.089931  874.539978  -46565.492188  690.308411
 2468.000000  8716.840820  -66978.148438  -58158.039062  9753.544922  -48404.492188  293.232086  283.735443   48.084133  874.645386  -46667.078125  1138.884399
 2469.000000  9056.173828  -67443.617188  -58287.500000  9970.587891  -48316.914062  299.757294  638.124695   48.058723  875.107849  -46580.417969  134.837738
 2470.000000  8929.873047  -67425.437500  -58397.996094  9962.090820  -48435.906250  299.501831  499.846588   48.104755  874.270447  -46697.746094  4742.001465
 2471.000000  9114.722656  -67442.875000  -58228.957031  9875.323242  -48353.632812  296.893250  691.349121   48.083973  874.648315  -46616.222656  1662.993530
 2472.000000  8941.083008  -67324.046875  -58279.308594  9958.849609  -48320.460938  299.404388  477.298492   48.066536  874.965637  -46583.679688  469.809662
 2473.000000  8929.157227  -67398.750000  -58377.925781  10092.315430  -48285.609375  303.416931  406.101227   48.223110  872.124695  -46543.171875  1120.423828
 2474.000000  9001.457031  -67306.093750  -58212.800781  9837.988281  -48374.812500  295.770813  596.080139   48.140438  873.622437  -46635.363281  424.374695
 2475.000000  9150.376953  -67580.109375  -58324.621094  9904.856445  -48419.765625  297.781128  597.749695   48.211811  872.329102  -46677.738281  -906.021606
 2476.000000  8961.716797  -67324.234375  -58265.003906  10033.796875  -48231.207031  301.657623  541.861145   48.109402  874.186035  -46492.878906  1913.572998
 2477.000000  9013.974609  -67533.000000  -58429.285156  10043.333984  -48385.953125  301.944336  515.651978   48.210571  872.351562  -46643.968750  445.229279
 2478.000000  8792.664062  -67538.656250  -58651.343750  10248.326172  -48403.015625  308.107269  197.547073   48.297180  870.787231  -46657.902344  1164.716309
 2479.000000  9080.181641  -67508.976562  -58327.128906  10005.015625  -48322.113281  300.792328  609.084961   48.191040  872.705078  -46580.835938  1967.725952
 2480.000000  9105.554688  -67529.648438  -58327.675781  10008.003906  -48319.671875  300.882172  577.677673   48.196693  872.602722  -46578.187500  1600.710449
 2481.000000  8927.175781  -67190.054688  -58164.296875  9804.349609  -48359.945312  294.759491  491.024170   48.309498  870.565186  -46614.386719  1292.546265
 2482.000000  8999.734375  -67263.265625  -58162.183594  9894.667969  -48267.515625  297.474823  623.697632   48.083744  874.652466  -46530.113281  -2434.131348
 2483.000000  9206.117188  -67400.656250  -58093.449219  9846.078125  -48247.371094  296.014008  861.338806   48.049362  875.278381  -46511.210938  741.396973
 2484.000000  8989.003906  -67426.468750  -58326.371094  10005.892578  -48320.476562  300.818695  546.509460   48.133549  873.747498  -46581.277344  1610.768433
 2485.000000  8962.177734  -67474.007812  -58418.398438  10086.387695  -48332.011719  303.238708  440.156952   48.266674  871.337585  -46588.000000  -399.585571
 2486.000000  9185.375977  -67673.593750  -58382.871094  9973.987305  -48408.882812  299.859497  685.327393   48.202766  872.492798  -46667.179688  2728.323975
 2487.000000  9093.873047  -67452.109375  -58262.628906  9883.055664  -48379.574219  297.125732  677.516052   48.159172  873.282593  -46639.445312  1222.179932
 2488.000000  9007.726562  -67581.046875  -58472.531250  10113.076172  -48359.453125  304.041077  465.706512   48.096863  874.413940  -46621.578125  -379.949829
 2489.000000  9083.234375  -67533.921875  -58361.648438  9956.216797  -48405.429688  299.325287  584.445618   48.183224  872.846680  -46664.433594  153.187454
 2490.000000  9149.934570  -67701.445312  -58451.343750  10022.614258  -48428.730469  301.321442  594.114075   48.148041  873.484497  -46689.003906  -2408.488037
[truncated: 1,203,331 more chars]
