# Supplementary material for: Data for exploring the effect of parameters on decomposition of gas hydrate structure I
Source: Data Brief. 2018 Apr 11;18:1247–51. doi: 10.1016/j.dib.2018.04.015 (PMC5996948; doi:10.1016/j.dib.2018.04.015)
Supplement: Supplementary file 2 — Supplementary material [file mmc2.zip › data/data/temperature 300 K/cage occupancy 85/msdow.xvg]

# This file was created Mon Jan 23 21:42:04 2017
# Created by:
# GROMACS:      gmx msd, VERSION 5.0.2
# Executable:   /usr/bin/gmx
# Library dir:  /usr/share/gromacs/top
# Command line:
#   g_msd -f run.xtc -n ind.ndx -s run.tpr -o msdow10.xvg -b 9000 -e 10000
# g_msd is part of G R O M A C S:
#
# GROningen MAchine for Chemical Simulation
#
@    title "Mean Square Displacement"
@    xaxis  label "Time (ps)"
@    yaxis  label "MSD (nm\S2\N)"
@TYPE xy
# MSD gathered over 1000 ps with 101 restarts
# Diffusion constants fitted from time 100 to 900 ps
# D[        O*] = 0.0052 (+/- 0.0001) (1e-5 cm^2/s)
         0           0
  0.200195  0.00473328
  0.400391  0.00706403
  0.599609  0.00615838
  0.799805   0.0059265
         1  0.00578859
    1.2002  0.00586875
   1.40039  0.00591579
   1.59961  0.00583034
    1.7998   0.0055225
         2  0.00537934
    2.2002  0.00542185
   2.40039  0.00546817
   2.59961  0.00564168
    2.7998  0.00584886
         3   0.0059113
    3.2002  0.00583495
   3.40039  0.00581934
   3.59961  0.00582649
    3.7998  0.00592297
         4  0.00597081
    4.2002  0.00590004
   4.40039  0.00577241
   4.59961  0.00567405
    4.7998  0.00566785
         5  0.00570283
    5.2002  0.00580614
   5.40039  0.00587031
   5.59961  0.00588623
    5.7998  0.00594382
         6  0.00599368
    6.2002   0.0059941
   6.40039   0.0060083
   6.59961  0.00601988
    6.7998   0.0060062
         7  0.00589653
    7.2002  0.00582437
   7.40039  0.00577647
   7.59961  0.00579956
    7.7998  0.00591493
         8  0.00604217
    8.2002  0.00611759
   8.40039  0.00613198
   8.59961  0.00611577
    8.7998   0.0061222
         9  0.00611517
    9.2002  0.00607271
   9.40039  0.00597926
   9.59961  0.00590165
    9.7998  0.00594306
        10   0.0059804
   10.2002  0.00604173
   10.4004  0.00612443
   10.5996  0.00617648
   10.7998  0.00625035
        11  0.00623843
   11.2002   0.0061832
   11.4004  0.00612446
   11.5996  0.00607168
   11.7998  0.00603514
        12  0.00604859
   12.2002  0.00607042
   12.4004  0.00612491
   12.5996   0.0062174
   12.7998  0.00624792
        13  0.00627496
   13.2002  0.00623756
   13.4004  0.00621899
   13.5996  0.00621094
   13.7998  0.00618551
        14  0.00619374
   14.2002  0.00621595
   14.4004  0.00621474
   14.5996  0.00620759
   14.7998   0.0062029
        15  0.00624129
   15.2002  0.00625574
   15.4004  0.00626032
   15.5996  0.00627316
   15.7998  0.00627695
        16  0.00632354
   16.2002  0.00630414
   16.4004  0.00626525
   16.5996  0.00629066
   16.7998  0.00630664
        17  0.00627331
   17.2002  0.00628617
   17.4004  0.00627868
   17.5996  0.00631063
   17.7998  0.00635298
        18  0.00638706
   18.2002  0.00642337
   18.4004  0.00641207
   18.5996  0.00639913
   18.7998  0.00642281
        19  0.00639392
   19.2002  0.00637737
   19.4004  0.00640216
   19.5996  0.00638868
   19.7998  0.00639618
        20  0.00645565
   20.2002  0.00650592
   20.4004  0.00651823
   20.5996  0.00646189
   20.7998  0.00643389
        21  0.00645554
   21.2002  0.00646002
   21.4004   0.0064665
   21.5996  0.00649538
   21.7998   0.0065081
        22  0.00652473
   22.2002  0.00652487
   22.4004  0.00649928
   22.5996  0.00653999
   22.7998  0.00655923
        23  0.00657517
   23.2002  0.00651195
   23.4004  0.00651964
   23.5996  0.00652692
   23.7998  0.00655936
        24   0.0065926
   24.2002  0.00655707
   24.4004  0.00655738
   24.5996  0.00659707
   24.7998  0.00660867
        25  0.00658081
   25.2002  0.00659005
   25.4004  0.00657959
   25.5996  0.00657542
   25.7998  0.00659666
        26  0.00661582
   26.2002  0.00664751
   26.4004  0.00664274
   26.5996  0.00663748
   26.7998    0.006649
        27  0.00661921
   27.2002   0.0066908
   27.4004  0.00669435
   27.5996  0.00667949
   27.7998  0.00669833
        28  0.00671085
   28.2002  0.00669148
   28.4004  0.00666663
   28.5996  0.00667226
   28.7998  0.00672178
        29  0.00672186
   29.2002  0.00672134
   29.4004  0.00674002
   29.5996  0.00677529
   29.7998  0.00679697
        30  0.00677463
   30.2002  0.00676711
   30.4004  0.00675951
   30.5996  0.00676743
   30.7998  0.00676709
        31  0.00675743
   31.2002   0.0067733
   31.4004  0.00683056
   31.5996   0.0068514
   31.7998  0.00685102
        32  0.00687231
   32.2002  0.00686058
   32.4004  0.00686807
   32.5996  0.00686161
   32.7998  0.00685212
        33  0.00683966
   33.2002   0.0068155
   33.4004  0.00685718
   33.5996  0.00686551
   33.7998  0.00688605
        34  0.00691423
   34.2002  0.00693464
   34.4004  0.00692906
   34.5996  0.00691197
   34.7998  0.00691345
        35   0.0069056
   35.2002  0.00689016
   35.4004  0.00686958
   35.5996  0.00686772
   35.7998  0.00689541
        36  0.00693243
   36.2002  0.00695352
   36.4004  0.00699434
   36.5996  0.00696901
   36.7998  0.00698385
        37  0.00696091
   37.2002  0.00698659
   37.4004  0.00699073
   37.5996   0.0069797
   37.7998  0.00701233
        38  0.00704789
   38.2002  0.00702771
   38.4004  0.00703622
   38.5996  0.00703779
   38.7998  0.00707526
        39  0.00705125
   39.2002  0.00707048
   39.4004  0.00710161
   39.5996  0.00707437
   39.7998  0.00708315
        40  0.00710183
   40.2002  0.00708025
   40.4004  0.00710313
   40.5996  0.00709125
   40.7998  0.00710152
        41  0.00714416
   41.2002  0.00714248
   41.4004   0.0071179
   41.5996  0.00713554
   41.7998  0.00715623
        42  0.00716764
   42.2002  0.00714648
   42.4004  0.00716941
   42.5996  0.00717576
   42.7998  0.00715099
        43  0.00717511
   43.2002  0.00717117
   43.4004  0.00720404
   43.5996  0.00720707
   43.7998  0.00720788
        44  0.00722429
   44.2002  0.00722078
   44.4004  0.00722045
   44.5996  0.00721628
   44.7998  0.00720119
        45  0.00722695
   45.2002   0.0072253
   45.4004   0.0072005
   45.5996  0.00719018
   45.7998  0.00724071
        46  0.00728144
   46.2002  0.00729855
   46.4004  0.00730392
   46.5996  0.00728154
   46.7998  0.00728152
        47  0.00723982
   47.2002  0.00728612
   47.4004   0.0073045
   47.5996  0.00729558
   47.7998  0.00733805
        48  0.00735684
   48.2002  0.00740058
   48.4004  0.00740982
   48.5996  0.00737087
   48.7998  0.00736892
        49  0.00737959
   49.2002  0.00737581
   49.4004  0.00737764
   49.5996  0.00738592
   49.7998  0.00737981
        50  0.00740446
   50.2002  0.00742264
   50.4004  0.00744025
   50.5996   0.0074208
   50.7998  0.00741856
        51  0.00742393
   51.2002  0.00742049
   51.4004  0.00742446
   51.5996  0.00743513
   51.7998  0.00745053
        52  0.00747798
   52.2002  0.00747388
   52.4004   0.0074571
   52.5996  0.00748654
   52.7998  0.00749306
        53  0.00752362
   53.2002  0.00751262
   53.4004   0.0075229
   53.5996  0.00753778
   53.7998  0.00752604
        54  0.00753233
   54.2002  0.00753409
   54.4004  0.00752276
   54.5996   0.0075309
   54.7998  0.00753796
        55  0.00754985
   55.2002  0.00757906
   55.4004  0.00757056
   55.5996  0.00758587
   55.7998   0.0075966
        56  0.00758462
   56.2002  0.00757302
   56.4004  0.00760034
   56.5996  0.00758178
   56.7998  0.00759085
        57  0.00756768
   57.2002  0.00763212
   57.4004  0.00766572
   57.5996  0.00764012
   57.7998  0.00764038
        58  0.00767528
   58.2002  0.00769642
   58.4004  0.00770431
   58.5996  0.00769193
   58.7998  0.00771223
        59  0.00768389
   59.2002  0.00766414
   59.4004  0.00770983
   59.5996   0.0076903
   59.7998  0.00771954
        60  0.00777489
   60.2002  0.00776028
   60.4004  0.00774154
   60.5996  0.00773469
   60.7998  0.00775347
        61  0.00774863
   61.2002  0.00772098
   61.4004  0.00774749
   61.5996  0.00780483
   61.7998  0.00783741
        62  0.00785368
   62.2002   0.0078128
   62.4004  0.00778867
   62.5996  0.00781312
   62.7998   0.0078102
        63  0.00781811
   63.2002  0.00778156
   63.4004  0.00784243
   63.5996  0.00789373
   63.7998  0.00789751
        64  0.00789154
   64.2002  0.00788809
   64.4004  0.00786271
   64.5996  0.00782665
   64.7998  0.00786173
        65  0.00791282
   65.2002  0.00793459
   65.4004  0.00791582
   65.5996  0.00791874
   65.7998  0.00789697
        66  0.00788706
   66.2002  0.00789062
   66.4004  0.00794442
   66.5996  0.00794029
   66.7998  0.00798199
        67  0.00795506
   67.2002  0.00797654
   67.4004  0.00799396
   67.5996  0.00798875
   67.7998  0.00800169
        68  0.00800631
   68.2002  0.00800347
   68.4004  0.00802653
   68.5996  0.00802834
   68.7998  0.00804301
        69  0.00803332
   69.2002  0.00803086
   69.4004  0.00803765
   69.5996  0.00804322
   69.7998  0.00805038
        70  0.00804566
   70.2002  0.00806024
   70.4004  0.00810429
   70.5996  0.00809487
   70.7998  0.00808083
        71  0.00810604
   71.2002  0.00811669
   71.4004  0.00814073
   71.5996  0.00815804
   71.7998   0.0081681
        72  0.00814313
   72.2002  0.00809825
   72.4004  0.00809822
   72.5996  0.00814629
   72.7998  0.00820664
        73  0.00822093
   73.2002  0.00817396
   73.4004   0.0082129
   73.5996  0.00822139
   73.7998   0.0082097
        74  0.00820595
   74.2002  0.00822971
   74.4004  0.00821031
   74.5996  0.00819985
   74.7998  0.00820954
        75   0.0082178
   75.2002  0.00824134
   75.4004  0.00823381
   75.5996  0.00826465
   75.7998   0.0082801
        76   0.0082628
   76.2002  0.00826657
   76.4004  0.00830538
   76.5996  0.00828088
   76.7998  0.00830368
        77   0.0082826
   77.2002  0.00832623
   77.4004  0.00833103
   77.5996  0.00829511
   77.7998  0.00829752
        78  0.00834406
   78.2002  0.00833898
   78.4004  0.00838261
   78.5996  0.00836546
   78.7998  0.00837518
        79   0.0083871
   79.2002  0.00840896
   79.4004  0.00841279
   79.5996  0.00839508
   79.7998  0.00837364
        80  0.00837979
   80.2002  0.00840132
   80.4004  0.00843331
   80.5996  0.00841905
   80.7998  0.00843116
        81  0.00845119
   81.2002  0.00843151
   81.4004  0.00844636
   81.5996  0.00846004
   81.7998  0.00849035
        82  0.00851106
   82.2002  0.00846345
   82.4004  0.00848883
   82.5996  0.00852827
   82.7998  0.00851978
        83  0.00851423
   83.2002  0.00848215
   83.4004  0.00851837
   83.5996  0.00853366
   83.7998  0.00853689
        84  0.00857196
   84.2002  0.00860957
   84.4004  0.00859938
   84.5996   0.0085832
   84.7998  0.00857088
        85  0.00857668
   85.2002  0.00857289
   85.4004  0.00857352
   85.5996  0.00856323
   85.7998   0.0085887
        86  0.00860291
   86.2002  0.00860692
   86.4004  0.00865795
   86.5996   0.0086463
   86.7998  0.00865545
        87  0.00862761
   87.2002  0.00864602
   87.4004  0.00865601
   87.5996  0.00866438
   87.7998  0.00869276
        88  0.00868479
   88.2002  0.00867836
   88.4004  0.00871762
   88.5996  0.00869975
   88.7998  0.00870709
        89  0.00873317
   89.2002  0.00874984
   89.4004  0.00875351
   89.5996  0.00873703
   89.7998  0.00871989
        90  0.00873732
   90.2002  0.00877461
   90.4004  0.00881628
   90.5996  0.00876447
   90.7998  0.00875603
        91  0.00879491
   91.2002  0.00878419
   91.4004   0.0087856
   91.5996  0.00879965
   91.7998  0.00883551
        92  0.00883438
   92.2002  0.00880324
   92.4004  0.00883197
   92.5996  0.00888725
   92.7998  0.00886668
        93  0.00888385
   93.2002  0.00887167
   93.4004  0.00887185
   93.5996  0.00886145
   93.7998  0.00889679
        94  0.00889706
   94.2002  0.00889425
   94.4004  0.00891782
   94.5996  0.00889978
   94.7998  0.00889737
        95  0.00891988
   95.2002  0.00895572
   95.4004  0.00893218
   95.5996  0.00891567
   95.7998   0.0089241
        96  0.00892307
   96.2002  0.00891082
   96.4004   0.0089786
   96.5996  0.00901035
   96.7998  0.00899972
        97  0.00894255
   97.2002    0.008955
   97.4004  0.00898667
   97.5996  0.00898813
   97.7998  0.00901561
        98  0.00905541
   98.2002  0.00904248
   98.4004   0.0090547
   98.5996  0.00902543
   98.7998  0.00905504
        99  0.00904194
   99.2002  0.00905076
   99.4004  0.00906593
   99.5996  0.00908505
   99.7998  0.00910359
       100  0.00910105
     100.2  0.00911829
     100.4  0.00912616
     100.6  0.00909092
     100.8  0.00910317
       101  0.00913464
     101.2  0.00910483
     101.4  0.00912209
     101.6  0.00916242
     101.8  0.00919206
       102  0.00918876
     102.2  0.00912732
     102.4  0.00914109
     102.6  0.00919088
     102.8  0.00921295
       103  0.00922169
     103.2  0.00918855
     103.4  0.00919122
     103.6  0.00924263
     103.8  0.00925472
       104  0.00924469
     104.2  0.00925833
     104.4   0.0092747
     104.6   0.0092389
     104.8  0.00923706
       105  0.00925564
     105.2   0.0092613
     105.4  0.00925564
     105.6  0.00927471
     105.8  0.00927959
       106  0.00928005
     106.2  0.00928526
     106.4  0.00934117
     106.6  0.00935004
     106.8  0.00937258
       107  0.00930007
     107.2  0.00931472
     107.4  0.00933005
     107.6  0.00931181
     107.8  0.00933779
       108  0.00936823
     108.2   0.0093797
     108.4  0.00942891
     108.6  0.00941013
     108.8  0.00942388
       109   0.0094484
     109.2  0.00943607
     109.4  0.00943692
     109.6  0.00939739
     109.8  0.00940189
       110  0.00945314
     110.2  0.00945548
     110.4  0.00946709
     110.6  0.00943592
     110.8  0.00945925
       111  0.00950585
     111.2  0.00950848
     111.4  0.00951617
     111.6  0.00951885
     111.8  0.00955883
       112  0.00954553
     112.2  0.00949561
     112.4  0.00952641
     112.6  0.00955166
     112.8  0.00953549
       113  0.00953456
     113.2  0.00953321
     113.4  0.00960599
     113.6  0.00962273
     113.8  0.00964921
       114  0.00967131
     114.2    0.009622
     114.4  0.00960013
     114.6  0.00959611
     114.8  0.00959112
       115   0.0095929
     115.2  0.00958127
     115.4  0.00956518
     115.6  0.00960716
     115.8  0.00964779
       116   0.0096715
     116.2  0.00967265
     116.4  0.00974079
     116.6  0.00973736
     116.8  0.00975627
       117  0.00966319
     117.2  0.00964474
     117.4  0.00966139
     117.6  0.00966855
     117.8  0.00969777
       118  0.00975357
     118.2  0.00972708
     118.4  0.00976914
     118.6  0.00977708
     118.8  0.00976471
       119  0.00978219
     119.2  0.00979554
     119.4  0.00982052
     119.6  0.00979075
     119.8  0.00977551
       120  0.00979309
     120.2  0.00981351
     120.4  0.00981585
     120.6  0.00979813
     120.8  0.00982706
       121  0.00984533
     121.2  0.00985182
     121.4   0.0098809
     121.6  0.00988402
     121.8  0.00990091
       122  0.00991442
     122.2   0.0098643
     122.4  0.00985255
     122.6  0.00988903
     122.8  0.00996013
       123  0.00996172
     123.2  0.00989764
     123.4  0.00991875
     123.6  0.00993822
     123.8   0.0100043
       124   0.0100001
     124.2  0.00997762
     124.4   0.0100125
     124.6   0.0100073
     124.8  0.00996543
       125  0.00992172
     125.2  0.00994216
     125.4  0.00994767
     125.6  0.00998241
     125.8   0.0100053
       126   0.0100347
     126.2   0.0100582
     126.4   0.0101017
     126.6   0.0101145
     126.8   0.0100974
       127   0.0100025
     127.2    0.010017
     127.4    0.010049
     127.6   0.0100251
     127.8   0.0100507
       128   0.0101021
     128.2   0.0100908
     128.4   0.0101433
     128.6    0.010155
     128.8   0.0101356
       129    0.010139
     129.2   0.0101485
     129.4   0.0101449
     129.6   0.0101238
     129.8   0.0101328
       130    0.010162
     130.2    0.010158
     130.4   0.0101762
     130.6   0.0101654
     130.8    0.010206
       131   0.0102545
     131.2   0.0102525
     131.4   0.0102268
     131.6   0.0101926
     131.8   0.0102209
       132   0.0102701
     132.2   0.0102414
     132.4   0.0102391
     132.6   0.0102658
     132.8   0.0103064
       133   0.0103097
     133.2   0.0102804
     133.4   0.0102862
     133.6   0.0102648
     133.8   0.0102944
       134   0.0103229
     134.2   0.0103474
     134.4    0.010333
     134.6    0.010335
     134.8   0.0103169
       135   0.0102943
     135.2   0.0103607
     135.4   0.0103522
     135.6   0.0103469
     135.8   0.0103679
       136   0.0103956
     136.2     0.01041
     136.4   0.0104097
     136.6   0.0103989
     136.8   0.0104322
       137   0.0103984
     137.2   0.0104529
     137.4   0.0104336
     137.6    0.010393
     137.8   0.0104257
       138   0.0104697
     138.2   0.0104857
     138.4   0.0104833
     138.6   0.0104568
     138.8   0.0104878
       139   0.0104975
     139.2   0.0105131
     139.4   0.0105119
     139.6   0.0104723
     139.8   0.0104761
       140   0.0105067
     140.2   0.0105469
     140.4   0.0105522
     140.6   0.0105464
     140.8   0.0105662
       141   0.0106062
     141.2   0.0106079
     141.4   0.0106116
     141.6   0.0105767
     141.8   0.0105595
       142   0.0106052
     142.2    0.010578
     142.4   0.0106105
     142.6   0.0106043
     142.8   0.0106083
       143   0.0106799
     143.2   0.0106716
     143.4   0.0106541
     143.6    0.010641
     143.8   0.0106747
       144   0.0106587
     144.2   0.0106608
     144.4   0.0106675
     144.6   0.0106749
     144.8   0.0106773
       145    0.010708
     145.2   0.0107505
     145.4   0.0106912
     145.6   0.0106853
     145.8   0.0107034
       146   0.0107452
     146.2   0.0107335
     146.4   0.0107593
     146.6   0.0108064
     146.8   0.0107981
       147   0.0107253
     147.2   0.0107634
     147.4   0.0107896
     147.6    0.010765
     147.8   0.0107783
       148   0.0107919
     148.2   0.0107741
     148.4   0.0108593
     148.6   0.0108626
     148.8   0.0108588
       149    0.010863
     149.2   0.0108447
     149.4   0.0108429
     149.6   0.0108473
     149.8   0.0108628
       150   0.0108697
     150.2   0.0109055
     150.4   0.0109099
     150.6     0.01089
     150.8   0.0109112
       151   0.0109323
     151.2    0.010934
     151.4     0.01095
     151.6   0.0109335
     151.8   0.0109595
       152   0.0109856
     152.2   0.0109287
     152.4   0.0109346
     152.6   0.0109549
     152.8   0.0109973
       153   0.0110443
     153.2   0.0109932
     153.4   0.0109988
     153.6   0.0109842
     153.8   0.0110494
       154   0.0110703
     154.2   0.0110388
     154.4   0.0110437
     154.6     0.01106
     154.8    0.011056
       155   0.0110676
     155.2   0.0111008
     155.4   0.0110468
     155.6   0.0110251
     155.8   0.0110415
       156   0.0110636
     156.2   0.0110942
     156.4    0.011143
     156.6   0.0111461
     156.8   0.0111855
       157   0.0111425
     157.2   0.0111609
     157.4   0.0111595
     157.6   0.0111082
     157.8   0.0111109
       158   0.0111425
     158.2   0.0111371
     158.4   0.0111807
     158.6   0.0111725
     158.8   0.0111806
       159   0.0111949
     159.2   0.0112213
     159.4    0.011266
     159.6   0.0112872
     159.8   0.0112699
       160   0.0112482
     160.2   0.0112482
     160.4   0.0112334
     160.6   0.0112451
     160.8   0.0112488
       161   0.0112547
     161.2   0.0112593
     161.4   0.0113049
     161.6   0.0113047
     161.8   0.0113253
       162   0.0113803
     162.2   0.0113548
     162.4   0.0113606
     162.6   0.0113447
     162.8   0.0113623
       163   0.0113552
     163.2   0.0113291
     163.4   0.0113528
     163.6   0.0113348
     163.8   0.0114152
       164   0.0114422
     164.2   0.0114153
     164.4   0.0114437
     164.6   0.0114792
     164.8   0.0114567
       165   0.0113918
     165.2   0.0113781
     165.4   0.0113792
     165.6   0.0114086
     165.8   0.0114323
       166   0.0114609
     166.2   0.0114707
     166.4    0.011493
     166.6   0.0115084
     166.8   0.0115224
       167    0.011455
     167.2   0.0114556
     167.4   0.0114727
     167.6   0.0114723
     167.8   0.0114873
       168   0.0115247
     168.2   0.0115431
     168.4   0.0115852
     168.6   0.0115347
     168.8   0.0115124
       169   0.0115546
     169.2   0.0115884
     169.4   0.0115919
     169.6   0.0115687
     169.8   0.0115644
       170   0.0116075
     170.2   0.0116532
     170.4   0.0116589
     170.6   0.0116491
     170.8   0.0116066
       171   0.0115965
     171.2   0.0116154
     171.4    0.011659
     171.6   0.0116937
     171.8   0.0117074
       172   0.0117175
     172.2   0.0116671
     172.4    0.011684
     172.6   0.0117046
     172.8   0.0117262
       173   0.0117431
     173.2   0.0116825
     173.4   0.0117108
     173.6   0.0117415
     173.8   0.0117818
       174    0.011791
     174.2   0.0117667
     174.4   0.0117663
     174.6   0.0117804
     174.8   0.0117683
       175   0.0117629
     175.2   0.0118032
     175.4   0.0117602
     175.6   0.0117837
     175.8   0.0118049
       176   0.0118073
     176.2   0.0117917
     176.4   0.0118028
     176.6   0.0118259
     176.8   0.0118528
       177   0.0117961
     177.2    0.011807
     177.4   0.0118263
     177.6   0.0118362
     177.8   0.0118986
       178   0.0119021
     178.2   0.0118945
     178.4   0.0119436
     178.6   0.0119072
     178.8    0.011923
       179   0.0119302
     179.2   0.0118984
     179.4   0.0119546
     179.6   0.0119275
     179.8   0.0119181
       180   0.0119612
     180.2   0.0119783
     180.4   0.0119873
     180.6   0.0120116
     180.8   0.0119959
       181   0.0119661
     181.2   0.0119927
     181.4   0.0120011
     181.6   0.0120225
     181.8   0.0120557
       182   0.0120795
     182.2   0.0120332
     182.4   0.0120267
     182.6   0.0120176
     182.8   0.0120304
       183   0.0121133
     183.2   0.0120865
     183.4   0.0120792
     183.6   0.0120636
     183.8   0.0121398
       184   0.0121829
     184.2    0.012181
     184.4   0.0121471
     184.6   0.0120923
     184.8   0.0120768
       185   0.0121363
     185.2   0.0121998
     185.4    0.012115
     185.6   0.0121002
     185.8   0.0121185
       186   0.0121594
     186.2   0.0121752
     186.4   0.0122262
     186.6   0.0122603
     186.8   0.0122779
       187   0.0121861
     187.2    0.012191
     187.4   0.0121751
     187.6   0.0121547
     187.8   0.0122241
       188   0.0122116
     188.2   0.0122333
     188.4   0.0123075
     188.6   0.0122868
     188.8   0.0122867
       189   0.0123065
     189.2    0.012302
     189.4   0.0123067
     189.6   0.0122697
     189.8   0.0122651
       190   0.0123336
     190.2   0.0123723
     190.4   0.0123473
     190.6   0.0123556
     190.8    0.012363
       191   0.0123544
     191.2   0.0123792
     191.4   0.0123861
     191.6   0.0124099
     191.8   0.0124109
       192   0.0124148
     192.2   0.0123758
     192.4   0.0124099
     192.6   0.0124006
     192.8   0.0124313
       193   0.0124883
     193.2   0.0124214
     193.4   0.0124666
     193.6   0.0124635
     193.8   0.0124668
       194   0.0124794
     194.2   0.0124874
     194.4   0.0125232
     194.6   0.0124905
     194.8   0.0124495
       195   0.0125073
     195.2   0.0125353
     195.4   0.0124992
     195.6   0.0125034
     195.8   0.0124983
       196   0.0124989
     196.2   0.0125085
     196.4   0.0125553
     196.6    0.012567
     196.8   0.0125831
       197    0.012546
     197.2   0.0125879
     197.4   0.0125839
     197.6   0.0125341
     197.8   0.0125377
       198   0.0125542
     198.2   0.0125558
     198.4   0.0126726
     198.6   0.0126529
     198.8   0.0126221
       199   0.0126257
     199.2   0.0126326
     199.4    0.012661
     199.6   0.0126496
     199.8   0.0126622
       200   0.0126897
     200.2   0.0126837
     200.4   0.0127028
     200.6   0.0127399
     200.8   0.0127237
       201   0.0126845
     201.2   0.0126509
     201.4   0.0126407
     201.6   0.0126954
     201.8   0.0127434
       202   0.0128018
     202.2   0.0127732
     202.4   0.0127365
     202.6   0.0127758
     202.8   0.0127733
       203    0.012802
     203.2   0.0127388
     203.4   0.0127661
     203.6   0.0127881
     203.8   0.0128217
       204   0.0127977
     204.2   0.0128062
     204.4   0.0128396
     204.6   0.0128314
     204.8   0.0128152
       205   0.0128336
     205.2   0.0128391
     205.4   0.0128113
     205.6     0.01284
     205.8   0.0128701
       206   0.0128861
     206.2   0.0128397
     206.4   0.0128595
     206.6   0.0128811
     206.8   0.0129127
       207   0.0128623
     207.2   0.0128694
     207.4   0.0129082
     207.6   0.0129181
     207.8   0.0129688
       208   0.0129708
     208.2   0.0129181
     208.4   0.0129562
     208.6   0.0129202
     208.8   0.0129276
       209   0.0129571
     209.2   0.0129638
     209.4    0.012977
     209.6   0.0130018
     209.8    0.013033
       210   0.0130257
     210.2   0.0130181
     210.4   0.0130331
     210.6   0.0130255
     210.8   0.0130403
       211   0.0130276
     211.2   0.0130044
     211.4   0.0130214
     211.6   0.0130625
     211.8   0.0130869
       212   0.0131173
     212.2   0.0130686
     212.4    0.013075
     212.6   0.0131214
     212.8    0.013147
       213   0.0131318
     213.2   0.0130698
     213.4   0.0131434
     213.6   0.0131431
     213.8   0.0131346
       214   0.0131508
     214.2   0.0131529
     214.4   0.0131611
     214.6    0.013185
     214.8   0.0131631
       215   0.0131585
     215.2   0.0132165
     215.4   0.0131731
     215.6   0.0131679
     215.8   0.0131909
       216   0.0132129
     216.2   0.0132277
     216.4   0.0132757
     216.6   0.0132679
     216.8   0.0132607
       217    0.013211
     217.2   0.0132078
     217.4    0.013188
     217.6   0.0132344
     217.8   0.0133016
       218   0.0132747
     218.2   0.0132721
     218.4   0.0133378
     218.6   0.0133012
     218.8   0.0132912
       219   0.0132801
     219.2   0.0132793
     219.4    0.013355
     219.6   0.0133884
     219.8   0.0133748
       220   0.0133537
     220.2   0.0133656
     220.4   0.0133723
     220.6   0.0133474
     220.8   0.0133573
       221   0.0133943
     221.2   0.0134083
     221.4   0.0134304
     221.6   0.0134399
     221.8   0.0133971
       222   0.0134145
     222.2   0.0133851
     222.4   0.0133984
     222.6   0.0134066
     222.8   0.0134609
       223   0.0135394
     223.2   0.0134689
     223.4   0.0134936
     223.6   0.0134754
     223.8   0.0134324
       224   0.0134396
     224.2     0.01349
     224.4   0.0135028
     224.6   0.0134937
     224.8   0.0134916
       225   0.0135344
     225.2   0.0135459
     225.4   0.0135151
     225.6   0.0135494
     225.8   0.0135592
       226   0.0135397
     226.2   0.0135447
     226.4   0.0135575
     226.6    0.013552
     226.8    0.013564
       227    0.013535
     227.2   0.0135603
     227.4   0.0135513
     227.6   0.0136066
     227.8   0.0136627
       228   0.0136373
     228.2   0.0136216
     228.4   0.0136676
     228.6   0.0136194
     228.8   0.0136304
       229   0.0136255
     229.2   0.0136546
     229.4   0.0136874
     229.6     0.01368
     229.8   0.0136772
       230   0.0136969
     230.2   0.0136857
     230.4   0.0136902
     230.6   0.0137057
     230.8   0.0137446
       231   0.0137424
     231.2   0.0136958
     231.4   0.0137142
     231.6   0.0137122
     231.8   0.0137228
       232   0.0137993
     232.2   0.0137569
     232.4   0.0137595
     232.6   0.0137752
     232.8   0.0137784
       233   0.0138174
     233.2   0.0137583
     233.4   0.0138085
     233.6    0.013825
     233.8   0.0138541
       234   0.0138205
     234.2   0.0138105
     234.4   0.0138188
     234.6    0.013839
     234.8   0.0138563
       235   0.0138905
     235.2   0.0138919
     235.4   0.0138408
     235.6   0.0138743
     235.8   0.0138716
       236   0.0138477
     236.2   0.0138621
     236.4   0.0139254
     236.6   0.0139175
     236.8   0.0139307
       237   0.0139046
     237.2    0.013893
     237.4   0.0138916
     237.6   0.0138897
     237.8   0.0139214
       238    0.013955
     238.2   0.0139474
     238.4   0.0140217
     238.6   0.0139703
     238.8   0.0139767
       239   0.0139812
     239.2   0.0139838
     239.4   0.0139987
     239.6   0.0139987
     239.8   0.0139832
       240   0.0140534
     240.2   0.0140725
     240.4   0.0140624
     240.6   0.0140893
     240.8   0.0140706
       241   0.0140698
     241.2   0.0140611
     241.4   0.0140795
     241.6    0.014083
     241.8   0.0141217
       242   0.0141454
     242.2   0.0140637
     242.4   0.0140711
     242.6   0.0141067
     242.8   0.0141342
       243   0.0141931
     243.2   0.0141305
     243.4   0.0141712
     243.6   0.0141955
     243.8   0.0141736
       244   0.0141445
     244.2   0.0141458
     244.4   0.0141732
     244.6   0.0141714
     244.8   0.0142013
       245   0.0142359
     245.2   0.0142572
     245.4   0.0141994
     245.6   0.0142129
     245.8   0.0142172
       246   0.0142015
     246.2   0.0142171
     246.4   0.0142592
     246.6   0.0142574
     246.8   0.0142767
       247   0.0142949
     247.2   0.0143146
     247.4   0.0142365
     247.6   0.0142227
     247.8   0.0142948
       248   0.0143161
     248.2   0.0142818
     248.4   0.0143481
     248.6   0.0143031
     248.8   0.0142886
       249   0.0143153
     249.2   0.0143351
     249.4   0.0143677
     249.6   0.0143648
     249.8   0.0143541
       250   0.0143536
     250.2   0.0143825
     250.4   0.0144077
     250.6    0.014433
     250.8    0.014434
       251   0.0144138
     251.2   0.0143989
     251.4   0.0144158
     251.6   0.0144128
     251.8   0.0144338
       252   0.0144845
     252.2   0.0144568
     252.4   0.0144456
     252.6   0.0144895
     252.8   0.0144992
       253   0.0145055
     253.2   0.0144434
     253.4   0.0145208
     253.6   0.0144996
     253.8   0.0145139
       254   0.0145055
     254.2   0.0144912
     254.4   0.0145222
     254.6   0.0145192
     254.8   0.0145151
       255   0.0145744
     255.2   0.0145743
     255.4   0.0145083
     255.6   0.0145371
     255.8   0.0145535
       256   0.0145829
     256.2   0.0145893
     256.4   0.0146232
     256.6   0.0146035
     256.8   0.0146264
       257   0.0146009
     257.2   0.0146064
     257.4   0.0145813
     257.6    0.014588
     257.8   0.0146396
       258   0.0146491
     258.2    0.014637
     258.4    0.014731
     258.6   0.0146788
     258.8   0.0146526
       259   0.0146501
     259.2   0.0146461
     259.4   0.0146888
     259.6   0.0147095
     259.8   0.0146751
       260   0.0146847
     260.2   0.0146951
     260.4   0.0147494
     260.6   0.0147701
     260.8   0.0147624
       261   0.0147609
     261.2   0.0147592
     261.4   0.0147763
     261.6   0.0147625
     261.8   0.0147767
       262   0.0148224
     262.2   0.0147498
     262.4   0.0147361
     262.6   0.0147753
     262.8   0.0148097
       263   0.0148879
     263.2   0.0148368
     263.4   0.0148426
     263.6   0.0148013
     263.8   0.0148133
       264   0.0148416
     264.2    0.014845
     264.4   0.0148502
     264.6   0.0148405
     264.8   0.0148367
       265   0.0149081
     265.2    0.014915
     265.4   0.0148261
     265.6   0.0148357
     265.8   0.0148726
       266   0.0149163
     266.2   0.0149052
     266.4   0.0149062
     266.6   0.0149352
     266.8   0.0149825
       267   0.0149479
     267.2   0.0149465
     267.4   0.0149209
     267.6   0.0149284
     267.8   0.0149648
       268   0.0149796
     268.2   0.0149804
     268.4   0.0150457
     268.6    0.014982
     268.8   0.0149728
       269   0.0149942
     269.2   0.0149808
     269.4   0.0149972
     269.6   0.0150203
     269.8   0.0150208
       270   0.0150491
     270.2   0.0150395
     270.4   0.0150209
     270.6   0.0150392
     270.8   0.0150601
       271   0.0150662
     271.2   0.0150642
     271.4   0.0150512
     271.6   0.0150515
     271.8   0.0151095
       272   0.0151568
     272.2   0.0150768
     272.4   0.0150795
     272.6    0.015149
     272.8   0.0151479
       273   0.0151735
     273.2   0.0151058
     273.4   0.0151597
     273.6   0.0151411
     273.8   0.0151498
       274   0.0151281
     274.2   0.0151186
     274.4   0.0152104
     274.6   0.0151978
     274.8   0.0151992
       275   0.0152574
     275.2    0.015231
     275.4   0.0151755
     275.6   0.0151828
     275.8   0.0151969
       276   0.0152049
     276.2   0.0152228
     276.4    0.015248
     276.6   0.0152437
     276.8   0.0152863
       277   0.0152589
     277.2   0.0152764
     277.4   0.0152525
     277.6   0.0152389
     277.8   0.0152984
       278   0.0152825
     278.2   0.0152772
     278.4    0.015377
     278.6    0.015327
     278.8   0.0153213
       279   0.0153013
     279.2   0.0153082
     279.4   0.0153283
     279.6    0.015376
     279.8   0.0153477
       280   0.0153346
     280.2   0.0153445
     280.4   0.0153716
     280.6   0.0154167
     280.8   0.0153997
       281   0.0153424
     281.2   0.0153547
     281.4   0.0153244
     281.6   0.0153447
     281.8   0.0154051
       282   0.0154746
     282.2   0.0154507
     282.4   0.0154402
     282.6     0.01544
     282.8   0.0154517
       283   0.0155011
     283.2    0.015421
     283.4    0.015464
     283.6    0.015477
     283.8   0.0154444
       284   0.0154199
     284.2   0.0154485
     284.4   0.0155203
     284.6   0.0155135
     284.8   0.0154958
       285   0.0155362
     285.2   0.0155519
     285.4   0.0155065
     285.6   0.0154901
     285.8   0.0155013
       286   0.0155305
     286.2   0.0155378
     286.4   0.0155385
     286.6   0.0155292
     286.8   0.0155844
       287   0.0155579
     287.2   0.0155604
     287.4   0.0155767
     287.6    0.015652
     287.8   0.0156759
       288   0.0155904
     288.2   0.0155854
     288.4    0.015653
     288.6   0.0155515
     288.8   0.0155943
       289   0.0156469
     289.2   0.0156691
     289.4   0.0156647
     289.6   0.0156541
     289.8   0.0156359
       290   0.0156859
     290.2    0.015634
     290.4   0.0156607
     290.6   0.0156965
     290.8   0.0156903
       291   0.0156582
     291.2   0.0156294
     291.4   0.0156831
     291.6   0.0157082
     291.8    0.015708
       292   0.0157393
     292.2   0.0156966
     292.4   0.0157309
     292.6   0.0157319
     292.8   0.0157214
       293   0.0157699
     293.2   0.0157227
     293.4   0.0157928
     293.6   0.0157695
     293.8   0.0157754
       294   0.0157619
     294.2   0.0157377
     294.4   0.0157501
     294.6   0.0157492
     294.8   0.0157896
       295   0.0158594
     295.2   0.0158408
     295.4   0.0157863
     295.6     0.01583
     295.8   0.0158399
       296    0.015842
     296.2    0.015836
     296.4   0.0158401
     296.6   0.0158422
     296.8   0.0158473
       297   0.0158404
     297.2   0.0158679
     297.4   0.0158327
     297.6   0.0158578
     297.8    0.015931
       298   0.0159364
     298.2   0.0159594
     298.4   0.0160119
     298.6   0.0159203
     298.8   0.0159128
       299   0.0159251
     299.2   0.0159332
     299.4   0.0159195
     299.6   0.0159705
     299.8   0.0159537
       300   0.0159585
     300.2   0.0159658
     300.4       0.016
     300.6   0.0159927
     300.8   0.0159945
       301   0.0159391
     301.2   0.0159221
     301.4   0.0159682
     301.6   0.0159918
     301.8   0.0160288
       302   0.0160703
     302.2   0.0160168
     302.4   0.0159991
     302.6   0.0160251
     302.8    0.016051
       303   0.0160715
     303.2   0.0160497
     303.4   0.0161148
     303.6   0.0160856
     303.8    0.016057
       304   0.0160783
     304.2     0.01609
     304.4   0.0160804
     304.6   0.0160362
     304.8   0.0160604
       305   0.0161259
     305.2    0.016108
     305.4   0.0160597
     305.6   0.0160908
     305.8   0.0161359
       306   0.0161542
     306.2   0.0161435
     306.4   0.0161859
     306.6   0.0161525
     306.8   0.0161737
       307   0.0161337
     307.2   0.0161451
     307.4   0.0161427
     307.6   0.0161959
     307.8   0.0162435
       308   0.0162605
     308.2   0.0162563
     308.4   0.0162882
     308.6   0.0161806
     308.8   0.0161805
       309   0.0161984
     309.2   0.0162239
     309.4   0.0162355
     309.6   0.0162582
     309.8   0.0162393
       310   0.0162814
     310.2   0.0162448
     310.4   0.0162716
     310.6   0.0162892
     310.8    0.016265
       311   0.0162405
     311.2   0.0162606
     311.4   0.0162373
     311.6   0.0162574
     311.8   0.0163199
       312   0.0163177
     312.2   0.0162777
     312.4   0.0163312
     312.6   0.0163369
     312.8   0.0163376
       313   0.0163688
     313.2   0.0163332
     313.4   0.0163628
     313.6   0.0163394
     313.8   0.0163437
       314   0.0163207
     314.2   0.0163386
     314.4   0.0164009
     314.6   0.0164021
     314.8    0.016346
       315   0.0163925
     315.2   0.0164279
     315.4   0.0164002
     315.6   0.0164022
     315.8   0.0164168
       316   0.0164176
     316.2   0.0164165
     316.4   0.0164364
     316.6   0.0164349
     316.8   0.0164798
       317   0.0164563
     317.2   0.0164707
     317.4   0.0164683
     317.6   0.0165297
     317.8   0.0165869
       318    0.016559
     318.2   0.0165237
     318.4   0.0165248
     318.6   0.0164762
     318.8   0.0164515
       319   0.0164702
     319.2   0.0165124
     319.4   0.0165305
     319.6   0.0166175
     319.8   0.0166196
       320   0.0166483
     320.2    0.016598
     320.4   0.0165397
     320.6   0.0165668
     320.8   0.0165657
       321   0.0165561
     321.2   0.0165651
     321.4   0.0165526
     321.6   0.0165589
     321.8   0.0166232
       322   0.0166497
     322.2   0.0165947
     322.4    0.016617
     322.6   0.0166381
     322.8   0.0166591
       323   0.0166941
     323.2   0.0166158
     323.4   0.0166424
     323.6   0.0166224
     323.8   0.0166151
       324   0.0166563
     324.2   0.0166618
     324.4   0.0167253
     324.6    0.016738
     324.8   0.0167258
       325   0.0167602
     325.2   0.0167562
     325.4   0.0166936
     325.6   0.0167071
     325.8   0.0167043
       326   0.0167215
     326.2   0.0167205
     326.4   0.0167878
     326.6   0.0167657
     326.8   0.0167781
       327   0.0167792
     327.2   0.0167941
     327.4   0.0167619
     327.6   0.0167963
     327.8   0.0168364
       328   0.0168238
     328.2   0.0168301
     328.4   0.0168747
     328.6   0.0168263
     328.8   0.0168423
       329   0.0168502
     329.2   0.0168353
     329.4   0.0168623
     329.6   0.0169025
     329.8   0.0168798
       330   0.0168656
     330.2   0.0167888
     330.4    0.016831
     330.6   0.0168889
     330.8   0.0168932
       331   0.0168697
     331.2   0.0168592
     331.4   0.0168806
     331.6   0.0168884
     331.8   0.0169295
       332   0.0169511
     332.2   0.0168748
     332.4    0.016879
     332.6   0.0169005
     332.8   0.0169049
       333   0.0169353
     333.2   0.0169126
     333.4   0.0169847
     333.6   0.0169489
     333.8   0.0169589
       334   0.0169627
     334.2   0.0169117
     334.4   0.0169662
     334.6   0.0169317
     334.8   0.0169613
       335   0.0170299
     335.2   0.0170317
     335.4   0.0169824
     335.6   0.0170352
     335.8   0.0170373
       336   0.0170374
     336.2   0.0170173
     336.4   0.0170597
     336.6   0.0170367
     336.8   0.0170522
       337   0.0170177
     337.2   0.0170433
     337.4   0.0170565
     337.6    0.017104
     337.8   0.0171634
       338   0.0171365
     338.2    0.017113
     338.4   0.0171826
     338.6   0.0171151
     338.8    0.017108
       339   0.0171382
     339.2   0.0170876
     339.4   0.0171418
     339.6   0.0171808
     339.8   0.0171148
       340   0.0171715
     340.2   0.0171489
     340.4   0.0171167
     340.6   0.0171475
     340.8   0.0171829
       341   0.0171673
     341.2    0.017142
     341.4   0.0171179
     341.6   0.0171394
     341.8   0.0172391
       342   0.0172479
     342.2   0.0171484
     342.4   0.0171724
     342.6   0.0172163
     342.8   0.0171928
       343   0.0172606
     343.2   0.0172288
     343.4   0.0172414
     343.6    0.017205
     343.8   0.0172303
       344   0.0172562
     344.2   0.0172549
     344.4   0.0172894
     344.6   0.0172424
     344.8   0.0172448
       345   0.0173359
     345.2   0.0172929
     345.4   0.0172059
     345.6   0.0172715
     345.8   0.0172925
       346   0.0173259
     346.2   0.0173579
     346.4    0.017418
     346.6   0.0173572
     346.8   0.0173694
       347   0.0173204
     347.2   0.0173185
     347.4   0.0172789
     347.6    0.017363
     347.8   0.0174367
       348    0.017408
     348.2   0.0173975
     348.4   0.0174853
     348.6   0.0174083
     348.8   0.0173763
       349    0.017418
     349.2   0.0174165
     349.4   0.0174622
     349.6   0.0174799
     349.8   0.0174518
       350   0.0174453
     350.2   0.0173812
     350.4   0.0174033
     350.6   0.0174473
     350.8   0.0174683
       351   0.0174434
     351.2   0.0174496
     351.4   0.0174637
     351.6   0.0174685
     351.8   0.0175462
       352   0.0174899
     352.2   0.0173991
     352.4   0.0174592
     352.6   0.0175021
     352.8    0.017502
       353   0.0175579
     353.2    0.017492
     353.4   0.0174998
     353.6   0.0175066
     353.8   0.0175351
       354   0.0175741
     354.2   0.0175715
     354.4   0.0175835
     354.6   0.0175171
     354.8   0.0175272
       355   0.0175894
     355.2   0.0176018
     355.4   0.0175345
     355.6   0.0175663
     355.8   0.0176019
       356   0.0176247
     356.2   0.0176271
     356.4   0.0176918
     356.6   0.0176744
     356.8   0.0176884
       357   0.0176505
     357.2   0.0176256
     357.4   0.0175823
     357.6   0.0176375
     357.8   0.0176769
       358   0.0176812
     358.2   0.0176991
     358.4   0.0177727
     358.6   0.0177544
     358.8   0.0177187
       359   0.0177009
     359.2   0.0176799
     359.4   0.0177505
     359.6   0.0178095
     359.8   0.0177657
       360   0.0177528
     360.2    0.017677
     360.4   0.0177153
     360.6   0.0177686
     360.8   0.0177219
       361   0.0177173
     361.2   0.0177781
     361.4   0.0177751
     361.6   0.0177498
     361.8   0.0177868
       362   0.0178318
     362.2   0.0177527
     362.4   0.0177543
     362.6   0.0177957
     362.8   0.0178207
       363   0.0178137
     363.2   0.0177229
     363.4   0.0177687
     363.6   0.0178283
     363.8   0.0178538
       364   0.0178446
     364.2   0.0178411
     364.4   0.0178849
     364.6   0.0178491
     364.8   0.0178583
       365   0.0179132
     365.2   0.0179064
     365.4   0.0178391
     365.6   0.0178798
     365.8    0.017894
       366    0.017902
     366.2   0.0178848
     366.4   0.0179529
     366.6   0.0179534
     366.8   0.0179844
       367   0.0179332
     367.2   0.0179186
     367.4   0.0178952
     367.6   0.0179566
     367.8   0.0179832
       368   0.0179384
     368.2   0.0179643
     368.4   0.0180789
     368.6   0.0180868
     368.8   0.0180299
       369   0.0180009
     369.2    0.017968
     369.4   0.0179884
     369.6   0.0180787
     369.8   0.0180102
       370   0.0179989
     370.2   0.0179666
     370.4   0.0180047
     370.6   0.0180382
     370.8   0.0180254
       371   0.0180175
     371.2   0.0180379
     371.4   0.0180339
     371.6   0.0180437
     371.8   0.0181281
       372    0.018095
     372.2   0.0179892
     372.4   0.0179912
     372.6   0.0180092
     372.8   0.0180855
       373   0.0181321
     373.2   0.0180471
     373.4   0.0180941
     373.6   0.0180921
     373.8   0.0180755
       374   0.0180585
     374.2   0.0181161
     374.4    0.018169
     374.6   0.0181211
     374.8   0.0181731
       375   0.0181783
     375.2   0.0181588
     375.4   0.0181233
     375.6   0.0181066
     375.8   0.0181245
       376   0.0181833
     376.2    0.018173
     376.4   0.0182358
     376.6   0.0182207
     376.8   0.0182566
       377    0.018223
     377.2   0.0182132
     377.4   0.0181711
     377.6   0.0182425
     377.8   0.0183296
       378    0.018304
     378.2   0.0182537
     378.4   0.0182797
     378.6   0.0182643
     378.8   0.0182431
       379   0.0182283
     379.2   0.0182533
     379.4   0.0182863
     379.6   0.0183621
     379.8   0.0183155
       380    0.018306
     380.2   0.0182438
     380.4   0.0182576
     380.6   0.0182806
     380.8   0.0182761
       381   0.0182962
     381.2   0.0182827
     381.4   0.0182556
     381.6   0.0182633
     381.8   0.0183311
       382   0.0183876
     382.2   0.0183183
     382.4   0.0183131
     382.6   0.0183044
     382.8   0.0183373
       383   0.0183905
     383.2   0.0183394
     383.4   0.0183324
     383.6   0.0183543
     383.8   0.0183824
       384   0.0183681
     384.2   0.0183935
     384.4   0.0184552
     384.6   0.0184128
     384.8   0.0184204
       385   0.0184599
     385.2   0.0184307
     385.4   0.0183595
     385.6   0.0184064
     385.8   0.0184662
       386   0.0184784
     386.2   0.0184401
     386.4   0.0185098
     386.6   0.0184698
     386.8   0.0185085
       387   0.0185121
     387.2    0.018478
     387.4     0.01843
     387.6   0.0185206
     387.8   0.0185898
       388    0.018557
     388.2   0.0185317
     388.4   0.0185582
     388.6   0.0184982
     388.8   0.0184993
       389   0.0185092
     389.2   0.0185291
     389.4    0.018583
     389.6   0.0185973
     389.8   0.0185455
       390   0.0186051
     390.2   0.0185335
     390.4   0.0185245
     390.6   0.0185623
     390.8    0.018544
       391   0.0185403
     391.2   0.0185521
     391.4   0.0185194
     391.6   0.0185624
     391.8   0.0186326
       392   0.0186417
     392.2   0.0185625
     392.4    0.018559
     392.6   0.0185798
     392.8   0.0185944
       393   0.0186324
     393.2   0.0185867
     393.4   0.0185844
     393.6     0.01858
     393.8   0.0186366
       394   0.0186608
     394.2   0.0186617
     394.4   0.0187169
     394.6   0.0186901
     394.8   0.0187199
       395    0.018754
     395.2   0.0186991
     395.4   0.0186394
     395.6   0.0186616
     395.8    0.018721
       396   0.0187568
     396.2   0.0187146
     396.4   0.0187185
     396.6   0.0187468
     396.8   0.0188036
       397   0.0187484
     397.2   0.0187698
     397.4   0.0187372
     397.6   0.0188179
     397.8    0.018823
       398   0.0187999
     398.2   0.0187831
     398.4   0.0188373
     398.6   0.0188034
     398.8   0.0187821
       399    0.018756
     399.2   0.0187928
     399.4   0.0188685
     399.6      0.0189
     399.8   0.0188391
       400   0.0188782
     400.2   0.0188097
     400.4   0.0187852
     400.6   0.0187808
     400.8   0.0188121
       401   0.0188512
     401.2   0.0188403
     401.4   0.0188068
     401.6   0.0188235
     401.8   0.0188991
       402   0.0188974
     402.2   0.0188189
     402.4   0.0188591
     402.6   0.0188805
     402.8   0.0189248
       403   0.0189333
     403.2   0.0188607
     403.4   0.0188871
     403.6   0.0188599
     403.8   0.0188633
       404   0.0188969
     404.2   0.0189158
     404.4   0.0189601
     404.6   0.0189557
     404.8   0.0190112
       405   0.0190378
     405.2   0.0190035
     405.4    0.018923
     405.6   0.0189264
     405.8     0.01895
       406   0.0189968
     406.2   0.0190034
     406.4   0.0190394
     406.6   0.0190001
     406.8   0.0190635
       407   0.0190608
     407.2   0.0190715
     407.4   0.0190149
     407.6    0.019079
     407.8   0.0191212
       408   0.0190935
     408.2   0.0190777
     408.4   0.0191572
     408.6   0.0191118
     408.8   0.0190918
       409   0.0190668
     409.2   0.0190482
     409.4   0.0191118
     409.6   0.0191639
     409.8   0.0191308
       410   0.0191321
     410.2   0.0190367
     410.4   0.0190861
     410.6   0.0191471
     410.8   0.0191463
       411   0.0191121
     411.2   0.0190861
     411.4   0.0190615
     411.6   0.0190527
     411.8   0.0191451
       412   0.0191646
     412.2    0.019091
     412.4   0.0191615
     412.6   0.0191683
     412.8    0.019182
       413   0.0192065
     413.2   0.0191233
     413.4   0.0191437
     413.6   0.0191524
     413.8   0.0191394
       414   0.0191514
     414.2   0.0191755
     414.4   0.0192101
     414.6   0.0192269
     414.8   0.0192603
       415   0.0193137
     415.2   0.0192613
     415.4   0.0191585
     415.6   0.0191939
     415.8   0.0192307
       416   0.0192503
     416.2   0.0192501
     416.4   0.0192716
     416.6   0.0192827
     416.8   0.0193921
       417   0.0193563
     417.2   0.0193072
     417.4   0.0192178
     417.6   0.0192933
     417.8   0.0193529
       418   0.0193693
     418.2   0.0193506
     418.4     0.01936
     418.6   0.0193414
     418.8    0.019367
       419    0.019382
     419.2   0.0193763
     419.4   0.0194024
     419.6   0.0194325
     419.8   0.0193936
       420   0.0194189
     420.2   0.0193094
     420.4   0.0193385
     420.6   0.0193845
     420.8   0.0193966
       421   0.0194094
     421.2   0.0194014
     421.4   0.0193783
     421.6    0.019394
     421.8    0.019411
       422   0.0194139
     422.2   0.0193952
     422.4   0.0194255
     422.6   0.0193915
     422.8   0.0194645
       423   0.0195035
     423.2   0.0194253
     423.4   0.0194516
     423.6   0.0194363
     423.8   0.0194621
       424   0.0194785
     424.2   0.0194771
     424.4   0.0195097
     424.6   0.0194569
     424.8   0.0194935
       425   0.0195601
     425.2   0.0195509
     425.4   0.0194556
     425.6   0.0194635
     425.8   0.0195284
       426   0.0195334
     426.2   0.0194977
     426.4   0.0195605
     426.6    0.019582
     426.8    0.019634
       427   0.0196228
     427.2   0.0195983
     427.4   0.0195319
     427.6   0.0195861
     427.8   0.0196302
       428    0.019585
     428.2   0.0195893
     428.4   0.0196889
     428.6   0.0196475
     428.8   0.0196345
       429    0.019658
     429.2   0.0196553
     429.4   0.0196729
     429.6   0.0197322
     429.8   0.0196392
       430   0.0196703
     430.2    0.019597
     430.4   0.0196213
     430.6    0.019681
     430.8   0.0196198
       431   0.0195931
     431.2    0.019648
     431.4   0.0196534
     431.6   0.0196713
     431.8   0.0196765
       432   0.0196704
     432.2   0.0196061
     432.4   0.0196592
     432.6   0.0196575
     432.8   0.0196515
       433   0.0197459
     433.2   0.0196785
     433.4   0.0196842
     433.6   0.0196863
     433.8   0.0197414
       434   0.0197805
     434.2   0.0197548
     434.4   0.0197989
     434.6   0.0197647
     434.8   0.0197827
       435   0.0197621
     435.2   0.0197216
     435.4   0.0196945
     435.6   0.0197734
     435.8    0.019847
       436   0.0198294
     436.2   0.0198169
     436.4   0.0198445
     436.6   0.0198516
     436.8   0.0199307
       437   0.0198959
     437.2   0.0198145
     437.4    0.019761
     437.6   0.0198637
     437.8   0.0199749
       438   0.0199428
     438.2   0.0199048
     438.4    0.019927
     438.6   0.0199025
     438.8   0.0199013
       439   0.0199216
     439.2   0.0199325
     439.4   0.0199852
     439.6   0.0200062
     439.8   0.0199281
       440   0.0199335
     440.2   0.0198421
     440.4   0.0198622
     440.6   0.0199055
     440.8   0.0198926
       441   0.0198927
     441.2   0.0199289
     441.4    0.019937
     441.6   0.0199534
     441.8   0.0199537
       442   0.0199475
     442.2   0.0199129
     442.4   0.0199551
     442.6   0.0199364
     442.8   0.0199492
       443   0.0200011
     443.2   0.0199068
     443.4   0.0199711
     443.6   0.0200025
     443.8   0.0200219
       444   0.0200104
     444.2   0.0200164
     444.4    0.020074
     444.6   0.0200255
     444.8   0.0200264
       445   0.0200475
     445.2   0.0200257
     445.4   0.0199838
     445.6   0.0200379
     445.8   0.0200872
       446   0.0201101
     446.2   0.0200643
     446.4   0.0200792
     446.6   0.0200994
     446.8   0.0201961
       447   0.0201922
     447.2   0.0201076
     447.4   0.0200391
     447.6   0.0201052
     447.8   0.0201828
       448   0.0201856
     448.2   0.0201705
     448.4   0.0202011
     448.6   0.0201738
     448.8   0.0201766
       449   0.0202191
     449.2   0.0202007
     449.4   0.0202203
     449.6   0.0202664
     449.8    0.020214
       450   0.0202304
     450.2   0.0201134
     450.4   0.0201551
     450.6   0.0202362
     450.8   0.0201908
       451   0.0201349
     451.2   0.0201661
     451.4   0.0201984
     451.6   0.0201733
     451.8    0.020214
       452   0.0202075
     452.2   0.0201466
     452.4   0.0201999
     452.6   0.0202153
     452.8   0.0202582
       453   0.0203216
     453.2    0.020216
     453.4   0.0202647
     453.6   0.0202539
     453.8   0.0202744
       454   0.0202491
     454.2   0.0202681
     454.4   0.0203457
     454.6   0.0202981
     454.8   0.0203453
       455   0.0203902
     455.2   0.0203825
     455.4   0.0203064
     455.6     0.02031
     455.8   0.0203408
       456   0.0203404
     456.2   0.0203066
     456.4    0.020345
     456.6   0.0204421
     456.8   0.0204981
       457   0.0204099
     457.2    0.020353
     457.4   0.0202874
     457.6   0.0204225
     457.8   0.0204996
       458   0.0204766
     458.2   0.0204471
     458.4   0.0205069
     458.6   0.0205141
     458.8   0.0204944
       459   0.0204863
     459.2   0.0204226
     459.4    0.020475
     459.6   0.0205257
     459.8   0.0204972
       460   0.0205359
     460.2   0.0204372
     460.4   0.0204049
     460.6   0.0204734
     460.8   0.0204951
       461   0.0204223
     461.2    0.020412
     461.4   0.0204467
     461.6   0.0204663
     461.8   0.0205396
       462   0.0205606
     462.2   0.0204646
     462.4   0.0204747
     462.6   0.0204735
     462.8   0.0205277
       463   0.0205867
     463.2   0.0205236
     463.4   0.0205482
     463.6   0.0205156
     463.8   0.0205541
       464   0.0205414
     464.2   0.0205067
     464.4   0.0205994
     464.6      0.0206
     464.8   0.0206321
       465   0.0206776
     465.2    0.020628
     465.4   0.0205547
     465.6   0.0206095
     465.8   0.0206349
       466   0.0206074
     466.2    0.020603
     466.4   0.0206499
     466.6   0.0206962
     466.8   0.0207687
       467   0.0207154
     467.2   0.0206523
     467.4   0.0206098
     467.6   0.0207146
     467.8    0.020738
       468   0.0207512
     468.2   0.0207211
     468.4    0.020733
     468.6   0.0207309
     468.8    0.020721
       469   0.0207285
     469.2   0.0207406
     469.4   0.0207813
     469.6   0.0208254
     469.8   0.0207832
       470   0.0207775
     470.2   0.0206344
     470.4   0.0206355
     470.6   0.0207333
     470.8    0.020729
       471   0.0207151
     471.2   0.0207241
     471.4   0.0207238
     471.6    0.020763
     471.8   0.0207699
       472   0.0207436
     472.2   0.0206825
     472.4   0.0207886
     472.6    0.020827
     472.8   0.0208189
       473   0.0208454
     473.2   0.0207484
     473.4   0.0208089
     473.6   0.0207575
     473.8   0.0207863
       474   0.0207961
     474.2   0.0208061
     474.4   0.0208863
     474.6   0.0208703
     474.8     0.02088
       475   0.0208951
     475.2   0.0208987
     475.4   0.0208264
     475.6   0.0208577
     475.8   0.0208759
       476   0.0208903
     476.2   0.0209103
     476.4   0.0209694
     476.6   0.0209414
     476.8   0.0209675
       477   0.0209552
     477.2   0.0209565
     477.4   0.0209103
     477.6   0.0209878
     477.8   0.0210232
       478   0.0210193
     478.2   0.0210281
     478.4   0.0210268
     478.6   0.0210051
     478.8   0.0210463
       479   0.0210231
     479.2   0.0209695
     479.4   0.0210165
     479.6   0.0210722
     479.8   0.0210742
       480   0.0210978
     480.2   0.0209647
     480.4   0.0209689
     480.6   0.0210369
     480.8   0.0209782
       481   0.0209887
     481.2   0.0210426
     481.4   0.0210123
     481.6   0.0210412
     481.8   0.0210856
       482   0.0210568
     482.2   0.0209925
     482.4   0.0210271
     482.6   0.0210045
     482.8   0.0210227
       483   0.0211312
     483.2   0.0210427
     483.4   0.0210936
     483.6   0.0210889
     483.8   0.0211397
       484    0.021179
     484.2   0.0211249
     484.4   0.0211569
     484.6   0.0210905
     484.8   0.0210809
       485     0.02112
     485.2   0.0211357
     485.4   0.0211224
     485.6   0.0212272
     485.8   0.0212572
       486   0.0212416
     486.2    0.021208
     486.4     0.02119
     486.6   0.0212157
     486.8   0.0212632
       487   0.0212163
     487.2   0.0212134
     487.4   0.0211575
     487.6   0.0212405
     487.8   0.0213184
       488   0.0213293
     488.2   0.0213486
     488.4   0.0213716
     488.6    0.021301
     488.8   0.0213012
       489   0.0212799
     489.2   0.0212633
     489.4    0.021331
     489.6    0.021393
     489.8   0.0213703
       490   0.0213641
     490.2    0.021249
     490.4   0.0212382
     490.6   0.0213152
     490.8   0.0212725
       491   0.0212705
     491.2   0.0212913
     491.4   0.0212693
     491.6   0.0212796
     491.8   0.0213444
       492   0.0213482
     492.2   0.0212701
     492.4   0.0213416
     492.6   0.0212975
     492.8   0.0213447
       493   0.0214223
     493.2    0.021372
     493.4   0.0214034
     493.6   0.0213589
     493.8    0.021428
       494   0.0214141
     494.2   0.0213534
     494.4   0.0214202
     494.6   0.0213735
     494.8   0.0214315
       495    0.021529
     495.2   0.0214772
     495.4   0.0214092
     495.6   0.0214532
     495.8   0.0214715
       496   0.0214607
     496.2   0.0214324
     496.4   0.0214925
     496.6   0.0215146
     496.8   0.0215559
       497    0.021526
     497.2    0.021501
     497.4   0.0214349
     497.6   0.0215578
     497.8    0.021582
       498   0.0215884
     498.2   0.0216189
     498.4   0.0216384
     498.6   0.0215532
     498.8   0.0215372
       499   0.0215124
     499.2   0.0215005
     499.4   0.0215839
     499.6   0.0216497
     499.8   0.0217003
       500   0.0217284
     500.2   0.0215732
     500.4   0.0215871
     500.6    0.021574
     500.8   0.0214896
       501   0.0215013
     501.2   0.0215003
     501.4   0.0215355
     501.6    0.021558
     501.8   0.0216214
       502   0.0216289
     502.2   0.0215979
     502.4   0.0216781
     502.6   0.0215987
     502.8   0.0216015
       503   0.0217188
     503.2   0.0216393
     503.4   0.0216632
     503.6   0.0216221
     503.8   0.0216659
       504   0.0216949
     504.2   0.0216612
     504.4   0.0217464
     504.6   0.0217349
     504.8   0.0217671
       505   0.0218076
     505.2   0.0217666
     505.4   0.0216878
     505.6   0.0217186
     505.8   0.0217603
       506   0.0217318
     506.2   0.0217108
     506.4   0.0217529
     506.6   0.0218253
     506.8   0.0218888
       507   0.0218533
     507.2   0.0218193
     507.4   0.0217317
     507.6   0.0218411
     507.8   0.0219048
       508   0.0218999
     508.2   0.0218871
     508.4   0.0218704
     508.6   0.0218536
     508.8    0.021844
       509    0.021804
     509.2    0.021804
     509.4   0.0218971
     509.6   0.0219996
     509.8   0.0219683
       510   0.0219598
     510.2   0.0218348
     510.4   0.0218403
     510.6   0.0218751
     510.8    0.021806
       511   0.0217562
     511.2    0.021836
     511.4   0.0218252
     511.6   0.0218059
     511.8   0.0218955
       512   0.0219174
     512.2   0.0218685
     512.4   0.0219345
     512.6   0.0218807
     512.8   0.0218719
       513   0.0219606
     513.2   0.0218852
     513.4   0.0219532
     513.6   0.0219232
     513.8   0.0219813
       514   0.0219965
     514.2   0.0219504
     514.4   0.0219806
     514.6   0.0219604
     514.8   0.0220355
       515   0.0220702
     515.2   0.0220398
     515.4    0.021942
     515.6   0.0219928
     515.8   0.0220659
       516   0.0220623
     516.2   0.0219934
     516.4   0.0220146
     516.6   0.0220973
     516.8   0.0221977
       517   0.0221568
     517.2   0.0220622
     517.4   0.0220083
     517.6   0.0221276
     517.8   0.0221745
       518   0.0221633
     518.2   0.0221349
     518.4   0.0221292
     518.6    0.022038
     518.8   0.0220937
       519   0.0221242
     519.2   0.0221355
     519.4    0.022219
     519.6   0.0222938
     519.8   0.0222338
       520   0.0221754
     520.2   0.0220625
     520.4   0.0221277
     520.6   0.0222343
     520.8   0.0221691
       521   0.0221427
     521.2   0.0221837
     521.4   0.0221572
     521.6    0.022112
     521.8   0.0222135
       522   0.0221921
     522.2   0.0221156
     522.4   0.0222338
     522.6   0.0221791
     522.8   0.0222106
       523   0.0222985
     523.2   0.0222059
     523.4   0.0222343
     523.6   0.0221795
     523.8   0.0222441
       524   0.0222893
     524.2   0.0222517
     524.4     0.02231
     524.6   0.0222926
     524.8   0.0223095
       525   0.0223458
     525.2   0.0222936
     525.4    0.022246
     525.6   0.0222953
     525.8   0.0223056
       526   0.0222835
     526.2   0.0223019
     526.4   0.0223687
     526.6   0.0224246
     526.8   0.0224722
       527   0.0224037
     527.2   0.0223719
     527.4   0.0222926
     527.6   0.0223625
     527.8   0.0224464
       528   0.0224467
     528.2   0.0224594
     528.4   0.0224778
     528.6   0.0224236
     528.8   0.0224595
       529   0.0224198
     529.2   0.0223809
     529.4   0.0224379
     529.6     0.02251
     529.8   0.0225345
       530   0.0225625
     530.2   0.0223997
     530.4   0.0223703
     530.6   0.0224439
     530.8   0.0224254
       531   0.0224422
     531.2   0.0225052
     531.4   0.0224636
     531.6   0.0224264
     531.8   0.0225442
       532   0.0225178
     532.2   0.0224557
     532.4   0.0224864
     532.6   0.0224423
     532.8    0.022526
       533    0.022645
     533.2   0.0225425
     533.4   0.0225359
     533.6   0.0224699
     533.8   0.0225735
       534   0.0225982
     534.2   0.0225356
     534.4   0.0225775
     534.6   0.0225609
     534.8   0.0225983
       535    0.022642
     535.2   0.0226391
     535.4   0.0225772
     535.6   0.0225891
     535.8   0.0226248
       536   0.0226259
     536.2   0.0226215
     536.4   0.0226943
     536.6   0.0227884
     536.8   0.0227959
       537   0.0226971
     537.2   0.0226513
     537.4   0.0226093
     537.6   0.0227024
     537.8   0.0227913
       538   0.0227863
     538.2   0.0227492
     538.4   0.0228148
     538.6   0.0227601
     538.8   0.0227456
       539   0.0227721
     539.2   0.0227591
     539.4   0.0227743
     539.6   0.0228156
     539.8   0.0228097
       540   0.0228284
     540.2   0.0227254
     540.4   0.0227159
     540.6   0.0227771
     540.8   0.0227316
       541   0.0227451
     541.2   0.0228324
     541.4    0.022756
     541.6   0.0227199
     541.8   0.0228473
       542   0.0227803
     542.2    0.022656
     542.4   0.0228005
     542.6   0.0227884
     542.8   0.0228138
       543   0.0229512
     543.2   0.0228657
     543.4   0.0229041
     543.6   0.0228061
     543.8    0.022893
       544    0.022903
     544.2   0.0228001
     544.4   0.0228776
     544.6   0.0228664
     544.8   0.0229149
       545   0.0229564
     545.2   0.0229469
     545.4    0.022915
     545.6   0.0228881
     545.8   0.0228995
       546   0.0229322
     546.2   0.0229911
     546.4   0.0229735
     546.6   0.0229926
     546.8   0.0230284
       547   0.0230072
     547.2   0.0229797
     547.4   0.0229055
     547.6   0.0230238
     547.8   0.0230827
       548   0.0230767
     548.2   0.0230791
     548.4   0.0230662
     548.6   0.0230264
     548.8   0.0230296
       549   0.0230079
     549.2   0.0230144
     549.4   0.0231043
     549.6   0.0231484
     549.8   0.0231197
       550   0.0231578
     550.2   0.0230713
     550.4   0.0230417
     550.6   0.0230278
     550.8   0.0229956
       551    0.023013
     551.2   0.0231341
     551.4   0.0231708
     551.6   0.0231287
     551.8   0.0231624
       552    0.023105
     552.2   0.0230561
     552.4   0.0231381
     552.6   0.0230823
     552.8   0.0231133
       553   0.0232503
     553.2   0.0231783
     553.4   0.0232017
     553.6   0.0231051
     553.8   0.0231488
       554   0.0232064
     554.2   0.0231213
     554.4   0.0232295
     554.6   0.0232155
     554.8   0.0232169
       555   0.0232572
     555.2   0.0232427
     555.4   0.0232294
     555.6   0.0232894
     555.8   0.0232733
       556   0.0232707
     556.2   0.0232779
     556.4   0.0232903
     556.6   0.0233242
     556.8   0.0233585
       557   0.0233321
     557.2   0.0233366
     557.4   0.0232866
     557.6   0.0233573
     557.8    0.023384
       558   0.0233967
     558.2   0.0233767
     558.4   0.0234168
     558.6   0.0233478
     558.8   0.0233485
       559   0.0233606
     559.2   0.0233518
     559.4   0.0234253
     559.6   0.0234921
     559.8   0.0234635
       560    0.023456
     560.2   0.0233383
     560.4   0.0233099
     560.6   0.0233667
     560.8   0.0233269
       561   0.0233586
     561.2   0.0234339
     561.4   0.0234241
     561.6   0.0233626
     561.8   0.0234721
       562   0.0234769
     562.2     0.02338
     562.4   0.0234831
     562.6   0.0234271
     562.8   0.0234483
       563   0.0235399
     563.2    0.023436
     563.4   0.0234484
     563.6   0.0233975
     563.8   0.0234565
       564   0.0234937
     564.2   0.0234581
     564.4   0.0235952
     564.6   0.0235619
     564.8   0.0235552
       565   0.0235667
     565.2   0.0235515
     565.4   0.0234962
     565.6   0.0235332
     565.8   0.0235701
       566   0.0235786
     566.2   0.0235865
     566.4   0.0235999
     566.6   0.0236466
     566.8   0.0236686
       567   0.0236508
     567.2   0.0236273
     567.4   0.0235376
     567.6   0.0236714
     567.8   0.0237163
       568   0.0236817
     568.2   0.0237143
     568.4    0.023759
     568.6   0.0236338
     568.8   0.0236361
       569   0.0236481
     569.2   0.0236572
     569.4   0.0237553
     569.6   0.0238232
     569.8   0.0237913
       570   0.0237728
     570.2   0.0236413
     570.4   0.0236929
     570.6   0.0237641
     570.8   0.0237033
       571   0.0237016
     571.2   0.0237312
     571.4   0.0237516
     571.6   0.0237096
     571.8   0.0237896
       572   0.0237945
     572.2    0.023735
     572.4   0.0237667
     572.6   0.0236706
     572.8    0.023735
       573   0.0239203
     573.2   0.0237851
     573.4   0.0237983
     573.6   0.0237211
     573.8   0.0237884
       574   0.0238285
     574.2   0.0237589
     574.4   0.0238766
     574.6   0.0238175
     574.8   0.0238984
       575   0.0239599
     575.2   0.0238972
     575.4   0.0238546
     575.6    0.023863
     575.8   0.0238348
       576   0.0238809
     576.2   0.0239237
     576.4   0.0239469
     576.6   0.0239877
     576.8   0.0240385
       577   0.0240115
     577.2   0.0240158
     577.4   0.0239046
     577.6   0.0239609
     577.8   0.0240321
       578    0.024089
     578.2   0.0240777
     578.4   0.0240712
     578.6    0.023984
     578.8   0.0239877
       579   0.0239659
     579.2   0.0239687
     579.4   0.0240585
     579.6   0.0241355
     579.8   0.0241145
       580   0.0241169
     580.2   0.0240377
     580.4     0.02404
     580.6   0.0240976
     580.8   0.0240141
       581   0.0240101
     581.2   0.0240836
     581.4   0.0240633
     581.6   0.0240626
     581.8   0.0241926
       582   0.0241688
     582.2   0.0240558
     582.4   0.0241013
     582.6   0.0240741
     582.8   0.0241271
       583   0.0242702
     583.2   0.0241521
     583.4   0.0241426
     583.6   0.0240584
     583.8   0.0241322
       584   0.0242064
     584.2   0.0241812
     584.4   0.0242498
     584.6   0.0242003
     584.8   0.0242305
       585   0.0242887
     585.2    0.024268
     585.4   0.0242122
     585.6   0.0242677
     585.8   0.0243001
       586   0.0242943
     586.2   0.0242756
     586.4   0.0242817
     586.6   0.0243091
     586.8   0.0243876
       587   0.0243449
     587.2    0.024335
     587.4   0.0242286
     587.6   0.0243148
     587.8   0.0244313
       588   0.0244401
     588.2   0.0244032
     588.4   0.0243829
     588.6   0.0243319
     588.8   0.0243647
       589   0.0243549
     589.2   0.0243662
     589.4   0.0244494
     589.6   0.0244902
     589.8   0.0244776
       590   0.0244846
     590.2      0.0244
     590.4   0.0243865
     590.6   0.0244186
     590.8   0.0243869
       591   0.0244024
     591.2   0.0244809
     591.4   0.0244529
     591.6   0.0244184
     591.8   0.0245395
       592   0.0245209
     592.2   0.0244451
     592.4   0.0244952
     592.6   0.0244254
     592.8   0.0244735
       593   0.0246437
     593.2   0.0245481
     593.4     0.02454
     593.6    0.024494
     593.8   0.0245331
       594   0.0245809
     594.2   0.0245305
     594.4   0.0245725
     594.6   0.0245203
     594.8   0.0245693
       595   0.0246439
     595.2   0.0246156
     595.4   0.0246114
     595.6   0.0246644
     595.8   0.0246906
       596   0.0246567
     596.2   0.0246858
     596.4    0.024731
     596.6   0.0246821
     596.8   0.0247211
       597   0.0247095
     597.2    0.024719
     597.4    0.024579
     597.6   0.0247156
     597.8   0.0248382
       598   0.0248382
     598.2   0.0247904
     598.4   0.0247798
     598.6   0.0247543
     598.8   0.0247677
       599   0.0247157
     599.2   0.0246983
     599.4   0.0248119
     599.6   0.0247985
     599.8   0.0248243
       600   0.0248591
     600.2    0.024803
     600.4   0.0247744
     600.6   0.0247992
     600.8    0.024766
       601    0.024797
     601.2   0.0248721
     601.4   0.0248643
     601.6   0.0247843
     601.8    0.024836
       602    0.024831
     602.2   0.0247672
     602.4   0.0248427
     602.6   0.0247956
     602.8   0.0248808
       603   0.0250243
     603.2   0.0248852
     603.4   0.0249145
     603.6   0.0248287
     603.8   0.0248386
       604   0.0249035
     604.2   0.0248656
     604.4   0.0249504
     604.6   0.0248728
     604.8   0.0248701
       605   0.0249683
     605.2    0.025045
     605.4   0.0249893
     605.6   0.0249812
     605.8   0.0250501
       606   0.0250616
     606.2   0.0250186
     606.4   0.0250115
     606.6   0.0249477
     606.8   0.0249747
       607    0.024961
     607.2   0.0250021
     607.4   0.0249504
     607.6   0.0250488
     607.8   0.0251465
       608   0.0251879
     608.2   0.0250872
     608.4   0.0250659
     608.6   0.0250579
     608.8   0.0250807
       609   0.0249938
     609.2   0.0249753
     609.4   0.0251192
     609.6   0.0251992
     609.8    0.025142
       610   0.0251489
     610.2   0.0251439
     610.4   0.0251677
     610.6   0.0251837
     610.8   0.0250325
       611    0.025074
     611.2   0.0251878
     611.4    0.025174
     611.6   0.0251617
     611.8   0.0252092
       612    0.025133
     612.2   0.0250861
     612.4   0.0251662
     612.6   0.0251421
     612.8   0.0252071
       613   0.0253692
     613.2   0.0252028
     613.4   0.0252097
     613.6   0.0251872
     613.8   0.0252028
       614   0.0252459
     614.2   0.0251924
     614.4   0.0253162
     614.6   0.0252502
     614.8   0.0252033
       615   0.0252943
     615.2   0.0253473
     615.4   0.0253001
     615.6   0.0252832
     615.8     0.02534
       616   0.0253719
     616.2   0.0253368
     616.4   0.0253423
     616.6   0.0253368
     616.8   0.0253981
       617   0.0253706
     617.2   0.0254478
     617.4   0.0253078
     617.6   0.0253812
     617.8   0.0255092
       618   0.0254937
     618.2   0.0253924
     618.4   0.0253651
     618.6   0.0253502
     618.8   0.0254024
       619   0.0253659
     619.2    0.025372
     619.4    0.025509
     619.6   0.0255074
     619.8   0.0254606
       620   0.0254893
     620.2   0.0254953
     620.4   0.0255159
     620.6   0.0254706
     620.8   0.0253321
       621   0.0253638
     621.2   0.0254909
     621.4   0.0255276
     621.6   0.0254991
     621.8   0.0255987
       622    0.025527
     622.2   0.0254471
     622.4   0.0255455
     622.6   0.0254602
     622.8    0.025453
       623   0.0257092
     623.2   0.0256081
     623.4   0.0255692
     623.6    0.025499
     623.8   0.0255196
       624   0.0255894
     624.2    0.025563
     624.4   0.0256607
     624.6   0.0256109
     624.8   0.0255855
       625   0.0256718
     625.2   0.0256679
     625.4   0.0255915
     625.6   0.0255806
     625.8   0.0256105
       626   0.0256486
     626.2    0.025684
     626.4   0.0257234
     626.6   0.0257749
     626.8   0.0258023
       627   0.0256867
     627.2   0.0256998
     627.4   0.0255926
     627.6   0.0256681
     627.8   0.0257374
       628   0.0257375
     628.2   0.0257344
     628.4   0.0257876
     628.6   0.0257221
     628.8   0.0257508
       629   0.0257206
     629.2   0.0257275
     629.4   0.0258648
     629.6   0.0258514
     629.8   0.0258317
       630    0.025795
     630.2   0.0257362
     630.4   0.0257497
     630.6   0.0257837
     630.8   0.0257484
       631   0.0257752
     631.2    0.025855
     631.4   0.0258517
     631.6   0.0258081
     631.8   0.0258838
       632   0.0258406
     632.2    0.025755
     632.4   0.0258326
     632.6   0.0257127
     632.8   0.0257629
       633   0.0259668
     633.2   0.0258334
     633.4    0.025853
     633.6   0.0258123
     633.8   0.0258623
       634    0.025928
     634.2   0.0258956
     634.4   0.0259976
     634.6   0.0259385
     634.8   0.0258536
       635   0.0259552
     635.2   0.0259465
     635.4   0.0258834
     635.6   0.0258842
     635.8   0.0259635
       636   0.0260214
     636.2   0.0260518
     636.4    0.026031
     636.6   0.0260524
     636.8   0.0260857
       637   0.0260197
     637.2   0.0260418
     637.4   0.0258748
     637.6   0.0259481
     637.8   0.0260125
       638   0.0260587
     638.2   0.0260811
     638.4   0.0261158
     638.6   0.0260907
     638.8   0.0261012
       639   0.0260098
     639.2   0.0260307
     639.4   0.0261307
     639.6   0.0261143
     639.8   0.0261337
       640   0.0261465
     640.2   0.0261188
     640.4   0.0261261
     640.6   0.0261041
     640.8   0.0260043
       641   0.0260516
     641.2   0.0261925
     641.4   0.0261701
     641.6   0.0261552
     641.8   0.0262425
       642   0.0261565
     642.2   0.0260881
     642.4    0.026192
     642.6   0.0261312
     642.8    0.026115
       643   0.0263065
     643.2   0.0261757
     643.4   0.0262006
     643.6   0.0261658
     643.8   0.0261873
       644   0.0262464
     644.2   0.0261681
     644.4   0.0262872
     644.6   0.0262671
     644.8   0.0261986
       645   0.0262938
     645.2   0.0262939
     645.4   0.0262213
     645.6   0.0262538
     645.8   0.0262501
       646   0.0262491
     646.2   0.0263177
     646.4   0.0263552
     646.6   0.0263526
     646.8   0.0263734
       647   0.0263232
     647.2   0.0263338
     647.4   0.0262427
     647.6   0.0263643
     647.8   0.0264376
       648   0.0263679
     648.2   0.0263164
     648.4   0.0264054
     648.6    0.026351
     648.8   0.0263799
       649   0.0263334
     649.2   0.0263158
     649.4   0.0264509
     649.6     0.02648
     649.8   0.0264362
       650   0.0264456
     650.2   0.0264352
     650.4   0.0264491
     650.6   0.0265807
     650.8   0.0264607
       651   0.0264348
     651.2   0.0265139
     651.4   0.0265124
     651.6   0.0264658
     651.8   0.0265809
       652   0.0265353
     652.2   0.0265372
     652.4   0.0265909
     652.6   0.0264907
     652.8   0.0264809
       653   0.0266323
     653.2   0.0265356
     653.4   0.0265499
     653.6   0.0265206
     653.8   0.0265387
       654   0.0266372
     654.2    0.026552
     654.4   0.0266491
     654.6   0.0266392
     654.8   0.0265719
       655    0.026677
     655.2   0.0267051
     655.4   0.0266337
     655.6   0.0266136
     655.8   0.0266388
       656   0.0266598
     656.2   0.0266608
     656.4   0.0266895
     656.6   0.0267237
     656.8   0.0267238
       657   0.0267469
     657.2    0.026755
     657.4   0.0266386
     657.6   0.0267371
     657.8   0.0268459
       658   0.0268189
     658.2   0.0266977
     658.4   0.0267103
     658.6   0.0266808
     658.8   0.0267417
       659   0.0267358
     659.2   0.0266906
     659.4    0.026801
     659.6   0.0268318
     659.8   0.0268456
       660    0.026796
     660.2   0.0267584
     660.4   0.0268236
     660.6   0.0268964
     660.8   0.0267906
       661   0.0268013
     661.2   0.0268576
     661.4   0.0268146
     661.6   0.0268319
     661.8   0.0268974
       662   0.0268561
     662.2   0.0268291
     662.4   0.0268627
     662.6   0.0268279
     662.8   0.0268053
       663   0.0269739
     663.2   0.0269085
     663.4   0.0269605
     663.6   0.0268639
     663.8   0.0268117
       664   0.0269135
     664.2   0.0268761
     664.4   0.0269621
     664.6   0.0269618
     664.8   0.0268811
       665   0.0269918
     665.2   0.0269958
     665.4   0.0269266
     665.6   0.0269962
     665.8   0.0269919
       666   0.0269804
     666.2   0.0269953
     666.4   0.0270202
     666.6   0.0270676
     666.8   0.0271204
       667   0.0270543
     667.2   0.0270086
     667.4   0.0269413
     667.6   0.0271347
     667.8   0.0271903
       668   0.0270958
     668.2   0.0270208
     668.4   0.0270754
     668.6   0.0270752
     668.8   0.0271158
       669   0.0270035
     669.2   0.0270087
     669.4   0.0271877
     669.6   0.0272245
     669.8    0.027195
       670   0.0271339
     670.2   0.0270899
     670.4   0.0270973
     670.6   0.0271957
     670.8   0.0270926
       671   0.0271361
     671.2   0.0272601
     671.4   0.0272819
     671.6   0.0272224
     671.8   0.0272287
       672   0.0271563
     672.2   0.0271147
     672.4   0.0271465
     672.6   0.0271527
     672.8   0.0272002
       673    0.027376
     673.2   0.0272797
     673.4   0.0272914
     673.6   0.0272053
     673.8    0.027204
       674   0.0272723
     674.2   0.0271903
     674.4   0.0272406
     674.6   0.0272711
     674.8   0.0272618
       675   0.0274164
     675.2   0.0274219
     675.4   0.0273323
     675.6   0.0273574
     675.8   0.0273817
       676   0.0273753
     676.2   0.0273565
     676.4   0.0273393
     676.6   0.0273258
     676.8   0.0274372
       677   0.0274564
     677.2   0.0274334
     677.4   0.0272802
     677.6   0.0274593
     677.8   0.0275279
       678   0.0274601
     678.2   0.0273981
     678.4    0.027453
     678.6   0.0274717
     678.8   0.0274811
       679   0.0274318
     679.2   0.0274215
     679.4   0.0275156
     679.6   0.0275613
     679.8   0.0275353
       680   0.0274835
     680.2   0.0275062
     680.4   0.0275609
     680.6   0.0276224
     680.8   0.0275332
       681    0.027492
     681.2   0.0275395
     681.4   0.0275666
     681.6   0.0275699
     681.8   0.0276274
       682   0.0275702
     682.2   0.0275421
     682.4   0.0275683
     682.6   0.0275406
     682.8   0.0275338
       683   0.0277465
     683.2   0.0276506
     683.4   0.0275862
     683.6   0.0274849
     683.8   0.0275405
       684   0.0276541
     684.2   0.0275598
     684.4   0.0276224
     684.6    0.027628
     684.8    0.027642
       685   0.0278204
     685.2   0.0277518
     685.4   0.0276312
     685.6    0.027712
     685.8   0.0277174
       686   0.0277181
     686.2   0.0277752
     686.4   0.0277632
     686.6   0.0277499
     686.8   0.0277646
       687   0.0277355
     687.2    0.027764
     687.4   0.0276755
     687.6   0.0277954
     687.8   0.0278813
       688   0.0278646
     688.2   0.0277918
     688.4    0.027848
     688.6   0.0278183
     688.8   0.0277928
       689   0.0277235
     689.2    0.027763
     689.4   0.0278573
     689.6   0.0278329
     689.8   0.0278764
       690   0.0279357
     690.2   0.0279303
     690.4   0.0279442
     690.6   0.0279825
     690.8   0.0279188
       691   0.0279123
     691.2   0.0279029
     691.4   0.0279642
     691.6   0.0279084
     691.8   0.0279457
       692   0.0279187
     692.2   0.0278954
     692.4   0.0279889
     692.6   0.0279776
     692.8   0.0279865
       693   0.0281096
     693.2   0.0280172
     693.4   0.0279501
     693.6   0.0278845
     693.8   0.0279354
       694   0.0280041
     694.2   0.0279423
     694.4   0.0280539
     694.6   0.0280491
     694.8   0.0280461
       695   0.0281604
     695.2   0.0281083
     695.4   0.0280173
     695.6   0.0280889
     695.8    0.028145
       696    0.028108
     696.2   0.0280884
     696.4   0.0281445
     696.6   0.0281424
     696.8   0.0281953
       697   0.0281264
     697.2   0.0280696
     697.4   0.0280061
     697.6   0.0281704
     697.8   0.0282642
       698   0.0282897
     698.2   0.0282782
     698.4   0.0282464
     698.6   0.0281426
     698.8   0.0280911
       699   0.0280675
     699.2   0.0280898
     699.4   0.0282259
     699.6   0.0281959
     699.8   0.0282618
       700   0.0283014
     700.2   0.0282762
     700.4    0.028302
     700.6   0.0283298
     700.8   0.0282015
       701   0.0282801
     701.2   0.0283124
     701.4   0.0283131
     701.6   0.0282703
     701.8   0.0283588
       702   0.0282686
     702.2   0.0282685
     702.4   0.0283472
     702.6   0.0282785
     702.8   0.0282719
       703   0.0284475
     703.2   0.0283951
     703.4   0.0283586
     703.6   0.0282554
     703.8   0.0283234
       704   0.0283982
     704.2   0.0283147
     704.4   0.0284047
     704.6   0.0283582
     704.8   0.0283597
       705    0.028544
     705.2   0.0285145
     705.4   0.0284396
     705.6   0.0284704
     705.8   0.0284376
       706   0.0284182
     706.2   0.0284549
     706.4   0.0285038
     706.6   0.0285659
     706.8   0.0285709
       707   0.0285376
     707.2   0.0284872
     707.4   0.0284161
     707.6   0.0285476
     707.8    0.028616
       708   0.0285544
     708.2   0.0284829
     708.4   0.0285861
     708.6     0.02854
     708.8   0.0285766
       709   0.0284602
     709.2   0.0284741
     709.4   0.0285615
     709.6   0.0285721
     709.8   0.0285918
       710   0.0286296
     710.2    0.028647
     710.4   0.0286438
     710.6   0.0286579
     710.8   0.0286243
       711    0.028723
     711.2   0.0286895
     711.4   0.0286514
     711.6   0.0286233
     711.8   0.0287065
       712   0.0286705
     712.2   0.0286207
     712.4   0.0286773
     712.6   0.0287084
     712.8   0.0287089
       713   0.0288529
     713.2    0.028757
     713.4   0.0287382
     713.6   0.0286109
     713.8   0.0286873
       714   0.0287715
     714.2   0.0286931
     714.4   0.0287777
     714.6   0.0288029
     714.8   0.0287342
       715   0.0289094
     715.2   0.0289238
     715.4   0.0288422
     715.6   0.0288573
     715.8   0.0288192
       716   0.0287995
     716.2   0.0288416
     716.4   0.0288906
     716.6   0.0289469
     716.8   0.0289979
       717   0.0289321
     717.2   0.0288719
     717.4   0.0287352
     717.6    0.028854
     717.8   0.0290328
       718   0.0289791
     718.2   0.0289427
     718.4    0.029002
     718.6   0.0289193
     718.8   0.0289564
       719   0.0288457
     719.2   0.0288822
     719.4   0.0289875
     719.6   0.0290269
     719.8   0.0289927
       720   0.0289743
     720.2   0.0290544
     720.4   0.0290755
     720.6   0.0291489
     720.8   0.0289995
       721   0.0290726
     721.2   0.0290354
     721.4   0.0289836
     721.6    0.028964
     721.8   0.0290598
       722     0.02902
     722.2   0.0290066
     722.4   0.0290586
     722.6   0.0290578
     722.8   0.0290877
       723   0.0292331
     723.2   0.0291123
     723.4   0.0291038
     723.6   0.0289802
     723.8   0.0290962
       724   0.0291718
     724.2   0.0291014
     724.4   0.0292095
     724.6   0.0291575
     724.8   0.0291078
       725   0.0293237
     725.2   0.0292462
     725.4   0.0291347
     725.6   0.0292114
     725.8   0.0292092
       726   0.0292288
     726.2   0.0292211
     726.4   0.0292126
     726.6   0.0292643
     726.8   0.0293681
       727   0.0293508
     727.2    0.029285
     727.4   0.0291706
     727.6   0.0293458
     727.8   0.0294056
       728    0.029291
     728.2   0.0292275
     728.4    0.029328
     728.6   0.0293404
     728.8   0.0293453
       729   0.0292688
     729.2   0.0293493
     729.4   0.0294069
     729.6   0.0294026
     729.8   0.0294126
       730   0.0294093
     730.2   0.0293955
     730.4   0.0293687
     730.6   0.0294466
     730.8   0.0293324
       731   0.0294549
     731.2   0.0294618
     731.4   0.0294313
     731.6   0.0294008
     731.8   0.0294989
       732   0.0294842
     732.2   0.0293694
     732.4   0.0293949
     732.6   0.0294183
     732.8   0.0294158
       733   0.0295553
     733.2   0.0294382
     733.4   0.0295442
     733.6   0.0294345
     733.8   0.0294653
       734   0.0295202
     734.2   0.0294254
     734.4   0.0294719
     734.6   0.0295455
     734.8   0.0295016
       735   0.0296938
     735.2   0.0296148
     735.4   0.0295931
     735.6   0.0296543
     735.8   0.0295922
       736   0.0295468
     736.2   0.0295677
     736.4   0.0295488
     736.6   0.0295222
     736.8   0.0296409
       737   0.0296559
     737.2   0.0297007
     737.4   0.0296187
     737.6   0.0296713
     737.8   0.0297165
       738   0.0297109
     738.2   0.0296075
     738.4   0.0296944
     738.6   0.0297256
     738.8    0.029699
       739   0.0295572
     739.2   0.0296822
     739.4    0.029806
     739.6     0.02979
     739.8   0.0297414
       740   0.0297395
     740.2   0.0297683
     740.4   0.0298543
     740.6   0.0298519
     740.8   0.0296035
       741   0.0297905
     741.2   0.0298619
     741.4    0.029798
     741.6    0.029776
     741.8   0.0298374
       742   0.0298094
     742.2   0.0297264
     742.4   0.0297159
     742.6   0.0297497
     742.8   0.0298304
       743   0.0300112
     743.2   0.0298558
     743.4   0.0298203
     743.6   0.0297021
     743.8    0.029767
       744   0.0297645
     744.2   0.0297382
     744.4   0.0298657
     744.6   0.0299317
     744.8   0.0299317
       745   0.0301805
     745.2   0.0299862
     745.4   0.0298327
     745.6   0.0299378
     745.8   0.0299217
       746    0.029944
     746.2   0.0299146
     746.4   0.0299104
     746.6    0.029895
     746.8   0.0300005
       747   0.0300095
     747.2   0.0299896
     747.4   0.0298351
     747.6   0.0299422
     747.8   0.0300855
       748   0.0300767
     748.2   0.0299731
     748.4   0.0300173
     748.6   0.0299937
     748.8   0.0300133
       749   0.0298811
     749.2   0.0299832
     749.4   0.0300616
     749.6   0.0300452
     749.8   0.0300525
       750   0.0300722
     750.2   0.0300522
     750.4   0.0300811
     750.6    0.030158
     750.8    0.029991
       751   0.0300945
     751.2   0.0301566
     751.4   0.0300617
     751.6   0.0300004
     751.8   0.0301006
       752   0.0301083
     752.2   0.0300655
     752.4   0.0300527
     752.6   0.0300492
     752.8   0.0301116
       753   0.0302725
     753.2   0.0301185
     753.4   0.0300811
     753.6   0.0299196
     753.8   0.0300344
       754   0.0301577
     754.2   0.0301024
     754.4    0.030152
     754.6   0.0302101
     754.8   0.0302183
       755   0.0304356
     755.2   0.0302265
     755.4   0.0301092
     755.6   0.0302278
     755.8   0.0301788
       756   0.0302273
     756.2    0.030232
     756.4   0.0301928
     756.6   0.0302084
     756.8   0.0302933
       757   0.0302339
     757.2   0.0302693
     757.4   0.0302029
     757.6   0.0302723
     757.8   0.0303576
       758   0.0303657
     758.2   0.0302774
     758.4   0.0302986
     758.6   0.0303095
     758.8    0.030258
       759   0.0301247
     759.2   0.0302774
     759.4   0.0302915
     759.6   0.0303732
     759.8   0.0304106
       760   0.0303537
     760.2   0.0303771
     760.4   0.0304065
     760.6   0.0304542
     760.8   0.0302261
       761   0.0302692
     761.2   0.0303614
     761.4   0.0303452
     761.6   0.0302965
     761.8   0.0303679
       762   0.0303223
     762.2   0.0303303
     762.4   0.0303513
     762.6   0.0303015
     762.8   0.0303702
       763   0.0305226
     763.2   0.0303155
     763.4   0.0302483
     763.6   0.0301692
     763.8   0.0303349
       764   0.0304615
     764.2   0.0303801
     764.4   0.0304497
     764.6   0.0304963
     764.8    0.030429
       765   0.0306489
     765.2   0.0305153
     765.4   0.0303903
     765.6   0.0305038
     765.8   0.0304058
       766   0.0304451
     766.2   0.0305164
     766.4   0.0304988
     766.6   0.0305197
     766.8   0.0306625
       767   0.0306074
     767.2   0.0305594
     767.4   0.0304723
     767.6   0.0305277
     767.8    0.030582
       768   0.0306086
     768.2   0.0305289
     768.4   0.0306019
     768.6   0.0305739
     768.8   0.0305324
       769    0.030397
     769.2   0.0305887
     769.4   0.0306661
     769.6   0.0306086
     769.8   0.0306466
       770   0.0306088
     770.2   0.0306172
     770.4   0.0306316
     770.6    0.030595
     770.8   0.0304876
       771   0.0306112
     771.2    0.030645
     771.4   0.0306562
     771.6   0.0306067
     771.8   0.0306722
       772   0.0307162
     772.2   0.0306777
     772.4   0.0306212
     772.6   0.0306077
     772.8   0.0305817
       773   0.0306177
     773.2   0.0305011
     773.4   0.0306191
     773.6   0.0305956
     773.8   0.0306689
       774   0.0307101
     774.2   0.0307069
     774.4   0.0308121
     774.6   0.0307671
     774.8   0.0306793
       775    0.030824
     775.2   0.0306976
     775.4   0.0306531
     775.6   0.0307626
     775.8    0.030737
       776   0.0308368
     776.2    0.030881
     776.4   0.0308387
     776.6   0.0308195
     776.8   0.0309292
       777   0.0308269
     777.2   0.0307743
     777.4    0.030708
     777.6   0.0307714
     777.8   0.0309004
       778   0.0308502
     778.2   0.0307705
     778.4   0.0308918
     778.6    0.030935
     778.8   0.0309728
       779   0.0308126
     779.2     0.03089
     779.4   0.0309341
     779.6   0.0308817
     779.8   0.0308031
       780   0.0308557
     780.2    0.030926
     780.4   0.0309256
     780.6   0.0309981
     780.8    0.030832
       781   0.0308719
     781.2   0.0310092
     781.4   0.0310467
     781.6   0.0308915
     781.8   0.0309275
       782   0.0309544
     782.2   0.0308992
     782.4    0.030856
     782.6   0.0308865
     782.8   0.0308897
       783   0.0310551
     783.2   0.0308674
     783.4   0.0308713
     783.6   0.0308545
     783.8   0.0309542
       784    0.031019
     784.2   0.0309265
     784.4    0.030978
     784.6   0.0310183
     784.8   0.0309824
       785     0.03116
     785.2   0.0310484
     785.4   0.0309156
     785.6   0.0310427
     785.8   0.0310197
       786   0.0310701
     786.2   0.0310787
     786.4   0.0311203
     786.6   0.0310907
     786.8    0.031199
       787    0.031126
     787.2   0.0310862
     787.4   0.0310128
     787.6   0.0310789
     787.8   0.0311775
       788   0.0310605
     788.2   0.0310121
     788.4   0.0311349
     788.6   0.0311187
     788.8   0.0311825
       789    0.031068
     789.2   0.0311991
     789.4   0.0312589
     789.6    0.031158
     789.8    0.031088
       790    0.031158
     790.2   0.0312268
     790.4   0.0311904
     790.6   0.0311591
     790.8   0.0309966
       791   0.0310912
     791.2   0.0312363
     791.4   0.0312279
     791.6   0.0311384
     791.8   0.0312631
       792   0.0312832
     792.2   0.0312101
     792.4   0.0310899
     792.6   0.0311329
     792.8   0.0311544
       793   0.0313377
     793.2    0.031119
     793.4    0.031119
     793.6   0.0310746
     793.8   0.0312254
       794   0.0312898
     794.2   0.0311396
     794.4   0.0311618
     794.6   0.0312708
     794.8   0.0312799
       795    0.031459
     795.2   0.0313004
     795.4   0.0311565
     795.6   0.0312641
     795.8   0.0311975
       796   0.0312472
     796.2   0.0312988
     796.4    0.031412
     796.6   0.0313133
     796.8   0.0314014
       797   0.0314125
     797.2   0.0313942
     797.4    0.031286
     797.6    0.031331
     797.8   0.0313648
       798   0.0312712
     798.2   0.0313051
     798.4   0.0314241
     798.6   0.0313633
     798.8   0.0313493
       799    0.031268
     799.2   0.0314753
     799.4   0.0315314
     799.6   0.0314469
     799.8   0.0314082
       800   0.0314458
     800.2   0.0314198
     800.4   0.0314278
     800.6   0.0313888
     800.8   0.0312648
       801   0.0313722
     801.2   0.0315639
     801.4   0.0315728
     801.6   0.0314583
     801.8   0.0314927
       802   0.0314403
     802.2   0.0313927
     802.4   0.0313683
     802.6   0.0314469
     802.8   0.0314482
       803   0.0315146
     803.2   0.0313411
     803.4   0.0313828
     803.6   0.0313978
     803.8   0.0315743
       804   0.0315355
     804.2   0.0314004
     804.4   0.0314992
     804.6   0.0315689
     804.8   0.0315269
       805   0.0317044
     805.2   0.0316431
     805.4   0.0314882
     805.6   0.0315625
     805.8   0.0315259
       806   0.0315442
     806.2    0.031611
     806.4   0.0316523
     806.6   0.0315826
     806.8   0.0316713
       807   0.0316792
     807.2    0.031697
     807.4   0.0315631
     807.6   0.0315877
     807.8    0.031696
       808   0.0316243
     808.2    0.031607
     808.4   0.0316961
     808.6   0.0315625
     808.8   0.0316754
       809   0.0316119
     809.2   0.0317835
     809.4   0.0317828
     809.6    0.031691
     809.8   0.0316523
       810     0.03175
     810.2   0.0317305
     810.4   0.0316801
     810.6   0.0317161
     810.8   0.0316106
       811   0.0317269
     811.2   0.0318205
     811.4    0.031722
     811.6   0.0316156
     811.8   0.0317299
       812   0.0317707
     812.2   0.0317313
     812.4   0.0317333
     812.6   0.0318056
     812.8    0.031754
       813   0.0317722
     813.2     0.03163
     813.4   0.0317599
     813.6   0.0316609
     813.8   0.0317341
       814   0.0317853
     814.2    0.031639
     814.4   0.0317835
     814.6   0.0318514
     814.8   0.0318328
       815   0.0320065
     815.2   0.0319147
     815.4   0.0316825
     815.6    0.031802
     815.8   0.0317993
       816   0.0318284
     816.2   0.0318313
     816.4   0.0318657
     816.6    0.031912
     816.8   0.0319938
       817   0.0320098
     817.2   0.0319207
     817.4   0.0317715
     817.6   0.0318622
     817.8   0.0319719
       818   0.0318465
     818.2   0.0318498
     818.4   0.0319696
     818.6   0.0318759
     818.8   0.0319451
       819   0.0317922
     819.2   0.0319566
     819.4   0.0320534
     819.6   0.0320243
     819.8   0.0319562
       820    0.031982
     820.2   0.0319393
     820.4   0.0319376
     820.6   0.0319261
     820.8   0.0317606
       821   0.0319039
     821.2   0.0320889
     821.4   0.0320135
     821.6   0.0318662
     821.8   0.0319494
       822   0.0319719
     822.2   0.0318839
     822.4   0.0318814
     822.6   0.0319583
     822.8   0.0319638
       823   0.0320927
     823.2   0.0319406
     823.4   0.0318747
     823.6   0.0317244
     823.8   0.0319514
       824   0.0319913
     824.2   0.0318597
     824.4   0.0319645
     824.6   0.0320433
     824.8    0.031995
       825   0.0321422
     825.2   0.0320734
     825.4   0.0319583
     825.6   0.0320761
     825.8     0.03202
       826   0.0319475
     826.2   0.0320073
     826.4   0.0321215
     826.6   0.0320686
     826.8   0.0321252
       827   0.0321225
     827.2   0.0321788
     827.4   0.0320249
     827.6    0.032099
     827.8    0.032357
       828   0.0321887
     828.2   0.0320562
     828.4   0.0321806
     828.6   0.0320627
     828.8   0.0320665
       829   0.0319484
     829.2   0.0321014
     829.4   0.0322008
     829.6    0.032117
     829.8   0.0321475
       830   0.0322207
     830.2   0.0322878
     830.4   0.0322509
     830.6   0.0322019
     830.8     0.03198
       831   0.0321062
     831.2   0.0322225
     831.4   0.0322882
     831.6   0.0321612
     831.8   0.0321373
       832   0.0321626
     832.2   0.0321339
     832.4   0.0321267
     832.6   0.0322943
     832.8   0.0323077
       833   0.0322895
     833.2   0.0321075
     833.4   0.0321534
     833.6    0.032037
     833.8   0.0321677
       834   0.0322627
     834.2   0.0321518
     834.4   0.0322723
     834.6   0.0322843
     834.8   0.0322537
       835   0.0324417
     835.2   0.0322966
     835.4   0.0321365
     835.6   0.0323034
     835.8   0.0322434
       836   0.0322734
     836.2    0.032357
     836.4   0.0324494
     836.6    0.032374
     836.8   0.0324435
       837      0.0324
     837.2   0.0324089
     837.4    0.032307
     837.6   0.0323527
     837.8   0.0325235
       838   0.0323609
     838.2   0.0323205
     838.4   0.0324529
     838.6   0.0323665
     838.8   0.0324199
       839   0.0322427
     839.2   0.0324144
     839.4   0.0324926
     839.6   0.0323419
     839.8   0.0324329
       840   0.0325239
     840.2    0.032599
     840.4   0.0324868
     840.6   0.0323645
     840.8   0.0322259
       841   0.0324218
     841.2   0.0325465
     841.4   0.0324001
     841.6   0.0322916
     841.8   0.0323802
       842   0.0324421
     842.2   0.0323104
     842.4   0.0323501
     842.6   0.0324747
     842.8   0.0325252
       843   0.0325199
     843.2   0.0323688
     843.4    0.032407
     843.6   0.0323721
     843.8   0.0325501
       844   0.0324764
     844.2   0.0322744
     844.4   0.0324274
     844.6   0.0324599
     844.8   0.0324326
       845    0.032703
     845.2   0.0325821
     845.4   0.0324131
     845.6   0.0326128
     845.8   0.0324843
       846   0.0324801
     846.2   0.0325239
     846.4   0.0325836
     846.6   0.0325237
     846.8    0.032596
       847   0.0325966
     847.2    0.032638
     847.4   0.0324576
     847.6   0.0325415
     847.8   0.0326516
       848   0.0325235
     848.2   0.0326698
     848.4   0.0327776
     848.6   0.0325761
     848.8   0.0325697
       849   0.0324945
     849.2   0.0326133
     849.4   0.0326153
     849.6   0.0325256
     849.8   0.0326123
       850    0.032652
     850.2   0.0327839
     850.4   0.0327924
     850.6   0.0327027
     850.8   0.0325802
       851   0.0327045
     851.2   0.0327978
     851.4   0.0327034
     851.6   0.0325815
     851.8   0.0326121
       852   0.0326785
     852.2    0.032515
     852.4   0.0325435
     852.6    0.032711
     852.8   0.0328114
       853   0.0329495
     853.2    0.032608
     853.4   0.0325987
     853.6   0.0325267
     853.8   0.0327624
       854   0.0327765
     854.2   0.0324801
     854.4   0.0325607
     854.6   0.0326598
     854.8   0.0327695
       855   0.0330971
     855.2   0.0328034
     855.4   0.0326427
     855.6   0.0328163
     855.8   0.0326145
       856   0.0326139
     856.2   0.0326531
     856.4   0.0327758
     856.6   0.0328438
     856.8   0.0329728
       857   0.0328305
     857.2   0.0327876
     857.4   0.0327165
     857.6   0.0328842
     857.8   0.0330486
       858   0.0328602
     858.2    0.032839
     858.4   0.0329253
     858.6   0.0328279
     858.8   0.0328081
       859   0.0326116
     859.2   0.0328959
     859.4     0.03287
     859.6   0.0328056
     859.8   0.0329062
       860   0.0329062
     860.2   0.0328781
     860.4   0.0327921
     860.6     0.03275
     860.8   0.0326947
       861   0.0328565
     861.2   0.0328857
     861.4   0.0327989
     861.6   0.0326443
     861.8   0.0327606
       862   0.0327053
     862.2   0.0326104
     862.4   0.0327683
     862.6   0.0329019
     862.8   0.0328971
       863   0.0328793
     863.2   0.0327674
     863.4   0.0328517
     863.6   0.0326994
     863.8   0.0328273
       864   0.0327841
     864.2   0.0326127
     864.4   0.0328052
     864.6   0.0328216
     864.8   0.0328764
       865   0.0331676
     865.2   0.0330339
     865.4   0.0328714
     865.6   0.0328666
     865.8   0.0327448
       866    0.032801
     866.2   0.0328413
     866.4   0.0328825
     866.6   0.0328328
     866.8   0.0330567
       867   0.0330317
     867.2   0.0330208
     867.4   0.0328896
     867.6    0.032967
     867.8   0.0331632
       868   0.0329746
     868.2   0.0328954
     868.4    0.033033
     868.6   0.0330149
     868.8   0.0330203
       869   0.0328423
     869.2    0.033028
     869.4   0.0330012
     869.6   0.0328945
     869.8   0.0330528
       870    0.033103
     870.2   0.0331229
     870.4   0.0329505
     870.6   0.0328141
     870.8   0.0328728
       871   0.0329788
     871.2   0.0330067
     871.4   0.0329329
     871.6   0.0327529
     871.8   0.0328838
       872   0.0328905
     872.2   0.0328454
     872.4   0.0329287
     872.6   0.0330327
     872.8   0.0330316
       873   0.0330709
     873.2   0.0328458
     873.4   0.0328162
     873.6   0.0328431
     873.8   0.0330568
       874   0.0330187
     874.2   0.0327667
     874.4   0.0328733
     874.6   0.0329231
     874.8   0.0330129
       875    0.033337
     875.2   0.0332062
     875.4    0.032993
     875.6   0.0331392
     875.8   0.0329902
       876   0.0330369
     876.2   0.0330065
     876.4   0.0330445
     876.6   0.0330267
     876.8   0.0331689
       877   0.0332004
     877.2    0.033142
     877.4   0.0329473
     877.6   0.0330785
     877.8   0.0333054
       878   0.0330872
     878.2   0.0330317
     878.4   0.0332131
     878.6   0.0332216
     878.8   0.0331386
       879   0.0329216
     879.2   0.0331954
     879.4   0.0331487
     879.6   0.0330858
     879.8   0.0332784
       880   0.0332532
     880.2    0.033272
     880.4   0.0331221
     880.6   0.0330175
     880.8   0.0329944
       881   0.0331452
     881.2   0.0331991
     881.4   0.0330837
     881.6   0.0330076
     881.8   0.0331495
       882    0.033111
     882.2   0.0329854
     882.4   0.0330841
     882.6   0.0332609
     882.8   0.0332662
       883   0.0332454
     883.2   0.0330625
     883.4   0.0330614
     883.6   0.0330508
     883.8   0.0332185
       884    0.033191
     884.2   0.0329522
     884.4   0.0331036
     884.6    0.033097
     884.8   0.0331834
       885   0.0335343
     885.2   0.0333423
     885.4   0.0331623
     885.6     0.03324
     885.8   0.0329683
       886   0.0332317
     886.2   0.0333933
     886.4   0.0332675
     886.6   0.0331801
     886.8   0.0333233
       887   0.0333784
     887.2   0.0333466
     887.4   0.0331187
     887.6   0.0332556
     887.8   0.0334526
       888   0.0332849
     888.2   0.0333123
     888.4   0.0333808
     888.6   0.0332931
     888.8   0.0334059
       889   0.0332072
     889.2   0.0333734
     889.4   0.0333178
     889.6    0.033225
     889.8   0.0334068
       890   0.0334665
     890.2   0.0334627
     890.4   0.0333373
     890.6   0.0332306
     890.8   0.0332161
       891   0.0333726
     891.2   0.0334004
     891.4   0.0332594
     891.6   0.0330712
     891.8   0.0331635
       892   0.0331409
     892.2   0.0331685
     892.4   0.0333825
     892.6   0.0334707
     892.8   0.0335098
       893   0.0334535
     893.2   0.0331467
     893.4   0.0330927
     893.6   0.0331482
     893.8   0.0333826
       894   0.0334094
     894.2   0.0331951
     894.4   0.0332994
     894.6   0.0331955
     894.8   0.0334055
       895   0.0337695
     895.2   0.0334987
     895.4   0.0333108
     895.6   0.0334197
     895.8   0.0331966
       896   0.0334672
     896.2   0.0334473
     896.4   0.0334214
     896.6   0.0334456
     896.8   0.0335263
       897   0.0336046
     897.2   0.0335657
     897.4   0.0333618
     897.6   0.0333808
     897.8   0.0336415
       898   0.0335927
     898.2   0.0335257
     898.4   0.0335267
     898.6   0.0334697
     898.8   0.0335117
       899   0.0332948
     899.2   0.0334869
     899.4   0.0335092
     899.6   0.0334563
     899.8   0.0336255
       900   0.0335877
     900.2   0.0335507
     900.4   0.0334774
     900.6    0.033384
     900.8   0.0332661
       901   0.0334553
     901.2   0.0336974
     901.4    0.033438
     901.6   0.0332214
     901.8   0.0333878
       902   0.0334541
     902.2   0.0333391
     902.4   0.0334457
     902.6   0.0334709
     902.8   0.0335657
       903   0.0337603
     903.2   0.0334836
     903.4   0.0333045
     903.6   0.0331893
     903.8    0.033395
       904    0.033598
     904.2   0.0334147
     904.4   0.0334826
     904.6   0.0335007
     904.8   0.0336849
       905   0.0339545
     905.2   0.0336468
     905.4   0.0334953
     905.6   0.0335346
     905.8   0.0332447
       906   0.0335946
     906.2   0.0335965
     906.4   0.0336376
     906.6   0.0337053
     906.8   0.0337457
       907    0.033809
     907.2   0.0338695
     907.4   0.0336586
     907.6   0.0336869
     907.8   0.0337496
       908   0.0335092
     908.2   0.0336398
     908.4   0.0338006
     908.6   0.0337079
     908.8   0.0338063
       909   0.0336459
     909.2   0.0337051
     909.4   0.0337855
     909.6   0.0336621
     909.8   0.0337862
       910   0.0337509
     910.2   0.0338553
     910.4   0.0338136
     910.6   0.0336586
     910.8    0.033508
       911   0.0336633
     911.2   0.0337901
     911.4   0.0337883
     911.6    0.033602
     911.8   0.0336388
       912   0.0337364
     912.2    0.033634
     912.4   0.0338679
     912.6   0.0338084
     912.8    0.033886
       913   0.0340136
     913.2   0.0337172
     913.4   0.0335584
     913.6   0.0334982
     913.8   0.0337478
       914   0.0340764
     914.2   0.0337486
     914.4   0.0337098
     914.6   0.0336365
     914.8   0.0337962
       915   0.0343008
     915.2   0.0341481
     915.4   0.0338039
     915.6   0.0338309
     915.8   0.0335262
       916   0.0338427
     916.2   0.0339189
     916.4   0.0339298
     916.6   0.0338151
     916.8   0.0339389
       917   0.0340909
     917.2   0.0340025
     917.4   0.0338925
     917.6   0.0340585
     917.8   0.0341555
       918   0.0338582
     918.2   0.0339128
     918.4   0.0339789
     918.6   0.0338487
     918.8    0.034047
       919   0.0338254
     919.2   0.0339955
     919.4   0.0341163
     919.6   0.0340331
     919.8   0.0342313
       920   0.0342728
     920.2   0.0338804
     920.4   0.0337176
     920.6   0.0337832
     920.8   0.0336763
       921   0.0337799
     921.2   0.0339327
     921.4   0.0337909
     921.6   0.0338117
     921.8   0.0340892
       922   0.0339905
     922.2   0.0337133
     922.4    0.033861
     922.6   0.0338914
     922.8   0.0340084
       923   0.0341791
     923.2   0.0338595
     923.4   0.0335871
     923.6    0.033667
     923.8   0.0340503
       924   0.0342647
     924.2   0.0339372
     924.4   0.0339119
     924.6   0.0338967
     924.8   0.0340089
       925      0.0343
     925.2   0.0342335
     925.4   0.0339103
     925.6   0.0339612
     925.8   0.0336604
       926   0.0339072
     926.2   0.0340653
     926.4    0.034138
     926.6   0.0341965
     926.8   0.0344509
       927   0.0343233
     927.2    0.034135
     927.4   0.0339926
     927.6   0.0340985
     927.8   0.0342381
       928    0.034075
     928.2   0.0340988
     928.4   0.0342597
     928.6   0.0342228
     928.8   0.0343859
       929   0.0341559
     929.2   0.0342013
     929.4   0.0342976
     929.6   0.0341791
     929.8   0.0342079
       930   0.0342719
     930.2   0.0342236
     930.4   0.0342017
     930.6   0.0341687
     930.8   0.0338039
       931   0.0339675
     931.2   0.0341938
     931.4   0.0340735
     931.6    0.034122
     931.8    0.034328
       932   0.0343869
     932.2   0.0340248
     932.4   0.0341732
     932.6   0.0343084
     932.8   0.0343256
       933    0.034493
     933.2   0.0341971
     933.4   0.0340048
     933.6   0.0338702
     933.8   0.0341902
       934   0.0346012
     934.2   0.0342939
     934.4   0.0342159
     934.6   0.0340812
     934.8   0.0343142
       935   0.0348785
     935.2   0.0346892
     935.4   0.0342147
     935.6   0.0342382
     935.8    0.034161
       936   0.0343729
     936.2   0.0342245
     936.4   0.0343973
     936.6   0.0346064
     936.8   0.0346691
       937    0.034508
     937.2    0.034552
     937.4   0.0342731
     937.6   0.0344151
     937.8   0.0344722
       938   0.0343613
     938.2   0.0345549
     938.4    0.034567
     938.6   0.0344502
     938.8   0.0346452
       939   0.0345151
     939.2   0.0345657
     939.4   0.0345881
     939.6   0.0344992
     939.8   0.0346409
       940   0.0346888
     940.2   0.0344805
     940.4   0.0344447
     940.6   0.0344793
     940.8   0.0343052
       941   0.0345316
     941.2   0.0347578
     941.4   0.0345354
     941.6   0.0344059
     941.8   0.0345851
       942   0.0346887
     942.2   0.0343484
     942.4   0.0345511
     942.6   0.0347181
     942.8   0.0345863
       943   0.0348742
     943.2   0.0346771
     943.4   0.0344008
     943.6   0.0342803
     943.8   0.0345215
       944   0.0349516
     944.2   0.0346032
     944.4   0.0345122
     944.6   0.0344457
     944.8   0.0347041
       945   0.0352326
     945.2   0.0350439
     945.4   0.0344894
     945.6   0.0345301
     945.8   0.0345746
       946   0.0347137
     946.2   0.0346182
     946.4   0.0349111
     946.6   0.0349514
     946.8   0.0349269
       947   0.0346348
     947.2    0.034677
     947.4   0.0346377
     947.6   0.0348558
     947.8   0.0349277
       948   0.0347428
     948.2   0.0347912
     948.4   0.0348597
     948.6   0.0348356
     948.8   0.0348944
       949   0.0348314
     949.2   0.0347562
     949.4   0.0347972
     949.6   0.0348886
     949.8   0.0350403
       950   0.0352479
     950.2   0.0352518
     950.4   0.0349525
     950.6   0.0348831
     950.8   0.0346252
       951   0.0348947
     951.2   0.0351744
     951.4   0.0350103
     951.6   0.0347915
     951.8   0.0349985
       952   0.0350996
     952.2   0.0349763
     952.4   0.0350544
     952.6   0.0350985
     952.8   0.0350515
       953   0.0351423
     953.2   0.0349362
     953.4    0.034933
     953.6   0.0348642
     953.8   0.0351815
       954   0.0354375
     954.2   0.0350155
     954.4   0.0349252
     954.6   0.0348367
     954.8   0.0351768
       955   0.0357383
     955.2   0.0355282
     955.4   0.0350575
     955.6   0.0350892
     955.8   0.0349393
       956   0.0351156
     956.2   0.0350919
     956.4   0.0353595
     956.6   0.0354685
     956.8   0.0354412
       957   0.0350256
     957.2   0.0351861
     957.4   0.0352149
     957.6   0.0353207
     957.8   0.0353368
       958   0.0349722
     958.2   0.0351713
     958.4   0.0353385
     958.6   0.0351589
     958.8   0.0354275
       959   0.0354065
     959.2   0.0354563
     959.4   0.0354059
     959.6   0.0353011
     959.8   0.0352541
       960   0.0353815
     960.2   0.0354166
     960.4   0.0354352
     960.6   0.0357086
     960.8   0.0352456
       961   0.0353105
     961.2   0.0353251
     961.4   0.0352951
     961.6   0.0350556
     961.8   0.0354468
       962   0.0354802
     962.2   0.0350938
     962.4   0.0352864
     962.6   0.0353294
     962.8   0.0354563
       963   0.0356217
     963.2   0.0351597
     963.4   0.0352637
     963.6   0.0353737
     963.8   0.0355553
       964   0.0357424
     964.2   0.0354925
     964.4   0.0353842
     964.6   0.0352192
     964.8   0.0354833
       965   0.0359951
     965.2   0.0356738
     965.4   0.0355805
     965.6   0.0355722
     965.8   0.0352967
       966   0.0355248
     966.2   0.0354273
     966.4   0.0357081
     966.6   0.0357881
     966.8    0.035753
       967   0.0353957
     967.2   0.0354626
     967.4   0.0355289
     967.6   0.0356877
     967.8    0.035562
       968   0.0353292
     968.2   0.0354781
     968.4   0.0355891
     968.6    0.035587
     968.8   0.0357261
       969   0.0356127
     969.2    0.035755
     969.4   0.0356504
     969.6   0.0355994
     969.8   0.0355808
       970   0.0354863
     970.2    0.035817
     970.4   0.0358605
     970.6     0.03604
     970.8   0.0357162
       971   0.0359045
     971.2   0.0360509
     971.4   0.0360039
     971.6   0.0355309
     971.8   0.0355171
       972   0.0356461
     972.2   0.0354282
     972.4   0.0354132
     972.6   0.0356272
     972.8   0.0358239
       973   0.0361331
     973.2    0.035767
     973.4   0.0358192
     973.6   0.0357544
     973.8   0.0358408
       974   0.0362587
     974.2   0.0357915
     974.4   0.0356786
     974.6   0.0356187
     974.8   0.0355241
       975   0.0364208
     975.2   0.0362419
     975.4   0.0360879
     975.6   0.0360034
     975.8   0.0357039
       976    0.035785
     976.2   0.0357108
     976.4    0.035741
     976.6   0.0358213
     976.8   0.0360141
       977   0.0357379
     977.2   0.0356221
     977.4   0.0356771
     977.6   0.0360495
     977.8   0.0359823
       978    0.035576
     978.2   0.0355851
     978.4   0.0359021
     978.6   0.0357436
     978.8   0.0358295
       979   0.0357201
     979.2   0.0360187
     979.4   0.0359637
     979.6   0.0359309
     979.8   0.0358636
       980   0.0359014
     980.2   0.0363503
     980.4   0.0363124
     980.6   0.0366909
     980.8   0.0362381
       981   0.0360806
     981.2   0.0359769
     981.4   0.0358357
     981.6    0.035445
     981.8   0.0355597
       982   0.0358499
     982.2    0.036423
     982.4   0.0364678
     982.6   0.0359429
     982.8   0.0357792
       983   0.0363596
     983.2   0.0360389
     983.4   0.0360223
     983.6    0.036221
     983.8   0.0360826
       984    0.036554
     984.2   0.0358465
     984.4   0.0360132
     984.6   0.0359698
     984.8   0.0361617
       985   0.0368153
     985.2   0.0362347
     985.4   0.0362042
     985.6   0.0363238
     985.8     0.03624
       986   0.0360114
     986.2   0.0360671
     986.4   0.0361843
     986.6   0.0361458
     986.8   0.0367348
       987   0.0358514
     987.2   0.0357898
     987.4   0.0359681
     987.6   0.0364127
     987.8   0.0366003
       988   0.0362786
     988.2   0.0359718
     988.4   0.0360992
     988.6   0.0362098
     988.8   0.0361135
       989   0.0363173
     989.2   0.0365309
     989.4   0.0361302
     989.6   0.0359258
     989.8   0.0363023
       990   0.0364911
     990.2   0.0361566
     990.4   0.0359841
     990.6   0.0362791
     990.8   0.0355427
       991   0.0356751
     991.2   0.0359632
     991.4      0.0358
     991.6   0.0356938
     991.8   0.0358057
       992   0.0361126
     992.2   0.0362771
     992.4   0.0358467
     992.6   0.0357692
     992.8   0.0355407
       993   0.0357538
     993.2   0.0355325
     993.4   0.0354658
     993.6   0.0358091
     993.8   0.0356915
       994    0.036308
     994.2   0.0361711
     994.4   0.0361372
     994.6   0.0356279
     994.8   0.0358474
       995   0.0361838
     995.2   0.0352395
     995.4   0.0351891
     995.6   0.0354298
     995.8    0.035799
       996   0.0359898
     996.2   0.0357452
     996.4   0.0359774
     996.6   0.0358056
     996.8   0.0367922
       997   0.0359074
     997.2   0.0354855
     997.4   0.0350654
     997.6   0.0360665
     997.8   0.0355625
       998    0.035664
     998.2   0.0359742
     998.4   0.0355885
     998.6   0.0359194
     998.8   0.0361366
       999   0.0358734
     999.2   0.0360194
     999.4    0.035631
     999.6   0.0352208
     999.8   0.0359496
      1000   0.0361968
