# Supplementary material for: Data for exploring the effect of parameters on decomposition of gas hydrate structure I
Source: Data Brief. 2018 Apr 11;18:1247–51. doi: 10.1016/j.dib.2018.04.015 (PMC5996948; doi:10.1016/j.dib.2018.04.015)
Supplement: Supplementary file 2 — Supplementary material [file mmc2.zip › data/data/temperature 300 K/cage occupancy 85/rdf.xvg]

# This file was created Wed Jan 25 22:56:24 2017
# Created by:
# GROMACS:      gmx rdf, VERSION 5.0.2
# Executable:   /usr/bin/gmx
# Library dir:  /usr/share/gromacs/top
# Command line:
#   g_rdf -f run.xtc -n ind.ndx -s run.tpr -o rdf10.xvg -b 9000 -e 10000
# g_rdf is part of G R O M A C S:
#
# S  C  A  M  O  R  G
#
@    title "Radial distribution"
@    xaxis  label "r"
@    yaxis  label ""
@TYPE xy
@ subtitle "O* - O*"
         0          0
     0.002          0
     0.004          0
     0.006          0
     0.008          0
      0.01          0
     0.012          0
     0.014          0
     0.016          0
     0.018          0
      0.02          0
     0.022          0
     0.024          0
     0.026          0
     0.028          0
      0.03          0
     0.032          0
     0.034          0
     0.036          0
     0.038          0
      0.04          0
     0.042          0
     0.044          0
     0.046          0
     0.048          0
      0.05          0
     0.052          0
     0.054          0
     0.056          0
     0.058          0
      0.06          0
     0.062          0
     0.064          0
     0.066          0
     0.068          0
      0.07          0
     0.072          0
     0.074          0
     0.076          0
     0.078          0
      0.08          0
     0.082          0
     0.084          0
     0.086          0
     0.088          0
      0.09          0
     0.092          0
     0.094          0
     0.096          0
     0.098          0
       0.1          0
     0.102          0
     0.104          0
     0.106          0
     0.108          0
      0.11          0
     0.112          0
     0.114          0
     0.116          0
     0.118          0
      0.12          0
     0.122          0
     0.124          0
     0.126          0
     0.128          0
      0.13          0
     0.132          0
     0.134          0
     0.136          0
     0.138          0
      0.14          0
     0.142          0
     0.144          0
     0.146          0
     0.148          0
      0.15          0
     0.152          0
     0.154          0
     0.156          0
     0.158          0
      0.16          0
     0.162          0
     0.164          0
     0.166          0
     0.168          0
      0.17          0
     0.172          0
     0.174          0
     0.176          0
     0.178          0
      0.18          0
     0.182          0
     0.184          0
     0.186          0
     0.188          0
      0.19          0
     0.192          0
     0.194          0
     0.196          0
     0.198          0
       0.2          0
     0.202          0
     0.204          0
     0.206          0
     0.208          0
      0.21          0
     0.212          0
     0.214          0
     0.216          0
     0.218          0
      0.22          0
     0.222          0
     0.224          0
     0.226          0
     0.228          0
      0.23          0
     0.232          0
     0.234          0
     0.236 2.66985e-05
     0.238 0.000183764
      0.24 0.000361425
     0.242 0.00197204
     0.244 0.00418777
     0.246  0.0111803
     0.248  0.0266112
      0.25    0.08332
     0.252  0.0944209
     0.254   0.264329
     0.256   0.353371
     0.258   0.572904
      0.26    1.01307
     0.262    1.34451
     0.264    1.94021
     0.266    1.70183
     0.268    2.60511
      0.27     4.0971
     0.272    3.18374
     0.274    4.38194
     0.276    3.61326
     0.278    4.65313
      0.28    4.49492
     0.282    3.55287
     0.284    5.32659
     0.286    3.26223
     0.288    3.38452
      0.29    3.58636
     0.292    3.26542
     0.294    2.62294
     0.296     2.1861
     0.298    1.96553
       0.3    1.83814
     0.302    1.58495
     0.304    1.24971
     0.306    1.12241
     0.308    0.93125
      0.31   0.767939
     0.312   0.724278
     0.314   0.648523
     0.316   0.453301
     0.318    0.38949
      0.32   0.415563
     0.322   0.307507
     0.324    0.26513
     0.326   0.225648
     0.328    0.19006
      0.33   0.154399
     0.332   0.158749
     0.334   0.142779
     0.336   0.113235
     0.338  0.0897981
      0.34   0.101488
     0.342  0.0966133
     0.344  0.0857545
     0.346  0.0633569
     0.348  0.0821002
      0.35  0.0779031
     0.352  0.0872771
     0.354   0.078965
     0.356  0.0823234
     0.358  0.0730913
      0.36  0.0989271
     0.362   0.114925
     0.364   0.111882
     0.366  0.0977679
     0.368   0.123328
      0.37   0.136597
     0.372   0.191604
     0.374   0.172483
     0.376   0.177801
     0.378   0.174521
      0.38   0.254717
     0.382   0.279921
     0.384   0.280503
     0.386   0.281085
     0.388   0.279717
      0.39   0.377717
     0.392   0.444733
     0.394   0.465434
     0.396   0.449332
     0.398   0.480334
       0.4    0.57862
     0.402    0.66975
     0.404   0.681167
     0.406   0.658645
     0.408   0.670345
      0.41   0.935415
     0.412   0.935857
     0.414    1.05388
     0.416   0.816791
     0.418    1.11295
      0.42    1.15399
     0.422    1.38641
     0.424    1.23933
     0.426    1.24632
     0.428    1.24402
      0.43    1.63553
     0.432    1.57114
     0.434    1.76629
     0.436    1.44676
     0.438    1.62309
      0.44    1.67138
     0.442    2.11331
     0.444    1.87594
     0.446    1.84117
     0.448    1.61712
      0.45    2.06013
     0.452     2.1091
     0.454    2.11871
     0.456    1.56959
     0.458    2.04703
      0.46    1.88195
     0.462    2.13564
     0.464    1.84624
     0.466     1.8768
     0.468    1.62924
      0.47    1.95948
     0.472    1.85544
     0.474    1.69705
     0.476    1.67369
     0.478    1.56985
      0.48    1.53656
     0.482    1.52273
     0.484    1.47496
     0.486    1.34267
     0.488    1.23917
      0.49    1.25494
     0.492    1.39717
     0.494    1.09299
     0.496   0.966121
     0.498   0.997158
       0.5   0.955857
     0.502   0.942954
     0.504    0.78247
     0.506   0.767588
     0.508   0.680436
      0.51   0.722112
     0.512   0.634635
     0.514   0.612451
     0.516   0.536319
     0.518   0.461161
      0.52   0.554852
     0.522   0.425031
     0.524   0.477151
     0.526   0.343605
     0.528   0.389169
      0.53   0.354314
     0.532   0.337183
     0.534   0.342622
     0.536   0.260198
     0.538   0.315938
      0.54   0.270938
     0.542    0.29652
     0.544   0.263807
     0.546   0.256057
     0.548   0.262823
      0.55   0.265539
     0.552   0.274658
     0.554   0.262852
     0.556   0.278996
     0.558   0.239445
      0.56   0.329975
     0.562   0.276388
     0.564   0.331606
     0.566   0.332598
     0.568   0.344931
      0.57   0.358661
     0.572   0.375291
     0.574   0.447229
     0.576   0.390582
     0.578   0.441221
      0.58   0.499774
     0.582    0.54569
     0.584   0.524762
     0.586   0.524324
     0.588   0.635497
      0.59   0.640427
     0.592   0.703661
     0.594   0.724896
     0.596   0.764603
     0.598   0.769577
       0.6   0.826137
     0.602   0.932502
     0.604   0.944292
     0.606   0.904805
     0.608   0.996998
      0.61    1.10997
     0.612    1.07057
     0.614     1.1483
     0.616    1.22532
     0.618     1.1821
      0.62    1.22838
     0.622    1.39994
     0.624    1.41121
     0.626    1.33504
     0.628    1.34274
      0.63    1.52634
     0.632    1.45855
     0.634    1.48166
     0.636    1.49051
     0.638     1.6447
      0.64    1.54163
     0.642     1.6953
     0.644    1.57721
     0.646    1.75804
     0.648    1.55911
      0.65    1.68173
     0.652    1.62307
     0.654    1.76242
     0.656    1.53841
     0.658    1.71368
      0.66    1.67128
     0.662    1.66051
     0.664      1.652
     0.666    1.53725
     0.668    1.71886
      0.67    1.58138
     0.672    1.57918
     0.674     1.5864
     0.676     1.4413
     0.678    1.47648
      0.68    1.52289
     0.682    1.45009
     0.684    1.44236
     0.686    1.35151
     0.688    1.43262
      0.69    1.34985
     0.692    1.28493
     0.694    1.36421
     0.696    1.23292
     0.698    1.23331
       0.7    1.25374
     0.702    1.16782
     0.704    1.15512
     0.706    1.11365
     0.708    1.06744
      0.71    1.10784
     0.712    1.14295
     0.714   0.992587
     0.716   0.997179
     0.718   0.984947
      0.72    1.05299
     0.722    1.02168
     0.724   0.951124
     0.726   0.901126
     0.728   0.909509
      0.73   0.962692
     0.732     0.9566
     0.734    0.90848
     0.736    0.87887
     0.738   0.841907
      0.74   0.958419
     0.742   0.845736
     0.744   0.969279
     0.746   0.798657
     0.748   0.872086
      0.75   0.833619
     0.752    1.02629
     0.754   0.801618
     0.756   0.840606
     0.758   0.749862
      0.76   0.969305
     0.762   0.922551
     0.764   0.871687
     0.766   0.807343
     0.768   0.818545
      0.77   0.944017
     0.772   0.914981
     0.774   0.896091
     0.776   0.828395
     0.778   0.821806
      0.78   0.918845
     0.782   0.929475
     0.784   0.918161
     0.786   0.803777
     0.788   0.912035
      0.79   0.876562
     0.792   0.962889
     0.794   0.910731
     0.796   0.849731
     0.798   0.882741
       0.8   0.931814
     0.802   0.947139
     0.804   0.901295
     0.806   0.929614
     0.808   0.862689
      0.81   0.976769
     0.812   0.925159
     0.814   0.952223
     0.816   0.927022
     0.818   0.908714
      0.82   0.964237
     0.822   0.963726
     0.824    0.96474
     0.826   0.927768
     0.828   0.974796
      0.83    1.00148
     0.832   0.999634
     0.834   0.991287
     0.836    0.94645
     0.838    1.03353
      0.84    0.98167
     0.842    1.09924
     0.844    1.01551
     0.846    1.06022
     0.848   0.994819
      0.85    1.08923
     0.852    1.06282
     0.854    1.14241
     0.856    1.00085
     0.858    1.12407
      0.86    1.12755
     0.862    1.07898
     0.864    1.16847
     0.866    1.04371
     0.868    1.16696
      0.87    1.13243
     0.872    1.11627
     0.874    1.14844
     0.876     1.1444
     0.878     1.0972
      0.88    1.11531
     0.882    1.16229
     0.884    1.10339
     0.886    1.14349
     0.888    1.08999
      0.89    1.09597
     0.892    1.09516
     0.894    1.06905
     0.896    1.07435
     0.898    1.02615
       0.9    1.06174
     0.902    1.04631
     0.904   0.992472
     0.906   0.947093
     0.908   0.961874
      0.91   0.986283
     0.912   0.931081
     0.914   0.921557
     0.916   0.846714
     0.918   0.887125
      0.92   0.867011
     0.922   0.862274
     0.924   0.857277
     0.926   0.761744
     0.928   0.810139
      0.93   0.776257
     0.932   0.750402
     0.934   0.791009
     0.936   0.726777
     0.938   0.692217
      0.94   0.748618
     0.942   0.695498
     0.944   0.706921
     0.946   0.678293
     0.948   0.695235
      0.95   0.680151
     0.952   0.693178
     0.954   0.653714
     0.956   0.662144
     0.958   0.664689
      0.96   0.711561
     0.962   0.667761
     0.964   0.656938
     0.966   0.706312
     0.968   0.687193
      0.97    0.68736
     0.972   0.717079
     0.974   0.705462
     0.976   0.729175
     0.978   0.704508
      0.98   0.744648
     0.982   0.769757
     0.984   0.784323
     0.986    0.74097
     0.988   0.797066
      0.99   0.792259
     0.992   0.787262
     0.994   0.866973
     0.996    0.80044
     0.998   0.866435
         1   0.884504
     1.002   0.869694
     1.004   0.922082
     1.006   0.898529
     1.008   0.899265
      1.01   0.984205
     1.012   0.967491
     1.014   0.953564
     1.016   0.990646
     1.018    0.99887
      1.02    1.01229
     1.022    1.04769
     1.024    1.08556
     1.026    1.04437
     1.028    1.06503
      1.03    1.13542
     1.032    1.08196
     1.034    1.17815
     1.036    1.06309
     1.038    1.19431
      1.04    1.17514
     1.042     1.1857
     1.044    1.13506
     1.046     1.2769
     1.048     1.2008
      1.05     1.2018
     1.052    1.21897
     1.054    1.29237
     1.056     1.2264
     1.058    1.25529
      1.06    1.22359
     1.062    1.29584
     1.064    1.28314
     1.066    1.22485
     1.068    1.28411
      1.07    1.33075
     1.072    1.20158
     1.074    1.28322
     1.076    1.23433
     1.078    1.24933
      1.08    1.27371
     1.082    1.21951
     1.084    1.24079
     1.086    1.22043
     1.088    1.22823
      1.09    1.19613
     1.092    1.21892
     1.094    1.18455
     1.096    1.14764
     1.098    1.19722
       1.1    1.11134
     1.102    1.11621
     1.104    1.16254
     1.106    1.09073
     1.108    1.05014
      1.11    1.12093
     1.112    1.06259
     1.114    1.05212
     1.116    1.03837
     1.118    1.04834
      1.12     1.0436
     1.122   0.999523
     1.124    1.00044
     1.126    1.00912
     1.128   0.974223
      1.13   0.968333
     1.132    1.00645
     1.134   0.962897
     1.136    0.93901
     1.138    0.95605
      1.14   0.975606
     1.142   0.958825
     1.144   0.955242
     1.146   0.901314
     1.148   0.934466
      1.15   0.948342
     1.152    1.00607
     1.154   0.907649
     1.156   0.914527
     1.158   0.910302
      1.16   0.991629
     1.162   0.958006
     1.164   0.937717
     1.166   0.905065
     1.168   0.925611
      1.17   0.998268
     1.172   0.978515
     1.174   0.963069
     1.176   0.905732
     1.178   0.884646
      1.18    1.03616
     1.182    1.02229
     1.184    0.94255
     1.186   0.892133
     1.188   0.932525
      1.19    1.05967
     1.192    1.03331
     1.194   0.937879
     1.196   0.943422
     1.198   0.920682
       1.2    1.06442
     1.202    1.05006
     1.204   0.945199
     1.206   0.923663
     1.208   0.943611
      1.21     1.0991
     1.212    1.04799
     1.214   0.964358
     1.216    0.94601
     1.218   0.949761
      1.22    1.07635
     1.222    1.08636
     1.224   0.961636
     1.226   0.938734
     1.228   0.947112
      1.23    1.09109
     1.232    1.07967
     1.234   0.976737
     1.236    0.94847
     1.238   0.974049
      1.24     1.0764
     1.242    1.07311
     1.244   0.986808
     1.246   0.988811
     1.248   0.944017
      1.25     1.1041
     1.252    1.04372
     1.254    1.02986
     1.256   0.961482
     1.258   0.980894
      1.26    1.09508
     1.262    1.06427
     1.264   0.999524
     1.266    1.00101
     1.268    1.00667
      1.27    1.07718
     1.272    1.06139
     1.274    1.01157
     1.276    1.03783
     1.278    1.01907
      1.28    1.06206
     1.282    1.03456
     1.284    1.04746
     1.286    1.02458
     1.288    1.06493
      1.29     1.0558
     1.292    1.04086
     1.294    1.07316
     1.296    1.02999
     1.298    1.04366
       1.3    1.06021
     1.302    1.03021
     1.304      1.066
     1.306    1.02655
     1.308    1.03311
      1.31     1.0383
     1.312    1.04678
     1.314     1.0255
     1.316    1.03244
     1.318    1.04017
      1.32    1.04114
     1.322    1.00953
     1.324     1.0313
     1.326    1.00108
     1.328     1.0194
      1.33   0.989509
     1.332    1.00045
     1.334    1.01603
     1.336   0.976992
     1.338   0.977123
      1.34    1.01287
     1.342   0.968953
     1.344     0.9864
     1.346   0.933373
     1.348   0.993633
      1.35   0.936305
     1.352   0.976506
     1.354   0.930004
     1.356   0.967177
     1.358   0.913168
      1.36   0.963559
     1.362   0.896683
     1.364   0.960434
     1.366     0.9345
     1.368   0.920215
      1.37    0.92265
     1.372    0.92593
     1.374   0.946084
     1.376   0.886515
     1.378   0.927584
      1.38   0.922616
     1.382   0.939099
     1.384   0.934153
     1.386   0.901893
     1.388   0.940283
      1.39   0.921837
     1.392    0.93005
     1.394   0.941784
     1.396    0.94458
     1.398   0.947276
       1.4   0.938658
     1.402   0.947844
     1.404   0.967575
     1.406   0.955359
     1.408   0.954264
      1.41   0.986849
     1.412   0.973475
     1.414   0.979246
     1.416   0.991077
     1.418    0.99734
      1.42    0.99215
     1.422    1.01111
     1.424    1.02605
     1.426   0.996552
     1.428    1.01152
      1.43    1.03574
     1.432    1.04262
     1.434     1.0132
     1.436    1.05488
     1.438    1.04356
      1.44    1.03376
     1.442    1.07269
     1.444    1.03458
     1.446    1.07593
     1.448    1.05606
      1.45    1.08185
     1.452    1.05188
     1.454    1.06491
     1.456    1.06435
     1.458    1.07043
      1.46    1.06732
     1.462    1.08269
     1.464    1.06488
     1.466    1.04544
     1.468    1.09132
      1.47    1.06185
     1.472    1.05562
     1.474    1.07474
     1.476    1.05335
     1.478    1.06315
      1.48    1.06115
     1.482    1.03873
     1.484    1.05279
     1.486    1.03273
     1.488    1.03504
      1.49    1.04428
     1.492    1.01335
     1.494    1.03806
     1.496     1.0076
     1.498   0.999335
       1.5    1.00211
     1.502    1.01194
     1.504   0.985266
     1.506   0.970785
     1.508   0.982393
      1.51   0.961624
     1.512   0.977456
     1.514   0.950077
     1.516   0.942751
     1.518    0.93575
      1.52   0.955449
     1.522   0.930348
     1.524    0.93531
     1.526   0.920157
     1.528   0.917413
      1.53   0.906633
     1.532   0.907278
     1.534   0.914507
     1.536   0.887757
     1.538   0.906487
      1.54   0.892911
     1.542   0.884372
     1.544   0.914578
     1.546    0.87702
     1.548    0.90673
      1.55   0.878011
     1.552   0.888056
     1.554    0.89218
     1.556   0.882758
     1.558   0.885278
      1.56    0.91287
     1.562   0.900946
     1.564   0.893283
     1.566   0.892501
     1.568   0.915447
      1.57    0.90678
     1.572   0.916587
     1.574   0.922726
     1.576   0.916791
     1.578   0.926066
      1.58   0.933336
     1.582   0.928476
     1.584   0.952414
     1.586   0.938874
     1.588   0.944019
      1.59   0.952797
     1.592   0.965089
     1.594   0.959283
     1.596   0.970147
     1.598   0.965425
       1.6   0.986204
     1.602   0.982173
     1.604   0.980151
     1.606    0.99359
     1.608   0.970325
      1.61    1.01958
     1.612   0.988023
     1.614    1.02441
     1.616   0.975807
     1.618    1.00291
      1.62    1.02749
     1.622    1.00991
     1.624    1.01081
     1.626    1.00997
     1.628    1.01222
      1.63    1.02197
     1.632    1.01444
     1.634     1.0415
     1.636   0.989694
     1.638    1.03769
      1.64    1.00939
     1.642    1.05576
     1.644    1.01313
     1.646    1.02258
     1.648    1.04079
      1.65    1.05102
     1.652     1.0175
     1.654    1.05119
     1.656    1.02275
     1.658    1.03304
      1.66    1.04898
     1.662    1.06763
     1.664    1.03694
     1.666    1.02932
     1.668    1.05036
      1.67    1.09925
     1.672      1.047
     1.674    1.03999
     1.676    1.09212
     1.678    1.06327
      1.68    1.05246
     1.682    1.04922
     1.684     1.1312
     1.686    1.05223
     1.688     1.0495
      1.69    1.13712
     1.692     1.0806
     1.694    1.04826
     1.696    1.06414
     1.698    1.15751
       1.7    1.07696
     1.702    1.05292
     1.704     1.1533
     1.706    1.06051
     1.708    1.07233
      1.71    1.06658
     1.712    1.14562
     1.714    1.07576
     1.716    1.05168
     1.718    1.12505
      1.72    1.09523
     1.722    1.04843
     1.724    1.05477
     1.726    1.13963
     1.728    1.05588
      1.73    1.03678
     1.732    1.09026
     1.734    1.08526
     1.736    1.02662
     1.738    1.01512
      1.74    1.12334
     1.742    1.02666
     1.744    1.03076
     1.746    1.02787
     1.748    1.06018
      1.75   0.997029
     1.752   0.996259
     1.754    1.05134
     1.756    1.00888
     1.758   0.974327
      1.76    1.00369
     1.762     1.0102
     1.764   0.977574
     1.766   0.972331
     1.768     1.0126
      1.77   0.955681
     1.772   0.972514
     1.774   0.964526
     1.776   0.984655
     1.778   0.943627
      1.78   0.946402
     1.782   0.980129
     1.784   0.954637
     1.786   0.933991
     1.788    0.93925
      1.79   0.974571
     1.792   0.942394
     1.794   0.946967
     1.796    0.95433
     1.798   0.943714
