# Supplementary material for: Data for exploring the effect of parameters on decomposition of gas hydrate structure I
Source: Data Brief. 2018 Apr 11;18:1247–51. doi: 10.1016/j.dib.2018.04.015 (PMC5996948; doi:10.1016/j.dib.2018.04.015)
Supplement: Supplementary file 2 — Supplementary material [file mmc2.zip › data/data/temperature 300 K/cage occupancy 90/energy.xvg]

# This file was created Mon Jan 23 22:36:04 2017
# Created by:
# GROMACS:      gmx energy, VERSION 5.0.2
# Executable:   /usr/bin/gmx
# Library dir:  /usr/share/gromacs/top
# Command line:
#   g_energy -f run.edr -s run.tpr -o energy.xvg
# g_energy is part of G R O M A C S:
#
# GRoups of Organic Molecules in ACtion for Science
#
@    title "Gromacs Energies"
@    xaxis  label "Time (ps)"
@    yaxis  label "(kJ/mol), (K), (bar), (nm^3), (kg/m^3), (bar nm)"
@TYPE xy
@ view 0.15, 0.15, 0.75, 0.85
@ legend on
@ legend box on
@ legend loctype view
@ legend 0.78, 0.8
@ legend length 2
@ s0 legend "LJ (SR)"
@ s1 legend "Coulomb (SR)"
@ s2 legend "Potential"
@ s3 legend "Kinetic En."
@ s4 legend "Total Energy"
@ s5 legend "Temperature"
@ s6 legend "Pressure"
@ s7 legend "Volume"
@ s8 legend "Density"
@ s9 legend "Enthalpy"
@ s10 legend "#Surf*SurfTen"
    0.000000  8620.318359  -73727.734375  -65072.402344   28.589333  -65043.812500    0.856303  -5296.747070   50.982269  830.150696  -63201.679688  -970.036682
    1.000000  10407.333984  -67929.531250  -57439.464844  9756.042969  -47683.421875  292.211517  1871.642212   49.297867  858.515198  -45902.152344  -7882.226074
    2.000000  8795.852539  -67402.039062  -58508.050781  10272.421875  -48235.628906  307.678040  219.416153   48.859478  866.218140  -46470.199219  -2268.105957
    3.000000  8839.372070  -67423.781250  -58490.515625  10044.099609  -48446.414062  300.839355  464.236084   48.474205  873.102844  -46694.902344  189.705536
    4.000000  8964.376953  -67587.789062  -58522.742188  9915.016602  -48607.726562  296.973083  601.780701   48.411789  874.228516  -46858.472656  1462.851929
    5.000000  8859.565430  -67535.234375  -58580.902344  10054.263672  -48526.640625  301.143799  499.531036   48.284996  876.524170  -46781.968750  1015.278076
    6.000000  8855.044922  -67559.554688  -58604.824219  10059.285156  -48545.539062  301.294189  482.554688   48.317192  875.940125  -46799.703125  -418.711609
    7.000000  8727.322266  -67441.187500  -58617.093750  10039.996094  -48577.097656  300.716461  349.521484   48.264950  876.888245  -46833.148438  147.211533
    8.000000  9208.448242  -68090.796875  -58787.605469  10113.485352  -48674.121094  302.917603  815.396912   48.093685  880.010864  -46936.359375  1403.663940
    9.000000  8812.297852  -67688.171875  -58773.375000  10159.458008  -48613.917969  304.294556  397.533295   48.178963  878.453247  -46873.074219  2751.677734
   10.000000  8995.609375  -67668.468750  -58574.335938  9964.901367  -48609.433594  298.467224  586.455017   48.403599  874.376465  -46860.476562  1929.358643
   11.000000  9068.447266  -67738.953125  -58574.917969  10026.773438  -48548.144531  300.320404  715.998962   48.220917  877.688965  -46805.785156   89.237946
   12.000000  8999.851562  -67790.968750  -58684.679688  10024.493164  -48660.187500  300.252106  703.167969   48.108730  879.735657  -46921.882812  1807.313843
   13.000000  9035.342773  -67685.062500  -58555.015625  9879.275391  -48675.742188  295.902557  688.233398   48.235592  877.421936  -46932.855469  -191.173508
   14.000000  8935.876953  -67560.484375  -58522.949219  10044.512695  -48478.437500  300.851746  617.715576   48.250671  877.147705  -46735.003906   27.212183
   15.000000  8976.768555  -67742.437500  -58664.109375  10009.660156  -48654.449219  299.807831  655.176086   48.192383  878.208618  -46913.121094  -616.320251
   16.000000  9054.517578  -67700.093750  -58549.738281  10012.103516  -48537.632812  299.881012  782.352722   48.107277  879.762268  -46799.382812  297.405182
   17.000000  8966.718750  -67538.578125  -58477.460938  9990.961914  -48486.500000  299.247803  700.409668   48.214561  877.804626  -46744.371094  1216.814941
   18.000000  9252.910156  -67853.851562  -58502.085938  9765.873047  -48736.210938  292.505951  963.327637   48.108047  879.748169  -46997.929688  1063.483398
   19.000000  8832.367188  -67574.937500  -58634.742188  10137.669922  -48497.070312  303.641968  557.397339   48.043591  880.928467  -46761.121094  2170.879639
   20.000000  8724.093750  -67372.718750  -58546.804688  10140.245117  -48406.558594  303.719086  434.974609   48.157894  878.837585  -46666.476562   26.620262
   21.000000  8869.398438  -67405.554688  -58435.171875  9865.648438  -48569.523438  295.494415  622.414062   48.118328  879.560181  -46830.871094  1216.024414
   22.000000  8877.220703  -67496.562500  -58518.250000  9922.029297  -48596.218750  297.183136  519.087341   48.310986  876.052612  -46850.605469  257.088806
   23.000000  8739.339844  -67666.992188  -58826.382812  10342.245117  -48484.136719  309.769379  312.583252   48.224567  877.622498  -46741.648438  -276.327606
   24.000000  8960.693359  -67500.375000  -58454.320312  9890.731445  -48563.589844  296.245697  690.049011   48.139370  879.175720  -46824.179688  -2934.834961
   25.000000  8825.503906  -67458.640625  -58539.242188  10099.298828  -48439.945312  302.492676  499.505890   48.194771  878.165100  -46698.531250  972.375549
   26.000000  8800.032227  -67379.671875  -58465.601562  9976.250000  -48489.351562  298.807129  429.340820   48.356617  875.225952  -46742.089844  -1308.294800
   27.000000  9115.412109  -67788.546875  -58576.621094  9850.675781  -48725.945312  295.045959  794.773682   48.223450  877.642883  -46983.496094  -66.509193
   28.000000  8677.555664  -67218.062500  -58445.613281  9797.740234  -48647.875000  293.460449  418.687164   48.168678  878.640808  -46907.406250  -2517.940674
   29.000000  8759.729492  -67438.218750  -58574.230469  9935.677734  -48638.554688  297.591919  554.014709   47.913441  883.321350  -46907.308594  2166.049316
   30.000000  8944.335938  -67668.078125  -58623.300781  10041.376953  -48581.921875  300.757812  641.547363   48.109314  879.724976  -46843.597656  1113.735107
   31.000000  9162.009766  -67933.117188  -58674.105469  10076.369141  -48597.734375  301.805908  749.969238   48.205864  877.963013  -46855.921875  1105.506226
   32.000000  9025.552734  -67662.421875  -58538.988281  9993.957031  -48545.031250  299.337494  763.864441   48.136131  879.234924  -46805.738281  1818.113892
   33.000000  8859.269531  -67449.156250  -58490.863281  10015.413086  -48475.449219  299.980133  542.285583   48.130501  879.337769  -46736.359375  3987.304443
   34.000000  8740.488281  -67293.453125  -58445.511719  9922.688477  -48522.824219  297.202881  444.543976   48.270210  876.792664  -46778.683594  977.761169
   35.000000  9176.605469  -67882.117188  -58599.546875  10002.819336  -48596.726562  299.602936  870.182312   48.167725  878.658203  -46856.289062  841.699829
   36.000000  8901.607422  -67698.953125  -58706.355469  10092.356445  -48614.000000  302.284729  568.243835   48.120884  879.513489  -46875.257812  2077.745361
   37.000000  8944.886719  -67686.859375  -58650.542969  10080.835938  -48569.707031  301.939667  668.191101   47.982021  882.058838  -46835.980469  735.666931
   38.000000  8779.783203  -67557.031250  -58679.898438  10042.117188  -48637.781250  300.779999  403.115143   48.153397  878.919678  -46897.863281  -681.506592
   39.000000  9000.478516  -67605.640625  -58505.550781  9954.227539  -48551.324219  298.147522  648.461548   48.233711  877.456177  -46808.503906  941.405090
   40.000000  9026.587891  -67791.156250  -58669.039062  10109.250977  -48559.789062  302.790771  582.362610   48.368050  875.019104  -46812.113281  456.443237
   41.000000  8866.055664  -67789.906250  -58823.941406  10263.231445  -48560.710938  307.402771  438.539520   48.224106  877.630920  -46818.238281  -231.362839
   42.000000  8641.632812  -67258.703125  -58516.058594  10059.307617  -48456.750000  301.294861  315.078613   48.209217  877.901978  -46714.816406  -1323.360107
   43.000000  8963.289062  -67840.382812  -58773.898438  10264.357422  -48509.539062  307.436493  631.777649   48.071659  880.414124  -46772.574219  1089.360596
   44.000000  8893.140625  -67582.460938  -58595.871094  10083.553711  -48512.316406  302.021088  545.135803   48.202263  878.028625  -46770.632812  1265.912598
   45.000000  9040.576172  -67806.062500  -58666.808594  10061.949219  -48604.859375  301.373993  706.837219   48.191948  878.216553  -46863.546875  2916.022217
   46.000000  8918.385742  -67378.671875  -58362.628906  9818.495117  -48544.132812  294.082092  655.223877   48.229702  877.529114  -46801.457031  -1635.558228
   47.000000  8769.808594  -67613.218750  -58741.550781  10211.564453  -48529.984375  305.855255  410.342438   48.069889  880.446533  -46793.082031  791.471924
   48.000000  9085.244141  -67804.992188  -58615.515625  10053.511719  -48562.003906  301.121277  808.794434   48.072594  880.396973  -46825.003906  191.536728
   49.000000  8976.222656  -67519.023438  -58453.042969  9916.292969  -48536.750000  297.011322  743.750732   48.271130  876.775940  -46792.578125  -513.507446
   50.000000  8799.281250  -67421.906250  -58518.019531  10055.709961  -48462.308594  301.187134  492.256195   48.242435  877.297485  -46719.171875  -944.058533
   51.000000  8861.226562  -67565.984375  -58610.191406  10058.708008  -48551.484375  301.276917  453.986603   48.233894  877.452820  -46808.656250  450.390778
   52.000000  8772.437500  -67324.429688  -58446.394531  9909.566406  -48536.828125  296.809845  536.390198   48.243084  877.285645  -46793.667969  -402.553833
   53.000000  9008.874023  -67760.484375  -58655.070312  10095.771484  -48559.296875  302.387024  610.737244   48.262379  876.934937  -46815.441406  894.124268
   54.000000  8754.056641  -67402.343750  -58552.632812  10027.296875  -48525.335938  300.336090  465.976166   48.256569  877.040527  -46781.691406  951.232056
   55.000000  8940.654297  -67520.984375  -58480.996094  9975.191406  -48505.804688  298.775421  645.626892   48.190857  878.236450  -46764.531250  1125.433838
   56.000000  8937.088867  -67513.125000  -58480.121094  9886.538086  -48593.582031  296.120117  768.752625   47.989399  881.923218  -46859.589844  -631.073792
   57.000000  8692.093750  -67518.500000  -58731.707031  10002.352539  -48729.355469  299.588959  302.493896   48.169456  878.626587  -46988.855469  1752.304443
   58.000000  8765.702148  -67602.281250  -58734.128906  10164.746094  -48569.382812  304.452942  396.917328   48.122971  879.475342  -46830.562500  1400.555176
   59.000000  9164.806641  -67602.218750  -58330.367188  9722.599609  -48607.765625  291.209839  897.849121   48.174294  878.538391  -46867.093750  192.987106
   60.000000  9076.210938  -67910.398438  -58739.335938  10155.169922  -48584.164062  304.166107  731.071289   48.153522  878.917358  -46844.242188  191.447632
   61.000000  8978.219727  -67414.062500  -58346.984375  9785.433594  -48561.550781  293.091827  777.558289   48.143780  879.095215  -46821.980469  1020.567383
   62.000000  8977.763672  -67678.117188  -58594.542969  10037.134766  -48557.406250  300.630737  600.733887   48.245903  877.234436  -46814.144531  534.822693
   63.000000  8934.779297  -67620.921875  -58596.968750  10028.812500  -48568.156250  300.381470  619.717957   48.191162  878.230896  -46826.875000  269.883209
   64.000000  9054.429688  -67696.359375  -58544.601562  9922.843750  -48621.757812  297.207520  675.583191   48.286846  876.490601  -46877.019531  2481.252441
   65.000000  8829.320312  -67321.281250  -58395.000000  9933.646484  -48461.351562  297.531097  585.090820   48.283298  876.554993  -46716.738281  -109.587135
   66.000000  8963.152344  -67448.945312  -58383.855469  9886.647461  -48497.207031  296.123383  734.890686   48.134148  879.271118  -46757.984375  1353.146729
   67.000000  8997.646484  -67769.328125  -58681.738281  10004.568359  -48677.171875  299.655334  644.894531   48.207188  877.938904  -46935.308594  -1589.332031
   68.000000  9095.271484  -67664.078125  -58471.292969  9833.035156  -48638.257812  294.517578  828.155090   48.127850  879.386169  -46899.261719  -1516.002319
   69.000000  8951.201172  -67684.335938  -58640.058594  9977.675781  -48662.382812  298.849854  605.077148   48.213585  877.822449  -46920.289062  3050.780029
   70.000000  8675.488281  -67270.265625  -58500.570312  10018.140625  -48482.429688  300.061829  320.541473   48.201809  878.036865  -46740.761719  2383.671631
   71.000000  8897.191406  -67562.125000  -58577.312500  9952.732422  -48624.578125  298.102753  636.090332   48.215122  877.794434  -46882.429688  2557.138184
   72.000000  8946.289062  -67775.015625  -58730.531250  10182.889648  -48547.640625  304.996368  499.991943   48.241474  877.314941  -46804.539062  1967.715942
   73.000000  8935.119141  -67735.625000  -58712.253906  10111.427734  -48600.828125  302.855957  546.638855   48.343079  875.471069  -46854.054688  1278.117920
   74.000000  8781.820312  -67571.398438  -58697.378906  10236.802734  -48460.578125  306.611176  450.129791   48.167534  878.661682  -46720.148438  604.209839
   75.000000  9163.751953  -67780.265625  -58524.414062  10051.244141  -48473.171875  301.053345  895.852112   48.170128  878.614380  -46732.648438  220.725555
   76.000000  9086.512695  -67533.140625  -58348.171875  9869.582031  -48478.589844  295.612244  923.862488   48.048714  880.834534  -46742.453125  261.292755
   77.000000  9046.291016  -67685.195312  -58537.781250  9890.046875  -48647.734375  296.225189  678.474976   48.196732  878.129395  -46906.250000  -469.861206
   78.000000  8790.404297  -67283.000000  -58389.597656  9924.115234  -48465.484375  297.245605  574.001770   48.268749  876.819214  -46721.398438  1397.925781
   79.000000  8667.199219  -67297.937500  -58534.570312  10154.669922  -48379.898438  304.151154  361.405182   48.078136  880.295471  -46642.699219  374.670776
   80.000000  8895.289062  -67400.250000  -58401.015625  9935.547852  -48465.468750  297.588043  683.651062   48.084209  880.184326  -46728.050781  -1606.828247
   81.000000  8826.852539  -67415.406250  -58490.093750  10069.917969  -48420.175781  301.612671  525.534485   48.159969  878.799683  -46680.019531  -967.900024
   82.000000  8765.063477  -67200.328125  -58332.238281  9982.163086  -48350.074219  298.984253  602.893616   47.991287  881.888550  -46616.011719  4304.906738
   83.000000  8717.677734  -67458.593750  -58639.136719  10177.854492  -48461.281250  304.845581  388.600677   47.951355  882.622925  -46728.664062  1681.944214
   84.000000  8783.462891  -67655.390625  -58772.351562  10233.011719  -48539.339844  306.497620  392.366058   48.058182  880.661011  -46802.863281  1953.437744
   85.000000  8866.683594  -67681.296875  -58717.945312  10166.929688  -48551.015625  304.518341  498.986176   48.046555  880.874146  -46814.957031  1510.255615
   86.000000  8754.857422  -67276.171875  -58420.847656  9922.417969  -48498.429688  297.194763  460.285889   48.178463  878.462341  -46757.605469  1950.785278
   87.000000  8781.240234  -67367.398438  -58489.007812  9986.310547  -48502.695312  299.108459  470.766449   48.121841  879.495972  -46763.917969  2986.972656
   88.000000  8820.414062  -67639.312500  -58716.304688  10254.890625  -48461.414062  307.152924  512.493408   48.013821  881.474670  -46726.539062  996.632751
   89.000000  9006.932617  -67851.171875  -58748.281250  10177.589844  -48570.691406  304.837646  660.978821   48.066551  880.507629  -46833.910156  3084.170166
   90.000000  9028.387695  -67891.515625  -58761.339844  10153.970703  -48607.367188  304.130219  704.398132   48.082836  880.209473  -46870.000000  806.533630
   91.000000  8961.986328  -67533.218750  -58478.523438  9958.429688  -48520.093750  298.273376  770.534485   48.038364  881.024292  -46784.332031  1305.547485
   92.000000  8622.935547  -67119.414062  -58386.699219  9935.260742  -48451.437500  297.579437  381.698822   48.209301  877.900452  -46709.500000  275.686554
   93.000000  8806.441406  -67371.492188  -58450.371094  9876.398438  -48573.972656  295.816406  576.963806   48.114155  879.636475  -46835.472656  -1338.942261
   94.000000  9049.675781  -67759.468750  -58617.535156  10134.677734  -48482.859375  303.552338  731.339172   48.138348  879.194397  -46743.484375  512.448059
   95.000000  8957.144531  -67357.023438  -58304.972656  9832.863281  -48472.109375  294.512451  690.927246   48.204292  877.991638  -46730.351562    5.104120
   96.000000  8690.017578  -67301.656250  -58513.867188  10067.569336  -48446.296875  301.542328  350.916107   48.108150  879.746277  -46708.011719  -563.169128
   97.000000  8962.689453  -67696.593750  -58639.816406  10139.678711  -48500.136719  303.702118  676.226624   48.127987  879.383667  -46761.136719  -1054.079834
   98.000000  8819.543945  -67429.937500  -58511.972656  9934.019531  -48577.953125  297.542267  520.505371   48.336952  875.582031  -46831.402344  -83.689301
   99.000000  8983.934570  -67614.109375  -58523.792969  9999.291992  -48524.500000  299.497284  679.857971   48.077484  880.307434  -46787.324219  2746.763184
  100.000000  8851.422852  -67306.328125  -58354.808594  9801.003906  -48553.804688  293.558197  596.534241   48.156673  878.859863  -46813.769531  2735.844971
  101.000000  8890.241211  -67552.085938  -58569.472656  10055.412109  -48514.062500  301.178192  592.621521   48.073406  880.382080  -46777.035156  321.063843
  102.000000  8901.655273  -67223.781250  -58224.539062  9830.681641  -48393.859375  294.447113  731.006042   48.157154  878.851074  -46653.804688  -1812.212769
  103.000000  9002.689453  -67413.265625  -58315.089844  9741.906250  -48573.183594  291.788116  830.979065   47.948433  882.676758  -46840.671875  -934.475403
  104.000000  8962.335938  -67408.078125  -58337.343750  9827.795898  -48509.546875  294.360657  810.574646   48.079895  880.263306  -46772.285156  1714.064087
  105.000000  8632.466797  -67560.375000  -58824.503906  10320.476562  -48504.027344  309.117371  225.004028   48.178837  878.455566  -46763.191406  1359.622559
  106.000000  8961.421875  -67587.390625  -58527.359375  10040.690430  -48486.667969  300.737244  707.997498   48.007347  881.593506  -46752.027344  2614.266113
  107.000000  8813.750000  -67469.609375  -58558.136719  10157.494141  -48400.640625  304.235748  444.585663   48.244804  877.254395  -46657.417969  2261.452148
  108.000000  8642.917969  -67386.015625  -58630.433594  10145.941406  -48484.492188  303.889709  303.265442   48.222710  877.656311  -46742.070312  2521.745605
  109.000000  8675.954102  -67537.726562  -58774.304688  10292.882812  -48481.421875  308.290863  271.137238   48.121918  879.494568  -46742.640625  2625.261230
  110.000000  8906.435547  -67508.710938  -58498.640625  10019.719727  -48478.921875  300.109131  553.086609   48.180099  878.432495  -46738.039062  1921.916504
  111.000000  8817.525391  -67380.460938  -58457.066406  9949.125000  -48507.941406  297.994690  535.177429   48.134392  879.266663  -46768.710938  1066.614868
  112.000000  9174.590820  -67606.437500  -58326.406250  9726.773438  -48599.632812  291.334869  940.150085   48.182072  878.396545  -46858.679688  4376.041016
  113.000000  8942.166016  -67262.375000  -58218.003906  9817.248047  -48400.757812  294.044739  751.141602   48.239502  877.350830  -46657.726562  -181.372559
  114.000000  8791.195312  -67484.242188  -58595.234375  9998.029297  -48597.203125  299.459473  488.084564   48.113533  879.647888  -46858.726562  1801.434082
  115.000000  8778.544922  -67465.843750  -58578.453125  10042.908203  -48535.546875  300.803680  370.829102   48.338696  875.550476  -46788.933594  387.515564
  116.000000  8994.558594  -67281.359375  -58190.386719  9644.730469  -48545.656250  288.877502  734.696472   48.325741  875.785156  -46799.511719  -862.014832
  117.000000  8751.708984  -67350.140625  -58503.914062  10066.789062  -48437.125000  301.518951  457.617340   48.213840  877.817810  -46695.023438  1451.479248
  118.000000  8968.228516  -67463.484375  -58387.171875  9874.181641  -48512.992188  295.750000  724.916321   48.318398  875.918274  -46767.113281  539.514282
  119.000000  9186.306641  -67812.789062  -58530.957031  9810.951172  -48720.007812  293.856140  908.387512   48.138439  879.192749  -46980.628906  -1466.507446
  120.000000  8855.513672  -67640.984375  -58680.425781  10128.314453  -48552.109375  303.361755  427.832855   48.351788  875.313354  -46805.023438  1522.073120
  121.000000  8978.300781  -67727.523438  -58645.375000  10125.660156  -48519.714844  303.282257  629.382507   48.325962  875.781128  -46773.562500  929.001709
  122.000000  8965.666016  -67433.671875  -58370.925781  9763.685547  -48607.242188  292.440430  759.236572   48.032993  881.122803  -46871.675781  -1733.465820
  123.000000  8911.492188  -67568.359375  -58551.804688  10051.509766  -48500.296875  301.061310  601.728760   48.189968  878.252625  -46759.058594  -102.180893
  124.000000  9056.275391  -67524.062500  -58363.105469  9743.906250  -48619.199219  291.848022  753.193604   48.186131  878.322571  -46878.097656  -872.268005
  125.000000  8888.609375  -67518.312500  -58536.417969  10036.441406  -48499.976562  300.609985  603.190002   48.043709  880.926270  -46764.023438  -691.637512
  126.000000  9098.495117  -67874.625000  -58671.382812  10127.472656  -48543.910156  303.336548  681.178650   48.132366  879.303650  -46804.750000  -901.101562
  127.000000  9036.794922  -67663.281250  -58525.312500  9964.074219  -48561.238281  298.442444  655.823059   48.236080  877.413025  -46818.332031  3114.927979
  128.000000  8762.376953  -67361.851562  -58495.902344  9984.570312  -48511.332031  299.056335  520.281067   48.065765  880.522034  -46774.582031  279.166412
  129.000000  8970.454102  -67684.937500  -58604.132812  10049.921875  -48554.210938  301.013763  670.972595   48.078033  880.297363  -46817.015625  1579.484497
  130.000000  8798.056641  -67397.390625  -58503.394531  10019.597656  -48483.796875  300.105469  489.674316   48.204376  877.990112  -46742.035156  3334.732910
  131.000000  8937.240234  -67750.812500  -58721.222656  10195.471680  -48525.750000  305.373230  567.834656   48.241722  877.310425  -46782.640625  -801.200867
  132.000000  8872.289062  -67277.203125  -58298.539062  9864.290039  -48434.250000  295.453735  632.277954   48.197613  878.113342  -46692.734375  1112.451660
  133.000000  8700.302734  -67479.843750  -58686.347656  10105.220703  -48581.125000  302.670013  361.364258   48.298141  876.285583  -46835.976562  850.755737
  134.000000  9195.088867  -67771.375000  -58474.410156  9878.363281  -48596.046875  295.875244  869.795898   48.116825  879.587708  -46857.449219  770.462341
  135.000000  8947.236328  -67608.859375  -58557.867188  10081.217773  -48476.648438  301.951111  613.583252   48.196667  878.130554  -46735.167969  -60.114731
  136.000000  9002.291016  -68030.953125  -58935.480469  10382.185547  -48553.296875  310.965668  491.274414   48.295940  876.325562  -46808.226562  501.964417
  137.000000  9125.724609  -67765.179688  -58546.996094  9917.744141  -48629.250000  297.054779  791.878479   48.150879  878.965576  -46889.421875  264.060028
  138.000000  8886.994141  -67598.078125  -58610.746094  10061.257812  -48549.488281  301.353241  538.682678   48.176834  878.492065  -46808.722656  -149.123672
  139.000000  8799.398438  -67527.125000  -58627.933594  10165.577148  -48462.355469  304.477844  505.798676   48.130424  879.339172  -46723.265625  -236.114624
  140.000000  8879.582031  -67714.765625  -58737.375000  10234.989258  -48502.386719  306.556854  468.201324   48.239445  877.351868  -46759.359375  3193.733887
  141.000000  9240.880859  -67923.062500  -58582.535156  9976.825195  -48605.710938  298.824371  900.671631   48.312019  876.033875  -46860.062500  -1523.978149
  142.000000  8673.083984  -67356.546875  -58579.199219  10073.025391  -48506.171875  301.705719  371.651733   48.135708  879.242615  -46766.894531  1669.566406
  143.000000  8860.958008  -67482.140625  -58529.972656  10084.488281  -48445.484375  302.049072  482.932861   48.273521  876.732544  -46701.226562  -1078.951172
  144.000000  8968.891602  -67726.101562  -58647.039062  10117.220703  -48529.820312  303.029480  538.244080   48.317032  875.942993  -46783.988281  440.679535
  145.000000  9116.917969  -67812.601562  -58600.316406  10037.458008  -48562.859375  300.640442  729.806335   48.282803  876.564026  -46818.265625  891.545776
  146.000000  9430.496094  -67968.617188  -58437.933594  9928.324219  -48509.609375  297.371674  1196.549927   48.224056  877.631836  -46767.136719  664.971191
  147.000000  9043.085938  -67495.054688  -58354.726562  9785.665039  -48569.062500  293.098755  849.049744   48.059376  880.639099  -46832.542969  297.007751
  148.000000  8795.616211  -67789.820312  -58882.457031  10255.775391  -48626.679688  307.179443  363.061737   48.126488  879.411072  -46887.734375  -278.776611
  149.000000  8788.496094  -67482.906250  -58583.976562  10048.737305  -48535.238281  300.978271  537.627930   48.145836  879.057678  -46795.593750  2687.443359
  150.000000  8912.589844  -67514.328125  -58511.195312  9913.966797  -48597.226562  296.941650  645.405823   48.158749  878.821960  -46857.113281  -606.212708
  151.000000  9000.601562  -67611.343750  -58510.414062  9918.832031  -48591.582031  297.087372  762.122864   48.071205  880.422424  -46854.632812  1057.956787
  152.000000  8890.037109  -67473.125000  -58488.117188  10039.835938  -48448.281250  300.711670  615.093628   48.203049  878.014282  -46706.570312  1351.802856
  153.000000  9194.564453  -67761.960938  -58465.558594  9931.735352  -48533.824219  297.473846  916.652100   48.226871  877.580566  -46791.250000  389.729645
  154.000000  8776.408203  -67554.710938  -58681.285156  10172.974609  -48508.312500  304.699402  439.336761   48.192924  878.198730  -46766.964844  2108.782959
  155.000000  8975.330078  -67729.398438  -58662.457031  10135.356445  -48527.101562  303.572662  619.107849   48.201004  878.051575  -46785.464844  -2347.065674
  156.000000  8831.311523  -67517.671875  -58592.394531  10055.345703  -48537.046875  301.176208  556.077148   48.182381  878.390930  -46796.082031  1785.178955
  157.000000  9001.200195  -67759.328125  -58664.859375  10137.305664  -48527.554688  303.631042  584.116699   48.254337  877.081055  -46783.988281  1440.226685
  158.000000  9000.688477  -67638.546875  -58546.023438  10185.074219  -48360.949219  305.061798  615.650574   48.311623  876.041077  -46615.312500  -144.115921
  159.000000  8928.285156  -67576.421875  -58555.082031  10107.966797  -48447.117188  302.752289  593.135010   48.139420  879.174866  -46707.703125  1053.896606
  160.000000  8843.500000  -67394.968750  -58445.609375  9839.683594  -48605.925781  294.716736  541.378906   48.183460  878.371277  -46864.921875  3214.062744
  161.000000  8616.897461  -67345.109375  -58628.644531  10136.691406  -48491.953125  303.612671  242.699265   48.204945  877.979797  -46750.171875  2250.843018
  162.000000  9130.242188  -67840.187500  -58599.328125  9958.371094  -48640.957031  298.271637  848.176514   48.077023  880.315857  -46903.796875  -298.749207
  163.000000  8983.020508  -67728.554688  -58651.148438  10206.926758  -48444.222656  305.716339  653.870422   48.149651  878.988037  -46704.441406  796.865173
  164.000000  9002.392578  -67646.968750  -58542.800781  9909.747070  -48633.054688  296.815247  733.067810   47.991703  881.880920  -46898.980469  993.214783
  165.000000  8965.865234  -67663.007812  -58600.628906  10078.705078  -48521.921875  301.875854  627.766296   48.125969  879.420532  -46782.996094  3027.095459
  166.000000  8996.036133  -67644.046875  -58556.511719  9913.095703  -48643.414062  296.915558  686.993958   48.105358  879.797363  -46905.230469  881.037292
  167.000000  8906.619141  -67471.437500  -58463.687500  10014.425781  -48449.261719  299.950562  554.006897   48.331799  875.675415  -46702.898438  1006.443054
  168.000000  8958.607422  -67307.046875  -58237.851562  9781.503906  -48456.347656  292.974121  757.297363   48.179779  878.438354  -46715.476562  3160.232422
  169.000000  8832.212891  -67400.156250  -58465.058594  9850.861328  -48614.195312  295.051514  579.759277   48.143024  879.109009  -46874.652344  -449.168335
  170.000000  8789.404297  -67428.554688  -58537.851562  9977.177734  -48560.671875  298.834930  429.321777   48.242954  877.288025  -46817.515625  2474.097900
  171.000000  9076.970703  -67783.648438  -58612.859375  10089.468750  -48523.390625  302.198242  722.418152   48.257221  877.028687  -46779.722656  243.770111
  172.000000  8808.500977  -67677.351562  -58772.761719  10238.519531  -48534.242188  306.662598  409.463898   48.302601  876.204712  -46788.933594  -2164.896240
  173.000000  8986.007812  -67839.164062  -58757.843750  10124.935547  -48632.906250  303.260559  549.660461   48.200275  878.064819  -46891.292969  2024.609741
  174.000000  8838.890625  -67391.578125  -58455.886719  9906.986328  -48548.898438  296.732574  519.492615   48.379650  874.809265  -46800.804688  -981.155579
  175.000000  9013.662109  -67648.187500  -58531.863281  9978.839844  -48553.023438  298.884705  715.367126   48.106861  879.769836  -46814.785156  -706.528137
  176.000000  8993.291016  -67498.625000  -58408.605469  9926.728516  -48481.875000  297.323883  721.505859   48.175079  878.524048  -46741.171875  1797.628540
  177.000000  8917.560547  -67825.492188  -58813.183594  10203.045898  -48610.136719  305.600098  489.686920   48.234642  877.439209  -46867.281250  716.721191
  178.000000  8948.785156  -67500.804688  -58454.718750  9938.839844  -48515.878906  297.686646  721.192627   48.122021  879.492737  -46777.093750  1533.649292
  179.000000  8834.167969  -67522.562500  -58584.882812  10036.582031  -48548.300781  300.614197  495.078705   48.172798  878.565674  -46807.679688  2034.023926
  180.000000  8863.234375  -67453.796875  -58492.476562  9910.187500  -48582.289062  296.828461  585.037659   48.108063  879.747864  -46844.007812  -1551.307739
  181.000000  8588.134766  -67037.453125  -58355.472656  9932.702148  -48422.769531  297.502808  281.174896   48.171104  878.596558  -46682.210938  158.209488
  182.000000  8928.035156  -67579.132812  -58560.664062  10068.089844  -48492.574219  301.557922  687.828918   48.203163  878.012207  -46750.859375  2077.166748
  183.000000  8816.730469  -67350.101562  -58429.769531  9904.347656  -48525.421875  296.653534  510.805634   48.256142  877.048279  -46781.792969  1167.711426
  184.000000  8708.059570  -67355.234375  -58550.117188  9960.785156  -48589.332031  298.343964  427.828949   48.259125  876.994080  -46845.593750  1062.052734
  185.000000  9030.359375  -67688.812500  -58562.695312  10080.044922  -48482.648438  301.915985  770.041992   48.062183  880.587708  -46746.027344  1732.896606
  186.000000  9051.994141  -67810.859375  -58670.742188  10014.593750  -48656.148438  299.955597  772.868408   48.116512  879.593384  -46917.562500  1277.226074
  187.000000  8925.041016  -67569.218750  -58530.750000  9958.437500  -48572.312500  298.273621  673.814819   48.090698  880.065552  -46834.660156  667.199341
  188.000000  9027.361328  -67708.406250  -58586.187500  10069.182617  -48517.003906  301.590637  758.481262   48.208652  877.912231  -46775.089844  437.285278
  189.000000  8958.954102  -67720.937500  -58662.875000  10070.855469  -48592.019531  301.640747  555.030823   48.237988  877.378357  -46849.042969  2111.009521
  190.000000  9084.171875  -67902.351562  -58714.437500  10076.022461  -48638.414062  301.795502  813.229187   47.983814  882.025879  -46904.625000  858.722534
  191.000000  8737.375000  -67326.593750  -58502.269531  10047.729492  -48454.539062  300.948090  450.596832   48.192566  878.205322  -46713.207031  1845.494995
  192.000000  8973.025391  -67580.640625  -58504.789062  9909.043945  -48595.746094  296.794189  696.038513   48.174255  878.539062  -46855.074219  -1588.689453
  193.000000  9163.052734  -67790.281250  -58527.363281  9981.972656  -48545.390625  298.978546  854.975525   48.152668  878.932922  -46805.500000  1026.667969
  194.000000  8821.784180  -67637.203125  -58720.332031  10111.168945  -48609.164062  302.848206  359.472321   48.263309  876.918030  -46865.273438  376.706177
  195.000000  8553.753906  -67144.296875  -58493.078125  9899.707031  -48593.371094  296.514526  274.475098   48.105793  879.789368  -46855.171875  592.908936
  196.000000  8922.905273  -67511.062500  -58497.828125  9949.764648  -48548.062500  298.013855  687.411926   48.188766  878.274536  -46806.867188  721.476868
  197.000000  8975.734375  -67452.031250  -58373.960938  9879.601562  -48494.359375  295.912354  734.203918   48.270012  876.796265  -46750.226562  -563.040710
  198.000000  8975.325195  -67583.109375  -58515.371094  9846.850586  -48668.519531  294.931396  704.900452   48.094784  879.990784  -46930.718750  2496.159912
  199.000000  9062.638672  -67829.156250  -58661.242188  10007.265625  -48653.976562  299.736115  642.943665   48.198296  878.100891  -46912.437500  -380.749573
  200.000000  8865.751953  -67659.835938  -58691.164062  10091.616211  -48599.546875  302.262573  481.149994   48.121254  879.506714  -46860.789062  165.992493
  201.000000  8745.951172  -67372.921875  -58533.007812  9956.240234  -48576.765625  298.207825  376.363770   48.279484  876.624268  -46832.292969  1894.271362
  202.000000  8987.037109  -67793.625000  -58705.531250  10079.291992  -48626.238281  301.893433  630.736755   48.147186  879.033020  -46886.542969  883.073547
  203.000000  9075.904297  -67611.828125  -58439.980469  10081.003906  -48358.976562  301.944702  820.944519   48.211140  877.866943  -46616.972656  420.041779
  204.000000  8752.338867  -67430.320312  -58584.273438  10003.318359  -48580.953125  299.617889  489.804108   48.042900  880.941101  -46845.027344  2151.656982
  205.000000  8915.158203  -67603.281250  -58589.406250  10015.133789  -48574.273438  299.971771  555.543884   48.225136  877.612183  -46831.761719  -164.600601
  206.000000  8709.349609  -67251.929688  -58441.898438  9842.844727  -48599.054688  294.811401  425.413239   48.162628  878.751160  -46858.804688  1793.755981
  207.000000  9022.449219  -67643.328125  -58514.003906  9912.817383  -48601.187500  296.907227  745.396484   48.212650  877.839478  -46859.128906  -636.439758
  208.000000  8913.471680  -67740.085938  -58734.292969  10143.742188  -48590.550781  303.823853  524.226929   48.150299  878.976196  -46850.746094  2596.526855
  209.000000  9052.568359  -67595.875000  -58440.722656  9822.156250  -48618.566406  294.191742  743.658630   48.311176  876.049194  -46872.945312  4571.114258
  210.000000  8761.432617  -67462.250000  -58601.210938  10008.519531  -48592.691406  299.773682  428.010040   48.209568  877.895569  -46850.742188  -1295.178711
  211.000000  9042.791992  -67644.906250  -58507.785156  9858.917969  -48648.867188  295.292816  734.007080   48.243393  877.280029  -46905.695312  1583.459351
  212.000000  8977.835938  -67611.593750  -58534.808594  9998.709961  -48536.097656  299.479858  669.268005   48.128578  879.372864  -46797.078125  2831.872559
  213.000000  8899.787109  -67700.289062  -58700.042969  10113.977539  -48586.066406  302.932343  497.364349   48.223679  877.638672  -46843.609375  -1038.584961
  214.000000  8541.353516  -67177.671875  -58536.277344  10078.712891  -48457.562500  301.876099  195.619370   48.216915  877.761780  -46715.347656  1194.816040
  215.000000  8637.345703  -67337.359375  -58609.699219  10158.666016  -48451.031250  304.270844  339.630707   48.157982  878.835938  -46710.949219  -268.237396
  216.000000  8857.408203  -67488.500000  -58535.218750  10077.826172  -48457.390625  301.849548  619.978699   48.119022  879.547485  -46718.714844  1508.955444
  217.000000  8826.680664  -67457.242188  -58529.886719  9973.452148  -48556.433594  298.723328  525.294617   48.185017  878.342896  -46815.371094  -615.333923
  218.000000  8883.148438  -67604.328125  -58623.988281  10013.873047  -48610.117188  299.933990  542.658691   48.225517  877.605225  -46867.593750  1477.306519
  219.000000  8874.306641  -67778.750000  -58815.738281  10124.920898  -48690.816406  303.260071  435.284882   48.283459  876.552063  -46946.199219  -386.650818
  220.000000  8964.660156  -67540.234375  -58474.914062  9934.325195  -48540.589844  297.551422  608.897034   48.312836  876.019104  -46794.910156  -422.752167
  221.000000  8673.910156  -67258.757812  -58493.328125  9921.800781  -48571.527344  297.176300  405.512573   48.101887  879.860840  -46833.468750  3788.645020
  222.000000  9163.121094  -67947.906250  -58688.117188  10093.458984  -48594.656250  302.317780  803.395996   48.206699  877.947815  -46852.812500  557.918335
  223.000000  8954.068359  -67411.750000  -58362.144531  9787.090820  -48575.054688  293.141479  723.465149   48.182827  878.382812  -46834.074219  -804.281250
  224.000000  9052.480469  -67611.656250  -58460.464844  9945.216797  -48515.250000  297.877625  701.709473   48.325882  875.782593  -46769.097656  -103.691475
  225.000000  9047.832031  -67592.031250  -58442.500000  9884.524414  -48557.976562  296.059753  830.152161   48.117393  879.577271  -46819.359375  1056.698486
  226.000000  8915.488281  -67555.578125  -58545.203125  9999.810547  -48545.390625  299.512817  587.171021   48.156712  878.859131  -46805.351562  604.494568
  227.000000  8962.205078  -67666.546875  -58602.921875  9896.921875  -48706.000000  296.431122  617.573303   48.196678  878.130371  -46964.519531  -874.269043
  228.000000  8818.818359  -67218.765625  -58298.308594  9816.806641  -48481.500000  294.031525  636.292664   48.286407  876.498535  -46736.777344  669.306946
  229.000000  8842.464844  -67630.046875  -58687.722656  10107.408203  -48580.312500  302.735565  482.562988   48.216118  877.776306  -46838.128906  1347.675781
  230.000000  8775.539062  -67609.726562  -58740.261719  10165.322266  -48574.937500  304.470215  420.894043   48.212990  877.833252  -46832.867188  4167.291992
  231.000000  8942.953125  -67559.765625  -58510.980469  9980.382812  -48530.597656  298.930939  657.505371   48.188122  878.286255  -46789.425781  1109.479126
  232.000000  8743.146484  -67342.546875  -58507.433594  9931.906250  -48575.527344  297.478973  452.963379   48.095219  879.982849  -46837.710938  1522.874146
  233.000000  9085.537109  -67679.585938  -58504.464844  9965.534180  -48538.929688  298.486176  819.269836   48.194630  878.167664  -46797.523438  3655.074219
  234.000000  8843.328125  -67305.359375  -58350.031250  10016.707031  -48333.324219  300.018890  488.745605   48.309784  876.074402  -46587.753906  341.695923
  235.000000  8916.832031  -67597.953125  -58574.250000  10105.239258  -48469.011719  302.670593  554.710205   48.279949  876.615784  -46724.519531  -1161.172729
  236.000000  8902.973633  -67559.703125  -58555.210938  10046.058594  -48509.152344  300.898041  556.172913   48.268589  876.822144  -46765.070312  -1519.943726
  237.000000  8932.419922  -67778.000000  -58761.683594  10173.330078  -48588.351562  304.710052  440.948730   48.269814  876.799866  -46844.226562  4719.748047
  238.000000  8868.960938  -67595.406250  -58618.460938  10133.324219  -48485.136719  303.511810  454.135956   48.283081  876.558960  -46740.531250  -97.312119
  239.000000  8743.177734  -67496.343750  -58658.109375  10200.124023  -48457.984375  305.512573  347.933960   48.317345  875.937317  -46712.140625  2784.017090
  240.000000  8821.395508  -67420.375000  -58494.734375  9946.525391  -48548.210938  297.916840  505.354095   48.230938  877.506592  -46805.492188  -516.101624
  241.000000  8881.576172  -67811.796875  -58828.980469  10339.404297  -48489.578125  309.684296  392.737579   48.245571  877.240479  -46746.328125  -786.734863
  242.000000  9162.115234  -67779.343750  -58514.964844  9887.739258  -48627.226562  296.156036  915.691956   48.162819  878.747681  -46886.968750  -2057.232910
  243.000000  8984.847656  -67817.593750  -58732.812500  10110.673828  -48622.140625  302.833374  596.329224   48.050690  880.798340  -46885.933594  3274.588135
  244.000000  9130.200195  -67887.890625  -58668.105469  10077.652344  -48590.453125  301.844330  759.811707   48.262245  876.937378  -46846.601562  1095.583374
  245.000000  9039.076172  -67637.531250  -58493.582031  9919.751953  -48573.828125  297.114929  727.459229   48.181358  878.409546  -46832.898438  -462.948517
  246.000000  9068.986328  -67921.750000  -58749.937500  10204.277344  -48545.660156  305.636993  586.358215   48.381218  874.780945  -46797.511719  366.561249
  247.000000  8859.195312  -67260.867188  -58296.046875  9851.673828  -48444.375000  295.075867  666.963379   48.187328  878.300720  -46703.230469  1067.176514
  248.000000  8886.228516  -67778.921875  -58789.707031  10210.372070  -48579.335938  305.819519  530.371765   48.185081  878.341675  -46838.273438  -2864.224365
  249.000000  8886.179688  -67663.671875  -58674.535156  10238.617188  -48435.917969  306.665527  554.200989   48.168709  878.640259  -46695.445312  1879.332275
  250.000000  8912.369141  -67456.421875  -58449.589844  9907.424805  -48542.164062  296.745697  602.642578   48.168320  878.647339  -46801.707031  -1060.868042
  251.000000  8855.392578  -67568.664062  -58619.761719  10120.193359  -48499.570312  303.118500  426.671997   48.328354  875.737793  -46753.332031  -15.104831
  252.000000  8874.117188  -67635.562500  -58663.058594  10083.614258  -48579.445312  302.022888  556.028564   48.168365  878.646484  -46838.984375  2480.854004
  253.000000  8738.603516  -67363.250000  -58535.789062  9967.920898  -48567.867188  298.557678  440.566498   48.188435  878.280579  -46826.683594  1325.023193
  254.000000  9176.404297  -67822.445312  -58544.683594  9922.148438  -48622.535156  297.186707  876.509949   48.125099  879.436462  -46883.640625  813.274963
  255.000000  8844.107422  -67284.664062  -58342.742188  9961.527344  -48381.214844  298.366180  600.739441   48.215908  877.780151  -46639.039062  121.393303
  256.000000  8872.458984  -67146.078125  -58169.976562  9842.944336  -48327.031250  294.814392  798.637878   48.151684  878.950928  -46587.175781  -281.673828
  257.000000  8694.479492  -67532.328125  -58752.839844  10067.608398  -48685.230469  301.543488  340.093109   48.246506  877.223450  -46941.949219  355.191040
  258.000000  8836.931641  -67538.460938  -58604.613281  10059.713867  -48544.898438  301.307037  455.722809   48.348171  875.378845  -46797.941406  1443.153931
  259.000000  8964.382812  -67894.671875  -58838.464844  10111.465820  -48727.000000  302.857117  565.993530   48.163101  878.742554  -46986.730469  -103.210724
  260.000000  9014.508789  -67709.031250  -58594.933594  9982.210938  -48612.722656  298.985687  657.056213   48.211548  877.859497  -46870.703125  -412.449249
  261.000000  8878.382812  -67517.671875  -58546.460938  10073.876953  -48472.585938  301.731262  603.759094   48.175610  878.514404  -46731.863281  754.208313
  262.000000  8820.369141  -67473.218750  -58549.906250  9927.722656  -48622.183594  297.353668  478.961517   48.201988  878.033630  -46880.507812  984.816528
  263.000000  8854.035156  -67547.445312  -58594.390625  10049.828125  -48544.562500  301.010956  531.237000   48.191685  878.221375  -46803.261719  -257.175171
  264.000000  8788.258789  -67455.937500  -58559.015625  9997.901367  -48561.113281  299.455627  477.798065   48.020206  881.357422  -46826.007812  -58.130283
  265.000000  9013.080078  -67850.484375  -58735.855469  10029.990234  -48705.867188  300.416748  574.949951   48.152225  878.941040  -46965.992188  -696.923157
  266.000000  8802.322266  -67677.242188  -58763.355469  10122.725586  -48640.628906  303.194366  409.867432   48.241581  877.312988  -46897.523438  212.353500
  267.000000  8889.273438  -67784.835938  -58806.855469  10110.593750  -48696.261719  302.830994  466.522614   48.249050  877.177185  -46952.886719  -2506.141846
  268.000000  8917.212891  -67646.000000  -58636.785156  10050.716797  -48586.070312  301.037567  528.754456   48.251068  877.140503  -46842.621094  3814.383057
  269.000000  8916.335938  -67679.429688  -58665.316406  10096.384766  -48568.929688  302.405396  542.525330   48.217102  877.758423  -46826.710938  481.697815
  270.000000  8829.652344  -67506.828125  -58580.296875  10151.571289  -48428.726562  304.058350  514.915588   48.241013  877.323364  -46685.640625  1803.001343
  271.000000  9089.884766  -67862.421875  -58676.523438  10004.935547  -48671.585938  299.666321  722.098938   48.114254  879.634705  -46933.082031  1917.525391
  272.000000  9000.967773  -67728.953125  -58633.992188  10023.828125  -48610.164062  300.232178  711.149963   48.153339  878.920715  -46870.246094  667.012207
  273.000000  8942.078125  -67562.515625  -58526.476562  9972.878906  -48553.597656  298.706177  691.927490   48.116081  879.601257  -46815.027344   73.875320
  274.000000  8988.825195  -67827.710938  -58727.101562  10136.392578  -48590.710938  303.603699  612.572510   48.261951  876.942688  -46846.871094  1267.613281
  275.000000  8795.205078  -67456.625000  -58562.972656  9938.292969  -48624.679688  297.670258  503.597809   48.080055  880.260376  -46887.410156  673.266846
  276.000000  8991.483398  -67787.648438  -58699.035156  10020.396484  -48678.640625  300.129395  607.084534   48.201801  878.037048  -46936.972656  3147.293213
  277.000000  9014.019531  -67666.468750  -58561.488281  9920.781250  -48640.707031  297.145752  737.351807   48.253902  877.088989  -46897.156250  1333.916748
  278.000000  9136.708984  -67645.625000  -58415.945312  9883.871094  -48532.074219  296.040222  815.552185   48.191113  878.231750  -46790.792969  102.158157
  279.000000  9087.922852  -67748.484375  -58566.183594  9928.771484  -48637.414062  297.385071  777.671448   48.162910  878.746033  -46897.152344  851.286865
  280.000000  8902.447266  -67507.265625  -58499.996094  9995.734375  -48504.261719  299.390747  630.395325   48.184864  878.345642  -46763.207031  1214.440674
  281.000000  9037.535156  -67709.328125  -58575.535156  10006.282227  -48569.253906  299.706665  783.185852   48.127720  879.388550  -46830.261719  423.137543
  282.000000  8952.093750  -67890.703125  -58847.980469  10213.500977  -48634.480469  305.913239  535.392761   48.194054  878.178162  -46893.093750  325.458099
  283.000000  8876.154297  -67349.140625  -58373.781250  9883.062500  -48490.718750  296.015991  558.594238   48.289974  876.433838  -46745.867188  180.249802
  284.000000  8796.253906  -67390.203125  -58499.261719  10053.934570  -48445.328125  301.133942  513.022522   48.168072  878.651855  -46704.878906  -179.158066
  285.000000  9024.254883  -67438.625000  -58314.101562  9839.915039  -48474.187500  294.723663  861.327637   48.123943  879.457581  -46735.332031  2058.519287
  286.000000  9045.023438  -67491.765625  -58349.152344  9829.214844  -48519.937500  294.403168  920.676575   47.999611  881.735596  -46785.574219  -122.985146
  287.000000  8970.520508  -67608.406250  -58534.593750  9977.859375  -48556.734375  298.855347  703.086121   48.154137  878.906128  -46816.789062  131.548798
  288.000000  9072.507812  -67875.906250  -58698.417969  10231.068359  -48467.351562  306.439423  765.051514   48.102501  879.849609  -46729.273438  1380.814819
  289.000000  8934.701172  -67754.515625  -58715.582031  10256.970703  -48458.609375  307.215240  555.165771   48.177353  878.482605  -46717.824219  2886.621338
  290.000000  8865.990234  -67129.984375  -58158.566406  9720.710938  -48437.855469  291.153259  651.760132   48.217384  877.753235  -46695.625000  1910.224854
  291.000000  8718.822266  -67220.203125  -58406.378906  9934.602539  -48471.777344  297.559723  501.038055   48.127369  879.394958  -46732.800781  -677.460510
  292.000000  8956.766602  -67595.468750  -58537.781250  9995.982422  -48541.796875  299.398163  764.892578   47.965023  882.371460  -46808.683594  1198.892700
  293.000000  8752.498047  -67426.406250  -58583.203125  10156.354492  -48426.847656  304.201599  366.359039   48.319828  875.892334  -46680.914062  643.130310
  294.000000  8934.146484  -67572.710938  -58546.140625  9999.859375  -48546.281250  299.514282  580.992249   48.210007  877.887573  -46804.316406  -1928.372437
  295.000000  8815.339844  -67557.328125  -58637.101562  10078.545898  -48558.554688  301.871094  463.433350   48.248585  877.185669  -46815.195312  3213.906250
  296.000000  8837.820312  -67479.593750  -58542.386719  10003.173828  -48539.210938  299.613556  605.867859   48.131477  879.319885  -46800.085938  1773.145020
  297.000000  8746.733398  -67244.875000  -58400.769531  9861.795898  -48538.972656  295.379028  497.071686   48.171509  878.589172  -46798.398438  3316.248535
  298.000000  8949.599609  -67520.640625  -58478.777344  10006.368164  -48472.410156  299.709229  732.813477   48.186142  878.322388  -46731.308594  1693.471558
  299.000000  8771.213867  -67465.828125  -58598.886719  9941.793945  -48657.093750  297.775116  486.871429   48.116814  879.587891  -46918.496094  1743.720337
  300.000000  8877.294922  -67630.187500  -58653.496094  10074.536133  -48578.960938  301.750977  635.128723   48.097717  879.937134  -46841.054688   -4.250000
  301.000000  9107.137695  -67954.250000  -58751.996094  10105.385742  -48646.609375  302.674988  682.892578   48.308205  876.103088  -46901.097656  1487.187866
  302.000000  8820.007812  -67526.125000  -58608.996094  10000.462891  -48608.531250  299.532349  461.151764   48.354103  875.271484  -46861.359375  420.709137
  303.000000  8783.431641  -67301.125000  -58414.691406  9934.649414  -48480.042969  297.561127  582.675720   48.135998  879.237366  -46740.753906  2116.235107
  304.000000  8782.724609  -67496.164062  -58611.605469  10089.705078  -48521.898438  302.205322  442.116241   48.207333  877.936279  -46780.031250  -1351.548584
  305.000000  8967.179688  -67727.414062  -58657.835938  9984.888672  -48672.945312  299.065887  680.651428   48.113010  879.657410  -46934.484375  1686.885742
  306.000000  8825.849609  -67517.218750  -58593.484375  10099.010742  -48494.472656  302.484039  516.460938   48.167667  878.659241  -46754.039062  256.814545
  307.000000  8947.085938  -67575.710938  -58525.511719  10141.041992  -48384.468750  303.742950  710.026123   48.107555  879.757141  -46646.207031  293.681335
  308.000000  8772.625000  -67464.015625  -58588.800781  10071.904297  -48516.898438  301.672150  405.539673   48.206146  877.957886  -46775.074219  1292.372192
  309.000000  9127.563477  -68075.664062  -58844.632812  10204.283203  -48640.351562  305.637146  717.133728   48.102711  879.845764  -46902.265625  1068.733276
  310.000000  8740.176758  -67337.062500  -58501.871094  9985.189453  -48516.679688  299.074890  404.361053   48.214535  877.805115  -46774.550781  -350.467255
  311.000000  8931.093750  -67530.234375  -58499.230469  9963.226562  -48536.003906  298.417053  694.797119   48.132175  879.307129  -46796.851562  1748.213745
  312.000000  8857.078125  -67487.062500  -58523.847656  10017.231445  -48506.617188  300.034607  561.957458   48.116837  879.587463  -46768.019531  549.317200
  313.000000  8791.388672  -67446.515625  -58566.742188  10083.679688  -48483.062500  302.024872  454.040771   48.137344  879.212769  -46743.722656  949.949890
  314.000000  8936.734375  -67622.093750  -58577.136719  10168.258789  -48408.878906  304.558167  614.705750   48.111195  879.690613  -46670.484375  1059.289307
  315.000000  9067.130859  -67638.890625  -58477.750000  9991.272461  -48486.476562  299.257080  834.610779   48.115784  879.606689  -46747.917969   64.661949
  316.000000  8896.566406  -67479.953125  -58483.480469  10019.158203  -48464.320312  300.092316  581.379395   48.245144  877.248230  -46721.085938  897.031433
  317.000000  8772.818359  -67295.250000  -58414.039062  9897.640625  -48516.398438  296.452667  470.968292   48.178310  878.465149  -46775.578125  3045.662354
  318.000000  9027.561523  -67651.718750  -58538.320312  9980.005859  -48558.312500  298.919647  741.346985   48.140285  879.158997  -46818.867188  1695.211060
  319.000000  9131.837891  -67767.890625  -58533.949219  10013.458984  -48520.492188  299.921631  813.565613   48.221451  877.679260  -46778.113281  3831.646729
  320.000000  8743.535156  -67390.148438  -58552.144531  10097.775391  -48454.367188  302.447052  389.714996   48.276356  876.681030  -46710.007812  -106.403381
  321.000000  8728.529297  -67460.164062  -58627.027344  10122.493164  -48504.535156  303.187378  415.704590   48.058296  880.658875  -46768.054688  2876.851074
  322.000000  8984.500977  -67614.078125  -58527.054688  10069.795898  -48457.257812  301.609009  689.936523   48.289093  876.449829  -46712.437500  132.556854
  323.000000  8772.358398  -67257.750000  -58381.898438  9999.927734  -48381.968750  299.516327  551.690002   48.185555  878.333069  -46640.890625  333.466309
  324.000000  8988.544922  -67704.000000  -58620.761719  10070.163086  -48550.597656  301.619995  630.147888   48.152573  878.934692  -46810.710938  2035.711548
  325.000000  8733.955078  -67262.890625  -58426.601562  9971.396484  -48455.203125  298.661774  470.092163   48.169510  878.625610  -46714.703125  2512.410400
  326.000000  8803.082031  -67507.390625  -58593.628906  10112.320312  -48481.308594  302.882690  483.713135   48.177780  878.474792  -46740.507812  1806.777344
  327.000000  9027.042969  -67602.187500  -58474.746094  9840.707031  -48634.039062  294.747375  806.027649   48.073277  880.384460  -46897.015625  2084.950439
  328.000000  8729.660156  -67401.054688  -58578.992188  10137.474609  -48441.515625  303.636108  366.531860   48.095341  879.980591  -46703.695312  635.596436
  329.000000  8892.548828  -67646.296875  -58644.687500  10127.171875  -48517.515625  303.327515  524.929382   48.224281  877.627747  -46775.035156  3189.612061
  330.000000  8734.600586  -67233.343750  -58393.746094  9955.580078  -48438.164062  298.188049  493.528290   48.124428  879.448730  -46699.292969  -471.617432
  331.000000  8874.933594  -67525.250000  -58558.152344  10063.908203  -48494.242188  301.432678  534.690918   48.052921  880.757385  -46757.953125  1238.959961
  332.000000  8754.683594  -67392.820312  -58534.597656  10133.232422  -48401.367188  303.509064  466.996674   48.283268  876.555542  -46656.757812  358.051483
  333.000000  8816.794922  -67422.289062  -58500.109375  9910.520508  -48589.589844  296.838409  530.961487   48.093555  880.013245  -46851.832031  -470.734711
  334.000000  8962.814453  -67696.671875  -58629.570312  10065.844727  -48563.726562  301.490662  639.917114   48.212723  877.838135  -46821.664062  -709.797119
  335.000000  8805.498047  -67295.125000  -58388.804688  9863.494141  -48525.312500  295.429901  618.183105   48.163235  878.740112  -46785.039062  -1479.683838
  336.000000  9020.827148  -67677.718750  -58554.156250  9973.052734  -48581.101562  298.711365  674.645569   48.252132  877.121155  -46837.617188  229.011185
  337.000000  8925.269531  -67454.062500  -58433.718750  9880.183594  -48553.535156  295.929779  618.498596   48.324043  875.815918  -46807.449219  -664.608215
  338.000000  8800.179688  -67394.492188  -58487.152344  9923.360352  -48563.792969  297.222992  480.449677   48.202019  878.033081  -46822.117188  878.857056
  339.000000  8769.686523  -67513.718750  -58642.531250  10132.412109  -48510.117188  303.484497  443.413208   48.228333  877.554016  -46767.492188  783.204590
  340.000000  8873.130859  -67686.445312  -58708.976562  10120.667969  -48588.308594  303.132721  493.864655   48.142036  879.127075  -46848.800781  1015.748413
  341.000000  8807.402344  -67390.578125  -58481.480469  9961.766602  -48519.714844  298.373322  520.270508   48.220493  877.696655  -46777.371094  1260.606079
  342.000000  9141.195312  -67616.453125  -58371.515625  9884.630859  -48486.882812  296.062988  892.056946   48.166512  878.680359  -46746.492188  -291.562775
  343.000000  9183.180664  -67853.781250  -58570.480469  9869.791016  -48700.687500  295.618500  896.686707   48.189213  878.266418  -46959.476562  2139.843262
  344.000000  9144.158203  -67697.281250  -58448.324219  9900.506836  -48547.816406  296.538483  783.893372   48.315781  875.965698  -46802.031250  695.320129
  345.000000  8962.469727  -67751.226562  -58689.292969  10166.067383  -48523.226562  304.492523  551.387268   48.348774  875.367920  -46776.250000  -1958.919922
  346.000000  8882.149414  -67803.671875  -58814.312500  10278.713867  -48535.597656  307.866486  461.409943   48.250652  877.148071  -46792.164062  -599.740051
  347.000000  9041.025391  -67525.015625  -58381.148438  10016.942383  -48364.207031  300.025940  844.316467   48.139473  879.173889  -46624.792969  -617.484985
  348.000000  8646.816406  -67429.320312  -58688.214844  10162.941406  -48525.273438  304.398895  298.407349   48.136406  879.229858  -46785.968750  3522.507568
  349.000000  8924.581055  -67618.687500  -58592.292969  9999.369141  -48592.921875  299.499603  485.418213   48.336494  875.590332  -46846.386719  738.994202
  350.000000  8982.830078  -67397.375000  -58315.222656  9764.274414  -48550.949219  292.458069  766.084534   48.211624  877.858154  -46808.925781  2072.510986
  351.000000  8899.336914  -67659.328125  -58659.839844  10126.131836  -48533.707031  303.296387  536.600647   48.217690  877.747681  -46791.464844  -406.444244
  352.000000  8973.906250  -67750.046875  -58678.730469  10146.310547  -48532.421875  303.900757  587.327576   48.180214  878.430420  -46791.535156  859.104553
  353.000000  8835.153320  -67731.546875  -58795.792969  10163.873047  -48631.921875  304.426788  411.940674   48.277351  876.662964  -46887.523438  1462.571167
  354.000000  9065.617188  -67799.218750  -58637.414062  10019.271484  -48618.140625  300.095703  733.660156   48.201145  878.049011  -46876.496094  1409.024658
  355.000000  8903.049805  -67430.171875  -58426.046875  9943.346680  -48482.699219  297.821625  676.841187   48.157509  878.844604  -46742.632812  1871.030273
  356.000000  8926.702148  -67372.484375  -58350.066406  9835.445312  -48514.621094  294.589783  663.809082   48.180305  878.428772  -46773.730469  -172.909195
  357.000000  8982.325195  -67494.562500  -58401.230469  9798.059570  -48603.171875  293.470001  745.197998   48.136841  879.221924  -46863.851562  -2385.391113
  358.000000  8763.023438  -67369.578125  -58500.796875  10098.841797  -48401.953125  302.479004  434.076263   48.257847  877.017273  -46658.261719  972.844421
  359.000000  8978.572266  -67799.531250  -58721.734375  10052.825195  -48668.910156  301.100708  618.798889   48.074966  880.353516  -46931.824219  925.906311
  360.000000  8940.883789  -67564.531250  -58520.902344  9896.986328  -48623.914062  296.433044  784.561035   48.021908  881.326233  -46888.746094  2107.291260
  361.000000  9109.841797  -67758.421875  -58561.757812  10033.729492  -48528.027344  300.528748  848.012695   48.120571  879.519226  -46789.296875  3041.836914
  362.000000  8915.709961  -67512.484375  -58486.722656  9901.063477  -48585.660156  296.555176  652.565735   48.197186  878.121094  -46844.160156  2237.395264
  363.000000  8880.589844  -67517.921875  -58532.164062  10013.957031  -48518.207031  299.936523  533.273193   48.101170  879.873962  -46780.175781  -819.848450
  364.000000  9013.236328  -67804.882812  -58692.621094  10123.450195  -48569.171875  303.216064  603.442688   48.250725  877.146729  -46825.738281  1125.020874
  365.000000  8899.007812  -67411.250000  -58401.816406  9872.089844  -48529.726562  295.687347  667.887390   48.139698  879.169739  -46790.304688  805.191772
  366.000000  8762.272461  -67379.296875  -58504.812500  10009.144531  -48495.667969  299.792389  404.300568   48.316784  875.947510  -46749.847656  116.377602
  367.000000  9054.920898  -67556.000000  -58397.437500  9838.008789  -48559.429688  294.666565  754.890137   48.176350  878.500916  -46818.683594  1883.745117
  368.000000  8899.710938  -67630.750000  -58641.484375  10012.865234  -48628.617188  299.903839  506.554657   48.208309  877.918518  -46886.714844  2795.221924
  369.000000  8938.814453  -67578.765625  -58537.605469  10072.250977  -48465.355469  301.682556  568.659607   48.298187  876.284790  -46720.207031  2159.249023
  370.000000  9058.871094  -67849.718750  -58683.464844  10025.483398  -48657.980469  300.281769  684.959167   48.238945  877.360962  -46914.972656  1526.043091
  371.000000  8612.642578  -67263.531250  -58554.050781  10038.217773  -48515.832031  300.663177  263.316803   48.270981  876.778687  -46771.664062  473.665649
  372.000000  8840.109375  -67660.750000  -58728.937500  10192.794922  -48536.140625  305.293060  493.480682   48.140022  879.163818  -46796.707031  3051.253662
  373.000000  8772.992188  -67469.437500  -58598.746094  10107.742188  -48491.003906  302.745575  318.570770   48.272259  876.755432  -46746.789062  -650.028564
  374.000000  8804.936523  -67731.851562  -58828.968750  10211.078125  -48617.890625  305.840668  339.744598   48.241882  877.307556  -46874.773438  -961.710510
  375.000000  8810.029297  -67359.382812  -58448.308594  9887.818359  -48560.492188  296.158447  538.161316   48.236423  877.406799  -46817.574219  1287.253052
  376.000000  8951.019531  -67494.484375  -58442.273438  9880.604492  -48561.667969  295.942383  702.644470   48.216362  877.771851  -46819.476562  3040.433350
  377.000000  9002.421875  -67739.593750  -58646.597656  9951.883789  -48694.714844  298.077332  678.429138   48.149357  878.993408  -46954.941406  -1164.893188
  378.000000  8979.128906  -67459.812500  -58382.898438  9820.722656  -48562.175781  294.148804  757.939636   48.216827  877.763428  -46819.964844  1981.420898
  379.000000  9015.679688  -67735.718750  -58628.195312  9986.729492  -48641.464844  299.121033  693.591980   48.131077  879.327209  -46902.351562  -693.356873
  380.000000  8903.986328  -67741.921875  -58735.835938  10132.576172  -48603.257812  303.489410  591.064331   48.110405  879.705078  -46864.894531  2200.940674
  381.000000  8828.520508  -67497.968750  -58575.738281  9942.980469  -48632.757812  297.810669  478.603363   48.165810  878.693115  -46892.390625  371.162476
  382.000000  9029.345703  -67648.359375  -58516.976562  9931.699219  -48585.277344  297.472748  745.346680   48.130577  879.336365  -46846.183594  907.969604
  383.000000  8931.036133  -67427.187500  -58400.746094  9866.586914  -48534.160156  295.522491  734.544922   48.122486  879.484192  -46795.359375  169.540329
  384.000000  8548.324219  -67334.703125  -58686.183594  10076.929688  -48609.253906  301.822693  233.179733   48.092690  880.029114  -46871.527344  1717.506958
  385.000000  8775.285156  -67605.656250  -58737.722656  10058.299805  -48679.421875  301.264679  351.978058   48.292271  876.392151  -46934.484375  -92.704498
  386.000000  9081.209961  -67791.812500  -58613.257812  10105.857422  -48507.398438  302.689117  694.365479   48.310329  876.064514  -46761.808594  627.215942
  387.000000  8978.769531  -67721.593750  -58645.460938  10097.705078  -48547.757812  302.444946  584.807922   48.283413  876.552917  -46803.140625  -1822.763306
  388.000000  8966.453125  -67776.984375  -58706.339844  10103.420898  -48602.917969  302.616150  601.004456   48.206585  877.949890  -46861.078125  236.559647
  389.000000  8969.613281  -67705.593750  -58636.750000  10001.964844  -48634.785156  299.577362  662.490173   48.072472  880.399231  -46897.789062  2344.143066
  390.000000  9099.583984  -67783.562500  -58581.144531  9949.278320  -48631.867188  297.999298  752.002014   48.180660  878.422302  -46890.964844  3726.494385
  391.000000  8808.792969  -67581.640625  -58679.027344  10160.446289  -48518.582031  304.324158  418.475250   48.151711  878.950439  -46778.726562   62.554909
  392.000000  8973.794922  -67645.390625  -58575.609375  9959.750000  -48615.859375  298.312927  683.786804   48.070694  880.431763  -46878.929688  -712.777527
  393.000000  9076.261719  -67708.757812  -58534.156250  9969.792969  -48564.363281  298.613739  751.866394   48.123688  879.462219  -46825.519531  152.028946
  394.000000  8917.142578  -67592.984375  -58568.242188  10148.178711  -48420.062500  303.956726  576.160400   48.360367  875.158081  -46672.664062  1907.192749
  395.000000  8911.246094  -67688.296875  -58678.406250  10146.099609  -48532.304688  303.894440  604.808289   47.998852  881.749573  -46797.968750  -55.666176
  396.000000  8727.876953  -67423.000000  -58592.460938  10049.166016  -48543.296875  300.991119  374.421112   48.160053  878.798157  -46803.136719  1861.914795
  397.000000  8809.873047  -67516.281250  -58608.132812  10113.445312  -48494.687500  302.916382  450.438965   48.113609  879.646484  -46756.207031  -287.412537
  398.000000  8823.572266  -67490.226562  -58563.117188  10154.633789  -48408.484375  304.150055  545.920959   48.177807  878.474304  -46667.683594  -323.269135
  399.000000  8865.121094  -67289.859375  -58318.859375  9839.189453  -48479.671875  294.701935  636.254456   48.080257  880.256653  -46742.394531  713.411621
  400.000000  8788.211914  -67514.515625  -58640.062500  10089.855469  -48550.207031  302.209839  455.529388   48.197990  878.106445  -46808.675781  -496.106689
  401.000000  8776.173828  -67546.984375  -58673.546875  10150.307617  -48523.238281  304.020477  383.335571   48.155014  878.890137  -46783.261719  781.942200
  402.000000  8772.177734  -67373.882812  -58507.363281  10006.857422  -48500.507812  299.723877  485.257080   48.253933  877.088440  -46756.957031  -965.339172
  403.000000  8942.687500  -67515.015625  -58464.425781  9940.546875  -48523.878906  297.737762  694.972351   48.279484  876.624268  -46779.406250  1344.771118
  404.000000  8914.580078  -67753.867188  -58744.453125  10234.017578  -48510.437500  306.527740  452.602203   48.278717  876.638184  -46765.992188  1336.090210
  405.000000  8901.230469  -67423.640625  -58414.062500  9785.160156  -48628.902344  293.083649  608.095825   48.232624  877.475952  -46886.121094  2924.534912
  406.000000  8902.072266  -67414.000000  -58409.281250  9985.023438  -48424.257812  299.069916  580.059875   48.248882  877.180237  -46680.890625  1096.643921
  407.000000  8923.996094  -67399.750000  -58369.234375  9855.556641  -48513.679688  295.192139  700.920410   48.215233  877.792419  -46771.527344  2647.865234
  408.000000  8853.412109  -67721.281250  -58759.312500  10087.756836  -48671.554688  302.146973  448.625153   48.183975  878.361877  -46930.531250  -291.655640
  409.000000  8815.257812  -67457.125000  -58540.554688  9882.134766  -48658.421875  295.988220  506.424713   48.189987  878.252258  -46917.179688  1753.675171
  410.000000  8880.074219  -67426.593750  -58457.589844  9889.937500  -48567.652344  296.221924  605.942932   48.234272  877.445923  -46824.812500  2693.451904
  411.000000  8933.833984  -67875.382812  -58838.867188  10321.181641  -48517.687500  309.138489  450.342285   48.379814  874.806335  -46769.589844  -89.304726
  412.000000  8845.755859  -67594.351562  -58658.421875  10083.504883  -48574.917969  302.019623  453.206421   48.355789  875.240967  -46827.687500  1765.711426
  413.000000  8741.432617  -67480.210938  -58634.917969  10133.311523  -48501.605469  303.511414  389.379486   48.233761  877.455261  -46758.785156  592.015869
  414.000000  8999.290039  -67533.851562  -58440.808594  9924.944336  -48515.863281  297.270447  666.333374   48.361546  875.136780  -46768.425781  1880.666138
  415.000000  8957.038086  -67366.750000  -58305.582031  9781.302734  -48524.281250  292.968109  640.476196   48.226547  877.586487  -46781.718750  1187.611572
  416.000000  8903.979492  -67535.632812  -58533.003906  9971.088867  -48561.914062  298.652557  544.921204   48.251877  877.125793  -46818.437500  921.481567
  417.000000  9052.886719  -67739.640625  -58584.347656  9957.860352  -48626.488281  298.256348  700.454102   48.169250  878.630371  -46885.996094  658.021545
  418.000000  9044.750000  -67760.218750  -58625.140625  9922.806641  -48702.335938  297.206421  744.139099   48.180546  878.424377  -46961.437500  -524.030273
  419.000000  8894.455078  -67551.109375  -58552.503906  9980.079102  -48572.425781  298.921814  553.456848   48.290764  876.419495  -46827.542969  -1942.882324
  420.000000  8832.002930  -67386.921875  -58452.257812  9894.476562  -48557.781250  296.357880  535.761047   48.287548  876.477844  -46813.015625  2503.948730
  421.000000  8809.324219  -67328.507812  -58411.957031  9822.529297  -48589.429688  294.202911  634.189026   48.017578  881.405701  -46854.417969  -1084.726318
  422.000000  8872.145508  -67664.132812  -58691.011719  10148.260742  -48542.750000  303.959167  478.497040   48.310921  876.053833  -46797.140625  -606.258606
  423.000000  8811.009766  -67322.593750  -58411.535156  9831.622070  -48579.914062  294.475281  619.241638   48.059025  880.645569  -46843.406250  1115.481323
  424.000000  8808.475586  -67424.742188  -58517.039062  9967.068359  -48549.968750  298.532135  505.492096   48.157383  878.846924  -46809.906250  -728.726501
  425.000000  8942.324219  -67532.648438  -58473.187500  9961.056641  -48512.132812  298.352081  674.939148   48.150654  878.969727  -46772.312500  281.361389
  426.000000  8989.684570  -67579.125000  -58487.425781  10047.737305  -48439.687500  300.948303  735.635559   48.104397  879.814941  -46701.539062  -546.770386
  427.000000  9188.154297  -67945.203125  -58662.582031  10057.353516  -48605.226562  301.236328  882.071533   48.069702  880.449951  -46868.332031  1477.161621
  428.000000  8936.992188  -67681.296875  -58655.222656  9977.353516  -48677.867188  298.840179  632.250183   48.157753  878.840149  -46937.792969  3173.991211
  429.000000  8930.926758  -67561.882812  -58527.386719  9921.779297  -48605.609375  297.175629  544.092468   48.273376  876.735168  -46861.355469  579.160217
  430.000000  8861.562500  -67591.492188  -58628.953125  10103.439453  -48525.515625  302.616699  514.834900   48.231838  877.490234  -46782.761719  1104.544556
  431.000000  8907.304688  -67751.148438  -58745.390625  10115.218750  -48630.171875  302.969513  578.543884   48.206924  877.943726  -46888.320312  549.396362
  432.000000  8731.130859  -67662.656250  -58827.542969  10142.899414  -48684.644531  303.798584  282.042938   48.097660  879.938171  -46946.742188  1908.631226
  433.000000  8909.214844  -67315.351562  -58307.675781  9747.460938  -48560.214844  291.954498  621.494568   48.244564  877.258789  -46817.003906  -1912.396484
  434.000000  8921.613281  -67570.421875  -58555.242188  9987.512695  -48567.730469  299.144470  637.227478   48.175735  878.512085  -46827.003906  1231.375610
  435.000000  9033.596680  -67824.734375  -58691.910156  10030.138672  -48661.773438  300.421204  619.041504   48.265469  876.878784  -46917.804688  -2439.022461
  436.000000  8847.487305  -67582.484375  -58636.191406  10035.835938  -48600.355469  300.591858  528.329529   48.227383  877.571289  -46857.765625  1047.829468
  437.000000  9097.986328  -67748.304688  -58549.640625  9959.433594  -48590.207031  298.303467  771.931152   48.237885  877.380249  -46847.234375  2373.322754
  438.000000  8859.374023  -67705.992188  -58749.906250  10180.130859  -48569.773438  304.913757  493.559662   48.185535  878.333435  -46828.695312  3099.100830
  439.000000  9105.349609  -67657.296875  -58444.816406  9950.102539  -48494.714844  298.023987  856.375488   48.189541  878.260437  -46753.492188  -392.620422
  440.000000  8734.910156  -67416.679688  -58588.863281  10109.427734  -48479.437500  302.796051  357.162445   48.207710  877.929382  -46737.558594  -140.701706
  441.000000  9103.304688  -67778.828125  -58578.820312  10078.535156  -48500.285156  301.870758  783.535645   48.214752  877.801208  -46758.148438  -108.122398
  442.000000  8959.171875  -67656.929688  -58605.160156  10025.033203  -48580.125000  300.268280  627.716248   48.129192  879.361633  -46841.082031  881.523315
  443.000000  8818.148438  -67400.843750  -58485.769531  9981.427734  -48504.343750  298.962219  468.545746   48.336170  875.596191  -46757.820312  237.536469
  444.000000  8994.667969  -67750.234375  -58666.320312  10071.797852  -48594.523438  301.668976  629.895569   48.270752  876.782837  -46850.363281  154.949799
  445.000000  8941.074219  -67593.140625  -58565.363281  10045.248047  -48520.117188  300.873749  636.994873   48.118530  879.556519  -46781.457031  556.979736
  446.000000  9001.941406  -67700.781250  -58604.769531  10049.150391  -48555.617188  300.990631  648.498474   48.224476  877.624207  -46813.128906    2.927203
  447.000000  9177.563477  -67755.382812  -58477.738281  9876.533203  -48601.203125  295.820435  846.992981   48.215225  877.792542  -46859.050781  -193.612885
  448.000000  9038.373047  -67468.062500  -58324.871094  9705.968750  -48618.902344  290.711731  824.536072   48.108131  879.746643  -46880.621094   89.486862
  449.000000  9091.840820  -67740.078125  -58542.925781  9883.114258  -48659.812500  296.017548  789.835205   48.075905  880.336365  -46922.695312   61.733200
  450.000000  8922.935547  -67626.890625  -58598.300781  10024.375000  -48573.925781  300.248566  535.212830   48.263813  876.908875  -46830.019531  -1330.520264
  451.000000  8983.795898  -67638.859375  -58552.679688  9937.355469  -48615.324219  297.642181  722.298889   48.152328  878.939148  -46875.445312  1562.952881
  452.000000  8855.312500  -67465.390625  -58514.628906  10014.990234  -48499.640625  299.967468  558.012939   48.233410  877.461609  -46756.832031  -485.889465
  453.000000  8540.531250  -67345.546875  -58705.367188  10153.077148  -48552.289062  304.103455  153.168961   48.174076  878.542358  -46811.625000  1034.425659
  454.000000  8994.957031  -67760.140625  -58668.980469  10024.480469  -48644.500000  300.251740  708.970032   48.113949  879.640259  -46906.007812  1879.474854
  455.000000  9053.880859  -67615.343750  -58458.742188  10025.734375  -48433.007812  300.289276  894.232239   48.145805  879.058228  -46693.363281  2013.649780
  456.000000  8777.625977  -67397.281250  -58511.128906  10113.591797  -48397.539062  302.920776  452.341705   48.183205  878.375916  -46656.542969  1319.843018
  457.000000  8694.396484  -67313.835938  -58520.675781  10173.731445  -48346.945312  304.722076  328.997589   48.343887  875.456421  -46600.144531  2674.641357
  458.000000  8786.073242  -67283.843750  -58399.410156  9945.603516  -48453.804688  297.889221  511.157135   48.214458  877.806519  -46711.679688  714.073486
  459.000000  8688.255859  -67435.078125  -58648.863281  10249.328125  -48399.535156  306.986328  353.593140   48.153275  878.921875  -46659.621094  2554.245605
  460.000000  9182.632812  -67838.500000  -58553.433594  10082.657227  -48470.777344  301.994232  878.153503   48.195965  878.143372  -46729.320312  -1865.586060
  461.000000  8987.443359  -67409.015625  -58309.664062  10077.291016  -48232.375000  301.833496  797.906921   48.172077  878.578796  -46491.781250  972.095764
  462.000000  8838.308594  -67307.562500  -58364.398438  9858.900391  -48505.500000  295.292297  578.238464   48.298199  876.284546  -46760.351562  -1778.537476
  463.000000  8887.484375  -67569.609375  -58574.609375  10000.543945  -48574.066406  299.534790  576.751892   48.170952  878.599365  -46833.515625  1122.089111
  464.000000  8943.583008  -67542.734375  -58501.769531  10027.170898  -48474.597656  300.332306  649.769958   48.169533  878.625244  -46734.097656  970.805908
  465.000000  8863.285156  -67371.796875  -58411.429688  9918.152344  -48493.277344  297.067017  601.170654   48.150806  878.966919  -46753.453125  -232.175507
  466.000000  8902.456055  -67508.578125  -58501.914062  9946.789062  -48555.125000  297.924744  622.521179   48.171776  878.584290  -46814.542969  2404.290527
  467.000000  8966.250000  -67510.843750  -58435.671875  9864.273438  -48571.398438  295.453247  726.400940   48.151894  878.947083  -46831.535156  1790.972778
  468.000000  8951.060547  -67681.296875  -58631.109375  10040.257812  -48590.851562  300.724304  620.079956   48.213699  877.820374  -46848.753906  117.787148
  469.000000  8916.750000  -67474.156250  -58456.355469  9844.503906  -48611.851562  294.861115  727.724609   48.201279  878.046570  -46870.203125  694.026123
  470.000000  8976.867188  -67840.375000  -58764.105469  10198.230469  -48565.875000  305.455872  562.548157   48.081551  880.232971  -46828.554688  -552.072998
  471.000000  8819.182617  -67627.390625  -58713.835938  10206.806641  -48507.031250  305.712738  460.130157   48.256405  877.043518  -46763.390625  2451.342041
  472.000000  8813.337891  -67480.609375  -58564.921875  10019.558594  -48545.363281  300.104309  516.012878   48.179703  878.439758  -46804.496094  1543.713501
  473.000000  8671.972656  -67455.414062  -58678.332031  10125.969727  -48552.363281  303.291534  314.532318   48.153812  878.912048  -46812.429688  -1019.865662
  474.000000  8989.063477  -67716.906250  -58630.429688  10084.355469  -48546.074219  302.045105  676.126465   48.207882  877.926270  -46804.187500  -1076.749878
  475.000000  8904.384766  -67520.437500  -58518.703125  10079.865234  -48438.835938  301.910614  572.832397   48.225819  877.599731  -46696.300781  233.146667
  476.000000  8586.673828  -67255.671875  -58567.453125  10236.205078  -48331.250000  306.593262  210.032959   48.320507  875.880005  -46585.292969  2216.036865
  477.000000  8866.345703  -67565.992188  -58607.324219  10070.474609  -48536.851562  301.629333  552.713318   48.183559  878.369446  -46795.843750  673.935608
  478.000000  8857.607422  -67673.179688  -58726.460938  10039.785156  -48686.675781  300.710144  464.387848   48.118443  879.558105  -46948.019531  1071.383667
  479.000000  9022.562500  -67811.484375  -58689.976562  10102.419922  -48587.554688  302.586151  675.593750   48.194527  878.169556  -46846.148438  358.829285
  480.000000  8778.750000  -67205.390625  -58314.554688  9717.139648  -48597.414062  291.046295  585.023743   48.204056  877.995972  -46855.664062  717.192749
  481.000000  8900.929688  -67307.703125  -58308.058594  9734.463867  -48573.593750  291.565186  692.426331   48.179436  878.444641  -46832.734375  1350.856567
  482.000000  8937.705078  -67666.171875  -58634.238281  10046.703125  -48587.535156  300.917328  652.090820   48.064594  880.543518  -46850.824219  378.035339
  483.000000  8702.185547  -67246.734375  -58447.332031  9915.404297  -48531.929688  296.984711  442.306244   48.204090  877.995361  -46790.179688  669.136780
  484.000000  8873.723633  -67429.453125  -58454.757812  9829.951172  -48624.804688  294.425232  544.244690   48.242065  877.304199  -46881.683594  -703.150635
  485.000000  8967.156250  -67615.187500  -58539.335938  10027.789062  -48511.546875  300.350830  654.802795   48.095608  879.975708  -46773.714844  1101.366821
  486.000000  8669.931641  -67253.187500  -58490.019531  9935.901367  -48554.117188  297.598633  359.315643   48.028854  881.198730  -46818.699219  -2227.998047
  487.000000  8960.825195  -67795.203125  -58736.625000  10150.892578  -48585.734375  304.037994  551.336670   48.129803  879.350525  -46846.667969  1070.042725
  488.000000  8814.765625  -67501.234375  -58577.871094  10052.612305  -48525.257812  301.094330  566.279480   48.080284  880.256165  -46787.980469  2255.267334
  489.000000  8857.246094  -67659.031250  -58694.054688  10077.575195  -48616.480469  301.842010  487.862213   48.143951  879.092102  -46876.902344  -820.052368
  490.000000  9171.781250  -67695.390625  -58432.886719  9790.767578  -48642.117188  293.251587  874.923401   48.280148  876.612183  -46897.617188  2052.389404
  491.000000  8946.667969  -67713.671875  -58672.277344  10088.203125  -48584.074219  302.160339  569.137634   48.274750  876.710205  -46839.769531   30.753420
  492.000000  8936.615234  -67682.117188  -58645.652344  10161.781250  -48483.871094  304.364105  577.326965   48.231514  877.496094  -46741.128906  1764.584839
  493.000000  8852.794922  -67668.031250  -58717.175781  10123.250000  -48593.925781  303.210052  480.235016   48.206375  877.953735  -46852.093750  -870.176208
  494.000000  8879.342773  -67341.687500  -58366.937500  9687.255859  -48679.679688  290.151245  594.947693   48.222698  877.656555  -46937.257812  -300.291199
  495.000000  8997.833008  -67876.656250  -58780.007812  10230.446289  -48549.562500  306.420776  632.626160   48.150139  878.979126  -46809.761719  1464.175293
  496.000000  9047.193359  -67854.062500  -58704.144531  10179.988281  -48524.156250  304.909485  708.444641   48.215820  877.781738  -46781.984375  1253.213745
  497.000000  8762.595703  -67464.085938  -58600.343750  10082.449219  -48517.894531  301.988007  438.228973   48.177940  878.471863  -46777.089844  -992.034119
  498.000000  9088.974609  -67838.906250  -58650.214844  10113.378906  -48536.835938  302.914398  791.507568   48.084019  880.187805  -46799.425781  -393.738770
  499.000000  8523.945312  -67086.062500  -58469.722656  9993.621094  -48476.101562  299.327423  241.593918   48.197975  878.106750  -46734.574219  2282.847900
  500.000000  9180.509766  -67768.750000  -58488.058594  9898.166992  -48589.890625  296.468414  879.735779   48.248718  877.183228  -46846.527344  2165.777588
  501.000000  8764.372070  -67348.796875  -58482.757812  9901.052734  -48581.703125  296.554840  482.242920   48.143097  879.107666  -46842.156250  1917.735840
  502.000000  8887.620117  -67647.531250  -58661.984375  10044.994141  -48616.992188  300.866150  518.662476   48.161797  878.766357  -46876.769531  620.684753
  503.000000  8779.534180  -67449.234375  -58571.207031  10169.101562  -48402.105469  304.583405  439.363678   48.247749  877.200867  -46658.777344  2671.545410
  504.000000  8789.113281  -67345.468750  -58464.734375  9966.968750  -48497.765625  298.529144  501.438721   48.227791  877.563843  -46755.160156  634.097717
  505.000000  8831.427734  -67445.437500  -58513.964844  10142.255859  -48371.710938  303.779327  588.013245   48.100468  879.886780  -46633.707031  776.782654
  506.000000  8720.007812  -67291.750000  -58473.910156  9928.302734  -48545.609375  297.371033  453.152863   48.140656  879.152283  -46806.152344  137.940186
  507.000000  8936.213867  -67507.648438  -58469.210938  9888.304688  -48580.906250  296.173004  582.638123   48.170677  878.604370  -46840.363281  849.501526
  508.000000  9025.354492  -67816.093750  -58696.890625  10055.149414  -48641.742188  301.170319  708.783203   48.079567  880.269287  -46904.492188  300.640533
  509.000000  8904.353516  -67641.687500  -58642.285156  10179.300781  -48462.984375  304.888885  576.014465   48.202702  878.020630  -46721.285156  1145.962402
  510.000000  8807.824219  -67427.968750  -58525.453125  10017.983398  -48507.468750  300.057129  511.895996   48.192242  878.211182  -46766.148438  1189.160156
  511.000000  8748.525391  -67462.187500  -58615.753906  9901.964844  -48713.789062  296.582153  515.249756   48.116089  879.601135  -46975.218750  1995.470093
  512.000000  9002.081055  -67681.750000  -58578.031250  9885.778320  -48692.253906  296.097351  768.928528   48.135971  879.237854  -46952.964844  1147.976440
  513.000000  8650.667969  -67431.109375  -58674.632812  10038.974609  -48635.656250  300.685852  336.824799   48.095058  879.985779  -46897.847656  891.767456
  514.000000  9068.025391  -67606.859375  -58453.878906  9923.006836  -48530.871094  297.212402  807.278625   48.092701  880.028870  -46793.144531  222.124329
  515.000000  8930.200195  -67561.250000  -58532.976562  10051.179688  -48481.796875  301.051422  586.489136   48.239697  877.347290  -46738.761719  2313.126465
  516.000000  8830.685547  -67402.906250  -58472.937500  9936.345703  -48536.593750  297.611938  581.342407   48.147926  879.019531  -46796.875000  -28.325279
  517.000000  9060.531250  -67568.085938  -58404.773438  9875.417969  -48529.355469  295.787048  825.968567   48.188946  878.271240  -46788.152344  2572.677246
  518.000000  8920.145508  -67444.164062  -58418.531250  9875.666016  -48542.867188  295.794464  685.145752   48.169655  878.622986  -46802.363281  504.937836
  519.000000  8914.530273  -67610.945312  -58597.425781  10078.382812  -48519.042969  301.866211  588.616943   48.170708  878.603821  -46778.500000  1138.216797
  520.000000  8745.236328  -67449.687500  -58604.437500  10081.931641  -48522.507812  301.972504  430.726959   48.247314  877.208740  -46779.195312  -11.706438
  521.000000  9218.857422  -67775.281250  -58465.175781  9880.098633  -48585.078125  295.927216  985.367493   48.228424  877.552368  -46842.449219  550.024780
  522.000000  8786.425781  -67220.593750  -58337.531250  9859.626953  -48477.906250  295.314056  656.969360   48.062969  880.573303  -46741.253906  -584.661133
  523.000000  8803.607422  -67411.421875  -58516.753906  10000.919922  -48515.835938  299.546051  487.158234   48.195641  878.149292  -46774.390625  -157.619415
  524.000000  9028.286133  -67664.109375  -58531.710938  9924.291016  -48607.421875  297.250885  665.318359   48.255516  877.059631  -46863.812500  829.575623
  525.000000  9125.263672  -67727.750000  -58496.484375  9916.344727  -48580.140625  297.012878  822.434753   48.298588  876.277527  -46834.976562  1088.799072
  526.000000  9068.843750  -67721.937500  -58542.089844  10049.738281  -48492.351562  301.008240  769.724426   48.191525  878.224243  -46751.054688  2493.141846
  527.000000  9104.852539  -67789.976562  -58584.300781  10008.466797  -48575.835938  299.772095  821.707520   48.128475  879.374756  -46836.816406  369.052002
  528.000000  8812.972656  -67501.929688  -58594.457031  10085.583984  -48508.875000  302.081909  441.474579   48.291759  876.401428  -46763.957031  2490.766357
  529.000000  8871.973633  -67533.234375  -58566.652344  9984.845703  -48581.804688  299.064606  640.700012   48.117630  879.572937  -46843.179688  2972.620850
  530.000000  8819.855469  -67410.343750  -58493.640625  10035.800781  -48457.839844  300.590790  510.303589   48.242130  877.303040  -46714.714844  -825.317200
  531.000000  8950.884766  -67556.781250  -58499.695312  9928.810547  -48570.882812  297.386230  591.893616   48.278851  876.635742  -46826.429688  808.557556
  532.000000  8988.300781  -67559.671875  -58483.140625  9880.835938  -48602.304688  295.949310  724.890137   48.143768  879.095398  -46862.734375  3250.699219
  533.000000  9091.404297  -67858.328125  -58670.625000  10173.892578  -48496.734375  304.726898  728.168945   48.341629  875.497314  -46750.015625  1275.354492
  534.000000  8668.023438  -67554.507812  -58789.667969  10303.626953  -48486.039062  308.612671  301.118164   48.202087  878.031799  -46744.363281  1056.035278
  535.000000  8848.607422  -67656.695312  -58708.804688  10086.972656  -48621.832031  302.123474  431.062958   48.235561  877.422485  -46878.945312  -20.441221
  536.000000  9177.785156  -67940.562500  -58671.812500  10057.732422  -48614.078125  301.247650  830.456055   48.195312  878.155273  -46872.644531  1623.867920
  537.000000  8943.429688  -67709.359375  -58670.812500  10110.069336  -48560.742188  302.815277  604.735657   48.212124  877.849060  -46818.703125  1257.299927
  538.000000  9100.857422  -67798.437500  -58598.058594  9825.133789  -48772.925781  294.280945  807.538086   48.043011  880.939087  -47036.996094  -403.576477
  539.000000  8775.741211  -67483.875000  -58614.300781  10059.916992  -48554.382812  301.313110  484.125488   48.063000  880.572693  -46817.730469  -78.277985
  540.000000  8827.408203  -67330.312500  -58412.226562  9827.253906  -48584.972656  294.344421  640.555359   48.108974  879.731201  -46846.660156  2337.435791
  541.000000  9005.019531  -67686.687500  -58574.937500  9939.544922  -48635.390625  297.707764  703.693542   48.058231  880.660095  -46898.910156  514.543518
  542.000000  8877.353516  -67552.734375  -58571.390625  9998.939453  -48572.453125  299.486725  577.171143   48.133190  879.288635  -46833.265625  1519.119385
  543.000000  8995.951172  -67775.359375  -58677.007812  10098.835938  -48578.171875  302.478821  683.342957   48.167599  878.660522  -46837.742188  180.004364
  544.000000  8935.563477  -67829.851562  -58796.539062  10129.434570  -48667.105469  303.395294  538.934570   48.157734  878.840515  -46927.031250  1851.231445
  545.000000  9007.061523  -67537.375000  -58430.703125  9946.462891  -48484.242188  297.914948  775.161804   48.207844  877.927002  -46742.355469  -1500.951050
  546.000000  8919.197266  -67313.984375  -58289.863281  9826.967773  -48462.894531  294.335846  780.321472   48.099674  879.901306  -46724.917969   28.223251
  547.000000  8967.054688  -67878.203125  -58801.332031  10144.434570  -48656.898438  303.844574  521.408386   48.220295  877.700256  -46914.562500  -494.011841
  548.000000  8829.655273  -67571.640625  -58649.226562  10180.418945  -48468.808594  304.922363  461.863312   48.172684  878.567749  -46728.195312  1300.880005
  549.000000  8692.389648  -67436.265625  -58634.937500  10186.420898  -48448.515625  305.102142  313.502350   48.156502  878.862976  -46708.484375  -98.283554
  550.000000  9040.216797  -67683.218750  -58543.429688  9938.859375  -48604.570312  297.687225  737.272034   48.109047  879.729858  -46866.253906  1335.964111
  551.000000  9101.806641  -67805.609375  -58600.628906  9965.288086  -48635.339844  298.478821  803.043640   48.154903  878.892151  -46895.367188  -520.694580
  552.000000  8887.283203  -67565.875000  -58587.660156  10059.535156  -48528.125000  301.301697  484.503510   48.237808  877.381653  -46785.156250  993.451904
  553.000000  9015.967773  -67677.765625  -58568.511719  10002.162109  -48566.351562  299.583252  689.336853   48.263584  876.913025  -46822.453125  650.292419
  554.000000  8909.178711  -67623.945312  -58618.570312  9907.141602  -48711.429688  296.737213  566.336670   48.160713  878.786133  -46971.246094  2942.591064
  555.000000  8943.100586  -67639.968750  -58598.152344  9980.750000  -48617.402344  298.941925  614.107056   48.211140  877.866943  -46875.398438  1279.958374
  556.000000  9042.453125  -67770.562500  -58629.609375  10021.747070  -48607.863281  300.169861  815.292480   48.050274  880.805908  -46871.671875  -964.009583
  557.000000  8955.744141  -67640.234375  -58586.203125  9965.515625  -48620.687500  298.485626  589.391541   48.220928  877.688782  -46878.328125  1251.439209
  558.000000  9120.863281  -67919.296875  -58693.585938  10070.416016  -48623.171875  301.627594  797.982422   48.191921  878.217041  -46881.863281  1150.777954
  559.000000  9031.328125  -67803.703125  -58670.917969  10143.974609  -48526.945312  303.830811  724.273926   48.114536  879.629517  -46788.429688  694.737488
  560.000000  8936.007812  -67597.726562  -58575.945312  9947.690430  -48628.253906  297.951721  632.414124   48.207417  877.934753  -46886.382812  504.655273
  561.000000  8789.806641  -67462.210938  -58576.625000  10058.164062  -48518.460938  301.260620  422.106323   48.261185  876.956665  -46774.648438  2456.972656
  562.000000  8938.792969  -67501.640625  -58471.078125  9886.429688  -48584.648438  296.116852  720.233398   48.164165  878.723145  -46844.339844  1122.494751
  563.000000  8807.935547  -67279.664062  -58365.500000  9800.916016  -48564.585938  293.555573  546.827759   48.196648  878.130920  -46823.105469  -253.148895
  564.000000  9058.598633  -67720.765625  -58562.835938  9901.718750  -48661.117188  296.574799  790.775208   48.114300  879.633850  -46922.613281  1260.315674
  565.000000  8756.333984  -67533.718750  -58664.355469  10032.295898  -48632.058594  300.485809  303.764160   48.322723  875.839844  -46886.023438  722.774658
  566.000000  8901.927734  -67431.742188  -58427.976562  9967.494141  -48460.484375  298.544891  691.436462   48.180138  878.431824  -46719.601562  -914.481995
  567.000000  9132.566406  -67772.953125  -58547.933594  9928.457031  -48619.476562  297.375641  789.825012   48.178509  878.461548  -46878.652344  613.475586
  568.000000  8982.443359  -67699.578125  -58615.433594  10092.162109  -48523.273438  302.278931  675.580750   48.197918  878.107788  -46781.746094  -111.537132
  569.000000  8787.054688  -67387.328125  -58498.679688  9925.996094  -48572.683594  297.301941  427.722046   48.424953  873.990845  -46822.953125  288.913116
  570.000000  8911.689453  -67544.171875  -58535.835938  9956.051758  -48579.785156  298.202179  617.356750   48.104614  879.810974  -46841.628906  215.640045
  571.000000  9212.019531  -67605.250000  -58286.667969  9714.011719  -48572.656250  290.952606  994.298767   48.249531  877.168457  -46829.265625  126.656998
  572.000000  8782.720703  -67400.289062  -58522.773438  9983.880859  -48538.890625  299.035706  385.570892   48.275257  876.700989  -46794.570312  2020.457764
  573.000000  8891.166016  -67798.921875  -58811.191406  10231.417969  -48579.773438  306.449890  434.752533   48.246765  877.218750  -46836.480469  1913.892944
  574.000000  8866.003906  -67522.132812  -58559.800781  10011.293945  -48548.507812  299.856781  542.437073   48.184544  878.351501  -46807.464844  2322.501221
  575.000000  8701.716797  -67374.171875  -58574.253906  9996.835938  -48577.417969  299.423737  328.391571   48.111839  879.678833  -46839.000000  1943.089600
  576.000000  8817.379883  -67632.500000  -58718.328125  10133.596680  -48584.730469  303.519958  459.079956   48.166946  878.672424  -46844.324219  2157.524902
  577.000000  9055.595703  -67838.453125  -58686.933594  10197.924805  -48489.007812  305.446716  634.713440   48.224178  877.629578  -46746.531250  1220.046387
  578.000000  8948.753906  -67463.648438  -58430.707031  9822.444336  -48608.261719  294.200378  736.559387   48.108994  879.730835  -46869.949219  1841.761108
  579.000000  8940.281250  -67624.031250  -58580.101562  9990.064453  -48590.039062  299.220917  675.287354   48.177204  878.485291  -46849.261719  2205.916504
  580.000000  8953.429688  -67940.843750  -58894.007812  10350.853516  -48543.156250  310.027222  513.114075   48.155594  878.879517  -46803.160156  -1760.957275
  581.000000  8974.955078  -67454.828125  -58382.886719  9849.895508  -48532.992188  295.022583  771.669739   48.120403  879.522278  -46794.265625  2380.257568
  582.000000  8945.242188  -67696.484375  -58658.628906  10098.647461  -48559.980469  302.473175  600.424927   48.162544  878.752686  -46819.730469  -1317.882324
  583.000000  9018.289062  -67525.703125  -58403.824219  9912.297852  -48491.527344  296.891663  766.798157   48.106731  879.772217  -46753.296875  248.079926
  584.000000  8885.371094  -67588.781250  -58601.875000  9988.582031  -48613.292969  299.176514  617.094910   48.064701  880.541565  -46876.578125  -1013.553833
  585.000000  8793.398438  -67192.687500  -58288.578125  9796.031250  -48492.546875  293.409241  572.800232   48.137062  879.217896  -46753.218750  1050.467773
  586.000000  8828.941406  -67273.437500  -58350.800781  9822.443359  -48528.359375  294.200348  607.297363   48.076038  880.333923  -46791.234375  -460.105286
  587.000000  8824.391602  -67601.765625  -58669.000000  10116.727539  -48552.273438  303.014709  430.883881   48.071846  880.410706  -46815.300781  1010.612976
  588.000000  8946.004883  -67633.312500  -58590.011719  10005.958984  -48584.054688  299.696991  673.501892   48.153625  878.915466  -46844.128906  389.209839
  589.000000  8881.839844  -67396.515625  -58419.906250  9907.757812  -48512.148438  296.755676  675.672974   48.123402  879.467468  -46773.312500  2091.035156
  590.000000  8880.178711  -67655.640625  -58671.750000  10232.080078  -48439.671875  306.469696  526.911255   48.238281  877.373047  -46696.687500  -422.697327
  591.000000  9063.089844  -67820.906250  -58654.617188  10035.895508  -48618.722656  300.593628  783.193665   48.178368  878.464111  -46877.902344  1850.136230
  592.000000  9119.158203  -68076.359375  -58863.531250  10334.726562  -48528.804688  309.544189  652.236511   48.284256  876.537598  -46784.156250  282.974030
  593.000000  8850.218750  -67454.500000  -58507.531250  10018.192383  -48489.339844  300.063385  577.797180   48.257763  877.018799  -46745.652344  507.598297
  594.000000  8945.037109  -67721.125000  -58672.898438  10179.018555  -48493.878906  304.880432  505.119141   48.357796  875.204651  -46746.574219  3205.108887
  595.000000  8793.679688  -67555.851562  -58667.695312  10070.693359  -48597.000000  301.635895  468.685699   48.290524  876.423828  -46852.125000  1222.458862
  596.000000  8944.649414  -67727.210938  -58678.421875  10115.264648  -48563.156250  302.970886  554.517029   48.223507  877.641846  -46820.703125  2955.224365
  597.000000  8867.733398  -67510.812500  -58544.371094  9916.330078  -48628.039062  297.012421  607.504578   48.061653  880.597412  -46891.437500  -2149.012451
  598.000000  8807.589844  -67603.062500  -58699.121094  10014.111328  -48685.007812  299.941162  451.022705   48.136246  879.232788  -46945.710938  283.435486
  599.000000  8879.083984  -67661.687500  -58679.121094  10028.276367  -48650.843750  300.365417  548.249817   48.201145  878.049011  -46909.199219  800.063049
  600.000000  8777.988281  -67209.335938  -58339.851562  9814.250977  -48525.601562  293.954956  477.158844   48.230568  877.513306  -46782.894531  459.113403
  601.000000  9036.351562  -67486.632812  -58344.714844  9788.541016  -48556.171875  293.184906  796.445618   48.209229  877.901733  -46814.234375  1287.138428
  602.000000  8947.420898  -67715.859375  -58663.332031  10001.517578  -48661.812500  299.563965  602.577332   48.190643  878.240356  -46920.546875  2455.963623
  603.000000  8762.628906  -67314.062500  -58455.582031  9932.147461  -48523.433594  297.486176  503.203888   48.188122  878.286255  -46782.261719  936.731140
  604.000000  9046.744141  -67693.578125  -58557.300781  10001.275391  -48556.023438  299.556702  752.640930   48.099094  879.911926  -46818.066406  -287.533997
  605.000000  8964.560547  -67829.859375  -58762.843750  10086.337891  -48676.507812  302.104462  528.368896   48.207085  877.940796  -46934.648438  -570.309570
  606.000000  8745.554688  -67262.093750  -58417.804688  9865.160156  -48552.644531  295.479797  477.049652   48.168434  878.645264  -46812.183594  1519.211182
  607.000000  8872.240234  -67433.453125  -58452.921875  9821.822266  -48631.101562  294.181732  598.412170   48.302376  876.208801  -46885.800781  -30.365179
  608.000000  8986.202148  -67785.781250  -58700.636719  10084.544922  -48616.093750  302.050781  644.608215   48.239059  877.358887  -46873.082031  1067.685303
  609.000000  9126.621094  -67759.687500  -58528.632812  9971.839844  -48556.792969  298.675049  849.278809   48.005894  881.620239  -46822.203125  1708.389771
  610.000000  8965.400391  -67589.976562  -58511.718750  9979.154297  -48532.562500  298.894135  645.491333   48.227436  877.570312  -46789.968750  1004.517029
  611.000000  8770.402344  -67523.289062  -58658.460938  10022.992188  -48635.468750  300.207153  439.380157   48.055641  880.707581  -46899.082031  1053.890625
  612.000000  8952.574219  -67576.109375  -58529.750000  9979.757812  -48549.992188  298.912201  655.506226   48.116314  879.597046  -46811.414062  1013.245178
  613.000000  9025.974609  -68001.171875  -58878.164062  10234.259766  -48643.906250  306.535004  595.153320   48.196308  878.137085  -46902.437500  508.298523
  614.000000  8995.443359  -67627.851562  -58534.335938  9926.474609  -48607.859375  297.316284  679.163147   48.246025  877.232178  -46864.593750  -159.134583
  615.000000  8867.395508  -67545.640625  -58584.117188  10087.841797  -48496.273438  302.149506  560.248474   48.147083  879.034912  -46756.582031  243.158417
  616.000000  8918.421875  -67700.296875  -58682.683594  10150.152344  -48532.531250  304.015839  614.443970   48.093800  880.008789  -46794.765625  -1224.129150
  617.000000  8954.748047  -67530.937500  -58473.082031  9844.869141  -48628.210938  294.872040  644.770020   48.290508  876.424133  -46883.339844  1376.815430
  618.000000  8610.802734  -67036.531250  -58326.476562  9810.707031  -48515.769531  293.848816  411.601318   48.089569  880.086182  -46778.156250    9.927464
  619.000000  8975.656250  -67538.789062  -58464.425781  9939.303711  -48525.121094  297.700531  675.166077   48.135025  879.255127  -46785.867188  870.592957
  620.000000  8933.715820  -67599.921875  -58561.113281  10114.598633  -48446.515625  302.950928  582.019714   48.268047  876.831970  -46702.453125  2866.352295
  621.000000  8976.455078  -67729.281250  -58656.406250  10095.974609  -48560.429688  302.393127  609.838684   48.207199  877.938721  -46818.566406  2639.683594
  622.000000  9130.826172  -67557.343750  -58317.460938  9804.259766  -48513.203125  293.655701  922.384766   48.224304  877.627319  -46770.722656  779.623169
  623.000000  8713.834961  -67427.101562  -58613.062500  9977.956055  -48635.105469  298.858246  394.537354   48.108746  879.735413  -46896.800781  774.390625
  624.000000  8757.720703  -67455.781250  -58600.417969  10094.791016  -48505.625000  302.357666  399.295319   48.120960  879.512085  -46766.878906  1260.930298
  625.000000  8871.527344  -67592.015625  -58623.566406  10079.755859  -48543.812500  301.907318  546.648560   48.135609  879.244446  -46804.535156  -1609.931152
  626.000000  9081.724609  -67760.625000  -58583.171875  10113.625977  -48469.546875  302.921814  806.267029   48.143932  879.092407  -46729.968750  -655.711426
  627.000000  8971.736328  -67635.460938  -58566.828125  9966.603516  -48600.226562  298.518219  649.354919   48.320713  875.876282  -46854.261719  892.331482
  628.000000  8889.125000  -67676.406250  -58688.632812  10149.447266  -48539.187500  303.994720  492.807404   48.249599  877.167236  -46795.792969  1924.479248
  629.000000  8893.113281  -67466.343750  -58469.859375  9979.604492  -48490.253906  298.907593  627.746887   48.183338  878.373474  -46749.253906  -2652.338623
  630.000000  8867.615234  -67733.421875  -58768.343750  10207.172852  -48561.171875  305.723694  538.466248   48.248283  877.191162  -46817.824219  -1817.759277
  631.000000  8902.630859  -67642.250000  -58635.125000  10085.359375  -48549.765625  302.075165  539.316772   48.248459  877.187927  -46806.414062  556.997986
  632.000000  8865.039062  -67454.875000  -58494.910156  9950.191406  -48544.718750  298.026642  569.953430   48.323055  875.833801  -46798.671875  1219.460449
  633.000000  8867.249023  -67732.945312  -58770.472656  10175.127930  -48595.343750  304.763916  440.745087   48.142948  879.110413  -46855.804688  -689.919800
  634.000000  8676.006836  -67490.437500  -58720.164062  10101.307617  -48618.855469  302.552856  231.303329   48.227802  877.563660  -46876.250000  532.605957
  635.000000  9089.455078  -67719.531250  -58525.234375  10016.081055  -48509.152344  300.000153  763.088074   48.250492  877.151001  -46765.726562  -665.667053
  636.000000  9203.681641  -67913.046875  -58608.515625  10092.193359  -48516.320312  302.279846  888.042908   48.215603  877.785706  -46774.156250  -414.801147
  637.000000  9062.119141  -67624.281250  -58473.695312  9920.587891  -48553.109375  297.139954  838.104675   48.168518  878.643738  -46812.644531  -186.380417
  638.000000  8892.108398  -67441.437500  -58459.257812  9858.049805  -48601.207031  295.266815  585.268372   48.058262  880.659546  -46864.726562  -1364.049072
  639.000000  8911.109375  -67617.250000  -58600.601562  10108.357422  -48492.242188  302.764008  531.373718   48.195072  878.159607  -46750.816406  -892.375305
  640.000000  8879.310547  -67654.140625  -58676.886719  10116.268555  -48560.617188  303.000946  609.783875   48.061703  880.596497  -46824.011719  112.763878
  641.000000  8889.723633  -67630.265625  -58646.492188  10140.220703  -48506.273438  303.718353  510.141022   48.114754  879.625549  -46767.750000  164.834763
  642.000000  8915.494141  -67773.171875  -58754.183594  10186.615234  -48567.570312  305.107971  534.670654   48.114849  879.623779  -46829.046875  1518.928711
  643.000000  9023.398438  -67792.578125  -58661.054688  9997.546875  -48663.507812  299.445007  602.374695   48.160725  878.785889  -46923.324219  -465.324677
  644.000000  8623.149414  -67429.335938  -58704.980469  10236.523438  -48468.457031  306.602814  190.818619   48.189274  878.265259  -46727.242188  1443.963623
  645.000000  8898.486328  -67310.375000  -58307.746094  9815.589844  -48492.156250  293.995056  722.373047   48.185345  878.336914  -46751.082031  2613.177979
  646.000000  9086.387695  -67906.531250  -58716.917969  10190.257812  -48526.660156  305.217072  665.749329   48.241051  877.322632  -46783.574219  -1368.320068
  647.000000  8872.080078  -67645.914062  -58679.574219  10214.800781  -48464.773438  305.952179  489.906525   48.286209  876.502136  -46720.054688  2048.633301
  648.000000  8855.534180  -67474.812500  -58516.839844  9927.201172  -48589.640625  297.338043  635.814941   47.998402  881.757812  -46855.324219  2877.270996
  649.000000  8990.476562  -67798.234375  -58722.496094  10126.394531  -48596.101562  303.304260  617.118225   48.237381  877.389404  -46853.148438  1941.052368
  650.000000  8953.273438  -67756.187500  -58703.261719  10082.748047  -48620.515625  301.996948  600.729187   48.329071  875.724792  -46874.250000  1991.128174
  651.000000  9014.906250  -67612.406250  -58495.203125  9831.591797  -48663.609375  294.474396  660.722351   48.398849  874.462219  -46914.820312  362.621368
  652.000000  9028.847656  -67631.593750  -58502.238281  9942.267578  -48559.968750  297.789307  704.711609   48.212326  877.845337  -46817.921875  2414.358643
  653.000000  8830.865234  -67064.000000  -58129.726562  9840.992188  -48288.734375  294.755920  664.844421   48.314224  875.993896  -46543.003906  -2202.116211
  654.000000  8779.779297  -67040.671875  -58153.128906  9784.416992  -48368.710938  293.061401  643.168945   48.168690  878.640625  -46628.242188  2195.076172
  655.000000  8742.255859  -67286.093750  -58440.921875  10106.021484  -48334.898438  302.694031  519.582703   48.246189  877.229187  -46591.628906  891.114258
  656.000000  8878.968750  -67410.812500  -58438.632812  10026.093750  -48412.539062  300.300049  615.299011   48.388363  874.651733  -46664.132812  1038.314697
  657.000000  9053.412109  -67623.921875  -58464.988281  10008.797852  -48456.191406  299.782013  795.763184   48.338375  875.556274  -46709.589844  597.682739
  658.000000  8976.073242  -67747.570312  -58671.605469  10068.025391  -48603.578125  301.555969  612.962952   48.239445  877.351868  -46860.550781  1359.540283
  659.000000  9034.726562  -67715.156250  -58585.773438  9979.998047  -48605.773438  298.919403  686.129578   48.191212  878.229980  -46864.488281  2800.997070
  660.000000  8781.099609  -67546.937500  -58672.628906  10141.124023  -48531.503906  303.745422  382.437286   48.029091  881.194397  -46796.078125  859.142029
  661.000000  8670.482422  -67340.976562  -58568.867188  10107.074219  -48461.792969  302.725555  379.903961   48.152355  878.938660  -46721.914062  -1660.912476
  662.000000  8851.427734  -67456.843750  -58506.863281  10060.646484  -48446.218750  301.334961  617.130554   48.162098  878.760864  -46705.984375  2267.921143
  663.000000  8737.147461  -67472.476562  -58636.882812  10118.636719  -48518.246094  303.071899  385.151764   48.187931  878.289734  -46777.078125  373.735870
  664.000000  8842.992188  -67432.578125  -58493.324219  9929.197266  -48564.125000  297.397827  513.555969   48.347694  875.387512  -46817.187500  -952.464783
  665.000000  8948.457031  -67518.406250  -58467.550781  9844.908203  -48622.640625  294.873199  692.112244   48.028400  881.207092  -46887.238281  -1011.756470
  666.000000  8980.429688  -67701.031250  -58619.613281  9994.599609  -48625.015625  299.356750  666.839417   48.134666  879.261658  -46885.773438  3229.549805
  667.000000  8872.660156  -67701.515625  -58732.679688  10102.671875  -48630.007812  302.593719  539.302795   48.088371  880.108154  -46892.437500  1309.110352
  668.000000  8893.882812  -67828.890625  -58839.777344  10243.886719  -48595.890625  306.823364  448.701691   48.190083  878.250549  -46854.648438  989.404602
  669.000000  8738.652344  -67557.171875  -58720.335938  10116.027344  -48604.308594  302.993744  401.409882   48.166607  878.678589  -46863.914062  1636.293091
  670.000000  9112.291016  -67929.539062  -58721.714844  10054.388672  -48667.328125  301.147552  741.525208   48.166893  878.673401  -46926.921875  -644.882996
  671.000000  8613.418945  -67246.000000  -58539.785156  10011.228516  -48528.554688  299.854797  291.084869   48.170593  878.605896  -46788.015625  1071.844482
  672.000000  8994.949219  -67629.921875  -58538.703125  9999.375000  -48539.328125  299.499786  644.846863   48.225735  877.601257  -46796.796875  -126.796791
  673.000000  9166.904297  -67769.250000  -58507.996094  9937.649414  -48570.347656  297.650970  873.291687   48.361832  875.131592  -46822.898438  -750.880554
  674.000000  8976.579102  -67494.296875  -58410.886719  9917.779297  -48493.109375  297.055847  760.002197   48.116013  879.602539  -46754.542969  -742.065247
  675.000000  9008.455078  -67780.953125  -58676.527344  10061.220703  -48615.304688  301.352173  711.951355   48.030724  881.164429  -46879.820312  1823.949585
  676.000000  8963.575195  -67864.117188  -58804.523438  10219.807617  -48584.714844  306.102142  498.612762   48.163437  878.736450  -46844.433594  823.526428
  677.000000  8781.601562  -67540.773438  -58665.503906  10056.259766  -48609.242188  301.203583  461.351562   48.121426  879.503601  -46870.480469  704.874023
  678.000000  8884.882812  -67536.765625  -58564.691406  10125.423828  -48439.265625  303.275177  551.595764   48.117237  879.580139  -46700.652344  1579.363770
  679.000000  9072.308594  -67612.796875  -58438.058594  9868.658203  -48569.398438  295.584564  763.988586   48.313656  876.004211  -46823.691406  2001.493652
  680.000000  9036.358398  -67796.515625  -58672.585938  10018.634766  -48653.953125  300.076630  689.023621   48.193672  878.185120  -46912.578125  2330.375244
  681.000000  8981.525391  -67580.500000  -58499.125000  9890.841797  -48608.281250  296.248993  665.899231   48.198040  878.105530  -46866.750000  2591.957764
  682.000000  8937.775391  -67582.171875  -58538.117188  9949.668945  -48588.449219  298.010986  542.759216   48.257286  877.027466  -46844.777344  1742.187378
  683.000000  8746.148438  -67200.257812  -58361.699219  9856.460938  -48505.238281  295.219238  502.936615   48.184513  878.352051  -46764.195312  333.927185
  684.000000  8734.068359  -67281.859375  -58445.156250  10034.630859  -48410.523438  300.555756  446.543365   48.262947  876.924622  -46666.648438  554.636658
  685.000000  8935.892578  -67479.203125  -58436.890625  9977.180664  -48459.710938  298.835022  686.593201   48.106503  879.776428  -46721.488281  1575.640259
  686.000000  9021.435547  -67696.359375  -58586.433594  10136.916992  -48449.515625  303.619415  748.834778   48.097496  879.941162  -46711.617188  1449.162842
  687.000000  9042.687500  -67757.875000  -58624.882812  10000.549805  -48624.332031  299.534973  681.119690   48.290058  876.432312  -46879.476562  -736.640442
  688.000000  8887.659180  -67647.468750  -58669.894531  10058.977539  -48610.917969  301.284973  516.436584   48.226917  877.579773  -46868.343750  -413.051147
  689.000000  8853.790039  -67523.312500  -58571.281250  10064.117188  -48507.164062  301.438934  518.500305   48.207199  877.938721  -46765.300781  532.142517
  690.000000  9003.978516  -67556.921875  -58459.054688  9856.597656  -48602.457031  295.223328  732.482422   48.160480  878.790344  -46862.281250  783.039734
  691.000000  9018.451172  -67745.390625  -58626.101562  10074.609375  -48551.492188  301.753174  644.106018   48.252262  877.118774  -46808.000000  -1757.985962
  692.000000  8804.578125  -67410.828125  -58507.785156  10004.354492  -48503.429688  299.648926  528.387024   48.147018  879.036072  -46763.742188  237.343002
  693.000000  8920.769531  -67529.289062  -58504.746094  9963.937500  -48540.808594  298.438354  657.860474   48.109985  879.712708  -46802.457031  1990.943970
  694.000000  9132.806641  -67843.953125  -58603.195312  10024.115234  -48579.078125  300.240784  814.908264   48.057098  880.680847  -46842.640625  2019.822632
  695.000000  8865.820312  -67561.109375  -58589.804688  10064.506836  -48525.296875  301.450592  539.994568   48.237438  877.388367  -46782.343750  676.547607
  696.000000  8890.919922  -67809.203125  -58825.996094  10189.399414  -48636.597656  305.191345  440.834259   48.223412  877.643555  -46894.148438  -2691.002930
  697.000000  8730.602539  -67452.859375  -58620.265625  10093.562500  -48526.703125  302.320862  386.880463   48.157509  878.844604  -46786.636719  1954.576294
  698.000000  8949.390625  -67430.734375  -58379.621094  9859.488281  -48520.132812  295.309906  717.074646   48.119362  879.541321  -46781.445312  -62.468636
  699.000000  8911.376953  -67584.312500  -58575.820312  10085.876953  -48489.945312  302.090668  584.648315   48.217602  877.749329  -46747.707031  3411.766113
  700.000000  8692.866211  -67095.203125  -58296.910156  9937.614258  -48359.296875  297.649933  477.814209   48.263657  876.911743  -46615.394531  2067.978516
  701.000000  8904.174805  -67276.593750  -58270.324219  9810.972656  -48459.351562  293.856781  773.224426   48.011692  881.513733  -46724.554688  -419.295807
  702.000000  8597.707031  -67102.140625  -58406.503906  9911.132812  -48495.371094  296.856750  351.411591   48.169266  878.630066  -46754.878906  868.268433
  703.000000  8752.660156  -67505.828125  -58658.308594  10216.142578  -48442.164062  305.992371  310.000092   48.246849  877.217224  -46698.867188  1892.141479
  704.000000  8931.256836  -67667.382812  -58634.566406  10042.563477  -48592.003906  300.793365  618.420959   48.109520  879.721252  -46853.671875  1387.716553
  705.000000  8901.710938  -67473.453125  -58478.898438  10008.899414  -48470.000000  299.785065  589.708435   48.274021  876.723450  -46725.722656  1390.946899
  706.000000  8789.173828  -67188.078125  -58298.453125  9766.579102  -48531.875000  292.527100  561.871582   48.176361  878.500671  -46791.128906  910.327942
  707.000000  8960.990234  -67718.312500  -58661.386719  10031.706055  -48629.679688  300.468140  663.030029   48.010586  881.534058  -46894.921875  -422.137817
  708.000000  9179.433594  -67821.015625  -58544.808594  9944.301758  -48600.507812  297.850220  969.601868   48.029987  881.177979  -46865.046875  1742.720825
  709.000000  8741.601562  -67201.750000  -58357.472656  9906.469727  -48451.003906  296.717102  574.549255   48.106647  879.773743  -46712.773438   98.537872
  710.000000  8608.016602  -67331.625000  -58622.632812  10203.796875  -48418.835938  305.622589  293.280396   48.207542  877.932434  -46676.960938  1288.637451
  711.000000  8898.816406  -67396.921875  -58397.179688  9990.054688  -48407.125000  299.220612  624.613342   48.073910  880.372864  -46670.078125  665.359375
  712.000000  8855.393555  -67400.187500  -58431.628906  9928.144531  -48503.484375  297.366302  672.602356   48.181664  878.403992  -46762.542969  1330.728516
  713.000000  8781.502930  -67305.437500  -58422.238281  9936.592773  -48485.644531  297.619324  459.528717   48.172134  878.577759  -46745.050781  -439.659393
  714.000000  8998.906250  -67494.906250  -58391.066406  9813.465820  -48577.601562  293.931458  781.317688   48.156315  878.866394  -46837.578125  2331.187012
  715.000000  8857.719727  -67309.382812  -58353.816406  9910.263672  -48443.554688  296.830719  576.396545   48.335045  875.616577  -46697.074219  -1415.761353
  716.000000  9046.554688  -67634.406250  -58485.792969  9956.597656  -48529.195312  298.218506  838.279846   48.116024  879.602295  -46790.628906  -115.568626
  717.000000  9028.205078  -67599.671875  -58469.007812  9859.520508  -48609.488281  295.310883  782.328613   48.234379  877.444031  -46866.644531  623.775024
  718.000000  8916.091797  -67658.882812  -58633.628906  10050.902344  -48582.726562  301.043121  567.887451   48.187031  878.306152  -46841.593750  -52.972076
  719.000000  8823.163086  -67509.710938  -58591.777344  9990.597656  -48601.179688  299.236877  498.941254   48.200397  878.062622  -46859.562500  3764.949951
  720.000000  9030.875000  -67722.109375  -58584.722656  10153.837891  -48430.882812  304.126221  738.262207   48.211227  877.865356  -46688.875000  124.637085
  721.000000  9020.109375  -67581.242188  -58459.488281  9808.925781  -48650.562500  293.795471  822.655457   48.075233  880.348633  -46913.468750  -19.149208
  722.000000  8625.105469  -67312.546875  -58599.015625  10067.140625  -48531.875000  301.529480  272.450165   48.236946  877.397278  -46788.937500   82.286903
  723.000000  8806.642578  -67234.093750  -58318.015625  9772.951172  -48545.062500  292.717957  666.455322   48.068047  880.480286  -46808.226562  329.716827
  724.000000  8701.880859  -67268.421875  -58466.570312  10038.052734  -48428.515625  300.658234  393.934662   48.137352  879.212585  -46689.175781  -319.085663
  725.000000  8806.778320  -67369.750000  -58460.621094  9948.287109  -48512.335938  297.969604  525.600769   48.096516  879.959106  -46774.472656  1743.530640
  726.000000  8902.103516  -67539.750000  -58543.085938  10085.512695  -48457.574219  302.079773  703.304871   48.089256  880.091919  -46719.972656  1183.152954
  727.000000  8907.722656  -67625.890625  -58609.496094  10062.568359  -48546.929688  301.392548  510.213104   48.270771  876.782471  -46802.769531  715.174255
  728.000000  8687.334961  -67427.054688  -58633.484375  10154.308594  -48479.175781  304.140320  324.691498   48.246758  877.218872  -46735.882812  -1152.227783
  729.000000  8846.152344  -67392.890625  -58451.785156  9905.154297  -48546.632812  296.677704  628.046631   48.095425  879.979065  -46808.808594  975.457092
  730.000000  8813.564453  -67368.843750  -58457.312500  9870.384766  -48586.929688  295.636292  533.088318   48.121368  879.504639  -46848.167969  2298.498291
  731.000000  8810.715820  -67494.281250  -58583.253906  10000.718750  -48582.535156  299.540039  498.140015   48.157345  878.847595  -46842.472656  325.765289
  732.000000  9135.557617  -67907.140625  -58671.492188  10101.691406  -48569.800781  302.564331  878.306702   48.075581  880.342285  -46832.695312  1040.601440
  733.000000  8791.074219  -67411.203125  -58525.625000  9907.533203  -48618.093750  296.748932  504.652740   48.151478  878.954651  -46878.246094  1346.829468
  734.000000  9079.240234  -67629.375000  -58449.464844  9981.287109  -48468.179688  298.958008  820.138000   48.125759  879.424377  -46729.261719  -1046.747559
  735.000000  8752.178711  -67305.085938  -58451.886719  9994.644531  -48457.242188  299.358093  477.342438   48.250492  877.151001  -46713.816406  -1160.601318
  736.000000  8841.818359  -67489.921875  -58547.175781  9993.541992  -48553.632812  299.325073  572.031128   48.070911  880.427795  -46816.695312  2024.577881
  737.000000  8858.148438  -67427.867188  -58465.503906  10044.155273  -48421.347656  300.841034  638.873108   48.121357  879.504822  -46682.585938  432.311157
  738.000000  9158.673828  -67780.226562  -58515.425781  10000.361328  -48515.062500  299.529327  897.783508   48.115833  879.605835  -46776.500000  -1366.589111
  739.000000  8990.444336  -67874.281250  -58782.480469  10121.786133  -48660.695312  303.166229  585.694397   48.065067  880.534851  -46923.968750  246.417816
  740.000000  8721.164062  -67262.218750  -58435.808594  9949.130859  -48486.679688  297.994873  481.677368   48.229118  877.539734  -46744.023438  244.985138
  741.000000  8964.831055  -67531.656250  -58457.847656  10061.217773  -48396.628906  301.352081  680.440308   48.180508  878.425110  -46655.730469  -316.568176
  742.000000  8869.746094  -67432.210938  -58449.406250  9982.882812  -48466.523438  299.005798  579.267029   48.185760  878.329346  -46725.437500  1926.828857
  743.000000  8868.961914  -67479.265625  -58495.007812  10070.424805  -48424.582031  301.627838  591.742493   48.154953  878.891235  -46684.609375  -123.460304
  744.000000  9112.794922  -67931.609375  -58723.597656  10167.475586  -48556.121094  304.534698  761.562988   48.118568  879.555786  -46817.460938  -469.799561
  745.000000  9198.333984  -67609.734375  -58308.023438  9846.636719  -48461.386719  294.924988  948.762024   48.214123  877.812622  -46719.273438  2474.299316
  746.000000  8792.210938  -67454.437500  -58573.378906  9965.935547  -48607.445312  298.498199  483.992401   48.110950  879.695068  -46869.062500  -1760.902588
  747.000000  8991.251953  -67658.281250  -58573.300781  9951.966797  -48621.335938  298.079803  645.973083   48.155914  878.873718  -46881.328125  1364.405273
  748.000000  8811.994141  -67527.140625  -58624.117188  10105.153320  -48518.964844  302.668030  425.173676   48.260757  876.964417  -46775.167969  2948.801025
  749.000000  8571.599609  -67381.304688  -58712.382812  10213.847656  -48498.535156  305.923615  204.702957   48.260368  876.971497  -46754.750000  1138.918091
  750.000000  9181.484375  -67888.562500  -58614.550781  9919.662109  -48694.890625  297.112213  905.202332   48.099136  879.911133  -46956.933594  -328.450104
  751.000000  8853.238281  -67618.343750  -58663.609375  10080.666992  -48582.941406  301.934631  556.990051   47.984135  882.020020  -46849.140625  149.830948
  752.000000  8761.337891  -67496.281250  -58630.867188  10056.788086  -48574.078125  301.219391  418.106842   48.312759  876.020447  -46828.402344  2834.449707
  753.000000  8738.310547  -67547.453125  -58714.941406  10135.745117  -48579.195312  303.584320  449.436768   48.061749  880.595642  -46842.589844  341.246613
  754.000000  9087.198242  -67705.953125  -58517.320312  9918.975586  -48598.343750  297.091675  806.376282   48.152584  878.934509  -46858.453125   96.824127
  755.000000  8949.091797  -67760.437500  -58709.128906  10071.281250  -48637.847656  301.653503  544.057434   48.147320  879.030579  -46898.148438  -1240.519775
  756.000000  8776.003906  -67406.679688  -58535.000000  10122.208984  -48412.789062  303.178894  403.756927   48.230774  877.509583  -46670.074219  990.998047
  757.000000  8792.623047  -67465.414062  -58569.929688  10019.330078  -48550.601562  300.097473  468.308838   48.230358  877.517151  -46807.902344  1727.265625
  758.000000  9008.960938  -67775.234375  -58672.585938  10037.185547  -48635.398438  300.632263  599.813293   48.170261  878.611938  -46894.871094  -693.412720
  759.000000  9046.924805  -67603.000000  -58449.949219  10043.941406  -48406.007812  300.834656  800.568176   48.107677  879.754944  -46667.742188  1862.609741
  760.000000  8921.232422  -67482.609375  -58463.191406  9958.943359  -48504.250000  298.288788  686.057129   48.127434  879.393799  -46765.269531  -867.241638
  761.000000  8944.037109  -67426.531250  -58387.699219  9969.115234  -48418.585938  298.593445  742.719727   48.163971  878.726685  -46678.285156  2041.039673
  762.000000  9050.267578  -67661.421875  -58504.691406  9969.462891  -48535.226562  298.603851  766.680603   48.247742  877.200989  -46791.898438  -255.172211
  763.000000  9193.671875  -67924.406250  -58636.871094  10075.829102  -48561.042969  301.789703  853.060547   48.183056  878.378601  -46820.054688  -586.280762
  764.000000  8866.662109  -67446.187500  -58490.054688  10037.966797  -48452.085938  300.655670  582.581055   48.262058  876.940796  -46708.242188  -868.808167
  765.000000  8764.110352  -67626.148438  -58767.496094  10192.658203  -48574.835938  305.288971  363.138763   48.276451  876.679321  -46830.472656  670.520508
  766.000000  9091.400391  -67675.359375  -58493.839844  9909.245117  -48584.593750  296.800232  796.278137   48.366150  875.053467  -46836.988281  -308.170227
  767.000000  8902.787109  -67456.125000  -58456.289062  9968.224609  -48488.062500  298.566772  500.056427   48.373421  874.921936  -46740.195312  523.375488
  768.000000  8766.924805  -67756.093750  -58889.867188  10279.365234  -48610.500000  307.886017  255.437698   48.264610  876.894409  -46866.562500  1199.717407
  769.000000  8874.968750  -67370.765625  -58396.480469  9852.634766  -48543.843750  295.104645  594.526306   48.181992  878.398010  -46802.890625  -870.891907
  770.000000  8953.221680  -67768.812500  -58714.320312  10143.026367  -48571.292969  303.802399  648.745789   48.120396  879.522400  -46832.566406  2247.425537
  771.000000  9007.335938  -67877.656250  -58765.410156  10112.781250  -48652.628906  302.896515  598.543274   48.148125  879.015869  -46912.902344  1615.301636
  772.000000  9009.949219  -67606.843750  -58496.464844  9873.477539  -48622.988281  295.728912  755.844910   48.075695  880.340210  -46885.878906  2748.209961
  773.000000  9174.525391  -67803.992188  -58530.996094  9966.499023  -48564.496094  298.515076  890.494080   48.209396  877.898682  -46822.554688  -1445.872559
  774.000000  8602.199219  -67521.898438  -58815.320312  10271.737305  -48543.582031  307.657532  127.266235   48.159420  878.809692  -46803.445312  -119.836609
  775.000000  8873.250000  -67199.882812  -58229.812500  9728.310547  -48501.500000  291.380890  647.412903   48.231941  877.488342  -46758.742188  -1100.563843
  776.000000  8908.427734  -67722.390625  -58724.582031  10062.552734  -48662.031250  301.392059  535.520020   48.211094  877.867798  -46920.027344  158.878250
  777.000000  9048.109375  -67778.890625  -58632.367188  9956.499023  -48675.867188  298.215576  792.114502   48.048828  880.832458  -46939.726562  -748.026550
  778.000000  8847.697266  -67460.593750  -58519.050781  10181.529297  -48337.523438  304.955627  550.598938   48.146233  879.050415  -46597.863281  1107.996704
  779.000000  9007.570312  -67675.171875  -58558.652344  9946.042969  -48612.609375  297.902374  723.235352   48.122154  879.490295  -46873.820312  2530.255615
  780.000000  8854.378906  -67679.593750  -58717.714844  10106.087891  -48611.625000  302.696014  477.649323   48.302265  876.210815  -46866.328125  -341.562836
  781.000000  9014.146484  -67490.921875  -58364.351562  9779.611328  -48584.742188  292.917450  816.972412   48.111973  879.676392  -46846.320312  -785.228638
  782.000000  8982.705078  -67722.812500  -58633.746094  9948.137695  -48685.609375  297.965118  631.075195   48.162506  878.753418  -46945.363281  1773.475464
  783.000000  8972.896484  -67580.656250  -58508.730469  9914.642578  -48594.085938  296.961884  654.313171   48.213451  877.824890  -46851.996094  453.621460
  784.000000  8671.623047  -67445.812500  -58667.785156  10136.167969  -48531.617188  303.596985  337.139740   48.093334  880.017334  -46793.871094  -2256.044189
  785.000000  8714.536133  -67199.062500  -58384.289062  9924.057617  -48460.230469  297.243896  494.230591   48.030102  881.175842  -46724.765625  2656.953125
  786.000000  8521.160156  -66928.015625  -58296.914062  9792.183594  -48504.730469  293.294006  373.942261   48.101715  879.863953  -46766.679688  3623.751465
  787.000000  9000.427734  -67435.593750  -58330.410156  9805.975586  -48524.433594  293.707092  836.788391   48.092957  880.024231  -46786.699219  3389.983887
  788.000000  8790.539062  -67459.500000  -58555.187500  10057.955078  -48497.234375  301.254364  534.429260   48.130142  879.344299  -46758.156250  1628.647217
  789.000000  8824.012695  -67394.109375  -58472.171875  9987.707031  -48484.464844  299.150299  568.729736   48.203072  878.013916  -46742.750000  -579.018127
  790.000000  9039.427734  -67536.593750  -58398.269531  9782.964844  -48615.304688  293.017883  830.036621   48.149345  878.993591  -46875.531250  1247.848022
  791.000000  9088.765625  -67860.453125  -58664.261719  10028.072266  -48636.187500  300.359314  761.470032   48.088001  880.114929  -46898.632812  1735.696655
  792.000000  8786.576172  -67396.726562  -58514.113281  9968.791992  -48545.320312  298.583771  447.477570   48.146221  879.050659  -46805.660156  1885.723267
  793.000000  8868.300781  -67381.859375  -58409.425781  9877.554688  -48531.871094  295.851044  627.968811   48.144436  879.083252  -46792.277344  2121.359375
  794.000000  8918.017578  -67458.843750  -58430.515625  9972.061523  -48458.453125  298.681702  663.598450   48.182636  878.386292  -46717.476562  -1522.005615
  795.000000  8876.830078  -67618.656250  -58649.320312  10072.876953  -48576.445312  301.701294  521.415649   48.206341  877.954346  -46834.613281  126.105843
  796.000000  8973.985352  -67481.125000  -58401.714844  9823.445312  -48578.269531  294.230347  731.356750   48.177876  878.473083  -46837.468750  -311.347504
  797.000000  8942.447266  -67310.750000  -58256.074219  9720.189453  -48535.882812  291.137665  772.209473   48.207607  877.931274  -46794.007812  2270.755615
  798.000000  8966.623047  -67533.593750  -58452.878906  9923.343750  -48529.535156  297.222504  708.784363   48.196087  878.141113  -46788.074219  1003.341736
  799.000000  8815.936523  -67469.453125  -58567.695312  9986.565430  -48581.128906  299.116119  498.851471   48.213379  877.826172  -46839.042969  1741.202759
  800.000000  8933.093750  -67939.546875  -58913.761719  10321.685547  -48592.078125  309.153564  476.385620   48.210594  877.876892  -46850.093750  486.398499
  801.000000  9091.501953  -67934.953125  -58748.046875  10056.613281  -48691.433594  301.214172  654.393433   48.256432  877.043030  -46947.792969  1167.178589
  802.000000  8957.997070  -67671.617188  -58606.265625  10052.087891  -48554.179688  301.078613  676.232849   48.122646  879.481262  -46815.371094  248.442062
  803.000000  8879.248047  -67533.921875  -58557.441406  10036.646484  -48520.796875  300.616119  585.597229   48.324867  875.800964  -46774.683594  1395.232544
  804.000000  8706.236328  -67483.414062  -58676.066406  10198.328125  -48477.738281  305.458801  325.369385   48.262917  876.925171  -46733.863281  -1130.770386
  805.000000  8635.993164  -67677.765625  -58937.902344  10323.398438  -48614.503906  309.204865  138.086456   48.268021  876.832458  -46870.445312  1743.926880
  806.000000  8939.130859  -67731.671875  -58699.246094  10112.915039  -48586.332031  302.900513  596.813416   48.210537  877.877930  -46844.347656  2756.910400
  807.000000  8988.292969  -67649.906250  -58563.871094  9981.474609  -48582.398438  298.963623  701.773438   48.029675  881.183716  -46846.949219  -21.261053
  808.000000  8964.209961  -67468.453125  -58399.015625  9812.514648  -48586.500000  293.902924  723.858459   48.077927  880.299316  -46849.308594  667.756409
  809.000000  8875.078125  -67765.898438  -58799.332031  10330.895508  -48468.437500  309.429443  407.076569   48.256596  877.040039  -46724.789062  491.831573
  810.000000  8840.304688  -67383.062500  -58439.589844  9969.310547  -48470.281250  298.599304  651.857117   48.168583  878.642578  -46729.812500  385.971832
  811.000000  9079.261719  -67699.312500  -58512.292969  9908.068359  -48604.226562  296.764984  782.744324   48.049561  880.819031  -46868.058594  1163.024292
  812.000000  8902.957031  -67570.789062  -58574.859375  9987.660156  -48587.199219  299.148895  512.023804   48.276413  876.679993  -46842.835938  1721.767334
  813.000000  8943.603516  -67806.140625  -58767.492188  10191.355469  -48576.136719  305.249939  519.888245   48.254604  877.076233  -46832.562500  -1416.080200
  814.000000  9022.201172  -67760.203125  -58630.242188  10064.841797  -48565.398438  301.460632  639.668274   48.282787  876.564270  -46820.804688  -68.166672
  815.000000  8879.983398  -67545.562500  -58558.664062  10074.003906  -48484.660156  301.735046  508.431732   48.257687  877.020203  -46740.972656  1703.549438
  816.000000  8875.466797  -67497.656250  -58523.953125  10060.142578  -48463.812500  301.319885  529.543823   48.108791  879.734558  -46725.507812  1357.382935
  817.000000  8852.699219  -67707.328125  -58751.117188  10179.171875  -48571.945312  304.885040  405.673187   48.303871  876.181641  -46826.589844  3210.555664
  818.000000  8831.788086  -67569.437500  -58625.863281  10002.232422  -48623.632812  299.585358  490.422089   48.170765  878.602722  -46883.085938  -819.711792
  819.000000  8954.960938  -67700.492188  -58645.550781  10071.856445  -48573.695312  301.670715  562.317932   48.252357  877.117065  -46830.203125  1911.565918
  820.000000  8880.753906  -67534.687500  -58552.304688  10119.878906  -48432.425781  303.109100  505.725342   48.274914  876.707214  -46688.117188  -148.889557
  821.000000  9033.328125  -67639.312500  -58509.937500  9905.125977  -48604.812500  296.676849  721.469177   48.133823  879.277039  -46865.601562  935.952393
  822.000000  8831.022461  -67806.453125  -58882.195312  10257.069336  -48625.125000  307.218201  378.741821   48.123734  879.461426  -46886.277344  488.337738
  823.000000  8978.343750  -67522.000000  -58441.171875  9893.351562  -48547.820312  296.324188  701.931335   48.178432  878.462891  -46806.996094  -30.142633
  824.000000  9192.262695  -67781.781250  -58487.054688  9953.272461  -48533.781250  298.118927  817.106262   48.336182  875.596008  -46787.257812  -1488.177246
  825.000000  8862.463867  -67444.093750  -58474.683594  9999.269531  -48475.414062  299.496613  577.877625   48.112522  879.666321  -46736.972656  -189.006882
  826.000000  8794.871094  -67528.125000  -58631.843750  10179.498047  -48452.343750  304.894806  482.809570   48.161766  878.766907  -46712.125000  1091.660400
  827.000000  9103.200195  -67683.828125  -58477.238281  9973.633789  -48503.605469  298.728790  822.814941   48.193527  878.187805  -46762.238281  915.888977
  828.000000  8799.970703  -67432.117188  -58528.500000  9929.726562  -48598.773438  297.413666  456.704254   48.219734  877.710510  -46856.457031  1392.096802
  829.000000  8894.051758  -67646.234375  -58656.519531  10082.962891  -48573.554688  302.003387  542.205994   48.151798  878.948853  -46833.695312  -448.230255
  830.000000  8766.560547  -67427.984375  -58575.175781  10011.797852  -48563.378906  299.871857  442.675201   48.140099  879.162415  -46823.941406  -531.823242
  831.000000  8964.621094  -67591.484375  -58521.867188  9909.546875  -48612.320312  296.809265  624.691650   48.201988  878.033630  -46870.644531  1563.097534
  832.000000  8803.062500  -67229.265625  -58327.144531  9826.097656  -48501.046875  294.309814  549.646240   48.245693  877.238220  -46757.792969  1445.277832
  833.000000  8955.191406  -67758.218750  -58702.714844  10066.151367  -48636.562500  301.499847  494.905029   48.237106  877.394409  -46893.621094  999.163696
  834.000000  8791.324219  -67461.468750  -58567.417969  10065.265625  -48502.152344  301.473328  432.275909   48.301357  876.227295  -46756.886719  -1101.510376
  835.000000  8885.618164  -67643.632812  -58656.417969  10131.480469  -48524.937500  303.456573  497.112579   48.244953  877.251709  -46781.710938  1284.965698
  836.000000  8907.892578  -67614.515625  -58602.910156  10104.910156  -48498.000000  302.660736  585.450745   48.209217  877.901978  -46756.066406  -1303.465088
  837.000000  8805.312500  -67400.421875  -58497.527344  10017.372070  -48480.156250  300.038818  490.870728   48.135849  879.240051  -46740.871094  843.695618
  838.000000  8944.779297  -67700.812500  -58654.515625  10043.052734  -48611.460938  300.808014  643.322815   48.171135  878.596008  -46870.902344  1391.839966
  839.000000  8986.298828  -67502.945312  -58402.968750  9895.996094  -48506.972656  296.403381  736.933899   48.083916  880.189697  -46769.566406  -971.973083
  840.000000  8987.253906  -67700.328125  -58608.285156  9960.271484  -48648.015625  298.328552  636.959961   48.088009  880.114746  -46910.460938  1338.786255
  841.000000  8773.737305  -67599.765625  -58730.464844  10046.035156  -48684.429688  300.897339  394.742920   48.101852  879.861450  -46946.375000  527.375610
  842.000000  9059.314453  -67627.718750  -58466.156250  9975.648438  -48490.507812  298.789124  804.848938   48.218456  877.733765  -46748.238281  -534.144958
  843.000000  8957.971680  -67507.265625  -58454.597656  9971.605469  -48482.992188  298.668030  711.635071   48.107979  879.749390  -46744.714844  -753.119995
  844.000000  8747.765625  -67355.726562  -58505.386719  9995.615234  -48509.773438  299.387177  447.730621   48.111889  879.677917  -46771.355469  -313.926544
  845.000000  8831.568359  -67644.500000  -58711.859375  10228.684570  -48483.175781  306.368011  409.718903   48.312260  876.029541  -46737.515625  3430.183594
  846.000000  9052.562500  -67836.968750  -58687.515625  10328.383789  -48359.132812  309.354187  636.771851   48.295124  876.340332  -46614.093750  -1570.965454
  847.000000  8732.220703  -67549.578125  -58718.023438  10384.166016  -48333.859375  311.024994  334.253632   48.146999  879.036438  -46594.171875  1800.043823
  848.000000  8992.158203  -67722.351562  -58629.250000  10050.828125  -48578.421875  301.040894  699.461243   48.113487  879.648682  -46839.945312  -232.907120
  849.000000  8916.445312  -67774.218750  -58768.160156  10158.667969  -48609.492188  304.270905  513.251404   48.270267  876.791626  -46865.351562  1172.144531
  850.000000  8778.890625  -67246.937500  -58364.535156  9795.482422  -48569.054688  293.392822  519.684387   48.159241  878.812988  -46828.925781  447.277832
  851.000000  8986.046875  -67690.859375  -58600.863281  9945.607422  -48655.257812  297.889343  633.303467   48.192459  878.207214  -46913.929688  -335.839508
  852.000000  9071.425781  -67913.046875  -58740.910156  10136.089844  -48604.820312  303.594635  651.988647   48.113449  879.649414  -46866.343750  -1299.418335
  853.000000  8866.162109  -67631.171875  -58674.523438  10013.145508  -48661.378906  299.912231  596.393738   47.991543  881.883850  -46927.308594  2885.417236
  854.000000  8968.328125  -67666.921875  -58596.867188  9964.080078  -48632.789062  298.442627  687.828552   48.085297  880.164429  -46895.332031  2242.519775
  855.000000  8985.298828  -67768.671875  -58688.789062  10018.062500  -48670.726562  300.059509  658.493347   48.042927  880.940613  -46934.800781  -329.152374
  856.000000  9055.553711  -67682.125000  -58526.187500  9878.775391  -48647.414062  295.887604  805.544373   48.092712  880.028687  -46909.687500  738.105774
  857.000000  9000.666992  -67566.148438  -58458.519531  9911.823242  -48546.695312  296.877441  715.844421   48.147774  879.022278  -46806.980469  -665.218140
  858.000000  9161.165039  -67675.460938  -58402.179688  9871.420898  -48530.757812  295.667328  959.894592   48.216770  877.764465  -46788.550781  483.054932
  859.000000  8921.461914  -67707.210938  -58684.105469  10137.458984  -48546.648438  303.635651  558.548584   48.340347  875.520508  -46799.976562  861.548950
  860.000000  8912.853516  -67367.632812  -58357.441406  9787.537109  -48569.906250  293.154846  719.401306   48.174419  878.536072  -46829.226562  753.444763
  861.000000  8838.212891  -67609.023438  -58674.285156  10142.699219  -48531.585938  303.792603  502.514801   48.209084  877.904419  -46789.656250  -478.956818
  862.000000  9033.421875  -67657.859375  -58525.671875  10007.828125  -48517.843750  299.752960  810.365479   48.168941  878.635986  -46777.363281  357.396027
  863.000000  8844.041992  -67508.171875  -58557.054688  10102.255859  -48454.796875  302.581238  524.433411   48.176220  878.503235  -46714.054688  1004.729004
  864.000000  8766.261719  -67576.953125  -58706.257812  10148.426758  -48557.832031  303.964142  395.695160   48.209881  877.889893  -46815.871094  914.339600
  865.000000  8516.560547  -67133.023438  -58518.808594  10142.850586  -48375.957031  303.797150  238.969376   48.156994  878.854004  -46635.910156  1034.037720
  866.000000  8816.679688  -67392.625000  -58466.984375  10039.732422  -48427.250000  300.708557  524.927185   48.091900  880.043579  -46689.554688  927.559143
  867.000000  8714.321289  -67352.375000  -58540.703125  10026.283203  -48514.421875  300.305725  445.798248   48.203098  878.013428  -46772.707031  361.363037
  868.000000  8887.996094  -67424.523438  -58437.851562  9927.289062  -48510.562500  297.340668  664.822205   48.088154  880.112122  -46773.000000  1491.372803
  869.000000  8940.580078  -67672.250000  -58628.707031  10104.408203  -48524.296875  302.645721  687.766907   48.114998  879.621094  -46785.765625  2090.667480
  870.000000  8924.985352  -67623.765625  -58595.628906  10073.679688  -48521.949219  301.725342  568.803162   48.166054  878.688660  -46781.574219  1178.844360
  871.000000  8755.199219  -67638.312500  -58785.882812  10229.843750  -48556.039062  306.402740  365.052277   48.060112  880.625610  -46819.492188  -740.461792
  872.000000  9103.677734  -67691.601562  -58481.136719  9972.738281  -48508.398438  298.701965  800.026306   48.220352  877.699219  -46766.062500  2498.714111
  873.000000  9128.638672  -67640.187500  -58407.117188  9875.208984  -48531.906250  295.780762  945.077576   48.046795  880.869690  -46795.839844  1463.752563
  874.000000  8734.805664  -67268.039062  -58432.492188  9929.801758  -48502.691406  297.415924  452.796722   48.206924  877.943726  -46760.839844  1615.984619
  875.000000  8820.903320  -67292.343750  -58377.492188  9987.794922  -48389.695312  299.152924  571.013000   48.055187  880.715881  -46653.324219  423.593475
  876.000000  8922.627930  -67532.734375  -58505.804688  10054.296875  -48451.507812  301.144775  631.654358   48.232971  877.469604  -46708.714844  3365.724609
  877.000000  8637.464844  -67159.109375  -58419.207031  10056.724609  -48362.484375  301.217499  343.049896   48.185745  878.329590  -46621.398438  1621.747192
  878.000000  8796.277344  -67513.890625  -58619.789062  10158.611328  -48461.179688  304.269196  414.151733   48.318542  875.915649  -46715.292969  672.519653
  879.000000  8693.520508  -67102.320312  -58314.824219  9931.501953  -48383.320312  297.466858  490.240723   48.119411  879.540405  -46644.628906  800.906250
  880.000000  8974.453125  -67510.101562  -58435.992188  9872.848633  -48563.144531  295.710083  723.891357   48.201107  878.049683  -46821.503906  3742.978516
  881.000000  9134.094727  -67500.101562  -58262.175781  9857.847656  -48404.328125  295.260773  981.065430   48.156105  878.870239  -46664.312500  1576.715942
  882.000000  8888.232422  -67454.250000  -58450.894531  9971.792969  -48479.101562  298.673645  560.561096   48.265800  876.872803  -46735.121094  829.788330
  883.000000  8919.291992  -67282.921875  -58257.929688  9885.985352  -48371.945312  296.103546  728.127014   48.149570  878.989502  -46632.164062  2558.078857
  884.000000  8875.145508  -67212.140625  -58226.222656  9948.402344  -48277.820312  297.973053  674.338318   48.196152  878.139954  -46536.355469  906.181030
  885.000000  8815.333984  -67438.679688  -58511.218750  9983.504883  -48527.714844  299.024445  605.301697   47.906319  883.452698  -46796.722656  3397.598389
  886.000000  8918.148438  -67479.031250  -58464.699219  9924.988281  -48539.710938  297.271759  738.333801   48.022305  881.318909  -46804.531250  3165.916504
  887.000000  8856.523438  -67356.203125  -58397.406250  9988.861328  -48408.546875  299.184875  630.023621   48.125484  879.429382  -46669.636719  2348.199463
  888.000000  9065.402344  -67605.546875  -58434.765625  10001.333984  -48433.429688  299.558441  786.953308   48.147736  879.023010  -46693.714844  548.798828
  889.000000  8962.557617  -67484.828125  -58411.207031  9920.413086  -48490.792969  297.134735  714.680176   48.100952  879.877930  -46752.769531  1069.334229
  890.000000  8781.714844  -67313.742188  -58427.964844  10059.902344  -48368.062500  301.312683  456.187103   48.151440  878.955383  -46628.214844  1527.494019
  891.000000  8876.034180  -67584.976562  -58603.664062  10171.790039  -48431.875000  304.663940  554.731384   48.210964  877.870178  -46689.875000  1161.415894
  892.000000  8840.931641  -67501.609375  -58565.238281  10133.429688  -48431.808594  303.514954  499.156097   48.140060  879.163147  -46692.371094  441.350922
  893.000000  8758.289062  -67389.937500  -58531.347656  10119.439453  -48411.906250  303.095917  458.259369   47.996746  881.788269  -46677.648438  266.487396
  894.000000  8893.949219  -67429.593750  -58442.128906  10038.219727  -48403.910156  300.663239  624.553528   48.169334  878.628845  -46663.414062  -58.742924
  895.000000  9107.937500  -67465.476562  -58252.335938  9814.124023  -48438.210938  293.951172  975.499023   48.123344  879.468506  -46699.378906  1065.501587
  896.000000  8837.175781  -67481.812500  -58547.808594  10034.949219  -48512.859375  300.565277  535.724121   48.053959  880.738403  -46776.535156  399.463165
  897.000000  8980.863281  -67778.109375  -58693.105469  10122.167969  -48570.937500  303.177643  592.971619   48.229534  877.532166  -46828.269531   92.656227
  898.000000  9125.550781  -67797.421875  -58560.035156  10109.599609  -48450.437500  302.801208  812.746521   48.179173  878.449402  -46709.585938  -596.051941
  899.000000  8556.787109  -67053.226562  -58392.890625  9941.089844  -48451.800781  297.754028  300.699615   48.114269  879.634399  -46713.296875  287.590759
  900.000000  8738.534180  -66974.632812  -58129.593750  9771.254883  -48358.339844  292.667145  662.198242   48.101963  879.859436  -46620.281250  2337.454834
  901.000000  8848.095703  -67414.929688  -58469.984375  10116.226562  -48353.757812  302.999695  567.148376   48.216019  877.778137  -46611.578125  405.647156
  902.000000  8809.824219  -67353.460938  -58444.406250  10094.723633  -48349.683594  302.355652  596.000977   48.067726  880.486145  -46612.859375  2299.243652
  903.000000  8878.142578  -67468.359375  -58492.546875  10029.609375  -48462.937500  300.405365  670.074402   48.190033  878.251465  -46721.695312  1895.520752
  904.000000  8940.078125  -67581.312500  -58534.128906  10073.192383  -48460.937500  301.710754  783.151672   48.059639  880.634277  -46724.406250  -730.371033
  905.000000  8899.022461  -67479.210938  -58484.320312  10058.916016  -48425.406250  301.283142  639.881104   48.208027  877.923645  -46683.515625  1132.410278
  906.000000  9025.818359  -67813.937500  -58695.179688  10078.812500  -48616.367188  301.879089  648.341492   48.194004  878.179077  -46874.980469  -2509.380859
  907.000000  9041.019531  -67811.921875  -58669.511719  10072.167969  -48597.343750  301.680054  662.922485   48.152821  878.930176  -46857.445312  961.495361
  908.000000  8997.419922  -67636.867188  -58529.937500  9981.197266  -48548.742188  298.955322  774.507629   48.124992  879.438416  -46809.851562  869.275208
  909.000000  8804.935547  -67636.281250  -58714.960938  10170.354492  -48544.605469  304.620941  428.501617   48.232586  877.476624  -46801.824219  -537.517212
  910.000000  8673.687500  -67210.234375  -58440.582031  9979.297852  -48461.285156  298.898438  491.349701   47.955589  882.545044  -46728.515625  -54.333149
  911.000000  8852.189453  -67424.187500  -58469.394531  9835.371094  -48634.023438  294.587555  604.058838   48.107773  879.753174  -46895.753906  794.914856
  912.000000  8816.439453  -67281.812500  -58359.792969  9987.712891  -48372.078125  299.150482  694.525879   48.038284  881.025757  -46636.320312  2309.182129
  913.000000  8948.814453  -67615.234375  -58580.996094  10027.218750  -48553.777344  300.333740  609.280701   48.220757  877.691895  -46811.425781  4195.260254
  914.000000  8942.326172  -67382.742188  -58334.316406  9779.935547  -48554.382812  292.927155  663.941162   48.193436  878.189453  -46813.019531  355.659241
  915.000000  8617.320312  -67145.148438  -58431.097656  9983.942383  -48447.156250  299.037537  359.319672   48.236755  877.400757  -46704.226562  940.466736
  916.000000  8934.661133  -67616.648438  -58574.539062  10017.699219  -48556.839844  300.048615  649.939270   48.069248  880.458252  -46819.960938  272.983612
  917.000000  8860.222656  -67458.679688  -58493.929688  9864.585938  -48629.343750  295.462585  609.810608   48.173492  878.552979  -46888.699219  612.167358
  918.000000  8974.882812  -67667.101562  -58592.992188  10096.311523  -48496.679688  302.403198  755.881348   48.027359  881.226196  -46761.316406  2126.851807
  919.000000  8842.237305  -67494.703125  -58551.722656  10110.158203  -48441.562500  302.817932  509.506989   48.151257  878.958740  -46701.722656  1641.726074
  920.000000  8859.158203  -67429.234375  -58473.246094  10053.708008  -48419.539062  301.127136  524.344543   48.236080  877.413025  -46676.632812  -1291.938721
  921.000000  8852.676758  -67557.734375  -58606.636719  10014.576172  -48592.062500  299.955078  555.853455   48.181263  878.411316  -46851.136719  -73.509781
  922.000000  8657.070312  -67143.960938  -58380.554688  9948.000977  -48432.554688  297.961029  377.270355   48.308388  876.099731  -46687.035156  1184.698975
  923.000000  8915.917969  -67708.179688  -58691.214844  10200.177734  -48491.039062  305.514191  595.478027   48.181160  878.413208  -46750.117188  563.302002
  924.000000  8914.700195  -67407.359375  -58385.007812  9917.120117  -48467.886719  297.036102  657.632019   48.222153  877.666443  -46725.484375  -2123.457275
  925.000000  8997.335938  -67622.328125  -58532.187500  9988.226562  -48543.960938  299.165863  641.408691   48.227383  877.571289  -46801.371094  2017.717896
  926.000000  8631.715820  -67301.156250  -58581.281250  10100.097656  -48481.183594  302.516602  302.961517   48.197491  878.115540  -46739.671875  817.405457
  927.000000  8694.949219  -67094.703125  -58284.992188  9810.080078  -48474.914062  293.830048  498.659302   48.130436  879.338928  -46735.824219  -82.653900
  928.000000  8960.306641  -67488.812500  -58434.156250  10118.212891  -48315.945312  303.059204  730.687500   48.238907  877.361633  -46572.937500  2927.714600
  929.000000  9119.041016  -67858.218750  -58638.386719  10029.683594  -48608.703125  300.407562  755.046875   48.222141  877.666687  -46866.300781  2045.191162
  930.000000  9141.867188  -67872.460938  -58628.300781  10103.056641  -48525.242188  302.605225  810.525696   48.237713  877.383362  -46782.277344  2418.029053
  931.000000  8777.007812  -67401.171875  -58529.863281  10159.409180  -48370.453125  304.293091  475.103912   48.172638  878.568604  -46629.839844  -114.430908
  932.000000  9038.953125  -67721.500000  -58577.390625  10002.226562  -48575.164062  299.585175  816.780457   48.091129  880.057678  -46837.496094  1718.757568
  933.000000  8914.312500  -67468.195312  -58458.925781  9945.671875  -48513.253906  297.891266  713.645020   48.029316  881.190308  -46777.820312  2532.308105
  934.000000  9189.567383  -67775.500000  -58485.070312  9995.363281  -48489.707031  299.379608  994.976135   48.125942  879.421021  -46750.781250  1635.089478
  935.000000  8970.679688  -67711.570312  -58642.207031  10112.621094  -48529.585938  302.891693  682.067810   48.009029  881.562622  -46794.882812  2321.182373
  936.000000  8926.109375  -67410.632812  -58372.625000  9885.370117  -48487.253906  296.085114  700.296631   48.119686  879.535400  -46748.554688  2618.452393
  937.000000  9117.583984  -67550.546875  -58319.648438  9725.648438  -48594.000000  291.301147  901.572937   48.116173  879.599609  -46855.425781  -1249.978638
  938.000000  8765.837891  -67526.078125  -58654.921875  10105.109375  -48549.812500  302.666718  405.313080   48.218014  877.741821  -46807.558594  1423.534424
  939.000000  8845.046875  -67605.109375  -58663.328125  10141.763672  -48521.562500  303.764587  490.868988   48.204414  877.989441  -46779.800781  -501.688995
  940.000000  8935.563477  -67499.796875  -58461.414062  10039.867188  -48421.546875  300.712585  711.912048   48.084965  880.170471  -46684.101562  130.738495
  941.000000  8862.580078  -67512.890625  -58554.195312  10015.554688  -48538.640625  299.984375  542.225708   48.243107  877.285278  -46795.480469  604.750549
  942.000000  9008.392578  -67686.515625  -58577.507812  10039.535156  -48537.972656  300.702667  762.916748   48.059017  880.645691  -46801.464844  2273.060791
  943.000000  8876.898438  -67439.187500  -58469.855469  10031.939453  -48437.914062  300.475128  551.358337   48.240868  877.325989  -46694.835938  -2618.814697
  944.000000  8971.341797  -67401.218750  -58323.523438  9888.013672  -48435.507812  296.164307  775.788513   48.164608  878.715088  -46695.183594  670.157898
  945.000000  8816.539062  -67386.585938  -58472.257812  9970.206055  -48502.050781  298.626099  535.149475   48.044525  880.911316  -46766.066406  998.512756
  946.000000  8729.316406  -67435.054688  -58607.613281  10149.214844  -48458.398438  303.987762  510.928131   47.999298  881.741333  -46724.046875  245.004761
  947.000000  8942.004883  -67693.796875  -58655.078125  10026.018555  -48629.058594  300.297791  640.964539   47.942478  882.786377  -46896.761719  -522.170837
  948.000000  8800.642578  -67462.093750  -58558.960938  9991.268555  -48567.691406  299.256958  539.612366   48.091740  880.046509  -46830.000000  2557.104492
  949.000000  9059.296875  -67548.906250  -58387.335938  9880.638672  -48506.695312  295.943390  811.576660   48.160782  878.784851  -46766.511719  1408.610229
  950.000000  9038.928711  -67502.039062  -58367.367188  9801.711914  -48565.656250  293.579407  834.169861   48.108650  879.737122  -46827.355469  1375.486572
  951.000000  8863.375000  -67622.343750  -58654.296875  10129.736328  -48524.562500  303.404327  574.336548   48.038910  881.014282  -46788.781250  -574.725525
  952.000000  8983.666992  -67440.382812  -58359.167969  9895.648438  -48463.519531  296.392975  810.524109   48.045395  880.895386  -46727.503906  -692.401794
  953.000000  8958.078125  -67512.078125  -58456.152344  9995.544922  -48460.609375  299.385071  667.641846   48.265347  876.881042  -46716.644531  1178.919922
  954.000000  8961.937500  -67395.625000  -58329.593750  9919.154297  -48410.437500  297.097015  735.531250   48.203949  877.997925  -46668.691406  2059.404785
  955.000000  8811.949219  -67310.304688  -58389.078125  10012.927734  -48376.148438  299.905701  652.885193   48.075592  880.342102  -46639.042969  -193.900070
  956.000000  8707.021484  -67312.000000  -58498.496094  10054.910156  -48443.585938  301.163147  470.498077   48.032471  881.132385  -46708.039062  982.036194
  957.000000  8782.853516  -67219.796875  -58338.890625  10069.400391  -48269.492188  301.597168  540.745422   48.247269  877.209595  -46526.183594  578.815247
  958.000000  8855.205078  -67355.343750  -58398.574219  10045.484375  -48353.089844  300.880829  591.596191   48.306782  876.128906  -46607.628906  3505.761475
  959.000000  8708.844727  -67300.125000  -58500.199219  10078.155273  -48422.042969  301.859406  484.567017   48.148380  879.011230  -46682.304688  617.739441
  960.000000  8927.218750  -67567.515625  -58538.855469  10009.919922  -48528.937500  299.815613  651.771790   48.115311  879.615356  -46790.394531  -568.329651
  961.000000  8950.750000  -67287.828125  -58236.503906  9892.184570  -48344.320312  296.289215  790.610107   48.215279  877.791626  -46602.164062  -23.106461
  962.000000  8903.156250  -67644.890625  -58637.304688  10140.196289  -48497.109375  303.717621  596.001038   48.211739  877.856079  -46755.082031  995.150024
  963.000000  8816.138672  -67639.078125  -58725.457031  10233.940430  -48491.515625  306.525452  473.990387   48.192425  878.207886  -46750.187500  -557.836182
  964.000000  8804.744141  -67446.031250  -58538.328125  10013.632812  -48524.695312  299.926819  513.277344   48.233524  877.459534  -46781.882812  1165.253906
  965.000000  8955.480469  -67717.195312  -58662.109375  10115.058594  -48547.050781  302.964722  609.929626   48.155964  878.872803  -46807.039062  1861.849365
  966.000000  8739.507812  -67383.828125  -58538.421875  9980.698242  -48557.722656  298.940369  439.723419   48.108475  879.740356  -46819.425781  -993.199219
  967.000000  9075.191406  -67583.359375  -58404.363281  9790.533203  -48613.828125  293.244537  784.959473   48.198307  878.100708  -46872.289062  -168.783478
  968.000000  8929.089844  -67930.531250  -58899.824219  10347.336914  -48552.488281  309.921875  507.324707   48.115425  879.613281  -46813.941406  2376.828857
  969.000000  8860.922852  -67505.375000  -58549.382812  9939.211914  -48610.171875  297.697784  602.701599   48.053116  880.753845  -46873.878906  1614.021240
  970.000000  8856.068359  -67394.187500  -58435.968750  9960.199219  -48475.769531  298.326385  581.129456   48.144783  879.076904  -46736.164062  433.382935
  971.000000  8553.558594  -67150.765625  -58488.785156  10012.642578  -48476.140625  299.897156  300.563385   48.149639  878.988220  -46736.359375  556.346558
  972.000000  8965.658203  -67644.812500  -58576.300781  10040.759766  -48535.539062  300.739319  664.590027   48.141148  879.143311  -46796.062500  1515.222534
  973.000000  8796.860352  -67215.640625  -58313.246094  9868.608398  -48444.636719  295.583099  596.734985   48.171284  878.593262  -46704.070312  -644.269531
  974.000000  8803.572266  -67341.796875  -58436.164062  10079.197266  -48356.968750  301.890594  555.087585   48.152042  878.944397  -46617.097656   73.957008
  975.000000  8899.433594  -67574.671875  -58572.609375  10010.659180  -48561.949219  299.837769  546.307800   48.200653  878.057922  -46820.324219  1633.085815
  976.000000  9061.631836  -67393.656250  -58222.511719  9702.528320  -48519.984375  290.608673  857.795654   48.164326  878.720215  -46779.671875  2168.972412
  977.000000  9154.810547  -67645.125000  -58392.410156  9791.305664  -48601.105469  293.267700  937.450500   48.170849  878.601196  -46860.554688  -114.727966
  978.000000  9109.595703  -67716.539062  -58503.820312  9964.291016  -48539.531250  298.448944  836.469543   48.110752  879.698730  -46801.152344  2152.451904
  979.000000  9181.794922  -67719.921875  -58444.582031  9969.716797  -48474.867188  298.611450  931.992676   48.180302  878.428833  -46733.976562  -2008.581787
  980.000000  8843.142578  -67404.218750  -58458.957031  10010.891602  -48448.066406  299.844727  521.354919   48.201962  878.034119  -46706.394531  1884.195068
  981.000000  8745.632812  -67414.406250  -58567.777344  10056.841797  -48510.937500  301.221008  391.052338   48.171814  878.583618  -46770.355469   79.617195
  982.000000  8702.310547  -67344.484375  -58541.007812  10173.132812  -48367.875000  304.704132  379.837402   48.212135  877.848816  -46625.835938  1230.007690
  983.000000  8893.068359  -67454.414062  -58463.273438  10028.814453  -48434.460938  300.381531  640.077698   48.212006  877.851196  -46692.425781  -993.711548
  984.000000  9115.942383  -67543.148438  -58321.148438  9809.873047  -48511.273438  293.823853  872.897705   48.202339  878.027222  -46769.585938  1625.223877
  985.000000  9004.816406  -67658.593750  -58556.917969  10001.763672  -48555.156250  299.571320  710.503357   48.098167  879.928894  -46817.234375  -506.893860
  986.000000  8899.150391  -67497.671875  -58494.863281  10037.595703  -48457.265625  300.644562  661.259521   48.197990  878.106445  -46715.734375  -229.760895
  987.000000  8742.671875  -67363.843750  -58525.808594  10018.501953  -48507.304688  300.072662  469.801544   48.165081  878.706421  -46766.964844   44.899208
  988.000000  8831.855469  -67714.640625  -58794.332031  10228.245117  -48566.085938  306.354858  420.663910   48.000385  881.721375  -46831.695312  627.965698
  989.000000  9018.134766  -67878.062500  -58763.492188  10219.443359  -48544.046875  306.091217  637.684021   48.103313  879.834717  -46805.937500  217.991943
  990.000000  8921.011719  -67687.203125  -58659.621094  10111.549805  -48548.070312  302.859619  624.282654   48.093052  880.022461  -46810.332031  3237.952393
  991.000000  8880.701172  -67588.625000  -58609.492188  10094.322266  -48515.171875  302.343628  616.473206   48.042435  880.949646  -46779.261719  -108.494446
  992.000000  8924.166016  -67633.460938  -58613.253906  10140.392578  -48472.859375  303.723511  574.890198   48.267387  876.843933  -46728.824219  851.735901
  993.000000  8994.863281  -67633.640625  -58528.906250  9983.496094  -48545.410156  299.024170  676.753418   48.114605  879.628235  -46806.894531  971.396851
  994.000000  9031.929688  -67502.046875  -58365.714844  9978.998047  -48386.718750  298.889435  794.886475   48.213493  877.824097  -46644.628906  1161.577271
  995.000000  8964.015625  -67557.414062  -58495.562500  10062.453125  -48433.109375  301.389069  738.083923   48.096294  879.963135  -46695.253906  3663.627441
  996.000000  9079.361328  -67760.718750  -58583.648438  9995.958984  -48587.687500  299.397461  732.007507   48.225460  877.606262  -46845.164062  618.126526
  997.000000  8881.529297  -67577.968750  -58598.214844  10073.347656  -48524.867188  301.715393  540.343994   48.051785  880.778259  -46788.621094  1525.725952
  998.000000  8767.843750  -67358.859375  -58487.156250  9976.189453  -48510.968750  298.805328  435.476654   48.133690  879.279480  -46771.761719  -2602.656494
  999.000000  8834.363281  -67330.078125  -58394.902344  9894.133789  -48500.769531  296.347595  593.227783   48.172848  878.564758  -46760.148438  -1108.905029
 1000.000000  9092.504883  -67658.812500  -58465.328125  9942.460938  -48522.867188  297.795105  854.505859   48.026661  881.239014  -46787.527344  934.766541
 1001.000000  8776.381836  -67262.343750  -58392.992188  9904.140625  -48488.851562  296.647339  477.003296   48.217274  877.755249  -46746.625000  1258.613892
 1002.000000  8790.462891  -67492.312500  -58599.902344  10167.897461  -48432.003906  304.547333  458.764923   48.117737  879.570984  -46693.375000  -2292.812500
 1003.000000  8609.384766  -67156.546875  -58444.113281  10011.332031  -48432.781250  299.857941  319.540436   48.319572  875.896973  -46686.859375  2602.213867
 1004.000000  8959.767578  -67376.679688  -58315.042969  9796.200195  -48518.843750  293.414307  731.952332   48.126034  879.419373  -46779.914062  1099.396851
 1005.000000  9037.595703  -67485.328125  -58344.503906  9933.673828  -48410.828125  297.531891  807.765381   48.109909  879.714111  -46672.480469  -1264.285522
 1006.000000  8941.894531  -67448.093750  -58407.433594  9921.941406  -48485.492188  297.180511  639.359802   48.195995  878.142822  -46744.035156  -977.164490
 1007.000000  8996.120117  -67503.656250  -58409.781250  9865.991211  -48543.789062  295.504700  777.325623   48.043674  880.926941  -46807.835938  -675.163147
 1008.000000  9031.910156  -67647.265625  -58524.812500  9950.700195  -48574.113281  298.041870  800.885010   48.007614  881.588623  -46839.460938  163.555710
 1009.000000  8864.593750  -67394.039062  -58425.546875  9966.127930  -48459.417969  298.503967  621.345581   48.151722  878.950195  -46719.558594  -1971.267212
 1010.000000  8814.375000  -67481.914062  -58564.605469  10040.721680  -48523.882812  300.738190  498.303864   48.069927  880.445801  -46786.980469  804.650452
 1011.000000  8888.449219  -67453.484375  -58474.082031  9913.360352  -48560.722656  296.923492  615.621033   48.111565  879.683838  -46822.316406  349.373230
 1012.000000  8845.042969  -67458.515625  -58511.554688  10050.238281  -48461.316406  301.023224  571.433105   48.117489  879.575562  -46722.695312  -1625.421631
 1013.000000  8990.198242  -67593.671875  -58496.628906  9835.298828  -48661.328125  294.585388  653.487976   48.191273  878.228882  -46920.042969  919.615234
 1014.000000  8850.793945  -67279.148438  -58334.933594  9813.248047  -48521.687500  293.924927  708.720520   48.021595  881.331970  -46786.531250  -348.914398
 1015.000000  8692.004883  -67362.593750  -58569.441406  10091.552734  -48477.890625  302.260681  425.109711   47.989532  881.920776  -46743.894531  385.414368
 1016.000000  8948.146484  -67366.609375  -58310.835938  9932.073242  -48378.761719  297.483978  792.167053   47.990257  881.907471  -46644.738281  -337.175934
 1017.000000  9097.429688  -67740.921875  -58540.789062  9988.875977  -48551.914062  299.185303  783.944153   48.006836  881.602905  -46817.292969  2653.407471
 1018.000000  8972.169922  -67440.023438  -58353.812500  9852.265625  -48501.546875  295.093567  753.973206   48.182930  878.380920  -46760.562500  215.829636
 1019.000000  8844.540039  -67453.617188  -58509.367188  9990.683594  -48518.683594  299.239441  592.060608   48.165623  878.696533  -46778.324219  521.999268
 1020.000000  8880.765625  -67345.906250  -58363.375000  9935.361328  -48428.015625  297.582458  645.614807   48.125542  879.428345  -46689.105469  2348.535889
 1021.000000  8861.099609  -67510.984375  -58551.957031  10089.166992  -48462.789062  302.189209  525.352539   48.208801  877.909546  -46720.867188  1145.315674
 1022.000000  8894.666016  -67624.726562  -58626.156250  10077.378906  -48548.777344  301.836151  538.579041   48.203156  878.012390  -46807.062500  1439.363647
 1023.000000  8731.445312  -67197.820312  -58368.882812  9934.357422  -48434.523438  297.552368  541.435120   48.001972  881.692261  -46700.078125  501.757416
 1024.000000  8832.443359  -67524.859375  -58583.644531  10181.248047  -48402.398438  304.947205  509.946655   48.150009  878.981506  -46662.601562  -490.860657
 1025.000000  8973.724609  -67653.515625  -58578.531250  10002.483398  -48576.046875  299.592865  647.185425   48.057144  880.679993  -46839.605469  -823.507568
 1026.000000  8956.105469  -67551.828125  -58483.472656  9940.942383  -48542.531250  297.749603  628.132507   48.316269  875.956848  -46796.726562  581.503784
 1027.000000  8982.653320  -67724.875000  -58644.699219  10188.268555  -48456.429688  305.157501  647.166687   48.187840  878.291443  -46715.265625  1266.893433
 1028.000000  8842.117188  -67403.437500  -58457.742188  9955.066406  -48502.675781  298.172638  514.388855   48.197235  878.120239  -46761.171875  358.049927
 1029.000000  8809.945312  -67186.500000  -58277.199219  9951.210938  -48325.988281  298.057159  573.962524   48.203022  878.014771  -46584.277344  3206.639648
 1030.000000  8768.195312  -67466.031250  -58612.300781  10087.033203  -48525.265625  302.125305  455.652069   48.077381  880.309326  -46788.093750  1878.333130
 1031.000000  8845.794922  -67428.453125  -58486.597656  9993.740234  -48492.859375  299.330994  604.106506   48.052723  880.761047  -46756.578125  -1451.517456
 1032.000000  8935.556641  -67544.140625  -58504.800781  10032.793945  -48472.007812  300.500732  568.223206   48.337265  875.576355  -46725.445312  -302.129852
 1033.000000  8557.912109  -67025.226562  -58351.695312  9838.271484  -48513.421875  294.674438  309.778900   48.020634  881.349609  -46778.300781  212.381989
 1034.000000  8746.167969  -67521.390625  -58675.656250  10146.716797  -48528.937500  303.912933  348.906342   48.239697  877.347290  -46785.902344  -1557.694580
 1035.000000  8898.304688  -67597.429688  -58601.195312  10004.814453  -48596.382812  299.662689  536.046204   48.203705  878.002380  -46854.648438  3188.677246
 1036.000000  8750.751953  -67307.906250  -58453.773438  10115.114258  -48338.660156  302.966370  430.430664   48.155716  878.877319  -46598.656250  478.758362
 1037.000000  9007.763672  -67631.539062  -58519.957031  9987.294922  -48532.664062  299.137970  724.220459   48.097961  879.932617  -46794.750000  -797.192383
 1038.000000  8630.175781  -67293.562500  -58560.074219  10210.669922  -48349.406250  305.828461  235.529358   48.278595  876.640381  -46604.964844  -859.192566
 1039.000000  8925.242188  -67364.359375  -58339.710938  9860.396484  -48479.312500  295.337128  700.430420   48.082760  880.210815  -46741.945312  2316.570068
 1040.000000  8974.933594  -67595.343750  -58521.558594  9971.523438  -48550.035156  298.665558  666.088806   48.138168  879.197693  -46810.667969  735.374146
 1041.000000  8947.105469  -67508.265625  -58465.687500  10041.511719  -48424.175781  300.761841  687.827087   48.162781  878.748413  -46683.917969  1005.597046
 1042.000000  9104.730469  -67677.671875  -58476.363281  9988.133789  -48488.230469  299.163086  910.375977   48.097355  879.943726  -46750.335938  482.737061
 1043.000000  8872.547852  -67274.984375  -58306.906250  9886.169922  -48420.734375  296.109070  647.219055   48.166107  878.687683  -46680.355469  636.689880
 1044.000000  8794.847656  -67156.210938  -58261.035156  9958.481445  -48302.554688  298.274933  667.572205   48.047642  880.854187  -46566.457031  -196.433975
 1045.000000  8882.812500  -67514.984375  -58533.605469  9987.759766  -48545.843750  299.151886  622.713318   48.081902  880.226562  -46808.507812  -599.109558
 1046.000000  8623.316406  -67198.859375  -58483.835938  10051.494141  -48432.343750  301.060852  379.435455   48.075855  880.337280  -46695.226562  -188.724289
 1047.000000  8756.168945  -67237.734375  -58377.398438  9968.053711  -48409.343750  298.561646  523.298828   48.204803  877.982361  -46667.566406  1476.188965
 1048.000000  8628.642578  -67189.796875  -58456.878906  10115.353516  -48341.523438  302.973541  388.839020   48.057720  880.669434  -46605.062500   82.818298
 1049.000000  8806.039062  -67409.828125  -58509.234375  10067.853516  -48441.382812  301.550842  517.970398   48.258415  877.006958  -46697.671875  266.066742
 1050.000000  9020.300781  -67399.687500  -58277.835938  9963.141602  -48314.695312  298.414520  832.086243   48.112862  879.660156  -46576.242188  919.061157
 1051.000000  8851.927734  -67342.281250  -58383.816406  9973.291992  -48410.523438  298.718536  486.031738   48.272591  876.749451  -46666.296875  1702.711914
 1052.000000  8901.845703  -67488.718750  -58481.398438  10025.232422  -48456.164062  300.274261  619.763672   48.090233  880.074036  -46718.527344  -299.943634
 1053.000000  8677.394531  -67259.218750  -58478.613281  10116.181641  -48362.429688  302.998352  361.869781   48.171654  878.586548  -46621.851562  2774.933350
 1054.000000  8845.178711  -67444.812500  -58502.476562  10017.757812  -48484.718750  300.050385  572.360596   48.162174  878.759460  -46744.484375  -137.473740
 1055.000000  9040.046875  -67726.906250  -58597.996094  10117.876953  -48480.117188  303.049133  707.404785   48.182247  878.393372  -46739.156250  1254.219116
 1056.000000  8759.497070  -67415.843750  -58552.375000  10010.519531  -48541.855469  299.833588  469.849091   47.955223  882.551758  -46809.097656  -537.706604
 1057.000000  8857.580078  -67640.421875  -58679.312500  10048.622070  -48630.691406  300.974823  534.146057   48.048771  880.833496  -46894.554688  1346.278931
 1058.000000  8830.960938  -67550.781250  -58613.343750  10181.634766  -48431.710938  304.958801  549.577576   48.143005  879.109375  -46692.167969  -119.184113
 1059.000000  8973.542969  -67574.687500  -58505.109375  9883.304688  -48621.804688  296.023254  718.310974   48.011627  881.514954  -46887.007812  -316.767090
 1060.000000  8781.133789  -67223.085938  -58335.277344  10020.630859  -48314.648438  300.136414  522.750549   48.163197  878.740784  -46574.375000   81.170143
 1061.000000  9025.955078  -67443.484375  -58308.867188  9875.175781  -48433.691406  295.779785  829.329163   48.147480  879.027649  -46693.988281  3012.428467
 1062.000000  9026.416016  -67554.460938  -58431.902344  9983.648438  -48448.253906  299.028748  768.257324   48.223907  877.634521  -46705.789062  837.894043
 1063.000000  8933.962891  -67493.890625  -58450.953125  10014.767578  -48436.187500  299.960815  746.398438   47.980370  882.089233  -46702.519531  1981.922852
 1064.000000  8901.541016  -67548.000000  -58541.652344  10083.722656  -48457.929688  302.026154  570.408264   48.275532  876.696045  -46713.597656  1257.645752
 1065.000000  8681.337891  -67083.687500  -58293.710938  9944.773438  -48348.937500  297.864349  434.748138   48.245533  877.241150  -46605.691406  463.011841
 1066.000000  8947.683594  -67681.695312  -58631.906250  10165.283203  -48466.625000  304.469025  680.574524   48.201515  878.042236  -46724.968750  2806.569824
 1067.000000  8794.276367  -67644.671875  -58759.511719  10165.949219  -48593.562500  304.488983  440.167603   47.990421  881.904480  -46859.531250  -750.032837
 1068.000000  9029.050781  -67674.179688  -58544.421875  10031.013672  -48513.406250  300.447418  751.589661   48.150669  878.969421  -46773.585938  3387.527588
 1069.000000  8895.185547  -67458.062500  -58456.769531  10060.361328  -48396.406250  301.326416  623.999939   48.227722  877.565125  -46653.800781  2425.804443
 1070.000000  8691.730469  -67252.656250  -58456.535156  10009.118164  -48447.417969  299.791595  436.724243   48.212109  877.849304  -46705.378906  496.859863
 1071.000000  9031.440430  -67617.687500  -58476.109375  9972.732422  -48503.375000  298.701782  737.967041   48.170593  878.605896  -46762.835938  235.812531
 1072.000000  9030.335938  -67671.656250  -58533.082031  10053.571289  -48479.511719  301.123047  651.166382   48.250282  877.154785  -46736.093750  1844.199341
 1073.000000  8648.748047  -67264.406250  -58502.375000  10078.386719  -48423.988281  301.866333  394.192139   48.117809  879.569702  -46685.355469  -1175.716309
 1074.000000  8999.192383  -67661.929688  -58559.933594  9978.167969  -48581.765625  298.864594  615.110107   48.200863  878.054138  -46840.132812  -293.350647
 1075.000000  9138.089844  -67885.343750  -58635.382812  10117.468750  -48517.914062  303.036896  737.819641   48.238945  877.360962  -46774.906250  -1103.503906
 1076.000000  9102.386719  -67552.343750  -58349.683594  9876.181641  -48473.500000  295.809906  882.097473   48.157623  878.842529  -46733.429688  1901.700317
 1077.000000  8924.679688  -67709.859375  -58689.449219  10115.034180  -48574.414062  302.963989  544.818298   48.186390  878.317871  -46833.304688  1463.905273
 1078.000000  8759.409180  -67276.593750  -58410.972656  9995.491211  -48415.480469  299.383453  548.498840   48.073570  880.379089  -46678.445312  -666.418762
 1079.000000  8717.511719  -67158.929688  -58343.218750  9942.087891  -48401.132812  297.783936  464.179321   48.141434  879.138062  -46661.648438  2990.687744
 1080.000000  8878.509766  -67645.187500  -58658.082031  10043.478516  -48614.601562  300.820770  541.845032   48.226646  877.584717  -46872.035156  2409.392334
 1081.000000  8603.675781  -67418.078125  -58722.917969  10153.064453  -48569.851562  304.103058  300.572968   48.073776  880.375305  -46832.808594  -582.423828
 1082.000000  8710.499023  -67617.804688  -58806.207031  10206.582031  -48599.625000  305.706024  311.393188   48.157253  878.849243  -46859.566406  1864.634033
 1083.000000  8700.116211  -67401.468750  -58593.105469  10168.121094  -48424.984375  304.554047  325.447906   48.138432  879.192871  -46685.605469  886.482605
 1084.000000  8707.875000  -67427.023438  -58621.046875  10219.711914  -48401.335938  306.099274  408.116821   48.103611  879.829285  -46663.214844  1115.779541
 1085.000000  8890.291992  -67688.656250  -58701.101562  10276.031250  -48425.070312  307.786133  461.283936   48.154034  878.908020  -46685.128906  1096.968140
 1086.000000  8882.143555  -67547.234375  -58557.359375  10072.834961  -48484.523438  301.700043  483.415863   48.157707  878.841003  -46744.449219  2055.081787
 1087.000000  8738.787109  -67250.312500  -58414.941406  9935.823242  -48479.117188  297.596283  478.290527   48.125229  879.434082  -46740.218750  634.595215
 1088.000000  8696.765625  -67160.562500  -58354.019531  10014.333008  -48339.687500  299.947784  428.096100   48.129780  879.350952  -46600.621094  3039.996094
 1089.000000  8809.460938  -67434.507812  -58520.667969  10008.536133  -48512.132812  299.774170  461.513458   48.164314  878.720398  -46771.820312  1303.491211
 1090.000000  8883.193359  -67607.015625  -58625.695312  10146.996094  -48478.699219  303.921295  583.250793   48.067734  880.486023  -46741.875000  1631.376099
 1091.000000  8723.969727  -67437.593750  -58618.718750  10110.356445  -48508.363281  302.823883  408.918945   48.203522  878.005676  -46766.632812  -94.681389
 1092.000000  8933.908203  -67650.703125  -58617.144531  10060.255859  -48556.890625  301.323273  581.408264   48.177322  878.483154  -46816.109375  -230.231537
 1093.000000  8997.441406  -67615.062500  -58519.140625  10136.660156  -48382.480469  303.611725  766.034851   48.151569  878.953003  -46642.628906  -85.727173
 1094.000000  8954.345703  -67673.234375  -58622.808594  10019.350586  -48603.457031  300.098083  625.194824   48.084816  880.173218  -46866.015625  -103.904289
 1095.000000  8900.751953  -67508.000000  -58508.437500  10080.119141  -48428.320312  301.918213  641.369141   48.100838  879.880005  -46690.300781  933.855591
 1096.000000  8771.833008  -67473.335938  -58598.406250  10148.007812  -48450.398438  303.951599  445.752289   48.166710  878.676697  -46710.000000  2189.410156
 1097.000000  8838.966797  -67454.007812  -58515.457031  10078.389648  -48437.066406  301.866425  485.345123   48.219090  877.722229  -46694.773438  1278.017212
 1098.000000  8866.765625  -67567.234375  -58603.183594  10048.009766  -48555.171875  300.956482  491.041656   48.190983  878.234131  -46813.894531  605.245300
 1099.000000  8762.016602  -67251.625000  -58383.746094  9906.361328  -48477.382812  296.713837  492.601807   48.150494  878.972656  -46737.570312  2718.852539
 1100.000000  8903.062500  -67536.218750  -58534.628906  9975.160156  -48559.468750  298.774506  653.351135   48.034363  881.097717  -46823.851562  1454.617310
 1101.000000  8809.431641  -67796.507812  -58894.843750  10215.904297  -48678.937500  305.985229  334.286957   48.125771  879.424194  -46940.015625  658.664612
 1102.000000  9064.062500  -67639.085938  -58469.007812  9937.449219  -48531.558594  297.644989  822.301086   48.107670  879.755066  -46793.292969  2731.781250
 1103.000000  8721.810547  -67447.179688  -58627.664062  10157.833984  -48469.828125  304.245911  430.101685   48.102844  879.843323  -46731.738281  193.166122
 1104.000000  8895.260742  -67420.695312  -58416.976562  9898.671875  -48518.304688  296.483521  690.596497   48.050793  880.796448  -46782.093750  1937.732422
 1105.000000  8999.943359  -67330.812500  -58225.507812  9694.462891  -48531.046875  290.367096  819.272156   48.207382  877.935364  -46789.179688  1297.390137
 1106.000000  9022.682617  -67663.562500  -58542.039062  9982.541992  -48559.496094  298.995605  723.179016   48.102802  879.844116  -46821.406250   91.764351
 1107.000000  9011.253906  -67497.796875  -58381.484375  9856.835938  -48524.648438  295.230469  843.160461   48.130001  879.346863  -46785.574219  2305.138428
 1108.000000  8964.189453  -67587.203125  -58523.230469  9994.097656  -48529.132812  299.341705  728.727600   48.151024  878.962952  -46789.300781  627.813843
 1109.000000  8700.088867  -67432.304688  -58630.730469  10082.285156  -48548.445312  301.983093  415.384399   48.033798  881.108032  -46812.847656  -658.213501
 1110.000000  8933.478516  -67621.171875  -58586.890625  10016.067383  -48570.824219  299.999756  673.882751   48.014610  881.460144  -46835.921875  1144.009033
 1111.000000  8985.992188  -67735.953125  -58655.113281  10137.369141  -48517.742188  303.632965  611.189270   48.239761  877.346069  -46774.703125  864.953186
 1112.000000  9009.324219  -67499.875000  -58393.964844  9885.132812  -48508.832031  296.078003  708.645203   48.185814  878.328369  -46767.742188  1919.734131
 1113.000000  8926.435547  -67403.453125  -58384.562500  9964.888672  -48419.671875  298.466858  662.009094   48.260483  876.969421  -46675.882812  -1811.648926
 1114.000000  8764.300781  -67552.382812  -58680.531250  10096.465820  -48584.066406  302.407837  395.380127   48.228058  877.559021  -46841.449219  292.221985
 1115.000000  8833.476562  -67492.039062  -58560.382812  10062.656250  -48497.726562  301.395203  555.266541   48.142437  879.119751  -46758.203125  1288.998779
 1116.000000  9041.106445  -67848.796875  -58701.121094  10187.666016  -48513.453125  305.139435  620.034241   48.224464  877.624390  -46770.968750  428.750305
 1117.000000  8865.315430  -67232.750000  -58264.648438  9983.633789  -48281.015625  299.028290  696.982849   48.223206  877.647278  -46538.574219  1263.535645
 1118.000000  9022.727539  -67501.843750  -58379.468750  9913.791992  -48465.675781  296.936401  834.374084   48.039211  881.008789  -46729.882812  288.201843
 1119.000000  8839.878906  -67498.843750  -58563.351562  10102.534180  -48460.816406  302.589600  542.206543   48.218143  877.739441  -46718.558594  863.778748
 1120.000000  8756.625000  -67386.234375  -58535.031250  10011.313477  -48523.718750  299.857361  429.288422   48.118549  879.556152  -46785.058594  -1859.070435
 1121.000000  8740.097656  -67389.234375  -58542.371094  10135.232422  -48407.140625  303.568970  444.693329   48.175205  878.521790  -46666.433594  2324.154785
 1122.000000  9176.816406  -67427.906250  -58146.402344  9649.279297  -48497.125000  289.013763  1062.782104   48.157627  878.842468  -46757.054688  110.106194
 1123.000000  8812.384766  -67429.117188  -58516.480469  9975.926758  -48540.554688  298.797455  611.074402   48.151657  878.951416  -46800.699219  2473.938721
 1124.000000  8902.444336  -67465.226562  -58463.734375  9984.788086  -48478.945312  299.062866  632.576477   48.197945  878.107300  -46737.417969  -289.450073
 1125.000000  8708.150391  -67288.125000  -58485.882812  9954.272461  -48531.609375  298.148865  484.409515   48.063961  880.555115  -46794.921875  320.016907
 1126.000000  8923.605469  -67569.257812  -58553.554688  10098.453125  -48455.101562  302.467346  616.307007   48.150253  878.977051  -46715.296875  -1257.903320
 1127.000000  8853.794922  -67573.937500  -58619.019531  10086.261719  -48532.757812  302.102203  547.927307   48.029156  881.193237  -46797.328125  567.412231
 1128.000000  8830.769531  -67466.390625  -58539.359375  10056.470703  -48482.890625  301.209900  498.885406   48.124985  879.438538  -46744.000000  1928.296631
 1129.000000  8956.664062  -67591.031250  -58534.285156  10022.566406  -48511.718750  300.194397  680.226135   48.060322  880.621765  -46775.164062  157.590042
 1130.000000  8956.843750  -67413.484375  -58360.488281  9819.592773  -48540.894531  294.114960  661.385315   48.254292  877.081909  -46797.332031  815.132202
 1131.000000  8483.078125  -67164.203125  -58583.593750  10042.250000  -48541.343750  300.783966  131.815140   47.982170  882.056091  -46807.613281  958.892334
 1132.000000  8918.459961  -67640.968750  -58632.175781  10187.345703  -48444.828125  305.129852  546.215576   48.265442  876.879272  -46700.859375  3073.945557
 1133.000000  8812.068359  -67309.109375  -58394.941406  9952.408203  -48442.531250  298.093048  530.378235   48.234066  877.449707  -46699.699219  811.833618
 1134.000000  8739.175781  -67399.851562  -58569.917969  10082.056641  -48487.859375  301.976257  393.854492   48.215347  877.790344  -46745.703125  -866.514526
 1135.000000  9086.533203  -67657.500000  -58476.273438  10010.362305  -48465.910156  299.828857  825.071960   48.159569  878.807007  -46725.769531  -986.264893
 1136.000000  9195.623047  -67573.031250  -58279.332031  9785.672852  -48493.660156  293.098999  1000.596619   48.142578  879.117188  -46754.132812  1982.407471
 1137.000000  8893.658203  -67464.984375  -58471.136719  10001.198242  -48469.937500  299.554382  650.857483   48.164455  878.717834  -46729.621094  -721.096375
 1138.000000  8670.437500  -67279.359375  -58514.296875  9987.255859  -48527.039062  299.136780  391.256317   48.133511  879.282776  -46787.839844  -955.409363
 1139.000000  8700.478516  -67489.593750  -58696.183594  10187.188477  -48508.996094  305.125122  299.473419   48.250908  877.143433  -46765.554688  659.160461
 1140.000000  8779.279297  -67221.031250  -58349.226562  9924.700195  -48424.527344  297.263123  590.427368   48.005138  881.634094  -46689.964844  2668.042236
 1141.000000  9013.768555  -67529.304688  -58413.855469  9880.856445  -48533.000000  295.949921  798.257324   48.136333  879.231201  -46793.699219  318.059753
 1142.000000  8827.837891  -67244.187500  -58304.265625  9823.109375  -48481.156250  294.220306  580.687805   48.228443  877.552002  -46738.527344  1540.235962
 1143.000000  8746.414062  -67363.804688  -58513.027344  10135.289062  -48377.738281  303.570679  452.973389   48.136219  879.233276  -46638.441406  -1754.832886
 1144.000000  8988.591797  -67586.000000  -58488.812500  9994.035156  -48494.777344  299.339844  744.505798   48.164284  878.720947  -46754.464844  1528.732056
 1145.000000  8705.196289  -67320.148438  -58509.296875  9962.433594  -48546.863281  298.393311  402.222870   47.973557  882.214478  -46813.441406  2118.461670
 1146.000000  8936.681641  -67493.671875  -58458.835938  10019.982422  -48438.851562  300.117004  654.142273   48.169220  878.630920  -46698.363281  -662.359680
 1147.000000  8937.346680  -67484.578125  -58439.500000  10014.960938  -48424.539062  299.966644  750.857483   48.033947  881.105347  -46688.937500  1514.963379
 1148.000000  8758.603516  -67540.515625  -58678.687500  10155.461914  -48523.226562  304.174866  411.135101   48.172497  878.571167  -46782.617188  1401.455811
 1149.000000  8694.886719  -67484.718750  -58690.500000  10064.808594  -48625.691406  301.459625  332.234039   48.228455  877.551758  -46883.062500  -917.690125
 1150.000000  8884.380859  -67368.437500  -58374.359375  9885.005859  -48489.351562  296.074219  673.100769   48.043133  880.936829  -46753.417969  -1068.022461
 1151.000000  8691.048828  -67622.359375  -58845.804688  10434.685547  -48411.117188  312.538147  324.254425   48.029533  881.186279  -46675.675781  2216.565918
 1152.000000  8614.960938  -67102.148438  -58384.640625  9975.131836  -48409.507812  298.773651  339.764191   48.260445  876.970093  -46665.722656  1611.926147
 1153.000000  8745.566406  -67566.359375  -58726.207031  10192.142578  -48534.062500  305.273529  401.391724   48.102654  879.846802  -46795.976562  -2353.342285
 1154.000000  8920.248047  -67636.476562  -58625.277344  10160.460938  -48464.816406  304.324585  614.205994   48.115417  879.613403  -46726.269531  1609.114624
 1155.000000  8915.384766  -67755.203125  -58745.910156  10209.234375  -48536.675781  305.785461  438.458130   48.273331  876.735962  -46792.425781  -73.691917
 1156.000000  8901.158203  -67573.156250  -58568.269531  10001.011719  -48567.257812  299.548798  550.491516   48.263412  876.916138  -46823.363281  846.603333
 1157.000000  8821.576172  -67453.390625  -58536.292969  10039.133789  -48497.160156  300.690613  432.324493   48.298077  876.286804  -46752.015625  -34.981922
 1158.000000  8847.246094  -67307.507812  -58355.929688  9940.906250  -48415.023438  297.748535  646.035583   48.114441  879.631287  -46676.511719  -434.418030
 1159.000000  8833.178711  -67514.312500  -58581.687500  10066.566406  -48515.121094  301.512268  545.986328   48.024277  881.282776  -46779.867188  1229.274170
 1160.000000  8876.994141  -67475.171875  -58493.761719  9938.617188  -48555.144531  297.679962  606.072388   48.155605  878.879333  -46815.148438  412.473083
 1161.000000  8936.001953  -67662.718750  -58631.742188  10091.035156  -48540.707031  302.245178  542.525940   48.156307  878.866516  -46800.683594  785.071716
 1162.000000  8873.507812  -67442.218750  -58467.433594  9981.700195  -48485.734375  298.970398  593.035461   48.136292  879.231995  -46746.433594  -1256.339111
 1163.000000  8921.857422  -67565.437500  -58546.355469  10029.333008  -48517.023438  300.397064  611.817993   48.204899  877.980591  -46775.246094  -2040.858521
 1164.000000  8960.593750  -67413.875000  -58353.085938  9841.859375  -48511.226562  294.781891  674.825012   48.212013  877.851074  -46769.191406  3202.654541
 1165.000000  8816.240234  -67446.765625  -58532.769531  10114.982422  -48417.789062  302.962433  525.075806   48.121574  879.500854  -46679.019531  -1687.580688
 1166.000000  8743.423828  -67425.906250  -58578.609375  10061.737305  -48516.871094  301.367645  363.216522   48.182732  878.384521  -46775.894531  778.758728
 1167.000000  8747.790039  -67501.820312  -58659.199219  10132.919922  -48526.281250  303.499695  305.449615   48.201580  878.041077  -46784.621094  -1023.814880
 1168.000000  8866.433594  -67324.867188  -58353.468750  9900.454102  -48453.015625  296.536926  574.793762   48.257137  877.030212  -46709.347656  -1865.225586
 1169.000000  8811.132812  -67458.078125  -58549.468750  9978.227539  -48571.242188  298.866364  474.702728   48.209671  877.893677  -46829.289062  -1027.718262
 1170.000000  8871.138672  -67588.625000  -58622.066406  10096.693359  -48525.375000  302.414642  525.432129   48.164364  878.719543  -46785.058594  826.189087
 1171.000000  8999.157227  -67540.343750  -58445.277344  10022.666016  -48422.609375  300.197388  777.569885   48.093834  880.008179  -46684.843750  -1113.415039
 1172.000000  8641.550781  -67213.156250  -58465.976562  10182.783203  -48283.195312  304.993195  368.693481   48.180450  878.426147  -46542.300781  1583.341553
 1173.000000  8684.559570  -67435.078125  -58647.480469  10083.539062  -48563.941406  302.020660  337.561890   48.088352  880.108459  -46826.375000  1997.517090
 1174.000000  8918.220703  -67518.093750  -58498.187500  10030.664062  -48467.523438  300.436951  660.589417   48.041233  880.971680  -46731.656250  2947.271484
 1175.000000  8886.180664  -67494.781250  -58504.132812  10135.060547  -48369.070312  303.563812  618.986572   48.078392  880.290833  -46631.863281  1213.762695
 1176.000000  8809.945312  -67580.335938  -58677.582031  10192.024414  -48485.558594  305.269989  480.240356   48.069946  880.445496  -46748.656250  -478.496826
 1177.000000  8809.969727  -67405.773438  -58494.402344  10026.895508  -48467.507812  300.324066  547.882446   48.076206  880.330811  -46730.378906  1733.391968
 1178.000000  8930.679688  -67509.914062  -58468.828125  9926.491211  -48542.335938  297.316772  658.490540   48.188370  878.281738  -46801.152344  859.139893
 1179.000000  9080.669922  -67779.546875  -58592.296875  10012.165039  -48580.132812  299.882874  713.088867   48.261574  876.949585  -46836.304688  271.361664
 1180.000000  8938.941406  -67361.968750  -58325.089844  9930.596680  -48394.492188  297.439728  734.396179   48.124233  879.452271  -46655.628906  -468.468414
 1181.000000  8707.580078  -67620.250000  -58816.195312  10361.087891  -48455.109375  310.333740  334.606415   47.968906  882.299988  -46721.855469  2195.187500
 1182.000000  8931.029297  -67201.421875  -58170.906250  9751.222656  -48419.683594  292.067169  754.567810   48.221329  877.681458  -46677.312500  -786.574646
 1183.000000  9018.689453  -67522.492188  -58407.535156  9789.451172  -48618.085938  293.212158  813.055664   48.063576  880.562195  -46881.414062  1444.664307
 1184.000000  9016.624023  -67482.890625  -58359.445312  9880.910156  -48478.535156  295.951538  818.576355   48.062901  880.574524  -46741.886719  1032.401855
 1185.000000  8921.957031  -67345.781250  -58322.613281  9932.457031  -48390.156250  297.495453  733.411072   48.123898  879.458435  -46651.304688  196.892609
 1186.000000  8869.152344  -67581.171875  -58609.554688  10050.572266  -48558.984375  301.033234  511.744781   48.152328  878.939148  -46819.105469  845.083435
 1187.000000  8786.956055  -67285.859375  -58396.921875  9969.019531  -48427.902344  298.590576  535.654724   48.162628  878.751160  -46687.652344  3006.415527
 1188.000000  8841.669922  -67669.281250  -58722.214844  10191.986328  -48530.226562  305.268829  467.549164   48.160736  878.785706  -46790.042969  793.219971
 1189.000000  8887.841797  -67421.953125  -58429.468750  10027.699219  -48401.769531  300.348145  651.337219   48.186558  878.314819  -46660.652344  -1557.436401
 1190.000000  8847.499023  -67419.007812  -58469.234375  9936.401367  -48532.832031  297.613586  509.522705   48.253620  877.094116  -46789.292969  270.770355
 1191.000000  9003.603516  -67409.343750  -58305.062500  9945.864258  -48359.199219  297.897034  792.898254   48.228455  877.551758  -46616.570312  1527.843262
 1192.000000  8860.000977  -67372.281250  -58411.562500  9988.570312  -48422.992188  299.176147  586.849670   48.197071  878.123230  -46681.496094  233.461288
 1193.000000  8821.233398  -67321.203125  -58393.117188  9920.491211  -48472.625000  297.137054  531.427979   48.190128  878.249695  -46731.378906  -2146.031006
 1194.000000  8854.279297  -67458.562500  -58500.968750  10043.978516  -48456.992188  300.835724  557.838684   48.123402  879.467468  -46718.156250  178.379257
 1195.000000  8663.570312  -67306.250000  -58536.121094  10127.630859  -48408.492188  303.341278  372.286896   48.115795  879.606506  -46669.933594  1362.071167
 1196.000000  8909.318359  -67560.343750  -58550.605469  10149.789062  -48400.816406  304.004944  628.342651   48.061722  880.596130  -46664.210938  172.742142
 1197.000000  8775.912109  -67416.921875  -58540.054688  10054.343750  -48485.710938  301.146179  497.471039   48.066895  880.501343  -46748.917969   43.631477
 1198.000000  9049.856445  -67617.984375  -58462.191406  10029.987305  -48432.203125  300.416656  831.868103   48.143127  879.107117  -46692.656250  1898.122681
 1199.000000  9081.947266  -67803.726562  -58621.015625  10093.178711  -48527.835938  302.309357  801.364014   48.111500  879.685059  -46789.429688  -414.547028
 1200.000000  9020.658203  -67598.500000  -58471.609375  10030.909180  -48440.699219  300.444275  767.669128   48.132694  879.297668  -46701.527344  3200.227051
 1201.000000  8676.024414  -67307.984375  -58528.800781  10088.347656  -48440.453125  302.164673  452.154785   47.990730  881.898804  -46706.414062  1204.240479
 1202.000000  8695.335938  -67219.179688  -58425.652344  10144.845703  -48280.804688  303.856903  437.518951   48.198647  878.094482  -46539.250000  746.860962
 1203.000000  8803.556641  -67259.109375  -58359.957031  9959.223633  -48400.734375  298.297180  713.468933   48.136955  879.219849  -46661.410156  -30.244995
 1204.000000  8618.808594  -67164.515625  -58451.046875  9911.837891  -48539.210938  296.877869  370.046265   48.096626  879.957092  -46801.343750  262.062683
 1205.000000  8853.468750  -67733.093750  -58794.167969  10288.973633  -48505.195312  308.173798  381.282013   48.155727  878.877136  -46765.191406  2078.303223
 1206.000000  8769.125000  -67263.726562  -58390.089844  9928.496094  -48461.593750  297.376831  522.612976   48.176491  878.498352  -46720.839844  -2027.893799
 1207.000000  8650.603516  -67265.468750  -58511.996094  10109.447266  -48402.546875  302.796631  344.379028   48.184715  878.348389  -46661.496094  203.466064
 1208.000000  8923.062500  -67407.890625  -58378.097656  9912.076172  -48466.023438  296.885010  655.857666   48.241398  877.316345  -46722.925781  2102.180176
 1209.000000  9064.861328  -67685.390625  -58514.660156  9967.746094  -48546.914062  298.552429  710.410156   48.267567  876.840698  -46802.871094  1569.498779
 1210.000000  8492.214844  -67231.218750  -58639.996094  10196.904297  -48443.093750  305.416138  101.202576   48.209255  877.901245  -46701.156250  2743.959229
 1211.000000  8949.884766  -67613.765625  -58560.609375  10106.632812  -48453.976562  302.712341  625.609863   48.142834  879.112488  -46714.441406  517.818115
 1212.000000  8935.809570  -67664.015625  -58633.722656  10191.007812  -48442.714844  305.239532  590.013367   48.150494  878.972656  -46702.902344  2458.675049
 1213.000000  8832.958984  -67430.265625  -58489.878906  9983.361328  -48506.515625  299.020142  566.917419   48.050308  880.805298  -46770.320312  777.284302
 1214.000000  9016.964844  -67719.343750  -58607.820312  10134.639648  -48473.179688  303.551208  689.126465   48.152866  878.929321  -46733.281250  647.769470
 1215.000000  9141.369141  -67854.867188  -58614.226562  10087.101562  -48527.125000  302.127350  716.295715   48.267567  876.840698  -46783.082031  -51.689758
 1216.000000  8930.722656  -67524.500000  -58495.625000  10095.453125  -48400.171875  302.377502  645.421021   48.193596  878.186523  -46658.800781  2395.691162
 1217.000000  8838.003906  -67529.687500  -58591.273438  10115.185547  -48476.085938  302.968506  477.605133   48.205219  877.974792  -46734.296875  -1153.481079
 1218.000000  8779.878906  -67365.648438  -58486.949219  10025.453125  -48461.496094  300.280853  498.492676   48.163036  878.743713  -46721.230469  1358.047607
 1219.000000  8957.814453  -67291.695312  -58230.113281  9787.805664  -48442.308594  293.162872  838.590027   47.994148  881.835999  -46708.144531  -395.791901
 1220.000000  8730.947266  -67324.828125  -58496.445312  10074.350586  -48422.093750  301.745422  461.735382   48.010609  881.533630  -46687.335938  157.835495
 1221.000000  8696.126953  -67372.125000  -58572.371094  10137.527344  -48434.843750  303.637695  395.889496   48.030262  881.172913  -46699.375000  -1226.454956
 1222.000000  8890.661133  -67379.968750  -58379.867188  9988.414062  -48391.453125  299.171478  719.453308   48.028248  881.209900  -46656.058594  -49.337002
 1223.000000  8941.877930  -67457.742188  -58416.339844  9965.193359  -48451.148438  298.475983  754.682434   48.034573  881.093872  -46715.523438  1866.210815
 1224.000000  8754.373047  -67369.382812  -58526.902344  10081.972656  -48444.929688  301.973724  460.337860   48.103268  879.835571  -46706.824219  803.424683
 1225.000000  8821.966797  -67367.687500  -58449.660156  10116.730469  -48332.929688  303.014801  542.498230   48.181103  878.414246  -46592.011719  515.701050
 1226.000000  8785.979492  -67308.750000  -58430.335938  9981.931641  -48448.406250  298.977325  564.182983   48.002159  881.688782  -46713.953125  -217.223251
 1227.000000  8978.972656  -67443.406250  -58355.585938  9927.032227  -48428.554688  297.332977  712.209778   48.143997  879.091248  -46688.976562  354.496643
 1228.000000  8967.672852  -67136.843750  -58062.367188  9686.958008  -48375.410156  290.142303  856.150391   48.105869  879.788025  -46637.210938  1007.986206
 1229.000000  8865.246094  -67835.632812  -58879.253906  10336.567383  -48542.687500  309.599304  448.434723   48.162014  878.762390  -46802.457031  1234.969482
 1230.000000  8933.621094  -67621.484375  -58582.140625  10158.525391  -48423.617188  304.266632  623.423889   48.231270  877.500549  -46680.886719  1726.432739
 1231.000000  9007.946289  -67527.140625  -58420.730469  9896.982422  -48523.750000  296.432922  804.038269   48.045925  880.885681  -46787.714844  1396.149292
 1232.000000  8878.772461  -67432.578125  -58454.046875  10062.103516  -48391.945312  301.378601  657.687073   48.030689  881.165100  -46656.460938  2276.692139
 1233.000000  8851.357422  -67478.453125  -58524.882812  10059.617188  -48465.265625  301.304138  512.138184   48.260452  876.969971  -46721.480469  2042.438354
 1234.000000  9098.916992  -67743.937500  -58546.968750  10053.285156  -48493.683594  301.114471  811.666504   48.061024  880.608948  -46757.101562  -679.168884
 1235.000000  8673.164062  -67309.390625  -58526.007812  10001.750000  -48524.257812  299.570923  364.431488   48.122761  879.479187  -46785.445312  -1906.939453
 1236.000000  9152.896484  -67924.726562  -58678.113281  10052.914062  -48625.199219  301.103363  873.451477   48.107723  879.754089  -46886.929688  824.562988
 1237.000000  9002.173828  -67659.742188  -58559.457031  10056.229492  -48503.226562  301.202667  705.632385   48.183365  878.372986  -46762.226562  2215.654053
 1238.000000  8930.301758  -67446.328125  -58417.027344  9841.293945  -48575.734375  294.764954  680.149109   48.235569  877.422363  -46832.847656  445.605042
 1239.000000  8644.087891  -67382.734375  -58635.410156  10121.070312  -48514.339844  303.144775  318.389191   48.080597  880.250427  -46777.050781  -545.403564
 1240.000000  9009.073242  -67739.875000  -58639.269531  9985.894531  -48653.375000  299.096008  729.049561   48.117168  879.581421  -46914.765625  340.572205
 1241.000000  9040.601562  -67633.187500  -58492.519531  9918.027344  -48574.492188  297.063263  740.362000   48.257195  877.029175  -46830.824219  1627.610596
 1242.000000  8806.549805  -67271.898438  -58365.863281  9998.001953  -48367.859375  299.458649  567.134094   48.115898  879.604614  -46629.296875  2851.847656
 1243.000000  8953.498047  -67194.031250  -58130.546875  9598.630859  -48531.914062  287.496735  831.873352   48.131977  879.310791  -46792.769531  3242.023193
 1244.000000  8898.593750  -67391.781250  -58401.460938  9934.169922  -48467.289062  297.546753  737.373291   48.001755  881.696228  -46732.851562  865.606079
 1245.000000  9000.818359  -67597.500000  -58499.898438  10029.605469  -48470.292969  300.405243  775.309570   48.070023  880.444092  -46733.386719  1490.452881
 1246.000000  8782.599609  -67369.757812  -58490.101562  10032.162109  -48457.937500  300.481812  465.803619   48.204319  877.991150  -46716.179688  404.104401
 1247.000000  8610.441406  -67229.265625  -58526.695312  10112.557617  -48414.136719  302.889801  419.267822   48.007931  881.582825  -46679.476562  512.422729
 1248.000000  8840.954102  -67505.484375  -58561.070312  10059.894531  -48501.175781  301.312439  565.565613   48.228878  877.544067  -46758.531250  4498.801758
 1249.000000  8922.951172  -67689.429688  -58663.820312  10120.745117  -48543.074219  303.135040  601.393005   48.085987  880.151794  -46805.589844  181.736603
 1250.000000  9060.570312  -67548.765625  -58390.179688  9943.814453  -48446.367188  297.835632  727.107117   48.135754  879.241821  -46707.085938  -2059.244385
 1251.000000  8792.662109  -67417.117188  -58528.039062  10042.083984  -48485.953125  300.778992  471.813080   48.136009  879.237122  -46746.664062  120.221634
 1252.000000  8958.992188  -67542.015625  -58475.652344  9955.939453  -48519.710938  298.198792  692.192200   48.176476  878.498596  -46778.957031  -53.052822
 1253.000000  8802.109375  -67324.687500  -58430.796875  9976.893555  -48453.902344  298.826416  565.646667   48.026386  881.244019  -46718.574219  1794.499756
 1254.000000  8782.031250  -67290.789062  -58404.347656  9934.617188  -48469.730469  297.560150  598.115662   48.155754  878.876648  -46729.726562  1389.835449
 1255.000000  8836.294922  -67531.687500  -58595.449219  10172.804688  -48422.644531  304.694305  587.181458   47.911400  883.359009  -46691.468750  953.260010
 1256.000000  8769.168945  -67199.656250  -58333.210938  9876.402344  -48456.808594  295.816528  558.357239   48.020550  881.351135  -46721.691406  2174.501953
 1257.000000  8981.550781  -67500.390625  -58421.699219  9902.083008  -48519.617188  296.585693  694.975769   48.190670  878.239868  -46778.351562  -649.025269
 1258.000000  8873.955078  -67568.593750  -58592.726562  10102.740234  -48489.984375  302.595764  449.524506   48.306366  876.136414  -46744.539062  648.136169
 1259.000000  9086.501953  -67501.875000  -58309.703125  9842.634766  -48467.070312  294.805145  963.141785   48.177422  878.481323  -46726.285156  -1897.565063
 1260.000000  8898.017578  -67498.609375  -58489.777344  9998.808594  -48490.968750  299.482819  575.345215   48.191296  878.228455  -46749.679688  989.959167
 1261.000000  8662.642578  -67104.250000  -58340.031250  9833.623047  -48506.406250  294.535187  401.598663   48.203884  877.999084  -46764.664062  -1117.528198
 1262.000000  9076.358398  -67683.906250  -58515.683594  10065.441406  -48450.242188  301.478577  836.602051   48.081863  880.227234  -46712.910156  2020.937500
 1263.000000  8919.487305  -67327.476562  -58311.039062  9904.613281  -48406.425781  296.661499  755.651794   48.075718  880.339783  -46669.312500  243.058640
 1264.000000  8785.468750  -67345.265625  -58451.937500  10057.932617  -48394.003906  301.253693  553.227844   48.025883  881.253296  -46658.691406  2341.094971
 1265.000000  8857.451172  -67700.796875  -58746.238281  10219.908203  -48526.328125  306.105164  531.532288   48.114140  879.636780  -46787.828125  -539.485779
 1266.000000  8868.098633  -67397.562500  -58423.500000  9886.374023  -48537.125000  296.115173  581.781982   48.150551  878.971619  -46797.308594  -1183.420166
 1267.000000  8745.882812  -67287.750000  -58429.652344  9954.534180  -48475.117188  298.156708  441.551514   48.116383  879.595764  -46736.535156  1867.869751
 1268.000000  8661.763672  -67195.546875  -58436.132812  9976.896484  -48459.234375  298.826508  411.705902   48.134277  879.268738  -46720.007812  1096.675903
 1269.000000  8799.921875  -67356.812500  -58455.066406  9950.931641  -48504.132812  298.048798  556.723328   48.148067  879.016907  -46764.406250  278.397858
 1270.000000  8932.491211  -67585.968750  -58554.535156  10080.417969  -48474.117188  301.927155  640.119690   48.107403  879.759949  -46735.859375  1621.746948
 1271.000000  8879.791016  -67424.031250  -58436.234375  9914.592773  -48521.640625  296.960388  612.100342   48.109978  879.712891  -46783.292969  -293.414124
 1272.000000  8786.416016  -67509.398438  -58624.460938  10123.804688  -48500.656250  303.226685  458.130524   48.098881  879.915833  -46762.707031  550.414673
 1273.000000  8825.162109  -67390.921875  -58457.468750  9988.486328  -48468.984375  299.173645  595.008606   48.122200  879.489441  -46730.195312  379.395813
 1274.000000  9106.105469  -67648.375000  -58440.136719  9873.521484  -48566.617188  295.730225  796.210999   48.264816  876.890686  -46822.671875  1060.465088
 1275.000000  8848.812500  -67172.187500  -58209.296875  9802.693359  -48406.601562  293.608795  643.680176   48.273674  876.729736  -46662.335938  1672.759766
 1276.000000  8683.925781  -67149.359375  -58362.265625  10132.406250  -48229.859375  303.484314  417.336517   48.364231  875.088196  -46482.324219  -699.703491
 1277.000000  8894.825195  -67487.078125  -58493.035156  9976.500000  -48516.535156  298.814636  648.710266   48.191154  878.231018  -46775.253906  -947.549316
 1278.000000  9022.583984  -67551.734375  -58429.792969  9983.878906  -48445.914062  299.035645  807.372559   48.085304  880.164246  -46708.457031  1562.351440
 1279.000000  8929.867188  -67490.562500  -58466.542969  9949.445312  -48517.097656  298.004303  595.273132   48.249989  877.160156  -46773.687500  1407.497192
 1280.000000  8967.734375  -67633.843750  -58575.820312  10185.621094  -48390.199219  305.078186  726.460938   48.052265  880.769409  -46653.933594  -24.113987
 1281.000000  9016.456055  -67730.695312  -58615.722656  10013.617188  -48602.105469  299.926361  705.305237   48.117432  879.576599  -46863.488281  -198.030624
 1282.000000  8941.950195  -67529.218750  -58485.898438  10025.416016  -48460.484375  300.279755  640.066711   48.157269  878.848999  -46720.425781  2677.908936
 1283.000000  9125.224609  -67559.625000  -58325.601562  9844.095703  -48481.507812  294.848877  871.395203   48.309166  876.085632  -46735.960938  -600.272034
 1284.000000  9115.382812  -67658.703125  -58443.148438  9979.373047  -48463.773438  298.900696  854.816589   48.196949  878.125427  -46722.281250  221.756287
 1285.000000  8778.189453  -67295.546875  -58416.257812  10036.471680  -48379.785156  300.610901  540.158142   48.160801  878.784546  -46639.597656  -458.501892
 1286.000000  8682.179688  -67424.203125  -58626.425781  10190.605469  -48435.820312  305.227509  352.094971   48.068840  880.465759  -46698.957031  1108.401489
 1287.000000  8918.648438  -67532.781250  -58513.890625  10048.474609  -48465.414062  300.970398  530.187195   48.250015  877.159668  -46722.003906  -637.361816
 1288.000000  8935.167969  -67605.203125  -58569.847656  10198.974609  -48370.875000  305.478149  630.311035   48.155670  878.878174  -46630.875000  518.302246
 1289.000000  8935.455078  -67470.625000  -58437.640625  10067.434570  -48370.207031  301.538300  761.474915   48.068539  880.471252  -46633.355469  1655.061401
 1290.000000  8720.372070  -67174.226562  -58362.335938  9984.511719  -48377.824219  299.054596  449.597382   48.153542  878.916992  -46637.902344  824.885925
 1291.000000  8721.611328  -67301.843750  -58478.101562  10044.062500  -48434.039062  300.838257  427.414032   48.196571  878.132324  -46692.562500  -999.334778
 1292.000000  9033.325195  -67487.578125  -58351.105469  9973.759766  -48377.343750  298.732544  856.478027   48.190899  878.235657  -46636.070312  2254.220215
 1293.000000  8851.782227  -67470.328125  -58515.015625  10154.592773  -48360.421875  304.148834  578.917664   48.073654  880.377563  -46623.386719  -660.553650
 1294.000000  8867.804688  -67420.109375  -58438.179688  9935.116211  -48503.062500  297.575104  612.611511   48.198021  878.105896  -46761.531250  578.895996
 1295.000000  9007.410156  -67604.687500  -58492.402344  10061.675781  -48430.726562  301.365814  808.299377   48.179401  878.445251  -46689.867188  1694.064575
 1296.000000  8736.616211  -67199.062500  -58352.656250  9831.376953  -48521.281250  294.467926  534.040344   48.087738  880.119690  -46783.734375  1200.938721
 1297.000000  9047.385742  -67699.015625  -58545.265625  9965.781250  -48579.484375  298.493591  749.286194   48.049660  880.817200  -46843.316406  -26.237732
 1298.000000  9047.212891  -67743.507812  -58592.921875  10063.044922  -48529.875000  301.406799  683.566467   48.203770  878.001160  -46788.136719  1876.915649
 1299.000000  9042.534180  -67704.437500  -58551.917969  10085.096680  -48466.820312  302.067291  750.267883   48.131588  879.317871  -46727.691406  841.229065
 1300.000000  8593.218750  -67271.414062  -58579.011719  10185.417969  -48393.593750  305.072113  268.415314   48.170242  878.612305  -46653.066406  197.218445
 1301.000000  8965.775391  -67640.804688  -58588.324219  10125.453125  -48462.871094  303.276062  706.836670   48.085987  880.151794  -46725.386719  -741.830322
 1302.000000  8759.638672  -67306.453125  -58443.316406  9984.578125  -48458.738281  299.056580  534.736328   48.121956  879.493896  -46719.957031  -1097.433594
 1303.000000  8909.187500  -67628.406250  -58612.851562  10049.181641  -48563.671875  300.991577  585.372925   48.145180  879.069641  -46824.050781  411.232971
 1304.000000  8976.912109  -67602.218750  -58525.160156  10065.990234  -48459.171875  301.495026  633.744629   48.189117  878.268127  -46717.960938  2507.688477
 1305.000000  8814.480469  -67016.414062  -58101.218750  9783.761719  -48317.457031  293.041748  643.798584   48.207710  877.929382  -46575.578125  1545.594849
 1306.000000  8783.397461  -67446.312500  -58567.292969  10100.712891  -48466.578125  302.535034  510.782562   48.192371  878.208862  -46725.250000  592.278503
 1307.000000  8848.199219  -67145.312500  -58191.902344  9807.350586  -48384.550781  293.748291  694.073059   48.200520  878.060364  -46642.929688  5903.611328
 1308.000000  8746.847656  -67472.359375  -58617.273438  10287.730469  -48329.542969  308.136566  453.727936   48.165325  878.701965  -46589.195312  -108.626961
 1309.000000  8993.900391  -67484.187500  -58382.148438  9876.078125  -48506.070312  295.806793  770.379883   48.101254  879.872437  -46768.035156  2504.303223
 1310.000000  8899.708984  -67674.859375  -58674.105469  10197.546875  -48476.558594  305.435394  522.818665   48.220417  877.698059  -46734.218750  411.146484
 1311.000000  9029.328125  -67742.359375  -58612.480469  10097.424805  -48515.054688  302.436554  723.535828   48.005154  881.633789  -46780.492188  486.443878
 1312.000000  8857.313477  -67819.296875  -58860.078125  10268.730469  -48591.347656  307.567474  408.664948   48.215046  877.795837  -46849.203125  2442.581543
 1313.000000  8790.375000  -67287.828125  -58400.214844  9958.420898  -48441.792969  298.273132  563.695007   48.209389  877.898865  -46699.851562  1893.704956
 1314.000000  9013.205078  -67364.046875  -58239.343750  9898.875000  -48340.468750  296.489624  821.202698   48.149212  878.996033  -46600.703125  2072.492920
 1315.000000  8800.638672  -67386.429688  -58485.597656  10274.140625  -48211.457031  307.729523  522.494934   48.183926  878.362793  -46470.437500  776.303284
 1316.000000  8851.238281  -67368.664062  -58414.363281  9969.788086  -48444.574219  298.613586  638.057617   48.063950  880.555298  -46707.886719  -2207.257812
 1317.000000  8693.209961  -67058.609375  -58265.406250  9872.989258  -48392.417969  295.714294  559.788574   48.075752  880.339111  -46655.304688  616.321655
 1318.000000  8836.222656  -67159.812500  -58223.953125  9943.568359  -48280.382812  297.828278  814.976257   48.055187  880.715881  -46544.011719  818.794617
 1319.000000  8708.055664  -67250.539062  -58440.039062  10076.896484  -48363.140625  301.821686  421.038239   48.265678  876.875000  -46619.164062  -109.840805
 1320.000000  9010.845703  -67480.539062  -58362.507812  9946.833008  -48415.675781  297.926056  773.932190   48.139473  879.173889  -46676.261719  -932.779358
 1321.000000  8842.251953  -67311.093750  -58364.953125  9938.677734  -48426.273438  297.681793  638.506409   48.184589  878.350647  -46685.226562  826.658569
 1322.000000  8944.730469  -67544.250000  -58490.640625  10054.851562  -48435.789062  301.161407  613.096375   48.091011  880.059814  -46698.125000  -227.393845
 1323.000000  8825.707031  -67625.070312  -58691.289062  10193.148438  -48498.140625  305.303650  531.000000   48.072472  880.399231  -46761.148438  2123.437500
 1324.000000  8683.208008  -67422.804688  -58636.785156  10181.768555  -48455.015625  304.962799  421.146606   48.031151  881.156616  -46719.515625  -465.601288
 1325.000000  8825.681641  -67201.296875  -58271.210938  9935.462891  -48335.750000  297.585480  702.643738   48.076851  880.319031  -46598.597656  1845.110229
 1326.000000  8714.068359  -67223.523438  -58405.000000  9990.109375  -48414.890625  299.222260  423.900146   48.165234  878.703674  -46674.542969  974.221680
 1327.000000  8880.826172  -67376.562500  -58390.804688  9949.132812  -48441.671875  297.994934  628.410095   48.161472  878.772278  -46701.460938  1444.672974
 1328.000000  8827.828125  -67389.992188  -58457.347656  9999.531250  -48457.816406  299.504456  515.494629   48.261669  876.947815  -46713.984375  1213.245117
 1329.000000  8764.838867  -67265.023438  -58393.519531  9954.775391  -48438.742188  298.163940  471.898560   48.229675  877.529602  -46696.066406  -1266.416504
 1330.000000  8744.816406  -67315.484375  -58466.847656  9887.407227  -48579.441406  296.146149  411.204987   48.245289  877.245605  -46836.203125  515.746765
 1331.000000  8881.057617  -67371.046875  -58380.500000  9826.243164  -48554.257812  294.314148  641.278625   48.146381  879.047729  -46814.593750  507.973755
 1332.000000  8869.929688  -67325.523438  -58358.011719  9933.268555  -48424.742188  297.519775  669.328064   48.204727  877.983765  -46682.968750  2196.509766
 1333.000000  8703.539062  -67402.812500  -58601.804688  10110.275391  -48491.531250  302.821442  485.025299   47.988102  881.947083  -46757.585938  2268.858154
 1334.000000  8838.662109  -67519.171875  -58577.394531  10158.650391  -48418.742188  304.270355  542.668823   48.073860  880.373779  -46681.699219  1736.412476
 1335.000000  8879.373047  -67356.859375  -58372.058594  9980.115234  -48391.945312  298.922913  634.857361   48.121113  879.509277  -46653.195312  2526.197021
 1336.000000  9117.443359  -67676.117188  -58457.585938  10065.659180  -48391.925781  301.485107  872.696777   48.110107  879.710510  -46653.570312  1396.822021
 1337.000000  8865.966797  -67447.750000  -58491.230469  10098.080078  -48393.148438  302.456177  550.343506   48.222340  877.663086  -46650.738281  2275.641357
 1338.000000  8906.087891  -67392.234375  -58385.886719  9902.795898  -48483.089844  296.607056  617.918884   48.132061  879.309265  -46743.941406  202.815460
 1339.000000  9008.723633  -67663.234375  -58553.886719  9974.666016  -48579.218750  298.759705  717.120117   48.257450  877.024536  -46835.539062   97.415222
 1340.000000  8970.425781  -67417.937500  -58345.648438  9894.008789  -48451.640625  296.343872  752.009216   48.159477  878.808655  -46711.503906  1450.685791
 1341.000000  8909.357422  -67483.250000  -58464.710938  10006.690430  -48458.019531  299.718872  740.916443   48.013092  881.488037  -46723.171875  429.700012
 1342.000000  8933.640625  -67552.875000  -58524.132812  10096.853516  -48427.281250  302.419434  668.009949   48.092587  880.031006  -46689.558594  666.943542
 1343.000000  8828.492188  -67338.015625  -58400.968750  9880.345703  -48520.625000  295.934631  554.701721   48.151455  878.955078  -46780.777344  -3845.315186
 1344.000000  8974.287109  -67643.257812  -58573.886719  10046.832031  -48527.054688  300.921204  739.315369   48.105530  879.794189  -46788.867188  1074.184204
 1345.000000  8963.763672  -67636.398438  -58572.199219  9941.288086  -48630.910156  297.759979  631.684265   48.128315  879.377686  -46891.898438  -105.444199
 1346.000000  9069.771484  -67799.039062  -58636.558594  10053.596680  -48582.960938  301.123810  746.162842   48.089466  880.088074  -46845.351562  -1900.589966
 1347.000000  9028.018555  -67764.093750  -58626.507812  10135.004883  -48491.503906  303.562134  756.608093   47.999516  881.737366  -46757.144531  1269.221191
 1348.000000  8814.016602  -67191.531250  -58270.738281  9844.259766  -48426.476562  294.853790  567.406189   48.217964  877.742737  -46684.226562  -204.063690
 1349.000000  8788.304688  -67441.937500  -58555.214844  10034.401367  -48520.812500  300.548889  447.012787   48.251266  877.136902  -46777.359375   58.463570
 1350.000000  9091.155273  -67702.765625  -58508.304688  10069.556641  -48438.750000  301.601837  805.108826   48.178005  878.470703  -46697.941406  1028.881958
 1351.000000  8893.345703  -67307.171875  -58310.378906  9813.533203  -48496.843750  293.933472  630.671326   48.039051  881.011719  -46761.058594  378.974579
 1352.000000  8779.050781  -67375.773438  -58493.960938  10091.869141  -48402.093750  302.270142  497.717621   48.146034  879.054077  -46662.441406  1008.561523
 1353.000000  8840.726562  -67675.492188  -58728.777344  10259.559570  -48469.218750  307.292786  505.781586   48.128033  879.382874  -46730.218750  4068.817383
 1354.000000  8971.020508  -67570.109375  -58500.851562  10018.751953  -48482.101562  300.080139  742.595703   48.115040  879.620300  -46743.570312  148.152725
 1355.000000  8854.500000  -67320.468750  -58356.503906  10012.519531  -48343.984375  299.893494  560.653748   48.256481  877.042114  -46600.339844  -1035.999512
 1356.000000  8513.269531  -67223.406250  -58612.261719  10167.393555  -48444.867188  304.532257  175.930618   48.102909  879.842163  -46706.773438  1642.199341
 1357.000000  8938.154297  -67474.007812  -58435.597656  9972.187500  -48463.410156  298.685455  715.123230   48.237686  877.383850  -46720.445312  1346.485840
 1358.000000  8970.354492  -67761.031250  -58699.136719  10063.151367  -48635.984375  301.410004  684.766296   48.175808  878.510803  -46895.257812  789.271545
 1359.000000  8799.901367  -67222.250000  -58324.292969  9796.923828  -48527.367188  293.435974  625.982178   48.052265  880.769409  -46791.101562  1051.950195
 1360.000000  9059.710938  -67757.765625  -58591.808594  10032.270508  -48559.539062  300.485046  754.460510   48.224754  877.619141  -46817.042969  1576.332031
 1361.000000  8954.501953  -67879.140625  -58832.652344  10234.019531  -48598.632812  306.527802  517.617126   48.192471  878.207031  -46857.304688  1959.348633
 1362.000000  9055.519531  -67463.273438  -58304.371094  9792.105469  -48512.265625  293.291656  806.000793   48.198948  878.088989  -46770.703125  1287.234863
 1363.000000  8837.572266  -67347.609375  -58403.386719  10103.916016  -48299.468750  302.630981  512.023743   48.186047  878.324097  -46558.371094  943.169861
 1364.000000  8964.488281  -67570.281250  -58500.476562  9956.341797  -48544.132812  298.210846  657.903381   48.271084  876.776794  -46799.960938  -975.688171
 1365.000000  9155.529297  -67744.812500  -58485.523438  10043.878906  -48441.644531  300.832764  962.090820   48.049744  880.815674  -46705.472656  1745.724854
 1366.000000  8702.558594  -67449.226562  -58643.003906  10178.140625  -48464.863281  304.854126  355.080780   48.164001  878.726135  -46724.562500  -606.292603
 1367.000000  9206.363281  -67645.953125  -58330.527344  9770.382812  -48560.144531  292.641022  982.214783   48.154896  878.892273  -46820.171875  858.996887
 1368.000000  9154.690430  -67703.171875  -58447.191406  9963.785156  -48483.406250  298.433807  935.518066   48.112835  879.660645  -46744.953125  -57.162022
 1369.000000  8969.828125  -67542.023438  -58472.824219  9925.136719  -48547.687500  297.276215  740.918518   48.160072  878.797791  -46807.527344  -1344.840698
 1370.000000  8990.408203  -67330.906250  -58242.195312  9887.544922  -48354.648438  296.150269  849.341980   47.987942  881.950012  -46620.707031  -2347.089355
 1371.000000  8883.139648  -67532.187500  -58545.195312  10025.471680  -48519.722656  300.281433  629.565430   48.169136  878.632446  -46779.234375  1417.560303
 1372.000000  8702.531250  -67511.195312  -58715.019531  10264.584961  -48450.433594  307.443298  293.154114   48.291843  876.399902  -46705.511719  410.921478
 1373.000000  8901.960938  -67416.437500  -58411.660156  9903.717773  -48507.941406  296.634674  687.185059   48.085278  880.164734  -46770.484375  1529.512817
 1374.000000  8795.585938  -67445.562500  -58549.101562  10088.873047  -48460.226562  302.180420  552.955627   48.025375  881.262573  -46724.933594  3348.049805
 1375.000000  8877.018555  -67535.765625  -58553.695312  9936.167969  -48617.527344  297.606598  663.504700   47.952957  882.593445  -46884.851562  1771.282959
 1376.000000  9017.105469  -67518.554688  -58396.496094  9849.867188  -48546.628906  295.021729  758.518799   48.121132  879.508972  -46807.875000  3000.294189
 1377.000000  8796.322266  -67538.796875  -58650.082031  10124.144531  -48525.937500  303.236847  466.087646   48.006229  881.614075  -46791.335938  1459.210571
 1378.000000  8905.521484  -67632.484375  -58626.683594  10085.332031  -48541.351562  302.074341  610.506897   48.056728  880.687622  -46804.925781  -566.583252
 1379.000000  8943.847656  -67502.750000  -58455.750000  9929.119141  -48526.632812  297.395477  652.745361   48.197708  878.111572  -46785.113281  710.573853
 1380.000000  8928.330078  -67559.578125  -58525.226562  9989.822266  -48535.406250  299.213654  634.531006   48.219357  877.717346  -46793.105469  1754.486938
 1381.000000  9029.844727  -67645.187500  -58517.335938  10038.984375  -48478.351562  300.686157  686.556641   48.180050  878.433411  -46737.468750  2424.003906
 1382.000000  9048.687500  -67666.929688  -58515.765625  10032.525391  -48483.242188  300.492706  813.357239   48.108006  879.748901  -46744.964844  -376.343292
 1383.000000  8861.220703  -67439.656250  -58470.917969  9951.675781  -48519.242188  298.071106  670.607971   48.082249  880.220215  -46781.894531  -1428.546875
 1384.000000  9085.706055  -67825.968750  -58637.726562  10102.502930  -48535.222656  302.588654  741.563171   48.178631  878.459290  -46794.394531  1588.516724
 1385.000000  8833.890625  -67592.164062  -58662.296875  10133.599609  -48528.695312  303.520050  467.271851   48.092770  880.027649  -46790.968750   95.628494
 1386.000000  8869.341797  -67563.484375  -58598.609375  10092.277344  -48506.332031  302.282379  577.232605   47.929218  883.030579  -46774.515625  1878.849365
 1387.000000  8913.990234  -67357.250000  -58325.964844  9892.916016  -48433.046875  296.311127  733.229675   48.089211  880.092773  -46695.449219  1641.731567
 1388.000000  8875.021484  -67390.593750  -58422.519531  9978.255859  -48444.265625  298.867218  608.057312   48.210621  877.876404  -46702.281250  219.954132
 1389.000000  8689.537109  -67182.820312  -58383.277344  9935.875000  -48447.402344  297.597839  459.079193   48.131638  879.316956  -46708.269531  829.370178
 1390.000000  9049.406250  -67412.968750  -58262.804688  9884.120117  -48378.683594  296.047668  886.149475   48.117043  879.583679  -46640.078125  -57.157028
 1391.000000  8778.531250  -67464.921875  -58587.031250  10187.651367  -48399.378906  305.139008  471.296600   48.085552  880.159729  -46661.914062  -744.946533
 1392.000000  8874.218750  -67557.718750  -58593.781250  10112.995117  -48480.785156  302.902924  585.040039   48.090412  880.070801  -46743.144531  515.904663
 1393.000000  9066.875000  -67442.078125  -58275.589844  9737.458008  -48538.132812  291.654877  921.417969   48.026192  881.247620  -46802.812500  383.301575
 1394.000000  8665.927734  -67261.468750  -58498.167969  10108.469727  -48389.699219  302.767365  410.952881   48.119686  879.535400  -46651.000000  916.501770
 1395.000000  8898.257812  -67531.390625  -58533.714844  10021.332031  -48512.382812  300.157440  628.174011   48.094189  880.001648  -46774.605469  2559.704102
 1396.000000  8835.632812  -67281.203125  -58337.917969  9978.179688  -48359.738281  298.864929  640.398926   48.051640  880.780884  -46623.496094  1367.646240
 1397.000000  8568.962891  -67221.367188  -58554.441406  10094.452148  -48459.988281  302.347504  302.511688   48.248112  877.194275  -46716.648438  642.225586
 1398.000000  8865.279297  -67622.375000  -58661.554688  10136.121094  -48525.433594  303.595581  465.797333   48.240841  877.326477  -46782.355469  950.352234
 1399.000000  9107.721680  -67779.367188  -58573.167969  10011.422852  -48561.746094  299.860626  720.183411   48.218342  877.735840  -46819.480469  4096.905273
 1400.000000  8905.210938  -67624.460938  -58629.312500  10073.006836  -48556.304688  301.705200  595.698181   47.986794  881.971130  -46822.406250  1125.702271
 1401.000000  8930.386719  -67446.656250  -58412.328125  9910.471680  -48501.855469  296.836945  674.800110   48.159618  878.806091  -46761.710938  393.747589
 1402.000000  8780.354492  -67737.593750  -58861.925781  10376.962891  -48484.960938  310.809235  306.925507   48.224804  877.618225  -46742.460938  -613.263794
 1403.000000  8846.220703  -67305.656250  -58342.164062  9900.015625  -48442.148438  296.523773  547.304932   48.228519  877.550598  -46699.515625  1336.814087
 1404.000000  8978.391602  -67840.351562  -58760.640625  10171.249023  -48589.390625  304.647736  595.065369   48.173386  878.554932  -46848.750000  2240.998535
 1405.000000  8789.132812  -67599.351562  -58721.679688  10217.358398  -48504.320312  306.028778  398.230957   48.168774  878.639099  -46763.847656  2969.895508
 1406.000000  8937.405273  -67437.109375  -58400.375000  10038.849609  -48361.523438  300.682129  716.203064   48.083981  880.188477  -46624.113281  2335.562744
 1407.000000  9025.308594  -67651.734375  -58527.492188  10138.287109  -48389.203125  303.660461  732.098694   48.151928  878.946472  -46649.339844  1510.938599
 1408.000000  9000.417969  -67619.171875  -58513.324219  9993.703125  -48519.621094  299.329895  681.784119   48.208088  877.922546  -46777.726562  2583.759521
 1409.000000  8996.923828  -67524.773438  -58427.718750  9964.101562  -48463.617188  298.443268  726.208252   48.228748  877.546448  -46720.976562  1149.803955
 1410.000000  8887.565430  -67463.593750  -58470.175781  9969.917969  -48500.257812  298.617493  538.597168   48.122871  879.477173  -46761.441406  2924.175293
 1411.000000  8778.726562  -67386.523438  -58504.699219  10091.998047  -48412.703125  302.274017  575.000732   48.058479  880.655579  -46676.214844  2476.123291
 1412.000000  8947.570312  -67661.343750  -58610.582031  10004.632812  -48605.949219  299.657257  652.717896   48.061012  880.609131  -46869.367188  -1523.448120
 1413.000000  8746.580078  -67408.101562  -58558.527344  10120.900391  -48437.625000  303.139679  435.722443   48.230083  877.522156  -46694.937500  1465.078247
 1414.000000  9021.957031  -67574.859375  -58457.558594  10010.162109  -48447.398438  299.822876  718.631775   48.286011  876.505737  -46702.687500  1322.840332
 1415.000000  8965.369141  -67329.593750  -58269.542969  9875.429688  -48394.113281  295.787384  766.126709   48.154213  878.904724  -46654.164062  1210.277710
 1416.000000  8796.125000  -67428.171875  -58532.503906  10006.539062  -48525.964844  299.714355  600.459412   47.984062  882.021362  -46792.164062  -1012.717102
 1417.000000  8808.161133  -67464.781250  -58556.808594  10051.416016  -48505.390625  301.058502  569.951904   47.987152  881.964539  -46771.480469  2263.750488
 1418.000000  8805.523438  -67285.523438  -58369.097656  9856.444336  -48512.652344  295.218750  671.064026   48.082157  880.221863  -46775.308594  1116.106567
 1419.000000  8953.177734  -67593.867188  -58534.316406  10035.302734  -48499.015625  300.575867  616.949768   48.157288  878.848633  -46758.957031  1181.902344
 1420.000000  8848.298828  -67210.187500  -58258.437500  9803.515625  -48454.921875  293.633423  628.238708   48.140484  879.155396  -46715.468750  -667.399231
 1421.000000  8924.979492  -67517.578125  -58494.593750  9976.399414  -48518.195312  298.811615  678.895569   48.062958  880.573486  -46781.546875  -291.736694
 1422.000000  8761.556641  -67500.468750  -58631.929688  10160.275391  -48471.656250  304.319031  430.609375   48.102711  879.845764  -46733.570312  -293.490143
 1423.000000  9178.308594  -67681.664062  -58401.089844  9964.916016  -48436.171875  298.467651  930.724060   48.191097  878.232056  -46694.890625  1252.925903
 1424.000000  8793.861328  -67692.875000  -58794.546875  10221.432617  -48573.113281  306.150818  402.701569   48.125458  879.429871  -46834.203125  -2252.717773
 1425.000000  9066.191406  -67562.203125  -58391.175781  9869.812500  -48521.363281  295.619141  895.323059   47.957161  882.516113  -46788.535156   48.075058
 1426.000000  8795.740234  -67343.484375  -58456.066406  10062.996094  -48393.070312  301.405334  549.867981   48.065189  880.532593  -46656.339844   93.380836
 1427.000000  9048.398438  -67586.343750  -58437.097656  9966.826172  -48470.273438  298.524872  776.719421   48.205856  877.963196  -46728.460938  -655.471313
 1428.000000  8847.724609  -67468.710938  -58519.046875  10110.396484  -48408.648438  302.825073  585.778687   48.140751  879.150513  -46669.187500  1599.922119
 1429.000000  8704.430664  -67180.234375  -58374.734375  9978.779297  -48395.953125  298.882904  440.678833   48.140553  879.154175  -46656.500000  567.208008
 1430.000000  8903.166992  -67356.148438  -58349.234375  9858.283203  -48490.953125  295.273804  652.914795   48.297409  876.298889  -46745.832031  850.196777
 1431.000000  9028.884766  -67644.281250  -58512.964844  10010.512695  -48502.453125  299.833374  696.152039   48.220474  877.697021  -46760.109375  2382.944580
 1432.000000  8955.353516  -67557.171875  -58499.156250  9994.921875  -48504.234375  299.366394  624.149841   48.155914  878.873718  -46764.226562  3056.607178
 1433.000000  8910.711914  -67753.382812  -58740.199219  10130.150391  -48610.046875  303.416748  618.266602   48.059242  880.641541  -46873.531250  -211.654449
 1434.000000  9052.633789  -67741.093750  -58585.769531  10025.120117  -48560.648438  300.270905  775.144836   48.022209  881.320679  -46825.468750  1867.505127
 1435.000000  8821.122070  -67532.796875  -58610.843750  9977.662109  -48633.179688  298.849426  524.963135   48.057636  880.671021  -46896.722656  1081.440674
 1436.000000  8955.638672  -67483.140625  -58421.703125  9980.554688  -48441.148438  298.936066  702.469238   48.144112  879.089172  -46701.566406  340.380188
 1437.000000  8881.583984  -67514.125000  -58532.957031  10089.410156  -48443.546875  302.196503  562.460938   48.253151  877.102661  -46700.023438  1430.728882
 1438.000000  8770.392578  -67499.585938  -58620.019531  10039.076172  -48580.945312  300.688904  465.359375   48.111359  879.687622  -46842.546875  612.768005
 1439.000000  8786.581055  -67356.445312  -58464.332031  10044.509766  -48419.820312  300.851654  525.020508   48.202461  878.025024  -46678.128906  1369.659790
 1440.000000  8842.401367  -67297.906250  -58356.378906  9969.248047  -48387.132812  298.597412  555.872192   48.268806  876.818176  -46643.042969  2615.282227
 1441.000000  9026.667969  -67694.703125  -58568.218750  10032.453125  -48535.765625  300.490540  748.082214   48.022247  881.320007  -46800.585938  508.270050
 1442.000000  8834.035156  -67486.281250  -58560.335938  10009.446289  -48550.890625  299.801422  445.432373   48.219761  877.710022  -46808.574219  -980.095825
 1443.000000  8788.283203  -67617.843750  -58723.542969  10098.435547  -48625.109375  302.466827  367.651703   48.137619  879.207703  -46885.761719  2030.681152
 1444.000000  9156.800781  -67577.062500  -58325.148438  9908.931641  -48416.218750  296.790833  961.683289   48.011230  881.522217  -46681.437500  1774.510498
 1445.000000  9037.671875  -67610.718750  -58473.324219  10027.326172  -48446.000000  300.336975  774.343567   48.166569  878.679260  -46705.605469  -1912.564819
 1446.000000  8867.621094  -67595.593750  -58630.421875  10065.288086  -48565.132812  301.473999  489.551727   48.223763  877.637146  -46822.671875  2199.077148
 1447.000000  8960.166992  -67521.750000  -58452.292969  10055.293945  -48397.000000  301.174652  700.927734   48.167484  878.662598  -46656.574219  1737.547241
 1448.000000  8871.787109  -67518.343750  -58554.738281  9994.628906  -48560.109375  299.357635  601.703674   48.019409  881.372070  -46825.031250  -29.832348
 1449.000000  8762.548828  -67752.742188  -58886.976562  10355.185547  -48531.789062  310.156952  360.751984   48.033085  881.121155  -46796.218750  -1155.644897
 1450.000000  9000.336914  -67849.531250  -58754.371094  10192.555664  -48561.816406  305.285889  613.606750   48.261818  876.945129  -46817.980469  517.854370
 1451.000000  8765.515625  -67503.921875  -58627.531250  10209.111328  -48418.421875  305.781769  411.223724   48.243797  877.272705  -46675.238281  2062.316406
 1452.000000  8981.934570  -67503.500000  -58409.445312  9978.310547  -48431.132812  298.868866  730.532959   48.207268  877.937439  -46689.269531  -301.238556
 1453.000000  8899.080078  -67457.953125  -58454.941406  10033.523438  -48421.417969  300.522583  692.026855   48.110687  879.699890  -46683.042969  739.812256
 1454.000000  8731.984375  -67276.062500  -58446.242188  10091.062500  -48355.179688  302.245972  509.587921   48.187630  878.295227  -46614.023438  1325.442261
 1455.000000  8676.418945  -67295.242188  -58516.164062  10041.009766  -48475.156250  300.746826  464.624512   48.147640  879.024719  -46735.445312  -1867.301025
 1456.000000  8928.247070  -67498.890625  -58480.406250  10008.886719  -48471.519531  299.784668  693.583679   48.056446  880.692810  -46735.105469  2365.590820
 1457.000000  8882.753906  -67324.937500  -58345.078125  10022.131836  -48322.945312  300.181396  713.265869   48.099636  879.902039  -46584.968750  1535.615356
 1458.000000  8619.002930  -67024.390625  -58289.121094  9935.301758  -48353.820312  297.580658  395.756073   48.224804  877.618225  -46611.320312  658.636719
 1459.000000  8796.920898  -67381.109375  -58475.210938  10117.533203  -48357.679688  303.038818  543.120117   48.029865  881.180176  -46622.226562  -664.621521
 1460.000000  8675.822266  -67256.390625  -58475.832031  9981.076172  -48494.757812  298.951691  410.689056   48.153683  878.914429  -46754.828125  -1571.934204
 1461.000000  9060.324219  -67575.773438  -58412.402344  9953.216797  -48459.187500  298.117218  780.657227   48.250946  877.142700  -46715.746094  133.241867
 1462.000000  8883.038086  -67533.750000  -58552.707031  10010.166016  -48542.539062  299.822998  580.466492   48.159382  878.810425  -46802.406250  254.670151
 1463.000000  8456.881836  -67173.234375  -58618.320312  10152.464844  -48465.855469  304.085114   73.215248   48.186626  878.313538  -46724.738281  1141.237549
 1464.000000  8785.035156  -67396.890625  -58510.917969  10092.310547  -48418.609375  302.283356  586.977234   48.017757  881.402405  -46683.593750  1171.613525
 1465.000000  8585.571289  -67243.273438  -58563.023438  10127.436523  -48435.585938  303.335449  378.622803   48.000896  881.711975  -46701.179688  1647.477295
 1466.000000  8865.669922  -67454.765625  -58478.261719  10012.842773  -48465.417969  299.903168  585.478577   48.122372  879.486267  -46726.621094  -1041.104858
 1467.000000  9015.635742  -67568.781250  -58454.285156  9911.515625  -48542.769531  296.868225  787.520813   48.111916  879.677429  -46804.351562  -195.476395
 1468.000000  8779.831055  -67338.492188  -58462.390625  9973.680664  -48488.710938  298.730194  583.909729   48.097439  879.942200  -46750.816406  -667.943298
 1469.000000  9019.171875  -67468.460938  -58347.757812  9850.279297  -48497.476562  295.034088  808.903625   48.101852  879.861450  -46759.421875  -538.568176
 1470.000000  8895.021484  -67424.765625  -58431.531250  10025.216797  -48406.312500  300.273773  697.960938   48.012192  881.504578  -46671.496094  1870.165039
 1471.000000  8879.853516  -67454.382812  -58461.816406  10041.316406  -48420.500000  300.756012  640.989807   48.161579  878.770325  -46680.285156  -914.238647
 1472.000000  8790.986328  -67490.664062  -58601.222656  10105.625977  -48495.597656  302.682190  446.889404   48.210884  877.871582  -46753.601562   70.619240
 1473.000000  9121.997070  -67725.929688  -58505.542969  10070.306641  -48435.234375  301.624298  851.111755   48.173595  878.551147  -46694.585938  149.611481
 1474.000000  8771.068359  -67302.281250  -58422.863281  10043.592773  -48379.269531  300.824188  520.254333   48.144054  879.090210  -46639.687500  -704.239868
 1475.000000  8722.582031  -67128.523438  -58314.449219  10030.605469  -48283.843750  300.435181  539.754578   48.136879  879.221252  -46544.523438  -248.796494
 1476.000000  8744.394531  -67371.890625  -58526.441406  10182.625977  -48343.816406  304.988495  468.265533   48.111309  879.688538  -46605.417969  173.521210
 1477.000000  8688.441406  -67027.000000  -58236.062500  9977.106445  -48258.957031  298.832794  539.417786   48.041473  880.967285  -46523.082031  495.397461
 1478.000000  9028.068359  -67554.796875  -58429.121094  9947.752930  -48481.367188  297.953613  798.747375   47.970680  882.267395  -46748.050781  837.433044
 1479.000000  8974.788086  -67683.296875  -58608.253906  10168.616211  -48439.636719  304.568878  684.845032   48.087383  880.126221  -46702.105469  1829.957886
 1480.000000  8561.869141  -67190.687500  -58530.863281  10172.175781  -48358.687500  304.675476  279.453033   48.053230  880.751770  -46622.390625  382.190887
 1481.000000  8993.046875  -67541.187500  -58448.734375  10053.191406  -48395.542969  301.111664  746.309021   48.074619  880.359863  -46658.472656   60.970535
 1482.000000  8861.583984  -67370.281250  -58405.949219  9997.196289  -48408.753906  299.434509  564.547791   48.168095  878.651428  -46668.304688  -37.019699
 1483.000000  8768.708984  -67185.828125  -58312.949219  9938.228516  -48374.718750  297.668335  574.829834   48.003731  881.659912  -46640.207031  -1316.707886
 1484.000000  8465.205078  -66953.750000  -58384.222656  10021.674805  -48362.546875  300.167694  224.880051   48.186115  878.322876  -46621.445312  1685.218872
 1485.000000  8971.669922  -67611.359375  -58539.695312  9905.439453  -48634.257812  296.686218  741.301453   47.943783  882.762329  -46901.914062  969.257019
 1486.000000  8823.152344  -67316.929688  -58407.898438  9844.806641  -48563.093750  294.870178  585.559753   48.168156  878.650330  -46822.640625  -306.635010
 1487.000000  8998.732422  -67713.078125  -58618.097656  10044.019531  -48574.078125  300.836975  714.698059   48.143581  879.098816  -46834.515625  1153.811523
 1488.000000  8925.239258  -67547.984375  -58518.003906  10202.609375  -48315.394531  305.587036  610.516296   48.147385  879.029419  -46575.695312  251.462234
 1489.000000  8836.013672  -67330.046875  -58397.273438  9918.541992  -48478.730469  297.078674  596.957458   48.015018  881.452698  -46743.812500  381.884705
 1490.000000  8676.814453  -67292.382812  -58520.800781  10068.203125  -48452.597656  301.561310  375.083527   48.044064  880.919800  -46716.628906  -1979.772827
 1491.000000  8775.837891  -67444.937500  -58572.105469  10095.843750  -48476.261719  302.389191  447.526703   48.173508  878.552734  -46735.617188  -86.878708
 1492.000000  9041.912109  -67595.093750  -58448.035156  10030.341797  -48417.695312  300.427277  796.024841   48.213909  877.816528  -46675.589844  -1284.612915
 1493.000000  8746.228516  -67285.601562  -58437.835938  10013.402344  -48424.433594  299.919922  488.608154   48.044853  880.905334  -46688.437500  2235.926514
 1494.000000  8637.902344  -67268.781250  -58527.843750  10026.645508  -48501.199219  300.316589  356.775848   48.101254  879.872437  -46763.164062  1685.036011
 1495.000000  8914.633789  -67246.671875  -58234.464844  9860.251953  -48374.210938  295.332794  686.996399   48.175564  878.515259  -46633.492188  4567.512207
 1496.000000  8948.792969  -67651.210938  -58603.433594  10092.986328  -48510.445312  302.303619  607.458984   48.119617  879.536621  -46771.746094  1943.997314
 1497.000000  8975.486328  -67488.468750  -58417.457031  9996.980469  -48420.476562  299.428070  712.549622   48.154572  878.898193  -46680.515625  2201.065918
 1498.000000  8921.843750  -67416.906250  -58395.660156  9957.467773  -48438.191406  298.244537  695.641052   48.264866  876.889771  -46694.246094  1028.260986
 1499.000000  8744.107422  -67434.835938  -58584.777344  10148.712891  -48436.062500  303.972717  386.074371   48.162621  878.751343  -46695.812500  121.913170
 1500.000000  8752.636719  -67358.515625  -58491.699219  9880.912109  -48610.789062  295.951599  537.138428   48.048771  880.833496  -46874.652344  1540.347778
 1501.000000  8860.025391  -67526.820312  -58572.804688  9969.211914  -48603.593750  298.596344  541.478149   48.190529  878.242432  -46862.332031  -106.176155
 1502.000000  8901.343750  -67423.421875  -58412.035156  9950.324219  -48461.710938  298.030609  630.740906   48.257401  877.025391  -46718.035156  451.229797
 1503.000000  9017.470703  -67560.562500  -58446.734375  9996.905273  -48449.828125  299.425812  807.802185   47.999004  881.746765  -46715.488281  1544.778076
 1504.000000  8722.748047  -67181.906250  -58349.855469  9925.377930  -48424.476562  297.283417  426.762665   48.130821  879.331909  -46685.375000  1168.571655
 1505.000000  9045.570312  -67542.671875  -58403.730469  9941.882812  -48461.847656  297.777771  801.699646   48.082344  880.218445  -46724.496094  362.788208
 1506.000000  8756.570312  -67219.742188  -58358.398438  9919.367188  -48439.031250  297.103394  451.738373   48.249474  877.169495  -46695.640625  3776.709717
 1507.000000  8935.140625  -67559.484375  -58523.558594  9965.081055  -48558.476562  298.472595  677.191528   47.972919  882.226196  -46825.078125  -873.647949
 1508.000000  8838.981445  -67457.687500  -58508.191406  10120.772461  -48387.417969  303.135895  529.839539   48.187969  878.289062  -46646.250000  -45.346645
 1509.000000  8862.189453  -67669.335938  -58702.300781  10153.499023  -48548.800781  304.116089  525.008057   48.165279  878.702820  -46808.453125  -174.347992
 1510.000000  9014.990234  -67643.437500  -58530.816406  10010.626953  -48520.187500  299.836792  700.263977   48.171936  878.581360  -46779.597656  294.337280
 1511.000000  9070.533203  -67534.085938  -58357.238281  9796.217773  -48561.019531  293.414856  931.889648   47.967308  882.329407  -46827.824219  -353.547729
 1512.000000  9012.350586  -67381.054688  -58266.949219  9839.617188  -48427.332031  294.714722  859.900208   48.109493  879.721741  -46689.000000  1172.202271
 1513.000000  8802.224609  -67314.531250  -58414.085938  9911.792969  -48502.292969  296.876526  520.499084   48.201145  878.049011  -46760.648438  2742.027344
 1514.000000  9129.294922  -67760.218750  -58535.285156  10029.143555  -48506.140625  300.391388  846.596619   48.191502  878.224670  -46764.843750  -155.084167
 1515.000000  8809.306641  -67296.109375  -58391.089844  10009.879883  -48381.210938  299.814423  653.239014   48.073860  880.373779  -46644.167969  2092.417236
 1516.000000  8926.796875  -67474.187500  -58436.675781  9936.500977  -48500.175781  297.616577  641.740295   48.088833  880.099670  -46762.589844  1597.707397
 1517.000000  8781.920898  -67415.734375  -58533.539062  10012.002930  -48521.535156  299.878021  388.234619   48.201015  878.051331  -46779.894531  1310.902222
 1518.000000  8820.986328  -67398.515625  -58477.863281  10027.462891  -48450.398438  300.341064  512.545715   48.241341  877.317383  -46707.300781  138.971024
 1519.000000  8937.337891  -67589.671875  -58561.656250  10129.083984  -48432.570312  303.384796  608.971191   48.211124  877.867249  -46690.566406  1252.962646
 1520.000000  8550.779297  -67083.781250  -58431.871094  10063.390625  -48368.480469  301.417175  300.021759   48.034798  881.089722  -46632.847656  484.875000
 1521.000000  8764.387695  -67345.484375  -58480.972656  10022.237305  -48458.734375  300.184540  560.551758   48.082241  880.220337  -46721.386719  2064.726807
 1522.000000  9110.987305  -67759.492188  -58556.757812  10054.531250  -48502.226562  301.151794  800.625183   48.148739  879.004700  -46762.476562  962.229126
 1523.000000  8960.729492  -67427.328125  -58361.179688  9965.698242  -48395.480469  298.491089  761.069763   48.223507  877.641846  -46653.027344  3651.907471
 1524.000000  8823.027344  -67412.843750  -58493.824219  9959.090820  -48534.734375  298.293182  588.523621   48.056931  880.683960  -46798.300781  2915.302734
 1525.000000  8895.996094  -67547.976562  -58544.085938  9993.970703  -48550.117188  299.337921  666.772827   48.122524  879.483521  -46811.316406  1852.868530
 1526.000000  8728.488281  -67198.968750  -58362.292969  10059.076172  -48303.218750  301.287933  483.417236   48.129089  879.363525  -46564.179688  3814.079102
 1527.000000  8896.509766  -67302.765625  -58297.367188  9881.195312  -48416.171875  295.960083  706.864563   48.143677  879.097107  -46676.605469  -354.065338
 1528.000000  8817.674805  -67451.203125  -58534.074219  10032.239258  -48501.835938  300.484131  533.200989   48.156853  878.856567  -46761.792969  599.404480
 1529.000000  8900.409180  -67250.375000  -58248.828125  9880.424805  -48368.402344  295.937012  654.997131   48.306480  876.134338  -46622.953125  1389.707031
 1530.000000  8930.328125  -67664.265625  -58633.468750  10117.638672  -48515.828125  303.041992  563.972900   48.147472  879.027771  -46776.125000  724.300171
 1531.000000  8830.279297  -67717.781250  -58791.914062  10343.970703  -48447.945312  309.821045  418.215973   48.105114  879.801819  -46709.773438  1870.697632
 1532.000000  8819.660156  -67420.375000  -58495.800781  9937.851562  -48557.949219  297.657043  597.931213   48.077976  880.298401  -46820.757812  269.895691
 1533.000000  8624.885742  -67062.328125  -58339.503906  9970.617188  -48368.886719  298.638428  352.768280   48.135971  879.237854  -46629.597656  -943.837524
 1534.000000  8738.119141  -67396.820312  -58552.062500  10061.836914  -48490.226562  301.370636  420.537506   48.211208  877.865723  -46748.218750   80.798920
 1535.000000  9030.909180  -67499.312500  -58361.617188  9944.832031  -48416.785156  297.866119  823.076843   48.180836  878.419128  -46675.875000  1484.426270
 1536.000000  8850.252930  -67567.812500  -58613.769531  10277.265625  -48336.503906  307.823120  488.373688   48.190670  878.239868  -46595.238281  3049.370361
 1537.000000  8969.097656  -67495.828125  -58411.675781  10010.110352  -48401.566406  299.821320  725.001465   48.142181  879.124390  -46662.054688  1970.725830
 1538.000000  8645.410156  -67385.078125  -58642.031250  10230.670898  -48411.359375  306.427521  323.429382   48.043919  880.922424  -46675.398438  -1203.757080
 1539.000000  9002.919922  -67488.328125  -58370.203125  9894.500977  -48475.703125  296.358612  799.920898   47.948162  882.681702  -46743.199219  1980.085205
 1540.000000  8948.347656  -67309.148438  -58260.816406  9905.442383  -48355.375000  296.686310  788.033203   48.111622  879.682800  -46616.964844  2286.265625
 1541.000000  8811.742188  -67149.921875  -58228.488281  9890.291016  -48338.195312  296.232513  685.725098   48.084721  880.174927  -46600.757812  -1335.307251
 1542.000000  8851.444336  -67459.484375  -58510.214844  10104.052734  -48406.164062  302.635071  585.001465   48.170544  878.606812  -46665.625000  515.195007
 1543.000000  8734.343750  -67404.406250  -58567.929688  10138.410156  -48429.519531  303.664124  349.847443   48.282028  876.578064  -46684.953125  -1249.417603
 1544.000000  8835.851562  -67415.687500  -58486.351562  10046.233398  -48440.117188  300.903259  565.235657   48.084690  880.175476  -46702.679688  1301.385864
 1545.000000  8677.473633  -67378.687500  -58605.992188  10151.362305  -48454.628906  304.052063  394.993408   48.115723  879.607849  -46716.070312  1385.852783
 1546.000000  8391.697266  -67133.171875  -58630.832031  10134.143555  -48496.687500  303.536346   62.900452   48.119476  879.539246  -46757.996094  -199.617477
 1547.000000  8769.166016  -67453.656250  -58589.750000  10061.607422  -48528.140625  301.363739  424.251068   48.237350  877.389954  -46785.187500  665.371277
 1548.000000  8863.550781  -67432.593750  -58472.515625  10027.250000  -48445.265625  300.334686  637.827820   48.123062  879.473694  -46706.445312  1415.350708
 1549.000000  8938.281250  -67425.882812  -58385.515625  9954.134766  -48431.382812  298.144745  659.220398   48.214478  877.806152  -46689.257812  571.631714
 1550.000000  8876.955078  -67608.570312  -58633.695312  10108.171875  -48525.523438  302.758453  537.268982   48.209045  877.905090  -46783.593750  2825.587402
 1551.000000  8854.036133  -67521.796875  -58562.816406  10138.904297  -48423.914062  303.678925  482.731293   48.210487  877.878845  -46681.933594  549.558289
 1552.000000  9028.337891  -67730.640625  -58600.718750  10088.486328  -48512.234375  302.168823  777.673645   48.078979  880.280029  -46775.003906   51.649429
 1553.000000  8844.509766  -67270.875000  -58334.367188  9987.277344  -48347.089844  299.137451  729.694580   48.062145  880.588379  -46610.468750  -343.351166
 1554.000000  8767.901367  -67421.421875  -58553.121094  10225.039062  -48328.082031  306.258820  467.158539   48.113693  879.644958  -46589.597656  2700.573242
 1555.000000  9021.567383  -67604.718750  -58475.777344  9934.434570  -48541.343750  297.554688  758.124207   48.041130  880.973572  -46805.480469  3199.140137
 1556.000000  8778.384766  -67442.445312  -58564.117188  10125.958984  -48438.156250  303.291199  484.606049   48.196220  878.138733  -46696.691406  2384.286621
 1557.000000  9010.145508  -67611.000000  -58510.019531  10059.798828  -48450.218750  301.309570  703.013977   48.104301  879.816650  -46712.074219  -285.137024
 1558.000000  8822.929688  -67516.859375  -58585.062500  10024.433594  -48560.628906  300.250336  468.645111   48.236206  877.410767  -46817.718750  883.132874
 1559.000000  9076.738281  -67664.171875  -58484.746094  10058.918945  -48425.828125  301.283234  782.937073   48.178062  878.469666  -46685.019531  -2201.210205
 1560.000000  8745.431641  -67341.921875  -58489.949219  9954.126953  -48535.820312  298.144501  407.277985   48.082249  880.220215  -46798.472656  123.032494
 1561.000000  9040.572266  -67494.156250  -58359.023438  9857.337891  -48501.687500  295.245514  771.664124   48.185184  878.339844  -46760.621094  2739.801514
 1562.000000  8903.343750  -67526.796875  -58503.281250  9984.482422  -48518.796875  299.053711  600.353271   48.111179  879.690918  -46780.402344  -443.651550
 1563.000000  8992.982422  -67649.914062  -58564.652344  10041.374023  -48523.277344  300.757721  638.169250   48.229584  877.531250  -46780.605469  1225.987671
 1564.000000  8716.105469  -67326.187500  -58503.660156  10025.562500  -48478.097656  300.284149  498.511078   48.119221  879.543884  -46739.414062  2266.597900
 1565.000000  8913.535156  -67445.343750  -58426.363281  9910.322266  -48516.039062  296.832489  685.900085   47.997890  881.767212  -46781.738281  521.399475
 1566.000000  8823.583008  -67552.820312  -58636.281250  10084.266602  -48552.015625  302.042450  525.208069   48.137020  879.218689  -46812.687500  -483.316467
 1567.000000  8840.111328  -67417.625000  -58471.738281  10056.890625  -48414.847656  301.222473  558.612732   48.098946  879.914612  -46676.898438  -277.039581
 1568.000000  8683.174805  -67055.906250  -58268.382812  9876.340820  -48392.042969  295.814667  524.129944   48.142841  879.112366  -46652.507812   61.445660
 1569.000000  8703.990234  -67186.562500  -58388.292969  9901.761719  -48486.531250  296.576080  529.311829   48.057137  880.680176  -46750.089844  633.911011
 1570.000000  8958.347656  -67562.484375  -58507.589844  10087.990234  -48419.601562  302.153961  665.916748   48.181473  878.407471  -46678.667969  -562.911011
 1571.000000  8873.777344  -67474.750000  -58490.863281  9985.073242  -48505.789062  299.071411  631.989685   48.066437  880.509766  -46769.011719  -256.292877
 1572.000000  8954.955078  -67653.000000  -58597.593750  10082.703125  -48514.890625  301.995605  629.987366   48.123886  879.458618  -46776.039062  -991.659668
 1573.000000  8832.892578  -67485.281250  -58560.921875  10170.399414  -48390.523438  304.622284  459.168060   48.247608  877.203430  -46647.203125  1442.599365
 1574.000000  8882.011719  -67259.093750  -58285.312500  9767.091797  -48518.218750  292.542450  694.932800   48.086838  880.136169  -46780.707031  -805.402954
 1575.000000  8908.337891  -67714.210938  -58712.375000  10254.199219  -48458.175781  307.132233  552.298096   48.162960  878.745117  -46717.910156  2094.463135
 1576.000000  8846.427734  -67488.703125  -58539.332031  10025.196289  -48514.136719  300.273163  587.504456   48.108349  879.742676  -46775.847656  479.364838
 1577.000000  8746.355469  -67477.164062  -58629.679688  10226.232422  -48403.445312  306.294586  461.166046   48.138355  879.194275  -46664.070312  3212.377930
 1578.000000  8751.587891  -67359.070312  -58504.164062  9987.757812  -48516.406250  299.151825  407.545166   48.093346  880.017090  -46778.656250  -1045.380859
 1579.000000  8839.677734  -67632.671875  -58693.648438  10198.467773  -48495.179688  305.462982  443.689545   48.129753  879.351440  -46756.117188  619.375183
 1580.000000  8718.710938  -67321.781250  -58499.574219  10079.105469  -48420.468750  301.887848  410.763184   48.126156  879.417114  -46681.535156  2171.793457
 1581.000000  9083.035156  -67649.203125  -58464.511719  9937.441406  -48527.070312  297.644745  872.794373   47.903458  883.505432  -46796.183594  -2813.020996
 1582.000000  8913.917969  -67789.632812  -58783.167969  10250.851562  -48532.316406  307.031952  500.962524   48.214790  877.800476  -46790.179688  556.009338
 1583.000000  8792.546875  -67565.781250  -58670.410156  10178.413086  -48491.996094  304.862305  389.030029   48.193558  878.187195  -46750.625000  1501.670654
 1584.000000  9104.059570  -67360.765625  -58147.949219  9732.250000  -48415.699219  291.498901  944.195557   48.168907  878.636658  -46675.218750  1186.517944
 1585.000000  8995.052734  -67502.664062  -58400.945312  10029.106445  -48371.839844  300.390289  801.714661   48.130028  879.346375  -46632.765625  2131.961914
 1586.000000  8961.027344  -67599.171875  -58544.468750  10127.892578  -48416.578125  303.349121  688.442627   47.988663  881.936768  -46682.613281  -128.623459
 1587.000000  8823.101562  -67523.046875  -58602.566406  10207.619141  -48394.945312  305.737061  471.455231   48.157497  878.844788  -46654.878906  2355.866455
 1588.000000  8949.071289  -67429.156250  -58377.214844  9790.594727  -48586.621094  293.246429  687.744629   48.127548  879.391724  -46847.636719  2762.386963
 1589.000000  8795.632812  -67255.500000  -58367.523438  9893.426758  -48474.097656  296.326416  660.218994   48.079243  880.275208  -46736.859375  -1446.256104
 1590.000000  8812.494141  -67451.570312  -58546.453125  10150.352539  -48396.101562  304.021820  469.842896   48.185223  878.339111  -46655.035156  -368.632294
 1591.000000  9057.191406  -67534.820312  -58381.718750  9877.246094  -48504.472656  295.841797  921.172058   48.085258  880.165100  -46767.015625  2352.656494
 1592.000000  8959.376953  -67445.109375  -58374.570312  9981.695312  -48392.875000  298.970245  712.531311   48.260265  876.973328  -46649.093750  2558.179688
 1593.000000  8945.937500  -67554.281250  -58496.683594  10100.009766  -48396.671875  302.513977  619.177063   48.277359  876.662842  -46652.273438  2661.257324
 1594.000000  8744.322266  -67461.875000  -58622.906250  10166.621094  -48456.285156  304.509094  415.795074   48.195129  878.158569  -46714.859375  1682.307129
 1595.000000  8927.700195  -67542.335938  -58510.957031  10034.389648  -48476.566406  300.548523  636.255432   48.181633  878.404541  -46735.628906  -216.987259
 1596.000000  8932.020508  -67303.968750  -58266.425781  9954.731445  -48311.695312  298.162628  689.915344   48.222919  877.652527  -46569.265625  1058.145508
 1597.000000  8882.841797  -67448.156250  -58467.398438  9989.040039  -48478.359375  299.190247  636.876282   48.009396  881.555908  -46743.644531  -993.333496
 1598.000000  8812.244141  -67564.515625  -58640.121094  10135.071289  -48505.050781  303.564117  562.815247   48.034081  881.102905  -46769.445312  1793.374268
 1599.000000  8904.666016  -67734.500000  -58727.656250  10248.929688  -48478.726562  306.974396  456.880371   48.213879  877.817078  -46736.621094  1458.051514
 1600.000000  8892.102539  -67618.820312  -58628.406250  10007.791016  -48620.617188  299.751862  557.068115   48.069191  880.459290  -46883.742188  241.327728
 1601.000000  8719.646484  -67468.406250  -58642.519531  10143.153320  -48499.367188  303.806213  395.376953   48.093044  880.022583  -46761.628906  599.827148
 1602.000000  9116.675781  -67816.242188  -58607.984375  10115.659180  -48492.324219  302.982697  837.007080   48.156940  878.854980  -46752.277344  -1082.131348
 1603.000000  8872.423828  -67486.234375  -58502.207031  10088.702148  -48413.503906  302.175293  592.204895   48.187744  878.293152  -46672.343750  -812.824890
 1604.000000  8802.171875  -67417.820312  -58519.859375  10012.296875  -48507.562500  299.886810  526.736145   48.135235  879.251282  -46768.300781  3361.981934
 1605.000000  8659.163086  -67239.890625  -58484.152344  10154.781250  -48329.371094  304.154480  358.683838   48.288097  876.467896  -46584.585938  222.227264
 1606.000000  8888.470703  -67566.398438  -58578.417969  10064.123047  -48514.296875  301.439087  565.874939   48.087982  880.115234  -46776.742188  -607.190796
 1607.000000  8756.683594  -67492.281250  -58646.472656  10196.114258  -48450.359375  305.392487  417.196289   48.022057  881.323486  -46715.187500  192.085999
 1608.000000  8930.719727  -67603.765625  -58574.320312  10088.636719  -48485.683594  302.173340  643.210754   48.102436  879.850769  -46747.605469  2015.167480
 1609.000000  8841.791016  -67594.968750  -58649.628906  10122.995117  -48526.632812  303.202423  557.562988   48.156219  878.868103  -46786.613281  1233.520752
 1610.000000  8636.569336  -67269.125000  -58528.175781  10066.626953  -48461.546875  301.514099  365.151581   48.040981  880.976318  -46725.691406  -1438.238892
 1611.000000  8974.003906  -67458.257812  -58375.035156  9812.646484  -48562.390625  293.906921  758.316895   48.184116  878.359314  -46821.363281  1468.229736
 1612.000000  8941.900391  -67514.640625  -58472.722656  10037.632812  -48435.089844  300.645660  699.581543   48.125031  879.437683  -46696.195312  -634.793823
 1613.000000  8782.855469  -67376.765625  -58494.343750  10016.562500  -48477.781250  300.014587  556.150574   48.134487  879.264954  -46738.546875  -69.240456
 1614.000000  8659.855469  -67404.117188  -58639.406250  10101.982422  -48537.421875  302.573059  292.979218   48.213451  877.824890  -46795.332031  2132.835449
 1615.000000  8833.307617  -67391.046875  -58460.722656  9924.118164  -48536.605469  297.245697  525.182922   48.181511  878.406799  -46795.671875  1156.236694
 1616.000000  8867.375000  -67397.500000  -58431.863281  10017.916016  -48413.945312  300.055145  584.231018   48.059235  880.641724  -46677.429688  3503.244629
 1617.000000  8783.997070  -67262.421875  -58367.433594  9947.643555  -48419.789062  297.950317  554.654358   48.087177  880.130005  -46682.261719  757.023193
 1618.000000  8795.429688  -67407.531250  -58516.792969  10059.359375  -48457.433594  301.296417  509.706299   48.038723  881.017700  -46721.660156  1356.629028
 1619.000000  8862.900391  -67339.218750  -58373.371094  9902.166016  -48471.203125  296.588196  642.881653   48.083008  880.206299  -46733.828125  612.986084
 1620.000000  8678.138672  -67428.734375  -58654.218750  10070.340820  -48583.878906  301.625336  331.936798   48.056377  880.694092  -46847.464844  196.921204
 1621.000000  8780.474609  -67480.476562  -58596.835938  10114.375000  -48482.460938  302.944244  414.012543   48.234634  877.439331  -46739.605469  771.689392
 1622.000000  8732.437500  -67149.039062  -58321.035156  9865.601562  -48455.433594  295.493042  459.679596   48.165253  878.703308  -46715.085938  674.393188
 1623.000000  9032.082031  -67738.687500  -58605.371094  9978.172852  -48627.199219  298.864746  729.291321   48.104431  879.814331  -46889.050781  1459.865845
 1624.000000  8997.318359  -67469.046875  -58370.937500  9852.885742  -48518.050781  295.112152  780.969238   48.135353  879.249084  -46778.785156  1887.469360
 1625.000000  8788.812500  -67347.750000  -58448.300781  9946.741211  -48501.558594  297.923309  521.261353   48.152981  878.927246  -46761.656250  -434.611267
 1626.000000  8903.771484  -67427.992188  -58415.980469  9912.697266  -48503.281250  296.903625  623.073792   48.095379  879.979919  -46765.460938  1836.959717
 1627.000000  9030.833984  -67546.992188  -58411.687500  9977.051758  -48434.636719  298.831146  757.627991   48.255440  877.061035  -46691.031250  576.369690
 1628.000000  8917.123047  -67749.398438  -58739.207031  10263.738281  -48475.468750  307.417938  509.076019   48.253391  877.098267  -46731.937500  276.283295
 1629.000000  8880.240234  -67470.250000  -58498.097656  10017.490234  -48480.609375  300.042358  556.037842   48.244263  877.264221  -46737.406250  855.540161
 1630.000000  9116.495117  -67729.359375  -58506.988281  10047.649414  -48459.339844  300.945679  772.193115   48.334084  875.633972  -46712.894531  550.451050
 1631.000000  8838.382812  -67641.203125  -58702.445312  10229.744141  -48472.703125  306.399750  409.832642   48.276932  876.670593  -46728.320312  -675.313660
 1632.000000  9003.821289  -67572.640625  -58473.144531  10054.823242  -48418.320312  301.160553  695.626282   48.238792  877.363708  -46675.316406  -927.271729
 1633.000000  9066.586914  -67408.710938  -58236.429688  9878.613281  -48357.816406  295.882782  867.663269   48.265827  876.872314  -46613.835938  364.140228
 1634.000000  9185.201172  -67877.195312  -58584.832031  10049.333008  -48535.500000  300.996094  867.799500   48.009220  881.559143  -46800.792969  2324.882812
 1635.000000  8597.729492  -67072.375000  -58372.695312  10104.335938  -48268.359375  302.643555  346.449951   48.188416  878.280945  -46527.175781  332.229431
 1636.000000  8791.853516  -67452.226562  -58560.281250  10228.811523  -48331.468750  306.371826  601.436340   47.988152  881.946167  -46597.519531  -655.263062
 1637.000000  8880.277344  -67330.218750  -58346.171875  9923.749023  -48422.421875  297.234650  729.519775   47.918591  883.226440  -46690.988281  475.711884
 1638.000000  9019.048828  -67227.968750  -58092.066406  9698.673828  -48393.390625  290.493225  961.224121   48.241001  877.323547  -46650.308594   74.354469
 1639.000000  8949.519531  -67602.835938  -58551.980469  10037.220703  -48514.757812  300.633331  646.045105   48.127880  879.385620  -46775.761719  108.756981
 1640.000000  8774.621094  -67339.312500  -58464.507812  9997.949219  -48466.558594  299.457062  490.010590   48.181988  878.398071  -46725.605469  1064.472778
 1641.000000  8635.373047  -67179.750000  -58443.902344  10124.762695  -48319.140625  303.255371  371.152679   48.176132  878.504883  -46578.402344  1592.145142
 1642.000000  9084.076172  -67542.406250  -58358.304688  9763.607422  -48594.695312  292.438110  929.047058   48.072292  880.402527  -46857.707031  2911.276123
 1643.000000  8957.222656  -67595.445312  -58536.042969  10015.715820  -48520.328125  299.989227  640.752747   48.280075  876.613525  -46775.832031  387.744446
 1644.000000  8882.270508  -67509.859375  -58524.832031  9999.889648  -48524.941406  299.515198  648.170410   47.986156  881.982849  -46791.066406  429.482147
 1645.000000  8942.074219  -67549.843750  -58510.203125  10011.733398  -48498.468750  299.869934  644.393066   48.059849  880.630432  -46761.929688  1570.712524
 1646.000000  8918.090820  -67589.296875  -58574.742188  10057.556641  -48517.187500  301.242432  638.362244   48.146969  879.036987  -46777.500000  198.385101
 1647.000000  8784.520508  -67364.015625  -58471.804688  9965.587891  -48506.218750  298.487793  418.881744   48.312977  876.016541  -46760.535156  -2136.373291
 1648.000000  8921.060547  -67705.859375  -58693.937500  10164.637695  -48529.300781  304.449707  567.283264   48.186123  878.322693  -46788.199219  263.272247
 1649.000000  8819.318359  -67603.421875  -58683.281250  10203.023438  -48480.257812  305.599426  441.918427   48.250408  877.152527  -46736.835938  308.315521
 1650.000000  9059.861328  -67541.500000  -58393.343750  9777.019531  -48616.324219  292.839813  844.060486   48.059120  880.643799  -46879.812500  1820.281616
 1651.000000  8774.460938  -67611.406250  -58736.855469  10254.925781  -48481.929688  307.153992  367.718903   48.178993  878.452698  -46741.085938   75.560089
 1652.000000  8921.013672  -67346.390625  -58323.472656  9879.376953  -48444.093750  295.905609  789.334656   48.084991  880.169983  -46706.648438  274.639404
 1653.000000  8703.998047  -67312.554688  -58490.050781  10044.737305  -48445.312500  300.858459  365.986816   48.189903  878.253845  -46704.074219  809.656555
 1654.000000  9011.991211  -67551.460938  -58441.554688  9970.541992  -48471.011719  298.636169  815.968933   47.947906  882.686401  -46738.519531  2422.579834
 1655.000000  8896.195312  -67703.054688  -58703.976562  10124.722656  -48579.253906  303.254181  504.798126   48.184212  878.357544  -46838.222656  812.126709
 1656.000000  8965.244141  -67568.921875  -58499.375000  10052.503906  -48446.871094  301.091095  645.989258   48.187477  878.298035  -46705.722656  525.100403
 1657.000000  8805.117188  -67530.171875  -58634.488281  10083.298828  -48551.187500  302.013458  534.239990   48.028172  881.211304  -46815.792969  5222.333984
 1658.000000  8806.386719  -67256.375000  -58354.648438  9812.396484  -48542.250000  293.899414  602.255127   47.999977  881.728882  -46807.875000  1970.960083
 1659.000000  9113.683594  -67486.468750  -58260.949219  9822.228516  -48438.718750  294.193909  933.327148   48.093845  880.007935  -46700.953125  1261.768066
 1660.000000  8780.062500  -67495.828125  -58618.832031  10107.529297  -48511.304688  302.739197  405.303925   48.145325  879.067017  -46771.679688  496.450470
 1661.000000  8967.261719  -67695.593750  -58629.875000  10050.931641  -48578.945312  301.044006  638.362610   48.086281  880.146362  -46841.453125  1382.184204
 1662.000000  8886.300781  -67738.156250  -58759.859375  10136.558594  -48623.300781  303.608673  545.166077   48.042595  880.946716  -46887.386719  1760.083008
 1663.000000  8910.585938  -67573.257812  -58558.625000  10024.356445  -48534.269531  300.248016  634.849365   48.053787  880.741516  -46797.949219  798.259216
 1664.000000  8816.845703  -67265.820312  -58350.746094  9962.529297  -48388.218750  298.396179  552.396240   48.233818  877.454224  -46645.394531  2026.972900
 1665.000000  9068.375000  -67446.640625  -58270.140625  9883.248047  -48386.890625  296.021545  877.848572   48.079498  880.270569  -46649.640625  -1886.224976
 1666.000000  8839.755859  -67390.984375  -58449.199219  10074.489258  -48374.710938  301.749573  562.382019   48.187241  878.302368  -46633.570312  1890.733398
 1667.000000  9125.056641  -67840.718750  -58611.957031  10042.774414  -48569.183594  300.799683  890.141785   48.070030  880.443909  -46832.277344  -658.937866
 1668.000000  8880.828125  -67380.312500  -58395.117188  9922.898438  -48472.218750  297.209167  655.692444   48.158066  878.834412  -46732.132812  550.007690
 1669.000000  8812.195312  -67341.687500  -58438.328125  9813.396484  -48624.929688  293.929382  659.720642   48.053089  880.754333  -46888.636719  3820.513916
 1670.000000  8960.467773  -67562.296875  -58500.632812  9966.744141  -48533.890625  298.522430  704.791748   47.978584  882.122009  -46800.289062  966.871521
 1671.000000  8861.374023  -67545.890625  -58584.675781  10158.294922  -48426.382812  304.259735  511.537506   48.209415  877.898376  -46684.441406  127.097710
 1672.000000  8965.855469  -67616.664062  -58555.453125  10078.511719  -48476.941406  301.870056  593.490234   48.274895  876.707581  -46732.632812  1095.815796
 1673.000000  8690.201172  -67158.281250  -58360.523438  9993.426758  -48367.097656  299.321625  418.116302   48.133308  879.286438  -46627.906250  3095.788330
 1674.000000  8763.366211  -67262.265625  -58395.453125  9995.370117  -48400.082031  299.379822  524.991150   48.157108  878.851929  -46660.031250  1656.711060
 1675.000000  8815.974609  -67348.750000  -58424.390625  10027.171875  -48397.218750  300.332336  525.416809   48.122143  879.490479  -46658.429688  1665.712646
 1676.000000  9050.304688  -67494.843750  -58340.339844  9800.150391  -48540.187500  293.532623  838.815125   48.152611  878.934021  -46800.296875  1324.881592
 1677.000000  8802.975586  -67414.796875  -58501.695312  9952.917969  -48548.777344  298.108307  490.895416   48.175213  878.521606  -46808.070312  -2244.491455
 1678.000000  9054.376953  -67663.203125  -58509.644531  10021.101562  -48488.542969  300.150513  807.392578   48.013470  881.481079  -46753.679688  2932.994629
 1679.000000  9015.238281  -67404.929688  -58289.843750  9889.716797  -48400.125000  296.215302  852.223450   48.194195  878.175598  -46658.734375  2775.973145
 1680.000000  8833.699219  -67517.625000  -58582.582031  10025.461914  -48557.121094  300.281128  505.176117   48.179428  878.444763  -46816.261719  2943.522705
 1681.000000  8753.025391  -67366.937500  -58509.832031  10054.974609  -48454.859375  301.165100  506.742218   48.093014  880.023193  -46717.121094  583.957703
 1682.000000  8840.306641  -67732.687500  -58791.847656  10198.188477  -48593.660156  305.454620  403.836792   48.149567  878.989563  -46853.878906  -770.786438
 1683.000000  8635.533203  -67253.007812  -58524.660156  10045.240234  -48479.421875  300.873535  354.788910   48.142509  879.118408  -46739.898438  775.798706
 1684.000000  8732.474609  -67373.101562  -58547.472656  10132.571289  -48414.902344  303.489258  505.720795   48.094784  879.990784  -46677.101562  2341.467529
 1685.000000  8943.649414  -67599.273438  -58560.054688  9952.443359  -48607.609375  298.094086  626.785522   48.086601  880.140503  -46870.105469  1962.559082
 1686.000000  8661.806641  -67345.671875  -58588.894531  10095.455078  -48493.437500  302.377563  307.741791   48.123810  879.460022  -46754.589844  1926.317749
 1687.000000  9022.478516  -67637.984375  -58508.046875  9953.484375  -48554.562500  298.125275  706.410950   48.166237  878.685364  -46814.179688  2824.206055
 1688.000000  8893.923828  -67606.421875  -58612.636719  10117.019531  -48495.617188  303.023438  546.842468   48.260490  876.969238  -46751.828125  1162.629150
 1689.000000  8815.712891  -67690.335938  -58776.722656  10229.011719  -48547.710938  306.377808  395.932526   48.182022  878.397461  -46806.757812  230.748062
 1690.000000  8893.549805  -67200.218750  -58205.089844  9801.411133  -48403.679688  293.570404  718.260986   48.116096  879.601013  -46665.109375  4213.922852
 1691.000000  8825.042969  -67599.085938  -58673.597656  10228.824219  -48444.773438  306.372192  528.723572   47.993317  881.851257  -46710.640625  814.379272
 1692.000000  8957.157227  -67419.984375  -58357.683594  9868.678711  -48489.003906  295.585175  703.321838   48.307163  876.121948  -46743.531250  2664.570068
 1693.000000  9072.290039  -67508.890625  -58332.414062  9817.360352  -48515.054688  294.048096  882.436462   48.135223  879.251465  -46775.792969  2236.467041
 1694.000000  8748.697266  -67266.250000  -58423.132812  9916.744141  -48506.390625  297.024841  518.472595   48.085770  880.155762  -46768.914062  1853.720947
 1695.000000  8933.226562  -67528.203125  -58501.078125  10088.715820  -48412.363281  302.175690  655.634033   48.303974  876.179810  -46667.003906  1631.368896
 1696.000000  8706.505859  -67271.421875  -58463.109375  10094.035156  -48369.074219  302.335022  476.436066   48.204956  877.979553  -46627.292969  -549.207275
 1697.000000  8799.771484  -67450.796875  -58551.156250  10113.398438  -48437.757812  302.914978  522.541443   48.220608  877.694580  -46695.410156  1482.940918
 1698.000000  8611.085938  -67174.296875  -58469.390625  10063.719727  -48405.671875  301.427032  297.588959   48.198780  878.092041  -46664.113281   25.298281
 1699.000000  8892.518555  -67318.953125  -58328.781250  9922.981445  -48405.800781  297.211639  679.189209   48.187756  878.292969  -46664.640625  787.138794
 1700.000000  8932.363281  -67489.937500  -58450.210938  10112.666016  -48337.546875  302.893066  581.563538   48.309845  876.073303  -46591.976562  398.858307
 1701.000000  8654.240234  -67306.062500  -58551.265625  10115.249023  -48436.015625  302.970428  297.662933   48.336872  875.583496  -46689.468750  -290.922058
 1702.000000  9236.648438  -67752.546875  -58412.472656  9966.255859  -48446.218750  298.507782  963.960266   48.115898  879.604614  -46707.656250  1815.615234
 1703.000000  8971.529297  -67359.000000  -58278.015625  9938.257812  -48339.757812  297.669189  796.524109   48.160271  878.794189  -46599.589844  652.182190
 1704.000000  8550.062500  -67016.125000  -58371.695312  10027.362305  -48344.332031  300.338043  324.313202   48.023937  881.289001  -46609.089844  2448.813232
 1705.000000  8699.082031  -67053.148438  -58246.750000  9932.284180  -48314.464844  297.490295  498.460724   48.239666  877.347839  -46571.429688  100.021706
 1706.000000  8832.317383  -67287.109375  -58346.250000  10077.860352  -48268.390625  301.850555  580.283630   48.246307  877.227051  -46525.117188  -503.894043
 1707.000000  8895.184570  -67353.375000  -58355.187500  9986.305664  -48368.882812  299.108337  694.111084   48.218628  877.730652  -46626.609375  -746.790649
 1708.000000  8867.712891  -67400.140625  -58427.601562  10007.394531  -48420.207031  299.739990  617.529724   48.086121  880.149292  -46682.718750  855.056519
 1709.000000  8785.666016  -67423.312500  -58534.636719  9912.982422  -48621.656250  296.912170  474.418365   48.100121  879.893127  -46883.664062  787.108276
 1710.000000  9121.660156  -67754.656250  -58536.777344  9948.013672  -48588.765625  297.961395  862.693054   48.136917  879.220520  -46849.441406  975.021301
 1711.000000  8759.802734  -67470.937500  -58620.238281  10091.732422  -48528.507812  302.266052  412.370270   48.221470  877.678894  -46786.128906  4111.560547
 1712.000000  9014.267578  -67622.218750  -58507.214844  9908.701172  -48598.515625  296.783936  699.873291   48.352108  875.307556  -46851.417969  -391.079987
 1713.000000  8952.361328  -67570.171875  -58516.257812  9946.652344  -48569.605469  297.920624  661.994202   48.115955  879.603577  -46831.039062  2174.891846
 1714.000000  8853.642578  -67585.656250  -58649.851562  10007.411133  -48642.441406  299.740479  447.483856   48.264500  876.896423  -46898.507812  4465.123047
 1715.000000  8966.437500  -67587.687500  -58527.921875  10032.773438  -48495.148438  300.500122  678.160706   48.347580  875.389526  -46748.214844  2103.194580
 1716.000000  8987.408203  -67540.710938  -58461.960938  10009.328125  -48452.632812  299.797882  774.218933   48.137592  879.208191  -46713.285156  1679.793579
 1717.000000  9051.099609  -67621.187500  -58472.160156  9909.869141  -48562.289062  296.818909  754.494141   48.033749  881.108948  -46826.695312  435.535095
 1718.000000  8984.673828  -67570.765625  -58485.375000  10024.394531  -48460.980469  300.249146  646.536377   48.201382  878.044678  -46719.328125  659.724304
 1719.000000  8987.232422  -67651.453125  -58567.296875  9995.978516  -48571.320312  299.398041  643.345703   48.125885  879.422119  -46832.394531  1814.942871
 1720.000000  8823.944336  -67618.757812  -58688.429688  10191.195312  -48497.234375  305.245148  329.989929   48.302147  876.212952  -46751.941406  2369.826172
 1721.000000  9040.452148  -67820.000000  -58686.289062  10157.160156  -48529.128906  304.225739  666.657227   48.269955  876.797302  -46785.000000   92.973228
 1722.000000  8892.183594  -67727.437500  -58740.718750  10095.140625  -48645.578125  302.368134  502.054321   48.202507  878.024170  -46903.886719  998.911560
 1723.000000  8868.660156  -67323.234375  -58361.093750  9988.490234  -48372.601562  299.173767  567.809753   48.255970  877.051392  -46628.976562  385.804016
 1724.000000  8866.400391  -67609.875000  -58642.910156  10144.455078  -48498.453125  303.845184  505.980133   48.156040  878.871399  -46758.437500  1232.072510
 1725.000000  8750.728516  -67363.320312  -58510.722656  9862.677734  -48648.046875  295.405426  411.489410   48.152405  878.937744  -46908.164062  -1080.005859
 1726.000000  8988.535156  -67704.203125  -58619.164062  10102.130859  -48517.031250  302.577515  595.608643   48.222977  877.651489  -46774.597656  664.909119
 1727.000000  8714.333984  -67302.546875  -58488.660156  10071.242188  -48417.417969  301.652344  459.571533   48.186855  878.309387  -46676.289062  2979.220947
 1728.000000  8848.694336  -67711.320312  -58771.527344  10172.373047  -48599.156250  304.681396  490.289581   48.115311  879.615356  -46860.613281  1551.049683
 1729.000000  8940.867188  -67818.507812  -58785.019531  10160.233398  -48624.785156  304.317780  564.798035   48.162712  878.749634  -46884.531250   23.785357
 1730.000000  8819.410156  -67674.906250  -58755.371094  10237.280273  -48518.089844  306.625488  483.210785   48.120960  879.512085  -46779.343750  2026.047485
 1731.000000  8943.269531  -67493.296875  -58450.414062  9868.013672  -48582.398438  295.565247  752.599121   48.025581  881.258789  -46847.097656  3184.315186
 1732.000000  9016.251953  -67860.203125  -58748.460938  10120.773438  -48627.687500  303.135895  597.711853   48.219261  877.719116  -46885.390625  700.911194
 1733.000000  8933.263672  -67705.453125  -58669.710938  10065.848633  -48603.863281  301.490784  564.072388   48.053410  880.748474  -46867.558594  742.621338
 1734.000000  8934.935547  -67624.890625  -58581.832031  9985.008789  -48596.824219  299.069489  628.747742   48.177212  878.485168  -46856.046875  -331.960388
 1735.000000  8696.544922  -67484.085938  -58681.093750  10217.140625  -48463.953125  306.022247  309.268250   48.180820  878.419373  -46723.042969  517.896545
 1736.000000  8840.939453  -67602.015625  -58661.085938  10061.562500  -48599.523438  301.362396  448.111481   48.265877  876.871399  -46855.539062  1537.255493
 1737.000000  9016.658203  -67737.109375  -58620.414062  9986.357422  -48634.054688  299.109863  711.492737   48.099182  879.910339  -46896.093750  1404.379028
 1738.000000  9004.466797  -67715.625000  -58625.433594  10088.967773  -48536.464844  302.183258  634.280579   48.294357  876.354248  -46791.453125   61.596291
 1739.000000  9089.423828  -67646.421875  -58445.183594  9953.468750  -48491.714844  298.124786  757.490417   48.334435  875.627625  -46745.253906  984.598633
 1740.000000  8990.849609  -67851.632812  -58766.167969  10123.057617  -48643.109375  303.204285  600.729919   48.262871  876.926025  -46899.234375  3166.938965
 1741.000000  9074.797852  -67801.726562  -58630.929688  10090.027344  -48540.902344  302.214996  800.192688   48.127670  879.389465  -46801.914062  1681.089355
 1742.000000  9146.440430  -67888.312500  -58639.539062  10098.892578  -48540.648438  302.480499  736.116699   48.246536  877.222900  -46797.363281  1367.037231
 1743.000000  9205.917969  -67774.953125  -58464.515625  9933.153320  -48531.363281  297.516327  895.709229   48.251877  877.125793  -46787.886719  554.401978
 1744.000000  9073.352539  -67773.046875  -58599.640625  10110.174805  -48489.464844  302.818420  702.600159   48.202045  878.032593  -46747.789062  -1148.424072
 1745.000000  8781.886719  -67374.156250  -58494.179688  9979.974609  -48514.203125  298.918701  499.341949   48.213406  877.825684  -46772.117188  2035.867554
 1746.000000  9057.336914  -67665.882812  -58511.375000  9959.595703  -48551.781250  298.308319  741.836731   48.133339  879.285889  -46812.585938  355.056183
 1747.000000  8874.871094  -67401.203125  -58426.285156  9867.375000  -48558.910156  295.546143  571.182922   48.153908  878.910339  -46818.972656  814.235046
 1748.000000  8834.486328  -67380.156250  -58432.996094  9850.731445  -48582.265625  295.047638  571.540588   48.161415  878.773315  -46842.058594  -983.408508
 1749.000000  8774.369141  -67281.843750  -58411.585938  9875.390625  -48536.195312  295.786224  581.963562   48.070278  880.439392  -46799.281250  307.451569
 1750.000000  9092.695312  -67852.484375  -58652.796875  10026.280273  -48626.515625  300.305634  761.206543   48.225544  877.604736  -46883.992188  2570.463867
 1751.000000  8982.119141  -67670.335938  -58586.835938  10048.612305  -48538.222656  300.974518  614.846252   48.163670  878.732178  -46797.933594  -1351.477783
 1752.000000  8714.175781  -67517.375000  -58703.632812  10120.156250  -48583.476562  303.117401  335.240784   48.252964  877.106018  -46839.960938  1460.829834
 1753.000000  9017.625977  -67593.203125  -58477.113281  9942.218750  -48534.894531  297.787842  730.842224   48.105370  879.797119  -46796.710938  1960.070557
 1754.000000  9121.710938  -68008.867188  -58793.464844  10138.619141  -48654.843750  303.670410  744.077332   48.108822  879.734009  -46916.535156  -1758.150879
 1755.000000  8987.562500  -67679.859375  -58584.699219  10057.634766  -48527.062500  301.244751  710.068359   48.132107  879.308411  -46787.914062  -305.694611
 1756.000000  9028.232422  -67744.117188  -58611.343750  10029.489258  -48581.855469  300.401764  661.907166   48.012344  881.501770  -46847.035156  -725.686035
 1757.000000  9047.659180  -67615.703125  -58460.687500  9932.837891  -48527.851562  297.506866  836.700867   48.095566  879.976501  -46790.023438  1943.559570
 1758.000000  8908.075195  -67651.257812  -58649.890625  9993.031250  -48656.859375  299.309753  591.844177   48.204285  877.991821  -46915.101562  -140.655380
 1759.000000  8935.996094  -67683.289062  -58647.312500  10170.529297  -48476.781250  304.626160  534.675293   48.377628  874.845825  -46728.761719  1493.614990
 1760.000000  8861.938477  -67654.156250  -58691.523438  10210.671875  -48480.851562  305.828522  483.923706   48.308483  876.098022  -46735.328125  1149.872314
 1761.000000  8954.140625  -67760.453125  -58704.304688  10265.855469  -48438.449219  307.481354  628.350403   48.249599  877.167236  -46695.054688  1577.068726
 1762.000000  8840.734375  -67563.359375  -58627.492188  10082.591797  -48544.898438  301.992279  542.264160   48.198853  878.090759  -46803.335938  2784.989258
 1763.000000  8868.046875  -67575.312500  -58604.722656  9968.115234  -48636.609375  298.563477  549.324036   48.169323  878.629028  -46896.117188  1750.831665
 1764.000000  9021.970703  -67722.421875  -58602.316406  10018.709961  -48583.605469  300.078888  707.216614   48.269653  876.802795  -46839.488281  -337.148315
 1765.000000  8880.674805  -67487.578125  -58504.074219  9906.708984  -48597.367188  296.724243  548.992188   48.246616  877.221436  -46854.082031  -852.277100
 1766.000000  8810.622070  -67478.265625  -58565.265625  10044.278320  -48520.988281  300.844727  449.906006   48.216267  877.773621  -46778.796875  1210.899536
 1767.000000  8954.207031  -67508.125000  -58456.351562  9921.996094  -48534.355469  297.182129  649.403259   48.161823  878.765869  -46794.132812  1122.066162
 1768.000000  9205.123047  -67670.375000  -58365.972656  9850.923828  -48515.046875  295.053375  940.553772   48.229610  877.530762  -46772.375000  2016.787231
 1769.000000  8985.238281  -67561.257812  -58468.863281  9963.520508  -48505.343750  298.425873  738.618164   48.145882  879.056824  -46765.695312  -158.426453
 1770.000000  8829.142578  -67253.835938  -58313.750000  9869.603516  -48444.148438  295.612885  599.424011   48.196564  878.132446  -46702.671875  518.451172
 1771.000000  9203.300781  -67748.265625  -58444.015625  9947.856445  -48496.160156  297.956696  899.611755   48.370148  874.981140  -46748.410156  563.167175
 1772.000000  8996.179688  -67600.804688  -58500.523438  9866.307617  -48634.214844  295.514160  698.006531   48.155521  878.880859  -46894.218750  -768.187317
 1773.000000  9001.068359  -67554.546875  -58456.121094  9937.172852  -48518.949219  297.636719  824.031189   48.098389  879.924805  -46781.019531  -2407.023682
 1774.000000  8857.349609  -67323.453125  -58368.304688  9880.324219  -48487.980469  295.933990  592.107422   48.186359  878.318420  -46746.871094  -50.824314
 1775.000000  8738.333984  -67375.390625  -58538.898438  10071.719727  -48467.179688  301.666626  385.901123   48.338459  875.554749  -46720.574219  544.117065
 1776.000000  9082.730469  -67620.023438  -58438.722656  9913.158203  -48525.562500  296.917419  793.735046   48.201214  878.047729  -46783.917969  -682.578735
 1777.000000  8900.841797  -67544.093750  -58536.285156  9932.124023  -48604.160156  297.485474  611.081299   48.150150  878.978882  -46864.359375  1382.514771
 1778.000000  8840.812500  -67478.664062  -58538.464844  10075.757812  -48462.707031  301.787598  533.004456   48.079044  880.278870  -46725.476562  484.056580
 1779.000000  8964.027344  -67734.609375  -58669.996094  10097.637695  -48572.359375  302.442932  566.086121   48.214390  877.807800  -46830.238281  -110.318489
 1780.000000  9061.981445  -67509.843750  -58352.183594  9957.703125  -48394.480469  298.251617  791.470215   48.275066  876.704468  -46650.164062  -1517.714722
 1781.000000  8885.791016  -67128.109375  -58136.933594  9751.880859  -48385.054688  292.086884  678.281738   48.373405  874.922180  -46637.187500  591.814941
 1782.000000  8951.506836  -67576.968750  -58530.281250  10020.098633  -48510.183594  300.120483  590.555969   48.248882  877.180237  -46766.816406  819.065125
 1783.000000  8819.300781  -67372.046875  -58448.605469  9980.705078  -48467.898438  298.940582  540.173157   48.154278  878.903564  -46727.949219  -2314.115479
 1784.000000  8959.662109  -67608.953125  -58544.136719  10010.273438  -48533.863281  299.826202  632.815613   48.230312  877.518005  -46791.164062  -121.732872
 1785.000000  8999.898438  -67784.828125  -58688.207031  10191.169922  -48497.039062  305.244385  656.443298   48.142475  879.119019  -46757.515625  -930.401733
 1786.000000  8934.326172  -67416.500000  -58383.843750  9845.635742  -48538.207031  294.894989  628.715027   48.190376  878.245178  -46796.953125  -2079.708984
 1787.000000  8833.255859  -67473.984375  -58532.527344  10016.780273  -48515.746094  300.021088  527.454651   48.138992  879.182617  -46776.347656  -638.648926
 1788.000000  8832.465820  -67368.281250  -58437.265625  9927.482422  -48509.781250  297.346466  582.451111   48.022831  881.309265  -46774.582031  1943.062622
 1789.000000  8901.892578  -67727.562500  -58730.644531  10119.279297  -48611.367188  303.091125  597.261841   48.060387  880.620605  -46874.808594  2426.579834
 1790.000000  8779.070312  -67347.015625  -58465.148438  9900.853516  -48564.296875  296.548889  493.967194   48.167313  878.665710  -46823.875000  813.716797
 1791.000000  9087.001953  -67666.234375  -58483.085938  9890.997070  -48592.089844  296.253662  812.380066   48.079243  880.275208  -46854.851562  2960.973877
 1792.000000  8950.033203  -67486.851562  -58442.523438  9903.283203  -48539.242188  296.621643  736.622986   48.140316  879.158447  -46799.796875   -7.886591
 1793.000000  8870.856445  -67549.281250  -58581.781250  10111.748047  -48470.031250  302.865570  575.093201   48.002548  881.681641  -46735.562500  -1585.752197
 1794.000000  8837.640625  -67538.671875  -58603.871094  10211.589844  -48392.281250  305.856018  494.812469   48.259686  876.983887  -46648.523438  -1358.606934
 1795.000000  9051.218750  -67832.406250  -58682.394531  10059.865234  -48622.531250  301.311584  688.738586   48.202404  878.026062  -46880.843750  2170.228516
 1796.000000  8777.482422  -67443.921875  -58568.429688  9890.537109  -48677.890625  296.239868  458.183929   48.100384  879.888306  -46939.886719  1972.385864
 1797.000000  8945.353516  -67554.421875  -58500.687500  9865.744141  -48634.945312  295.497284  658.274719   48.175819  878.510559  -46894.218750  2916.177246
 1798.000000  8840.724609  -67371.343750  -58434.894531  10002.970703  -48431.921875  299.607483  539.679871   48.206062  877.959412  -46690.101562  -556.480713
 1799.000000  9097.164062  -68058.546875  -58869.386719  10209.616211  -48659.769531  305.796875  718.615234   48.091228  880.055847  -46922.097656  650.667603
 1800.000000  8967.305664  -67530.265625  -58456.656250  9958.746094  -48497.910156  298.282867  704.958496   48.179794  878.438110  -46757.039062  1055.951172
 1801.000000  9026.092773  -67747.765625  -58613.382812  10039.939453  -48573.445312  300.714752  734.310364   48.125885  879.422119  -46834.519531  1992.203369
 1802.000000  9064.878906  -67594.531250  -58437.886719  9885.783203  -48552.101562  296.097504  847.393250   47.981335  882.071472  -46818.398438  729.369568
 1803.000000  8928.288086  -67329.265625  -58302.867188  9761.271484  -48541.593750  292.368134  690.347473   48.045544  880.892639  -46805.574219  -354.847961
 1804.000000  8774.386719  -67610.593750  -58734.367188  10197.986328  -48536.382812  305.448547  534.185608   47.990063  881.911072  -46802.367188  721.949158
 1805.000000  9444.043945  -68069.757812  -58525.792969  9955.393555  -48570.398438  298.182434  1172.119995   48.163624  878.733032  -46830.109375  2663.397949
 1806.000000  8819.378906  -67584.765625  -58657.214844  10094.343750  -48562.871094  302.344269  442.451996   48.217224  877.756165  -46820.648438  1379.586426
 1807.000000  8835.255859  -67271.062500  -58342.804688  9875.818359  -48466.984375  295.799011  627.869202   48.209854  877.890381  -46725.027344  3077.319824
 1808.000000  8853.160156  -67560.812500  -58610.628906  10097.585938  -48513.042969  302.441376  524.463928   48.224255  877.628235  -46770.562500  322.069580
 1809.000000  8927.693359  -67190.921875  -58161.035156  9779.500000  -48381.535156  292.914124  775.478333   48.264881  876.889465  -46637.589844  3448.136719
 1810.000000  8922.406250  -67757.320312  -58739.945312  10188.280273  -48551.664062  305.157837  510.791412   48.257713  877.019714  -46807.976562   86.974846
 1811.000000  8821.584961  -67393.914062  -58474.425781  9985.021484  -48489.406250  299.069855  532.485657   48.165279  878.702820  -46749.058594  2200.938721
 1812.000000  8885.863281  -67426.984375  -58441.039062  9864.925781  -48576.113281  295.472778  634.031982   48.132694  879.297668  -46836.941406  1617.855469
 1813.000000  8984.404297  -67504.046875  -58410.757812  9896.921875  -48513.835938  296.431122  763.002747   48.257679  877.020325  -46770.148438  -1274.762207
 1814.000000  9002.701172  -67630.906250  -58534.640625  9953.089844  -48581.550781  298.113464  732.547058   48.177422  878.481323  -46840.765625  1498.435181
 1815.000000  8989.223633  -67729.468750  -58648.625000  10114.294922  -48534.328125  302.941833  611.128784   48.180080  878.432861  -46793.445312  905.869080
 1816.000000  8866.968750  -67540.742188  -58572.894531  10003.263672  -48569.632812  299.616241  543.088806   48.071888  880.409912  -46832.660156  1537.223755
 1817.000000  8750.485352  -67485.039062  -58638.238281  10131.545898  -48506.691406  303.458527  492.500977   48.095219  879.982849  -46768.875000  -504.286407
 1818.000000  9061.159180  -67947.312500  -58784.121094  10168.047852  -48616.074219  304.551849  702.301270   48.134937  879.256714  -46876.824219  1141.145020
 1819.000000  8743.764648  -67417.140625  -58579.906250  10009.601562  -48570.304688  299.806091  421.600739   48.106918  879.768799  -46832.066406  2153.084961
 1820.000000  8882.222656  -67325.820312  -58335.230469  9808.815430  -48526.414062  293.792175  689.378601   48.194878  878.163147  -46784.996094  684.699341
 1821.000000  8616.050781  -67411.187500  -58698.824219  10140.391602  -48558.433594  303.723480  278.395721   48.037277  881.044250  -46822.710938  4153.206543
 1822.000000  8949.948242  -67520.351562  -58476.253906  9906.885742  -48569.367188  296.729553  694.794983   48.230812  877.508911  -46826.652344  959.153015
 1823.000000  8940.629883  -67635.312500  -58597.667969  10002.579102  -48595.089844  299.595734  570.519714   48.228622  877.548706  -46852.453125  515.932495
 1824.000000  8912.408203  -67595.257812  -58580.835938  10053.664062  -48527.171875  301.125824  603.341736   48.135063  879.254395  -46787.917969  628.092834
 1825.000000  8969.009766  -67891.375000  -58811.332031  10230.128906  -48581.203125  306.411285  477.476929   48.217876  877.744324  -46838.953125  -18.130791
 1826.000000  8962.142578  -67572.617188  -58499.253906  9939.524414  -48559.730469  297.707153  678.636536   48.230927  877.506836  -46817.011719  952.023193
 1827.000000  8876.333984  -67501.000000  -58525.277344  9955.199219  -48570.078125  298.176636  584.846680   48.191540  878.223999  -46828.781250  1913.635132
 1828.000000  8914.329102  -67516.328125  -58499.753906  9926.443359  -48573.312500  297.315338  579.973389   48.168350  878.646790  -46832.855469  -1515.040527
 1829.000000  9132.688477  -67939.296875  -58705.730469  10045.070312  -48660.660156  300.868439  740.760010   48.259380  876.989441  -46916.914062  1144.528442
 1830.000000  8927.558594  -67776.406250  -58751.222656  10303.297852  -48447.925781  308.602814  553.794739   48.273636  876.730469  -46703.664062  792.214233
 1831.000000  8786.287109  -67568.429688  -58678.761719  10134.348633  -48544.414062  303.542480  490.333740   48.117699  879.571716  -46805.785156  1787.824219
 1832.000000  8966.878906  -67649.820312  -58583.980469  10055.470703  -48528.507812  301.179932  662.842712   48.262436  876.933899  -46784.648438  942.017212
 1833.000000  9051.853516  -67698.046875  -58530.300781  9915.068359  -48615.234375  296.974640  721.126038   48.165535  878.698120  -46874.878906  2420.145264
 1834.000000  9147.125000  -67742.039062  -58504.699219  9954.871094  -48549.828125  298.166809  873.687500   48.183308  878.374023  -46808.828125  902.989380
 1835.000000  8798.308594  -67376.078125  -58477.875000  9951.780273  -48526.093750  298.074219  515.307068   48.137020  879.218689  -46786.765625  2425.923096
 1836.000000  8781.134766  -67390.398438  -58502.449219  9988.041992  -48514.406250  299.160339  523.129822   48.033230  881.118469  -46778.828125  2101.882568
 1837.000000  9143.140625  -67693.796875  -58446.523438  9942.641602  -48503.882812  297.800507  828.889099   48.263283  876.918518  -46759.992188  628.857605
 1838.000000  8889.024414  -67401.382812  -58405.429688  9897.242188  -48508.187500  296.440704  702.094482   48.113468  879.649048  -46769.710938  -636.272095
 1839.000000  8857.210938  -67455.640625  -58489.429688  10056.132812  -48433.296875  301.199768  570.420166   48.230198  877.520081  -46690.605469  174.134583
 1840.000000  9018.074219  -67581.921875  -58464.531250  9901.392578  -48563.140625  296.565033  741.988098   48.131824  879.313599  -46824.000000  786.808167
 1841.000000  8806.304688  -67620.234375  -58720.656250  10079.847656  -48640.808594  301.910095  488.811493   48.027485  881.223877  -46905.441406  1281.743286
 1842.000000  8863.535156  -67452.875000  -58493.285156  9950.687500  -48542.597656  298.041504  695.408997   47.953930  882.575562  -46809.886719  2266.326904
 1843.000000  8924.683594  -67375.398438  -58342.558594  9770.211914  -48572.347656  292.635925  691.471985   48.209076  877.904541  -46830.417969  2152.942627
 1844.000000  9133.892578  -67924.351562  -58688.183594  10085.634766  -48602.546875  302.083405  833.909973   48.142323  879.121826  -46863.027344  -302.338623
 1845.000000  9050.466797  -67686.812500  -58533.816406  10073.192383  -48460.625000  301.710754  737.361816   48.168575  878.642700  -46720.160156  -17.213099
 1846.000000  9209.705078  -67752.000000  -58453.109375  9774.060547  -48679.046875  292.751190  933.475830   48.193985  878.179443  -46937.664062  1093.528931
 1847.000000  8912.638672  -67458.203125  -58438.269531  9885.441406  -48552.828125  296.087250  648.104980   48.082893  880.208374  -46815.457031  1186.330688
 1848.000000  8902.279297  -67487.875000  -58488.757812  9979.888672  -48508.867188  298.916138  638.557556   48.134892  879.257568  -46769.617188  2226.406250
 1849.000000  8787.498047  -67345.304688  -58456.664062  9990.141602  -48466.523438  299.223206  486.001129   48.341564  875.498474  -46719.804688   96.524391
 1850.000000  9149.388672  -67868.921875  -58621.726562  9959.571289  -48662.156250  298.307587  843.924805   48.178387  878.463745  -46921.335938  -118.752686
 1851.000000  9168.589844  -67839.601562  -58569.066406  10054.760742  -48514.304688  301.158691  810.152039   48.292992  876.379028  -46769.343750  844.010498
 1852.000000  8880.097656  -67422.234375  -58435.281250  9957.562500  -48477.718750  298.247406  675.247498   48.091927  880.043091  -46740.023438  -280.569550
 1853.000000  8837.419922  -67411.703125  -58469.578125  9920.256836  -48549.320312  297.130035  528.151672   48.222797  877.654724  -46806.894531  1280.059570
 1854.000000  8937.373047  -67550.312500  -58516.890625  10042.905273  -48473.984375  300.803589  640.256958   48.064690  880.541748  -46737.269531  1965.239502
 1855.000000  8864.544922  -67492.843750  -58533.000000  9832.902344  -48700.097656  294.513611  661.624329   48.075638  880.341248  -46962.988281  -401.487762
 1856.000000  8741.462891  -67293.203125  -58452.601562  9899.759766  -48552.843750  296.516113  558.491394   48.037895  881.032898  -46817.097656  -1105.805786
 1857.000000  8713.124023  -67390.968750  -58569.246094  10011.272461  -48557.972656  299.856140  392.095459   48.219261  877.719116  -46815.675781  3976.419678
 1858.000000  8689.279297  -67236.179688  -58448.953125  10007.904297  -48441.046875  299.755249  388.516022   48.381325  874.778992  -46692.894531  683.487000
 1859.000000  8799.081055  -67483.867188  -58587.640625  10142.123047  -48445.515625  303.775330  432.585052   48.269707  876.801819  -46701.394531  2318.188965
 1860.000000  8990.532227  -67810.765625  -58718.957031  10018.798828  -48700.156250  300.081543  599.346252   48.248131  877.193909  -46956.816406  2992.328857
 1861.000000  9088.208984  -67629.640625  -58447.554688  9862.975586  -48584.578125  295.414368  838.136230   48.135780  879.241333  -46845.296875  1059.107544
 1862.000000  8788.281250  -67636.921875  -58763.289062  10223.956055  -48539.332031  306.226379  362.735016   48.236965  877.396973  -46796.394531  1089.660767
 1863.000000  8836.960938  -67682.937500  -58756.484375  10080.512695  -48675.972656  301.929993  421.451660   48.072933  880.390747  -46938.960938  1397.657104
 1864.000000  8999.882812  -67736.335938  -58641.683594  10088.400391  -48553.281250  302.166260  595.945129   48.114624  879.627930  -46814.765625  168.416473
 1865.000000  8706.841797  -67335.867188  -58528.425781  9977.448242  -48550.976562  298.843018  424.584229   48.112907  879.659302  -46812.519531  1346.989502
 1866.000000  9040.474609  -67718.656250  -58579.191406  10001.984375  -48577.207031  299.577942  751.090027   48.202587  878.022705  -46835.511719  -1350.697632
 1867.000000  9050.543945  -67834.515625  -58684.222656  10139.936523  -48544.285156  303.709839  665.724182   48.149052  878.998962  -46804.523438  -1662.366699
 1868.000000  8869.666016  -67773.406250  -58806.640625  10221.253906  -48585.386719  306.145447  403.969330   48.331871  875.674072  -46839.019531  1647.481079
 1869.000000  8641.397461  -67296.375000  -58559.546875  9975.097656  -48584.449219  298.772614  266.074432   48.206612  877.949402  -46842.609375  1281.911011
 1870.000000  8740.753906  -67413.171875  -58565.289062  10199.984375  -48365.304688  305.508392  434.079956   48.280678  876.602600  -46620.789062  233.926788
 1871.000000  8951.937500  -67400.117188  -58329.476562  9875.570312  -48453.906250  295.791595  682.180481   48.269455  876.806396  -46709.792969  909.597168
 1872.000000  9021.730469  -67705.265625  -58583.347656  10035.644531  -48547.703125  300.586121  701.679443   48.230900  877.507324  -46804.984375  949.898132
 1873.000000  8901.314453  -67689.921875  -58688.531250  10118.393555  -48570.136719  303.064606  500.738678   48.263226  876.919556  -46826.250000  1755.472656
 1874.000000  9063.603516  -67850.664062  -58695.441406  10120.527344  -48574.914062  303.128510  662.602600   48.259544  876.986450  -46831.160156  121.709908
 1875.000000  8937.150391  -67690.828125  -58663.742188  10016.113281  -48647.628906  300.001129  572.428406   48.174477  878.535034  -46906.949219  -272.428680
 1876.000000  8989.451172  -67649.093750  -58551.625000  9947.968750  -48603.656250  297.960052  697.292480   48.093128  880.021057  -46865.914062  -1366.325684
 1877.000000  8939.154297  -67300.015625  -58264.062500  9865.401367  -48398.660156  295.487030  693.524658   48.314514  875.988647  -46652.921875  1066.432617
 1878.000000  8835.751953  -67330.687500  -58403.203125  9894.087891  -48509.117188  296.346222  490.177490   48.311127  876.050110  -46763.500000  2321.794922
 1879.000000  8896.498047  -67497.000000  -58500.253906  9982.509766  -48517.742188  298.994629  675.038635   48.112862  879.660156  -46779.289062  -945.790649
 1880.000000  8888.437500  -67493.750000  -58509.476562  9985.785156  -48523.691406  299.092743  556.168396   48.216362  877.771851  -46781.500000  1849.340820
 1881.000000  8935.472656  -67761.968750  -58723.378906  10169.342773  -48554.035156  304.590637  554.018127   48.202930  878.016479  -46812.328125  1088.882568
 1882.000000  9002.910156  -67727.351562  -58629.312500  10035.235352  -48594.078125  300.573853  651.556213   48.216862  877.762756  -46851.867188  -835.494080
 1883.000000  8828.144531  -67487.632812  -58561.085938  9993.539062  -48567.546875  299.324982  520.989624   48.201298  878.046204  -46825.898438  2448.894531
 1884.000000  9068.585938  -67907.906250  -58738.242188  10096.946289  -48641.296875  302.422211  749.730896   48.146770  879.040588  -46901.617188  1996.782715
 1885.000000  8828.506836  -67503.890625  -58586.089844  10019.924805  -48566.164062  300.115295  498.730316   48.167412  878.663940  -46825.738281  520.729004
 1886.000000  8823.982422  -67596.140625  -58677.675781  10089.924805  -48587.750000  302.211914  476.580353   48.219669  877.711670  -46845.437500  1099.806763
 1887.000000  9117.449219  -67545.671875  -58330.183594  9741.631836  -48588.550781  291.779877  904.137207   48.237835  877.381165  -46845.582031  183.931793
 1888.000000  8967.944336  -67727.890625  -58665.953125  10100.142578  -48565.812500  302.517944  555.442505   48.225838  877.599426  -46823.277344   42.375526
 1889.000000  8973.037109  -67674.234375  -58598.339844  10139.100586  -48459.238281  303.684814  622.669495   48.261250  876.955444  -46715.421875  776.185852
 1890.000000  8925.433594  -67792.750000  -58774.464844  10106.416016  -48668.046875  302.705841  561.943176   48.155937  878.873291  -46928.035156  408.594482
 1891.000000  8997.984375  -67712.281250  -58622.898438  9978.691406  -48644.207031  298.880280  678.345520   48.217052  877.759277  -46901.988281   73.012817
 1892.000000  8953.440430  -67705.015625  -58660.019531  10144.300781  -48515.718750  303.840576  628.321533   48.266449  876.861023  -46771.714844   82.197235
 1893.000000  8890.517578  -67541.562500  -58551.789062  10109.592773  -48442.195312  302.800995  559.986023   48.300011  876.251709  -46696.980469  1517.620361
 1894.000000  8984.852539  -67736.312500  -58648.273438  9943.605469  -48704.667969  297.829376  606.583557   48.158550  878.825623  -46964.562500  792.302551
 1895.000000  8910.996094  -67682.906250  -58674.097656  10115.257812  -48558.839844  302.970673  538.837280   48.208611  877.913025  -46816.925781  1201.267700
 1896.000000  9021.746094  -67491.742188  -58367.109375  9887.369141  -48479.742188  296.144989  854.296143   48.031582  881.148682  -46744.226562  -1639.660034
 1897.000000  9029.242188  -67800.898438  -58680.800781  10064.939453  -48615.859375  301.463562  696.013672   48.149883  878.983765  -46876.066406  2443.308594
 1898.000000  8878.856445  -67846.500000  -58878.070312  10193.806641  -48684.265625  305.323364  484.523468   48.169140  878.632385  -46943.777344  1521.571533
 1899.000000  8853.607422  -67537.812500  -58583.164062  9988.758789  -48594.406250  299.181793  578.426758   48.163490  878.735474  -46854.125000  -199.992920
 1900.000000  8938.052734  -67681.390625  -58643.691406  10185.990234  -48457.703125  305.089233  611.220459   48.244755  877.255310  -46714.484375  493.307037
 1901.000000  8803.207031  -67470.625000  -58559.082031  10014.865234  -48544.218750  299.963745  470.752319   48.173546  878.552002  -46803.574219  804.038696
 1902.000000  9192.801758  -67882.218750  -58594.320312  9907.177734  -48687.140625  296.738312  890.834167   48.190430  878.244202  -46945.882812  1881.281982
 1903.000000  8965.701172  -67691.796875  -58621.351562  10061.119141  -48560.234375  301.349121  654.777039   48.123848  879.459290  -46821.382812  3085.682129
 1904.000000  8984.613281  -67665.882812  -58575.714844  10121.310547  -48454.406250  303.151978  628.051514   48.366489  875.047302  -46706.789062   29.013197
 1905.000000  8884.103516  -67726.156250  -58741.433594  10232.132812  -48509.300781  306.471313  483.939697   48.197384  878.117493  -46767.792969  1543.476196
 1906.000000  8932.183594  -67588.765625  -58551.121094  9974.869141  -48576.250000  298.765778  701.176086   48.109371  879.723938  -46837.921875  277.421082
 1907.000000  8841.392578  -67475.375000  -58535.132812  9989.759766  -48545.375000  299.211792  578.726501   48.083946  880.189148  -46807.964844  -1550.809692
 1908.000000  9020.154297  -67712.953125  -58588.347656  10062.778320  -48525.570312  301.398834  719.878418   48.196636  878.131104  -46784.089844  -805.253662
 1909.000000  8888.664062  -67617.421875  -58626.031250  10123.021484  -48503.007812  303.203217  524.389038   48.259506  876.987122  -46759.253906   65.330688
 1910.000000  8826.425781  -67521.242188  -58607.988281  10088.587891  -48519.398438  302.171875  521.960510   48.151039  878.962708  -46779.566406  -870.487732
 1911.000000  8824.269531  -67428.453125  -58506.433594  9996.243164  -48510.191406  299.405975  460.295654   48.273899  876.725647  -46765.917969  -1154.631104
 1912.000000  8878.704102  -67593.554688  -58618.902344  10033.589844  -48585.312500  300.524567  522.263855   48.227390  877.571167  -46842.718750  -1446.094971
 1913.000000  8724.728516  -67430.312500  -58615.480469  10010.621094  -48604.859375  299.836609  450.906494   48.118881  879.550110  -46866.187500  -426.844879
 1914.000000  9004.708984  -67782.117188  -58677.082031  10013.384766  -48663.695312  299.919403  661.443115   48.138081  879.199280  -46924.332031  -233.504990
 1915.000000  8816.195312  -67718.671875  -58812.109375  10227.788086  -48584.320312  306.341156  366.853424   48.165298  878.702454  -46843.972656  3273.566406
 1916.000000  8963.293945  -67593.921875  -58533.695312  9960.689453  -48573.007812  298.341064  696.669250   48.018391  881.390747  -46837.968750  -531.039429
 1917.000000  8955.583984  -67549.546875  -58504.082031  10066.210938  -48437.871094  301.501648  765.387878   48.048325  880.841675  -46701.750000  4516.609863
 1918.000000  8889.314453  -67579.000000  -58580.332031  10072.246094  -48508.085938  301.682404  609.878174   48.129791  879.350708  -46769.019531  3435.780762
 1919.000000  8922.841797  -67406.781250  -58385.773438  9922.967773  -48462.804688  297.211243  695.645508   48.095795  879.972290  -46724.968750  -329.280396
 1920.000000  8839.547852  -67361.531250  -58426.281250  10091.765625  -48334.515625  302.267059  531.353516   48.170555  878.606567  -46593.976562  1250.387695
 1921.000000  8961.492188  -67522.062500  -58458.949219  9869.185547  -48589.765625  295.600372  680.238037   48.127518  879.392273  -46850.781250  392.224792
 1922.000000  8927.078125  -67468.593750  -58447.839844  10026.662109  -48421.179688  300.317078  567.582764   48.263763  876.909790  -46677.273438  431.736084
 1923.000000  9076.916016  -67753.312500  -58564.960938  10062.462891  -48502.500000  301.389374  722.692871   48.190140  878.249512  -46761.253906  1282.151855
 1924.000000  8947.578125  -67555.828125  -58509.984375  10068.053711  -48441.929688  301.556824  654.053040   48.221794  877.672974  -46699.539062  -557.237000
 1925.000000  8896.998047  -67397.765625  -58399.367188  9807.302734  -48592.062500  293.746857  603.318787   48.306992  876.125061  -46846.593750  1598.384277
 1926.000000  9015.126953  -67617.343750  -58501.191406  9992.157227  -48509.035156  299.283600  741.054016   48.155743  878.876831  -46769.031250  988.930542
 1927.000000  8824.791016  -67521.953125  -58602.695312  10072.515625  -48530.179688  301.690460  500.362061   48.092770  880.027649  -46792.453125  2809.116455
 1928.000000  9007.263672  -67595.921875  -58477.730469  9944.332031  -48533.398438  297.851135  712.424500   48.209057  877.904907  -46791.468750  1474.560303
 1929.000000  8805.625000  -67420.101562  -58514.632812  9940.163086  -48574.468750  297.726257  467.173340   48.243408  877.279785  -46831.296875  361.476196
 1930.000000  8998.016602  -67505.265625  -58403.000000  9896.753906  -48506.246094  296.426086  758.205261   48.132462  879.301941  -46767.085938  3257.990723
 1931.000000  8708.792969  -67357.765625  -58547.656250  10019.820312  -48527.835938  300.112152  432.313080   48.023705  881.293274  -46792.605469  2045.737549
 1932.000000  8815.134766  -67698.757812  -58779.726562  10185.314453  -48594.414062  305.069000  347.845367   48.250607  877.148926  -46850.984375  901.454956
 1933.000000  8944.505859  -67520.867188  -58478.449219  9823.334961  -48655.113281  294.227051  636.052490   48.164001  878.726135  -46914.812500  -457.630524
 1934.000000  8945.427734  -67489.445312  -58452.296875  9881.043945  -48571.253906  295.955536  688.494568   48.153225  878.922791  -46831.343750  1251.493408
 1935.000000  8750.555664  -67500.765625  -58654.308594  10054.277344  -48600.031250  301.144196  398.244659   48.082458  880.216370  -46862.675781  -448.262024
 1936.000000  8999.126953  -67656.140625  -58558.558594  10021.643555  -48536.914062  300.166748  716.985352   48.191021  878.233459  -46795.636719  2061.169434
 1937.000000  8998.730469  -67514.000000  -58420.015625  9837.848633  -48582.167969  294.661774  719.152161   48.282261  876.573853  -46837.593750  3062.356934
 1938.000000  8853.019531  -67641.968750  -58692.281250  10079.687500  -48612.593750  301.905273  459.676025   48.287109  876.485840  -46867.843750  693.424744
 1939.000000  8842.214844  -67484.109375  -58544.906250  10053.508789  -48491.398438  301.121185  532.507141   48.325733  875.785278  -46745.253906  -54.357422
 1940.000000  8969.922852  -67702.078125  -58629.964844  10047.285156  -48582.679688  300.934784  650.803467   48.062061  880.589905  -46846.062500   27.657341
 1941.000000  8995.912109  -67674.117188  -58579.628906  9921.208984  -48658.421875  297.158569  759.991516   48.030025  881.177246  -46922.960938  1902.971313
 1942.000000  9118.089844  -67853.359375  -58642.945312  10019.044922  -48623.898438  300.088928  774.020813   48.161293  878.775574  -46883.695312  2898.089111
 1943.000000  8854.101562  -67520.828125  -58566.105469  10018.142578  -48547.960938  300.061890  500.301025   48.227165  877.575256  -46805.378906  1650.641602
 1944.000000  9343.083008  -67812.468750  -58373.312500  9798.079102  -48575.234375  293.470581  1152.426880   48.066154  880.514954  -46838.468750  1627.076782
 1945.000000  8863.359375  -67362.562500  -58400.023438  9881.364258  -48518.660156  295.965149  680.304932   48.078506  880.288696  -46781.449219  839.440918
 1946.000000  8779.923828  -67438.625000  -58557.980469  10061.794922  -48496.187500  301.369354  402.315887   48.260731  876.964905  -46752.390625  1279.925049
 1947.000000  8882.787109  -67657.640625  -58684.765625  9962.410156  -48722.355469  298.392609  599.614929   48.045044  880.901794  -46986.351562  286.716461
 1948.000000  8836.505859  -67456.328125  -58521.437500  10063.771484  -48457.664062  301.428558  469.260010   48.275654  876.693787  -46713.328125  544.205017
 1949.000000  8803.908203  -67584.437500  -58674.074219  10097.574219  -48576.500000  302.441010  471.768890   48.178696  878.458130  -46835.667969  -1895.352051
 1950.000000  9225.164062  -67643.242188  -58316.707031  9833.519531  -48483.187500  294.532104  1016.507019   48.174988  878.525757  -46742.488281  743.226685
 1951.000000  8862.791016  -67545.273438  -58577.187500  10018.958008  -48558.230469  300.086334  631.020569   48.018883  881.381714  -46823.171875  -2516.650635
 1952.000000  8967.902344  -67734.515625  -58668.128906  10080.725586  -48587.402344  301.936371  697.493469   48.098160  879.929016  -46849.480469  2010.601929
 1953.000000  9100.238281  -67759.500000  -58562.218750  9967.455078  -48594.765625  298.543701  792.001221   48.288628  876.458252  -46849.960938  2870.700439
 1954.000000  9129.244141  -67869.859375  -58640.507812  10001.457031  -48639.050781  299.562134  763.452454   48.211208  877.865723  -46897.042969  178.516342
 1955.000000  8893.537109  -67425.453125  -58439.890625  10000.556641  -48439.335938  299.535156  610.065735   48.290848  876.417969  -46694.453125  650.191223
 1956.000000  9019.702148  -67494.703125  -58375.468750  9848.222656  -48527.246094  294.972473  821.226746   48.122219  879.489075  -46788.453125  1237.055908
 1957.000000  9204.742188  -68070.320312  -58761.136719  10163.499023  -48597.636719  304.415588  801.576416   48.061352  880.602905  -46861.042969  -1797.787598
 1958.000000  8636.802734  -67363.312500  -58630.050781  10057.403320  -48572.648438  301.237823  260.178741   48.345985  875.418396  -46825.769531  -1124.524170
 1959.000000  8866.706055  -67475.437500  -58507.726562  10082.389648  -48425.335938  301.986206  627.274658   48.116344  879.596436  -46686.757812  192.122498
 1960.000000  8858.123047  -67502.328125  -58537.417969  9999.333984  -48538.085938  299.498535  623.266479   48.032124  881.138794  -46802.550781  774.224731
 1961.000000  8858.119141  -67482.531250  -58531.503906  10109.746094  -48421.757812  302.805603  516.641663   48.210514  877.878357  -46679.777344  263.852448
 1962.000000  8960.335938  -67609.203125  -58554.863281  10044.033203  -48510.828125  300.837372  618.891418   48.206734  877.947205  -46768.984375  1792.034546
 1963.000000  8869.687500  -67847.109375  -58889.867188  10273.634766  -48616.234375  307.714355  399.367676   48.286095  876.504211  -46871.523438  -256.557465
 1964.000000  8947.208984  -67469.875000  -58425.300781  9975.493164  -48449.808594  298.784485  684.867676   48.290565  876.423096  -46704.933594  1910.970093
 1965.000000  8781.652344  -67174.664062  -58296.847656  9795.782227  -48501.066406  293.401794  524.752930   48.163349  878.738037  -46760.789062  1783.624023
 1966.000000  9030.412109  -67493.921875  -58355.402344  9832.991211  -48522.410156  294.516266  800.483887   48.274990  876.705872  -46778.097656  1362.153809
 1967.000000  9108.541016  -67809.859375  -58598.894531  9985.062500  -48613.832031  299.071075  816.276062   48.186256  878.320312  -46872.726562  2079.259033
 1968.000000  9087.194336  -67706.703125  -58509.796875  9960.619141  -48549.179688  298.338959  832.082520   48.112537  879.666077  -46810.738281  1862.865234
 1969.000000  8734.904297  -67496.468750  -58660.250000  10130.790039  -48529.460938  303.435913  417.019653   48.065418  880.528442  -46792.722656  -478.917847
 1970.000000  8751.729492  -67544.656250  -58700.285156  10285.152344  -48415.132812  308.059326  382.352203   48.131851  879.313110  -46675.992188  -1563.352539
 1971.000000  8996.764648  -67710.546875  -58618.097656  10086.791992  -48531.304688  302.118073  590.040894   48.205921  877.961975  -46789.488281  1091.426025
 1972.000000  8876.583008  -67711.117188  -58732.632812  10207.561523  -48525.070312  305.735352  518.800537   48.075047  880.352051  -46787.984375  1104.074463
 1973.000000  8874.265625  -67585.203125  -58607.937500  10067.054688  -48540.882812  301.526917  616.781555   48.007774  881.585693  -46806.226562  815.743042
 1974.000000  8965.443359  -67576.093750  -58510.824219  9935.547852  -48575.277344  297.588043  644.527649   48.193226  878.193237  -46833.921875  1273.749390
 1975.000000  8904.658203  -67630.921875  -58627.363281  10011.048828  -48616.312500  299.849426  565.860291   48.208538  877.914307  -46874.402344  1138.155518
 1976.000000  8990.753906  -67753.390625  -58667.339844  10179.638672  -48487.703125  304.899017  635.495911   48.149734  878.986511  -46747.917969  -182.865601
 1977.000000  8828.675781  -67469.578125  -58532.894531  9963.070312  -48569.824219  298.412384  536.848450   48.190346  878.245728  -46828.570312  1682.293823
 1978.000000  9139.410156  -67821.593750  -58584.472656  9983.242188  -48601.230469  299.016571  756.146790   48.242378  877.298523  -46858.097656  -89.478706
 1979.000000  8926.818359  -67628.351562  -58598.480469  10022.110352  -48576.371094  300.180756  539.582947   48.167648  878.659607  -46835.937500  613.402954
 1980.000000  8978.761719  -67642.453125  -58573.238281  9897.931641  -48675.304688  296.461365  668.649231   48.264587  876.894836  -46931.367188  -749.075867
 1981.000000  8790.536133  -67509.492188  -58614.628906  9947.923828  -48666.703125  297.958710  381.372833   48.284111  876.540222  -46922.062500  -961.281128
 1982.000000  8852.808594  -67376.726562  -58416.796875  9926.771484  -48490.023438  297.325165  572.000183   48.282833  876.563416  -46745.429688  412.949799
 1983.000000  8941.462891  -67722.234375  -58676.925781  10125.443359  -48551.484375  303.275757  549.372498   48.210239  877.883362  -46809.511719  830.486328
 1984.000000  8941.464844  -67551.062500  -58510.710938  9939.281250  -48571.429688  297.699860  658.288818   48.141964  879.128357  -46831.925781  -307.029022
 1985.000000  8787.972656  -67606.390625  -58722.238281  10080.702148  -48641.535156  301.935669  362.154205   48.227333  877.572205  -46898.945312   13.087361
 1986.000000  9194.510742  -67797.148438  -58501.238281  9888.257812  -48612.980469  296.171600  935.362610   48.088028  880.114441  -46875.425781  595.560913
 1987.000000  8989.532227  -67578.578125  -58488.589844  9983.233398  -48505.355469  299.016327  653.455078   48.243084  877.285645  -46762.195312  1023.220764
 1988.000000  8759.694336  -67585.718750  -58727.886719  10211.790039  -48516.097656  305.862000  360.914093   48.059383  880.638977  -46779.578125  -162.926132
 1989.000000  8978.736328  -67743.781250  -58666.093750  10043.489258  -48622.605469  300.821075  570.454529   48.303062  876.196350  -46877.281250  1953.355835
 1990.000000  8763.837891  -67475.210938  -58615.886719  10223.711914  -48392.175781  306.219086  417.806793   48.245560  877.240662  -46648.925781  1032.721313
 1991.000000  9188.100586  -68031.976562  -58747.875000  10210.519531  -48537.355469  305.823944  845.573242   48.159824  878.802368  -46797.203125  1684.939087
 1992.000000  8857.946289  -67516.648438  -58567.835938  10103.932617  -48463.902344  302.631470  486.322144   48.206528  877.950928  -46722.062500  2386.356201
 1993.000000  8926.279297  -67552.343750  -58526.199219  10052.825195  -48473.375000  301.100708  649.743835   48.077663  880.304138  -46736.191406  1781.301880
 1994.000000  8770.375977  -67269.671875  -58408.738281  9827.699219  -48581.039062  294.357758  559.638855   48.032192  881.137512  -46845.500000  178.257172
 1995.000000  8726.549805  -67547.140625  -58719.507812  10100.201172  -48619.304688  302.519714  314.906708   48.136623  879.225891  -46879.992188  2078.425537
 1996.000000  8714.992188  -67163.804688  -58347.566406  9842.583984  -48504.984375  294.803589  504.996429   48.065208  880.532227  -46768.253906  231.705856
 1997.000000  8995.792969  -67609.085938  -58507.816406  9943.606445  -48564.210938  297.829407  746.140808   48.150227  878.977539  -46824.406250  -92.124237
 1998.000000  8828.962891  -67743.781250  -58820.132812  10182.205078  -48637.929688  304.975861  462.621338   48.130592  879.336060  -46898.835938  1386.473267
 1999.000000  9088.721680  -67830.804688  -58647.921875  9995.539062  -48652.382812  299.384888  701.963562   48.235653  877.420837  -46909.492188  776.758301
 2000.000000  8933.392578  -67492.625000  -58454.187500  9787.463867  -48666.722656  293.152649  705.414001   48.146610  879.043518  -46927.050781  -1016.994263
 2001.000000  8989.958984  -67681.546875  -58589.050781  9991.457031  -48597.593750  299.262604  591.974792   48.306454  876.134827  -46852.144531  2408.839600
 2002.000000  8962.275391  -67564.546875  -58506.406250  9902.940430  -48603.464844  296.611389  698.190491   48.159950  878.800049  -46863.308594  -370.772369
 2003.000000  8834.042969  -67454.117188  -58527.757812  9962.136719  -48565.621094  298.384430  567.044739   48.165150  878.705200  -46825.277344  -2717.946289
 2004.000000  8852.635742  -67461.523438  -58508.886719  10018.230469  -48490.656250  300.064545  661.925842   48.012318  881.502258  -46755.835938  1379.042725
 2005.000000  8950.626953  -67558.351562  -58498.742188  9931.117188  -48567.625000  297.455322  660.767151   48.206402  877.953247  -46825.792969  1236.015991
 2006.000000  8847.347656  -67379.546875  -58433.613281  9890.767578  -48542.843750  296.246796  547.080261   48.253468  877.096863  -46799.308594  784.894287
 2007.000000  8882.045898  -67616.679688  -58635.859375  10145.680664  -48490.179688  303.881897  501.450073   48.251637  877.130188  -46746.710938  2412.707275
 2008.000000  9020.572266  -67780.671875  -58658.574219  10142.449219  -48516.125000  303.785126  723.746277   48.104290  879.816895  -46777.980469  1493.480835
 2009.000000  8917.990234  -67535.187500  -58519.691406  10051.064453  -48468.625000  301.047974  629.979919   48.222500  877.660156  -46726.210938  299.885803
 2010.000000  8850.210938  -67177.109375  -58218.718750  9778.792969  -48439.925781  292.892944  634.738586   48.191666  878.221680  -46698.625000  -1009.611694
 2011.000000  8831.695312  -67285.906250  -58350.531250  9831.996094  -48518.535156  294.486481  586.887756   48.078930  880.280945  -46781.308594  1675.666748
 2012.000000  8946.111328  -67623.500000  -58572.933594  10008.962891  -48563.968750  299.786957  603.694397   48.192612  878.204468  -46822.632812  -1067.490479
 2013.000000  8723.169922  -67197.710938  -58371.468750  10038.945312  -48332.523438  300.684967  575.257874   48.072029  880.407349  -46595.546875  -792.764099
 2014.000000  8820.359375  -67561.304688  -58647.816406  10127.120117  -48520.695312  303.325989  521.354980   48.022182  881.321167  -46785.519531  -468.447845
 2015.000000  8851.833984  -67640.703125  -58687.015625  10188.946289  -48498.070312  305.177765  574.196350   48.007420  881.592224  -46763.425781  1407.825073
 2016.000000  8780.328125  -67352.101562  -58465.382812  10024.931641  -48440.453125  300.265259  558.123840   48.021652  881.330933  -46705.296875  -242.824615
 2017.000000  8887.253906  -67655.273438  -58670.167969  10087.747070  -48582.421875  302.146698  553.375061   48.035301  881.080505  -46846.769531  823.206726
 2018.000000  8805.119141  -67505.796875  -58597.410156  10070.578125  -48526.832031  301.632446  439.989777   48.113533  879.647888  -46788.355469  414.244080
 2019.000000  8979.961914  -67592.093750  -58508.253906  9980.116211  -48528.136719  298.922943  741.436462   47.877934  883.976440  -46798.171875  952.459106
 2020.000000  8835.548828  -67567.156250  -58625.898438  10101.591797  -48524.304688  302.561371  525.105774   48.171982  878.580566  -46783.714844  3436.384277
 2021.000000  8913.596680  -67563.843750  -58546.457031  10093.123047  -48453.335938  302.307709  604.114990   48.083073  880.205139  -46715.957031  2006.827026
 2022.000000  8769.585938  -67363.312500  -58496.574219  9902.008789  -48594.566406  296.583466  493.701385   48.158768  878.821594  -46854.453125  -940.684631
 2023.000000  8897.054688  -67485.390625  -58488.640625  9914.904297  -48573.734375  296.969696  556.353943   48.281429  876.588928  -46829.191406  1684.908325
 2024.000000  8922.351562  -67456.632812  -58429.054688  9877.110352  -48551.945312  295.837708  604.973328   48.266590  876.858459  -46807.937500  1913.350342
 2025.000000  9018.248047  -67830.859375  -58706.726562  10114.296875  -48592.429688  302.941895  652.362244   48.194820  878.164185  -46851.015625  1346.460449
 2026.000000  8892.323242  -67388.304688  -58389.781250  9922.121094  -48467.660156  297.185883  633.222839   48.069958  880.445251  -46730.757812  2696.247314
 2027.000000  9011.113281  -67881.734375  -58774.359375  10352.726562  -48421.632812  310.083313  604.730042   48.258465  877.006042  -46677.917969  3178.275146
 2028.000000  8996.761719  -67689.273438  -58596.328125  10042.507812  -48553.820312  300.791687  653.300476   48.225697  877.601990  -46811.289062  -421.136658
 2029.000000  8960.755859  -67553.921875  -58486.828125  10006.011719  -48480.816406  299.698547  785.827148   47.951382  882.622437  -46748.199219  -764.224548
 2030.000000  9142.424805  -67534.000000  -58295.605469  9767.485352  -48528.121094  292.554260  975.005188   48.106133  879.783203  -46789.910156  975.300415
 2031.000000  8758.199219  -67402.859375  -58535.398438  9930.403320  -48604.996094  297.433960  433.910065   48.129608  879.354065  -46865.937500  3222.338135
 2032.000000  8806.441406  -67498.781250  -58593.527344  9954.172852  -48639.355469  298.145874  494.176849   48.114567  879.628967  -46900.839844  590.545715
 2033.000000  8726.758789  -67626.406250  -58803.679688  10141.442383  -48662.238281  303.754944  297.586945   48.140892  879.147949  -46922.773438  -410.292053
 2034.000000  8984.845703  -67513.531250  -58417.527344  9899.082031  -48518.445312  296.495819  761.699524   48.157093  878.852173  -46778.394531  -2595.947754
 2035.000000  8823.918945  -67379.250000  -58448.152344  9920.387695  -48527.765625  297.133972  512.101868   48.202702  878.020630  -46786.066406  918.679016
 2036.000000  9016.772461  -67573.500000  -58458.183594  9944.151367  -48514.031250  297.845734  798.293457   48.050274  880.805908  -46777.839844  633.851440
 2037.000000  8775.802734  -67228.703125  -58346.664062  9856.348633  -48490.316406  295.215881  569.602051   48.117878  879.568420  -46751.679688  1366.166748
 2038.000000  8887.470703  -67316.320312  -58322.222656  9854.532227  -48467.691406  295.161469  644.424561   48.123657  879.462830  -46728.847656  1618.652588
 2039.000000  9128.094727  -67725.164062  -58497.832031  9912.527344  -48585.304688  296.898529  860.482483   48.118385  879.559143  -46846.652344  -293.228088
 2040.000000  8859.296875  -67590.023438  -58636.132812  10145.744141  -48490.390625  303.883789  487.610138   48.198647  878.094482  -46748.835938  902.078308
 2041.000000  8860.578125  -67577.656250  -58618.683594  10137.354492  -48481.328125  303.632507  507.696869   48.198170  878.103210  -46739.792969  2998.344971
 2042.000000  8856.273438  -67612.625000  -58660.929688  10071.726562  -48589.203125  301.666840  478.175293   48.253181  877.102112  -46845.679688  910.067383
 2043.000000  8882.574219  -67560.562500  -58582.964844  10040.106445  -48542.859375  300.719757  559.644226   48.220444  877.697571  -46800.519531  -309.811340
 2044.000000  8891.974609  -67429.125000  -58434.433594  9975.855469  -48458.578125  298.795319  658.874084   48.106960  879.768066  -46720.335938  1267.813354
 2045.000000  9051.154297  -67670.664062  -58517.050781  9916.339844  -48600.710938  297.012726  774.504211   48.097355  879.943726  -46862.816406  -423.440308
 2046.000000  8998.261719  -67424.750000  -58330.003906  9792.070312  -48537.933594  293.290619  787.464905   48.195824  878.145935  -46796.484375  1227.887207
 2047.000000  8889.713867  -67456.031250  -58466.937500  10007.208008  -48459.730469  299.734375  613.093933   48.146839  879.039368  -46720.050781  -1457.967041
 2048.000000  9029.898438  -67600.890625  -58472.601562  10072.386719  -48400.214844  301.686615  854.753357   48.170212  878.612854  -46659.687500  585.697021
 2049.000000  8833.654297  -67555.781250  -58611.488281  10078.285156  -48533.203125  301.863281  548.444885   48.131977  879.310791  -46794.058594  1467.504395
 2050.000000  8637.417969  -67200.718750  -58458.906250  9924.531250  -48534.375000  297.258057  369.267914   48.130749  879.333252  -46795.273438  -103.204597
 2051.000000  8930.707031  -67585.734375  -58547.105469  9963.855469  -48583.250000  298.435913  638.010803   48.127918  879.384949  -46844.253906  1438.807739
 2052.000000  8847.191406  -67627.890625  -58672.191406  10244.398438  -48427.792969  306.838684  494.923340   48.185562  878.332947  -46686.710938  2395.438965
 2053.000000  8950.037109  -67754.976562  -58707.109375  10159.986328  -48547.125000  304.310394  577.823669   48.109806  879.716003  -46808.781250   14.872584
 2054.000000  8744.762695  -67391.656250  -58561.636719  9985.143555  -48576.492188  299.073517  417.488403   48.122021  879.492737  -46837.707031  1419.378296
 2055.000000  8828.499023  -67385.242188  -58461.632812  9991.221680  -48470.410156  299.255554  547.185059   48.222076  877.667847  -46728.011719  309.202881
 2056.000000  9016.013672  -67509.867188  -58391.484375  9886.715820  -48504.769531  296.125427  747.824524   48.231400  877.498230  -46762.031250  2250.885254
 2057.000000  8616.986328  -67292.875000  -58568.773438  10108.469727  -48460.304688  302.767365  256.790009   48.380203  874.799255  -46712.191406  -709.603943
 2058.000000  8964.362305  -67590.226562  -58525.921875  10067.554688  -48458.367188  301.541870  700.072754   48.287224  876.483765  -46713.613281  285.916290
 2059.000000  8917.119141  -67545.625000  -58529.957031  9989.651367  -48540.304688  299.208527  578.951172   48.248737  877.182861  -46796.941406  2260.574219
 2060.000000  8894.717773  -67620.015625  -58635.164062  10177.030273  -48458.132812  304.820892  592.120178   48.080853  880.245728  -46720.835938  249.952118
 2061.000000  9081.943359  -67566.867188  -58377.535156  9868.144531  -48509.390625  295.569183  824.090515   48.130302  879.341370  -46770.308594  3348.611572
 2062.000000  9042.801758  -67593.828125  -58454.117188  9911.353516  -48542.765625  296.863373  697.532898   48.292194  876.393555  -46797.832031  1534.549438
 2063.000000  8938.191406  -67498.625000  -58463.078125  9958.572266  -48504.507812  298.277649  616.212158   48.176502  878.498108  -46763.753906  1014.515869
 2064.000000  8786.162109  -67349.312500  -58450.449219  10014.179688  -48436.269531  299.943207  585.084412   48.149120  878.997681  -46696.507812  239.574249
 2065.000000  8926.512695  -67501.109375  -58472.210938  10030.906250  -48441.304688  300.444183  724.303467   48.107750  879.753601  -46703.035156  693.663513
 2066.000000  8781.286133  -67380.140625  -58503.542969  9965.244141  -48538.296875  298.477509  463.832275   48.215973  877.778931  -46796.117188  -242.767609
 2067.000000  8750.966797  -67449.296875  -58594.785156  10126.148438  -48468.636719  303.296875  402.618500   48.197765  878.110535  -46727.117188  -256.864929
 2068.000000  8824.539062  -67573.578125  -58648.953125  10072.554688  -48576.398438  301.691650  456.878632   48.327629  875.750916  -46830.183594  -1109.016235
 2069.000000  8949.568359  -67624.804688  -58585.222656  10103.814453  -48481.406250  302.627930  628.294861   48.164532  878.716431  -46741.085938  -1120.263184
 2070.000000  8836.287109  -67554.500000  -58619.769531  10033.164062  -48586.605469  300.511810  424.878296   48.226902  877.580017  -46844.031250  852.736084
 2071.000000  9117.863281  -67941.093750  -58714.773438  10001.412109  -48713.359375  299.560791  750.934631   48.160328  878.793152  -46973.191406  1970.637451
 2072.000000  8967.517578  -67722.265625  -58660.210938  10109.755859  -48550.453125  302.805878  515.306702   48.406059  874.331970  -46801.406250  1135.305542
 2073.000000  8762.320312  -67625.218750  -58765.214844  10275.599609  -48489.617188  307.773224  256.603302   48.342648  875.478882  -46742.859375  497.831787
 2074.000000  8946.937500  -67735.515625  -58695.335938  10056.987305  -48638.347656  301.225372  585.546692   48.205997  877.960571  -46896.527344  -1323.027954
 2075.000000  8789.316406  -67500.109375  -58617.457031  9990.019531  -48627.437500  299.219574  385.950958   48.174778  878.529541  -46886.746094  419.751129
 2076.000000  9001.803711  -67681.726562  -58585.031250  10071.693359  -48513.335938  301.665833  697.826477   48.144943  879.073975  -46773.722656  -141.385223
 2077.000000  9061.854492  -67759.179688  -58595.011719  9994.887695  -48600.125000  299.365387  695.821716   48.212440  877.843262  -46858.074219  1336.121582
 2078.000000  8975.037109  -67687.023438  -58620.492188  10093.676758  -48526.816406  302.324280  687.342529   48.092846  880.026245  -46789.085938  1390.799438
 2079.000000  9023.851562  -67548.031250  -58424.589844  9891.309570  -48533.281250  296.263031  765.404602   48.104145  879.819519  -46795.144531  -530.534058
 2080.000000  8940.228516  -67346.343750  -58302.820312  9738.166016  -48564.656250  291.676086  803.106873   48.005844  881.621155  -46830.070312  -622.745972
 2081.000000  9117.117188  -67665.695312  -58452.062500  9843.455078  -48608.609375  294.829681  862.652832   48.247128  877.212158  -46865.304688  1157.320923
 2082.000000  8777.033203  -67500.554688  -58629.414062  10003.483398  -48625.929688  299.622833  446.585083   48.118538  879.556396  -46887.269531  3759.887451
 2083.000000  8882.796875  -67472.578125  -58494.781250  9971.956055  -48522.824219  298.678528  561.797913   48.129108  879.363220  -46783.785156  1873.212280
 2084.000000  9014.109375  -67701.015625  -58598.402344  10124.453125  -48473.949219  303.246094  654.928040   48.262730  876.928589  -46730.082031  562.277100
 2085.000000  8909.262695  -67517.929688  -58517.980469  9860.919922  -48657.062500  295.352783  584.309021   48.144783  879.076904  -46917.457031  -802.992188
 2086.000000  9037.922852  -67789.593750  -58654.042969  10093.314453  -48560.726562  302.313446  671.046936   48.323120  875.832642  -46814.675781  3884.457520
 2087.000000  8991.971680  -67533.171875  -58447.250000  9877.874023  -48569.375000  295.860596  743.887024   48.150993  878.963501  -46829.542969  1214.616821
 2088.000000  8757.705078  -67415.812500  -58559.746094  10031.202148  -48528.542969  300.453064  445.991302   48.120987  879.511597  -46789.796875  1858.059937
 2089.000000  9099.404297  -67776.656250  -58573.500000  10004.208008  -48569.292969  299.644531  695.671082   48.261677  876.947693  -46825.460938  2078.556641
 2090.000000  9044.066406  -67716.804688  -58570.941406  9896.515625  -48674.425781  296.418945  703.163086   48.156891  878.855896  -46934.382812  1892.435547
 2091.000000  9003.681641  -67499.726562  -58391.871094  9834.357422  -48557.515625  294.557190  811.406555   48.019855  881.363892  -46822.421875  5212.326660
 2092.000000  8799.664062  -67462.890625  -58571.757812  9947.399414  -48624.359375  297.943024  533.019470   48.097725  879.936951  -46886.453125  356.741882
 2093.000000  9096.871094  -67583.687500  -58383.621094  9811.366211  -48572.253906  293.868561  871.126770   48.198425  878.098511  -46830.707031  872.996094
 2094.000000  8987.838867  -67446.968750  -58353.707031  9792.892578  -48560.812500  293.315247  795.367859   48.098434  879.924011  -46822.878906  3635.021729
 2095.000000  8975.394531  -67575.632812  -58509.125000  9980.576172  -48528.546875  298.936707  671.073547   48.194286  878.173950  -46787.152344  501.387421
 2096.000000  9009.359375  -67638.421875  -58534.246094  10082.545898  -48451.699219  301.990906  662.170105   48.240082  877.340271  -46708.648438  1898.334106
 2097.000000  8736.789062  -67149.734375  -58308.074219  9905.658203  -48402.414062  296.692780  548.351379   48.111897  879.677795  -46663.996094  889.908813
 2098.000000  8839.857422  -67390.968750  -58454.519531  9971.058594  -48483.460938  298.651642  503.977936   48.240540  877.331970  -46740.394531  866.834412
 2099.000000  8818.798828  -67320.093750  -58399.550781  9988.277344  -48411.273438  299.167389  522.325012   48.136566  879.226929  -46671.964844  1362.983887
 2100.000000  8913.731445  -67540.789062  -58532.164062  9997.968750  -48534.195312  299.457642  648.019409   48.213264  877.828247  -46792.113281  546.730042
 2101.000000  9139.152344  -67658.390625  -58422.242188  9823.657227  -48598.585938  294.236694  835.913147   48.211807  877.854797  -46856.558594  -1259.159424
 2102.000000  9089.222656  -67792.632812  -58606.746094  10096.885742  -48509.859375  302.420410  715.582031   48.239334  877.353882  -46766.835938  2056.857178
 2103.000000  9114.439453  -67967.000000  -58752.343750  10125.011719  -48627.332031  303.262817  652.448975   48.346935  875.401245  -46880.421875  1295.761475
 2104.000000  8882.478516  -67866.929688  -58889.480469  10240.823242  -48648.656250  306.731598  387.516998   48.211048  877.868652  -46906.656250  558.899780
 2105.000000  9032.482422  -67734.843750  -58606.050781  10022.394531  -48583.656250  300.189240  693.695984   48.172005  878.580139  -46843.066406  1716.668579
 2106.000000  8588.439453  -67453.625000  -58773.527344  10314.770508  -48458.757812  308.946411  181.517029   48.164059  878.725098  -46718.453125  235.570969
 2107.000000  9047.603516  -67683.921875  -58538.722656  9952.998047  -48585.726562  298.110687  767.225525   48.122833  879.477844  -46846.914062  -1514.873047
 2108.000000  8975.978516  -67666.968750  -58597.898438  10050.199219  -48547.699219  301.022064  636.517273   48.259480  876.987610  -46803.949219  2644.362549
 2109.000000  8770.082031  -67330.421875  -58457.097656  10010.067383  -48447.031250  299.820038  463.759003   48.275463  876.697266  -46702.703125  717.429565
 2110.000000  9046.232422  -67754.265625  -58612.707031  10040.793945  -48571.914062  300.740356  616.534180   48.177883  878.472961  -46831.109375   14.563339
 2111.000000  8826.179688  -67550.226562  -58616.921875  9927.666992  -48689.253906  297.351990  525.237366   48.155045  878.889587  -46949.277344  -603.689087
 2112.000000  8784.677734  -67560.015625  -58670.886719  10160.403320  -48510.484375  304.322876  331.670593   48.290451  876.425171  -46765.613281  1044.715576
 2113.000000  8809.909180  -67531.859375  -58617.101562  10076.447266  -48540.656250  301.808258  383.570160   48.260208  876.974365  -46796.878906  111.891602
 2114.000000  8847.382812  -67616.046875  -58664.398438  10094.859375  -48569.539062  302.359711  485.314331   48.112823  879.660828  -46831.085938  579.852112
 2115.000000  8959.185547  -67590.234375  -58536.410156  10029.349609  -48507.062500  300.397583  639.852722   48.274128  876.721497  -46762.781250  1661.992065
 2116.000000  9043.314453  -67699.671875  -58563.695312  10055.028320  -48508.667969  301.166687  694.996033   48.195614  878.149780  -46767.222656  -739.423706
 2117.000000  9007.554688  -67784.039062  -58678.339844  10092.976562  -48585.363281  302.303314  595.390564   48.244717  877.255981  -46842.144531  1604.346191
 2118.000000  8899.503906  -67664.078125  -58666.656250  10106.886719  -48559.769531  302.719940  476.664429   48.316765  875.947876  -46813.949219  -2789.611328
 2119.000000  8634.386719  -67338.437500  -58610.859375  10118.753906  -48492.105469  303.075409  274.014801   48.259136  876.993896  -46748.367188  754.989502
 2120.000000  8953.283203  -67558.546875  -58507.429688  9838.702148  -48668.726562  294.687317  644.126404   48.139595  879.171631  -46929.308594  814.098206
 2121.000000  8927.046875  -67425.414062  -58393.058594  9942.750000  -48450.308594  297.803741  612.900085   48.278908  876.634705  -46705.855469  -96.005066
 2122.000000  8975.790039  -67673.328125  -58596.445312  10113.500977  -48482.945312  302.918060  705.785095   47.939468  882.841797  -46750.757812  1902.231201
 2123.000000  8838.449219  -67546.781250  -58604.179688  10061.173828  -48543.007812  301.350769  487.289886   48.274696  876.711182  -46798.707031  -565.502563
 2124.000000  8786.191406  -67478.187500  -58592.242188  10011.898438  -48580.343750  299.874878  499.607758   48.172005  878.580139  -46839.753906  720.097229
 2125.000000  8896.625000  -67619.046875  -58626.019531  10041.323242  -48584.695312  300.756195  548.707275   48.183815  878.364807  -46843.679688  2502.114990
 2126.000000  9126.378906  -67682.734375  -58452.546875  9778.593750  -48673.953125  292.886963  908.782532   48.027359  881.226196  -46938.589844  -168.045258
 2127.000000  8916.976562  -67621.812500  -58608.890625  9985.246094  -48623.644531  299.076599  539.446716   48.231598  877.494568  -46880.902344  1163.007812
 2128.000000  8952.265625  -67426.906250  -58378.531250  9893.861328  -48484.671875  296.339447  692.420593   48.127235  879.397400  -46745.699219  1008.813660
 2129.000000  8957.734375  -67371.312500  -58316.191406  9758.337891  -48557.851562  292.280304  808.969482   48.082573  880.214233  -46820.492188  112.854103
 2130.000000  8999.367188  -67776.953125  -58676.976562  10064.753906  -48612.222656  301.458008  653.372375   48.227032  877.577698  -46869.644531  830.594910
 2131.000000  8980.423828  -67477.671875  -58400.187500  9781.902344  -48618.285156  292.986053  751.731445   48.178593  878.460022  -46877.457031  977.453308
 2132.000000  8976.244141  -67721.812500  -58646.691406  10058.125000  -48588.566406  301.259460  675.573181   48.130131  879.344543  -46849.488281  -205.547546
 2133.000000  9196.511719  -67937.484375  -58629.492188  9991.442383  -48638.050781  299.262177  903.494629   48.162968  878.744995  -46897.785156  243.550461
 2134.000000  9091.529297  -67492.359375  -58297.914062  9743.332031  -48554.582031  291.830811  959.192444   48.030544  881.167725  -46819.101562  1760.021973
 2135.000000  8908.582031  -67552.109375  -58536.386719  9974.901367  -48561.484375  298.766754  644.706787   48.161880  878.764832  -46821.257812  911.102112
 2136.000000  8823.116211  -67569.718750  -58636.800781  10048.810547  -48587.992188  300.980469  395.433838   48.287159  876.484924  -46843.242188  999.518372
 2137.000000  8770.703125  -67330.390625  -58461.203125  9986.025391  -48475.179688  299.099945  555.788635   47.958717  882.487427  -46742.296875  -1195.293945
 2138.000000  8863.281250  -67380.367188  -58427.015625  9878.562500  -48548.453125  295.881195  655.267578   48.065117  880.533936  -46811.726562  231.627594
 2139.000000  8960.685547  -67608.625000  -58550.410156  9987.292969  -48563.117188  299.137909  674.893066   48.110107  879.710510  -46824.761719  605.962646
 2140.000000  8778.866211  -67318.078125  -58437.589844  9933.803711  -48503.785156  297.535797  499.252350   48.225109  877.612671  -46761.277344   32.184044
 2141.000000  8869.328125  -67437.492188  -58468.414062  10022.984375  -48445.429688  300.206909  531.862000   48.316280  875.956665  -46699.625000  3754.226074
 2142.000000  8936.727539  -67647.000000  -58604.003906  9973.052734  -48630.953125  298.711365  621.238464   48.147812  879.021606  -46891.238281  1172.415771
 2143.000000  8803.404297  -67498.578125  -58598.632812  10045.275391  -48553.359375  300.874573  464.982758   48.209187  877.902527  -46811.425781  -1214.135986
 2144.000000  8981.781250  -67521.546875  -58442.132812  9840.511719  -48601.621094  294.741516  669.583923   48.211216  877.865540  -46859.613281  3907.717285
 2145.000000  8701.190430  -67472.718750  -58667.957031  10194.477539  -48473.480469  305.343445  309.377594   48.186531  878.315308  -46732.363281  2574.722900
 2146.000000  8940.309570  -67641.734375  -58599.734375  9968.557617  -48631.175781  298.576752  620.451477   48.107014  879.767090  -46892.933594  2394.625732
 2147.000000  8926.822266  -67503.015625  -58482.128906  9963.196289  -48518.933594  298.416168  592.933105   48.216408  877.771057  -46776.738281  398.242432
 2148.000000  8914.614258  -67774.359375  -58763.332031  10254.897461  -48508.433594  307.153137  477.910156   48.281693  876.584167  -46763.878906  -1186.963135
 2149.000000  8745.808594  -67388.835938  -58543.394531  10027.013672  -48516.382812  300.327606  412.066650   48.185734  878.329834  -46775.296875  -1884.733398
 2150.000000  9004.220703  -67816.484375  -58721.730469  10177.544922  -48544.187500  304.836304  671.052979   48.071499  880.417053  -46807.226562  1796.000610
 2151.000000  9064.390625  -67717.289062  -58555.101562  10005.342773  -48549.757812  299.678528  760.998840   48.137951  879.201660  -46810.398438  -1446.805420
 2152.000000  8990.183594  -67587.515625  -58503.019531  9934.453125  -48568.566406  297.555237  710.207703   48.150021  878.981262  -46828.769531  1349.742188
 2153.000000  9054.194336  -67697.250000  -58551.648438  9890.708984  -48660.937500  296.245026  653.293396   48.158974  878.817871  -46920.816406  938.163452
 2154.000000  8997.391602  -67683.382812  -58586.183594  10019.466797  -48566.718750  300.101562  679.200378   48.092220  880.037720  -46829.011719  -1656.141479
 2155.000000  8893.156250  -67717.906250  -58727.617188  10161.546875  -48566.070312  304.357117  487.143433   48.216999  877.760254  -46823.855469  551.979797
 2156.000000  9062.878906  -67667.906250  -58512.945312  9853.887695  -48659.058594  295.142151  696.146729   48.323891  875.818665  -46912.980469  -681.462402
 2157.000000  8817.787109  -67418.109375  -58491.085938  9828.083984  -48663.000000  294.369293  490.951569   48.255543  877.059204  -46919.390625  973.786316
 2158.000000  9052.987305  -67795.000000  -58649.632812  10107.798828  -48541.835938  302.747284  683.284424   48.180092  878.432678  -46800.953125  -367.045776
 2159.000000  8966.949219  -67654.078125  -58583.804688  10011.728516  -48572.078125  299.869781  578.222412   48.335487  875.608582  -46825.582031  1580.017212
 2160.000000  8856.278320  -67365.796875  -58407.410156  9934.668945  -48472.742188  297.561707  624.511658   48.108963  879.731445  -46734.429688  1199.193726
 2161.000000  8818.503906  -67383.562500  -58462.667969  9984.855469  -48477.812500  299.064880  527.694824   48.312809  876.019592  -46732.132812  2881.529053
 2162.000000  8648.066406  -67151.203125  -58405.343750  10018.785156  -48386.558594  300.081146  327.428864   48.335262  875.612610  -46640.070312  1982.921265
 2163.000000  8809.029297  -67383.148438  -58478.546875  9970.273438  -48508.273438  298.628143  522.788879   48.268532  876.823181  -46764.195312  768.126221
 2164.000000  8947.306641  -67829.953125  -58797.972656  10162.875000  -48635.097656  304.396912  575.306946   48.100231  879.891113  -46897.101562  2240.902588
 2165.000000  8997.265625  -67659.828125  -58567.480469  10049.634766  -48517.843750  301.005157  742.546692   48.004807  881.640198  -46783.292969  -236.754410
 2166.000000  8976.126953  -67701.375000  -58619.460938  10117.972656  -48501.488281  303.052002  623.598999   48.175110  878.523499  -46760.785156  -28.142723
 2167.000000  8989.974609  -67680.312500  -58596.113281  9926.261719  -48669.851562  297.309906  687.068420   48.123234  879.470520  -46931.023438  902.483826
 2168.000000  8934.255859  -67549.953125  -58517.644531  10016.018555  -48501.625000  299.998291  561.830139   48.384315  874.724915  -46753.363281  261.298767
 2169.000000  8987.074219  -67751.781250  -58662.554688  10122.146484  -48540.406250  303.177002  637.535889   48.144272  879.086243  -46800.816406  -702.826904
 2170.000000  8839.730469  -67499.328125  -58557.546875  10027.730469  -48529.816406  300.349060  514.823730   48.161644  878.769165  -46789.601562  978.468201
 2171.000000  8949.521484  -67624.515625  -58567.382812  10055.035156  -48512.347656  301.166901  688.665283   48.073795  880.375000  -46775.304688  -679.008667
 2172.000000  8799.433594  -67618.828125  -58723.121094  10186.242188  -48536.878906  305.096802  378.621429   48.313000  876.016113  -46791.195312  870.397583
 2173.000000  8829.800781  -67497.500000  -58569.675781  9987.738281  -48581.937500  299.151245  466.285400   48.218163  877.739075  -46839.679688   16.377604
 2174.000000  9117.084961  -67727.414062  -58510.750000  10002.795898  -48507.953125  299.602234  770.709656   48.341629  875.497314  -46761.234375  2783.393555
 2175.000000  8941.330078  -67687.953125  -58647.820312  10097.194336  -48550.625000  302.429657  599.148376   48.138783  879.186462  -46811.234375  140.708435
 2176.000000  8809.014648  -67490.187500  -58583.789062  10055.608398  -48528.179688  301.184082  498.804291   48.134617  879.262573  -46788.941406  -951.115540
 2177.000000  8634.548828  -67477.507812  -58742.214844  10202.001953  -48540.210938  305.568817  243.339554   48.091682  880.047546  -46802.523438  106.600082
 2178.000000  8923.132812  -67526.765625  -58501.214844  9933.984375  -48567.230469  297.541199  704.570129   48.058346  880.658020  -46830.746094  533.269958
 2179.000000  8884.814453  -67236.203125  -58250.609375  9897.583008  -48353.027344  296.450928  689.958679   48.161068  878.779663  -46612.832031  -845.632629
 2180.000000  8891.349609  -67356.664062  -58358.972656  9951.631836  -48407.339844  298.069794  648.536072   48.136784  879.222961  -46668.023438  1815.685547
 2181.000000  8769.258789  -67228.257812  -58358.828125  9953.467773  -48405.359375  298.124756  530.928894   48.157837  878.838623  -46665.281250  1506.530396
 2182.000000  8871.337891  -67370.531250  -58405.515625  9959.379883  -48446.136719  298.301849  679.661255   48.044346  880.914612  -46710.160156  -1704.327393
 2183.000000  8902.947266  -67755.296875  -58743.078125  10230.729492  -48512.347656  306.429260  455.978394   48.334206  875.631775  -46765.894531  1595.231323
 2184.000000  9013.453125  -67651.937500  -58548.144531  9942.839844  -48605.304688  297.806458  734.391418   48.174694  878.531067  -46864.617188  2144.776367
 2185.000000  9094.980469  -67628.148438  -58423.851562  9815.864258  -48607.988281  294.003296  861.706360   48.192822  878.200623  -46866.644531  394.168793
 2186.000000  9073.611328  -67763.312500  -58592.906250  10074.350586  -48518.554688  301.745422  706.782898   48.200161  878.066895  -46776.945312  -877.136719
 2187.000000  9025.326172  -67834.773438  -58708.140625  10075.570312  -48632.570312  301.781952  670.704773   48.096523  879.958984  -46894.707031  1564.614868
 2188.000000  8648.968750  -67183.875000  -58438.800781  9867.495117  -48571.304688  295.549744  463.873535   48.014359  881.464783  -46836.410156  -190.274063
 2189.000000  9065.453125  -67720.945312  -58566.867188  10070.240234  -48496.625000  301.622314  737.467041   48.132423  879.302612  -46757.464844  1147.684570
 2190.000000  9058.349609  -67769.289062  -58616.070312  10155.527344  -48460.542969  304.176819  763.715027   48.161880  878.764832  -46720.316406  1870.380249
 2191.000000  8819.984375  -67277.484375  -58349.281250  9899.233398  -48450.046875  296.500336  586.148682   48.199707  878.075195  -46708.457031  3801.862061
 2192.000000  8883.837891  -67636.265625  -58655.144531  10126.584961  -48528.558594  303.309937  504.863525   48.162270  878.757751  -46788.320312  1855.102539
 2193.000000  8927.455078  -67543.789062  -58497.171875  9998.286133  -48498.886719  299.467163  637.641052   48.258652  877.002686  -46755.164062  -2131.223145
 2194.000000  9069.511719  -67747.421875  -58573.867188  9977.889648  -48595.976562  298.856262  764.464783   48.153107  878.924927  -46856.070312  2847.678955
 2195.000000  9014.974609  -67652.171875  -58542.234375  10013.986328  -48528.250000  299.937408  637.779663   48.328842  875.728943  -46781.992188  -1291.395508
 2196.000000  8852.726562  -67470.125000  -58518.796875  10003.760742  -48515.035156  299.631134  549.708008   48.207779  877.928162  -46773.152344  1385.227295
 2197.000000  8797.295898  -67614.843750  -58725.699219  10205.916016  -48519.781250  305.686066  396.532135   48.259296  876.990967  -46776.035156  1031.969849
 2198.000000  9267.778320  -67822.968750  -58444.574219  9840.349609  -48604.226562  294.736664  997.545715   48.131760  879.314758  -46865.089844  1255.996704
 2199.000000  8942.292969  -67905.906250  -58856.089844  10286.187500  -48569.902344  308.090332  421.632812   48.359512  875.173584  -46822.535156  828.632446
 2200.000000  8887.984375  -67415.882812  -58432.554688  9885.298828  -48547.257812  296.082977  664.689026   48.236053  877.413513  -46804.351562   64.025467
 2201.000000  8912.369141  -67695.890625  -58687.707031  10081.384766  -48606.320312  301.956116  536.017639   48.170490  878.607788  -46865.785156  374.396393
 2202.000000  8717.693359  -67411.570312  -58586.878906  10066.924805  -48519.953125  301.523010  410.035980   48.264729  876.892273  -46776.011719  -302.466431
 2203.000000  8958.339844  -67421.687500  -58355.039062  9934.943359  -48420.093750  297.569916  690.815918   48.231930  877.488586  -46677.335938  -56.292015
 2204.000000  8843.271484  -67273.078125  -58332.335938  9860.090820  -48472.246094  295.327972  531.099121   48.348286  875.376770  -46725.285156  -768.248047
 2205.000000  8753.763672  -67460.734375  -58611.613281  10058.939453  -48552.671875  301.283844  416.435638   48.278080  876.649719  -46808.250000  137.946960
 2206.000000  8875.583984  -67428.257812  -58458.601562  9920.318359  -48538.281250  297.131897  509.517426   48.356552  875.227112  -46791.023438  829.222046
 2207.000000  8830.966797  -67502.875000  -58580.039062  10041.636719  -48538.402344  300.765594  557.856689   48.025131  881.267090  -46803.117188  -2848.033691
 2208.000000  8899.755859  -67663.062500  -58660.144531  10038.916016  -48621.226562  300.684113  514.286743   48.203686  878.002686  -46879.492188  1420.990356
 2209.000000  8919.599609  -67585.445312  -58567.273438  10012.818359  -48554.453125  299.902435  606.585510   48.225410  877.607178  -46811.933594  944.248718
 2210.000000  8603.649414  -67222.937500  -58531.234375  10043.193359  -48488.039062  300.812225  329.010834   48.146656  879.042725  -46748.363281  1316.147583
 2211.000000  9026.423828  -67789.609375  -58662.351562  10038.510742  -48623.839844  300.671967  730.147156   47.971661  882.249329  -46890.488281  289.767487
 2212.000000  8919.013672  -67658.125000  -58635.507812  10093.713867  -48541.792969  302.325409  655.524353   48.070118  880.442322  -46804.882812  1925.311768
 2213.000000  8752.513672  -67485.351562  -58635.664062  10109.782227  -48525.882812  302.806702  336.807220   48.344299  875.448975  -46779.066406  1947.325439
 2214.000000  8794.433594  -67483.757812  -58594.953125  10090.306641  -48504.648438  302.223358  583.721252   48.114971  879.621582  -46766.117188  -257.826721
 2215.000000  8853.566406  -67517.882812  -58562.625000  10090.258789  -48472.367188  302.221924  563.809082   48.251598  877.130859  -46728.902344    9.217662
 2216.000000  8908.289062  -67283.195312  -58275.148438  9900.848633  -48374.300781  296.548737  739.576965   48.013222  881.485657  -46639.449219  1184.180420
 2217.000000  8787.333008  -67276.000000  -58375.250000  9957.150391  -48418.101562  298.235077  646.926758   48.034668  881.092102  -46682.472656  -2632.376221
 2218.000000  8947.660156  -67633.773438  -58582.562500  10122.580078  -48459.984375  303.190002  668.942688   48.096176  879.965332  -46722.132812  1556.486938
 2219.000000  8986.949219  -67611.140625  -58515.539062  9948.703125  -48566.835938  297.982056  719.896484   48.042831  880.942383  -46830.914062   47.592453
 2220.000000  8937.455078  -67482.132812  -58440.445312  9860.195312  -48580.250000  295.331085  739.613708   48.117783  879.570190  -46841.617188  2751.356445
 2221.000000  8640.376953  -67547.453125  -58808.757812  10344.442383  -48464.316406  309.835175  223.550125   48.255428  877.061279  -46720.710938  369.526642
 2222.000000  9085.837891  -67510.093750  -58320.148438  9879.746094  -48440.402344  295.916656  877.631836   48.071785  880.411804  -46703.433594  581.682434
 2223.000000  8748.205078  -67186.328125  -58336.921875  9888.624023  -48448.296875  296.182587  567.912598   48.133560  879.281860  -46709.093750  950.863220
 2224.000000  8667.013672  -67294.023438  -58534.011719  10068.249023  -48465.761719  301.562683  400.124237   48.097168  879.947144  -46727.875000  -418.733398
 2225.000000  8762.190430  -67202.617188  -58339.796875  9945.326172  -48394.468750  297.880920  569.069641   48.189331  878.264221  -46653.253906  3033.695068
 2226.000000  8973.646484  -67560.054688  -58485.167969  10015.500977  -48469.667969  299.982788  674.439575   48.201942  878.034485  -46727.996094  -66.201653
 2227.000000  9067.910156  -67873.234375  -58702.902344  10109.000000  -48593.902344  302.783234  729.520996   48.184975  878.343628  -46852.843750  1376.128174
 2228.000000  8706.056641  -67423.687500  -58614.933594  10146.811523  -48468.121094  303.915771  433.600677   47.988617  881.937622  -46734.156250  1260.848267
 2229.000000  8883.531250  -67528.046875  -58542.933594  10071.976562  -48470.957031  301.674316  625.672119   48.141293  879.140625  -46731.476562  -32.222225
 2230.000000  8875.869141  -67640.640625  -58669.777344  10118.160156  -48551.617188  303.057617  453.899445   48.313065  876.014954  -46805.929688  320.718628
 2231.000000  8670.036133  -67471.328125  -58698.187500  10129.425781  -48568.761719  303.395050  363.895508   48.118587  879.555481  -46830.101562  1441.628906
 2232.000000  8707.603516  -67550.578125  -58739.558594  10231.189453  -48508.367188  306.443054  348.822968   48.058437  880.656311  -46771.878906  -594.907776
 2233.000000  8864.856445  -67397.609375  -58428.351562  9727.887695  -48700.464844  291.368225  641.666199   48.019913  881.362854  -46965.371094  791.818420
 2234.000000  8926.560547  -67693.695312  -58675.117188  10121.692383  -48553.425781  303.163422  587.586548   48.193039  878.196655  -46812.074219  3057.248047
 2235.000000  9033.969727  -67697.515625  -58565.769531  10044.012695  -48521.757812  300.836761  688.863525   48.203930  877.998230  -46780.015625   15.809893
 2236.000000  9027.849609  -67640.757812  -58517.070312  9926.935547  -48590.132812  297.330078  626.860718   48.322418  875.845398  -46844.105469  2345.691650
 2237.000000  9054.734375  -67633.398438  -58470.191406  9937.232422  -48532.960938  297.638489  722.228821   48.191380  878.226929  -46791.671875  1344.221313
 2238.000000  8970.562500  -67548.593750  -58478.039062  9972.772461  -48505.265625  298.702972  657.943298   48.291679  876.402893  -46760.351562  -2050.124023
 2239.000000  8804.378906  -67646.437500  -58734.312500  10169.523438  -48564.789062  304.596039  412.313599   48.345295  875.430908  -46817.937500  1896.737183
 2240.000000  9071.275391  -67789.703125  -58617.144531  10094.671875  -48522.472656  302.354095  712.635315   48.181606  878.405029  -46781.535156  3371.655273
 2241.000000  8831.044922  -67600.812500  -58666.582031  10158.628906  -48507.953125  304.269714  460.259247   48.291019  876.414856  -46763.062500  -1365.933716
 2242.000000  8948.405273  -67402.671875  -58359.707031  9769.298828  -48590.406250  292.608582  624.704102   48.294243  876.356323  -46845.398438  -463.827667
 2243.000000  9083.117188  -67867.078125  -58685.300781  9980.801758  -48704.500000  298.943481  780.612122   48.039658  881.000610  -46968.691406  227.575592
 2244.000000  8767.776367  -67372.992188  -58497.492188  9913.685547  -48583.804688  296.933228  493.290680   48.255333  877.062988  -46840.203125  1062.567261
 2245.000000  8835.486328  -67668.156250  -58736.894531  10125.046875  -48611.847656  303.263885  431.000031   48.080860  880.245605  -46874.550781  2630.339844
 2246.000000  8943.501953  -67777.742188  -58725.500000  10092.203125  -48633.296875  302.280151  556.036377   48.138382  879.193787  -46893.921875  2191.706787
 2247.000000  8944.789062  -67749.250000  -58705.238281  10174.195312  -48531.042969  304.735962  530.398438   48.250015  877.159668  -46787.632812  539.051453
 2248.000000  8843.328125  -67610.000000  -58670.128906  10122.650391  -48547.476562  303.192108  465.998871   48.139927  879.165588  -46808.046875  -210.509247
 2249.000000  8958.837891  -67795.828125  -58734.808594  10164.986328  -48569.820312  304.460144  574.022644   48.193882  878.181335  -46828.437500  252.169296
 2250.000000  8898.609375  -67340.593750  -58337.644531  9835.498047  -48502.148438  294.591370  597.819763   48.233021  877.468689  -46759.351562  1999.962891
 2251.000000  8969.060547  -67586.781250  -58516.253906  9992.998047  -48523.257812  299.308777  651.381226   48.213284  877.827942  -46781.175781  464.779449
 2252.000000  8961.930664  -67493.156250  -58434.250000  9918.893555  -48515.355469  297.089203  658.330261   48.215019  877.796326  -46773.210938  3373.057129
 2253.000000  8805.851562  -67424.546875  -58518.605469  10041.899414  -48476.707031  300.773468  564.256897   48.153767  878.912903  -46736.777344  127.043236
 2254.000000  8827.904297  -67554.789062  -58629.101562  10185.267578  -48443.835938  305.067596  460.327881   48.239712  877.346985  -46700.800781  2319.512451
 2255.000000  8760.785156  -67628.539062  -58775.746094  10357.586914  -48418.160156  310.228882  348.875397   48.297722  876.293213  -46673.027344  -1288.988037
 2256.000000  9034.703125  -67589.937500  -58458.121094  9893.125000  -48564.996094  296.317383  739.909668   48.278015  876.650940  -46820.574219  -528.139526
 2257.000000  8727.076172  -67383.445312  -58548.273438  9982.831055  -48565.441406  299.004242  404.263824   48.142727  879.114441  -46825.910156  1948.592529
 2258.000000  8868.724609  -67578.796875  -58605.570312  10094.096680  -48511.472656  302.336853  533.861572   48.091946  880.042725  -46773.773438  1462.698975
 2259.000000  8908.193359  -67837.671875  -58837.851562  10280.036133  -48557.816406  307.906097  495.138275   48.095680  879.974365  -46819.984375  878.248718
 2260.000000  8919.162109  -67577.546875  -58563.078125  10118.878906  -48444.199219  303.079132  597.286194   48.286674  876.493713  -46699.464844  -39.923172
 2261.000000  8823.796875  -67497.429688  -58574.398438  10080.158203  -48494.242188  301.919373  498.488770   48.173019  878.561646  -46753.613281  1895.238159
 2262.000000  8854.587891  -67582.156250  -58635.042969  9935.667969  -48699.375000  297.591644  541.389587   48.156181  878.868835  -46959.355469  -10.257470
 2263.000000  9120.551758  -67910.437500  -58690.644531  10043.869141  -48646.773438  300.832458  860.511719   47.911015  883.366089  -46915.613281  1041.806763
 2264.000000  9160.718750  -67914.953125  -58657.339844  10061.138672  -48596.203125  301.349701  887.603821   48.036747  881.053955  -46860.500000  -625.825806
 2265.000000  8712.062500  -67470.453125  -58661.335938  10183.674805  -48477.660156  305.019897  327.747833   48.279648  876.621277  -46733.179688  1244.297485
 2266.000000  8899.660156  -67575.968750  -58577.652344  10059.954102  -48517.699219  301.314240  577.782471   48.137562  879.208740  -46778.351562  1265.078613
 2267.000000  9009.917969  -67455.781250  -58343.355469  9905.007812  -48438.347656  296.673309  790.313538   48.073853  880.373901  -46701.304688  900.421570
 2268.000000  8935.526367  -67656.140625  -58600.191406  10047.526367  -48552.664062  300.941986  599.046875   48.137592  879.208191  -46813.316406  282.625061
 2269.000000  8832.443359  -67835.203125  -58908.519531  10359.720703  -48548.796875  310.292786  373.206787   48.213692  877.820496  -46806.699219  220.266815
 2270.000000  8747.968750  -67261.664062  -58409.417969  9812.417969  -48597.000000  293.900055  520.109192   48.230518  877.514221  -46854.296875  2041.374512
 2271.000000  9000.941406  -67533.703125  -58427.964844  9890.649414  -48537.316406  296.243256  732.782043   48.213112  877.831055  -46795.242188   52.524235
 2272.000000  8909.863281  -67680.570312  -58686.230469  10201.101562  -48485.128906  305.541870  540.983276   48.143524  879.099854  -46745.566406  -617.131592
 2273.000000  8673.508789  -67286.273438  -58515.210938  10110.276367  -48404.933594  302.821472  431.528076   48.145748  879.059265  -46665.292969  285.636902
 2274.000000  8824.095703  -67163.484375  -58237.441406  9805.382812  -48432.058594  293.689362  693.037109   48.067326  880.493469  -46695.250000  -1240.753662
 2275.000000  8904.764648  -67525.382812  -58507.117188  9961.407227  -48545.710938  298.362549  636.783936   48.137512  879.209656  -46806.367188  800.454407
 2276.000000  8772.751953  -67470.742188  -58598.085938  10062.856445  -48535.230469  301.401154  458.639191   48.174248  878.539246  -46794.558594  -2455.246094
 2277.000000  8656.818359  -67387.039062  -58634.699219  10263.820312  -48370.878906  307.420410  316.788239   48.205986  877.960815  -46629.058594  2910.813477
 2278.000000  8827.597656  -67564.218750  -58639.789062  10038.048828  -48601.742188  300.658142  460.370819   48.169250  878.630371  -46861.250000  489.228027
 2279.000000  8707.707031  -67382.789062  -58570.636719  9991.541016  -48579.093750  299.265137  354.681976   48.167278  878.666321  -46838.675781  -539.325012
 2280.000000  8934.702148  -67621.593750  -58594.312500  9996.271484  -48598.039062  299.406830  638.220520   48.253990  877.087402  -46854.484375  902.067444
 2281.000000  9037.980469  -67595.226562  -58459.109375  9890.404297  -48568.703125  296.235901  669.030212   48.353657  875.279541  -46821.550781  3940.404541
 2282.000000  8920.898438  -67444.601562  -58434.871094  9991.128906  -48443.742188  299.252777  689.677551   48.026680  881.238647  -46708.402344  504.008698
 2283.000000  8860.509766  -67515.093750  -58555.566406  10062.546875  -48493.019531  301.391876  580.404846   48.173851  878.546448  -46752.363281  1708.186279
 2284.000000  9028.666016  -67710.195312  -58579.738281  9990.754883  -48588.984375  299.241577  784.372375   48.119884  879.531738  -46850.277344  -724.174316
 2285.000000  8958.979492  -67460.812500  -58401.632812  9829.349609  -48572.281250  294.407196  704.491943   48.190529  878.242432  -46831.019531  -194.429169
 2286.000000  8852.157227  -67424.718750  -58465.449219  9946.279297  -48519.171875  297.909454  560.732544   48.145340  879.066711  -46779.542969  1044.151123
 2287.000000  8811.328125  -67510.164062  -58601.316406  10019.437500  -48581.878906  300.100677  470.419678   48.296776  876.310364  -46836.781250  460.548676
 2288.000000  8671.162109  -67317.937500  -58544.214844  10122.754883  -48421.460938  303.195221  437.404510   48.230064  877.522522  -46678.773438  -723.449280
 2289.000000  8894.658203  -67500.132812  -58506.851562  9885.211914  -48621.640625  296.080383  535.021301   48.180271  878.429382  -46880.750000  1493.122070
 2290.000000  8925.689453  -67570.828125  -58552.558594  9952.779297  -48599.781250  298.104156  614.848145   48.071583  880.415527  -46862.820312  -223.022125
 2291.000000  9135.501953  -67694.828125  -58450.105469  9946.558594  -48503.546875  297.917816  913.912415   48.034229  881.100159  -46767.933594  -251.083160
 2292.000000  9189.468750  -67697.625000  -58404.347656  9884.158203  -48520.187500  296.048828  954.752930   48.267662  876.838928  -46776.140625   74.066818
 2293.000000  9003.585938  -67778.484375  -58683.062500  10249.658203  -48433.406250  306.996216  604.358643   48.344276  875.449402  -46686.589844  1244.401733
 2294.000000  9016.966797  -67663.304688  -58552.535156  10061.880859  -48490.656250  301.371948  766.249023   48.150669  878.969421  -46750.835938  1371.873169
 2295.000000  9006.205078  -67736.593750  -58629.207031  10138.923828  -48490.281250  303.679535  694.136230   48.213081  877.831604  -46748.207031  2672.421631
 2296.000000  8749.666992  -67416.007812  -58563.558594  9999.506836  -48564.050781  299.503723  442.470978   48.258427  877.006775  -46820.335938  229.518127
 2297.000000  9036.382812  -67744.625000  -58606.335938  9994.251953  -48612.085938  299.346344  756.209473   48.102634  879.847168  -46874.000000  335.365448
 2298.000000  8848.351562  -67560.773438  -58600.203125  10138.923828  -48461.281250  303.679535  579.981445   48.157906  878.837341  -46721.199219    1.817112
 2299.000000  8861.312500  -67390.796875  -58426.898438  9936.470703  -48490.429688  297.615662  587.877197   48.232159  877.484375  -46747.664062  1504.023560
 2300.000000  9069.140625  -67696.218750  -58526.183594  10076.919922  -48449.265625  301.822388  739.465820   48.249569  877.167786  -46705.871094  310.832367
 2301.000000  9115.208984  -67747.328125  -58529.781250  10013.086914  -48516.695312  299.910461  802.915039   48.173412  878.554443  -46776.054688  2670.510986
 2302.000000  8893.398438  -67318.859375  -58325.777344  9850.692383  -48475.085938  295.046448  709.300232   48.083916  880.189697  -46737.679688  3603.693604
 2303.000000  8782.408203  -67376.437500  -58494.343750  9929.331055  -48565.011719  297.401825  537.665344   48.132553  879.300232  -46825.847656  1635.980347
 2304.000000  9118.958984  -67797.296875  -58572.578125  9930.372070  -48642.207031  297.433014  759.214050   48.196476  878.134033  -46900.730469  467.690063
 2305.000000  8975.200195  -67904.492188  -58836.437500  10329.449219  -48506.988281  309.386108  550.165466   48.205902  877.962341  -46765.171875  2401.170166
 2306.000000  9014.732422  -67755.968750  -58640.039062  10006.309570  -48633.730469  299.707489  672.560852   48.087452  880.124939  -46896.195312  4243.749512
 2307.000000  8869.374023  -67487.320312  -58525.773438  9858.141602  -48667.632812  295.269562  654.540344   48.135689  879.242981  -46928.355469  106.260864
 2308.000000  9061.852539  -67785.140625  -58610.691406  9992.722656  -48617.968750  299.300537  739.055176   48.143848  879.093933  -46878.394531  2324.720215
 2309.000000  8818.804688  -67307.398438  -58383.250000  9917.790039  -48465.460938  297.056152  620.435791   48.179844  878.437195  -46724.585938  -1115.450439
 2310.000000  8974.053711  -67737.117188  -58674.195312  10106.451172  -48567.742188  302.706909  597.100159   48.167042  878.670654  -46827.332031  -68.095726
 2311.000000  8902.773438  -67671.593750  -58675.207031  10078.998047  -48596.210938  301.884644  581.650574   48.017685  881.403748  -46861.195312  -21.916828
 2312.000000  8828.382812  -67537.156250  -58600.273438  10038.562500  -48561.710938  300.673523  569.308228   48.033695  881.109924  -46826.117188  -879.354858
 2313.000000  8964.883789  -67443.835938  -58377.953125  9815.202148  -48562.750000  293.983459  757.798279   48.132320  879.304504  -46823.593750  732.986511
 2314.000000  9002.210938  -67768.953125  -58669.320312  10003.308594  -48666.011719  299.617584  640.420593   48.210091  877.886047  -46924.046875  635.749634
 2315.000000  8987.393555  -67542.328125  -58454.585938  10043.042969  -48411.542969  300.807709  729.881348   48.194069  878.177917  -46670.156250  1710.461304
 2316.000000  8967.803711  -67690.125000  -58617.984375  10186.626953  -48431.359375  305.108307  656.792419   48.225933  877.597656  -46688.820312  2831.398682
 2317.000000  9067.673828  -67616.437500  -58446.984375  9917.192383  -48529.792969  297.038269  758.047180   48.292728  876.383850  -46784.839844  374.635254
 2318.000000  8753.102539  -67510.632812  -58662.957031  10149.225586  -48513.730469  303.988068  428.418610   48.143127  879.107117  -46774.183594  -1496.027832
 2319.000000  9152.593750  -67867.343750  -58616.386719  10010.945312  -48605.441406  299.846313  840.121643   48.256092  877.049194  -46861.812500  2916.419922
 2320.000000  8807.771484  -67471.468750  -58565.882812  10029.478516  -48536.406250  300.401428  436.422028   48.220699  877.692932  -46794.054688  780.312683
 2321.000000  8883.906250  -67575.093750  -58600.816406  10128.300781  -48472.515625  303.361328  569.287903   48.173889  878.545776  -46731.855469  -2023.602173
 2322.000000  9078.488281  -67804.265625  -58624.453125  10015.503906  -48608.949219  299.982880  810.053528   48.128403  879.376099  -46869.933594  1291.033203
 2323.000000  8951.609375  -67675.187500  -58619.539062  10012.488281  -48607.050781  299.892548  578.523315   48.159798  878.802856  -46866.902344  -42.149654
 2324.000000  8707.791016  -67238.968750  -58424.558594  9993.686523  -48430.871094  299.329407  410.420502   48.329357  875.719604  -46684.593750  2440.907715
 2325.000000  8804.228516  -67421.125000  -58513.269531  9956.370117  -48556.898438  298.211700  486.870209   48.209141  877.903381  -46814.964844  2474.563477
 2326.000000  8796.671875  -67193.406250  -58291.789062  9876.779297  -48415.007812  295.827820  635.511414   48.154572  878.898193  -46675.046875  593.560120
 2327.000000  8787.902344  -67190.281250  -58300.039062  9830.144531  -48469.894531  294.431000  688.532532   47.988102  881.947083  -46735.949219  1645.878662
 2328.000000  8976.131836  -67613.789062  -58546.015625  9979.352539  -48566.664062  298.900055  662.139343   48.076378  880.327698  -46829.527344  -301.694733
 2329.000000  8920.066406  -67606.921875  -58584.851562  9970.187500  -48614.664062  298.625549  581.711914   48.130104  879.345032  -46875.585938  636.677551
 2330.000000  9026.070312  -67706.867188  -58579.000000  9955.722656  -48623.277344  298.192322  714.315613   48.053883  880.739807  -46886.953125  -1095.786255
 2331.000000  8945.754883  -67455.671875  -58412.371094  9849.841797  -48562.531250  295.020935  731.637695   48.280842  876.599609  -46818.007812  800.025208
 2332.000000  8896.357422  -67520.156250  -58526.359375  9939.128906  -48587.230469  297.695282  662.821228   48.106258  879.780884  -46849.015625   11.670601
 2333.000000  8876.851562  -67519.273438  -58538.585938  10100.144531  -48438.441406  302.518005  664.769714   48.093948  880.006042  -46700.671875  -819.203369
 2334.000000  9156.986328  -67894.351562  -58628.343750  9912.611328  -48715.734375  296.901031  863.732117   48.131077  879.327209  -46976.621094  1158.999878
 2335.000000  8757.566406  -67491.546875  -58637.152344  10128.423828  -48508.726562  303.365021  443.579987   48.154629  878.897156  -46768.765625  1375.945312
 2336.000000  8890.206055  -67455.328125  -58463.394531  10011.256836  -48452.136719  299.855652  610.817505   48.151081  878.961914  -46712.300781  -117.274490
 2337.000000  8916.320312  -67587.445312  -58570.710938  10137.083984  -48433.625000  303.624420  560.840271   48.045998  880.884338  -46697.585938  3048.873291
 2338.000000  8951.293945  -67643.515625  -58598.195312  9954.717773  -48643.476562  298.162201  537.969788   48.204575  877.986511  -46901.710938  1248.360840
 2339.000000  8848.181641  -67643.078125  -58692.410156  10089.888672  -48602.523438  302.210815  506.416016   48.136925  879.220398  -46863.199219  1234.969482
 2340.000000  8913.537109  -67331.828125  -58328.292969  9904.320312  -48423.972656  296.652710  760.888367   48.056786  880.686584  -46687.546875  2279.334473
 2341.000000  8967.645508  -67532.875000  -58467.195312  10066.886719  -48400.308594  301.521881  702.092041   48.187214  878.302856  -46659.167969  1528.769775
 2342.000000  8816.107422  -67319.039062  -58412.164062  9963.063477  -48449.101562  298.412170  587.393799   48.148712  879.005188  -46709.351562  1214.305908
 2343.000000  8981.914062  -67579.343750  -58493.816406  9932.883789  -48560.933594  297.508240  728.564209   48.029221  881.192017  -46825.503906  548.703613
 2344.000000  8862.261719  -67276.468750  -58321.976562  9876.619141  -48445.359375  295.822998  674.537903   48.174503  878.534546  -46704.679688  1581.633545
 2345.000000  8666.658203  -67536.492188  -58773.828125  10179.638672  -48594.187500  304.899017  210.365921   48.119251  879.543335  -46855.503906  544.603821
 2346.000000  8716.162109  -67432.351562  -58618.015625  10120.402344  -48497.613281  303.124756  348.582245   48.089695  880.083923  -46759.996094  -760.831848
 2347.000000  8956.989258  -67581.812500  -58531.761719  10032.228516  -48499.531250  300.483795  750.052246   47.963776  882.394409  -46766.464844  -426.236420
 2348.000000  8877.865234  -67498.062500  -58506.242188  10100.607422  -48405.632812  302.531860  580.330017   48.094944  879.987854  -46667.828125  -1675.911255
 2349.000000  8949.802734  -67825.875000  -58778.359375  10208.916016  -48569.445312  305.775909  619.602844   48.188488  878.279602  -46828.257812  2155.695801
 2350.000000  8797.641602  -67491.171875  -58594.062500  10045.564453  -48548.500000  300.883240  529.339294   48.116913  879.586060  -46809.898438  599.620789
 2351.000000  8987.978516  -67550.390625  -58466.847656  9933.330078  -48533.515625  297.521606  732.893860   48.107334  879.761230  -46795.261719  697.847168
 2352.000000  8947.932617  -67361.125000  -58309.289062  9862.887695  -48446.402344  295.411743  726.558533   48.323246  875.830383  -46700.347656  1018.443665
 2353.000000  8965.605469  -67483.640625  -58417.183594  9963.785156  -48453.398438  298.433807  677.071106   48.229183  877.538513  -46710.742188  624.692017
 2354.000000  9167.125977  -67862.093750  -58590.796875  9984.188477  -48606.609375  299.044922  843.494446   48.136475  879.228638  -46867.300781  3177.040771
 2355.000000  8981.947266  -67623.531250  -58543.875000  9992.814453  -48551.062500  299.303284  626.772949   48.340927  875.510010  -46804.367188  -926.597961
 2356.000000  8896.503906  -67597.437500  -58601.984375  10171.512695  -48430.472656  304.655609  461.961578   48.421623  874.050964  -46680.863281  1090.529175
 2357.000000  8973.810547  -67365.218750  -58290.460938  9758.066406  -48532.394531  292.272125  796.513855   48.098511  879.922607  -46794.460938  1908.685425
 2358.000000  8996.332031  -67720.171875  -58631.652344  10021.634766  -48610.015625  300.166504  671.965393   48.162598  878.751709  -46869.765625  192.933289
 2359.000000  9057.910156  -67724.703125  -58563.500000  10041.535156  -48521.964844  300.762543  754.076965   48.191643  878.222107  -46780.664062  -40.445580
 2360.000000  8849.628906  -67452.625000  -58497.550781  10008.486328  -48489.062500  299.772675  614.294189   48.161266  878.776001  -46748.859375  473.261444
 2361.000000  8962.027344  -67732.476562  -58676.253906  10151.918945  -48524.335938  304.068756  628.464111   48.135792  879.241089  -46785.054688  520.609070
 2362.000000  8872.783203  -67543.695312  -58564.320312  10018.671875  -48545.648438  300.077759  588.274597   48.108833  879.733765  -46807.339844  477.133942
 2363.000000  8858.408203  -67604.625000  -58634.000000  10064.169922  -48569.828125  301.440491  502.117828   48.247475  877.205811  -46826.511719  1093.630371
 2364.000000  8651.119141  -67090.515625  -58326.972656  9885.505859  -48441.468750  296.089172  336.518341   48.241390  877.316467  -46698.371094  187.606628
 2365.000000  8628.361328  -67393.914062  -58669.253906  10168.133789  -48501.121094  304.554413  220.633377   48.157791  878.839417  -46761.042969  995.357361
 2366.000000  9048.037109  -67519.875000  -58374.523438  9923.289062  -48451.234375  297.220856  814.347473   48.176292  878.501953  -46710.488281  1432.470337
 2367.000000  8983.330078  -67901.265625  -58822.921875  10160.500977  -48662.421875  304.325806  535.458740   48.192196  878.212036  -46921.101562  2559.523682
 2368.000000  8793.927734  -67387.046875  -58491.570312  9964.498047  -48527.070312  298.455139  498.655121   48.228706  877.547180  -46784.429688  -1033.614746
 2369.000000  8744.667969  -67257.335938  -58406.273438  9831.550781  -48574.722656  294.473145  468.183136   48.277927  876.652527  -46830.304688  956.188171
 2370.000000  9071.234375  -67794.265625  -58631.167969  10041.910156  -48589.257812  300.773773  726.821472   48.171349  878.592102  -46848.691406  5013.418457
 2371.000000  9021.383789  -67544.976562  -58426.433594  9977.230469  -48449.203125  298.836517  780.510254   48.185032  878.342590  -46708.140625  885.250244
 2372.000000  8910.272461  -67744.546875  -58737.929688  10218.847656  -48519.082031  306.073395  489.233154   48.335793  875.603027  -46772.574219  2072.636719
 2373.000000  9035.219727  -67803.625000  -58660.109375  10079.968750  -48580.140625  301.913696  625.519165   48.207920  877.925598  -46838.253906  205.171967
 2374.000000  9168.462891  -67792.593750  -58528.257812  9882.433594  -48645.824219  295.997162  886.212952   48.200352  878.063416  -46904.210938  2689.777588
 2375.000000  8827.972656  -67369.507812  -58442.406250  9838.075195  -48604.332031  294.668549  654.137207   48.063316  880.566895  -46867.667969  -1119.687866
 2376.000000  8871.085938  -67791.218750  -58819.121094  10211.703125  -48607.417969  305.859406  364.828979   48.267849  876.835571  -46863.363281  1222.213867
 2377.000000  8718.917969  -67372.406250  -58554.441406  9979.796875  -48574.644531  298.913361  447.507233   48.084625  880.176697  -46837.210938  500.366089
 2378.000000  8866.222656  -67605.406250  -58638.300781  10039.160156  -48599.140625  300.691406  574.873352   48.031105  881.157471  -46863.640625  -365.616089
 2379.000000  8871.187500  -67486.656250  -58520.304688  9887.167969  -48633.136719  296.138947  574.796692   48.070194  880.440918  -46896.226562  -186.897095
 2380.000000  8812.120117  -67473.390625  -58566.175781  10000.212891  -48565.960938  299.524872  476.478119   48.125172  879.435120  -46827.062500  3170.423828
 2381.000000  8922.084961  -67482.843750  -58464.460938  10013.126953  -48451.335938  299.911682  652.208740   48.200302  878.064331  -46709.722656  2299.415283
 2382.000000  9042.759766  -67603.671875  -58456.617188  9885.607422  -48571.007812  296.092224  746.970642   48.201363  878.045044  -46829.355469  317.679596
 2383.000000  8979.791992  -67614.578125  -58534.371094  10039.406250  -48494.964844  300.698792  666.261902   48.209866  877.890137  -46753.007812  860.378967
 2384.000000  8949.576172  -67592.914062  -58538.921875  10016.599609  -48522.320312  300.015686  632.741943   48.181900  878.399719  -46781.371094  1843.708740
 2385.000000  8952.495117  -67764.093750  -58720.175781  10073.703125  -48646.472656  301.726044  614.943665   48.105728  879.790588  -46908.277344  488.045746
 2386.000000  8813.404297  -67551.656250  -58649.082031  10051.322266  -48597.757812  301.055695  461.173340   48.125790  879.423828  -46858.835938  884.273438
 2387.000000  8848.941406  -67377.000000  -58431.882812  9867.971680  -48563.910156  295.563995  609.325317   48.223194  877.647522  -46821.468750  -2128.575439
 2388.000000  8886.718750  -67550.382812  -58573.019531  10097.647461  -48475.371094  302.443207  554.688049   48.162807  878.747925  -46735.113281  881.947388
 2389.000000  8824.437500  -67526.140625  -58605.929688  10156.915039  -48449.015625  304.218384  538.602051   48.153900  878.910461  -46709.078125  2414.747559
 2390.000000  9067.653320  -67720.554688  -58545.558594  9936.907227  -48608.652344  297.628754  824.516785   48.172939  878.563110  -46868.027344  1132.386963
 2391.000000  8984.862305  -67782.765625  -58689.425781  10210.041992  -48479.382812  305.809631  572.046814   48.183319  878.373840  -46738.382812  324.190308
 2392.000000  8790.640625  -67392.640625  -58503.644531  10039.239258  -48464.406250  300.693787  458.481201   48.277046  876.668518  -46720.019531  -1368.577026
 2393.000000  8974.220703  -67706.414062  -58620.320312  10131.439453  -48488.882812  303.455353  632.210693   48.132526  879.300720  -46749.718750  296.777832
 2394.000000  8943.152344  -67629.312500  -58589.042969  10001.992188  -48587.050781  299.578156  619.221008   48.109039  879.730042  -46848.734375  1123.329834
 2395.000000  9097.564453  -67667.093750  -58477.128906  9948.328125  -48528.800781  297.970825  911.521179   48.073372  880.382751  -46791.773438  159.125412
 2396.000000  8916.240234  -67734.343750  -58719.343750  10048.951172  -48670.390625  300.984680  610.597229   48.023186  881.302795  -46935.175781  631.976990
 2397.000000  9102.651367  -67707.953125  -58507.964844  9950.202148  -48557.761719  298.026947  790.168396   48.228176  877.556824  -46815.140625  -76.533783
 2398.000000  8778.660156  -67305.828125  -58427.976562  9831.054688  -48596.921875  294.458282  531.829590   48.150784  878.967346  -46857.097656  -573.278076
 2399.000000  9006.317383  -67605.109375  -58492.828125  9870.925781  -48621.902344  295.652496  770.287292   48.087799  880.118591  -46884.355469  1714.984009
 2400.000000  8846.066406  -67444.390625  -58508.343750  10022.384766  -48485.960938  300.188965  568.867859   48.112957  879.658386  -46747.503906  506.309357
 2401.000000  8810.619141  -67542.546875  -58641.722656  10095.566406  -48546.156250  302.380890  437.540649   48.255611  877.057922  -46802.542969  2689.446289
 2402.000000  8986.282227  -67459.460938  -58369.851562  9862.018555  -48507.832031  295.385712  708.515930   48.145985  879.054932  -46768.179688  -1567.580811
 2403.000000  8975.439453  -67546.890625  -58473.781250  9902.393555  -48571.386719  296.595001  721.692871   48.011559  881.516174  -46836.593750  3104.272949
 2404.000000  8779.976562  -67315.085938  -58419.750000  9939.095703  -48480.656250  297.694305  518.437073   48.120453  879.521362  -46741.929688  199.477783
 2405.000000  8966.947266  -67723.898438  -58662.703125  10018.505859  -48644.195312  300.072784  661.369629   48.062336  880.584900  -46907.566406  493.940735
 2406.000000  8814.119141  -67262.375000  -58346.718750  9853.910156  -48492.808594  295.142822  545.462646   48.132053  879.309387  -46753.660156  936.639404
 2407.000000  8802.033203  -67486.632812  -58593.578125  10045.816406  -48547.761719  300.890778  462.485992   48.206848  877.945129  -46805.914062  263.543427
 2408.000000  9115.021484  -67730.085938  -58510.410156  9880.768555  -48629.640625  295.947296  845.648010   48.131683  879.316162  -46890.507812  -98.948822
 2409.000000  9036.197266  -67776.218750  -58647.089844  10081.434570  -48565.656250  301.957611  680.203003   48.151985  878.945435  -46825.789062  1757.373047
 2410.000000  8917.411133  -67652.828125  -58638.492188  9962.768555  -48675.722656  298.403351  599.273010   48.126205  879.416260  -46936.785156  2122.955078
 2411.000000  9043.345703  -67571.398438  -58430.378906  9949.840820  -48480.539062  298.016144  714.764709   48.245335  877.244751  -46737.296875  348.761292
 2412.000000  8886.952148  -67413.023438  -58435.015625  9925.270508  -48509.746094  297.280212  599.900818   48.214962  877.797363  -46767.601562  879.207581
 2413.000000  9157.115234  -67709.000000  -58454.843750  9960.410156  -48494.433594  298.332703  887.842957   48.066853  880.502136  -46757.640625  1507.750000
 2414.000000  8845.930664  -67373.515625  -58426.527344  9852.640625  -48573.886719  295.104797  604.729431   48.214882  877.798828  -46831.746094  1168.418945
 2415.000000  8789.690430  -67423.765625  -58536.183594  9868.724609  -48667.460938  295.586548  429.925293   48.229904  877.525391  -46924.777344  -93.951721
 2416.000000  8970.062500  -67674.210938  -58610.597656  9972.123047  -48638.476562  298.683533  615.991028   48.196484  878.133911  -46897.000000  -1889.545776
 2417.000000  8925.708984  -67592.851562  -58574.539062  10062.107422  -48512.429688  301.378723  590.433655   48.223232  877.646851  -46769.988281  3069.677979
 2418.000000  8869.993164  -67510.625000  -58543.953125  10000.913086  -48543.039062  299.545837  555.229919   48.212608  877.840210  -46800.980469  -991.189209
 2419.000000  8942.172852  -67692.796875  -58653.890625  9988.214844  -48665.675781  299.165497  613.070618   48.096375  879.961670  -46927.816406  1973.922974
 2420.000000  8910.134766  -67728.914062  -58718.015625  10139.275391  -48578.742188  303.690063  570.818665   48.153339  878.920715  -46838.824219  -274.081329
 2421.000000  9066.887695  -67652.507812  -58468.742188  9880.569336  -48588.171875  295.941315  836.320251   48.108944  879.731750  -46849.859375  464.923187
 2422.000000  9034.392578  -67695.148438  -58561.128906  10035.046875  -48526.082031  300.568207  772.074219   48.081429  880.235229  -46788.765625  -512.126587
 2423.000000  8837.947266  -67604.046875  -58672.152344  10125.806641  -48546.343750  303.286652  480.938477   48.061638  880.597656  -46809.742188  1303.716064
 2424.000000  8902.124023  -67620.054688  -58620.203125  10081.285156  -48538.917969  301.953125  551.687439   48.275860  876.690063  -46794.574219  -857.049316
 2425.000000  8672.460938  -67401.140625  -58615.011719  10059.003906  -48556.007812  301.285767  322.076202   48.232124  877.485046  -46813.246094  3129.731445
 2426.000000  8801.128906  -67556.453125  -58657.578125  10023.994141  -48633.585938  300.237152  419.027832   48.205635  877.967224  -46891.781250  1414.937378
 2427.000000  9063.481445  -67732.062500  -58571.328125  9946.813477  -48624.515625  297.925476  792.742432   48.113022  879.657227  -46886.054688  853.254700
 2428.000000  8870.386719  -67371.718750  -58407.031250  9812.453125  -48594.578125  293.901123  570.437744   48.177948  878.471741  -46853.773438  -310.773987
 2429.000000  9209.144531  -67841.242188  -58531.074219  9984.414062  -48546.660156  299.051666  910.209778   48.304924  876.162598  -46801.265625  832.037476
 2430.000000  8996.852539  -67844.679688  -58754.132812  10157.800781  -48596.332031  304.244934  655.390869   48.176331  878.501221  -46855.585938  966.792908
 2431.000000  9020.933594  -67754.703125  -58636.101562  10111.905273  -48524.195312  302.870270  671.659363   48.164673  878.713867  -46783.871094  -446.298676
 2432.000000  8999.421875  -67700.625000  -58609.382812  10071.199219  -48538.183594  301.651031  688.589661   48.292839  876.381836  -46793.226562  3459.260254
 2433.000000  8744.375000  -67450.390625  -58595.312500  10040.189453  -48555.125000  300.722260  387.236572   48.148056  879.017151  -46815.398438  192.444138
 2434.000000  8760.359375  -67572.585938  -58704.750000  10145.662109  -48559.085938  303.881348  384.087250   48.144112  879.089172  -46819.503906  -1095.860718
 2435.000000  9036.737305  -67646.671875  -58502.691406  9978.663086  -48524.027344  298.879425  824.715759   48.085392  880.162659  -46786.566406  -654.823669
 2436.000000  9074.047852  -67741.382812  -58556.375000  9990.358398  -48566.015625  299.229706  776.084900   48.201580  878.041077  -46824.355469  -3161.458252
 2437.000000  8868.551758  -67560.765625  -58593.023438  10027.654297  -48565.367188  300.346802  530.799988   48.277740  876.655884  -46820.957031  2870.166260
 2438.000000  8790.671875  -67704.015625  -58817.453125  10199.984375  -48617.468750  305.508392  378.014679   48.248302  877.190796  -46874.121094  826.687439
 2439.000000  8857.280273  -67659.625000  -58702.089844  10147.906250  -48554.183594  303.948547  454.106689   48.204342  877.990784  -46812.425781  1809.241577
 2440.000000  9084.603516  -67614.531250  -58427.617188  9912.470703  -48515.148438  296.896820  872.177734   48.010067  881.543579  -46780.410156  -214.008636
 2441.000000  8790.360352  -67379.468750  -58497.585938  9935.646484  -48561.937500  297.591003  437.884552   48.137203  879.215332  -46822.605469  -605.378174
 2442.000000  8908.449219  -67541.156250  -58531.363281  9979.748047  -48551.617188  298.911926  586.620361   48.148853  879.002563  -46811.863281  -166.105820
 2443.000000  8754.333984  -67706.937500  -58847.925781  10185.669922  -48662.257812  305.079651  263.180634   48.250965  877.142395  -46918.812500  -883.257996
 2444.000000  8948.189453  -67776.054688  -58723.335938  10197.851562  -48525.484375  305.444519  616.705994   48.098000  879.931946  -46787.566406  1424.954468
 2445.000000  9230.740234  -68028.546875  -58688.546875  10010.440430  -48678.105469  299.831207  909.232117   48.161247  878.776367  -46937.902344  -197.274185
 2446.000000  8757.785156  -67451.234375  -58586.550781  10017.698242  -48568.851562  300.048584  407.738861   48.076416  880.326965  -46831.714844  612.685242
 2447.000000  8865.315430  -67568.375000  -58600.480469  9892.718750  -48707.761719  296.305237  589.282410   48.058796  880.649719  -46971.261719  -1107.681396
 2448.000000  8695.752930  -67398.640625  -58593.171875  10104.071289  -48489.101562  302.635620  358.602203   48.111378  879.687256  -46750.703125  2187.712891
 2449.000000  8781.044922  -67456.000000  -58579.867188  10005.734375  -48574.132812  299.690247  381.774902   48.306583  876.132446  -46828.679688  1335.387451
 2450.000000  8917.628906  -67481.515625  -58466.046875  9865.812500  -48600.234375  295.499329  627.557434   48.211472  877.860901  -46858.218750  4089.955322
 2451.000000  8912.800781  -67433.140625  -58426.003906  9953.049805  -48472.953125  298.112244  723.473694   48.116325  879.596802  -46734.375000  871.594604
 2452.000000  8960.045898  -67665.882812  -58602.878906  10029.828125  -48573.050781  300.411896  637.621521   48.127426  879.393921  -46834.070312  -1043.338013
 2453.000000  9090.304688  -67824.906250  -58641.371094  10044.297852  -48597.074219  300.845306  751.441101   48.184345  878.355103  -46856.039062  -446.158173
 2454.000000  8881.287109  -67667.492188  -58689.386719  10144.832031  -48544.554688  303.856476  496.188721   48.083309  880.200806  -46807.167969  1589.479370
 2455.000000  8851.740234  -67578.406250  -58631.082031  10119.702148  -48511.378906  303.103790  489.249542   48.108234  879.744751  -46773.093750  1007.924927
 2456.000000  8736.250977  -67344.570312  -58504.910156  10002.925781  -48501.984375  299.606140  450.530426   48.108074  879.747681  -46763.703125  1762.459839
 2457.000000  9029.509766  -67705.703125  -58578.851562  9883.250000  -48695.601562  296.021606  794.929016   47.999969  881.729004  -46961.226562  1667.361328
 2458.000000  9050.980469  -67765.203125  -58607.695312  10159.064453  -48448.632812  304.282776  773.505676   48.111633  879.682617  -46710.222656  -1671.434448
 2459.000000  8704.882812  -67274.773438  -58473.328125  9930.625977  -48542.703125  297.440613  481.756134   48.041397  880.968689  -46806.832031  -1628.604126
 2460.000000  8857.070312  -67560.609375  -58602.972656  10045.367188  -48557.605469  300.877319  498.168701   48.178680  878.458374  -46816.773438  988.574219
 2461.000000  8881.845703  -67445.515625  -58463.570312  9902.091797  -48561.476562  296.585968  616.814148   48.135609  879.244446  -46822.199219  -1563.110718
 2462.000000  8883.906250  -67419.625000  -58436.476562  9925.887695  -48510.589844  297.298706  645.039368   48.175640  878.513855  -46769.867188  1154.602539
 2463.000000  8644.849609  -67475.281250  -58739.425781  10107.986328  -48631.437500  302.752899  242.737610   48.108765  879.735046  -46893.132812  2114.930908
 2464.000000  8971.004883  -67670.500000  -58585.414062  10000.979492  -48584.433594  299.547821  676.464539   48.180763  878.420410  -46843.527344  2244.842041
 2465.000000  9010.501953  -67870.820312  -58766.769531  10115.786133  -48650.984375  302.986511  595.000305   48.240433  877.333862  -46907.921875  1054.507568
 2466.000000  9014.478516  -67667.460938  -58554.789062  9991.102539  -48563.687500  299.252014  693.359436   48.202759  878.019592  -46821.984375  1541.249390
 2467.000000  8766.792969  -67388.281250  -58510.554688  10017.572266  -48492.984375  300.044830  397.803070   48.235409  877.425293  -46750.101562  -1065.188965
 2468.000000  8906.333984  -67463.710938  -58457.945312  9965.691406  -48492.253906  298.490875  562.377869   48.266968  876.851562  -46748.230469  1200.450928
 2469.000000  8989.246094  -67531.609375  -58432.785156  9873.554688  -48559.230469  295.731232  731.177185   48.123669  879.462585  -46820.386719  -2075.026611
 2470.000000  8841.320312  -67417.156250  -58474.964844  9840.535156  -48634.429688  294.742218  483.514038   48.249817  877.163269  -46891.027344  2213.744629
 2471.000000  9039.142578  -67730.828125  -58593.292969  9965.951172  -48627.343750  298.498657  638.039612   48.218731  877.728760  -46885.066406  377.244720
 2472.000000  8926.431641  -67703.718750  -58683.089844  10159.148438  -48523.941406  304.285278  571.632507   48.246178  877.229431  -46780.671875  -1325.106934
 2473.000000  8818.605469  -67421.125000  -58494.730469  9980.356445  -48514.375000  298.930145  525.572083   48.292419  876.389465  -46769.433594  3150.576416
 2474.000000  8969.415039  -67441.171875  -58363.636719  9895.746094  -48467.890625  296.395905  767.518494   48.141735  879.132568  -46728.394531  1077.124634
 2475.000000  9247.277344  -67925.945312  -58583.187500  9842.277344  -48740.910156  294.794403  938.916016   48.191238  878.229492  -46999.625000  1153.089355
 2476.000000  8957.501953  -67578.921875  -58526.351562  9906.843750  -48619.507812  296.728302  643.908997   48.238216  877.374207  -46876.523438  1604.393677
 2477.000000  8667.632812  -67450.750000  -58680.945312  10126.832031  -48554.113281  303.317352  276.790802   48.289265  876.446716  -46809.285156  1635.788696
 2478.000000  8754.021484  -67327.609375  -58474.738281  9918.095703  -48556.640625  297.065308  376.413116   48.419823  874.083496  -46807.093750  1534.210571
 2479.000000  9045.753906  -67739.296875  -58594.109375  10053.708984  -48540.398438  301.127167  686.630676   48.299194  876.266479  -46795.210938   27.142393
 2480.000000  8834.162109  -67679.890625  -58749.796875  10160.590820  -48589.207031  304.328491  454.505096   48.110409  879.704956  -46850.843750  359.850647
 2481.000000  8992.390625  -67615.906250  -58532.007812  9924.403320  -48607.605469  297.254242  696.695251   48.113079  879.656189  -46869.144531  1155.225220
 2482.000000  8648.174805  -67114.468750  -58366.863281  9903.117188  -48463.746094  296.616669  394.945404   48.103260  879.835693  -46725.640625  1185.305542
 2483.000000  9085.744141  -67891.203125  -58702.640625  10113.534180  -48589.105469  302.919067  704.497009   48.097221  879.946167  -46851.218750  -1421.312866
 2484.000000  9018.146484  -67774.281250  -58660.265625  10079.443359  -48580.820312  301.897980  697.354919   48.113064  879.656433  -46842.359375  2274.794678
 2485.000000  8921.263672  -67928.625000  -58911.875000  10249.875000  -48662.000000  307.002716  457.428589   48.191067  878.232605  -46920.718750  916.071167
 2486.000000  8964.548828  -67728.109375  -58666.925781  10119.900391  -48547.023438  303.109741  678.871094   48.011086  881.524902  -46812.246094  -1010.523071
 2487.000000  8992.476562  -67732.609375  -58641.339844  10112.884766  -48528.453125  302.899597  661.472656   48.203087  878.013611  -46786.738281  1040.357300
 2488.000000  8682.234375  -67290.312500  -58510.796875  9891.837891  -48618.960938  296.278839  390.930664   48.271351  876.771973  -46874.781250  2781.437988
[truncated: 1,204,682 more chars]
