# Supplementary material for: Data for exploring the effect of parameters on decomposition of gas hydrate structure I
Source: Data Brief. 2018 Apr 11;18:1247–51. doi: 10.1016/j.dib.2018.04.015 (PMC5996948; doi:10.1016/j.dib.2018.04.015)
Supplement: Supplementary file 2 — Supplementary material [file mmc2.zip › data/data/temperature 300 K/cage occupancy 90/msdow.xvg]

# This file was created Mon Jan 23 22:39:45 2017
# Created by:
# GROMACS:      gmx msd, VERSION 5.0.2
# Executable:   /usr/bin/gmx
# Library dir:  /usr/share/gromacs/top
# Command line:
#   g_msd -f run.xtc -n ind.ndx -s run.tpr -o msdow10.xvg -b 9000 -e 10000
# g_msd is part of G R O M A C S:
#
# GRowing Old MAkes el Chrono Sweat
#
@    title "Mean Square Displacement"
@    xaxis  label "Time (ps)"
@    yaxis  label "MSD (nm\S2\N)"
@TYPE xy
# MSD gathered over 1000 ps with 101 restarts
# Diffusion constants fitted from time 100 to 900 ps
# D[       OW*] = 0.0001 (+/- 0.0000) (1e-5 cm^2/s)
         0           0
  0.200195  0.00467826
  0.400391  0.00679915
  0.599609  0.00585145
  0.799805  0.00567553
         1  0.00560971
    1.2002   0.0056205
   1.40039  0.00558547
   1.59961  0.00542543
    1.7998  0.00505042
         2  0.00495254
    2.2002  0.00504717
   2.40039  0.00513362
   2.59961  0.00532661
    2.7998  0.00551426
         3   0.0055632
    3.2002  0.00545432
   3.40039   0.0053803
   3.59961   0.0054426
    3.7998  0.00548221
         4  0.00544983
    4.2002  0.00532599
   4.40039  0.00522575
   4.59961  0.00516392
    4.7998  0.00519778
         5  0.00529929
    5.2002   0.0053843
   5.40039  0.00545196
   5.59961  0.00550047
    5.7998   0.0054254
         6  0.00540028
    6.2002  0.00538949
   6.40039  0.00537571
   6.59961  0.00539541
    6.7998   0.0053998
         7  0.00533947
    7.2002  0.00526271
   7.40039  0.00522068
   7.59961  0.00525015
    7.7998  0.00534467
         8  0.00544274
    8.2002  0.00548536
   8.40039  0.00547509
   8.59961  0.00546653
    8.7998  0.00543224
         9  0.00539617
    9.2002  0.00532203
   9.40039  0.00526914
   9.59961  0.00523495
    9.7998   0.0052675
        10  0.00536086
   10.2002  0.00544869
   10.4004  0.00546844
   10.5996  0.00545925
   10.7998   0.0054573
        11  0.00542154
   11.2002  0.00538005
   11.4004  0.00532613
   11.5996  0.00527412
   11.7998  0.00523768
        12  0.00529022
   12.2002  0.00537232
   12.4004  0.00540332
   12.5996  0.00544164
   12.7998  0.00542677
        13  0.00537533
   13.2002  0.00537282
   13.4004   0.0053642
   13.5996  0.00531645
   13.7998  0.00528226
        14  0.00529993
   14.2002  0.00536135
   14.4004  0.00544425
   14.5996  0.00544698
   14.7998  0.00537354
        15  0.00534308
   15.2002  0.00537097
   15.4004  0.00537223
   15.5996   0.0053501
   15.7998  0.00531977
        16  0.00536759
   16.2002  0.00539271
   16.4004  0.00538145
   16.5996   0.0054169
   16.7998   0.0054072
        17  0.00535491
   17.2002  0.00534581
   17.4004  0.00534768
   17.5996  0.00535044
   17.7998  0.00539081
        18   0.0053954
   18.2002  0.00537716
   18.4004  0.00538463
   18.5996  0.00540541
   18.7998  0.00541582
        19  0.00539566
   19.2002  0.00535439
   19.4004  0.00534992
   19.5996  0.00535323
   19.7998  0.00538257
        20  0.00540317
   20.2002  0.00539901
   20.4004  0.00535433
   20.5996  0.00538096
   20.7998  0.00540042
        21  0.00537842
   21.2002  0.00534277
   21.4004  0.00536039
   21.5996  0.00537226
   21.7998  0.00534374
        22  0.00536905
   22.2002  0.00541084
   22.4004  0.00539785
   22.5996  0.00539716
   22.7998  0.00538193
        23  0.00538168
   23.2002   0.0053496
   23.4004  0.00534997
   23.5996  0.00538307
   23.7998  0.00539035
        24  0.00538048
   24.2002  0.00538167
   24.4004  0.00537354
   24.5996  0.00537128
   24.7998  0.00536881
        25  0.00539682
   25.2002  0.00540519
   25.4004  0.00536743
   25.5996  0.00536224
   25.7998  0.00531781
        26  0.00537168
   26.2002  0.00538677
   26.4004  0.00534572
   26.5996  0.00535957
   26.7998  0.00536123
        27  0.00539196
   27.2002  0.00540939
   27.4004  0.00539529
   27.5996  0.00535747
   27.7998  0.00536898
        28  0.00539658
   28.2002  0.00538886
   28.4004  0.00539322
   28.5996  0.00536802
   28.7998   0.0053617
        29  0.00539952
   29.2002  0.00538129
   29.4004  0.00538716
   29.5996  0.00540092
   29.7998  0.00540603
        30  0.00542441
   30.2002  0.00543139
   30.4004  0.00537888
   30.5996  0.00535491
   30.7998  0.00535619
        31  0.00535069
   31.2002   0.0053325
   31.4004  0.00535706
   31.5996  0.00538466
   31.7998  0.00539849
        32  0.00541501
   32.2002  0.00538107
   32.4004  0.00536523
   32.5996  0.00537485
   32.7998  0.00537775
        33  0.00538058
   33.2002   0.0053604
   33.4004  0.00533554
   33.5996  0.00536818
   33.7998  0.00538706
        34  0.00538591
   34.2002  0.00539778
   34.4004   0.0054079
   34.5996  0.00539075
   34.7998  0.00536829
        35  0.00538327
   35.2002  0.00538171
   35.4004  0.00539178
   35.5996  0.00538347
   35.7998  0.00536877
        36  0.00538646
   36.2002  0.00540992
   36.4004  0.00537068
   36.5996  0.00537432
   36.7998  0.00536417
        37  0.00535339
   37.2002  0.00538051
   37.4004  0.00539856
   37.5996  0.00539535
   37.7998  0.00541447
        38  0.00539678
   38.2002   0.0053895
   38.4004  0.00536118
   38.5996  0.00534485
   38.7998  0.00536224
        39  0.00540706
   39.2002  0.00539563
   39.4004  0.00538275
   39.5996  0.00538113
   39.7998  0.00542933
        40  0.00545598
   40.2002  0.00542598
   40.4004  0.00539993
   40.5996  0.00538828
   40.7998  0.00537242
        41  0.00536134
   41.2002  0.00535351
   41.4004  0.00536518
   41.5996  0.00541647
   41.7998  0.00542366
        42  0.00540691
   42.2002  0.00537091
   42.4004  0.00536426
   42.5996  0.00536892
   42.7998  0.00538111
        43  0.00540787
   43.2002  0.00539243
   43.4004  0.00536145
   43.5996  0.00538141
   43.7998  0.00537421
        44  0.00534439
   44.2002  0.00535871
   44.4004  0.00540678
   44.5996  0.00539816
   44.7998  0.00537626
        45  0.00539102
   45.2002  0.00540715
   45.4004  0.00539636
   45.5996  0.00540787
   45.7998  0.00538372
        46  0.00537901
   46.2002  0.00537996
   46.4004  0.00534557
   46.5996  0.00537815
   46.7998  0.00535647
        47  0.00536451
   47.2002  0.00540518
   47.4004  0.00541712
   47.5996  0.00538997
   47.7998  0.00541364
        48  0.00542201
   48.2002  0.00539313
   48.4004  0.00537666
   48.5996    0.005355
   48.7998  0.00538241
        49  0.00542112
   49.2002  0.00543862
   49.4004  0.00541117
   49.5996  0.00537473
   49.7998  0.00538816
        50  0.00542088
   50.2002  0.00541099
   50.4004  0.00537614
   50.5996  0.00537151
   50.7998   0.0053942
        51  0.00541612
   51.2002  0.00537678
   51.4004  0.00536888
   51.5996  0.00540587
   51.7998  0.00540938
        52   0.0054023
   52.2002  0.00538932
   52.4004  0.00536668
   52.5996  0.00537178
   52.7998  0.00539466
        53  0.00538967
   53.2002  0.00539833
   53.4004  0.00540959
   53.5996   0.0053969
   53.7998  0.00538119
        54  0.00537762
   54.2002  0.00536074
   54.4004  0.00539231
   54.5996  0.00536306
   54.7998  0.00536519
        55  0.00538962
   55.2002  0.00541887
   55.4004  0.00545685
   55.5996  0.00542788
   55.7998  0.00537136
        56  0.00538231
   56.2002  0.00538695
   56.4004  0.00537386
   56.5996  0.00538677
   56.7998  0.00537329
        57   0.0053674
   57.2002  0.00538655
   57.4004  0.00541046
   57.5996  0.00541902
   57.7998   0.0054147
        58  0.00539556
   58.2002  0.00541004
   58.4004  0.00539058
   58.5996   0.0053734
   58.7998  0.00534061
        59  0.00538473
   59.2002  0.00543871
   59.4004  0.00544032
   59.5996  0.00541952
   59.7998  0.00542389
        60  0.00542396
   60.2002   0.0054147
   60.4004  0.00536974
   60.5996  0.00535256
   60.7998  0.00539173
        61  0.00540706
   61.2002   0.0053886
   61.4004  0.00539986
   61.5996  0.00541987
   61.7998  0.00540862
        62  0.00541657
   62.2002   0.0054024
   62.4004  0.00537828
   62.5996  0.00537449
   62.7998  0.00538445
        63   0.0053703
   63.2002  0.00538443
   63.4004  0.00538758
   63.5996  0.00537981
   63.7998  0.00539272
        64  0.00539427
   64.2002  0.00539877
   64.4004  0.00543719
   64.5996  0.00539768
   64.7998  0.00535338
        65  0.00537693
   65.2002  0.00540999
   65.4004  0.00540165
   65.5996   0.0053972
   65.7998  0.00538055
        66  0.00540997
   66.2002  0.00540176
   66.4004  0.00539478
   66.5996  0.00541357
   66.7998  0.00538824
        67  0.00540017
   67.2002  0.00541733
   67.4004    0.005403
   67.5996  0.00540187
   67.7998  0.00538882
        68  0.00538447
   68.2002  0.00537116
   68.4004  0.00537081
   68.5996  0.00540948
   68.7998  0.00542387
        69  0.00544223
   69.2002  0.00544496
   69.4004  0.00540986
   69.5996  0.00538155
   69.7998  0.00540024
        70  0.00541705
   70.2002  0.00541562
   70.4004  0.00540528
   70.5996  0.00542101
   70.7998  0.00542979
        71  0.00538285
   71.2002  0.00535168
   71.4004  0.00537977
   71.5996  0.00538927
   71.7998  0.00538365
        72   0.0054231
   72.2002  0.00543998
   72.4004  0.00542987
   72.5996  0.00540867
   72.7998  0.00539335
        73  0.00538029
   73.2002   0.0053512
   73.4004  0.00533979
   73.5996  0.00535883
   73.7998  0.00541058
        74  0.00544244
   74.2002  0.00543069
   74.4004   0.0054246
   74.5996  0.00540562
   74.7998  0.00538877
        75  0.00538727
   75.2002  0.00537099
   75.4004   0.0053825
   75.5996  0.00539195
   75.7998  0.00539622
        76  0.00540159
   76.2002   0.0054006
   76.4004  0.00539085
   76.5996  0.00542742
   76.7998  0.00540528
        77  0.00538041
   77.2002  0.00541485
   77.4004  0.00541606
   77.5996  0.00540088
   77.7998  0.00538937
        78  0.00541002
   78.2002  0.00542856
   78.4004  0.00540036
   78.5996  0.00538905
   78.7998  0.00540774
        79  0.00545353
   79.2002  0.00541623
   79.4004  0.00542596
   79.5996  0.00541292
   79.7998  0.00540226
        80  0.00542038
   80.2002  0.00539515
   80.4004  0.00539015
   80.5996  0.00539646
   80.7998  0.00540583
        81  0.00541306
   81.2002   0.0053928
   81.4004   0.0053783
   81.5996  0.00540649
   81.7998  0.00542456
        82  0.00541502
   82.2002   0.0054231
   82.4004   0.0053698
   82.5996  0.00537886
   82.7998  0.00537867
        83  0.00538801
   83.2002  0.00538902
   83.4004  0.00538656
   83.5996   0.0054023
   83.7998  0.00539178
        84  0.00538901
   84.2002  0.00543018
   84.4004  0.00544326
   84.5996  0.00539972
   84.7998  0.00536433
        85   0.0053763
   85.2002  0.00538466
   85.4004   0.0053667
   85.5996  0.00536814
   85.7998   0.0053708
        86  0.00538402
   86.2002  0.00542709
   86.4004  0.00542867
   86.5996  0.00543485
   86.7998   0.0054276
        87  0.00540452
   87.2002  0.00540124
   87.4004  0.00539774
   87.5996  0.00537125
   87.7998  0.00540139
        88  0.00539892
   88.2002  0.00539918
   88.4004  0.00540254
   88.5996  0.00541882
   88.7998  0.00541928
        89   0.0054565
   89.2002  0.00544669
   89.4004  0.00543363
   89.5996  0.00537742
   89.7998   0.0053945
        90  0.00539195
   90.2002  0.00538759
   90.4004   0.0054058
   90.5996  0.00538215
   90.7998  0.00537464
        91  0.00539828
   91.2002  0.00539333
   91.4004  0.00542823
   91.5996  0.00541711
   91.7998  0.00540179
        92   0.0054015
   92.2002   0.0053848
   92.4004  0.00541094
   92.5996  0.00538762
   92.7998  0.00538034
        93  0.00538739
   93.2002  0.00537933
   93.4004  0.00540239
   93.5996   0.0054147
   93.7998   0.0054206
        94  0.00541022
   94.2002  0.00540548
   94.4004  0.00540784
   94.5996  0.00540245
   94.7998  0.00540306
        95  0.00537888
   95.2002  0.00538641
   95.4004  0.00539792
   95.5996   0.0053946
   95.7998  0.00536241
        96  0.00539339
   96.2002  0.00543285
   96.4004  0.00541881
   96.5996  0.00540276
   96.7998  0.00537542
        97   0.0054124
   97.2002   0.0054226
   97.4004  0.00538839
   97.5996  0.00537959
   97.7998  0.00539342
        98  0.00542194
   98.2002  0.00543261
   98.4004  0.00541208
   98.5996  0.00540964
   98.7998  0.00543255
        99   0.0054648
   99.2002  0.00543269
   99.4004  0.00540455
   99.5996  0.00538661
   99.7998   0.0053933
       100  0.00541948
     100.2   0.0054241
     100.4  0.00540403
     100.6    0.005391
     100.8  0.00539658
       101  0.00539767
     101.2  0.00540922
     101.4  0.00541457
     101.6  0.00541947
     101.8  0.00539111
       102  0.00538731
     102.2  0.00539779
     102.4  0.00540108
     102.6  0.00541515
     102.8  0.00540173
       103  0.00542896
     103.2  0.00538655
     103.4  0.00537394
     103.6   0.0054322
     103.8  0.00544224
       104  0.00543022
     104.2  0.00540638
     104.4  0.00542003
     104.6  0.00538913
     104.8  0.00537329
       105  0.00539553
     105.2  0.00540721
     105.4  0.00540746
     105.6   0.0053752
     105.8  0.00535318
       106  0.00540982
     106.2  0.00545056
     106.4  0.00541278
     106.6  0.00539563
     106.8  0.00540742
       107  0.00542514
     107.2  0.00542016
     107.4  0.00540228
     107.6  0.00540206
     107.8  0.00543446
       108  0.00541035
     108.2  0.00538926
     108.4  0.00539454
     108.6  0.00537906
     108.8  0.00539594
       109  0.00545239
     109.2  0.00547588
     109.4  0.00544586
     109.6  0.00539744
     109.8  0.00543477
       110  0.00546182
     110.2   0.0054427
     110.4  0.00541113
     110.6  0.00536507
     110.8  0.00536239
       111  0.00540693
     111.2  0.00540594
     111.4  0.00541962
     111.6  0.00545408
     111.8  0.00543735
       112  0.00543144
     112.2  0.00542025
     112.4   0.0053814
     112.6  0.00539314
     112.8  0.00538072
       113  0.00538137
     113.2  0.00537922
     113.4  0.00539343
     113.6  0.00540784
     113.8  0.00541613
       114  0.00540547
     114.2  0.00544213
     114.4  0.00544727
     114.6  0.00540045
     114.8   0.0053804
       115  0.00538895
     115.2  0.00540906
     115.4  0.00541319
     115.6  0.00538328
     115.8  0.00537288
       116   0.0054167
     116.2  0.00543886
     116.4  0.00542631
     116.6  0.00544416
     116.8  0.00542689
       117  0.00541082
     117.2  0.00545033
     117.4  0.00542358
     117.6  0.00538606
     117.8  0.00539279
       118  0.00542055
     118.2  0.00541115
     118.4  0.00539143
     118.6  0.00540885
     118.8  0.00542565
       119  0.00543448
     119.2  0.00545827
     119.4   0.0054593
     119.6   0.0053797
     119.8  0.00538276
       120  0.00542282
     120.2   0.0054272
     120.4  0.00542598
     120.6  0.00541233
     120.8  0.00539735
       121  0.00543687
     121.2  0.00542068
     121.4  0.00540412
     121.6  0.00544006
     121.8   0.0054476
       122  0.00541597
     122.2  0.00539673
     122.4  0.00540134
     122.6  0.00539924
     122.8  0.00538055
       123  0.00539295
     123.2  0.00542146
     123.4  0.00545039
     123.6  0.00543142
     123.8   0.0054196
       124  0.00543438
     124.2  0.00540953
     124.4   0.0053897
     124.6  0.00539818
     124.8  0.00538401
       125  0.00536507
     125.2  0.00541491
     125.4  0.00543897
     125.6  0.00543884
     125.8  0.00540507
       126  0.00542465
     126.2  0.00544866
     126.4  0.00543187
     126.6  0.00543199
     126.8  0.00541863
       127  0.00539639
     127.2   0.0053992
     127.4  0.00542248
     127.6  0.00539048
     127.8  0.00542404
       128   0.0054528
     128.2  0.00544809
     128.4  0.00545698
     128.6  0.00542965
     128.8  0.00542727
       129  0.00542578
     129.2  0.00544406
     129.4   0.0054342
     129.6  0.00538864
     129.8  0.00540693
       130  0.00542784
     130.2  0.00544238
     130.4  0.00543517
     130.6  0.00543835
     130.8  0.00544933
       131  0.00544939
     131.2  0.00541083
     131.4   0.0053979
     131.6  0.00543013
     131.8  0.00543961
       132  0.00543075
     132.2  0.00541619
     132.4  0.00538845
     132.6  0.00538867
     132.8  0.00541343
       133  0.00544399
     133.2  0.00542467
     133.4  0.00540987
     133.6  0.00540984
     133.8  0.00543566
       134  0.00543156
     134.2  0.00544764
     134.4   0.0054572
     134.6    0.005437
     134.8  0.00540043
       135   0.0053925
     135.2  0.00542289
     135.4  0.00542611
     135.6  0.00539884
     135.8  0.00538971
       136  0.00543652
     136.2  0.00543121
     136.4   0.0054064
     136.6  0.00544056
     136.8  0.00543462
       137  0.00543059
     137.2  0.00544513
     137.4  0.00541164
     137.6  0.00537986
     137.8  0.00540268
       138  0.00542657
     138.2  0.00543113
     138.4  0.00544137
     138.6  0.00542836
     138.8  0.00547462
       139  0.00546445
     139.2  0.00542407
     139.4  0.00543619
     139.6  0.00543391
     139.8  0.00543948
       140  0.00540017
     140.2  0.00539259
     140.4  0.00542619
     140.6  0.00544048
     140.8  0.00543578
       141  0.00542056
     141.2  0.00542776
     141.4  0.00543205
     141.6  0.00543729
     141.8  0.00540092
       142  0.00541089
     142.2  0.00542639
     142.4  0.00537637
     142.6  0.00538412
     142.8  0.00541184
       143  0.00543876
     143.2  0.00544061
     143.4   0.0054389
     143.6  0.00545733
     143.8  0.00546203
       144  0.00540687
     144.2  0.00538295
     144.4  0.00542377
     144.6  0.00543145
     144.8  0.00538347
       145  0.00539095
     145.2  0.00543447
     145.4   0.0054564
     145.6  0.00545935
     145.8  0.00543578
       146  0.00546051
     146.2   0.0054437
     146.4  0.00541311
     146.6  0.00542254
     146.8  0.00539205
       147  0.00539787
     147.2  0.00543971
     147.4  0.00542724
     147.6  0.00542668
     147.8  0.00547563
       148   0.0054379
     148.2  0.00541093
     148.4   0.0054148
     148.6  0.00543811
     148.8  0.00545502
       149  0.00544528
     149.2  0.00544695
     149.4  0.00544137
     149.6  0.00541751
     149.8  0.00542288
       150  0.00542102
     150.2  0.00543182
     150.4  0.00545508
     150.6  0.00547172
     150.8  0.00546517
       151  0.00547138
     151.2  0.00544332
     151.4  0.00540387
     151.6  0.00539998
     151.8  0.00540056
       152   0.0054139
     152.2  0.00543659
     152.4  0.00543604
     152.6  0.00542538
     152.8  0.00542414
       153   0.0054318
     153.2  0.00543973
     153.4  0.00545376
     153.6   0.0054245
     153.8  0.00542613
       154  0.00540738
     154.2  0.00540369
     154.4  0.00542838
     154.6  0.00543817
     154.8  0.00542967
       155  0.00541356
     155.2  0.00545922
     155.4  0.00546121
     155.6  0.00540051
     155.8  0.00542149
       156  0.00543732
     156.2  0.00541443
     156.4  0.00538384
     156.6  0.00543865
     156.8  0.00542701
       157  0.00542537
     157.2  0.00547047
     157.4  0.00548079
     157.6  0.00542644
     157.8  0.00544834
       158  0.00543586
     158.2  0.00541833
     158.4  0.00541208
     158.6  0.00538913
     158.8  0.00540012
       159  0.00546395
     159.2   0.0054995
     159.4  0.00551098
     159.6  0.00546186
     159.8  0.00540576
       160  0.00540374
     160.2  0.00541545
     160.4  0.00543585
     160.6  0.00543916
     160.8  0.00543891
       161  0.00544255
     161.2   0.0054242
     161.4  0.00546614
     161.6  0.00548629
     161.8    0.005424
       162  0.00537921
     162.2  0.00539403
     162.4  0.00540929
     162.6   0.0054161
     162.8  0.00543713
       163  0.00542626
     163.2  0.00541121
     163.4  0.00542312
     163.6   0.0054526
     163.8  0.00546023
       164  0.00542398
     164.2  0.00542241
     164.4  0.00544863
     164.6  0.00541858
     164.8  0.00537879
       165  0.00536971
     165.2  0.00539654
     165.4  0.00542658
     165.6  0.00542839
     165.8   0.0053865
       166  0.00545731
     166.2  0.00551966
     166.4  0.00547355
     166.6  0.00544827
     166.8  0.00539548
       167  0.00535978
     167.2  0.00542616
     167.4  0.00543071
     167.6  0.00541104
     167.8  0.00543878
       168  0.00543414
     168.2  0.00544839
     168.4  0.00546129
     168.6  0.00543313
     168.8  0.00543643
       169  0.00545259
     169.2  0.00544553
     169.4  0.00544189
     169.6   0.0054305
     169.8  0.00542891
       170  0.00541422
     170.2  0.00543739
     170.4  0.00542602
     170.6  0.00544481
     170.8  0.00544284
       171  0.00545021
     171.2  0.00543619
     171.4  0.00541402
     171.6  0.00543558
     171.8  0.00540045
       172  0.00543548
     172.2   0.0054336
     172.4  0.00542081
     172.6  0.00541936
     172.8  0.00544353
       173   0.0054812
     173.2  0.00546545
     173.4  0.00540652
     173.6   0.0053969
     173.8  0.00542685
       174   0.0054257
     174.2  0.00544469
     174.4  0.00544446
     174.6  0.00538038
     174.8  0.00538274
       175  0.00543527
     175.2  0.00544337
     175.4  0.00546099
     175.6  0.00544232
     175.8  0.00539772
       176  0.00541413
     176.2  0.00545822
     176.4  0.00543493
     176.6  0.00545329
     176.8  0.00542762
       177  0.00541946
     177.2  0.00544789
     177.4  0.00543892
     177.6  0.00543187
     177.8  0.00548812
       178  0.00546295
     178.2  0.00543779
     178.4  0.00542974
     178.6  0.00539659
     178.8  0.00541309
       179  0.00543291
     179.2  0.00543101
     179.4    0.005432
     179.6  0.00545732
     179.8  0.00547517
       180  0.00550322
     180.2  0.00547897
     180.4  0.00543692
     180.6  0.00541418
     180.8  0.00541855
       181   0.0054357
     181.2  0.00541043
     181.4  0.00541061
     181.6  0.00542198
     181.8  0.00542163
       182  0.00543395
     182.2  0.00545505
     182.4  0.00542595
     182.6  0.00544335
     182.8  0.00544738
       183   0.0054272
     183.2  0.00541199
     183.4  0.00544187
     183.6   0.0054313
     183.8  0.00542099
       184  0.00540536
     184.2  0.00542996
     184.4  0.00547565
     184.6  0.00545607
     184.8  0.00539428
       185  0.00538825
     185.2  0.00543557
     185.4  0.00545799
     185.6  0.00543196
     185.8  0.00539204
       186  0.00541749
     186.2  0.00546442
     186.4  0.00544383
     186.6  0.00545523
     186.8  0.00541094
       187  0.00541484
     187.2  0.00544894
     187.4  0.00542602
     187.6  0.00544789
     187.8  0.00543026
       188  0.00542865
     188.2  0.00543973
     188.4  0.00545321
     188.6  0.00544364
     188.8  0.00543983
       189   0.0054525
     189.2  0.00545432
     189.4  0.00542666
     189.6  0.00542159
     189.8  0.00544752
       190  0.00547358
     190.2  0.00546434
     190.4   0.0054465
     190.6  0.00543319
     190.8  0.00544789
       191  0.00545829
     191.2  0.00541527
     191.4   0.0054097
     191.6  0.00541984
     191.8  0.00542348
       192  0.00542935
     192.2  0.00542032
     192.4  0.00543178
     192.6  0.00543631
     192.8  0.00542246
       193  0.00543965
     193.2  0.00545003
     193.4    0.005477
     193.6  0.00543935
     193.8  0.00542916
       194  0.00539256
     194.2  0.00540898
     194.4  0.00545098
     194.6  0.00544408
     194.8  0.00543643
       195  0.00544233
     195.2  0.00543947
     195.4  0.00542418
     195.6  0.00541447
     195.8  0.00541376
       196  0.00545548
     196.2  0.00548673
     196.4  0.00542505
     196.6   0.0054606
     196.8  0.00545612
       197  0.00541771
     197.2   0.0054401
     197.4  0.00544312
     197.6  0.00544683
     197.8  0.00545581
       198  0.00545417
     198.2  0.00544608
     198.4  0.00543714
     198.6  0.00539033
     198.8  0.00540454
       199  0.00544396
     199.2   0.0054643
     199.4  0.00546315
     199.6   0.0054798
     199.8  0.00548644
       200  0.00547114
     200.2  0.00545321
     200.4  0.00541801
     200.6   0.0053985
     200.8  0.00542183
       201  0.00543944
     201.2  0.00547023
     201.4   0.0054505
     201.6  0.00544361
     201.8  0.00545023
       202  0.00546224
     202.2  0.00545234
     202.4   0.0054274
     202.6  0.00543518
     202.8  0.00542127
       203  0.00543108
     203.2  0.00543193
     203.4   0.0054546
     203.6  0.00545113
     203.8  0.00547499
       204  0.00545252
     204.2  0.00544382
     204.4  0.00544645
     204.6  0.00542598
     204.8  0.00539134
       205  0.00541928
     205.2  0.00545626
     205.4   0.0054458
     205.6  0.00543902
     205.8  0.00544097
       206  0.00549103
     206.2  0.00549997
     206.4  0.00542748
     206.6  0.00546422
     206.8  0.00542637
       207   0.0054161
     207.2  0.00543812
     207.4  0.00543578
     207.6  0.00542293
     207.8   0.0054364
       208  0.00546239
     208.2  0.00545187
     208.4  0.00546266
     208.6  0.00542706
     208.8  0.00543471
       209  0.00545717
     209.2  0.00548284
     209.4  0.00548523
     209.6  0.00545834
     209.8  0.00545535
       210  0.00545652
     210.2  0.00545143
     210.4  0.00544214
     210.6  0.00541353
     210.8  0.00542833
       211  0.00545845
     211.2  0.00546601
     211.4  0.00545801
     211.6  0.00545022
     211.8  0.00544222
       212  0.00544287
     212.2  0.00544088
     212.4  0.00543385
     212.6  0.00545004
     212.8  0.00545346
       213  0.00542638
     213.2  0.00542542
     213.4  0.00547398
     213.6  0.00546506
     213.8  0.00550546
       214  0.00548447
     214.2  0.00545024
     214.4  0.00543205
     214.6  0.00542902
     214.8  0.00541261
       215  0.00540971
     215.2  0.00545749
     215.4  0.00549749
     215.6  0.00545075
     215.8  0.00541015
       216  0.00545641
     216.2   0.0054804
     216.4  0.00543885
     216.6   0.0054672
     216.8  0.00543727
       217  0.00544451
     217.2  0.00545577
     217.4  0.00542232
     217.6  0.00545023
     217.8  0.00546393
       218  0.00542476
     218.2  0.00543043
     218.4  0.00544615
     218.6   0.0054334
     218.8  0.00545708
       219  0.00547809
     219.2  0.00548027
     219.4   0.0054907
     219.6  0.00545319
     219.8  0.00545189
       220  0.00545506
     220.2  0.00544574
     220.4  0.00545617
     220.6  0.00545709
     220.8  0.00545904
       221  0.00545455
     221.2   0.0054803
     221.4  0.00548642
     221.6  0.00545414
     221.8  0.00542601
       222  0.00544273
     222.2  0.00541654
     222.4  0.00540092
     222.6  0.00543099
     222.8  0.00546765
       223  0.00549786
     223.2  0.00545943
     223.4  0.00544409
     223.6  0.00544207
     223.8  0.00546956
       224  0.00545689
     224.2  0.00544703
     224.4  0.00545736
     224.6   0.0054487
     224.8  0.00542849
       225  0.00544117
     225.2  0.00542976
     225.4  0.00541434
     225.6  0.00544582
     225.8  0.00544206
       226  0.00547518
     226.2  0.00549448
     226.4  0.00548046
     226.6  0.00548964
     226.8  0.00545874
       227  0.00541429
     227.2  0.00542809
     227.4  0.00542823
     227.6  0.00542655
     227.8  0.00545355
       228   0.0054778
     228.2  0.00548592
     228.4  0.00548375
     228.6  0.00545974
     228.8  0.00548861
       229  0.00548938
     229.2  0.00544679
     229.4  0.00544434
     229.6  0.00543068
     229.8  0.00545808
       230  0.00548884
     230.2  0.00550908
     230.4  0.00549008
     230.6  0.00549306
     230.8  0.00548093
       231  0.00546227
     231.2  0.00543687
     231.4  0.00544944
     231.6  0.00547007
     231.8  0.00544972
       232  0.00545986
     232.2  0.00545838
     232.4   0.0054559
     232.6  0.00547645
     232.8  0.00547089
       233  0.00547525
     233.2  0.00544337
     233.4  0.00544222
     233.6  0.00541794
     233.8  0.00546028
       234  0.00546021
     234.2  0.00545296
     234.4  0.00546382
     234.6  0.00544707
     234.8  0.00542612
       235  0.00542398
     235.2  0.00546317
     235.4   0.0054612
     235.6  0.00546249
     235.8  0.00545479
       236  0.00548337
     236.2  0.00549218
     236.4  0.00544997
     236.6  0.00548136
     236.8  0.00545738
       237  0.00543797
     237.2  0.00543668
     237.4  0.00542111
     237.6  0.00545993
     237.8  0.00548065
       238  0.00546515
     238.2   0.0054673
     238.4  0.00550189
     238.6  0.00547325
     238.8  0.00545653
       239  0.00544793
     239.2  0.00549543
     239.4  0.00547763
     239.6  0.00546539
     239.8  0.00548499
       240  0.00550682
     240.2  0.00550856
     240.4  0.00549799
     240.6   0.0054338
     240.8  0.00543864
       241  0.00548169
     241.2  0.00546734
     241.4  0.00545593
     241.6  0.00545709
     241.8  0.00545714
       242  0.00547399
     242.2  0.00548624
     242.4  0.00545049
     242.6  0.00545205
     242.8  0.00545831
       243  0.00544962
     243.2  0.00545995
     243.4  0.00546289
     243.6  0.00543835
     243.8  0.00543088
       244  0.00544991
     244.2  0.00547341
     244.4  0.00549466
     244.6  0.00546941
     244.8  0.00542933
       245  0.00541134
     245.2  0.00544288
     245.4  0.00546446
     245.6  0.00546823
     245.8  0.00544858
       246  0.00545629
     246.2  0.00549353
     246.4  0.00547455
     246.6  0.00548372
     246.8  0.00543662
       247  0.00543585
     247.2  0.00544891
     247.4  0.00542407
     247.6  0.00545259
     247.8   0.0055181
       248  0.00552004
     248.2  0.00547138
     248.4  0.00548303
     248.6  0.00547961
     248.8  0.00545845
       249  0.00544749
     249.2  0.00546898
     249.4   0.0054699
     249.6  0.00546754
     249.8  0.00547401
       250  0.00551911
     250.2  0.00550579
     250.4   0.0054608
     250.6  0.00545863
     250.8  0.00548448
       251  0.00548287
     251.2  0.00546103
     251.4  0.00544341
     251.6  0.00546212
     251.8  0.00545322
       252  0.00545935
     252.2  0.00546554
     252.4  0.00546539
     252.6  0.00548064
     252.8  0.00547168
       253  0.00547339
     253.2  0.00546105
     253.4  0.00544106
     253.6  0.00542397
     253.8  0.00546204
       254  0.00548227
     254.2   0.0054898
     254.4  0.00549692
     254.6  0.00545725
     254.8  0.00541785
       255  0.00545047
     255.2  0.00547123
     255.4  0.00549138
     255.6  0.00548517
     255.8  0.00543533
       256  0.00545921
     256.2   0.0054598
     256.4  0.00543065
     256.6  0.00546621
     256.8  0.00548589
       257  0.00547754
     257.2  0.00545986
     257.4  0.00547321
     257.6  0.00547918
     257.8  0.00547116
       258  0.00544597
     258.2  0.00545194
     258.4  0.00547886
     258.6  0.00545002
     258.8  0.00547097
       259  0.00550927
     259.2  0.00551653
     259.4  0.00551656
     259.6  0.00547122
     259.8  0.00545621
       260   0.0054896
     260.2  0.00549415
     260.4  0.00545363
     260.6   0.0054373
     260.8  0.00546003
       261  0.00545471
     261.2  0.00548768
     261.4  0.00552334
     261.6  0.00551359
     261.8  0.00548045
       262  0.00548228
     262.2  0.00547714
     262.4  0.00543251
     262.6  0.00545436
     262.8  0.00544686
       263  0.00546579
     263.2  0.00549063
     263.4  0.00547678
     263.6  0.00547026
     263.8  0.00550608
       264  0.00545723
     264.2  0.00548288
     264.4  0.00551331
     264.6  0.00543666
     264.8  0.00541415
       265  0.00544013
     265.2  0.00548471
     265.4  0.00548806
     265.6  0.00546152
     265.8  0.00547217
       266  0.00547657
     266.2  0.00551489
     266.4  0.00546329
     266.6  0.00546683
     266.8  0.00547487
       267   0.0054853
     267.2  0.00549621
     267.4  0.00548001
     267.6  0.00545126
     267.8  0.00545421
       268  0.00547624
     268.2  0.00548962
     268.4  0.00550372
     268.6  0.00548085
     268.8  0.00546351
       269   0.0054839
     269.2  0.00550909
     269.4  0.00549338
     269.6  0.00545959
     269.8  0.00549186
       270  0.00551864
     270.2  0.00553009
     270.4  0.00551391
     270.6  0.00546864
     270.8  0.00545314
       271  0.00547539
     271.2  0.00547798
     271.4  0.00547362
     271.6  0.00549291
     271.8  0.00548569
       272  0.00547061
     272.2  0.00546304
     272.4  0.00546684
     272.6  0.00548862
     272.8  0.00548023
       273  0.00550456
     273.2  0.00548289
     273.4  0.00547787
     273.6  0.00546576
     273.8   0.0054993
       274  0.00545739
     274.2  0.00545927
     274.4  0.00549426
     274.6  0.00550621
     274.8  0.00547306
       275  0.00544888
     275.2  0.00544292
     275.4  0.00549855
     275.6  0.00549932
     275.8  0.00549356
       276  0.00549193
     276.2   0.0055129
     276.4  0.00547613
     276.6  0.00549385
     276.8  0.00545638
       277  0.00547562
     277.2  0.00550701
     277.4  0.00546674
     277.6  0.00546534
     277.8  0.00545594
       278  0.00545883
     278.2  0.00547252
     278.4   0.0055061
     278.6  0.00549946
     278.8   0.0054822
       279  0.00550592
     279.2    0.005524
     279.4  0.00545698
     279.6  0.00543471
     279.8  0.00545128
       280  0.00551423
     280.2  0.00553198
     280.4  0.00550874
     280.6  0.00544912
     280.8  0.00544737
       281  0.00550074
     281.2  0.00548332
     281.4  0.00549858
     281.6   0.0055195
     281.8  0.00548908
       282  0.00549176
     282.2  0.00550576
     282.4   0.0054648
     282.6  0.00543941
     282.8  0.00544584
       283   0.0054893
     283.2  0.00547897
     283.4  0.00547406
     283.6  0.00548448
     283.8  0.00552302
       284  0.00547823
     284.2  0.00545483
     284.4  0.00546657
     284.6  0.00547191
     284.8  0.00546741
       285  0.00544124
     285.2  0.00547957
     285.4  0.00549336
     285.6  0.00549211
     285.8  0.00548733
       286  0.00549149
     286.2  0.00550441
     286.4  0.00546291
     286.6  0.00550548
     286.8  0.00548603
       287  0.00547341
     287.2  0.00546276
     287.4  0.00547402
     287.6  0.00547935
     287.8  0.00547299
       288  0.00545367
     288.2  0.00548813
     288.4  0.00551514
     288.6  0.00550194
     288.8  0.00548075
       289  0.00546869
     289.2  0.00549713
     289.4   0.0054839
     289.6  0.00546026
     289.8  0.00546679
       290  0.00549612
     290.2  0.00551582
     290.4  0.00551692
     290.6  0.00548684
     290.8  0.00550109
       291  0.00549106
     291.2  0.00548377
     291.4  0.00544895
     291.6  0.00544159
     291.8  0.00547475
       292  0.00552339
     292.2  0.00550494
     292.4  0.00548127
     292.6  0.00547271
     292.8  0.00547753
       293  0.00547186
     293.2  0.00546156
     293.4  0.00548759
     293.6  0.00546205
     293.8  0.00547509
       294  0.00547149
     294.2  0.00550657
     294.4  0.00552376
     294.6  0.00548898
     294.8  0.00542311
       295  0.00542237
     295.2  0.00549311
     295.4  0.00550626
     295.6  0.00546353
     295.8  0.00544457
       296  0.00545955
     296.2  0.00550955
     296.4  0.00551819
     296.6  0.00550861
     296.8  0.00543997
       297  0.00541541
     297.2  0.00548425
     297.4  0.00551978
     297.6  0.00552106
     297.8  0.00551667
       298  0.00549076
     298.2   0.0054892
     298.4  0.00546592
     298.6  0.00546669
     298.8  0.00549785
       299  0.00551474
     299.2  0.00549936
     299.4  0.00547599
     299.6  0.00546704
     299.8  0.00550761
       300  0.00552541
     300.2  0.00551128
     300.4  0.00548882
     300.6  0.00548035
     300.8  0.00548144
       301   0.0054729
     301.2  0.00546498
     301.4  0.00545318
     301.6  0.00551178
     301.8  0.00549931
       302  0.00549621
     302.2  0.00550637
     302.4  0.00548094
     302.6  0.00547261
     302.8  0.00548543
       303    0.005488
     303.2  0.00547734
     303.4   0.0054967
     303.6  0.00547488
     303.8  0.00551436
       304  0.00548206
     304.2  0.00547576
     304.4  0.00551349
     304.6  0.00546709
     304.8  0.00543325
       305  0.00547123
     305.2  0.00551336
     305.4  0.00548246
     305.6  0.00543638
     305.8  0.00541143
       306  0.00547315
     306.2    0.005544
     306.4  0.00548717
     306.6  0.00550817
     306.8  0.00547222
       307  0.00546834
     307.2  0.00547916
     307.4  0.00547926
     307.6   0.0054691
     307.8  0.00551071
       308  0.00548961
     308.2  0.00549512
     308.4  0.00552873
     308.6  0.00547272
     308.8  0.00547718
       309   0.0055111
     309.2  0.00549525
     309.4  0.00550187
     309.6  0.00549191
     309.8  0.00549136
       310  0.00552878
     310.2  0.00547291
     310.4  0.00543264
     310.6  0.00547345
     310.8  0.00555185
       311  0.00552099
     311.2  0.00548273
     311.4  0.00547705
     311.6  0.00548277
     311.8  0.00549542
       312  0.00551463
     312.2   0.0054927
     312.4  0.00544741
     312.6  0.00545416
     312.8  0.00546634
       313  0.00548051
     313.2  0.00546949
     313.4  0.00547269
     313.6  0.00546801
     313.8  0.00550783
       314  0.00547811
     314.2  0.00548223
     314.4  0.00550488
     314.6  0.00549422
     314.8  0.00543988
       315  0.00546221
     315.2  0.00549832
     315.4  0.00553866
     315.6  0.00550294
     315.8  0.00545815
       316  0.00547312
     316.2  0.00549203
     316.4   0.0054619
     316.6  0.00554195
     316.8  0.00550717
       317  0.00545812
     317.2  0.00547564
     317.4  0.00547936
     317.6  0.00548133
     317.8   0.0055207
       318  0.00551093
     318.2  0.00549389
     318.4  0.00552949
     318.6  0.00551477
     318.8  0.00548751
       319  0.00548138
     319.2  0.00550331
     319.4  0.00551153
     319.6  0.00549738
     319.8  0.00550554
       320  0.00551719
     320.2  0.00550644
     320.4    0.005472
     320.6  0.00546083
     320.8  0.00550643
       321  0.00553007
     321.2  0.00548467
     321.4  0.00549783
     321.6  0.00552079
     321.8   0.0054648
       322  0.00546374
     322.2  0.00546088
     322.4  0.00545833
     322.6  0.00551881
     322.8  0.00551157
       323  0.00548435
     323.2  0.00547923
     323.4  0.00551894
     323.6  0.00551233
     323.8  0.00552195
       324  0.00545044
     324.2  0.00546369
     324.4  0.00551499
     324.6  0.00550605
     324.8  0.00545194
       325  0.00545986
     325.2   0.0054942
     325.4  0.00549795
     325.6  0.00551161
     325.8  0.00548489
       326  0.00552035
     326.2  0.00553484
     326.4  0.00548036
     326.6  0.00548489
     326.8  0.00546609
       327  0.00545999
     327.2  0.00552798
     327.4  0.00554527
     327.6  0.00551896
     327.8  0.00550184
       328  0.00547289
     328.2  0.00544975
     328.4  0.00548226
     328.6  0.00549145
     328.8  0.00551256
       329    0.005517
     329.2  0.00551994
     329.4  0.00551313
     329.6  0.00549383
     329.8  0.00550595
       330  0.00553004
     330.2  0.00551502
     330.4  0.00547286
     330.6  0.00545394
     330.8  0.00548549
       331  0.00552774
     331.2  0.00552513
     331.4  0.00552493
     331.6  0.00554871
     331.8   0.0055138
       332  0.00549212
     332.2  0.00546195
     332.4  0.00540729
     332.6  0.00545313
     332.8  0.00549673
       333   0.0054958
     333.2  0.00547362
     333.4   0.0055127
     333.6  0.00552795
     333.8  0.00553682
       334  0.00547095
     334.2  0.00545046
     334.4  0.00550526
     334.6  0.00549074
     334.8   0.0054428
       335  0.00547543
     335.2  0.00549804
     335.4  0.00552728
     335.6  0.00549675
     335.8  0.00546635
       336  0.00550815
     336.2  0.00551155
     336.4  0.00549729
     336.6  0.00552551
     336.8  0.00548238
       337  0.00548015
     337.2  0.00553771
     337.4   0.0055378
     337.6  0.00548773
     337.8  0.00548835
       338  0.00550274
     338.2  0.00550105
     338.4  0.00550712
     338.6  0.00549472
     338.8   0.0054739
       339  0.00547213
     339.2  0.00550023
     339.4  0.00551711
     339.6  0.00552983
     339.8  0.00553186
       340  0.00554594
     340.2  0.00551243
     340.4  0.00548912
     340.6  0.00549891
     340.8  0.00549516
       341  0.00548321
     341.2  0.00546524
     341.4  0.00548264
     341.6  0.00554258
     341.8    0.005533
       342  0.00548879
     342.2  0.00549839
     342.4  0.00548417
     342.6  0.00549942
     342.8  0.00552362
       343  0.00549958
     343.2   0.0054864
     343.4  0.00550655
     343.6  0.00546084
     343.8  0.00547025
       344  0.00548539
     344.2  0.00551724
     344.4   0.0055575
     344.6  0.00553842
     344.8    0.005485
       345  0.00545109
     345.2  0.00548191
     345.4  0.00551617
     345.6  0.00549619
     345.8  0.00545319
       346  0.00548167
     346.2  0.00550193
     346.4   0.0054841
     346.6  0.00554123
     346.8  0.00553915
       347  0.00551469
     347.2  0.00551994
     347.4  0.00548715
     347.6    0.005468
     347.8  0.00552513
       348  0.00551363
     348.2  0.00549518
     348.4  0.00547923
     348.6  0.00548685
     348.8  0.00553725
       349  0.00556513
     349.2  0.00552218
     349.4  0.00548595
     349.6  0.00549589
     349.8  0.00555361
       350  0.00555344
     350.2  0.00547315
     350.4  0.00550114
     350.6  0.00550885
     350.8  0.00549791
       351  0.00553462
     351.2  0.00551288
     351.4  0.00550352
     351.6  0.00552419
     351.8  0.00549197
       352  0.00551467
     352.2   0.0055168
     352.4  0.00548767
     352.6  0.00551133
     352.8  0.00548197
       353  0.00549979
     353.2  0.00547235
     353.4  0.00550029
     353.6  0.00549739
     353.8  0.00551522
       354  0.00550174
     354.2  0.00552049
     354.4  0.00553421
     354.6  0.00549244
     354.8  0.00546443
       355  0.00547531
     355.2  0.00549519
     355.4  0.00553477
     355.6  0.00553757
     355.8  0.00549155
       356  0.00553042
     356.2  0.00553333
     356.4  0.00548897
     356.6  0.00549396
     356.8  0.00549425
       357  0.00550331
     357.2  0.00552799
     357.4  0.00550751
     357.6  0.00549765
     357.8  0.00553179
       358  0.00549887
     358.2  0.00548549
     358.4  0.00552563
     358.6  0.00550933
     358.8  0.00553396
       359  0.00553724
     359.2  0.00550172
     359.4  0.00551316
     359.6  0.00551466
     359.8  0.00550731
       360  0.00552545
     360.2  0.00552667
     360.4  0.00551965
     360.6  0.00553913
     360.8  0.00557048
       361  0.00553349
     361.2  0.00549441
     361.4  0.00549314
     361.6  0.00548271
     361.8  0.00546916
       362  0.00551364
     362.2  0.00555247
     362.4  0.00553434
     362.6  0.00555188
     362.8  0.00555636
       363  0.00553645
     363.2  0.00548877
     363.4  0.00547463
     363.6  0.00545916
     363.8  0.00550247
       364  0.00547976
     364.2  0.00549185
     364.4  0.00551757
     364.6  0.00552293
     364.8  0.00551624
       365  0.00553591
     365.2  0.00552442
     365.4   0.0055094
     365.6   0.0054694
     365.8  0.00547486
       366  0.00550835
     366.2  0.00555212
     366.4  0.00552902
     366.6  0.00553776
     366.8  0.00549274
       367  0.00550228
     367.2  0.00556611
     367.4  0.00555808
     367.6  0.00552051
     367.8  0.00551861
       368  0.00547772
     368.2  0.00549053
     368.4  0.00552053
     368.6  0.00551197
     368.8  0.00553092
       369  0.00555032
     369.2  0.00551294
     369.4   0.0055173
     369.6  0.00552608
     369.8   0.0055473
       370  0.00557005
     370.2  0.00555878
     370.4   0.0055212
     370.6  0.00549943
     370.8  0.00553208
       371  0.00552325
     371.2  0.00547923
     371.4  0.00549595
     371.6  0.00555379
     371.8  0.00554725
       372  0.00553173
     372.2  0.00553427
     372.4   0.0055139
     372.6  0.00552135
     372.8  0.00549889
       373   0.0054967
     373.2  0.00549444
     373.4  0.00554615
     373.6  0.00551966
     373.8  0.00550989
       374  0.00549797
     374.2   0.0055249
     374.4  0.00554102
     374.6  0.00549954
     374.8  0.00548804
       375   0.0054955
     375.2  0.00550154
     375.4  0.00553132
     375.6  0.00554712
     375.8  0.00550832
       376  0.00551103
     376.2  0.00553645
     376.4  0.00554027
     376.6  0.00555046
     376.8  0.00553781
       377  0.00552857
     377.2  0.00554146
     377.4  0.00553182
     377.6   0.0055017
     377.8   0.0055419
       378  0.00550496
     378.2  0.00548739
     378.4  0.00550787
     378.6  0.00549245
     378.8  0.00553037
       379   0.0055715
     379.2  0.00555531
     379.4  0.00556081
     379.6  0.00549414
     379.8  0.00547734
       380  0.00557037
     380.2  0.00553132
     380.4  0.00550425
     380.6  0.00553081
     380.8  0.00551769
       381  0.00553184
     381.2  0.00552834
     381.4  0.00552946
     381.6  0.00554588
     381.8  0.00549845
       382  0.00551773
     382.2  0.00555624
     382.4  0.00551258
     382.6  0.00552273
     382.8  0.00552174
       383  0.00554782
     383.2  0.00554043
     383.4  0.00551102
     383.6  0.00546112
     383.8  0.00552538
       384  0.00552354
     384.2  0.00551015
     384.4  0.00553642
     384.6  0.00553217
     384.8  0.00547559
       385  0.00548536
     385.2   0.0055655
     385.4   0.0055851
     385.6  0.00552015
     385.8  0.00546045
       386  0.00546932
     386.2  0.00557778
     386.4   0.0055931
     386.6  0.00558217
     386.8  0.00553255
       387  0.00550032
     387.2  0.00552481
     387.4  0.00553479
     387.6  0.00552857
     387.8   0.0055419
       388  0.00551423
     388.2   0.0055315
     388.4  0.00555027
     388.6   0.0055184
     388.8  0.00557069
       389  0.00555755
     389.2  0.00555508
     389.4  0.00555282
     389.6  0.00552538
     389.8  0.00552586
       390  0.00552356
     390.2   0.0054976
     390.4  0.00548237
     390.6  0.00551422
     390.8  0.00554268
       391   0.0055265
     391.2  0.00551872
     391.4  0.00558454
     391.6  0.00559111
     391.8  0.00554285
       392  0.00551981
     392.2  0.00551049
     392.4   0.0054704
     392.6  0.00548272
     392.8  0.00552641
       393  0.00553403
     393.2  0.00551668
     393.4  0.00556777
     393.6  0.00554882
     393.8  0.00559691
       394  0.00556455
     394.2  0.00555639
     394.4   0.0055424
     394.6   0.0054695
     394.8  0.00544034
       395  0.00544775
     395.2  0.00549736
     395.4   0.0055328
     395.6  0.00554382
     395.8  0.00553114
       396  0.00556392
     396.2  0.00562847
     396.4  0.00560175
     396.6  0.00557311
     396.8  0.00554223
       397  0.00549479
     397.2  0.00548293
     397.4  0.00548915
     397.6  0.00549208
     397.8  0.00552671
       398  0.00552515
     398.2   0.0055906
     398.4  0.00561173
     398.6  0.00556677
     398.8  0.00552892
       399  0.00551462
     399.2  0.00551653
     399.4  0.00552124
     399.6  0.00550059
     399.8   0.0054981
       400  0.00555344
     400.2   0.0055957
     400.4  0.00559134
     400.6  0.00557567
     400.8  0.00556426
       401   0.0055511
     401.2  0.00554674
     401.4  0.00553748
     401.6  0.00554598
     401.8  0.00550362
       402  0.00552164
     402.2   0.0055475
     402.4  0.00551994
     402.6  0.00554916
     402.8  0.00556615
       403   0.0055721
     403.2  0.00554606
     403.4  0.00556731
     403.6  0.00553786
     403.8  0.00554225
       404  0.00553059
     404.2  0.00555323
     404.4  0.00555828
     404.6  0.00551708
     404.8  0.00549463
       405  0.00549381
     405.2  0.00558101
     405.4  0.00555873
     405.6  0.00553899
     405.8  0.00553346
       406  0.00551862
     406.2  0.00555495
     406.4   0.0055526
     406.6  0.00558461
     406.8  0.00555693
       407    0.005521
     407.2  0.00554953
     407.4  0.00554725
     407.6  0.00551762
     407.8  0.00553789
       408  0.00558236
     408.2  0.00557874
     408.4  0.00556246
     408.6  0.00553585
     408.8  0.00555314
       409  0.00555775
     409.2  0.00555237
     409.4  0.00553788
     409.6  0.00553476
     409.8  0.00556149
       410   0.0055786
     410.2  0.00558717
     410.4  0.00554757
     410.6  0.00553129
     410.8  0.00554634
       411  0.00554995
     411.2  0.00555312
     411.4  0.00558604
     411.6  0.00556593
     411.8  0.00550498
       412  0.00549083
     412.2  0.00554196
     412.4  0.00553702
     412.6  0.00555735
     412.8  0.00557849
       413  0.00558034
     413.2  0.00553985
     413.4  0.00554649
     413.6  0.00553169
     413.8  0.00553426
       414  0.00553371
     414.2  0.00553066
     414.4  0.00557582
     414.6  0.00553268
     414.8  0.00549291
       415  0.00555803
     415.2  0.00555675
     415.4  0.00552249
     415.6  0.00552509
     415.8  0.00554376
       416  0.00556568
     416.2   0.0056205
     416.4  0.00558073
     416.6  0.00558118
     416.8  0.00555052
       417  0.00551367
     417.2  0.00552252
     417.4  0.00552423
     417.6  0.00553287
     417.8  0.00554856
       418  0.00554587
     418.2   0.0055727
     418.4  0.00559212
     418.6    0.005584
     418.8  0.00558443
       419  0.00557032
     419.2  0.00556391
     419.4  0.00554817
     419.6  0.00551367
     419.8  0.00554287
       420  0.00559473
     420.2  0.00555995
     420.4  0.00552495
     420.6   0.0055795
     420.8   0.0056438
       421  0.00562541
     421.2  0.00555775
     421.4  0.00552409
     421.6  0.00555435
     421.8  0.00554808
       422  0.00551781
     422.2   0.0055166
     422.4  0.00551394
     422.6  0.00558476
     422.8  0.00560674
       423  0.00560656
     423.2  0.00553017
     423.4  0.00551894
     423.6  0.00551572
     423.8  0.00556336
       424  0.00558273
     424.2  0.00558286
     424.4   0.0055823
     424.6  0.00554623
     424.8   0.0055227
       425  0.00553705
     425.2  0.00553981
     425.4  0.00556586
     425.6  0.00553517
     425.8  0.00550816
       426  0.00556464
     426.2  0.00561307
     426.4  0.00556454
     426.6  0.00554583
     426.8   0.0055066
       427  0.00548945
     427.2  0.00554765
     427.4  0.00556444
     427.6   0.0055326
     427.8  0.00556124
       428    0.005573
     428.2  0.00557789
     428.4  0.00559894
     428.6  0.00554619
     428.8  0.00557004
       429  0.00556858
     429.2  0.00557119
     429.4  0.00552244
     429.6   0.0054643
     429.8  0.00552321
       430  0.00560081
     430.2  0.00559639
     430.4  0.00556061
     430.6  0.00558964
     430.8   0.0056302
       431  0.00559171
     431.2  0.00554352
     431.4  0.00550049
     431.6  0.00552981
     431.8  0.00549504
       432  0.00550774
     432.2  0.00553639
     432.4  0.00552777
     432.6  0.00558465
     432.8  0.00558789
       433  0.00555231
     433.2  0.00551921
     433.4  0.00557299
     433.6  0.00556637
     433.8  0.00555771
       434  0.00551195
     434.2  0.00552894
     434.4  0.00559843
     434.6  0.00554769
     434.8  0.00549968
       435  0.00551068
     435.2  0.00551395
     435.4  0.00553967
     435.6  0.00555206
     435.8  0.00556635
       436  0.00558777
     436.2  0.00561802
     436.4  0.00557098
     436.6   0.0055712
     436.8  0.00556443
       437  0.00554924
     437.2  0.00553305
     437.4  0.00551709
     437.6  0.00550786
     437.8  0.00549405
       438  0.00553051
     438.2  0.00559632
     438.4  0.00557925
     438.6  0.00553544
     438.8  0.00556405
       439  0.00560498
     439.2  0.00558678
     439.4  0.00555718
     439.6  0.00553603
     439.8  0.00553378
       440  0.00558231
     440.2  0.00558373
     440.4   0.0055659
     440.6  0.00554196
     440.8  0.00556521
       441  0.00560321
     441.2  0.00557177
     441.4  0.00550532
     441.6  0.00557667
     441.8  0.00557379
       442  0.00553747
     442.2  0.00556298
     442.4  0.00554908
     442.6  0.00553887
     442.8  0.00554312
       443  0.00556932
     443.2  0.00554009
     443.4  0.00558474
     443.6  0.00557904
     443.8  0.00557775
       444   0.0055489
     444.2  0.00555401
     444.4  0.00559521
     444.6  0.00554448
     444.8  0.00550461
       445  0.00552809
     445.2  0.00553522
     445.4  0.00555619
     445.6  0.00556774
     445.8  0.00556168
       446  0.00560893
     446.2  0.00564959
     446.4  0.00557392
     446.6  0.00557142
     446.8  0.00555011
       447  0.00549149
     447.2   0.0055785
     447.4  0.00557072
     447.6  0.00552388
     447.8  0.00554432
       448   0.0055661
     448.2  0.00559961
     448.4  0.00562329
     448.6  0.00557174
     448.8  0.00557957
       449  0.00561344
     449.2  0.00557717
     449.4  0.00556034
     449.6  0.00554307
     449.8  0.00552944
       450  0.00556862
     450.2  0.00560414
     450.4  0.00561178
     450.6   0.0055903
     450.8  0.00558187
       451  0.00555245
     451.2  0.00554473
     451.4   0.0055373
     451.6  0.00556012
     451.8  0.00552403
       452   0.0055467
     452.2  0.00559507
     452.4  0.00557787
     452.6  0.00558987
     452.8  0.00557045
       453   0.0055589
     453.2  0.00553224
     453.4  0.00553919
     453.6   0.0055217
     453.8  0.00557155
       454  0.00555661
     454.2  0.00553743
     454.4  0.00560508
     454.6   0.0055701
     454.8  0.00552463
       455  0.00554587
     455.2  0.00560023
     455.4  0.00556924
     455.6  0.00555603
     455.8  0.00555693
       456  0.00554783
     456.2  0.00556885
     456.4   0.0055264
     456.6  0.00554549
     456.8  0.00556113
       457  0.00554834
     457.2  0.00557759
     457.4  0.00558287
     457.6  0.00555016
     457.8  0.00553956
       458  0.00554591
     458.2    0.005588
     458.4  0.00559143
     458.6   0.0055395
     458.8  0.00557946
       459  0.00559551
     459.2  0.00557418
     459.4  0.00558523
     459.6  0.00556847
     459.8  0.00555961
       460  0.00560646
     460.2  0.00561302
     460.4  0.00560295
     460.6  0.00556956
     460.8  0.00558053
       461  0.00557393
     461.2  0.00556183
     461.4  0.00554284
     461.6  0.00556498
     461.8  0.00558519
       462  0.00558691
     462.2  0.00555514
     462.4  0.00550769
     462.6  0.00555126
     462.8  0.00558929
       463  0.00558732
     463.2  0.00554617
     463.4   0.0055778
     463.6  0.00553758
     463.8  0.00554353
       464  0.00556041
     464.2  0.00553325
     464.4  0.00556652
     464.6  0.00554548
     464.8  0.00548521
       465  0.00552215
     465.2  0.00558954
     465.4  0.00562241
     465.6  0.00560082
     465.8  0.00556283
       466  0.00557053
     466.2   0.0055627
     466.4  0.00552061
     466.6  0.00553317
     466.8  0.00550697
       467  0.00553009
     467.2  0.00558558
     467.4  0.00561346
     467.6  0.00564358
     467.8  0.00560226
       468  0.00554888
     468.2   0.0055595
     468.4  0.00557639
     468.6  0.00554446
     468.8  0.00555973
       469   0.0055495
     469.2  0.00557377
     469.4  0.00561528
     469.6  0.00559808
     469.8  0.00557748
       470  0.00559102
     470.2  0.00557495
     470.4  0.00558225
     470.6  0.00556324
     470.8  0.00560788
       471  0.00557473
     471.2  0.00553085
     471.4  0.00557551
     471.6  0.00560277
     471.8  0.00558095
       472   0.0055814
     472.2  0.00558844
     472.4  0.00555752
     472.6  0.00556675
     472.8  0.00554929
       473  0.00557394
     473.2   0.0055466
     473.4  0.00553833
     473.6  0.00554956
     473.8  0.00557991
       474  0.00558258
     474.2  0.00554087
     474.4  0.00558708
     474.6  0.00561502
     474.8  0.00552783
       475  0.00549084
     475.2  0.00553944
     475.4   0.0056015
     475.6   0.0056067
     475.8  0.00556572
       476  0.00554397
     476.2  0.00556498
     476.4  0.00555288
     476.6  0.00558383
     476.8  0.00555745
       477  0.00558136
     477.2  0.00561999
     477.4  0.00559323
     477.6  0.00555037
     477.8  0.00556862
       478  0.00554796
     478.2  0.00555668
     478.4  0.00555465
     478.6  0.00550263
     478.8  0.00550142
       479  0.00556968
     479.2  0.00562745
     479.4  0.00566874
     479.6  0.00561246
     479.8  0.00555829
       480   0.0055975
     480.2   0.0055968
     480.4   0.0055746
     480.6  0.00554711
     480.8  0.00556051
       481  0.00555184
     481.2  0.00554034
     481.4  0.00557049
     481.6  0.00564554
     481.8  0.00562272
       482  0.00558624
     482.2  0.00561208
     482.4  0.00554557
     482.6  0.00557386
     482.8  0.00559645
       483  0.00557143
     483.2  0.00552634
     483.4  0.00557693
     483.6  0.00557341
     483.8  0.00560729
       484   0.0055801
     484.2  0.00558021
     484.4  0.00559036
     484.6  0.00558387
     484.8  0.00553441
       485  0.00551973
     485.2  0.00556799
     485.4  0.00558238
     485.6  0.00556555
     485.8  0.00554632
       486  0.00560273
     486.2  0.00567325
     486.4  0.00563586
     486.6   0.0056177
     486.8  0.00556547
       487  0.00551315
     487.2  0.00558836
     487.4  0.00559185
     487.6  0.00553058
     487.8  0.00558145
       488  0.00559129
     488.2  0.00561424
     488.4  0.00562032
     488.6  0.00559703
     488.8  0.00558166
       489  0.00554154
     489.2  0.00555182
     489.4  0.00558903
     489.6  0.00554222
     489.8  0.00556299
       490   0.0056004
     490.2  0.00558102
     490.4  0.00557826
     490.6  0.00556632
     490.8  0.00560142
       491  0.00558051
     491.2  0.00554601
     491.4  0.00556541
     491.6  0.00562663
     491.8  0.00560891
       492  0.00558731
     492.2  0.00555597
     492.4   0.0055442
     492.6  0.00559214
     492.8  0.00554304
       493  0.00555055
     493.2  0.00556212
     493.4   0.0056097
     493.6   0.0056009
     493.8  0.00562669
       494  0.00557649
     494.2  0.00556572
     494.4  0.00559577
     494.6  0.00554777
     494.8  0.00551084
       495  0.00552334
     495.2  0.00556041
     495.4  0.00560761
     495.6  0.00560688
     495.8  0.00554786
       496  0.00557339
     496.2  0.00565148
     496.4  0.00558968
     496.6  0.00558912
     496.8   0.0055867
       497  0.00556045
     497.2  0.00557561
     497.4  0.00556379
     497.6  0.00554396
     497.8  0.00556711
       498   0.0055771
     498.2   0.0055817
     498.4  0.00561589
     498.6  0.00560875
     498.8  0.00560178
       499  0.00555512
     499.2  0.00558914
     499.4  0.00559399
     499.6  0.00553774
     499.8  0.00554711
       500  0.00560664
     500.2  0.00558308
     500.4  0.00563253
     500.6  0.00562666
     500.8  0.00560364
       501  0.00559863
     501.2  0.00557623
     501.4  0.00556088
     501.6  0.00557827
     501.8  0.00557322
       502  0.00554258
     502.2  0.00557455
     502.4   0.0055396
     502.6  0.00560963
     502.8  0.00566709
       503  0.00568484
     503.2  0.00561395
     503.4  0.00554285
     503.6  0.00554496
     503.8  0.00558221
       504  0.00556681
     504.2  0.00553189
     504.4  0.00555805
     504.6  0.00557056
     504.8  0.00556226
       505  0.00561083
     505.2  0.00564609
     505.4   0.0056154
     505.6   0.0055872
     505.8  0.00559778
       506  0.00558596
     506.2  0.00560603
     506.4  0.00556911
     506.6  0.00554977
     506.8  0.00553745
       507  0.00555261
     507.2  0.00563678
     507.4  0.00561962
     507.6   0.0056058
     507.8   0.0056388
       508   0.0056103
     508.2  0.00558132
     508.4   0.0055872
     508.6  0.00556904
     508.8  0.00556844
       509  0.00556418
     509.2  0.00557116
     509.4  0.00564283
     509.6  0.00564411
     509.8  0.00559284
       510  0.00560184
     510.2  0.00560616
     510.4  0.00559727
     510.6  0.00557567
     510.8  0.00560576
       511  0.00560181
     511.2  0.00556001
     511.4  0.00557461
     511.6  0.00566757
     511.8  0.00562161
       512  0.00557749
     512.2  0.00559067
     512.4  0.00554477
     512.6  0.00559682
     512.8  0.00558199
       513  0.00559902
     513.2  0.00559851
     513.4  0.00559596
     513.6  0.00554521
     513.8   0.0055623
       514  0.00557567
     514.2  0.00561532
     514.4  0.00562578
     514.6  0.00562886
     514.8  0.00562828
       515  0.00560489
     515.2  0.00557651
     515.4  0.00555896
     515.6   0.0055635
     515.8  0.00558435
       516  0.00558808
     516.2  0.00562155
     516.4  0.00557979
     516.6  0.00563869
     516.8  0.00565932
       517  0.00562462
     517.2   0.0056347
     517.4  0.00558203
     517.6  0.00555064
     517.8  0.00556803
       518  0.00559051
     518.2   0.0055834
     518.4  0.00559843
     518.6  0.00557475
     518.8  0.00556598
       519   0.0056032
     519.2  0.00565778
     519.4   0.0056588
     519.6  0.00558051
     519.8  0.00556805
       520  0.00562613
     520.2  0.00557843
     520.4  0.00557017
     520.6  0.00557736
     520.8  0.00560618
       521  0.00559712
     521.2  0.00558986
     521.4  0.00561176
     521.6  0.00563529
     521.8  0.00561609
       522  0.00559823
     522.2   0.0055793
     522.4  0.00551186
     522.6  0.00557848
     522.8  0.00560592
       523  0.00562239
     523.2  0.00563056
     523.4   0.0056318
     523.6  0.00558863
     523.8   0.0056037
       524  0.00560309
     524.2  0.00557739
     524.4   0.0055994
     524.6  0.00559729
     524.8  0.00557673
       525  0.00559173
     525.2   0.0055996
     525.4  0.00557941
     525.6  0.00557669
     525.8  0.00556557
       526  0.00562266
     526.2  0.00569033
     526.4  0.00564271
     526.6  0.00560457
     526.8  0.00558438
       527  0.00559553
     527.2  0.00561058
     527.4  0.00560595
     527.6  0.00556918
     527.8  0.00558617
       528  0.00557228
     528.2  0.00558201
     528.4  0.00564073
     528.6  0.00559039
     528.8  0.00560541
       529  0.00566084
     529.2  0.00565423
     529.4  0.00564085
     529.6  0.00561824
     529.8  0.00559303
       530  0.00557029
     530.2  0.00553773
     530.4   0.0055525
     530.6  0.00559198
     530.8  0.00565386
       531  0.00565236
     531.2  0.00564032
     531.4  0.00561504
     531.6  0.00563202
     531.8  0.00556924
       532  0.00557707
     532.2  0.00563695
     532.4  0.00559343
     532.6  0.00558039
     532.8  0.00558936
       533   0.0056072
     533.2  0.00561782
     533.4   0.0056182
     533.6  0.00555348
     533.8  0.00558466
       534  0.00559076
     534.2   0.0055936
     534.4  0.00564342
     534.6  0.00560634
     534.8  0.00554848
       535  0.00555903
     535.2  0.00561841
     535.4  0.00561017
     535.6  0.00563445
     535.8  0.00561398
       536  0.00561511
     536.2  0.00565091
     536.4  0.00561076
     536.6  0.00561627
     536.8  0.00558183
       537  0.00557236
     537.2  0.00561401
     537.4  0.00564134
     537.6  0.00562494
     537.8  0.00563249
       538  0.00561215
     538.2  0.00554783
     538.4  0.00554862
     538.6  0.00558888
     538.8  0.00561853
       539  0.00562711
     539.2  0.00564511
     539.4  0.00566079
     539.6  0.00562256
     539.8  0.00556619
       540  0.00558981
     540.2  0.00557055
     540.4  0.00556238
     540.6  0.00560106
     540.8  0.00564131
       541  0.00561111
     541.2  0.00561834
     541.4  0.00562387
     541.6  0.00561831
     541.8  0.00559752
       542  0.00555377
     542.2  0.00553863
     542.4  0.00558519
     542.6  0.00562265
     542.8  0.00565106
       543  0.00563417
     543.2  0.00559106
     543.4  0.00564105
     543.6   0.0056167
     543.8  0.00561308
       544  0.00554108
     544.2  0.00556233
     544.4  0.00555547
     544.6   0.0055306
     544.8  0.00558467
       545  0.00560133
     545.2  0.00563408
     545.4   0.0056221
     545.6  0.00561715
     545.8  0.00561778
       546  0.00561725
     546.2  0.00561758
     546.4  0.00558124
     546.6  0.00564454
     546.8  0.00563517
       547  0.00558897
     547.2   0.0056047
     547.4  0.00558735
     547.6  0.00553755
     547.8  0.00558669
       548  0.00561089
     548.2  0.00560687
     548.4  0.00562605
     548.6  0.00559315
     548.8  0.00559564
       549  0.00561279
     549.2  0.00559762
     549.4  0.00562095
     549.6  0.00563539
     549.8  0.00555159
       550  0.00558215
     550.2  0.00562037
     550.4  0.00561019
     550.6  0.00562864
     550.8   0.0056603
       551  0.00563774
     551.2  0.00561014
     551.4  0.00558109
     551.6  0.00557088
     551.8  0.00556456
       552  0.00556304
     552.2   0.0056255
     552.4  0.00559568
     552.6  0.00561337
     552.8  0.00562285
       553  0.00562659
     553.2  0.00559968
     553.4  0.00561158
     553.6   0.0055946
     553.8  0.00558488
       554  0.00556001
     554.2   0.0055587
     554.4  0.00558735
     554.6  0.00561335
     554.8  0.00558855
       555  0.00560273
     555.2  0.00560955
     555.4  0.00565278
     555.6  0.00563776
     555.8   0.0056034
       556  0.00561519
     556.2  0.00562222
     556.4  0.00556482
     556.6  0.00560156
     556.8  0.00558401
       557  0.00556807
     557.2  0.00562967
     557.4  0.00560829
     557.6  0.00558818
     557.8  0.00565347
       558  0.00564293
     558.2  0.00563903
     558.4  0.00560343
     558.6  0.00556665
     558.8  0.00555522
       559  0.00555314
     559.2  0.00560887
     559.4  0.00562104
     559.6  0.00556374
     559.8  0.00555506
       560  0.00563274
     560.2  0.00565658
     560.4  0.00565195
     560.6  0.00561538
     560.8  0.00564377
       561   0.0055876
     561.2  0.00558806
     561.4  0.00563368
     561.6  0.00565438
     561.8  0.00560243
       562  0.00558507
     562.2  0.00559607
     562.4  0.00555336
     562.6  0.00561231
     562.8  0.00564344
       563  0.00562693
     563.2  0.00554862
     563.4  0.00559413
     563.6  0.00563212
     563.8   0.0056329
       564  0.00562029
     564.2  0.00561658
     564.4  0.00560144
     564.6  0.00556799
     564.8  0.00555514
       565  0.00558546
     565.2  0.00562889
     565.4  0.00562222
     565.6  0.00560218
     565.8  0.00559994
       566  0.00562758
     566.2  0.00565616
     566.4  0.00563724
     566.6  0.00561226
     566.8  0.00559793
       567  0.00562039
     567.2  0.00565851
     567.4  0.00561934
     567.6  0.00555394
     567.8  0.00559272
       568  0.00558714
     568.2  0.00556919
     568.4  0.00561433
     568.6  0.00556143
     568.8  0.00557789
       569  0.00561939
     569.2  0.00562115
     569.4  0.00565309
     569.6  0.00562981
     569.8  0.00559339
       570  0.00560956
     570.2  0.00560074
     570.4  0.00561617
     570.6  0.00560679
     570.8  0.00562388
       571  0.00560758
     571.2  0.00560421
     571.4  0.00562077
     571.6   0.0056568
     571.8  0.00561024
       572  0.00556536
     572.2  0.00560773
     572.4  0.00558891
     572.6  0.00564304
     572.8  0.00560911
       573  0.00559604
     573.2  0.00559561
     573.4  0.00561706
     573.6   0.0055896
     573.8  0.00560507
       574  0.00558341
     574.2  0.00560251
     574.4  0.00567066
     574.6  0.00563308
     574.8  0.00554905
       575   0.0055675
     575.2   0.0056177
     575.4  0.00563933
     575.6  0.00564734
     575.8  0.00559997
       576  0.00561885
     576.2  0.00564903
     576.4  0.00558142
     576.6  0.00557639
     576.8  0.00559299
       577  0.00561979
     577.2  0.00565906
     577.4  0.00561966
     577.6  0.00560459
     577.8  0.00562621
       578  0.00560584
     578.2  0.00559879
     578.4  0.00562201
     578.6  0.00558065
     578.8  0.00556527
       579  0.00559564
     579.2  0.00562471
     579.4  0.00566496
     579.6  0.00560549
     579.8  0.00556156
       580  0.00565497
     580.2  0.00562537
     580.4  0.00558984
     580.6  0.00556271
     580.8  0.00561968
       581  0.00564631
     581.2  0.00558844
     581.4  0.00557767
     581.6  0.00561525
     581.8  0.00560792
       582  0.00560829
     582.2  0.00563497
     582.4  0.00555283
     582.6  0.00557341
     582.8  0.00560059
       583  0.00562918
     583.2  0.00564057
     583.4  0.00564536
     583.6  0.00559897
     583.8  0.00557945
       584  0.00555501
     584.2  0.00555678
     584.4  0.00557691
     584.6  0.00556417
     584.8  0.00560379
       585  0.00564055
     585.2  0.00565099
     585.4  0.00565257
     585.6  0.00562328
     585.8  0.00557538
       586  0.00560926
     586.2  0.00562643
     586.4  0.00555168
     586.6    0.005583
     586.8  0.00556613
       587  0.00557662
     587.2  0.00562533
     587.4   0.0056075
     587.6  0.00555723
     587.8  0.00561637
       588   0.0055831
     588.2  0.00557066
     588.4  0.00560632
     588.6  0.00559585
     588.8  0.00560014
       589  0.00558111
     589.2  0.00559912
     589.4  0.00562264
     589.6  0.00565657
     589.8  0.00560016
       590  0.00560483
     590.2  0.00559811
     590.4  0.00560426
     590.6  0.00565465
     590.8  0.00565236
       591  0.00560362
     591.2  0.00555809
     591.4  0.00558612
     591.6  0.00565629
     591.8  0.00562236
       592  0.00560816
     592.2   0.0056153
     592.4  0.00560357
     592.6  0.00563071
     592.8  0.00562185
       593  0.00558935
     593.2  0.00556684
     593.4   0.0056212
     593.6   0.0055853
     593.8  0.00560341
       594  0.00558206
     594.2  0.00555153
     594.4  0.00557606
     594.6  0.00559342
     594.8  0.00562592
       595  0.00565466
     595.2  0.00561274
     595.4  0.00559133
     595.6   0.0055788
     595.8  0.00554604
       596    0.005592
     596.2   0.0056433
     596.4  0.00560661
     596.6  0.00564134
     596.8  0.00565924
       597  0.00560896
     597.2  0.00562283
     597.4  0.00560353
     597.6  0.00555866
     597.8  0.00558808
       598  0.00559437
     598.2  0.00562464
     598.4   0.0056318
     598.6  0.00560031
     598.8  0.00560242
       599  0.00559309
     599.2  0.00560694
     599.4  0.00559259
     599.6  0.00559827
     599.8  0.00563443
       600  0.00563806
     600.2  0.00558389
     600.4  0.00562821
     600.6  0.00563131
     600.8   0.0055933
       601  0.00558152
     601.2  0.00555517
     601.4  0.00561157
     601.6  0.00565959
     601.8  0.00565864
       602  0.00561241
     602.2  0.00559388
     602.4  0.00556146
     602.6  0.00561911
     602.8  0.00561503
       603  0.00559811
     603.2  0.00556493
     603.4   0.0055574
     603.6  0.00555424
     603.8  0.00562641
       604  0.00560306
     604.2  0.00560701
     604.4  0.00563934
     604.6  0.00561779
     604.8  0.00557931
       605  0.00557994
     605.2  0.00562867
     605.4  0.00568643
     605.6  0.00562591
     605.8  0.00557563
       606  0.00562258
     606.2  0.00565619
     606.4  0.00557562
     606.6  0.00555121
     606.8  0.00556363
       607  0.00560347
     607.2  0.00563791
     607.4  0.00563941
     607.6  0.00562173
     607.8  0.00561112
       608  0.00558903
     608.2  0.00557255
     608.4  0.00557697
     608.6  0.00556232
     608.8  0.00561173
       609  0.00565658
     609.2  0.00564561
     609.4  0.00561672
     609.6  0.00562055
     609.8  0.00559796
       610  0.00560358
     610.2  0.00559575
     610.4  0.00555197
     610.6   0.0055741
     610.8  0.00568581
       611  0.00565879
     611.2  0.00559464
     611.4  0.00563429
     611.6  0.00566823
     611.8  0.00560864
       612  0.00556817
     612.2  0.00562635
     612.4  0.00560626
     612.6  0.00562749
     612.8  0.00562641
       613  0.00563659
     613.2  0.00557977
     613.4  0.00558603
     613.6  0.00565019
     613.8  0.00570398
       614  0.00563688
     614.2  0.00558353
     614.4  0.00559382
     614.6  0.00559787
     614.8  0.00555993
       615  0.00560248
     615.2  0.00567091
     615.4  0.00566326
     615.6  0.00560862
     615.8  0.00555794
       616  0.00560734
     616.2  0.00568119
     616.4  0.00559582
     616.6  0.00558683
     616.8  0.00562686
       617  0.00562574
     617.2  0.00563398
     617.4  0.00560029
     617.6   0.0056067
     617.8  0.00560782
       618  0.00559798
     618.2  0.00561232
     618.4  0.00563994
     618.6   0.0056256
     618.8  0.00560647
       619  0.00559626
     619.2  0.00562071
     619.4  0.00565934
     619.6  0.00564597
     619.8  0.00559724
       620  0.00565217
     620.2  0.00562544
     620.4  0.00560032
     620.6  0.00561061
     620.8  0.00564914
       621  0.00565199
     621.2  0.00560678
     621.4  0.00562441
     621.6  0.00564974
     621.8  0.00562345
       622   0.0055924
     622.2  0.00560191
     622.4  0.00561985
     622.6  0.00565938
     622.8  0.00565768
       623   0.0056443
     623.2  0.00561136
     623.4   0.0056194
     623.6  0.00554592
     623.8  0.00559501
       624  0.00558813
     624.2  0.00562583
     624.4  0.00566791
     624.6  0.00562732
     624.8  0.00560662
       625    0.005628
     625.2  0.00559637
     625.4  0.00555967
     625.6  0.00558799
     625.8  0.00560914
       626  0.00561154
     626.2  0.00563114
     626.4  0.00564063
     626.6  0.00569281
     626.8  0.00561642
       627  0.00557221
     627.2  0.00563616
     627.4  0.00562476
     627.6  0.00553996
     627.8  0.00552915
       628  0.00557877
     628.2  0.00561509
     628.4  0.00566341
     628.6  0.00565407
     628.8  0.00566382
       629  0.00567609
     629.2  0.00565335
     629.4  0.00564756
     629.6  0.00561366
     629.8  0.00554858
       630  0.00559556
     630.2  0.00566294
     630.4    0.005692
     630.6  0.00564697
     630.8  0.00560095
       631  0.00563445
     631.2  0.00563872
     631.4  0.00559243
     631.6  0.00561888
     631.8  0.00560126
       632   0.0056376
     632.2  0.00567017
     632.4  0.00564202
     632.6    0.005672
     632.8   0.0056271
       633  0.00562264
     633.2  0.00555253
     633.4  0.00557231
     633.6  0.00561329
     633.8  0.00569148
       634  0.00567468
     634.2  0.00563432
     634.4  0.00561062
     634.6  0.00561355
     634.8  0.00556368
       635  0.00559242
     635.2  0.00562807
     635.4  0.00566072
     635.6  0.00566541
     635.8  0.00558729
       636  0.00561117
     636.2  0.00567311
     636.4  0.00558508
     636.6  0.00557682
     636.8  0.00562142
       637  0.00558943
     637.2  0.00564488
     637.4   0.0056296
     637.6  0.00560224
     637.8  0.00564077
       638  0.00562138
     638.2  0.00561194
     638.4  0.00566881
     638.6  0.00565735
     638.8  0.00562267
       639  0.00562286
     639.2  0.00559844
     639.4  0.00563601
     639.6  0.00565138
     639.8  0.00559026
       640  0.00561765
     640.2  0.00561926
     640.4  0.00563885
     640.6  0.00566128
     640.8  0.00565356
       641  0.00563034
     641.2  0.00561483
     641.4  0.00560675
     641.6   0.0056222
     641.8  0.00564727
       642  0.00564989
     642.2  0.00565966
     642.4  0.00559071
     642.6  0.00562422
     642.8  0.00563555
       643  0.00566692
     643.2  0.00560612
     643.4  0.00565498
     643.6  0.00564653
     643.8  0.00566895
       644  0.00561437
     644.2  0.00561576
     644.4  0.00564946
     644.6  0.00564349
     644.8  0.00562604
       645  0.00562425
     645.2  0.00560188
     645.4   0.0056288
     645.6  0.00562698
     645.8  0.00561987
       646  0.00568381
     646.2  0.00571519
     646.4  0.00562382
     646.6   0.0056503
     646.8  0.00563646
       647  0.00555551
     647.2  0.00557289
     647.4  0.00558682
     647.6  0.00560886
     647.8   0.0056527
       648  0.00565921
     648.2  0.00564904
     648.4  0.00566869
     648.6  0.00563724
     648.8  0.00559935
       649  0.00554041
     649.2  0.00555802
     649.4  0.00568449
     649.6  0.00568402
     649.8  0.00559303
       650  0.00565858
     650.2  0.00569659
     650.4  0.00569997
     650.6  0.00560959
     650.8  0.00557307
       651  0.00559717
     651.2  0.00555375
     651.4  0.00558798
     651.6   0.0057073
     651.8  0.00565479
       652  0.00562358
     652.2  0.00564781
     652.4  0.00560476
     652.6  0.00562816
     652.8  0.00564847
       653   0.0056427
     653.2  0.00558859
     653.4  0.00562315
     653.6  0.00561059
     653.8  0.00571768
       654  0.00569587
     654.2  0.00563058
     654.4   0.0056281
     654.6  0.00566328
     654.8  0.00559523
       655  0.00559118
     655.2  0.00563256
     655.4  0.00565939
     655.6   0.0056581
     655.8  0.00563465
       656  0.00566074
     656.2  0.00570461
     656.4  0.00564105
     656.6  0.00562329
     656.8  0.00560034
       657  0.00559489
     657.2  0.00561138
     657.4   0.0056738
     657.6  0.00565413
     657.8  0.00563918
       658  0.00562829
     658.2  0.00561906
     658.4  0.00558237
     658.6  0.00556658
     658.8  0.00560821
       659  0.00562738
     659.2   0.0057119
     659.4   0.0057453
     659.6  0.00563186
     659.8  0.00558555
       660  0.00561873
     660.2  0.00556328
     660.4  0.00562977
     660.6  0.00569836
     660.8    0.005657
       661  0.00565601
     661.2  0.00564223
     661.4  0.00569243
     661.6  0.00570731
     661.8  0.00563139
       662  0.00562795
     662.2   0.0056314
     662.4  0.00556881
     662.6  0.00562917
     662.8  0.00567652
       663  0.00567319
     663.2  0.00557815
     663.4   0.0056208
     663.6  0.00565042
     663.8  0.00569132
       664  0.00565553
     664.2  0.00561427
     664.4  0.00563595
     664.6  0.00564138
     664.8  0.00560862
       665  0.00561024
     665.2  0.00561401
     665.4  0.00567789
     665.6   0.0056645
     665.8  0.00560711
       666  0.00564338
     666.2  0.00571679
     666.4  0.00565255
     666.6  0.00563852
     666.8  0.00561757
       667  0.00564062
     667.2  0.00562824
     667.4  0.00555769
     667.6  0.00556703
     667.8  0.00562245
       668    0.005637
     668.2  0.00562132
     668.4  0.00563546
     668.6  0.00567322
     668.8  0.00567793
       669  0.00567337
     669.2   0.0056218
     669.4  0.00562486
     669.6  0.00562076
     669.8  0.00558808
       670  0.00563416
     670.2  0.00565779
     670.4   0.0056465
     670.6  0.00560829
     670.8  0.00561832
       671  0.00570669
     671.2  0.00568623
     671.4  0.00566994
     671.6  0.00569119
     671.8  0.00562985
       672  0.00560191
     672.2  0.00563677
     672.4  0.00557714
     672.6  0.00559671
     672.8  0.00561456
       673  0.00568034
     673.2  0.00570034
     673.4  0.00568797
     673.6  0.00561902
     673.8  0.00566448
       674  0.00562837
     674.2   0.0056264
     674.4  0.00564247
     674.6   0.0056347
     674.8  0.00559901
       675  0.00563605
     675.2  0.00567574
     675.4   0.0056609
     675.6  0.00563392
     675.8  0.00562394
       676  0.00569266
     676.2  0.00570797
     676.4  0.00562407
     676.6  0.00562538
     676.8  0.00567927
       677  0.00565505
     677.2  0.00563916
     677.4  0.00560195
     677.6  0.00561699
     677.8   0.0056726
       678  0.00565943
     678.2  0.00568603
     678.4  0.00562399
     678.6   0.0055842
     678.8  0.00564978
       679  0.00564123
     679.2  0.00563569
     679.4  0.00564744
     679.6  0.00566046
     679.8  0.00562701
       680   0.0056513
     680.2  0.00566142
     680.4  0.00567117
     680.6  0.00567496
     680.8  0.00570168
       681  0.00565987
     681.2   0.0056154
     681.4  0.00563575
     681.6  0.00571314
     681.8  0.00564241
       682  0.00561253
     682.2  0.00563677
     682.4  0.00557208
     682.6   0.0056191
     682.8  0.00566558
       683  0.00570014
     683.2     0.00564
     683.4  0.00566725
     683.6  0.00564777
     683.8  0.00567154
       684  0.00566582
     684.2  0.00561585
     684.4  0.00562388
     684.6  0.00562611
     684.8   0.0056158
       685  0.00562821
     685.2  0.00569627
     685.4  0.00570271
     685.6   0.0056441
     685.8  0.00564268
       686   0.0056582
     686.2   0.0056439
     686.4  0.00561228
     686.6  0.00561377
     686.8  0.00564291
       687  0.00563052
     687.2  0.00568448
     687.4  0.00567857
     687.6  0.00565107
     687.8  0.00564432
       688   0.0056645
     688.2  0.00563332
     688.4  0.00557777
     688.6  0.00559983
     688.8  0.00565409
       689  0.00568847
     689.2  0.00567428
     689.4   0.0056808
     689.6  0.00564242
     689.8  0.00561535
       690  0.00570403
     690.2  0.00567149
     690.4  0.00563291
     690.6  0.00568254
     690.8  0.00572412
       691  0.00565627
     691.2  0.00561122
     691.4  0.00560817
     691.6  0.00569258
     691.8  0.00565427
       692  0.00563528
     692.2  0.00564876
     692.4  0.00558192
     692.6   0.0056883
     692.8  0.00568751
       693  0.00565357
     693.2  0.00566793
     693.4   0.0057082
     693.6  0.00564469
     693.8  0.00570424
       694  0.00563766
     694.2   0.0055748
     694.4  0.00561572
     694.6  0.00561215
     694.8  0.00561739
       695  0.00571715
     695.2  0.00575012
     695.4  0.00567233
     695.6  0.00566964
     695.8  0.00564282
       696   0.0056346
     696.2  0.00565531
     696.4  0.00562314
     696.6  0.00564093
     696.8  0.00564674
       697  0.00568008
     697.2  0.00568909
     697.4   0.0056961
     697.6  0.00565299
     697.8  0.00562414
       698  0.00561568
     698.2  0.00567803
     698.4  0.00567496
     698.6  0.00564692
     698.8  0.00562202
       699  0.00563033
     699.2  0.00561947
     699.4  0.00566162
     699.6  0.00570933
     699.8  0.00566395
       700  0.00567868
     700.2  0.00565779
     700.4  0.00567827
     700.6  0.00568667
     700.8   0.0056721
       701  0.00561274
     701.2  0.00558649
     701.4  0.00562849
     701.6   0.0056547
     701.8  0.00559847
       702  0.00559479
     702.2   0.0057081
     702.4  0.00570439
     702.6  0.00571643
     702.8  0.00561971
       703  0.00557885
     703.2  0.00560095
     703.4  0.00563185
     703.6  0.00557465
     703.8  0.00565775
       704  0.00565155
     704.2   0.0057146
     704.4  0.00572697
     704.6  0.00566571
     704.8   0.0056354
       705  0.00563079
     705.2  0.00567533
     705.4  0.00562859
     705.6  0.00560483
     705.8  0.00562147
       706  0.00566722
     706.2  0.00570975
     706.4  0.00570823
     706.6  0.00572259
     706.8   0.0056484
       707  0.00558186
     707.2  0.00571097
     707.4  0.00568815
     707.6  0.00563217
     707.8  0.00566307
       708  0.00565634
     708.2  0.00568052
     708.4  0.00566513
     708.6  0.00565257
     708.8  0.00568036
       709  0.00572295
     709.2  0.00565658
     709.4  0.00562034
     709.6  0.00566226
     709.8  0.00562424
       710  0.00565092
     710.2  0.00571195
     710.4  0.00568991
     710.6  0.00568193
     710.8  0.00571697
       711  0.00570236
     711.2  0.00566397
     711.4  0.00560971
     711.6  0.00564431
     711.8  0.00567969
       712  0.00562135
     712.2  0.00567741
     712.4  0.00567044
     712.6  0.00565142
     712.8  0.00565257
       713  0.00567249
     713.2  0.00564854
     713.4  0.00568686
     713.6  0.00568245
     713.8  0.00573254
       714  0.00564273
     714.2   0.0056705
     714.4  0.00567362
     714.6  0.00564707
     714.8  0.00563798
       715  0.00564203
     715.2  0.00573256
     715.4   0.0056751
     715.6  0.00563395
     715.8  0.00568463
       716  0.00568216
     716.2  0.00570288
     716.4  0.00564405
     716.6  0.00563359
     716.8  0.00564806
       717  0.00563696
     717.2  0.00569128
     717.4  0.00571204
     717.6  0.00571301
     717.8  0.00573023
       718  0.00565662
     718.2   0.0056536
     718.4  0.00562911
     718.6  0.00562067
     718.8  0.00564267
       719  0.00565053
     719.2  0.00566377
     719.4  0.00569033
     719.6  0.00570249
     719.8  0.00567588
       720  0.00574765
     720.2  0.00568568
     720.4  0.00564038
     720.6  0.00568085
     720.8  0.00571699
       721  0.00566825
     721.2  0.00564228
     721.4  0.00571675
     721.6  0.00572659
     721.8   0.0056699
       722  0.00568086
     722.2  0.00570443
     722.4  0.00565013
     722.6  0.00567053
     722.8  0.00565405
       723  0.00564678
     723.2   0.0056745
     723.4  0.00572577
     723.6  0.00565461
     723.8  0.00575039
       724  0.00571661
     724.2   0.0057206
     724.4  0.00571174
     724.6  0.00566654
     724.8  0.00568652
       725  0.00564526
     725.2  0.00566222
     725.4  0.00572697
     725.6  0.00573062
     725.8  0.00564946
       726  0.00564523
     726.2    0.005741
     726.4  0.00574937
     726.6  0.00575056
     726.8    0.005704
       727  0.00561571
     727.2  0.00568101
     727.4  0.00569625
     727.6  0.00566479
     727.8  0.00560071
       728  0.00566158
     728.2  0.00572166
     728.4  0.00574651
     728.6  0.00573823
     728.8  0.00570731
       729  0.00566291
     729.2  0.00563457
     729.4  0.00567676
     729.6  0.00573597
     729.8  0.00570436
       730  0.00569545
     730.2  0.00563277
     730.4  0.00565177
     730.6  0.00573786
     730.8  0.00574451
       731  0.00568019
     731.2  0.00562267
     731.4  0.00569374
     731.6  0.00573867
     731.8  0.00571599
       732  0.00565458
     732.2  0.00566584
     732.4  0.00565362
     732.6  0.00570779
     732.8  0.00569918
       733  0.00571997
     733.2  0.00572527
     733.4  0.00572468
     733.6  0.00566668
     733.8  0.00574578
       734  0.00570233
     734.2  0.00564409
     734.4  0.00564036
     734.6  0.00563048
     734.8  0.00561838
       735  0.00570191
     735.2  0.00577318
     735.4  0.00577364
     735.6   0.0057347
     735.8  0.00569474
       736  0.00568669
     736.2  0.00566494
     736.4  0.00564193
     736.6  0.00566625
     736.8     0.00566
       737  0.00566171
     737.2  0.00574697
     737.4  0.00577041
     737.6  0.00568825
     737.8  0.00571981
       738  0.00572875
     738.2  0.00566346
     738.4  0.00561639
     738.6  0.00565869
     738.8  0.00568831
       739  0.00571963
     739.2  0.00571688
     739.4  0.00572369
     739.6  0.00570234
     739.8  0.00567253
       740  0.00572877
     740.2  0.00569782
     740.4  0.00568004
     740.6  0.00564987
     740.8  0.00577221
       741  0.00576932
     741.2  0.00565407
     741.4  0.00561982
     741.6  0.00570406
     741.8  0.00574178
       742  0.00566547
     742.2  0.00567474
     742.4   0.0056537
     742.6  0.00572711
     742.8   0.0057028
       743  0.00567409
     743.2  0.00572973
     743.4  0.00570989
     743.6   0.0056242
     743.8  0.00570106
       744  0.00571245
     744.2  0.00571237
     744.4  0.00573031
     744.6   0.0056873
     744.8  0.00568676
       745  0.00573154
     745.2  0.00575322
     745.4  0.00570164
     745.6  0.00564467
     745.8  0.00563374
       746  0.00563255
     746.2   0.0056878
     746.4  0.00568634
     746.6  0.00574373
     746.8  0.00571526
       747  0.00569921
     747.2   0.0057209
     747.4  0.00567203
     747.6  0.00565631
     747.8  0.00567928
       748  0.00562367
     748.2   0.0056346
     748.4  0.00569039
     748.6  0.00571941
     748.8  0.00569863
       749  0.00569124
     749.2  0.00570995
     749.4  0.00570426
     749.6   0.0056927
     749.8  0.00570168
       750  0.00569816
     750.2  0.00562449
     750.4  0.00560178
     750.6  0.00562597
     750.8  0.00572558
       751  0.00580154
     751.2  0.00569715
     751.4  0.00568382
     751.6  0.00577262
     751.8  0.00577554
       752  0.00567297
     752.2   0.0057178
     752.4  0.00566084
     752.6  0.00562482
     752.8  0.00565683
       753  0.00570475
     753.2  0.00571574
     753.4  0.00576259
     753.6  0.00568938
     753.8  0.00570607
       754  0.00573612
     754.2  0.00569749
     754.4  0.00569227
     754.6  0.00569011
     754.8  0.00569089
       755  0.00564663
     755.2  0.00571378
     755.4    0.005727
     755.6  0.00570089
     755.8  0.00564487
       756  0.00566709
     756.2  0.00572566
     756.4   0.0057092
     756.6  0.00575569
     756.8  0.00569329
       757  0.00563435
     757.2  0.00570145
     757.4  0.00570728
     757.6  0.00568858
     757.8  0.00573156
       758  0.00567529
     758.2  0.00566354
     758.4  0.00570634
     758.6  0.00575418
     758.8  0.00575057
       759  0.00569668
     759.2  0.00566751
     759.4  0.00571288
     759.6  0.00572707
     759.8  0.00568052
       760  0.00571502
     760.2  0.00568571
     760.4   0.0056638
     760.6  0.00570037
     760.8  0.00573212
       761  0.00576028
     761.2   0.0057505
     761.4   0.0057176
     761.6  0.00572869
     761.8   0.0056986
       762  0.00566086
     762.2  0.00571545
     762.4    0.005648
     762.6  0.00570076
     762.8  0.00573593
       763  0.00569961
     763.2  0.00573666
     763.4  0.00578466
     763.6  0.00568766
     763.8  0.00575173
       764  0.00570869
     764.2  0.00566912
     764.4  0.00567177
     764.6  0.00571365
     764.8   0.0056619
       765  0.00565303
     765.2   0.0057117
     765.4  0.00576173
     765.6  0.00577499
     765.8  0.00573276
       766  0.00571184
     766.2  0.00572143
     766.4  0.00569583
     766.6  0.00569745
     766.8  0.00564743
       767  0.00561366
     767.2  0.00570123
     767.4   0.0057045
     767.6  0.00566676
     767.8  0.00567998
       768  0.00565655
     768.2  0.00568727
     768.4  0.00572099
     768.6  0.00576575
     768.8  0.00577077
       769  0.00571265
     769.2  0.00566895
     769.4  0.00567402
     769.6    0.005607
     769.8  0.00559929
       770  0.00573119
     770.2  0.00573456
     770.4  0.00575281
     770.6  0.00578012
     770.8  0.00574664
       771  0.00572899
     771.2  0.00567988
     771.4  0.00564586
     771.6  0.00565827
     771.8  0.00568483
       772  0.00569048
     772.2  0.00575732
     772.4  0.00566767
     772.6  0.00566242
     772.8  0.00570266
       773   0.0056926
     773.2  0.00567223
     773.4  0.00574813
     773.6  0.00566868
     773.8  0.00571899
       774  0.00570682
     774.2  0.00567531
     774.4  0.00568036
     774.6  0.00569219
     774.8  0.00571045
       775  0.00568424
     775.2  0.00571809
     775.4   0.0057498
     775.6  0.00567162
     775.8  0.00570175
       776  0.00569482
     776.2  0.00572817
     776.4  0.00573103
     776.6  0.00573573
     776.8  0.00568292
       777  0.00564722
     777.2  0.00563583
     777.4  0.00565943
     777.6  0.00563331
     777.8  0.00569774
       778   0.0057294
     778.2  0.00572011
     778.4  0.00570256
     778.6   0.0057206
     778.8  0.00569441
       779  0.00568453
     779.2  0.00570345
     779.4  0.00576854
     779.6  0.00571767
     779.8  0.00563045
       780  0.00568017
     780.2  0.00572003
     780.4  0.00578413
     780.6  0.00576282
     780.8  0.00573845
       781  0.00567715
     781.2  0.00569056
     781.4  0.00569573
     781.6  0.00569468
     781.8  0.00567356
       782  0.00569275
     782.2  0.00573616
     782.4  0.00567624
     782.6  0.00576496
     782.8  0.00574877
       783  0.00570734
     783.2  0.00569959
     783.4  0.00581851
     783.6  0.00576138
     783.8  0.00581566
       784  0.00576429
     784.2  0.00573239
     784.4  0.00564074
     784.6  0.00563739
     784.8  0.00562448
       785  0.00565938
     785.2  0.00578818
     785.4  0.00580698
     785.6  0.00578446
     785.8  0.00580878
       786   0.0057734
     786.2  0.00578741
     786.4  0.00562074
     786.6  0.00557817
     786.8  0.00564113
       787  0.00561999
     787.2  0.00567142
     787.4  0.00578421
     787.6  0.00579607
     787.8  0.00577397
       788  0.00573739
     788.2  0.00569648
     788.4   0.0056967
     788.6  0.00569597
     788.8   0.0056347
       789  0.00567436
     789.2  0.00569054
     789.4  0.00573593
     789.6  0.00574366
     789.8  0.00572998
       790  0.00582633
     790.2   0.0057845
     790.4   0.0057132
     790.6  0.00565421
     790.8  0.00569079
       791  0.00572041
     791.2  0.00574311
     791.4  0.00576976
     791.6  0.00573698
     791.8  0.00572701
       792  0.00576181
     792.2  0.00575453
     792.4   0.0056211
     792.6  0.00566346
     792.8   0.0056953
       793  0.00578117
     793.2  0.00579134
     793.4  0.00577401
     793.6  0.00571074
     793.8  0.00573668
       794  0.00568446
     794.2  0.00569624
     794.4  0.00572965
     794.6  0.00576479
     794.8  0.00573144
       795  0.00568753
     795.2  0.00572504
     795.4  0.00571039
     795.6  0.00566944
     795.8  0.00566156
       796  0.00566767
     796.2  0.00574027
     796.4    0.005755
     796.6  0.00576755
     796.8  0.00575289
       797  0.00570914
     797.2  0.00571988
     797.4  0.00573387
     797.6   0.0056452
     797.8  0.00568046
       798  0.00569059
     798.2  0.00564798
     798.4  0.00572803
     798.6  0.00573242
     798.8  0.00577663
       799  0.00580248
     799.2  0.00574271
     799.4  0.00574544
     799.6  0.00568631
     799.8  0.00564064
       800  0.00575918
     800.2  0.00573949
     800.4   0.0057244
     800.6  0.00567962
     800.8   0.0057373
       801  0.00579634
     801.2  0.00570899
     801.4  0.00564826
     801.6  0.00571891
     801.8  0.00574206
       802  0.00574142
     802.2  0.00574939
     802.4  0.00567323
     802.6  0.00573598
     802.8   0.0057145
       803  0.00572624
     803.2  0.00580133
     803.4   0.0058814
     803.6  0.00572997
     803.8   0.0057591
       804  0.00566298
     804.2   0.0056616
     804.4  0.00574816
     804.6  0.00573322
     804.8  0.00570571
       805  0.00574984
     805.2  0.00576993
     805.4  0.00584021
     805.6  0.00574367
     805.8  0.00565792
       806  0.00574347
     806.2  0.00576731
     806.4  0.00570981
     806.6  0.00572446
     806.8  0.00570529
       807  0.00569194
     807.2    0.005687
     807.4  0.00571822
     807.6  0.00565591
     807.8  0.00571792
       808  0.00567054
     808.2  0.00570898
     808.4  0.00575004
     808.6   0.0057529
     808.8  0.00573188
       809  0.00571277
     809.2  0.00570223
     809.4  0.00573184
     809.6  0.00574903
     809.8   0.0057008
       810  0.00575195
     810.2  0.00572016
     810.4   0.0056986
     810.6  0.00567071
     810.8  0.00569414
       811  0.00572014
     811.2  0.00567332
     811.4  0.00562294
     811.6  0.00565888
     811.8  0.00572294
       812  0.00577507
     812.2   0.0057879
     812.4  0.00568528
     812.6  0.00578194
     812.8  0.00575898
       813  0.00568173
     813.2   0.0056637
     813.4  0.00570578
     813.6  0.00566132
     813.8  0.00576023
       814  0.00570586
     814.2   0.0057102
     814.4  0.00570777
     814.6  0.00572901
     814.8  0.00569918
       815    0.005682
     815.2  0.00576232
     815.4  0.00580793
     815.6   0.0056866
     815.8  0.00567371
       816  0.00574728
     816.2  0.00580406
     816.4   0.0057197
     816.6   0.0056741
     816.8  0.00567577
       817  0.00565909
     817.2  0.00566046
     817.4  0.00573267
     817.6  0.00569628
     817.8  0.00574116
       818  0.00569063
     818.2  0.00567661
     818.4   0.0056928
     818.6  0.00572646
     818.8  0.00570851
       819  0.00569258
     819.2  0.00569136
     819.4  0.00575087
     819.6  0.00568985
     819.8   0.0056053
       820  0.00576561
     820.2  0.00582617
     820.4  0.00577741
     820.6  0.00571689
     820.8  0.00571802
       821  0.00580756
     821.2  0.00576876
     821.4  0.00564423
     821.6  0.00561883
     821.8  0.00566451
       822  0.00570105
     822.2  0.00577933
     822.4  0.00574123
     822.6  0.00578838
     822.8  0.00575613
       823  0.00576207
     823.2  0.00575566
     823.4  0.00571532
     823.6  0.00566884
     823.8  0.00572779
       824   0.0056919
     824.2  0.00568571
     824.4  0.00569715
     824.6  0.00573043
     824.8  0.00576832
       825  0.00570894
     825.2  0.00571896
     825.4  0.00580482
     825.6   0.0057967
     825.8  0.00568538
       826  0.00569671
     826.2  0.00571961
     826.4  0.00563561
     826.6  0.00567917
     826.8  0.00571233
       827  0.00574774
     827.2  0.00572369
     827.4  0.00576937
     827.6  0.00572784
     827.8  0.00574287
       828  0.00567062
     828.2  0.00567997
     828.4  0.00568757
     828.6  0.00571035
     828.8  0.00568136
       829   0.0056843
     829.2   0.0056575
     829.4  0.00572089
     829.6  0.00578903
     829.8  0.00576349
       830  0.00583637
     830.2  0.00580998
     830.4   0.0057211
     830.6  0.00561744
     830.8   0.0055333
       831  0.00564821
     831.2  0.00569995
     831.4  0.00576955
     831.6   0.0058592
     831.8   0.0058461
       832  0.00581899
     832.2  0.00586438
     832.4  0.00572271
     832.6  0.00574534
     832.8  0.00568711
       833  0.00572905
     833.2   0.0057292
     833.4  0.00572443
     833.6  0.00569055
     833.8  0.00580593
       834  0.00574182
     834.2  0.00574544
     834.4  0.00579818
     834.6   0.0058894
     834.8  0.00582158
       835  0.00568259
     835.2   0.0056532
     835.4  0.00569095
     835.6  0.00563571
     835.8  0.00565299
       836  0.00567067
     836.2  0.00574763
     836.4  0.00580303
     836.6  0.00590974
     836.8  0.00580635
       837  0.00572969
     837.2  0.00567588
     837.4  0.00572874
     837.6  0.00566656
     837.8  0.00563949
       838  0.00560175
     838.2  0.00576475
     838.4  0.00573602
     838.6    0.005765
     838.8  0.00573303
       839  0.00573416
     839.2  0.00578889
     839.4  0.00577556
     839.6  0.00574886
     839.8  0.00574248
       840  0.00577673
     840.2  0.00570922
     840.4  0.00571781
     840.6  0.00570146
     840.8  0.00567459
       841    0.005737
     841.2  0.00575859
     841.4  0.00576606
     841.6  0.00577047
     841.8  0.00573462
       842  0.00575879
     842.2  0.00575337
     842.4  0.00566631
     842.6  0.00572121
     842.8  0.00570267
       843  0.00573905
     843.2  0.00577333
     843.4  0.00581188
     843.6    0.005713
     843.8  0.00577034
       844  0.00579318
     844.2  0.00580422
     844.4  0.00572667
     844.6  0.00571702
     844.8  0.00569229
       845  0.00567924
     845.2  0.00578433
     845.4  0.00575045
     845.6  0.00567704
     845.8  0.00565894
       846   0.0056707
     846.2  0.00577034
     846.4  0.00577234
     846.6  0.00574583
     846.8  0.00569727
       847  0.00572689
     847.2  0.00569778
     847.4  0.00573625
     847.6  0.00569943
     847.8  0.00569234
       848  0.00567722
     848.2  0.00575749
     848.4  0.00579111
     848.6  0.00584027
     848.8  0.00572751
       849   0.0057022
     849.2  0.00571634
     849.4  0.00574204
     849.6    0.005748
     849.8  0.00565295
       850  0.00571751
     850.2   0.0057436
     850.4  0.00578489
     850.6  0.00577432
     850.8  0.00573647
       851  0.00575197
     851.2  0.00562974
     851.4  0.00572554
     851.6  0.00576121
     851.8    0.005735
       852  0.00569461
     852.2  0.00574648
     852.4   0.0056984
     852.6  0.00575969
     852.8  0.00583982
       853  0.00580009
     853.2  0.00576254
     853.4  0.00583004
     853.6  0.00577161
     853.8  0.00581706
       854  0.00570354
     854.2  0.00573283
     854.4  0.00566719
     854.6  0.00571639
     854.8  0.00574786
       855  0.00567427
     855.2  0.00567782
     855.4  0.00575601
     855.6  0.00571758
     855.8   0.0056715
       856  0.00571807
     856.2  0.00578505
     856.4  0.00567567
     856.6  0.00563085
     856.8  0.00565451
       857   0.0057543
     857.2  0.00576927
     857.4  0.00575117
     857.6  0.00562476
     857.8   0.0057362
       858  0.00575565
     858.2  0.00573566
     858.4  0.00577142
     858.6  0.00579373
     858.8  0.00571548
       859  0.00578646
     859.2   0.0058404
     859.4  0.00582593
     859.6  0.00576272
     859.8  0.00567476
       860  0.00575356
     860.2  0.00573366
     860.4  0.00570543
     860.6  0.00570492
     860.8  0.00576301
       861  0.00591012
     861.2  0.00578728
     861.4  0.00572797
     861.6  0.00581197
     861.8  0.00575304
       862  0.00568034
     862.2  0.00581144
     862.4  0.00568577
     862.6  0.00567613
     862.8  0.00573892
       863  0.00583728
     863.2  0.00588248
     863.4  0.00579732
     863.6  0.00570793
     863.8  0.00578883
       864  0.00574515
     864.2  0.00575487
     864.4  0.00571359
     864.6  0.00576045
     864.8  0.00566319
       865  0.00562173
     865.2  0.00572556
     865.4  0.00577342
     865.6  0.00571412
     865.8  0.00573719
       866  0.00574051
     866.2  0.00580463
     866.4   0.0058112
     866.6  0.00579013
     866.8  0.00562472
       867  0.00568993
     867.2  0.00572726
     867.4  0.00578741
     867.6  0.00567864
     867.8  0.00572663
       868  0.00566405
     868.2  0.00565888
     868.4  0.00572223
     868.6    0.005829
     868.8  0.00579009
       869  0.00577168
     869.2  0.00576081
     869.4  0.00581717
     869.6  0.00569271
     869.8  0.00564338
       870  0.00578605
     870.2  0.00575882
     870.4  0.00574852
     870.6  0.00571649
     870.8  0.00585678
       871  0.00588856
     871.2  0.00571578
     871.4  0.00574712
     871.6  0.00575109
     871.8  0.00566995
       872  0.00567317
     872.2  0.00578146
     872.4  0.00573431
     872.6   0.0057294
     872.8  0.00575648
       873  0.00577549
     873.2  0.00582257
     873.4  0.00587036
     873.6   0.0057496
     873.8  0.00572281
       874  0.00564618
     874.2  0.00567918
     874.4  0.00569999
     874.6  0.00576145
     874.8  0.00576294
       875   0.0057339
     875.2  0.00569209
     875.4  0.00573529
     875.6  0.00578056
     875.8  0.00575808
       876  0.00570625
     876.2  0.00579232
     876.4  0.00569947
     876.6  0.00566451
     876.8  0.00576663
       877  0.00574487
     877.2  0.00570706
     877.4  0.00577808
     877.6  0.00561745
     877.8  0.00570009
       878  0.00572869
     878.2  0.00577014
     878.4  0.00578382
     878.6  0.00581788
     878.8  0.00572837
       879  0.00571717
     879.2   0.0057181
     879.4  0.00580441
     879.6  0.00577639
     879.8  0.00574175
       880  0.00581555
     880.2  0.00574523
     880.4  0.00571884
     880.6  0.00570203
     880.8  0.00576312
       881  0.00576885
     881.2  0.00563366
     881.4   0.0057491
     881.6  0.00587641
     881.8  0.00583013
       882  0.00580678
     882.2  0.00574793
     882.4  0.00572808
     882.6  0.00572297
     882.8  0.00569008
       883  0.00567986
     883.2  0.00574624
     883.4  0.00589633
     883.6  0.00577345
     883.8  0.00579836
       884  0.00569448
     884.2   0.0057834
     884.4  0.00577788
     884.6  0.00577545
     884.8  0.00576819
       885  0.00560235
     885.2  0.00563994
     885.4   0.0057695
     885.6  0.00575204
     885.8  0.00572305
       886  0.00572665
     886.2  0.00575313
     886.4  0.00571021
     886.6  0.00571175
     886.8  0.00568624
       887  0.00569198
     887.2  0.00569658
     887.4  0.00579367
     887.6  0.00570436
     887.8  0.00573494
       888  0.00573849
     888.2  0.00577343
     888.4  0.00576457
     888.6   0.0058241
     888.8  0.00574092
       889  0.00576915
     889.2   0.0057278
     889.4  0.00580198
     889.6  0.00578547
     889.8  0.00574308
       890  0.00590255
     890.2  0.00577806
     890.4  0.00569408
     890.6  0.00570238
     890.8  0.00580846
       891  0.00585895
     891.2  0.00585983
     891.4  0.00592399
     891.6  0.00589211
     891.8   0.0057673
       892     0.00572
     892.2  0.00574466
     892.4   0.0057582
     892.6   0.0057677
     892.8  0.00582686
       893  0.00584594
     893.2  0.00581642
     893.4   0.0058138
     893.6  0.00568565
     893.8  0.00574889
       894  0.00576996
     894.2   0.0058361
     894.4  0.00575175
     894.6    0.005744
     894.8  0.00573566
       895  0.00570316
     895.2  0.00577426
     895.4  0.00583516
     895.6  0.00573092
     895.8  0.00568989
       896  0.00573139
     896.2  0.00581738
     896.4  0.00574541
     896.6  0.00574138
     896.8  0.00572458
       897  0.00574478
     897.2  0.00572444
     897.4  0.00571859
     897.6  0.00567056
     897.8  0.00578483
       898  0.00582578
     898.2  0.00586542
     898.4  0.00572916
     898.6  0.00579107
     898.8  0.00577244
       899  0.00579658
     899.2  0.00578519
     899.4  0.00574664
     899.6  0.00569883
     899.8  0.00571526
       900  0.00585516
     900.2   0.0057856
     900.4  0.00571146
     900.6  0.00569691
     900.8  0.00584188
       901  0.00584147
     901.2  0.00575205
     901.4  0.00576764
     901.6  0.00581504
     901.8  0.00575444
       902  0.00574706
     902.2  0.00579679
     902.4  0.00574056
     902.6  0.00584679
     902.8  0.00595077
       903  0.00592288
     903.2  0.00591054
     903.4  0.00579505
     903.6  0.00564889
     903.8  0.00575083
       904  0.00565453
     904.2  0.00584116
     904.4  0.00585982
     904.6  0.00582652
     904.8  0.00573499
       905  0.00566995
     905.2  0.00572545
     905.4  0.00579272
     905.6  0.00588807
     905.8  0.00579288
       906  0.00569952
     906.2  0.00587615
     906.4   0.0058187
     906.6  0.00569867
     906.8  0.00560015
       907  0.00570115
     907.2  0.00573131
     907.4  0.00576325
     907.6  0.00572537
     907.8  0.00581174
       908  0.00584013
     908.2  0.00582277
     908.4  0.00583459
     908.6  0.00576877
     908.8  0.00571755
       909  0.00571242
     909.2  0.00571677
     909.4  0.00581466
     909.6  0.00581317
     909.8  0.00573137
       910  0.00585391
     910.2   0.0058916
     910.4  0.00590408
     910.6  0.00586212
     910.8  0.00587492
       911  0.00590179
     911.2  0.00576514
     911.4  0.00572762
     911.6  0.00571853
     911.8  0.00574043
       912  0.00598911
     912.2  0.00606164
     912.4  0.00591652
     912.6  0.00585252
     912.8  0.00585154
       913  0.00576554
     913.2  0.00577697
     913.4  0.00585029
     913.6  0.00575895
     913.8  0.00576725
       914  0.00574145
     914.2  0.00591678
     914.4  0.00595188
     914.6  0.00588131
     914.8  0.00578836
       915   0.0057539
     915.2  0.00583383
     915.4  0.00581172
     915.6  0.00577376
     915.8  0.00572366
       916  0.00572603
     916.2  0.00587997
     916.4  0.00586383
     916.6  0.00588437
     916.8  0.00572901
       917  0.00570166
     917.2  0.00568151
     917.4  0.00590257
     917.6   0.0058978
     917.8  0.00584802
       918  0.00582038
     918.2  0.00585153
     918.4  0.00585656
     918.6   0.0058662
     918.8  0.00574451
       919   0.0057802
     919.2  0.00581412
     919.4  0.00573777
     919.6  0.00574523
     919.8  0.00576606
       920  0.00596408
     920.2  0.00594311
     920.4  0.00584806
     920.6  0.00577118
     920.8  0.00580594
       921   0.0059265
     921.2  0.00579504
     921.4  0.00576002
     921.6  0.00591494
     921.8  0.00589257
       922  0.00600757
     922.2  0.00605924
     922.4  0.00575832
     922.6  0.00568175
     922.8  0.00581002
       923  0.00582553
     923.2  0.00581344
     923.4  0.00585554
     923.6  0.00581744
     923.8  0.00588533
       924  0.00580346
     924.2  0.00593082
     924.4  0.00587964
     924.6  0.00586652
     924.8  0.00584715
       925  0.00592733
     925.2  0.00597535
     925.4  0.00589319
     925.6   0.0057977
     925.8  0.00571641
       926  0.00566839
     926.2  0.00577373
     926.4   0.0058016
     926.6   0.0059119
     926.8  0.00590557
       927  0.00593608
     927.2  0.00582636
     927.4  0.00578864
     927.6  0.00573838
     927.8  0.00577654
       928  0.00578048
     928.2  0.00589908
     928.4  0.00589914
     928.6  0.00590101
     928.8  0.00579807
       929  0.00591937
     929.2   0.0059437
     929.4  0.00583447
     929.6  0.00582348
     929.8  0.00576188
       930  0.00593642
     930.2  0.00585334
     930.4  0.00585247
     930.6  0.00578757
     930.8  0.00578934
       931  0.00583572
     931.2  0.00573397
     931.4  0.00580488
     931.6  0.00587064
     931.8  0.00585923
       932  0.00595111
     932.2  0.00593665
     932.4  0.00569193
     932.6   0.0058254
     932.8  0.00594144
       933  0.00579394
     933.2  0.00580905
     933.4  0.00585462
     933.6  0.00574283
     933.8  0.00576842
       934  0.00565924
     934.2  0.00577414
     934.4   0.0059722
     934.6  0.00598611
     934.8  0.00593455
       935  0.00588308
     935.2  0.00585117
     935.4  0.00579033
     935.6  0.00581229
     935.8  0.00583507
       936  0.00565915
     936.2  0.00564191
     936.4  0.00578742
     936.6  0.00592262
     936.8    0.005871
       937   0.0059047
     937.2  0.00576318
     937.4  0.00579988
     937.6  0.00581306
     937.8  0.00590888
       938  0.00582432
     938.2  0.00577335
     938.4  0.00573294
     938.6  0.00591087
     938.8   0.0058878
       939  0.00598832
     939.2  0.00609713
     939.4  0.00589032
     939.6  0.00572154
     939.8  0.00567416
       940  0.00593176
     940.2  0.00590947
     940.4  0.00576382
     940.6  0.00574108
     940.8  0.00578687
       941  0.00596814
     941.2  0.00589742
     941.4  0.00576284
     941.6  0.00572619
     941.8  0.00573091
       942  0.00568396
     942.2  0.00580767
     942.4  0.00588628
     942.6  0.00600652
     942.8  0.00598453
       943  0.00577251
     943.2  0.00576562
     943.4  0.00580991
     943.6  0.00580539
     943.8  0.00586107
       944  0.00563979
     944.2  0.00565886
     944.4  0.00586789
     944.6  0.00595356
     944.8  0.00582717
       945  0.00570709
     945.2  0.00572075
     945.4  0.00576352
     945.6    0.005683
     945.8  0.00565243
       946  0.00577821
     946.2  0.00586707
     946.4  0.00587842
     946.6  0.00571072
     946.8  0.00567286
       947  0.00567248
     947.2  0.00582076
     947.4  0.00600569
     947.6  0.00579632
     947.8  0.00569678
       948  0.00567997
     948.2  0.00587734
     948.4  0.00587671
     948.6  0.00587449
     948.8  0.00577043
       949  0.00575558
     949.2  0.00580466
     949.4  0.00583836
     949.6   0.0058083
     949.8  0.00579336
       950   0.0058849
     950.2  0.00573707
     950.4  0.00584895
     950.6  0.00589157
     950.8  0.00583454
       951  0.00577841
     951.2  0.00567475
     951.4  0.00579171
     951.6  0.00591379
     951.8  0.00592992
       952  0.00597356
     952.2  0.00597073
     952.4  0.00585923
     952.6  0.00580455
     952.8  0.00581999
       953  0.00561312
     953.2   0.0056789
     953.4   0.0057983
     953.6  0.00585532
     953.8  0.00580714
       954  0.00557691
     954.2  0.00574992
     954.4  0.00591925
     954.6  0.00589722
     954.8  0.00576275
       955  0.00588224
     955.2   0.0057717
     955.4  0.00563801
     955.6  0.00563364
     955.8  0.00570174
       956  0.00560078
     956.2  0.00558349
     956.4  0.00562271
     956.6  0.00576021
     956.8  0.00574182
       957   0.0058299
     957.2  0.00577276
     957.4  0.00581212
     957.6  0.00576212
     957.8  0.00575502
       958  0.00565984
     958.2  0.00575744
     958.4  0.00575559
     958.6   0.0058338
     958.8  0.00574161
       959  0.00584739
     959.2  0.00591959
     959.4  0.00580963
     959.6  0.00582962
     959.8  0.00569696
       960  0.00586772
     960.2  0.00585037
     960.4  0.00577836
     960.6  0.00571124
     960.8  0.00568745
       961  0.00581106
     961.2   0.0057834
     961.4  0.00596807
     961.6  0.00616139
     961.8  0.00607282
       962  0.00592749
     962.2  0.00590252
     962.4  0.00578939
     962.6  0.00579718
     962.8  0.00590079
       963  0.00560494
     963.2  0.00571345
     963.4  0.00590538
     963.6  0.00592825
     963.8  0.00580677
       964  0.00564931
     964.2  0.00570609
     964.4  0.00593866
     964.6  0.00592519
     964.8  0.00568437
       965  0.00576827
     965.2  0.00591246
     965.4  0.00578583
     965.6  0.00555885
     965.8  0.00563486
       966  0.00570416
     966.2  0.00592439
     966.4  0.00591254
     966.6  0.00589542
     966.8  0.00569493
       967   0.0056102
     967.2  0.00575318
     967.4  0.00590996
     967.6  0.00576619
     967.8  0.00574137
       968  0.00571589
     968.2  0.00580521
     968.4  0.00575875
     968.6  0.00573194
     968.8  0.00578147
       969  0.00586725
     969.2  0.00580822
     969.4  0.00578624
     969.6   0.0058497
     969.8  0.00582503
       970  0.00587254
     970.2  0.00582389
     970.4  0.00568911
     970.6  0.00574309
     970.8  0.00584229
       971  0.00581758
     971.2  0.00582985
     971.4  0.00585638
     971.6  0.00597432
     971.8  0.00590775
       972  0.00598598
     972.2  0.00599688
     972.4  0.00585078
     972.6  0.00587766
     972.8  0.00595697
       973  0.00569574
     973.2  0.00568983
     973.4  0.00581703
     973.6  0.00569171
     973.8  0.00578518
       974  0.00589494
     974.2  0.00587697
     974.4  0.00610344
     974.6   0.0061396
     974.8  0.00584788
       975  0.00570692
     975.2  0.00586375
     975.4  0.00581706
     975.6  0.00559842
     975.8  0.00574054
       976   0.0058553
     976.2  0.00588696
     976.4  0.00592616
     976.6   0.0059461
     976.8  0.00580223
       977  0.00572133
     977.2  0.00578376
     977.4  0.00584441
     977.6  0.00567471
     977.8  0.00570147
       978  0.00574743
     978.2  0.00591645
     978.4  0.00600161
     978.6   0.0058627
     978.8   0.0058314
       979    0.005865
     979.2  0.00581641
     979.4  0.00558035
     979.6  0.00564567
     979.8  0.00588242
       980  0.00605488
     980.2  0.00593553
     980.4   0.0056131
     980.6  0.00572072
     980.8  0.00586036
       981  0.00600455
     981.2   0.0059934
     981.4  0.00581323
     981.6  0.00593043
     981.8  0.00568679
       982  0.00567751
     982.2  0.00598967
     982.4  0.00604764
     982.6  0.00587803
     982.8  0.00588497
       983    0.005792
     983.2   0.0056721
     983.4  0.00568491
     983.6  0.00560206
     983.8  0.00573197
       984  0.00564145
     984.2  0.00569046
     984.4  0.00598856
     984.6  0.00590523
     984.8   0.0056263
       985  0.00557364
     985.2  0.00575212
     985.4  0.00581096
     985.6  0.00575245
     985.8  0.00561806
       986  0.00558305
     986.2   0.0057069
     986.4  0.00555455
     986.6  0.00575857
     986.8  0.00565079
       987   0.0054345
     987.2  0.00561763
     987.4  0.00558529
     987.6  0.00572599
     987.8    0.005786
       988  0.00561535
     988.2  0.00551212
     988.4  0.00550303
     988.6   0.0056268
     988.8  0.00547992
       989  0.00573123
     989.2  0.00591986
     989.4   0.0057428
     989.6  0.00565635
     989.8  0.00567632
       990  0.00571681
     990.2  0.00588707
     990.4  0.00592211
     990.6  0.00596979
     990.8  0.00572061
       991  0.00565816
     991.2  0.00564257
     991.4  0.00558578
     991.6  0.00580658
     991.8  0.00571646
       992  0.00604404
     992.2  0.00637573
     992.4  0.00612082
     992.6  0.00589367
     992.8  0.00570167
       993  0.00544196
     993.2  0.00546329
     993.4  0.00554369
     993.6  0.00600773
     993.8  0.00599862
       994  0.00579192
     994.2  0.00542038
     994.4  0.00560932
     994.6  0.00591924
     994.8  0.00600316
       995  0.00580308
     995.2  0.00606321
     995.4  0.00576208
     995.6  0.00546526
     995.8  0.00563106
       996  0.00549051
     996.2  0.00553509
     996.4  0.00576727
     996.6  0.00586344
     996.8  0.00550891
       997  0.00535827
     997.2  0.00577846
     997.4   0.0059497
     997.6  0.00551231
     997.8   0.0053991
       998  0.00563544
     998.2  0.00561335
     998.4   0.0057124
     998.6  0.00556108
     998.8  0.00557882
       999  0.00549253
     999.2  0.00562721
     999.4  0.00560172
     999.6   0.0060442
     999.8  0.00579021
      1000  0.00571802
