# Supplementary material for: Data for exploring the effect of parameters on decomposition of gas hydrate structure I
Source: Data Brief. 2018 Apr 11;18:1247–51. doi: 10.1016/j.dib.2018.04.015 (PMC5996948; doi:10.1016/j.dib.2018.04.015)
Supplement: Supplementary file 2 — Supplementary material [file mmc2.zip › data/data/temperature 300 K/cage occupancy 90/rdf.xvg]

# This file was created Wed Jan 25 22:55:32 2017
# Created by:
# GROMACS:      gmx rdf, VERSION 5.0.2
# Executable:   /usr/bin/gmx
# Library dir:  /usr/share/gromacs/top
# Command line:
#   g_rdf -f run.xtc -n ind.ndx -s run.tpr -o rdf10.xvg -b 9000 -e 10000
# g_rdf is part of G R O M A C S:
#
# GROup of MAchos and Cynical Suckers
#
@    title "Radial distribution"
@    xaxis  label "r"
@    yaxis  label ""
@TYPE xy
@ subtitle "OW* - OW*"
         0          0
     0.002          0
     0.004          0
     0.006          0
     0.008          0
      0.01          0
     0.012          0
     0.014          0
     0.016          0
     0.018          0
      0.02          0
     0.022          0
     0.024          0
     0.026          0
     0.028          0
      0.03          0
     0.032          0
     0.034          0
     0.036          0
     0.038          0
      0.04          0
     0.042          0
     0.044          0
     0.046          0
     0.048          0
      0.05          0
     0.052          0
     0.054          0
     0.056          0
     0.058          0
      0.06          0
     0.062          0
     0.064          0
     0.066          0
     0.068          0
      0.07          0
     0.072          0
     0.074          0
     0.076          0
     0.078          0
      0.08          0
     0.082          0
     0.084          0
     0.086          0
     0.088          0
      0.09          0
     0.092          0
     0.094          0
     0.096          0
     0.098          0
       0.1          0
     0.102          0
     0.104          0
     0.106          0
     0.108          0
      0.11          0
     0.112          0
     0.114          0
     0.116          0
     0.118          0
      0.12          0
     0.122          0
     0.124          0
     0.126          0
     0.128          0
      0.13          0
     0.132          0
     0.134          0
     0.136          0
     0.138          0
      0.14          0
     0.142          0
     0.144          0
     0.146          0
     0.148          0
      0.15          0
     0.152          0
     0.154          0
     0.156          0
     0.158          0
      0.16          0
     0.162          0
     0.164          0
     0.166          0
     0.168          0
      0.17          0
     0.172          0
     0.174          0
     0.176          0
     0.178          0
      0.18          0
     0.182          0
     0.184          0
     0.186          0
     0.188          0
      0.19          0
     0.192          0
     0.194          0
     0.196          0
     0.198          0
       0.2          0
     0.202          0
     0.204          0
     0.206          0
     0.208          0
      0.21          0
     0.212          0
     0.214          0
     0.216          0
     0.218          0
      0.22          0
     0.222          0
     0.224          0
     0.226          0
     0.228          0
      0.23          0
     0.232          0
     0.234          0
     0.236 8.92212e-06
     0.238 0.000254414
      0.24 0.000362344
     0.242 0.00194311
     0.244  0.0039647
     0.246  0.0115126
     0.248  0.0267192
      0.25   0.083651
     0.252  0.0987533
     0.254   0.270647
     0.256   0.356179
     0.258   0.583542
      0.26    1.03162
     0.262    1.37495
     0.264     1.9508
     0.266    1.69358
     0.268     2.6097
      0.27    4.16486
     0.272    3.24049
     0.274    4.40814
     0.276    3.60906
     0.278    4.69335
      0.28    4.56292
     0.282     3.6075
     0.284    5.38335
     0.286    3.25605
     0.288    3.36265
      0.29    3.62753
     0.292    3.31545
     0.294     2.6258
     0.296    2.16275
     0.298    1.95619
       0.3    1.85795
     0.302    1.59849
     0.304    1.23819
     0.306     1.1079
     0.308   0.916665
      0.31   0.762656
     0.312    0.72692
     0.314   0.632188
     0.316   0.432959
     0.318   0.370111
      0.32   0.403191
     0.322   0.297782
     0.324   0.248625
     0.326   0.209253
     0.328   0.174935
      0.33   0.140979
     0.332   0.145167
     0.334   0.127649
     0.336  0.0951372
     0.338  0.0736365
      0.34  0.0865243
     0.342  0.0816829
     0.344  0.0677138
     0.346  0.0473707
     0.348  0.0612095
      0.35  0.0612623
     0.352  0.0677267
     0.354  0.0598779
     0.356  0.0606261
     0.358  0.0552049
      0.36  0.0788221
     0.362  0.0944889
     0.364   0.088591
     0.366  0.0758215
     0.368   0.098073
      0.37   0.116707
     0.372   0.165486
     0.374   0.144109
     0.376   0.147714
     0.378   0.147176
      0.38   0.230683
     0.382    0.25596
     0.384   0.249881
     0.386   0.247457
     0.388   0.249346
      0.39    0.35418
     0.392   0.422427
     0.394    0.43416
     0.396   0.412479
     0.398   0.447125
       0.4    0.56477
     0.402   0.654785
     0.404   0.654044
     0.406   0.624407
     0.408    0.64251
      0.41   0.929106
     0.412   0.933235
     0.414     1.0366
     0.416   0.790137
     0.418    1.08856
      0.42    1.16229
     0.422    1.40515
     0.424    1.23343
     0.426    1.23947
     0.428     1.2466
      0.43    1.67327
     0.432    1.60826
     0.434    1.78756
     0.436    1.44639
     0.438     1.6345
      0.44    1.71746
     0.442    2.18589
     0.444    1.91369
     0.446    1.86438
     0.448    1.62911
      0.45    2.13997
     0.452    2.18647
     0.454    2.16496
     0.456    1.58325
     0.458    2.08888
      0.46    1.94991
     0.462    2.21221
     0.464    1.88455
     0.466    1.90764
     0.468    1.64838
      0.47    2.02974
     0.472    1.91731
     0.474    1.73293
     0.476    1.68342
     0.478     1.5859
      0.48    1.57885
     0.482     1.5588
     0.484    1.49011
     0.486    1.33647
     0.488    1.24579
      0.49    1.27249
     0.492    1.42534
     0.494    1.09329
     0.496   0.952726
     0.498   0.992326
       0.5   0.956972
     0.502   0.944528
     0.504   0.765388
     0.506   0.753964
     0.508   0.660882
      0.51   0.714975
     0.512   0.624521
     0.514   0.597732
     0.516   0.515985
     0.518   0.439263
      0.52    0.54371
     0.522   0.407216
     0.524   0.459459
     0.526   0.319323
     0.528    0.37066
      0.53   0.337168
     0.532   0.319192
     0.534   0.319306
     0.536   0.237807
     0.538   0.295132
      0.54   0.245778
     0.542   0.280349
     0.544   0.235311
     0.546   0.235313
     0.548   0.234193
      0.55   0.246325
     0.552   0.253523
     0.554   0.238001
     0.556   0.250416
     0.558   0.216359
      0.56   0.308194
     0.562   0.250867
     0.564   0.303763
     0.566   0.306349
     0.568   0.317836
      0.57   0.330956
     0.572   0.349655
     0.574   0.422757
     0.576   0.360251
     0.578   0.412406
      0.58   0.480086
     0.582   0.525754
     0.584   0.492633
     0.586   0.498581
     0.588     0.6167
      0.59   0.620119
     0.592   0.677466
     0.594     0.7094
     0.596   0.748742
     0.598   0.740022
       0.6   0.810691
     0.602   0.935907
     0.604   0.929968
     0.606   0.882821
     0.608    0.99657
      0.61    1.11445
     0.612    1.05778
     0.614    1.13973
     0.616    1.23777
     0.618    1.18705
      0.62    1.22337
     0.622    1.41491
     0.624    1.43253
     0.626    1.33269
     0.628    1.35158
      0.63    1.55991
     0.632     1.4799
     0.634    1.49054
     0.636    1.51833
     0.638    1.68023
      0.64    1.56118
     0.642    1.72025
     0.644    1.61598
     0.646    1.79079
     0.648    1.57743
      0.65    1.71814
     0.652    1.66221
     0.654    1.78868
     0.656    1.55818
     0.658    1.75924
      0.66    1.70577
     0.662    1.68022
     0.664    1.67935
     0.666    1.57118
     0.668    1.74338
      0.67    1.60457
     0.672    1.60501
     0.674    1.61118
     0.676    1.45562
     0.678    1.49312
      0.68    1.54337
     0.682    1.47108
     0.684    1.44847
     0.686    1.36193
     0.688    1.44676
      0.69    1.35743
     0.692       1.29
     0.694    1.37323
     0.696    1.23258
     0.698    1.23418
       0.7    1.26246
     0.702    1.16614
     0.704    1.15217
     0.706    1.11167
     0.708    1.06165
      0.71    1.11096
     0.712    1.14565
     0.714   0.984596
     0.716   0.987894
     0.718    0.97465
      0.72    1.05383
     0.722    1.02436
     0.724   0.944613
     0.726   0.880668
     0.728   0.904537
      0.73   0.965942
     0.732   0.957557
     0.734   0.898198
     0.736   0.860622
     0.738   0.827601
      0.74   0.969203
     0.742   0.842328
     0.744   0.959169
     0.746   0.781039
     0.748   0.859797
      0.75   0.833735
     0.752    1.03605
     0.754   0.787212
     0.756   0.829617
     0.758   0.736151
      0.76   0.979543
     0.762    0.92938
     0.764   0.866419
     0.766   0.786215
     0.768   0.810237
      0.77   0.955227
     0.772   0.917413
     0.774   0.887329
     0.776   0.815037
     0.778   0.808988
      0.78   0.931738
     0.782   0.934863
     0.784   0.913548
     0.786    0.78913
     0.788    0.90513
      0.79   0.874918
     0.792   0.972736
     0.794    0.90152
     0.796   0.835811
     0.798   0.876891
       0.8   0.931869
     0.802   0.948333
     0.804   0.894986
     0.806   0.920013
     0.808   0.851393
      0.81   0.983063
     0.812    0.91783
     0.814   0.946827
     0.816   0.920701
     0.818   0.901027
      0.82   0.964907
     0.822   0.959801
     0.824   0.955264
     0.826   0.918841
     0.828   0.970171
      0.83   0.996735
     0.832    1.00028
     0.834   0.984504
     0.836   0.940642
     0.838    1.03085
      0.84   0.978278
     0.842    1.10087
     0.844    1.01296
     0.846     1.0594
     0.848   0.995158
      0.85    1.09152
     0.852    1.06501
     0.854    1.15163
     0.856    1.00435
     0.858    1.13021
      0.86    1.13384
     0.862    1.08622
     0.864    1.17976
     0.866    1.05042
     0.868    1.18282
      0.87    1.14716
     0.872    1.12988
     0.874    1.16392
     0.876    1.15719
     0.878    1.11403
      0.88    1.13327
     0.882    1.18316
     0.884    1.11675
     0.886     1.1659
     0.888    1.10409
      0.89    1.11503
     0.892    1.11145
     0.894    1.08462
     0.896    1.08786
     0.898     1.0419
       0.9    1.08109
     0.902    1.06041
     0.904    1.00525
     0.906   0.954199
     0.908    0.97141
      0.91   0.999766
     0.912   0.939537
     0.914   0.925863
     0.916   0.845023
     0.918   0.890657
      0.92   0.871166
     0.922   0.867261
     0.924   0.854566
     0.926   0.753362
     0.928    0.80353
      0.93   0.771803
     0.932   0.747331
     0.934   0.779432
     0.936   0.715548
     0.938   0.679098
      0.94   0.740948
     0.942   0.682669
     0.944   0.690741
     0.946   0.661045
     0.948    0.68026
      0.95   0.667992
     0.952   0.680363
     0.954   0.635445
     0.956   0.641467
     0.958    0.64858
      0.96   0.698869
     0.962   0.651986
     0.964   0.640003
     0.966   0.688057
     0.968   0.667667
      0.97   0.673958
     0.972   0.700924
     0.974   0.686534
     0.976   0.716168
     0.978   0.687474
      0.98   0.728665
     0.982   0.759672
     0.984   0.768456
     0.986   0.724426
     0.988   0.787316
      0.99   0.777471
     0.992   0.773863
     0.994   0.858755
     0.996   0.783256
     0.998   0.854594
         1   0.878433
     1.002   0.853317
     1.004   0.912342
     1.006   0.894977
     1.008   0.881996
      1.01   0.978641
     1.012   0.964895
     1.014    0.93467
     1.016   0.989499
     1.018   0.993599
      1.02   0.995565
     1.022    1.05018
     1.024    1.08087
     1.026    1.03102
     1.028    1.07385
      1.03    1.12816
     1.032    1.06951
     1.034    1.19588
     1.036    1.05322
     1.038    1.18835
      1.04    1.19581
     1.042    1.18265
     1.044    1.13081
     1.046    1.29842
     1.048    1.19855
      1.05    1.20499
     1.052    1.23801
     1.054    1.29167
     1.056    1.24164
     1.058    1.27006
      1.06    1.22395
     1.062    1.32068
     1.064    1.30093
     1.066    1.22221
     1.068    1.31097
      1.07    1.35526
     1.072    1.19782
     1.074    1.31472
     1.076    1.25411
     1.078    1.25408
      1.08    1.29831
     1.082     1.2372
     1.084    1.25313
     1.086    1.24007
     1.088    1.23859
      1.09    1.21051
     1.092    1.23972
     1.094    1.18418
     1.096    1.16333
     1.098    1.21781
       1.1    1.11043
     1.102    1.12166
     1.104    1.18085
     1.106    1.08974
     1.108    1.05158
      1.11    1.13241
     1.112    1.06438
     1.114    1.05293
     1.116    1.03633
     1.118    1.05172
      1.12    1.04891
     1.122   0.993684
     1.124   0.996048
     1.126    1.00638
     1.128   0.971949
      1.13   0.967092
     1.132    1.00795
     1.134   0.955972
     1.136     0.9254
     1.138   0.951923
      1.14   0.979095
     1.142   0.953294
     1.144   0.945482
     1.146   0.887813
     1.148   0.928748
      1.15    0.95338
     1.152    1.00573
     1.154    0.89597
     1.156   0.895963
     1.158   0.905509
      1.16    1.00422
     1.162   0.961066
     1.164   0.922899
     1.166   0.884189
     1.168   0.920761
      1.17     1.0173
     1.172   0.986489
     1.174   0.948565
     1.176   0.878267
     1.178   0.878871
      1.18     1.0648
     1.182    1.03491
     1.184   0.926287
     1.186   0.860972
     1.188   0.926209
      1.19    1.09523
     1.192    1.05114
     1.194   0.917659
     1.196   0.908405
     1.198   0.916223
       1.2    1.10415
     1.202    1.07137
     1.204   0.924451
     1.206   0.886441
     1.208   0.938066
      1.21    1.14167
     1.212    1.06902
     1.214   0.942543
     1.216   0.906828
     1.218   0.943511
      1.22    1.11817
     1.222    1.10966
     1.224   0.941656
     1.226   0.901815
     1.228   0.939889
      1.23    1.12965
     1.232    1.10196
     1.234   0.959014
     1.236   0.914329
     1.238    0.96849
      1.24    1.11249
     1.242    1.08916
     1.244    0.97255
     1.246   0.962047
     1.248   0.937102
      1.25    1.13224
     1.252    1.05495
     1.254    1.01999
     1.256   0.941363
     1.258   0.973796
      1.26    1.11774
     1.262    1.07775
     1.264   0.986048
     1.266   0.986797
     1.268    1.00524
      1.27    1.08931
     1.272    1.06978
     1.274    1.00521
     1.276    1.02802
     1.278    1.01874
      1.28    1.06901
     1.282     1.0409
     1.284     1.0481
     1.286    1.01758
     1.288     1.0688
      1.29    1.06589
     1.292    1.04179
     1.294    1.07633
     1.296    1.02765
     1.298    1.04499
       1.3    1.07011
     1.302    1.03306
     1.304    1.07042
     1.306    1.02901
     1.308    1.03443
      1.31    1.04898
     1.312    1.05514
     1.314    1.02438
     1.316     1.0386
     1.318    1.04667
      1.32    1.04791
     1.322    1.01372
     1.324    1.04187
     1.326    1.00262
     1.328    1.02731
      1.33   0.991373
     1.332     1.0048
     1.334    1.02072
     1.336    0.98136
     1.338   0.977074
      1.34    1.01759
     1.342   0.970648
     1.344    0.98758
     1.346   0.934349
     1.348   0.995359
      1.35    0.93388
     1.352   0.980568
     1.354   0.927216
     1.356   0.967811
     1.358   0.911485
      1.36   0.963044
     1.362   0.889025
     1.364   0.959177
     1.366   0.929753
     1.368   0.915216
      1.37   0.917452
     1.372   0.921411
     1.374    0.94075
     1.376    0.87948
     1.378    0.92144
      1.38   0.916417
     1.382   0.932768
     1.384   0.924936
     1.386   0.895113
     1.388   0.933109
      1.39   0.912035
     1.392   0.922154
     1.394    0.93709
     1.396   0.938212
     1.398   0.938065
       1.4   0.931394
     1.402   0.942313
     1.404   0.958885
     1.406   0.947112
     1.408   0.949946
      1.41   0.981802
     1.412   0.963534
     1.414   0.973365
     1.416   0.990064
     1.418   0.992685
      1.42   0.983624
     1.422    1.01084
     1.424    1.02576
     1.426   0.989113
     1.428    1.01077
      1.43    1.03883
     1.432    1.03987
     1.434     1.0096
     1.436    1.05858
     1.438    1.04772
      1.44    1.03023
     1.442    1.07466
     1.444    1.03993
     1.446    1.07975
     1.448    1.05456
      1.45     1.0901
     1.452    1.05973
     1.454    1.06434
     1.456    1.06618
     1.458    1.08001
      1.46    1.07439
     1.462    1.08355
     1.464    1.07087
     1.466    1.05144
     1.468    1.09731
      1.47    1.06887
     1.472    1.06581
     1.474    1.07946
     1.476    1.05512
     1.478    1.07187
      1.48    1.07495
     1.482    1.04709
     1.484    1.05697
     1.486    1.03955
     1.488    1.04278
      1.49     1.0541
     1.492    1.02235
     1.494    1.04588
     1.496    1.01122
     1.498    1.00424
       1.5    1.01335
     1.502    1.02158
     1.504   0.987785
     1.506   0.973393
     1.508   0.989322
      1.51   0.968433
     1.512    0.98243
     1.514   0.952028
     1.516   0.944878
     1.518   0.937249
      1.52   0.959663
     1.522   0.933167
     1.524   0.934577
     1.526   0.916774
     1.528   0.916295
      1.53   0.908009
     1.532   0.905005
     1.534   0.910295
     1.536   0.882064
     1.538   0.902453
      1.54   0.889074
     1.542    0.88037
     1.544    0.90888
     1.546   0.869005
     1.548    0.90037
      1.55   0.872938
     1.552   0.880771
     1.554    0.88496
     1.556   0.874387
     1.558   0.877329
      1.56   0.906251
     1.562   0.894035
     1.564   0.885235
     1.566   0.884297
     1.568    0.90898
      1.57   0.900523
     1.572    0.91188
     1.574   0.914398
     1.576   0.910553
     1.578   0.921973
      1.58   0.928946
     1.582    0.92362
     1.584   0.946656
     1.586   0.932733
     1.588   0.941137
      1.59   0.953778
     1.592   0.963075
     1.594   0.955633
     1.596   0.967126
     1.598   0.963643
       1.6   0.989197
     1.602    0.98178
     1.604    0.97727
     1.606   0.993274
     1.608   0.967941
      1.61    1.02406
     1.612   0.991391
     1.614     1.0242
     1.616   0.968638
     1.618    1.00679
      1.62    1.03375
     1.622    1.01071
     1.624    1.00806
     1.626    1.00775
     1.628      1.014
      1.63    1.02499
     1.632     1.0148
     1.634    1.04495
     1.636   0.978911
     1.638    1.03113
      1.64    1.02055
     1.642    1.06451
     1.644   0.995333
     1.646    1.01373
     1.648    1.04954
      1.65    1.05348
     1.652    1.00664
     1.654    1.05563
     1.656    1.01929
     1.658      1.017
      1.66    1.05043
     1.662     1.0853
     1.664     1.0288
     1.666   0.997641
     1.668    1.05977
      1.67    1.12547
     1.672    1.02635
     1.674     1.0241
     1.676    1.11227
     1.678     1.0609
      1.68    1.02936
     1.682     1.0652
     1.684    1.15299
     1.686    1.02332
     1.688    1.03045
      1.69    1.18119
     1.692    1.09107
     1.694    1.00588
     1.696    1.06993
     1.698    1.19799
       1.7    1.06222
     1.702    1.02802
     1.704    1.19661
     1.706    1.06828
     1.708    1.03452
      1.71    1.07805
     1.712    1.19751
     1.714    1.05738
     1.716    1.01881
     1.718     1.1707
      1.72    1.12179
     1.722    1.01532
     1.724    1.05611
     1.726    1.18972
     1.728    1.04586
      1.73    1.01033
     1.732    1.13125
     1.734    1.10841
     1.736   0.993974
     1.738      1.011
      1.74    1.17239
     1.742    1.02365
     1.744      1.006
     1.746    1.05386
     1.748     1.0849
      1.75   0.977205
     1.752     0.9908
     1.754    1.08507
     1.756    1.00813
     1.758   0.952462
      1.76    1.01942
     1.762    1.02973
     1.764   0.962253
     1.766    0.96252
     1.768    1.03413
      1.77   0.955571
     1.772   0.955989
     1.774   0.971612
     1.776   0.995209
     1.778   0.932738
      1.78   0.937675
     1.782   0.988825
     1.784   0.953621
     1.786   0.920676
     1.788   0.934888
      1.79   0.979494
     1.792   0.932521
     1.794   0.936702
     1.796   0.956414
     1.798   0.939093
       1.8   0.936977
