# Supplementary material for: Data for exploring the effect of parameters on decomposition of gas hydrate structure I
Source: Data Brief. 2018 Apr 11;18:1247–51. doi: 10.1016/j.dib.2018.04.015 (PMC5996948; doi:10.1016/j.dib.2018.04.015)
Supplement: Supplementary file 2 — Supplementary material [file mmc2.zip › data/data/temperature 300 K/cage occupancy 95/energy.xvg]

# This file was created Mon Jan 23 22:41:19 2017
# Created by:
# GROMACS:      gmx energy, VERSION 5.0.2
# Executable:   /usr/bin/gmx
# Library dir:  /usr/share/gromacs/top
# Command line:
#   g_energy -f run.edr -s run.tpr -o energy.xvg
# g_energy is part of G R O M A C S:
#
# God Rules Over Mankind, Animals, Cosmos and Such
#
@    title "Gromacs Energies"
@    xaxis  label "Time (ps)"
@    yaxis  label "(kJ/mol), (K), (bar), (nm^3), (kg/m^3), (bar nm)"
@TYPE xy
@ view 0.15, 0.15, 0.75, 0.85
@ legend on
@ legend box on
@ legend loctype view
@ legend 0.78, 0.8
@ legend length 2
@ s0 legend "LJ (SR)"
@ s1 legend "Coulomb (SR)"
@ s2 legend "Potential"
@ s3 legend "Kinetic En."
@ s4 legend "Total Energy"
@ s5 legend "Temperature"
@ s6 legend "Pressure"
@ s7 legend "Volume"
@ s8 legend "Density"
@ s9 legend "Enthalpy"
@ s10 legend "#Surf*SurfTen"
    0.000000  8390.436523  -73727.742188  -65302.292969   28.639507  -65273.652344    0.854296  -5378.509277   50.982269  835.898560  -63431.519531  -988.120422
    1.000000  10085.790039  -67907.218750  -57722.546875  10021.419922  -47701.125000  298.931732  1654.153320   49.717876  857.156616  -45904.675781  -12183.099609
    2.000000  8907.671875  -67527.656250  -58524.226562  10123.565430  -48400.660156  301.978668  622.530518   49.128311  867.442932  -46625.515625  3028.877197
    3.000000  8779.009766  -67656.437500  -58779.824219  10193.848633  -48585.976562  304.075165  587.510010   48.613525  876.628601  -46829.433594  517.011353
    4.000000  8685.871094  -67521.296875  -58738.878906  10144.088867  -48594.789062  302.590851  472.348907   48.581535  877.205811  -46839.402344  -2131.927002
    5.000000  8968.724609  -67951.828125  -58874.703125  10058.256836  -48816.445312  300.030548  828.903503   48.282604  882.636841  -47071.859375  1364.710571
    6.000000  8821.425781  -67530.046875  -58609.121094  9931.621094  -48677.500000  296.253082  768.030457   48.280502  882.675293  -46932.988281  1354.932129
    7.000000  8709.425781  -67599.984375  -58786.378906  10012.975586  -48773.402344  298.679840  555.465393   48.311436  882.110107  -47027.773438  864.118164
    8.000000  8644.099609  -67369.351562  -58620.832031  9989.072266  -48631.757812  297.966827  476.998383   48.499676  878.686401  -46879.328125  -353.944519
    9.000000  8856.685547  -67904.343750  -58946.828125  10147.182617  -48799.644531  302.683136  583.455627   48.359219  881.238525  -47052.289062  711.557678
   10.000000  8933.686523  -67903.984375  -58871.453125  10042.004883  -48829.449219  299.545776  819.588684   48.200844  884.134033  -47087.816406  -983.764160
   11.000000  8709.130859  -67749.718750  -58937.382812  10218.326172  -48719.054688  304.805298  512.778137   48.262741  883.000122  -46975.187500  413.436829
   12.000000  8482.696289  -67475.578125  -58891.988281  10167.404297  -48724.585938  303.286346  319.623138   48.271492  882.840027  -46980.402344  -410.063202
   13.000000  8779.536133  -67430.296875  -58544.183594  9775.544922  -48768.640625  291.597443  760.324524   48.262360  883.007080  -47024.785156  381.552429
   14.000000  8704.529297  -67692.515625  -58891.648438  10119.927734  -48771.718750  301.870148  608.290222   48.164955  884.792847  -47031.382812  2513.891846
   15.000000  9018.312500  -67996.015625  -58875.339844  9980.160156  -48895.179688  297.700989  850.959778   48.272526  882.821167  -47150.957031  2972.102539
   16.000000  8726.878906  -67686.507812  -58856.039062  10061.788086  -48794.250000  300.135895  612.718506   48.113762  885.734253  -47055.765625  -93.695984
   17.000000  8710.785156  -67691.296875  -58894.054688  10082.177734  -48811.875000  300.744080  585.515808   48.278980  882.703125  -47067.417969  -247.868286
   18.000000  8725.779297  -67411.125000  -58582.800781  9853.565430  -48729.234375  293.924744  726.625305   48.222958  883.728577  -46986.800781  -1284.201294
   19.000000  8808.843750  -67479.343750  -58566.488281  9814.742188  -48751.746094  292.766693  823.190674   48.307240  882.186768  -47006.269531  -620.458801
   20.000000  8572.255859  -67536.921875  -58857.722656  10108.230469  -48749.492188  301.521210  425.919830   48.266029  882.939941  -47005.503906  3309.862305
   21.000000  8985.666992  -67809.601562  -58721.941406  9834.968750  -48886.972656  293.370026  975.688538   48.159039  884.901489  -47146.851562  144.133698
   22.000000  8497.804688  -67468.484375  -58864.558594  10118.625977  -48745.933594  301.831329  334.093414   48.268257  882.899231  -47001.863281  415.086090
   23.000000  8842.393555  -67788.156250  -58855.363281  10116.009766  -48739.351562  301.753265  776.114502   48.288769  882.524170  -46994.542969  2777.962646
   24.000000  8693.996094  -67541.898438  -58754.769531  9901.638672  -48853.132812  295.358734  645.275635   48.214211  883.888916  -47111.015625  -1443.546021
   25.000000  8821.332031  -67702.109375  -58788.191406  10043.947266  -48744.242188  299.603699  738.301575   48.177032  884.570984  -47003.468750  -1105.128540
   26.000000  8711.632812  -67511.875000  -58696.324219  9998.165039  -48698.160156  298.238068  645.069641   48.270874  882.851379  -46953.996094  1738.002075
   27.000000  8722.487305  -67731.273438  -58908.738281  10171.628906  -48737.109375  303.412354  443.807526   48.405289  880.399780  -46988.089844  1935.073486
   28.000000  8870.363281  -67937.296875  -58963.445312  10176.205078  -48787.242188  303.548859  693.491455   48.228397  883.628906  -47044.613281  656.996216
   29.000000  8628.458984  -67579.335938  -58851.414062  10138.982422  -48712.429688  302.438538  429.223541   48.323170  881.895935  -46966.378906  -1261.116821
   30.000000  8502.875000  -67266.546875  -58654.894531  9938.299805  -48716.593750  296.452301  439.869049   48.243950  883.344055  -46973.402344  1210.832397
   31.000000  8531.169922  -67413.984375  -58772.039062  10064.064453  -48707.976562  300.203796  454.117462   48.217785  883.823425  -46965.730469  284.239777
   32.000000  8969.123047  -67860.773438  -58788.179688  9909.291016  -48878.890625  295.587006  939.928406   48.164066  884.809143  -47138.585938  -60.730076
   33.000000  8815.018555  -67772.890625  -58860.972656  10081.201172  -48779.773438  300.714966  705.869385   48.197895  884.188110  -47038.246094  1535.719238
   34.000000  8649.912109  -67466.648438  -58718.457031  9923.732422  -48794.726562  296.017792  611.320984   48.216999  883.837830  -47052.511719  -693.920166
   35.000000  8672.390625  -67394.953125  -58623.972656  9922.270508  -48701.703125  295.974182  594.265320   48.262405  883.006287  -46957.847656  102.902725
   36.000000  8738.406250  -67737.359375  -58911.441406  10169.574219  -48741.867188  303.351074  524.239685   48.274006  882.794067  -46997.589844  694.942993
   37.000000  8737.199219  -67526.726562  -58690.765625  9968.523438  -48722.242188  297.353851  671.825012   48.297695  882.361084  -46977.109375  1808.063354
   38.000000  8560.388672  -67332.750000  -58669.941406  10000.604492  -48669.335938  298.310822  569.839722   48.230083  883.598022  -46926.648438  290.587463
   39.000000  8793.546875  -67819.500000  -58924.546875  10107.364258  -48817.183594  301.495392  707.224670   48.122295  885.577148  -47078.390625  639.865967
   40.000000  8712.405273  -67641.265625  -58834.042969  10147.773438  -48686.269531  302.700775  626.679077   48.116383  885.685974  -46947.687500  -590.655029
   41.000000  8547.089844  -67429.054688  -58787.558594  10088.589844  -48698.968750  300.935364  534.503418   48.276005  882.757507  -46954.621094  1185.009277
   42.000000  8555.093750  -67419.406250  -58766.953125  10016.517578  -48750.437500  298.785492  474.430176   48.258709  883.073914  -47006.714844  2010.155884
   43.000000  8380.314453  -67358.140625  -58878.003906  10168.939453  -48709.062500  303.332123  246.545822   48.220825  883.767700  -46966.707031  1346.625977
   44.000000  8571.857422  -67344.250000  -58671.339844  9960.917969  -48710.421875  297.127014  575.147217   48.229145  883.615234  -46967.765625  -194.214493
   45.000000  8647.623047  -67726.539062  -58970.683594  10290.026367  -48680.656250  306.944061  467.880890   48.343746  881.520569  -46933.859375  -291.056030
   46.000000  8660.890625  -67415.539062  -58640.894531  9980.142578  -48660.750000  297.700470  679.257141   48.180157  884.513672  -46919.863281  855.529602
   47.000000  8665.292969  -68046.796875  -59285.574219  10571.744141  -48713.828125  315.347504  437.657349   48.013912  887.576233  -46978.949219  1147.651123
   48.000000  8596.726562  -67534.687500  -58832.148438  10118.155273  -48713.992188  301.817261  494.527252   48.100571  885.977173  -46975.984375  2918.768799
   49.000000  8652.316406  -67800.718750  -59050.871094  10226.395508  -48824.476562  305.045990  451.601898   48.193806  884.263123  -47083.097656  1616.101196
   50.000000  8487.960938  -67253.617188  -58670.835938  10092.725586  -48578.109375  301.058716  421.958618   48.322212  881.913391  -46832.089844  -628.447510
   51.000000  8888.018555  -67815.718750  -58829.707031  10106.359375  -48723.347656  301.465424  752.488953   48.367413  881.089233  -46975.695312  -481.095276
   52.000000  8694.146484  -67747.515625  -58955.109375  10155.416992  -48799.691406  302.928772  584.759338   48.253742  883.164795  -47056.148438  -105.177299
   53.000000  8784.485352  -67659.453125  -58773.937500  10003.741211  -48770.195312  298.404388  668.078430   48.349880  881.408752  -47023.175781  2268.728027
   54.000000  8728.595703  -67476.359375  -58649.695312  9900.709961  -48748.984375  295.331024  610.937439   48.394688  880.592651  -47000.347656  1847.359863
   55.000000  8728.679688  -67684.945312  -58858.707031  10094.294922  -48764.414062  301.105530  578.338623   48.293419  882.439209  -47019.437500  -1899.675781
   56.000000  8733.662109  -67536.960938  -58699.019531  9964.886719  -48734.132812  297.245392  726.511230   48.312004  882.099731  -46988.484375  100.092133
   57.000000  8796.322266  -67653.671875  -58757.289062  9950.801758  -48806.488281  296.825226  756.812439   48.066288  886.609070  -47069.718750  488.505524
   58.000000  8723.689453  -67578.554688  -58753.250000  10029.878906  -48723.371094  299.184052  679.902649   48.110905  885.786865  -46984.988281  296.652557
   59.000000  8840.017578  -67666.804688  -58728.101562  9918.748047  -48809.351562  295.869110  819.827332   48.069580  886.548340  -47072.460938  2951.416260
   60.000000  8719.607422  -67563.218750  -58756.054688  10079.540039  -48676.515625  300.665405  619.715393   48.335697  881.667358  -46930.011719  1675.735352
   61.000000  8608.708008  -67406.085938  -58699.167969  10005.400391  -48693.765625  298.453888  606.661438   48.258698  883.074097  -46950.042969  -1620.690308
   62.000000  8738.027344  -67617.328125  -58770.847656  10181.994141  -48588.851562  303.721527  593.608398   48.360352  881.217896  -46841.457031  763.075012
   63.000000  8637.962891  -67483.921875  -58740.457031  9944.544922  -48795.914062  296.638611  429.194580   48.388790  880.699951  -47047.492188  1071.163818
   64.000000  8660.904297  -67612.687500  -58854.941406  10122.769531  -48732.171875  301.954926  498.294159   48.359959  881.225037  -46984.789062  1214.371582
   65.000000  8564.058594  -67483.000000  -58815.003906  10028.390625  -48786.613281  299.139618  453.486176   48.255043  883.140991  -47043.023438  1501.883667
   66.000000  8833.828125  -67639.109375  -58706.464844  9952.784180  -48753.679688  296.884369  771.885437   48.152641  885.019104  -47013.789062  2102.000732
   67.000000  8885.220703  -67611.445312  -58621.699219  9887.753906  -48733.945312  294.944580  930.585266   48.166378  884.766663  -46993.558594  2193.030029
   68.000000  8582.541992  -67573.828125  -58891.835938  10002.249023  -48889.585938  298.359863  386.109375   48.182686  884.467224  -47148.609375  -537.661682
   69.000000  8848.107422  -67604.218750  -58656.667969  9916.228516  -48740.437500  295.793976  775.439453   48.306469  882.200806  -46994.988281  1519.327881
   70.000000  8726.830078  -67492.734375  -58668.796875  9909.123047  -48759.671875  295.582001  719.286865   48.124851  885.530151  -47020.785156  -757.912842
   71.000000  8740.337891  -67456.734375  -58613.328125  9997.312500  -48616.015625  298.212616  708.310059   48.335583  881.669434  -46869.515625  2520.949951
   72.000000  8663.176758  -67574.242188  -58814.125000  10042.985352  -48771.140625  299.575012  543.882019   48.255741  883.128235  -47027.523438  -280.292999
   73.000000  8569.607422  -67575.281250  -58918.324219  10037.194336  -48881.128906  299.402283  424.871918   48.197491  884.195557  -47139.617188  -1352.990356
   74.000000  8875.197266  -67972.078125  -58998.933594  10153.230469  -48845.703125  302.863556  733.140808   48.256405  883.116089  -47102.062500  219.098679
   75.000000  8607.914062  -67628.406250  -58922.839844  10190.243164  -48732.597656  303.967590  475.745209   48.177876  884.555542  -46991.796875  220.807343
   76.000000  8517.199219  -67275.335938  -58656.480469  10089.558594  -48566.921875  300.964264  472.399780   48.371014  881.023621  -46819.140625  2404.838379
   77.000000  8656.300781  -67637.085938  -58886.035156  10160.814453  -48725.218750  303.089752  524.950989   48.294800  882.414001  -46980.191406   79.003975
   78.000000  8521.492188  -67610.421875  -58983.527344  10236.437500  -48747.089844  305.345551  367.519379   48.138718  885.275085  -47007.703125  2792.020020
   79.000000  8647.480469  -67344.859375  -58598.453125  9879.521484  -48718.929688  294.699005  610.974304   48.333752  881.702820  -46972.496094  1718.083740
   80.000000  8609.561523  -67460.585938  -58751.222656  10103.833984  -48647.390625  301.390076  464.807495   48.302002  882.282410  -46902.101562  2749.066406
   81.000000  8818.681641  -67743.093750  -58828.585938  9999.212891  -48829.375000  298.269318  720.839844   48.254005  883.159973  -47085.820312  -1407.929565
   82.000000  8601.455078  -67731.546875  -59034.574219  10184.744141  -48849.828125  303.803558  473.825043   48.123119  885.562012  -47111.003906  -711.026978
   83.000000  8854.551758  -67803.835938  -58856.960938  10110.845703  -48746.117188  301.599243  829.390137   48.171925  884.664795  -47005.531250  -1328.635986
   84.000000  8599.645508  -67565.593750  -58863.082031  10165.750000  -48697.332031  303.237000  482.472565   48.297291  882.368469  -46952.214844  437.361420
   85.000000  8690.652344  -67960.523438  -59173.371094  10419.958984  -48753.414062  310.819855  470.643066   48.309498  882.145508  -47007.855469  559.925598
   86.000000  8547.679688  -67730.046875  -59086.175781  10229.587891  -48856.585938  305.141235  286.986481   48.332329  881.728821  -47110.203125  1289.982422
   87.000000  8786.962891  -67870.625000  -58993.812500  10147.830078  -48845.984375  302.702454  601.685303   48.340244  881.584412  -47099.316406  659.575012
   88.000000  8563.702148  -67424.656250  -58746.667969  9936.669922  -48810.000000  296.403687  501.891724   48.245266  883.319946  -47066.761719  -563.295654
   89.000000  8638.737305  -67656.523438  -58916.718750  10089.632812  -48827.085938  300.966461  440.366669   48.304543  882.236023  -47081.707031  379.773468
   90.000000  8642.507812  -67524.687500  -58787.714844  10077.340820  -48710.375000  300.599823  493.998016   48.233967  883.526855  -46967.546875  167.494263
   91.000000  8596.610352  -67413.515625  -58717.507812  10037.167969  -48680.339844  299.401489  535.472107   48.176167  884.586914  -46939.597656  -440.214996
   92.000000  8827.166016  -67585.375000  -58657.582031  9958.858398  -48698.722656  297.065552  879.643066   48.164398  884.803040  -46958.406250  2408.428711
   93.000000  8648.346680  -67773.804688  -59021.390625  10256.506836  -48764.882812  305.944214  425.351471   48.242668  883.367554  -47021.738281  1836.467529
   94.000000  8614.736328  -67530.468750  -58820.156250  10076.703125  -48743.453125  300.580780  495.977631   48.186546  884.396362  -47002.335938  -2100.421631
   95.000000  8575.586914  -67668.703125  -58991.710938  10228.727539  -48762.984375  305.115570  416.992462   48.142834  885.199402  -47023.449219  -1233.692261
   96.000000  8541.570312  -67325.968750  -58692.121094  9941.499023  -48750.621094  296.547760  466.264252   48.376759  880.919006  -47002.632812  -1983.237549
   97.000000  8610.037109  -67458.695312  -58748.339844  10015.408203  -48732.929688  298.752411  366.863434   48.417732  880.173523  -46983.460938  1210.940918
   98.000000  8786.607422  -67658.085938  -58772.722656  10065.342773  -48707.378906  300.241913  711.779724   48.179249  884.530334  -46966.527344  1273.637573
   99.000000  8960.367188  -67779.921875  -58721.457031  9910.196289  -48811.261719  295.614014  941.448547   48.221279  883.759338  -47068.890625  1822.569580
  100.000000  8891.648438  -67557.671875  -58566.019531  9885.842773  -48680.175781  294.887573  920.041199   48.169125  884.716248  -46939.687500  2190.290527
  101.000000  8674.074219  -67663.875000  -58894.832031  10069.113281  -48825.718750  300.354401  514.972961   48.364811  881.136658  -47078.160156  1421.157471
  102.000000  8529.316406  -67569.710938  -58947.445312  10201.013672  -48746.429688  304.288879  322.219116   48.347805  881.446533  -46999.488281  1143.244263
  103.000000  8706.012695  -67723.406250  -58922.191406  10206.916016  -48715.273438  304.464935  542.038513   48.294544  882.418640  -46970.253906  143.667084
  104.000000  8768.570312  -67707.500000  -58843.964844  10040.576172  -48803.390625  299.503143  646.162170   48.208553  883.992615  -47061.480469  133.907898
  105.000000  8502.353516  -67578.625000  -58985.257812  10241.709961  -48743.546875  305.502808  270.849274   48.274261  882.789429  -46999.261719  -282.989502
  106.000000  8752.708984  -67463.906250  -58603.566406  9947.800781  -48655.765625  296.735718  684.571716   48.357170  881.275879  -46908.484375  -203.617020
  107.000000  8708.570312  -67562.570312  -58751.761719  10092.951172  -48658.812500  301.065460  645.162537   48.238518  883.443542  -46915.820312  -1279.568237
  108.000000  8862.958984  -67885.281250  -58923.808594  10258.158203  -48665.648438  305.993469  758.029846   48.156578  884.946716  -46925.617188  430.694794
  109.000000  8636.178711  -67720.671875  -58982.765625  10305.450195  -48677.316406  307.404144  492.874115   48.252892  883.180359  -46933.804688  2984.381592
  110.000000  8624.169922  -67632.390625  -58912.085938  10238.880859  -48673.203125  305.418427  474.103668   48.222153  883.743347  -46930.800781  1279.931274
  111.000000  8655.901367  -67591.023438  -58840.328125  10086.984375  -48753.343750  300.887482  552.044373   48.191456  884.306274  -47012.050781  -258.594055
  112.000000  8754.591797  -67690.023438  -58846.296875  10011.076172  -48835.218750  298.623169  682.846497   47.984600  888.118408  -47101.398438  140.080536
  113.000000  8893.093750  -67931.093750  -58941.109375  10071.636719  -48869.472656  300.429657  706.433899   48.382908  880.807068  -47121.261719  3278.643799
  114.000000  8767.810547  -67584.164062  -58718.234375  9936.322266  -48781.914062  296.393341  631.136475   48.245716  883.311707  -47038.660156  3204.767090
  115.000000  8735.736328  -67909.156250  -59077.968750  10166.823242  -48911.144531  303.269012  515.751953   48.147434  885.114807  -47171.441406   54.205002
  116.000000  8585.907227  -67480.664062  -58795.875000  10061.034180  -48734.839844  300.113403  483.842194   48.268818  882.888977  -46990.750000  246.669296
  117.000000  8975.080078  -67992.687500  -58925.523438  10076.232422  -48849.289062  300.566742  900.830261   48.090443  886.163757  -47111.644531  2065.260986
  118.000000  8650.828125  -67434.031250  -58682.582031  9909.171875  -48773.410156  295.583466  665.768738   48.147369  885.115967  -47033.710938  609.014648
  119.000000  8671.394531  -67549.750000  -58781.492188  10006.536133  -48774.957031  298.487762  543.009216   48.234554  883.516113  -47032.105469  981.604309
  120.000000  8653.568359  -67412.671875  -58665.667969  10027.182617  -48638.484375  299.103638  625.508057   48.202671  884.100525  -46896.785156  748.090149
  121.000000  8885.355469  -67804.726562  -58821.066406  10020.889648  -48800.175781  298.915924  740.083801   48.222580  883.735535  -47057.757812  1199.425659
  122.000000  8717.517578  -67508.484375  -58682.402344  9956.037109  -48726.367188  296.981415  676.128967   48.249153  883.248779  -46982.988281    1.458518
  123.000000  8731.304688  -67620.640625  -58783.027344  9998.177734  -48784.851562  298.238434  695.870422   48.215935  883.857300  -47042.671875  2249.058594
  124.000000  8488.400391  -67264.523438  -58676.242188  9889.664062  -48786.578125  295.001556  467.457672   48.225922  883.674255  -47044.039062  -2367.235840
  125.000000  8605.107422  -67432.687500  -58726.785156  9933.738281  -48793.046875  296.316254  542.059204   48.161228  884.861267  -47052.843750  1506.171265
  126.000000  8900.829102  -67858.468750  -58853.843750  10173.675781  -48680.167969  303.473419  738.436218   48.325134  881.860046  -46934.042969  1765.611084
  127.000000  8762.590820  -67739.734375  -58886.250000  10102.770508  -48783.480469  301.358368  659.031799   48.175213  884.604431  -47042.773438  1921.432739
  128.000000  8578.568359  -67443.125000  -58759.855469  10129.123047  -48630.734375  302.144440  544.448242   48.241238  883.393738  -46887.640625  -58.029808
  129.000000  8889.655273  -67684.984375  -58693.832031  9885.157227  -48808.675781  294.867096  851.845764   48.203972  884.076660  -47066.929688  -224.979050
  130.000000  8660.414062  -67744.562500  -58981.136719  10175.880859  -48805.257812  303.539185  509.092926   48.156467  884.948792  -47065.230469  2622.588379
  131.000000  8703.216797  -67828.984375  -59034.496094  10158.115234  -48876.382812  303.009247  450.215179   48.307449  882.182922  -47130.898438  -1215.094727
  132.000000  8968.875000  -67870.625000  -58804.757812  9984.932617  -48819.824219  297.843353  839.076843   48.277275  882.734314  -47075.429688  1288.805420
  133.000000  8660.216797  -67543.250000  -58780.816406  9999.023438  -48781.792969  298.263672  488.153412   48.396969  880.551147  -47033.074219  314.377411
  134.000000  8569.949219  -67506.156250  -58839.500000  10069.001953  -48770.500000  300.351074  495.485596   48.242138  883.377258  -47027.375000  819.695190
  135.000000  8638.113281  -67549.757812  -58816.437500  10087.209961  -48729.226562  300.894196  577.159729   48.200512  884.140137  -46987.605469  -319.247253
  136.000000  8583.464844  -67513.140625  -58825.714844  10113.635742  -48712.078125  301.682465  466.100677   48.116978  885.675049  -46973.476562  1397.712891
  137.000000  8758.141602  -67577.296875  -58723.289062  10029.435547  -48693.851562  299.170837  757.819397   48.158577  884.909973  -46953.746094  212.397079
  138.000000  8769.888672  -67654.054688  -58783.242188  10061.118164  -48722.125000  300.115906  633.895325   48.259647  883.056702  -46978.367188  1374.925415
  139.000000  8985.129883  -68052.843750  -58957.304688  10097.170898  -48860.132812  301.191315  890.123352   48.198723  884.172913  -47118.578125  1489.748657
  140.000000  8811.197266  -67809.390625  -58898.394531  10239.133789  -48659.261719  305.425964  685.810852   48.349129  881.422424  -46912.269531  2418.943359
  141.000000  8722.048828  -67701.023438  -58884.937500  10050.985352  -48833.953125  299.813629  657.701965   48.195522  884.231628  -47092.511719   65.134552
  142.000000  8811.128906  -67800.687500  -58890.945312  10055.958008  -48834.988281  299.961975  748.007812   48.238232  883.448792  -47092.003906  859.536560
  143.000000  8582.563477  -67155.671875  -58469.523438  9711.560547  -48757.960938  289.688843  609.954224   48.160442  884.875732  -47017.789062  4279.604980
  144.000000  8570.960938  -67489.101562  -58822.007812  10030.811523  -48791.195312  299.211884  393.199341   48.193596  884.267029  -47049.824219  2055.022705
  145.000000  8722.003906  -67354.750000  -58539.414062  9886.507812  -48652.906250  294.907410  759.918701   48.258312  883.081177  -46909.195312  313.013519
  146.000000  8781.970703  -67628.796875  -58748.207031  10011.752930  -48736.453125  298.643372  767.116760   48.111774  885.770813  -46998.039062  356.817902
  147.000000  8650.474609  -67521.343750  -58773.339844  10031.429688  -48741.910156  299.230316  566.750427   48.167847  884.739685  -47001.468750  580.572388
  148.000000  8548.464844  -67307.726562  -58660.996094  9903.234375  -48757.761719  295.406342  525.447815   48.197376  884.197632  -47016.253906  620.661560
  149.000000  8530.115234  -67426.023438  -58798.253906  10180.771484  -48617.484375  303.685059  506.575287   48.126244  885.504517  -46878.546875   52.496887
  150.000000  8660.441406  -67469.304688  -58709.917969  9994.714844  -48715.203125  298.135132  642.462708   48.175461  884.599854  -46974.488281  4970.686523
  151.000000  8568.936523  -67660.640625  -59004.207031  10270.289062  -48733.917969  306.355316  398.088470   48.197063  884.203369  -46992.421875  2127.386719
  152.000000  8697.602539  -67277.250000  -58479.144531  9929.947266  -48549.195312  296.203156  696.078369   48.237549  883.461304  -46806.238281  1365.669312
  153.000000  8660.087891  -67571.218750  -58803.480469  10073.365234  -48730.117188  300.481232  427.973480   48.353340  881.345642  -46982.972656  -1286.752197
  154.000000  8903.832031  -67744.656250  -58744.773438  10032.986328  -48711.789062  299.276733  805.805664   48.219543  883.791138  -46969.480469  679.171448
  155.000000  8696.740234  -67598.531250  -58805.695312  10016.598633  -48789.097656  298.787903  614.406677   48.164284  884.805176  -47048.785156  105.549515
  156.000000  8847.041016  -67557.187500  -58614.472656  9855.109375  -48759.363281  293.970795  787.699707   48.326557  881.834106  -47013.187500  930.553528
  157.000000  8798.877930  -67378.968750  -58478.988281  9789.478516  -48689.507812  292.013092  763.464844   48.385967  880.751343  -46941.187500  1937.162109
  158.000000  8698.046875  -67498.906250  -58708.304688  10038.119141  -48670.187500  299.429840  664.512390   48.125946  885.510010  -46931.261719  -1110.745605
  159.000000  8773.712891  -67516.921875  -58642.820312  9884.492188  -48758.328125  294.847260  765.041443   48.212006  883.929321  -47016.292969  2994.615967
  160.000000  8727.230469  -67672.093750  -58845.859375  10141.156250  -48704.703125  302.503387  546.046082   48.383575  880.794922  -46956.468750  613.927124
  161.000000  8742.860352  -67730.828125  -58885.707031  10198.625977  -48687.082031  304.217651  589.233215   48.372795  880.991211  -46939.234375  2605.699951
  162.000000  8694.210938  -67585.437500  -58791.066406  10110.339844  -48680.726562  301.584137  521.082336   48.367184  881.093384  -46933.082031  -131.882843
  163.000000  8765.435547  -67744.265625  -58872.390625  10050.221680  -48822.167969  299.790863  634.652283   48.197422  884.196777  -47080.660156   86.291908
  164.000000  8760.627930  -67713.859375  -58862.144531  10123.353516  -48738.789062  301.972321  658.229553   48.117680  885.662109  -47000.160156   81.151886
  165.000000  8587.925781  -67593.906250  -58910.117188  10118.261719  -48791.855469  301.820435  460.831085   48.133472  885.371521  -47052.656250  -675.934448
  166.000000  8825.578125  -67785.367188  -58863.917969  10095.499023  -48768.417969  301.141449  702.748047   48.307835  882.175903  -47022.917969  1832.256958
  167.000000  8459.166016  -67493.718750  -58936.195312  10221.041016  -48715.156250  304.886292  256.717438   48.319714  881.958984  -46969.226562   63.819813
  168.000000  8709.092773  -68061.375000  -59248.203125  10396.087891  -48852.117188  310.107819  407.365570   48.179680  884.522400  -47111.250000  2880.164307
  169.000000  8560.250000  -67428.804688  -58772.472656  9981.593750  -48790.878906  297.743744  491.146637   48.216316  883.850342  -47048.687500  -750.526672
  170.000000  8987.240234  -68156.289062  -59075.148438  10185.178711  -48889.968750  303.816528  780.539734   48.240604  883.405334  -47146.898438  1342.745850
  171.000000  8487.332031  -67496.500000  -58913.781250  10096.083984  -48817.695312  301.158905  320.998383   48.114319  885.723999  -47079.187500  794.790833
  172.000000  8634.384766  -67232.187500  -58510.582031  9699.299805  -48811.281250  289.323120  524.700623   48.336987  881.643860  -47064.730469  512.107422
  173.000000  8845.858398  -68009.546875  -59067.578125  10229.428711  -48838.148438  305.136475  696.084167   48.247345  883.281921  -47094.835938  -109.728127
  174.000000  8893.902344  -67824.468750  -58831.718750  10082.529297  -48749.187500  300.754578  734.560852   48.313454  882.073303  -47003.484375  -721.503967
  175.000000  8761.601562  -67710.859375  -58853.105469  10074.568359  -48778.539062  300.517120  625.065430   48.364868  881.135559  -47030.980469  3511.942627
  176.000000  8478.849609  -67328.382812  -58756.535156  9941.302734  -48815.234375  296.541901  420.216766   48.165440  884.783936  -47074.882812  2252.623291
  177.000000  8707.113281  -67455.265625  -58653.957031  9946.855469  -48707.101562  296.707520  739.311035   48.150299  885.062134  -46967.296875  2602.958740
  178.000000  8759.611328  -67784.375000  -58923.343750  10154.486328  -48768.859375  302.901001  611.507080   48.277237  882.734985  -47024.464844  1855.355103
  179.000000  8740.957031  -67599.335938  -58765.156250  10014.884766  -48750.273438  298.736786  657.824707   48.351131  881.385925  -47003.210938  1104.722656
  180.000000  8746.890625  -67536.000000  -58685.097656  10007.109375  -48677.988281  298.504852  663.366638   48.329281  881.784424  -46931.714844  -975.778015
  181.000000  8718.600586  -67514.148438  -58700.015625  9885.958008  -48814.058594  294.890991  700.629578   48.250351  883.226868  -47070.636719  2362.009521
  182.000000  8687.101562  -67576.375000  -58781.574219  10086.105469  -48695.468750  300.861267  619.960144   48.264454  882.968811  -46951.539062  466.725159
  183.000000  8724.812500  -67526.101562  -58709.105469  10026.000977  -48683.105469  299.068390  682.249268   48.119183  885.634460  -46944.421875  2634.722900
  184.000000  8807.486328  -67754.312500  -58841.886719  10010.669922  -48831.218750  298.611053  818.119934   48.114300  885.724365  -47092.714844  1779.233154
  185.000000  8556.798828  -67378.820312  -58722.296875  10087.666992  -48634.628906  300.907837  450.082642   48.335106  881.678162  -46888.144531  387.909973
  186.000000  8790.734375  -67671.773438  -58780.343750  10022.425781  -48757.917969  298.961731  667.905701   48.324070  881.879517  -47011.832031  1138.905884
  187.000000  8665.566406  -67743.023438  -58972.203125  10329.903320  -48642.300781  308.133575  493.629150   48.286522  882.565247  -46897.570312  2771.571533
  188.000000  8744.871094  -67899.218750  -59056.894531  10259.330078  -48797.562500  306.028412  597.974915   48.226566  883.662476  -47055.000000  163.814209
  189.000000  8681.370117  -67707.578125  -58936.078125  10124.589844  -48811.488281  302.009216  552.947998   48.129242  885.449341  -47072.441406  -2131.283203
  190.000000  8805.000977  -67686.734375  -58784.617188  10075.708008  -48708.910156  300.551117  650.132019   48.469395  879.235352  -46957.574219  -578.411316
  191.000000  8766.948242  -67427.257812  -58555.925781  9868.287109  -48687.640625  294.363892  715.760559   48.398724  880.519226  -46938.859375  614.051453
  192.000000  8797.686523  -67644.421875  -58751.175781  10058.684570  -48692.492188  300.043304  654.873840   48.368137  881.076050  -46944.816406  2222.014648
  193.000000  8769.135742  -67604.750000  -58738.527344  9977.499023  -48761.027344  297.621613  638.023132   48.281467  882.657654  -47016.480469  1588.737305
  194.000000  8691.378906  -67486.593750  -58697.695312  9914.811523  -48782.882812  295.751678  664.471741   48.065010  886.632629  -47046.156250  623.199646
  195.000000  8773.535156  -67591.921875  -58724.046875  9991.217773  -48732.828125  298.030823  709.645691   48.227524  883.644897  -46990.230469  -568.649109
  196.000000  8528.250977  -67631.242188  -59005.570312  10265.744141  -48739.828125  306.219757  305.967438   48.416168  880.201965  -46990.414062  650.773315
  197.000000  8803.432617  -67558.210938  -58644.027344  9845.689453  -48798.335938  293.689819  826.003235   48.057514  886.770935  -47061.882812  -112.979179
  198.000000  8567.756836  -67409.906250  -58746.562500  10071.570312  -48674.992188  300.427673  413.340820   48.268391  882.896790  -46930.917969  949.741211
  199.000000  8702.855469  -67573.281250  -58759.757812  9913.785156  -48845.972656  295.721069  663.196838   48.076168  886.426880  -47108.843750   97.971321
  200.000000  8597.810547  -67500.140625  -58803.562500  10030.767578  -48772.796875  299.210571  455.347382   48.299118  882.335083  -47027.613281  -376.171814
  201.000000  8724.357422  -67592.562500  -58764.777344  9967.004883  -48797.773438  297.308563  632.602966   48.195721  884.228027  -47056.324219  -246.688416
  202.000000  8816.052734  -67634.625000  -58726.082031  9956.687500  -48769.394531  297.000793  733.474121   48.245380  883.317871  -47026.152344  273.221527
  203.000000  8925.771484  -67824.734375  -58793.011719  9987.162109  -48805.851562  297.909851  866.625488   48.265800  882.944153  -47061.871094  -659.084717
  204.000000  8697.312500  -67361.195312  -58571.671875  9898.220703  -48673.453125  295.256775  748.038879   48.119610  885.626587  -46934.753906  718.415405
  205.000000  8579.333984  -67564.070312  -58883.285156  10100.541016  -48782.742188  301.291840  401.636261   48.346222  881.475403  -47035.855469  2095.592285
  206.000000  8590.252930  -67500.500000  -58811.011719  9993.847656  -48817.164062  298.109253  443.533600   48.393642  880.611694  -47068.566406  -533.692444
  207.000000  8649.207031  -67467.437500  -58726.457031  9934.801758  -48791.656250  296.347961  587.773254   48.227573  883.643982  -47049.058594  1955.989868
  208.000000  8620.513672  -67544.414062  -58824.261719  10131.225586  -48693.035156  302.207153  487.694977   48.247231  883.283997  -46949.726562  1916.057739
  209.000000  8779.666016  -67846.132812  -58972.433594  10160.690430  -48811.742188  303.086060  635.397461   48.198513  884.176758  -47070.195312  1648.250488
  210.000000  8619.416016  -67472.859375  -58755.730469  10054.218750  -48701.511719  299.910095  600.761353   48.141895  885.216614  -46962.007812    5.729165
  211.000000  8581.441406  -67274.875000  -58597.562500  9926.710938  -48670.851562  296.106628  566.094421   48.173309  884.639404  -46930.214844  1451.566040
  212.000000  8388.861328  -67355.906250  -58874.117188  10313.818359  -48560.296875  307.653778  211.883179   48.296501  882.382874  -46815.207031  3579.123047
  213.000000  8814.996094  -67730.265625  -58824.394531  10106.963867  -48717.429688  301.483429  719.362122   48.223270  883.722839  -46974.988281  375.226898
  214.000000  8673.962891  -67611.335938  -58833.589844  10000.630859  -48832.960938  298.311615  630.754456   48.170837  884.684753  -47092.414062  587.777771
  215.000000  8712.954102  -67723.750000  -58910.406250  10046.707031  -48863.699219  299.686035  588.818970   48.192650  884.284363  -47122.363281  -1714.415527
  216.000000  8873.568359  -67902.593750  -58938.566406  10164.313477  -48774.253906  303.194153  729.757324   48.309784  882.140259  -47028.683594  -24.091854
  217.000000  8845.651367  -67924.390625  -58978.089844  10046.806641  -48931.281250  299.688995  711.271729   48.245117  883.322693  -47188.050781  524.088074
  218.000000  8660.243164  -67667.140625  -58906.917969  10204.335938  -48702.582031  304.387970  639.387451   48.134060  885.360718  -46963.363281  738.880310
  219.000000  8360.100586  -67484.617188  -59035.769531  10302.064453  -48733.703125  307.303162  182.463257   48.165951  884.774536  -46993.332031   68.191818
  220.000000  8798.411133  -67498.515625  -58593.566406  9895.896484  -48697.671875  295.187469  783.553223   48.195755  884.227356  -46956.222656  1529.019043
  221.000000  8692.488281  -67494.390625  -58686.789062  9969.501953  -48717.289062  297.383057  625.895935   48.269539  882.875793  -46973.175781  1205.059448
  222.000000  8664.085938  -67550.015625  -58790.113281  9973.361328  -48816.750000  297.498169  602.234619   48.165207  884.788208  -47076.406250  1450.006470
  223.000000  8692.059570  -67534.968750  -58738.078125  9939.880859  -48798.195312  296.499481  686.834961   48.110336  885.797302  -47059.832031  627.980652
  224.000000  8830.762695  -67745.875000  -58824.558594  10075.143555  -48749.414062  300.534271  720.027527   48.211643  883.935974  -47007.390625  652.926025
  225.000000  8639.876953  -67642.984375  -58911.351562  10193.880859  -48717.468750  304.076111  488.212555   48.216599  883.845154  -46975.265625  2542.885742
  226.000000  8799.273438  -67771.656250  -58878.207031  10076.742188  -48801.464844  300.581940  623.269043   48.178417  884.545593  -47060.640625  539.805664
  227.000000  8637.461914  -67630.687500  -58891.707031  10112.809570  -48778.898438  301.657806  557.099121   48.050262  886.904785  -47042.707031  -284.199890
  228.000000  8868.277344  -67731.390625  -58767.476562  9992.264648  -48775.210938  298.062042  806.384094   48.173187  884.641602  -47034.578125  -393.297333
  229.000000  8823.851562  -67883.750000  -58973.031250  10123.032227  -48850.000000  301.962738  670.939514   48.202065  884.111633  -47108.324219  1475.658325
  230.000000  8627.998047  -67439.531250  -58714.132812  9938.248047  -48775.882812  296.450775  510.902252   48.331177  881.749817  -47029.539062  2753.935303
  231.000000  8817.683594  -67829.585938  -58908.710938  10106.656250  -48802.054688  301.474274  655.614685   48.200588  884.138733  -47060.429688  -240.256882
  232.000000  8716.742188  -67756.718750  -58935.035156  10226.154297  -48708.882812  305.038818  536.660706   48.249714  883.238525  -46965.484375  -594.712769
  233.000000  8772.544922  -67715.937500  -58845.281250  10094.317383  -48750.964844  301.106201  638.243958   48.259239  883.064209  -47007.222656  2353.270752
  234.000000  8555.724609  -67585.742188  -58930.406250  10211.824219  -48718.582031  304.611359  397.388062   48.264351  882.970703  -46974.656250  2344.156250
  235.000000  8784.605469  -67818.757812  -58934.949219  10116.121094  -48818.828125  301.756592  559.978943   48.441349  879.744446  -47068.503906  -2870.940186
  236.000000  8590.814453  -67535.921875  -58853.261719  10053.661133  -48799.601562  299.893463  393.151642   48.298275  882.350464  -47054.449219   88.213387
  237.000000  8689.087891  -67744.187500  -58961.007812  10186.488281  -48774.519531  303.855591  608.687927   48.170296  884.694702  -47033.992188  -520.084534
  238.000000  8381.146484  -67325.695312  -58847.035156  10138.393555  -48708.640625  302.420959  251.252090   48.224834  883.694214  -46966.140625  -565.387207
  239.000000  8690.875000  -67735.882812  -58939.898438  10190.958984  -48748.937500  303.988953  548.291199   48.259010  883.068359  -47005.203125  1130.351562
  240.000000  8735.027344  -67645.226562  -58815.015625  10008.345703  -48806.671875  298.541748  568.032349   48.301155  882.297852  -47061.414062  1539.431030
  241.000000  8739.519531  -67826.843750  -58975.308594  10104.701172  -48870.609375  301.415955  588.236572   48.233078  883.543152  -47127.812500  1792.047852
  242.000000  8883.572266  -67791.023438  -58815.753906  10061.385742  -48754.367188  300.123871  817.813782   48.151867  885.033325  -47014.503906  -1311.027954
  243.000000  8751.160156  -67658.546875  -58813.699219  10000.835938  -48812.863281  298.317719  605.051941   48.332565  881.724487  -47066.472656  -846.667542
  244.000000  8724.119141  -67900.937500  -59075.484375  10188.525391  -48886.960938  303.916351  486.948242   48.285538  882.583252  -47142.269531  -1381.547729
  245.000000  8701.888672  -67747.601562  -58955.722656  10079.932617  -48875.789062  300.677124  520.397522   48.337227  881.639465  -47129.226562  -695.768311
  246.000000  8697.964844  -67664.218750  -58873.050781  10080.901367  -48792.148438  300.706024  556.252014   48.258465  883.078369  -47048.433594  337.319580
  247.000000  8569.282227  -67476.429688  -58818.179688  10091.980469  -48726.199219  301.036499  412.244965   48.405220  880.401062  -46977.183594  964.917175
  248.000000  8803.860352  -67739.757812  -58832.421875  10113.375000  -48719.046875  301.674683  674.178894   48.233383  883.537598  -46976.238281  -2313.779785
  249.000000  8775.920898  -67575.937500  -58692.457031  9878.123047  -48814.335938  294.657288  682.766541   48.233097  883.542786  -47071.539062  1001.119690
  250.000000  8878.981445  -67712.851562  -58741.726562  9976.054688  -48765.671875  297.578522  691.227722   48.465542  879.305298  -47014.476562  3469.104248
  251.000000  8868.511719  -67675.421875  -58709.074219  9972.844727  -48736.230469  297.482758  732.905334   48.402550  880.449646  -46987.308594  -414.251312
  252.000000  8824.979492  -67584.125000  -58659.414062  9887.703125  -48771.710938  294.943054  791.860535   48.242519  883.370239  -47028.574219  1103.909668
  253.000000  8716.728516  -67544.406250  -58724.324219  9885.643555  -48838.679688  294.881622  595.297607   48.236755  883.475830  -47095.750000  2755.406250
  254.000000  8823.691406  -67811.250000  -58889.171875  9967.830078  -48921.343750  297.333191  703.405090   48.357254  881.274353  -47174.058594  1840.762817
  255.000000  8943.615234  -67637.515625  -58590.746094  9897.169922  -48693.578125  295.225433  974.069336   48.152241  885.026428  -46953.703125  2582.964844
  256.000000  8863.522461  -67624.093750  -58657.625000  9927.181641  -48730.445312  296.120667  791.419739   48.267670  882.909973  -46986.398438  887.577637
  257.000000  8628.853516  -67464.015625  -58740.726562  9987.819336  -48752.906250  297.929443  530.031921   48.194809  884.244751  -47011.492188  1939.708862
  258.000000  8644.791992  -67432.671875  -58690.523438  9819.540039  -48870.984375  292.909790  616.257629   48.240261  883.411621  -47127.925781  -115.991074
  259.000000  8770.415039  -67480.906250  -58615.531250  9949.640625  -48665.890625  296.790619  690.504211   48.396996  880.550659  -46917.171875  1874.071533
  260.000000  8655.342773  -67376.578125  -58617.964844  9853.167969  -48764.796875  293.912903  599.863708   48.274296  882.788757  -47020.511719  -1834.380615
  261.000000  8621.395508  -67326.179688  -58600.675781  9868.657227  -48732.019531  294.374939  613.126221   48.168213  884.732971  -46991.566406  -832.392151
  262.000000  8951.150391  -67746.257812  -58697.320312  9951.000000  -48746.320312  296.831146  884.980164   48.217518  883.828308  -47004.085938  2339.433350
  263.000000  8744.240234  -67678.953125  -58850.761719  10163.496094  -48687.265625  303.169769  584.136047   48.290733  882.488281  -46942.386719  1140.508911
  264.000000  8674.716797  -67561.453125  -58787.316406  9988.368164  -48798.949219  297.945831  537.620361   48.184635  884.431458  -47057.902344  2852.225342
  265.000000  8783.806641  -67905.953125  -59021.664062  10130.683594  -48890.980469  302.190979  561.483582   48.308414  882.165283  -47145.460938  2463.442383
  266.000000  8861.712891  -67887.781250  -58919.902344  10087.878906  -48832.023438  300.914154  713.262695   48.180943  884.499207  -47091.109375  1567.913940
  267.000000  8762.232422  -67578.609375  -58705.398438  10032.523438  -48672.875000  299.262939  646.299744   48.249241  883.247192  -46929.492188  3084.906494
  268.000000  8891.611328  -67734.093750  -58743.968750  9992.144531  -48751.824219  298.058472  834.706238   48.217289  883.832458  -47009.597656  -207.349670
  269.000000  8758.710938  -67689.882812  -58830.953125  10047.708008  -48783.246094  299.715881  728.973938   48.099598  885.995056  -47045.273438  1850.826294
  270.000000  8789.208984  -67776.937500  -58885.800781  10068.925781  -48816.875000  300.348785  607.990662   48.188026  884.369202  -47075.707031  916.388306
  271.000000  8573.662109  -67541.320312  -58865.617188  10036.630859  -48828.984375  299.385468  465.838531   48.213337  883.904907  -47086.898438  -1017.296387
  272.000000  8821.000000  -67661.562500  -58730.953125  10011.943359  -48719.007812  298.649048  802.385315   48.221054  883.763489  -46976.644531  -681.168396
  273.000000  8681.337891  -67402.625000  -58621.097656  9960.015625  -48661.082031  297.100098  637.587219   48.223251  883.723206  -46918.640625  1177.625122
  274.000000  8830.790039  -67857.781250  -58934.531250  10195.996094  -48738.535156  304.139221  606.632629   48.309090  882.152954  -46992.992188  1709.998657
  275.000000  8696.903320  -67530.375000  -58740.308594  9973.382812  -48766.925781  297.498810  629.829285   48.211075  883.946411  -47024.921875  775.355469
  276.000000  8687.058594  -67539.687500  -58752.480469  10021.166016  -48731.312500  298.924164  601.286438   48.345730  881.484375  -46984.445312  3116.056885
  277.000000  8718.690430  -67552.812500  -58744.871094  10007.359375  -48737.511719  298.512299  571.098450   48.272400  882.823425  -46993.292969  -403.097931
  278.000000  8698.916016  -67519.671875  -58718.464844  9990.443359  -48728.023438  298.007721  568.289429   48.217205  883.834045  -46985.800781  2353.512451
  279.000000  8607.257812  -67376.148438  -58672.398438  9936.378906  -48736.019531  296.395020  525.197083   48.355705  881.302551  -46988.792969  -39.295776
  280.000000  8743.730469  -67473.656250  -58624.484375  9998.195312  -48626.289062  298.238953  668.702209   48.289669  882.507751  -46881.445312  -171.288055
  281.000000  8617.486328  -67740.703125  -59019.929688  10182.559570  -48837.371094  303.738403  384.328491   48.300190  882.315491  -47092.148438  -50.939098
  282.000000  8568.194336  -67566.914062  -58895.488281  10132.264648  -48763.222656  302.238159  412.459259   48.335529  881.670410  -47016.722656  -1541.090088
  283.000000  8674.875000  -67582.468750  -58811.687500  10075.831055  -48735.855469  300.554779  560.607483   48.318207  881.986511  -46989.980469   49.053280
  284.000000  8659.269531  -67429.718750  -58673.378906  9966.837891  -48706.539062  297.303589  531.683105   48.386253  880.746155  -46958.207031  835.745361
  285.000000  8850.504883  -67908.765625  -58960.406250  10253.947266  -48706.460938  305.867859  588.727112   48.444153  879.693481  -46956.035156  1577.892090
  286.000000  8718.701172  -67680.953125  -58860.367188  10034.351562  -48826.015625  299.317474  561.135071   48.359173  881.239380  -47078.664062  840.399902
  287.000000  8675.845703  -67724.367188  -58957.285156  10206.667969  -48750.617188  304.457550  479.237030   48.341278  881.565552  -47003.910156  1939.372070
  288.000000  8470.563477  -67173.937500  -58615.027344  10004.685547  -48610.343750  298.432556  488.096313   48.211868  883.931885  -46868.312500  -1421.949341
  289.000000  8629.261719  -67527.015625  -58789.304688  10049.390625  -48739.914062  299.766083  562.612061   48.196342  884.216614  -46998.445312  1522.609497
  290.000000  8695.011719  -67794.421875  -59002.804688  10228.808594  -48773.996094  305.117981  516.486328   48.158356  884.914062  -47033.898438  1346.785034
  291.000000  8978.406250  -67753.023438  -58662.472656  9888.704102  -48773.769531  294.972900  1007.103455   48.086895  886.229126  -47036.253906  3885.919434
  292.000000  8546.777344  -67473.242188  -58833.312500  10108.347656  -48724.964844  301.524719  428.665863   48.240356  883.409851  -46981.906250  577.404480
  293.000000  8699.431641  -67561.179688  -58765.433594  9968.512695  -48796.921875  297.353546  664.306213   48.325607  881.851440  -47050.781250  1688.706421
  294.000000  8575.583008  -67576.328125  -58905.246094  10273.537109  -48631.710938  306.452209  424.852936   48.278690  882.708435  -46887.265625  1261.499023
  295.000000  8566.855469  -67524.562500  -58865.167969  10057.567383  -48807.601562  300.009979  443.452606   48.143082  885.194824  -47068.054688  625.333923
  296.000000  8934.798828  -67652.421875  -58628.722656  9844.769531  -48783.953125  293.662384  990.828308   48.232540  883.553040  -47041.175781  -185.049255
  297.000000  8781.026367  -67549.343750  -58672.226562  9865.699219  -48806.527344  294.286682  779.630615   48.221432  883.756531  -47064.152344  -23.091225
  298.000000  8599.259766  -67646.218750  -58954.613281  10143.621094  -48810.992188  302.576904  528.395813   48.130730  885.421997  -47071.894531  1569.318604
  299.000000  8724.349609  -67674.015625  -58856.515625  10034.538086  -48821.976562  299.323029  654.196228   48.188671  884.357361  -47080.785156  1704.899292
  300.000000  8828.518555  -67667.312500  -58742.042969  10068.951172  -48673.093750  300.349548  729.197754   48.170979  884.682190  -46932.539062  2972.947510
  301.000000  8706.636719  -67675.828125  -58876.148438  10125.381836  -48750.765625  302.032837  617.559753   48.119156  885.634949  -47012.085938  1061.515503
  302.000000  8521.158203  -67512.140625  -58893.851562  10111.816406  -48782.035156  301.628204  375.008789   48.266457  882.932129  -47038.031250  -494.325897
  303.000000  8903.123047  -67774.953125  -58772.425781  9985.919922  -48786.507812  297.872803  767.610046   48.229118  883.615723  -47043.851562  -1202.571533
  304.000000  8605.663086  -67508.296875  -58798.406250  9960.898438  -48837.507812  297.126404  505.616302   48.169647  884.706604  -47097.003906  -12.005842
  305.000000  8517.986328  -67538.250000  -58924.070312  10167.348633  -48756.722656  303.284668  415.641998   48.168121  884.734680  -47016.273438  702.364624
  306.000000  8756.744141  -67789.765625  -58931.589844  10101.636719  -48829.953125  301.324524  593.880676   48.196426  884.215088  -47088.480469  1819.761841
  307.000000  8670.409180  -67539.789062  -58767.472656  10036.353516  -48731.117188  299.377197  634.133789   48.036793  887.153442  -46995.414062  -1107.265625
  308.000000  8677.749023  -67666.828125  -58892.648438  10058.614258  -48834.035156  300.041199  568.994202   48.243153  883.358643  -47090.875000  2346.998779
  309.000000  8558.275391  -67415.828125  -58757.605469  10003.083008  -48754.523438  298.384766  500.321381   48.203884  884.078247  -47012.781250  1871.743164
  310.000000  8733.445312  -67658.421875  -58821.316406  10064.167969  -48757.148438  300.206879  575.175110   48.212269  883.924500  -47015.101562  -112.533630
  311.000000  8750.441406  -67550.078125  -58702.300781  9948.392578  -48753.906250  296.753387  669.952820   48.162285  884.841858  -47013.667969  2373.170898
  312.000000  8729.068359  -67581.539062  -58744.054688  9983.768555  -48760.285156  297.808624  659.812561   48.225124  883.688904  -47017.773438  -177.693741
  313.000000  8859.283203  -67732.304688  -58784.765625  9969.734375  -48815.031250  297.389984  772.049622   48.190426  884.325195  -47073.773438  4186.123535
  314.000000  8692.644531  -67586.281250  -58798.757812  10074.783203  -48723.976562  300.523529  590.726868   48.257706  883.092285  -46980.289062  988.986877
  315.000000  8685.507812  -67784.671875  -59008.796875  10247.770508  -48761.027344  305.683594  495.307709   48.186142  884.403809  -47019.925781  725.897034
  316.000000  8584.480469  -67705.046875  -59026.441406  10302.205078  -48724.234375  307.307343  337.175568   48.274666  882.781982  -46979.933594  1273.136353
  317.000000  8706.621094  -67481.929688  -58674.722656  9950.637695  -48724.085938  296.820343  679.103943   48.190498  884.323853  -46982.828125  1200.426514
  318.000000  8684.202148  -67651.937500  -58869.890625  10029.996094  -48839.894531  299.187561  601.849304   48.199776  884.153625  -47098.300781  420.303955
  319.000000  8689.792969  -67671.640625  -58884.535156  10072.988281  -48811.546875  300.469971  489.232208   48.399200  880.510559  -47062.746094   68.557175
  320.000000  8673.541016  -67724.578125  -58952.402344  10208.861328  -48743.539062  304.522980  496.370483   48.232101  883.561035  -47000.777344  -348.245422
  321.000000  8733.759766  -67799.359375  -58964.820312  10172.128906  -48792.691406  303.427277  449.978516   48.396332  880.562744  -47043.996094  1208.134521
  322.000000  8776.427734  -67618.218750  -58751.593750  9998.630859  -48752.960938  298.251953  676.216675   48.289948  882.502625  -47008.109375  669.203064
  323.000000  8844.697266  -67835.187500  -58888.386719  10109.998047  -48778.390625  301.573944  672.787048   48.208027  884.002319  -47036.500000  1045.845703
  324.000000  8622.570312  -67750.687500  -59031.960938  10269.843750  -48762.117188  306.342041  348.404327   48.399437  880.506226  -47013.308594  -786.568359
  325.000000  8656.046875  -67588.109375  -58837.296875  10158.544922  -48678.750000  303.022064  514.864868   48.351318  881.382507  -46931.679688  660.479004
  326.000000  8770.623047  -67655.656250  -58786.382812  10057.796875  -48728.585938  300.016815  686.583557   48.243114  883.359375  -46985.425781  2470.445801
  327.000000  8726.170898  -67861.953125  -59039.515625  10239.517578  -48800.000000  305.437439  459.934906   48.348171  881.439880  -47053.042969  908.613647
  328.000000  8720.799805  -67549.476562  -58737.195312  9970.324219  -48766.871094  297.407593  636.490112   48.131550  885.406921  -47027.742188  1333.553589
  329.000000  8660.602539  -67713.187500  -58960.867188  10157.490234  -48803.375000  302.990601  502.372223   48.215336  883.868286  -47061.218750  1657.548584
  330.000000  8723.792969  -67662.234375  -58838.429688  10001.115234  -48837.312500  298.326050  600.885071   48.237144  883.468689  -47094.367188  2131.100830
  331.000000  8422.063477  -67586.734375  -59068.398438  10182.736328  -48885.664062  303.743683  201.225723   48.232925  883.545959  -47142.871094  -373.615082
  332.000000  8765.783203  -67689.914062  -58828.160156  10095.287109  -48732.875000  301.135132  722.111633   48.256416  883.115845  -46989.234375  1810.330811
  333.000000  8847.082031  -67665.000000  -58715.703125  9987.335938  -48728.367188  297.915070  801.741699   48.336285  881.656616  -46981.839844  1445.646851
  334.000000  8747.630859  -67715.937500  -58871.496094  10044.728516  -48826.765625  299.627014  594.358582   48.269405  882.878235  -47082.656250  -420.938477
  335.000000  8845.025391  -67531.546875  -58584.292969  9847.113281  -48737.179688  293.732300  879.160950   48.125702  885.514465  -46998.261719  1375.564331
  336.000000  8761.039062  -67674.312500  -58823.261719  10013.669922  -48809.593750  298.700562  650.171448   48.202793  884.098267  -47067.890625  -530.874023
  337.000000  8672.123047  -67680.242188  -58905.070312  10104.143555  -48800.925781  301.399323  469.786774   48.267433  882.914307  -47056.886719  1578.448853
  338.000000  8828.295898  -67807.789062  -58876.933594  10141.089844  -48735.843750  302.501404  658.946350   48.252407  883.189209  -46992.347656  -431.834656
  339.000000  8614.822266  -67446.515625  -58736.394531  10042.659180  -48693.734375  299.565277  514.537354   48.212013  883.929199  -46951.699219  1989.594238
  340.000000  8651.343750  -67597.101562  -58848.507812  10161.001953  -48687.507812  303.095367  538.044739   48.260567  883.039917  -46943.718750  1162.566284
  341.000000  8802.439453  -67635.359375  -58729.480469  9988.441406  -48741.039062  297.947998  738.176025   48.260937  883.033142  -46997.234375  -2514.958008
  342.000000  8990.845703  -67891.812500  -58795.507812  9953.182617  -48842.324219  296.896271  858.369324   48.257183  883.101807  -47098.656250  1138.708374
  343.000000  8726.072266  -67840.726562  -59018.609375  10286.682617  -48731.925781  306.844330  587.402161   48.328529  881.798096  -46985.679688  2345.378418
  344.000000  8535.128906  -67510.796875  -58879.617188  10155.155273  -48724.460938  302.920959  464.593048   48.325932  881.845520  -46978.308594  469.402100
  345.000000  8730.520508  -67650.289062  -58816.914062  10001.126953  -48815.789062  298.326416  624.314697   48.258434  883.078918  -47072.074219  1759.231934
  346.000000  8631.258789  -67906.648438  -59175.351562  10298.388672  -48876.960938  307.193512  319.144318   48.374317  880.963501  -47129.058594  2037.718140
  347.000000  8732.702148  -67702.539062  -58864.937500  10026.920898  -48838.015625  299.095825  565.739929   48.285782  882.578796  -47093.312500  601.397156
  348.000000  8479.912109  -67465.625000  -58889.906250  10131.496094  -48758.410156  302.215210  413.119720   48.113220  885.744202  -47019.945312  -1636.670776
  349.000000  8419.750977  -67545.968750  -59028.179688  10337.119141  -48691.062500  308.348816  231.992615   48.091530  886.143677  -46953.378906  3319.585449
  350.000000  8608.140625  -67627.906250  -58917.437500  10115.856445  -48801.582031  301.748688  492.070709   48.122902  885.566040  -47062.765625  -1737.429688
  351.000000  8686.729492  -67389.187500  -58597.531250  9993.341797  -48604.187500  298.094177  671.813660   48.158840  884.905151  -46864.074219  1881.241821
  352.000000  8669.640625  -67448.609375  -58680.187500  10009.312500  -48670.875000  298.570587  690.971008   48.136642  885.313232  -46931.562500  306.870514
  353.000000  8881.711914  -67529.687500  -58553.230469  9863.044922  -48690.187500  294.207520  876.807617   48.208611  883.991577  -46948.273438  2245.815186
  354.000000  8811.184570  -67829.085938  -58926.406250  10112.855469  -48813.550781  301.659149  668.205811   48.297581  882.363159  -47068.421875  2665.157227
  355.000000  8615.254883  -67668.375000  -58943.355469  10306.027344  -48637.328125  307.421356  502.913818   48.178104  884.551331  -46896.515625  -19.370399
  356.000000  8635.576172  -67602.835938  -58864.574219  10233.855469  -48630.718750  305.268524  452.077789   48.283600  882.618652  -46886.097656  917.327576
  357.000000  8773.453125  -67659.890625  -58786.464844  10046.990234  -48739.476562  299.694458  641.070374   48.244526  883.333496  -46996.265625  241.852097
  358.000000  8507.144531  -67521.031250  -58913.910156  10229.458984  -48684.453125  305.137390  373.741821   48.280037  882.683777  -46939.960938  -153.887833
  359.000000  8673.667969  -67698.343750  -58929.300781  10093.169922  -48836.132812  301.071991  464.143799   48.340469  881.580322  -47089.457031  2083.303955
  360.000000  8548.467773  -67273.515625  -58619.585938  9887.439453  -48732.148438  294.935181  452.143890   48.470184  879.221069  -46980.785156  -514.789917
  361.000000  8705.011719  -67791.328125  -58989.343750  10221.863281  -48767.480469  304.910797  528.771912   48.223667  883.715576  -47025.023438  1775.568604
  362.000000  8668.471680  -67589.875000  -58817.585938  10069.248047  -48748.335938  300.358368  587.718201   48.188255  884.364990  -47007.156250  165.005051
  363.000000  8716.304688  -67484.750000  -58670.195312  9961.950195  -48708.246094  297.157776  668.416443   48.213245  883.906616  -46966.164062  -807.890137
  364.000000  8719.456055  -67533.875000  -58709.464844  10029.500000  -48679.964844  299.172760  602.812805   48.310909  882.119751  -46934.355469  1400.224731
  365.000000  8761.650391  -67479.468750  -58619.441406  9919.561523  -48699.878906  295.893372  678.717102   48.294773  882.414490  -46954.851562  -1130.241577
  366.000000  8815.585938  -67747.109375  -58838.484375  10071.533203  -48766.953125  300.426575  652.596497   48.369152  881.057556  -47019.238281  1724.288574
  367.000000  8604.337891  -67332.203125  -58637.910156  9984.097656  -48653.812500  297.818420  546.747559   48.252499  883.187561  -46910.312500  247.220337
  368.000000  8768.611328  -67492.476562  -58611.644531  9902.025391  -48709.617188  295.370270  726.721863   48.196201  884.219177  -46968.152344  390.511505
  369.000000  8863.566406  -67768.968750  -58808.515625  10085.511719  -48723.003906  300.843536  786.450256   48.261005  883.031860  -46979.199219  2488.435303
  370.000000  8303.967773  -67157.906250  -58746.019531  10071.790039  -48674.230469  300.434235  213.108322   48.230198  883.595947  -46931.539062  526.003906
  371.000000  8701.351562  -67435.562500  -58642.398438  10061.581055  -48580.816406  300.129700  722.648621   48.208603  883.991760  -46838.902344  1702.843506
  372.000000  8557.990234  -67435.750000  -58773.078125  10103.926758  -48669.152344  301.392853  434.710846   48.205769  884.043701  -46927.343750  -1263.658569
  373.000000  8596.847656  -67532.296875  -58839.046875  10201.807617  -48637.238281  304.312561  500.842010   48.215500  883.865295  -46895.074219  3113.789062
  374.000000  8702.801758  -67474.804688  -58672.589844  9898.507812  -48774.082031  295.265350  588.343445   48.274723  882.780945  -47029.781250   36.779198
  375.000000  8758.719727  -67576.890625  -58729.726562  10128.817383  -48600.910156  302.135315  668.378174   48.296234  882.387756  -46855.832031  -168.917496
  376.000000  8644.445312  -67561.750000  -58817.507812  10096.595703  -48720.914062  301.174164  534.278809   48.208603  883.991760  -46979.000000  -83.921936
  377.000000  8680.199219  -67654.507812  -58872.792969  10167.270508  -48705.523438  303.282349  501.739777   48.217613  883.826538  -46963.285156  -2056.812744
  378.000000  8852.208984  -67751.593750  -58800.851562  10104.154297  -48696.695312  301.399628  781.932678   48.269150  882.882874  -46952.593750  670.814148
  379.000000  8753.789062  -67518.468750  -58654.976562  10031.504883  -48623.472656  299.232544  695.182800   48.210411  883.958557  -46881.496094  3043.432129
  380.000000  8794.696289  -67549.984375  -58654.023438  9830.908203  -48823.117188  293.248901  755.972107   48.348263  881.438232  -47076.156250  1045.284424
  381.000000  8925.126953  -67859.750000  -58839.695312  9942.249023  -48897.445312  296.570129  820.136230   48.222103  883.744263  -47155.042969  1251.820801
  382.000000  8611.359375  -67533.265625  -58821.035156  10121.913086  -48699.121094  301.929382  476.607452   48.195953  884.223755  -46957.664062  -2382.551514
  383.000000  8511.646484  -67279.937500  -58666.039062  9890.556641  -48775.484375  295.028168  391.364594   48.180885  884.500305  -47034.574219  -352.616974
  384.000000  8801.783203  -67604.406250  -58703.003906  9982.644531  -48720.359375  297.775085  798.741394   48.123100  885.562378  -46981.535156  -2127.209717
  385.000000  8961.785156  -67870.828125  -58813.136719  10007.277344  -48805.859375  298.509857  892.296631   48.072819  886.488586  -47068.851562  205.105072
  386.000000  8601.488281  -67466.812500  -58762.089844  9960.291016  -48801.796875  297.108307  564.378174   48.229446  883.609680  -47059.128906  166.832962
  387.000000  8587.533203  -67472.234375  -58786.363281  10240.912109  -48545.453125  305.479034  457.828094   48.382217  880.819641  -46797.265625  -465.971191
  388.000000  8687.186523  -67579.234375  -58793.531250  10156.809570  -48636.722656  302.970306  600.462341   48.200123  884.147278  -46895.117188  1687.825806
  389.000000  8619.080078  -67320.187500  -58599.515625  9972.364258  -48627.152344  297.468445  629.046631   48.173073  884.643738  -46886.523438  1995.312256
  390.000000  8556.838867  -67460.218750  -58808.460938  10104.155273  -48704.304688  301.399658  465.795898   48.189495  884.342224  -46963.082031  4859.788574
  391.000000  8879.275391  -67900.765625  -58929.269531  10156.748047  -48772.523438  302.968475  794.265198   48.238842  883.437561  -47029.519531  -1678.700195
  392.000000  8718.713867  -67610.750000  -58782.410156  10016.047852  -48766.363281  298.771484  654.127502   48.107159  885.855835  -47028.117188  3472.784912
  393.000000  8766.186523  -67635.109375  -58778.183594  10102.833984  -48675.351562  301.360260  707.270691   48.302876  882.266418  -46930.031250  2062.737305
  394.000000  8437.043945  -67187.078125  -58645.812500  9982.505859  -48663.304688  297.770966  364.906891   48.316593  882.015991  -46917.488281  970.624084
  395.000000  8557.922852  -67129.367188  -58461.210938  9926.458984  -48534.750000  296.099121  529.583923   48.339901  881.590698  -46788.093750  -309.933319
  396.000000  8491.437500  -67464.531250  -58872.871094  10224.721680  -48648.148438  304.996063  331.010284   48.363075  881.168274  -46900.652344  936.524963
  397.000000  8703.574219  -67338.390625  -58527.835938  9918.171875  -48609.664062  295.851929  750.414246   48.272820  882.815796  -46865.429688  1536.226318
  398.000000  8816.953125  -67322.734375  -58407.906250  9766.008789  -48641.898438  291.312988  934.805237   48.089958  886.172668  -46904.273438  1082.504150
  399.000000  8571.613281  -67368.718750  -58698.628906  10000.757812  -48697.871094  298.315399  547.773926   48.108616  885.828979  -46959.570312  1142.234497
  400.000000  8835.080078  -67816.921875  -58885.585938  10100.470703  -48785.117188  301.289764  693.761475   48.277866  882.723511  -47040.703125  1091.241089
  401.000000  8701.312500  -67535.234375  -58732.214844  10003.576172  -48728.640625  298.399475  550.601501   48.364544  881.141479  -46981.093750  -1232.972778
  402.000000  8784.445312  -67839.031250  -58959.601562  10073.559570  -48886.042969  300.487030  608.131104   48.122059  885.581543  -47147.257812  2304.160645
  403.000000  8512.650391  -67326.906250  -58712.070312  9949.798828  -48762.273438  296.795319  433.285858   48.300030  882.318420  -47017.058594  -653.623169
  404.000000  8749.059570  -67667.187500  -58822.871094  10049.464844  -48773.406250  299.768280  651.670898   48.182877  884.463745  -47032.421875  -659.872864
  405.000000  8745.238281  -67734.453125  -58886.238281  10114.406250  -48771.832031  301.705444  583.323792   48.228615  883.624939  -47029.195312  527.348572
  406.000000  8747.686523  -67793.953125  -58945.656250  10105.755859  -48839.898438  301.447418  579.643372   48.157536  884.929138  -47099.832031  242.954391
  407.000000  8734.884766  -67485.812500  -58649.347656  9998.436523  -48650.910156  298.246155  731.781677   48.257610  883.093994  -46907.226562  1405.208008
  408.000000  8712.621094  -67607.195312  -58790.902344  10099.607422  -48691.296875  301.264008  547.994934   48.243835  883.346130  -46948.109375  1344.299805
  409.000000  8731.476562  -67772.171875  -58938.535156  10157.865234  -48780.671875  303.001801  593.193298   48.127701  885.477722  -47041.683594  2268.723877
  410.000000  8576.617188  -67250.671875  -58567.199219  9859.485352  -48707.714844  294.101349  508.223755   48.324753  881.867004  -46961.605469  1372.981323
  411.000000  8525.304688  -67573.164062  -58943.394531  10253.305664  -48690.089844  305.848724  273.792084   48.398479  880.523682  -46941.316406  359.803680
  412.000000  8531.617188  -67528.265625  -58904.359375  10171.617188  -48732.742188  303.412018  384.288116   48.314793  882.048828  -46986.992188  1331.420898
  413.000000  8905.605469  -67592.046875  -58587.898438  9842.080078  -48745.820312  293.582153  863.169250   48.272144  882.828125  -47001.609375  404.542175
  414.000000  8920.310547  -67865.750000  -58839.093750  10015.279297  -48823.812500  298.748566  799.313416   48.165783  884.777588  -47083.445312  793.272888
  415.000000  8752.048828  -67815.210938  -58954.992188  10078.699219  -48876.292969  300.640320  556.890442   48.202206  884.109070  -47134.609375  1109.590942
  416.000000  8741.270508  -67721.968750  -58883.093750  10138.753906  -48744.339844  302.431732  636.613281   48.159981  884.884216  -47004.183594  1870.055420
  417.000000  8693.068359  -67731.945312  -58934.109375  10198.894531  -48735.214844  304.225677  561.625305   48.243752  883.347717  -46992.031250  -904.937439
  418.000000  8731.419922  -67514.562500  -58678.601562  9944.360352  -48734.242188  296.633087  701.349915   48.191853  884.299011  -46992.933594  4205.954590
  419.000000  8697.271484  -67475.750000  -58687.511719  9937.714844  -48749.796875  296.434875  674.759277   48.207485  884.012207  -47007.925781  2340.863525
  420.000000  8543.614258  -67327.960938  -58684.417969  9934.004883  -48750.414062  296.324188  478.746246   48.257713  883.092102  -47006.726562  -297.732971
  421.000000  8510.310547  -67502.687500  -58903.316406  10181.677734  -48721.640625  303.712097  398.098785   48.223801  883.713135  -46979.179688  1444.698364
  422.000000  8671.628906  -67428.546875  -58655.261719  9983.050781  -48672.210938  297.787201  647.326599   48.248425  883.262146  -46928.859375  3211.346191
  423.000000  8725.111328  -67521.414062  -58696.875000  9863.839844  -48833.035156  294.231232  729.656677   48.222301  883.740601  -47090.628906  110.114799
  424.000000  8700.094727  -67693.453125  -58887.687500  10120.796875  -48766.890625  301.896057  637.024292   48.093903  886.099976  -47029.121094  2270.444336
  425.000000  8434.417969  -67280.531250  -58738.371094  9998.651367  -48739.718750  298.252563  361.994232   48.224339  883.703308  -46997.238281  -267.333496
  426.000000  8652.929688  -67746.828125  -58994.234375  10189.917969  -48804.316406  303.957916  453.150421   48.385948  880.751709  -47055.996094  -326.501007
  427.000000  8711.763672  -67586.851562  -58782.523438  9935.846680  -48846.675781  296.379150  628.700012   48.191010  884.314453  -47105.398438  2293.167480
  428.000000  8643.746094  -67716.281250  -58967.109375  10235.847656  -48731.261719  305.327942  478.505249   48.185669  884.412476  -46990.175781  2491.108398
  429.000000  8916.660156  -67710.015625  -58695.781250  9958.507812  -48737.273438  297.055115  921.535706   48.029156  887.294495  -47001.843750   52.861137
  430.000000  8780.878906  -67620.281250  -58744.007812  9970.851562  -48773.156250  297.423309  762.048340   48.159779  884.887939  -47033.007812  1422.174805
  431.000000  8481.595703  -67375.617188  -58803.769531  10171.814453  -48631.953125  303.417877  401.902252   48.177353  884.565125  -46891.167969  630.606995
  432.000000  8836.001953  -67642.453125  -58697.847656  10080.930664  -48616.917969  300.706879  745.743469   48.184647  884.431213  -46875.871094  -100.670181
  433.000000  8825.912109  -67862.968750  -58943.945312  10182.306641  -48761.640625  303.730865  700.966248   48.202480  884.104004  -47019.949219  1277.552612
  434.000000  8690.925781  -67715.937500  -58926.894531  10139.164062  -48787.730469  302.443939  557.523132   48.276062  882.756470  -47043.378906  851.291138
  435.000000  8733.492188  -67683.546875  -58853.652344  10113.831055  -48739.820312  301.688293  645.905945   48.139256  885.265198  -47000.414062  -2680.239258
  436.000000  8853.832031  -67729.984375  -58776.835938  10048.425781  -48728.410156  299.737274  756.629211   48.214939  883.875549  -46986.269531  934.841125
  437.000000  8988.593750  -67447.546875  -58359.332031  9758.303711  -48601.027344  291.083160  1043.871460   48.321274  881.930542  -46855.042969  1238.080078
  438.000000  8566.478516  -67482.132812  -58814.859375  10019.190430  -48795.667969  298.865234  455.238922   48.316738  882.013306  -47049.847656  398.126984
  439.000000  8681.220703  -67761.187500  -58983.875000  10114.052734  -48869.820312  301.694885  572.713684   48.147396  885.115479  -47130.117188  853.397888
  440.000000  8454.034180  -67356.812500  -58796.105469  10133.284180  -48662.820312  302.268524  320.430450   48.345730  881.484375  -46915.953125  2522.000488
  441.000000  8781.191406  -67779.265625  -58900.023438  10062.543945  -48837.480469  300.158417  670.414490   48.214561  883.882507  -47095.351562  2064.516357
  442.000000  8712.890625  -67670.976562  -58847.210938  10064.561523  -48782.648438  300.218597  585.198547   48.340557  881.578735  -47035.968750  -927.933289
  443.000000  8620.502930  -67619.531250  -58900.269531  10246.320312  -48653.949219  305.640350  461.631561   48.227516  883.645081  -46911.351562  1764.502441
  444.000000  8857.345703  -67641.578125  -58689.765625  9995.697266  -48694.070312  298.164429  792.624695   48.334309  881.692688  -46947.617188  3303.697754
  445.000000  8914.622070  -67754.132812  -58743.562500  10045.585938  -48697.976562  299.652588  905.306946   48.210640  883.954407  -46955.988281  215.308762
  446.000000  8939.663086  -68005.742188  -58970.398438  10109.446289  -48860.953125  301.557495  799.952637   48.246662  883.294373  -47117.664062  621.334534
  447.000000  8474.197266  -67464.828125  -58887.558594  10089.612305  -48797.945312  300.965851  383.686920   48.066051  886.613403  -47061.183594  319.903046
  448.000000  8629.070312  -67657.765625  -58929.238281  10113.524414  -48815.714844  301.679138  505.536377   48.183983  884.443420  -47074.691406  1475.515259
  449.000000  8715.181641  -67544.750000  -58729.812500  9937.036133  -48792.777344  296.414612  634.589539   48.198513  884.176758  -47051.230469  -195.076950
  450.000000  8679.929688  -67581.984375  -58804.046875  10025.015625  -48779.031250  299.038971  579.239380   48.195793  884.226685  -47037.582031  -3774.879395
  451.000000  8824.025391  -67616.078125  -58683.585938  9993.777344  -48689.808594  298.107178  761.312988   48.278282  882.715881  -46945.378906  1409.724365
  452.000000  8617.783203  -67737.187500  -59019.222656  10186.840820  -48832.382812  303.866119  416.078339   48.346207  881.475708  -47085.496094  -2248.988770
  453.000000  8757.584961  -67656.765625  -58798.125000  10067.818359  -48730.304688  300.315765  629.306641   48.263802  882.980713  -46986.398438  -1801.426025
  454.000000  8678.302734  -67580.703125  -58804.207031  10002.318359  -48801.890625  298.361938  561.725647   48.264694  882.964417  -47057.949219  2044.787598
  455.000000  8647.673828  -67676.890625  -58934.582031  10182.355469  -48752.226562  303.732330  483.928070   48.313133  882.079102  -47006.535156  1522.332764
  456.000000  8700.746094  -67668.500000  -58875.941406  10076.043945  -48799.898438  300.561127  562.821777   48.255268  883.136841  -47056.300781  1248.053467
  457.000000  8729.187500  -67904.328125  -59083.363281  10272.252930  -48811.109375  306.413910  518.730225   48.158386  884.913513  -47071.011719  -1340.556763
  458.000000  8483.326172  -67383.789062  -58807.480469  10049.330078  -48758.148438  299.764282  372.233154   48.304543  882.236023  -47012.769531  2581.525391
  459.000000  8660.464844  -67682.953125  -58921.468750  10110.977539  -48810.492188  301.603180  532.520081   48.308643  882.161133  -47064.964844  1854.821045
  460.000000  8690.640625  -67643.109375  -58858.851562  10005.097656  -48853.753906  298.444855  491.336090   48.428814  879.972107  -47103.882812  910.776306
  461.000000  8557.434570  -67444.984375  -58791.667969  10051.851562  -48739.816406  299.839478  465.820068   48.240814  883.401489  -46996.738281  1375.777344
  462.000000  8640.405273  -67603.421875  -58865.519531  10075.130859  -48790.390625  300.533875  482.733856   48.250408  883.225830  -47046.968750  1363.721924
  463.000000  8560.705078  -67418.351562  -58749.750000  9976.335938  -48773.414062  297.586945  453.118805   48.277473  882.730652  -47029.011719  1632.491211
  464.000000  8686.451172  -67491.921875  -58702.753906  10058.196289  -48644.558594  300.028748  607.229248   48.241531  883.388367  -46901.457031  2444.128662
  465.000000  8766.634766  -67735.515625  -58880.054688  10079.208984  -48800.843750  300.655548  614.335266   48.205200  884.054138  -47059.054688  4471.333496
  466.000000  8763.101562  -67498.484375  -58633.039062  9884.978516  -48748.062500  294.861786  767.597473   48.113949  885.730774  -47009.570312  1466.689209
  467.000000  8979.358398  -67838.718750  -58753.578125  10058.699219  -48694.878906  300.043732  872.653137   48.333313  881.710876  -46948.460938  144.349152
  468.000000  8619.083008  -67614.812500  -58908.011719  10035.239258  -48872.773438  299.343964  477.938629   48.201515  884.121704  -47131.117188  3917.457520
  469.000000  8826.032227  -67729.562500  -58799.156250  9949.572266  -48849.585938  296.788574  763.997498   48.153568  885.002075  -47109.660156  1574.340454
  470.000000  8845.335938  -67749.476562  -58796.074219  10012.769531  -48783.304688  298.673706  734.825745   48.207645  884.009277  -47041.425781  -1893.848022
  471.000000  8459.828125  -67304.812500  -58746.910156  9968.927734  -48777.984375  297.365936  323.459412   48.256168  883.120422  -47034.351562  -461.377136
  472.000000  8771.548828  -67811.632812  -58943.078125  10083.964844  -48859.113281  300.797394  593.024170   48.312458  882.091431  -47113.449219  233.025009
  473.000000  8626.142578  -67486.078125  -58759.824219  10040.232422  -48719.593750  299.492889  539.173401   48.159477  884.893433  -46979.457031  697.838379
  474.000000  8754.718750  -67698.343750  -58840.414062  10043.441406  -48796.972656  299.588623  582.361206   48.219818  883.786133  -47054.656250  -2254.036377
  475.000000  8561.750000  -67222.328125  -58549.355469  9789.405273  -48759.949219  292.010895  532.544128   48.269226  882.881470  -47015.847656  -362.160034
  476.000000  8832.511719  -67906.390625  -58969.234375  10197.440430  -48771.792969  304.182281  615.489746   48.262333  883.007568  -47027.937500  1125.043945
  477.000000  8699.399414  -67601.398438  -58803.031250  9961.196289  -48841.835938  297.135315  565.239563   48.254311  883.154419  -47098.273438  2658.974854
  478.000000  8571.772461  -67492.328125  -58823.253906  10011.420898  -48811.832031  298.633453  442.973907   48.198067  884.184998  -47070.300781  -683.398071
  479.000000  8688.729492  -67613.078125  -58826.445312  10116.791016  -48709.656250  301.776581  521.396057   48.294453  882.420349  -46964.640625  3807.175537
  480.000000  8880.291016  -67693.000000  -58723.957031  10027.189453  -48696.765625  299.103821  871.600037   48.116768  885.678894  -46958.171875  341.331604
  481.000000  8447.535156  -67451.390625  -58896.035156  10285.890625  -48610.144531  306.820709  254.500305   48.244167  883.340088  -46866.945312  -142.563858
  482.000000  8981.595703  -67936.312500  -58850.843750  9989.123047  -48861.718750  297.968323  763.077881   48.446796  879.645508  -47111.199219  963.298096
  483.000000  8680.859375  -67656.039062  -58871.390625  9970.851562  -48900.539062  297.423309  611.891846   48.125427  885.519531  -47161.632812  256.503357
  484.000000  8753.330078  -67330.742188  -58480.488281  9724.056641  -48756.429688  290.061584  855.993469   48.039200  887.109009  -47020.636719  1681.507446
  485.000000  8701.746094  -67843.179688  -59042.074219  10252.522461  -48789.550781  305.825348  511.065674   48.185867  884.408813  -47048.460938  1792.140015
  486.000000  8618.039062  -67610.531250  -58896.648438  10125.856445  -48770.792969  302.046997  440.958405   48.239902  883.418152  -47027.750000  2000.885254
  487.000000  8602.881836  -67561.718750  -58859.539062  10115.714844  -48743.824219  301.744476  471.985596   48.198124  884.183899  -47002.289062  1750.576904
  488.000000  8595.249023  -67536.679688  -58845.250000  10122.524414  -48722.726562  301.947601  461.713531   48.282719  882.634766  -46978.136719  -3105.273926
  489.000000  8554.677734  -67407.273438  -58761.839844  10020.771484  -48741.070312  298.912384  441.815277   48.145721  885.146301  -47001.429688  4455.495605
  490.000000  8944.525391  -67732.078125  -58676.546875  9858.138672  -48818.406250  294.061157  924.904602   48.192566  884.285889  -47077.074219  -15.511019
  491.000000  8805.999023  -67735.750000  -58832.667969  10054.003906  -48778.664062  299.903687  711.874939   48.199867  884.151917  -47037.066406  -619.404114
  492.000000  8731.269531  -67596.421875  -58752.304688  9945.649414  -48806.656250  296.671539  675.276306   48.209293  883.979065  -47064.718750  1122.182861
  493.000000  8618.628906  -67366.859375  -58652.664062  9953.583984  -48699.078125  296.908234  572.965027   48.256073  883.122131  -46955.449219  490.294891
  494.000000  8721.224609  -67731.570312  -58909.699219  10148.736328  -48760.960938  302.729462  583.424744   48.250282  883.228149  -47017.542969  2379.632812
  495.000000  8888.433594  -67767.578125  -58776.929688  10074.505859  -48702.421875  300.515259  790.131104   48.266029  882.939941  -46958.433594  350.758087
  496.000000  8810.631836  -67685.671875  -58777.437500  9965.166016  -48812.273438  297.253723  698.041992   48.186390  884.399231  -47071.164062  475.556763
  497.000000  8527.172852  -67423.218750  -58790.871094  10002.947266  -48787.921875  298.380707  442.177521   48.182079  884.478333  -47046.968750  2434.888184
  498.000000  8924.244141  -67663.890625  -58641.027344  9890.568359  -48750.460938  295.028534  911.004944   48.200417  884.141846  -47008.843750  2182.516113
  499.000000  8721.850586  -67713.984375  -58886.035156  10167.676758  -48718.359375  303.294464  596.872375   48.205418  884.050171  -46976.562500  2995.176025
  500.000000  8542.947266  -67520.140625  -58882.554688  10030.105469  -48852.449219  299.190826  372.448120   48.213749  883.897400  -47110.351562  436.700684
  501.000000  8695.179688  -67719.867188  -58923.433594  10228.132812  -48695.300781  305.097839  547.714661   48.167267  884.750366  -46954.882812  -415.406006
  502.000000  8743.382812  -67624.906250  -58784.648438  9945.062500  -48839.585938  296.654053  681.659546   48.056313  886.793091  -47103.175781  -1358.887695
  503.000000  8775.225586  -67669.359375  -58793.941406  9907.908203  -48886.031250  295.545746  690.846863   48.233028  883.544067  -47143.234375  764.717651
  504.000000  8643.759766  -67689.070312  -58945.324219  10102.572266  -48842.750000  301.352448  442.803070   48.192242  884.291870  -47101.429688  -900.168030
  505.000000  8796.209961  -67800.843750  -58909.820312  10059.033203  -48850.789062  300.053680  669.030823   48.146942  885.123840  -47111.105469  650.761353
  506.000000  8638.599609  -67513.875000  -58775.597656  10104.225586  -48671.371094  301.401764  560.601074   48.119202  885.634094  -46932.687500  -714.549133
  507.000000  8572.265625  -67363.820312  -58687.937500  10045.938477  -48642.000000  299.663055  494.373077   48.146034  885.140503  -46902.347656  477.875519
  508.000000  8893.367188  -67627.726562  -58637.472656  9841.188477  -48796.285156  293.555542  862.398682   48.298092  882.353821  -47051.140625  1739.011353
  509.000000  8844.912109  -67803.187500  -58860.765625  10082.824219  -48777.941406  300.763367  682.290039   48.257744  883.091553  -47034.253906  1368.801880
  510.000000  8620.949219  -67603.882812  -58880.703125  10143.462891  -48737.242188  302.572174  432.420807   48.264027  882.976624  -46993.328125  1095.849609
  511.000000  8611.111328  -67591.781250  -58884.011719  10170.777344  -48713.234375  303.386963  499.153412   48.238083  883.451477  -46970.257812  -1427.178223
  512.000000  8522.127930  -67446.187500  -58831.390625  10094.099609  -48737.289062  301.099701  441.699982   48.261051  883.031067  -46993.480469  502.073944
  513.000000  8772.296875  -67782.507812  -58911.320312  10015.605469  -48895.714844  298.758301  688.073669   48.255562  883.131470  -47152.105469  1807.557373
  514.000000  8678.906250  -67411.039062  -58641.941406  9961.045898  -48680.894531  297.130829  655.291687   48.309845  882.139160  -46935.324219  2130.956543
  515.000000  8610.263672  -67609.281250  -58905.562500  10166.164062  -48739.398438  303.249329  592.099609   48.168098  884.735107  -46998.949219  1964.635620
  516.000000  8683.009766  -67617.742188  -58829.050781  10080.305664  -48748.746094  300.688263  612.713379   48.274517  882.784729  -47004.453125  -1055.430542
  517.000000  8639.680664  -67353.687500  -58615.460938  9998.275391  -48617.187500  298.241333  596.314026   48.342266  881.547546  -46870.445312  -864.213623
  518.000000  8853.255859  -67808.882812  -58857.964844  10059.014648  -48798.949219  300.053162  720.069824   48.129593  885.442932  -47059.890625  3733.413818
  519.000000  9082.744141  -67980.890625  -58786.585938  10104.421875  -48682.164062  301.407623  1054.577393   48.273937  882.795349  -46937.890625  1008.902710
  520.000000  8437.113281  -67452.617188  -58922.164062  10206.576172  -48715.585938  304.454803  324.052277   48.263508  882.986084  -46971.687500  602.434326
  521.000000  8369.083984  -66885.406250  -58417.093750  9890.119141  -48526.976562  295.015106  413.243073   48.282841  882.632568  -46782.382812  2895.229736
  522.000000  8881.745117  -67728.984375  -58749.285156  10008.680664  -48740.605469  298.551727  777.503723   48.328358  881.801270  -46994.367188  -1315.760742
  523.000000  8702.136719  -67606.390625  -58800.820312  10050.173828  -48750.648438  299.789429  616.123840   48.303257  882.259460  -47005.316406  -1790.122681
  524.000000  8806.577148  -67762.671875  -58860.691406  10049.513672  -48811.179688  299.769745  629.626709   48.338394  881.618164  -47064.578125  2475.326416
  525.000000  8756.607422  -67623.492188  -58767.550781  9949.222656  -48818.328125  296.778137  688.074402   48.202480  884.104004  -47076.636719  370.174896
  526.000000  8589.623047  -67700.656250  -59020.097656  10164.192383  -48855.906250  303.190521  463.272552   48.156635  884.945679  -47115.871094  -704.739197
  527.000000  8482.014648  -67234.765625  -58650.656250  9968.254883  -48682.402344  297.345856  519.779053   48.158634  884.908936  -46942.296875  2453.566162
  528.000000  8771.818359  -67900.468750  -59034.312500  10167.809570  -48866.503906  303.298431  592.260742   48.269688  882.873047  -47122.382812  167.543610
  529.000000  8667.654297  -67647.968750  -58876.457031  10129.218750  -48747.238281  302.147278  536.980286   48.207428  884.013306  -47005.367188  -752.658630
  530.000000  8814.390625  -67633.265625  -58719.980469  9881.884766  -48838.093750  294.769501  792.173584   48.259052  883.067627  -47094.359375  3120.721680
  531.000000  8790.109375  -67644.679688  -58751.957031  9931.172852  -48820.785156  296.239716  678.934509   48.282558  882.637695  -47076.199219  -906.764709
  532.000000  8723.601562  -67721.148438  -58906.148438  10065.419922  -48840.726562  300.244232  549.310547   48.241558  883.387878  -47097.621094  182.863358
  533.000000  8777.519531  -67750.468750  -58882.390625  10162.098633  -48720.292969  303.128082  627.636719   48.285748  882.579407  -46975.593750  -580.894592
  534.000000  8702.428711  -67805.664062  -59000.660156  10268.023438  -48732.636719  306.287720  536.935425   48.318398  881.983032  -46986.757812  2955.424561
  535.000000  8780.884766  -67855.906250  -58972.316406  10229.490234  -48742.828125  305.138306  608.335144   48.228756  883.622314  -47000.187500  -3452.537598
  536.000000  8767.872070  -67622.710938  -58758.910156  9982.663086  -48776.246094  297.775635  677.053650   48.228233  883.631897  -47033.625000  -247.698090
  537.000000  8659.143555  -67524.679688  -58776.250000  9961.164062  -48815.085938  297.134338  510.981934   48.412159  880.274841  -47065.816406  -103.379646
  538.000000  8799.681641  -67659.406250  -58764.785156  10015.269531  -48749.515625  298.748260  698.622009   48.292904  882.448608  -47004.554688  3790.245850
  539.000000  8701.759766  -67663.359375  -58853.550781  10160.695312  -48692.855469  303.086212  563.855286   48.284531  882.601624  -46948.199219  -59.284672
  540.000000  8886.223633  -67822.453125  -58837.773438  10060.865234  -48776.906250  300.108368  764.524658   48.168709  884.723877  -47036.433594  -54.389313
  541.000000  8735.945312  -67413.125000  -58576.050781  9821.827148  -48754.222656  292.978027  733.634460   48.225677  883.678772  -47011.691406  -1024.580200
  542.000000  8787.773438  -67679.546875  -58797.179688  10062.951172  -48734.226562  300.170563  601.357239   48.286446  882.566650  -46989.500000  1184.393555
  543.000000  8749.637695  -67445.796875  -58594.316406  9809.064453  -48785.250000  292.597321  695.349365   48.303844  882.248779  -47039.894531  725.466736
  544.000000  8647.222656  -67427.492188  -58684.839844  9993.657227  -48691.183594  298.103577  562.605042   48.193142  884.275330  -46949.828125   11.639863
  545.000000  8866.368164  -67580.750000  -58615.847656  9829.462891  -48786.382812  293.205780  843.981628   48.183956  884.443909  -47045.359375  1744.303101
  546.000000  8768.821289  -67624.882812  -58748.425781  9978.531250  -48769.894531  297.652405  694.088562   48.212296  883.924011  -47027.847656  560.948242
  547.000000  8863.062500  -67905.906250  -58933.656250  10053.818359  -48879.835938  299.898163  693.148010   48.332745  881.721191  -47133.437500  2171.660156
  548.000000  8867.996094  -67768.953125  -58810.273438  10066.636719  -48743.636719  300.280518  790.173523   48.247673  883.275879  -47000.312500  2493.274170
  549.000000  8890.908203  -67736.265625  -58747.500000  9972.440430  -48775.058594  297.470703  795.030945   48.252548  883.186646  -47031.558594  -1499.248535
  550.000000  8749.750000  -67952.156250  -59104.820312  10376.134766  -48728.687500  309.512604  652.592712   48.073437  886.477234  -46991.660156  1486.702881
  551.000000  8439.639648  -67294.117188  -58750.125000  9976.497070  -48773.628906  297.591705  313.262573   48.256149  883.120728  -47029.996094  954.290649
  552.000000  8721.610352  -67688.062500  -58855.960938  10020.804688  -48835.156250  298.913391  574.224854   48.196693  884.210144  -47093.671875  2108.160400
  553.000000  8590.004883  -67455.484375  -58760.214844  10000.021484  -48760.195312  298.293427  550.372314   48.125549  885.517273  -47021.285156  1553.518066
  554.000000  8706.978516  -67551.546875  -58741.515625  9828.543945  -48912.972656  293.178375  679.520935   48.111538  885.775208  -47174.566406   55.280823
  555.000000  8712.617188  -67766.445312  -58956.886719  10151.767578  -48805.117188  302.819916  577.186462   48.115471  885.702759  -47066.570312  1456.032471
  556.000000  8671.046875  -67488.320312  -58713.472656  9947.370117  -48766.101562  296.722870  633.439209   48.120453  885.611084  -47027.375000  3498.682373
  557.000000  8704.634766  -67586.375000  -58791.804688  10001.036133  -48790.769531  298.323700  620.197205   48.316982  882.008850  -47044.941406  2266.648926
  558.000000  8667.109375  -67371.062500  -58588.964844  9814.088867  -48774.875000  292.747192  625.431702   48.245922  883.307922  -47031.613281  129.317062
  559.000000  8822.028320  -67560.109375  -58639.503906  9903.792969  -48735.710938  295.423004  828.118835   48.144764  885.163879  -46996.105469  -407.546173
  560.000000  8795.852539  -67614.820312  -58714.324219  9976.546875  -48737.777344  297.593201  709.390686   48.313713  882.068542  -46992.066406  210.138702
  561.000000  8490.722656  -67358.562500  -58764.093750  10030.923828  -48733.171875  299.215210  394.602173   48.177544  884.561646  -46992.382812  -1289.474365
  562.000000  9013.706055  -67956.460938  -58838.843750  10003.295898  -48835.546875  298.391113  855.641846   48.183945  884.444092  -47094.523438  291.588623
  563.000000  8655.267578  -67482.734375  -58729.601562  10044.005859  -48685.593750  299.605438  594.517517   48.204262  884.071350  -46943.835938  3393.167725
  564.000000  8838.359375  -67681.812500  -58737.058594  9964.146484  -48772.914062  297.223297  800.149109   48.155167  884.972656  -47032.933594  -1356.642456
  565.000000  8860.384766  -67724.453125  -58761.597656  10040.863281  -48720.734375  299.511719  774.204773   48.220627  883.771301  -46978.386719  3471.251953
  566.000000  8699.587891  -67667.156250  -58871.667969  10119.970703  -48751.695312  301.871429  582.763367   48.292091  882.463440  -47006.765625  -597.053040
  567.000000  8880.326172  -67706.515625  -58734.289062  9852.417969  -48881.871094  293.890533  828.972717   48.204613  884.064880  -47140.101562  3563.640137
  568.000000  8773.005859  -67680.562500  -58804.445312  10032.429688  -48772.015625  299.260132  657.942078   48.244690  883.330505  -47028.796875  1548.989502
  569.000000  8786.375000  -67738.953125  -58850.703125  10012.074219  -48838.628906  298.652954  652.919983   48.325382  881.855530  -47092.496094  1870.650757
  570.000000  8656.706055  -67627.507812  -58876.097656  10108.604492  -48767.492188  301.532379  547.719238   48.119354  885.631287  -47028.804688   14.600063
  571.000000  8629.773438  -67405.515625  -58678.511719  9922.631836  -48755.878906  295.984955  518.328674   48.368477  881.069824  -47008.187500  1614.015625
  572.000000  8742.644531  -67592.078125  -58741.613281  10019.354492  -48722.257812  298.870087  545.341980   48.415142  880.220642  -46972.882812  -1134.126465
  573.000000  8834.302734  -67758.492188  -58826.265625  9934.515625  -48891.750000  296.339447  713.520935   48.281334  882.660095  -47147.210938  2081.290527
  574.000000  8622.974609  -67717.375000  -58995.394531  10259.937500  -48735.457031  306.046539  379.620605   48.326008  881.844116  -46989.300781  2256.634766
  575.000000  8737.884766  -67559.875000  -58723.859375  10053.927734  -48669.929688  299.901428  612.171875   48.310978  882.118469  -46924.316406   83.938614
  576.000000  8586.013672  -67482.765625  -58790.671875  10097.261719  -48693.410156  301.194031  475.828613   48.254478  883.151306  -46949.839844   19.930706
  577.000000  8753.276367  -67528.171875  -58667.574219  9976.849609  -48690.726562  297.602234  673.539856   48.377258  880.909912  -46942.718750  -328.444122
  578.000000  8674.138672  -67568.453125  -58791.585938  10133.178711  -48658.406250  302.265411  616.971985   48.150726  885.054260  -46918.585938  3417.423340
  579.000000  8787.128906  -67649.640625  -58763.468750  10035.067383  -48728.402344  299.338837  667.177979   48.339077  881.605713  -46981.773438  1162.700317
  580.000000  8565.063477  -67493.687500  -58831.812500  10075.640625  -48756.171875  300.549103  422.042725   48.341705  881.557800  -47009.449219  527.289856
  581.000000  8705.285156  -67626.875000  -58813.695312  10169.237305  -48644.457031  303.341003  523.486511   48.462891  879.353394  -46893.355469  1491.299683
  582.000000  8896.113281  -67665.796875  -58671.941406  9881.890625  -48790.050781  294.769684  816.586914   48.257278  883.100098  -47046.378906  2226.697510
  583.000000  8538.881836  -67542.031250  -58907.343750  10130.842773  -48776.500000  302.195740  367.168182   48.414093  880.239685  -47027.164062  -437.541870
  584.000000  8891.762695  -68017.906250  -59026.417969  10287.488281  -48738.929688  306.868347  770.787903   48.193386  884.270874  -46997.566406  385.190063
  585.000000  8671.207031  -67474.007812  -58699.355469  9890.740234  -48808.617188  295.033661  583.799011   48.268532  882.894165  -47064.539062  1179.489136
  586.000000  8505.800781  -67554.757812  -58946.781250  10258.738281  -48688.042969  306.010773  290.577087   48.220692  883.770142  -46945.691406  2245.908691
  587.000000  8458.394531  -67432.328125  -58881.167969  10204.792969  -48676.375000  304.401611  279.248535   48.352688  881.357544  -46929.253906  2178.855957
  588.000000  8813.854492  -67741.203125  -58824.769531  10016.142578  -48808.625000  298.774323  760.047852   48.138271  885.283264  -47069.253906  820.512024
  589.000000  8640.740234  -67433.945312  -58690.691406  10020.212891  -48670.476562  298.895721  594.994568   48.245857  883.309143  -46927.218750  -746.334717
  590.000000  8751.503906  -67785.125000  -58936.121094  10139.300781  -48796.820312  302.448029  607.699402   48.162308  884.841431  -47056.578125  2275.831299
  591.000000  8613.248047  -67428.062500  -58714.179688  10130.898438  -48583.281250  302.197388  486.252533   48.339779  881.592896  -46836.628906  3445.992676
  592.000000  8893.765625  -67739.367188  -58747.855469  10008.570312  -48739.285156  298.548431  860.103271   48.099926  885.989014  -47001.300781  -1369.896606
  593.000000  8786.810547  -67949.906250  -59065.363281  10276.773438  -48788.589844  306.548737  625.244385   48.222843  883.730713  -47046.164062  3402.875488
  594.000000  8901.585938  -67830.968750  -58837.781250  10005.791016  -48831.992188  298.465515  820.987610   48.177364  884.564941  -47091.207031  1536.221802
  595.000000  8786.552734  -67971.273438  -59082.910156  10252.193359  -48830.718750  305.815521  595.638123   48.220524  883.773193  -47088.375000  1734.639404
  596.000000  8561.474609  -67597.648438  -58931.863281  10095.369141  -48836.492188  301.137573  470.226715   48.099209  886.002258  -47098.531250  -1206.518433
  597.000000  8614.806641  -67388.523438  -58674.000000  9940.642578  -48733.359375  296.522186  580.485840   48.317574  881.998047  -46987.507812  -458.911255
  598.000000  8686.692383  -67360.687500  -58570.335938  10000.274414  -48570.062500  298.300964  747.916260   48.196030  884.222351  -46828.605469  1234.433350
  599.000000  8967.977539  -68111.640625  -59037.925781  10286.638672  -48751.289062  306.843018  825.769348   48.231384  883.574219  -47008.554688   60.812565
  600.000000  8923.279297  -67918.632812  -58894.398438  10111.692383  -48782.707031  301.624481  834.281921   48.234158  883.523376  -47039.871094  846.104431
  601.000000  8768.812500  -67405.257812  -58546.753906  9788.867188  -48757.886719  291.994843  682.925720   48.356438  881.289185  -47010.632812  1279.655151
  602.000000  8625.449219  -67552.312500  -58833.632812  9977.809570  -48855.824219  297.630859  502.627045   48.237419  883.463623  -47112.871094  -1492.288086
  603.000000  8725.201172  -67769.531250  -58942.105469  10117.221680  -48824.882812  301.789429  596.561584   48.187023  884.387634  -47083.750000  2005.100708
  604.000000  8977.021484  -67832.312500  -58759.710938  9999.175781  -48760.535156  298.268188  910.791260   48.180725  884.503235  -47019.628906  3817.794678
  605.000000  8673.160156  -67572.125000  -58797.964844  9986.898438  -48811.066406  297.901978  564.774719   48.281761  882.652283  -47066.511719  -468.222137
  606.000000  8656.089844  -67799.218750  -59047.425781  10222.000000  -48825.425781  304.914886  459.991180   48.240356  883.409851  -47082.367188  -161.808365
  607.000000  8790.990234  -67826.890625  -58939.226562  10158.233398  -48780.992188  303.012787  609.887268   48.213852  883.895508  -47038.890625  -182.115692
  608.000000  8893.802734  -67745.093750  -58745.019531  10006.209961  -48738.808594  298.478027  787.818359   48.336067  881.660583  -46992.289062  180.069229
  609.000000  8801.858398  -67699.085938  -58808.035156  9987.068359  -48820.968750  297.907043  717.455383   48.228245  883.631714  -47078.347656  1104.310547
  610.000000  8990.869141  -68049.648438  -58952.695312  10176.236328  -48776.460938  303.549774  790.149231   48.354549  881.323608  -47029.273438  718.335205
  611.000000  8637.666016  -67652.203125  -58917.476562  10070.579102  -48846.898438  300.398102  468.681152   48.192886  884.280029  -47105.554688  2674.902344
  612.000000  8792.056641  -67618.812500  -58737.191406  10003.403320  -48733.789062  298.394318  728.495117   48.212181  883.926147  -46991.746094  2278.768066
  613.000000  8671.840820  -67473.914062  -58705.492188  9895.352539  -48810.140625  295.171234  642.678955   48.254803  883.145386  -47066.558594  982.065735
  614.000000  8797.931641  -67884.000000  -58982.300781  10128.250000  -48854.050781  302.118408  588.128235   48.262627  883.002197  -47110.187500  867.100586
  615.000000  8737.152344  -67563.031250  -58719.445312  9934.209961  -48785.234375  296.330322  675.973083   48.312656  882.087830  -47039.562500  1057.430176
  616.000000  8612.000000  -67713.726562  -58998.703125  10206.093750  -48792.609375  304.440399  355.529449   48.355556  881.305237  -47045.386719  1220.108643
  617.000000  8727.877930  -67594.195312  -58763.640625  9969.084961  -48794.554688  297.370605  661.289734   48.355629  881.303955  -47047.328125  -263.152100
  618.000000  8669.091797  -67477.875000  -58712.984375  10063.684570  -48649.300781  300.192444  610.784119   48.106918  885.860229  -46911.062500  535.108215
  619.000000  8616.716797  -67618.382812  -58888.757812  10105.900391  -48782.859375  301.451721  466.765137   48.285156  882.590210  -47038.179688  3176.390381
  620.000000  8554.910156  -67505.992188  -58853.671875  10169.966797  -48683.703125  303.362762  379.804474   48.360409  881.216858  -46936.304688   96.359375
  621.000000  8685.076172  -67689.781250  -58899.035156  10086.590820  -48812.445312  300.875732  529.158691   48.223457  883.719421  -47069.996094  -512.126038
  622.000000  8767.560547  -67874.937500  -59009.628906  10232.184570  -48777.445312  305.218689  609.156311   48.354481  881.324890  -47030.261719  544.888977
  623.000000  8494.419922  -67507.265625  -58908.625000  10135.301758  -48773.324219  302.328735  352.440643   48.310539  882.126465  -47027.726562  1612.008667
  624.000000  8783.294922  -67369.671875  -58484.582031  9797.567383  -48687.015625  292.254364  773.678955   48.154228  884.989929  -46947.066406  -160.571320
  625.000000  8728.747070  -67618.968750  -58785.316406  10016.634766  -48768.679688  298.789001  598.788757   48.235600  883.496948  -47025.792969  -655.487549
  626.000000  8627.269531  -67703.562500  -58985.734375  10159.146484  -48826.585938  303.040009  493.515991   48.214050  883.891846  -47084.476562  386.588531
  627.000000  8756.056641  -67576.812500  -58722.195312  9943.042969  -48779.152344  296.593811  691.816895   48.196278  884.217773  -47037.683594  2986.937500
  628.000000  8750.921875  -67829.625000  -58984.296875  10182.364258  -48801.933594  303.732574  615.472839   48.263565  882.985046  -47058.035156  -994.480225
  629.000000  8739.197266  -67716.125000  -58873.808594  10045.451172  -48828.359375  299.648560  572.506287   48.195778  884.226990  -47086.910156  888.575500
  630.000000  8744.796875  -67769.484375  -58915.152344  10107.065430  -48808.085938  301.486481  557.168640   48.264996  882.958862  -47064.136719  3018.878906
  631.000000  8802.782227  -67403.687500  -58506.234375  9724.021484  -48782.210938  290.060547  796.578125   48.215137  883.871948  -47040.062500  220.778061
  632.000000  8632.472656  -67636.593750  -58905.375000  10181.474609  -48723.898438  303.706024  460.272430   48.358383  881.253723  -46976.574219  510.593018
  633.000000  8722.992188  -67591.515625  -58775.144531  9964.270508  -48810.875000  297.226990  662.357605   48.154667  884.981873  -47070.910156  3306.863281
  634.000000  8720.832031  -67547.953125  -58729.492188  10073.899414  -48655.593750  300.497162  660.027222   48.169056  884.717468  -46915.109375  1538.123291
  635.000000  8562.339844  -67557.609375  -58895.859375  10139.616211  -48756.242188  302.457428  395.648468   48.224133  883.707031  -47013.769531  -746.269897
  636.000000  8684.282227  -67706.023438  -58921.925781  9964.649414  -48957.277344  297.238312  490.089508   48.206932  884.022400  -47215.425781  847.337219
  637.000000  8847.965820  -67622.968750  -58678.152344  9887.512695  -48790.640625  294.937378  787.822815   48.226234  883.668518  -47048.089844  1743.504639
  638.000000  8749.799805  -67713.437500  -58874.589844  10067.985352  -48806.605469  300.320740  632.474670   48.308228  882.168701  -47061.093750  897.325317
  639.000000  8692.547852  -67748.929688  -58960.152344  10158.330078  -48801.820312  303.015656  489.329834   48.261612  883.020813  -47057.992188  788.202759
  640.000000  8812.488281  -67897.414062  -58994.597656  10133.019531  -48861.578125  302.260651  616.677795   48.273994  882.794312  -47117.300781  -1107.723022
  641.000000  8547.519531  -67398.093750  -58750.824219  9864.609375  -48886.214844  294.254181  530.269287   48.139652  885.257874  -47146.792969  194.944229
  642.000000  8708.406250  -67488.875000  -58666.515625  9961.520508  -48704.996094  297.144958  704.725586   48.255753  883.127991  -46961.378906  -627.649658
  643.000000  8748.763672  -67756.593750  -58908.761719  10150.664062  -48758.097656  302.786987  660.982117   48.078506  886.383728  -47020.886719  2270.937500
  644.000000  8914.095703  -67793.453125  -58783.226562  9941.671875  -48841.554688  296.552887  863.287659   48.195995  884.222961  -47100.097656  1301.573975
  645.000000  8695.781250  -67665.234375  -58867.339844  10051.186523  -48816.152344  299.819641  540.663574   48.253307  883.172729  -47072.625000  1607.708008
  646.000000  8688.464844  -67580.343750  -58788.480469  10099.417969  -48689.062500  301.258362  585.520691   48.177307  884.565979  -46948.281250  -808.975037
  647.000000  8741.476562  -67581.750000  -58746.769531  9925.156250  -48821.613281  296.060242  657.124939   48.271523  882.839478  -47077.425781  1375.533203
  648.000000  8907.278320  -67748.421875  -58738.503906  9932.585938  -48805.917969  296.281860  853.809753   48.236973  883.471802  -47062.980469  1536.080566
  649.000000  8522.666992  -67484.031250  -58859.832031  10115.003906  -48744.828125  301.723267  405.135742   48.143147  885.193604  -47005.281250   97.679077
  650.000000  8841.302734  -67715.140625  -58776.085938  9995.187500  -48780.898438  298.149231  762.072937   48.243675  883.349060  -47037.718750  3364.457031
  651.000000  8665.737305  -67290.335938  -58522.699219  9797.623047  -48725.078125  292.256042  703.906006   48.286968  882.557068  -46980.332031  504.428406
  652.000000  8761.042969  -67534.781250  -58676.925781  9974.550781  -48702.375000  297.533661  729.396667   48.214317  883.886963  -46960.253906  -171.533905
  653.000000  8834.207031  -67871.843750  -58942.132812  10086.366211  -48855.765625  300.869019  707.837341   48.236927  883.472656  -47112.828125  2590.817871
  654.000000  8691.691406  -67647.250000  -58858.921875  10062.054688  -48796.867188  300.143829  601.207703   48.185131  884.422363  -47055.800781  -137.025833
  655.000000  8776.322266  -67580.218750  -58707.925781  10060.123047  -48647.804688  300.086212  770.100830   48.146622  885.129761  -46908.132812  475.449646
  656.000000  8370.548828  -67377.312500  -58907.187500  10141.295898  -48765.890625  302.507538  197.677231   48.324829  881.865662  -47019.777344  -1868.109863
  657.000000  8690.333984  -67565.343750  -58771.507812  10021.680664  -48749.828125  298.939514  608.221375   48.345100  881.495850  -47002.984375  1017.012695
  658.000000  8764.507812  -67627.531250  -58753.437500  10030.289062  -48723.148438  299.196320  723.828125   48.164085  884.808777  -46982.843750  -174.644577
  659.000000  8493.484375  -67227.187500  -58628.531250  9901.869141  -48726.664062  295.365601  418.710297   48.263813  882.980530  -46982.757812  920.153320
  660.000000  8697.587891  -67690.296875  -58894.898438  10098.455078  -48796.445312  301.229645  543.809875   48.195435  884.233276  -47055.007812  666.305359
  661.000000  8695.893555  -67386.171875  -58590.265625  9925.423828  -48664.843750  296.068237  648.633972   48.247040  883.287476  -46921.542969  198.756210
  662.000000  8616.222656  -67279.687500  -58559.789062  9960.265625  -48599.523438  297.107544  548.000183   48.388878  880.698364  -46851.097656  -333.721924
  663.000000  8740.375000  -67548.226562  -58694.460938  10074.570312  -48619.890625  300.517181  638.933594   48.267879  882.906128  -46875.835938  1726.192871
  664.000000  8632.064453  -67471.156250  -58733.414062  10079.064453  -48654.351562  300.651215  471.136230   48.376320  880.927002  -46906.378906  -715.489380
  665.000000  8581.861328  -67480.562500  -58799.187500  10153.583008  -48645.605469  302.874054  452.898712   48.344780  881.501709  -46898.773438   81.131836
  666.000000  8661.582031  -67612.242188  -58851.417969  10179.582031  -48671.835938  303.649597  611.064026   48.125191  885.523926  -46932.937500  699.382324
  667.000000  8735.595703  -67512.859375  -58678.953125  10059.833984  -48619.117188  300.077606  621.066711   48.345825  881.482666  -46872.246094  589.911926
  668.000000  8710.298828  -67686.304688  -58883.960938  10149.664062  -48734.296875  302.757172  549.846619   48.300751  882.305237  -46989.054688  797.677673
  669.000000  8848.083984  -67640.750000  -58693.105469  10148.396484  -48544.710938  302.719360  814.287903   48.212914  883.912720  -46802.640625  995.870972
  670.000000  8587.367188  -67618.359375  -58935.351562  10241.703125  -48693.648438  305.502625  389.451752   48.256634  883.111877  -46950.000000  3261.879395
  671.000000  8588.826172  -67395.523438  -58709.019531  10051.929688  -48657.089844  299.841827  518.778503   48.162090  884.845459  -46916.859375  1641.686157
  672.000000  8641.509766  -67572.296875  -58834.445312  10094.902344  -48739.542969  301.123657  466.696625   48.266922  882.923645  -46995.523438  3652.916260
  673.000000  8574.919922  -67487.843750  -58804.910156  10048.354492  -48756.554688  299.735168  392.893585   48.272163  882.827759  -47012.343750  -1077.050415
  674.000000  8778.804688  -67789.492188  -58895.363281  10008.352539  -48887.011719  298.541931  668.099609   48.104366  885.907227  -47148.863281  1408.768311
  675.000000  8589.078125  -67421.835938  -58736.167969  9985.156250  -48751.011719  297.850006  437.249878   48.268265  882.899048  -47006.941406  2617.132080
  676.000000  8934.902344  -67907.203125  -58874.171875  10129.444336  -48744.726562  302.154022  767.499268   48.255817  883.126831  -47001.109375   25.249037
  677.000000  8749.156250  -67828.968750  -58979.281250  10088.975586  -48890.304688  300.946869  559.721741   48.214119  883.890625  -47148.191406  678.339111
  678.000000  8553.271484  -67289.515625  -58641.289062  9889.449219  -48751.839844  294.995148  535.333435   48.234177  883.523010  -47009.003906  1168.485962
  679.000000  8474.160156  -67647.078125  -59078.191406  10236.107422  -48842.085938  305.335693  292.319855   48.221367  883.757751  -47099.710938  1941.268311
  680.000000  8718.317383  -67381.593750  -58560.484375  9832.343750  -48728.140625  293.291718  643.469543   48.404892  880.407043  -46979.136719  773.720703
  681.000000  8673.025391  -67675.062500  -58895.816406  10050.031250  -48845.785156  299.785187  542.268555   48.109203  885.818176  -47107.464844  755.264099
  682.000000  8838.244141  -67764.046875  -58827.488281  10071.026367  -48756.460938  300.411469  830.048035   48.098888  886.008118  -47018.511719  2262.096436
  683.000000  8634.567383  -67502.265625  -58769.054688  9999.755859  -48769.296875  298.285492  554.038391   48.189030  884.350769  -47028.089844  2203.541748
  684.000000  8510.982422  -67278.468750  -58664.234375  9927.230469  -48737.003906  296.122131  475.138275   48.249096  883.249817  -46993.628906  2379.844482
  685.000000  8604.016602  -67626.937500  -58930.093750  10119.644531  -48810.449219  301.861694  482.519196   48.229298  883.612427  -47067.789062  524.915894
  686.000000  8795.439453  -67683.000000  -58790.929688  9973.201172  -48817.726562  297.493408  758.760315   48.157970  884.921143  -47077.644531  257.581512
  687.000000  8885.978516  -67711.968750  -58729.863281  9969.514648  -48760.347656  297.383423  825.940613   48.206177  884.036194  -47018.523438  3215.378174
  688.000000  8509.209961  -67311.968750  -58695.796875  10042.948242  -48652.847656  299.573914  428.189209   48.217991  883.819641  -46910.593750  901.858643
  689.000000  8582.032227  -67258.867188  -58568.929688  9859.998047  -48708.929688  294.116638  592.999695   48.145390  885.152405  -46969.300781  -314.483978
  690.000000  8629.369141  -67329.250000  -58599.234375  9947.415039  -48651.820312  296.724213  685.322083   48.117016  885.674316  -46913.214844  398.498291
  691.000000  8464.839844  -67621.109375  -59057.675781  10390.149414  -48667.527344  309.930695  251.327866   48.283260  882.624878  -46922.917969  499.017212
  692.000000  8679.267578  -67341.015625  -58561.566406  10002.728516  -48558.835938  298.374176  637.798523   48.429386  879.961731  -46808.945312  2344.389404
  693.000000  8530.721680  -67429.000000  -58805.296875  10129.123047  -48676.171875  302.144440  405.746246   48.296501  882.382874  -46931.082031  632.253906
  694.000000  8534.652344  -67321.390625  -58679.843750  10062.913086  -48616.929688  300.169434  532.209412   48.229874  883.601868  -46874.250000  819.100830
  695.000000  8580.423828  -67376.718750  -58698.691406  10038.407227  -48660.285156  299.438446  472.239655   48.307323  882.185242  -46914.804688  2324.564453
  696.000000  8638.938477  -67732.875000  -58997.261719  10328.645508  -48668.617188  308.096039  446.069946   48.210411  883.958557  -46926.640625  902.407837
  697.000000  8876.796875  -67758.687500  -58780.335938  10076.239258  -48704.097656  300.566956  756.871033   48.273113  882.810425  -46959.855469  3047.619385
  698.000000  8544.227539  -67327.617188  -58681.269531  10186.195312  -48495.074219  303.846863  527.380676   48.166294  884.768250  -46754.691406  286.484436
  699.000000  8763.488281  -67771.460938  -58898.613281  10131.291992  -48767.320312  302.209137  640.257080   48.235996  883.489685  -47024.417969  208.251877
  700.000000  8859.945312  -67675.468750  -58707.488281  10054.609375  -48652.878906  299.921753  776.129395   48.293941  882.429688  -46907.882812  2904.107666
  701.000000  8974.968750  -67675.390625  -58600.894531  9897.988281  -48702.906250  295.249847  994.827332   48.258255  883.082214  -46959.199219  227.086731
  702.000000  8615.082031  -67427.687500  -58712.121094  10193.544922  -48518.578125  304.066101  626.622986   48.121910  885.584290  -46779.796875  -292.192688
  703.000000  8835.318359  -67709.046875  -58766.410156  10104.428711  -48661.980469  301.407806  780.844910   48.163406  884.821289  -46921.699219  -160.315033
  704.000000  8621.228516  -67449.617188  -58716.039062  10003.566406  -48712.472656  298.399170  558.562439   48.219261  883.796326  -46970.175781  -1357.371826
  705.000000  8801.861328  -67470.125000  -58560.046875  9844.306641  -48715.742188  293.648560  741.438660   48.290970  882.483948  -46970.851562  2237.478027
  706.000000  8566.411133  -67521.640625  -58856.445312  9972.406250  -48884.039062  297.469696  365.868500   48.210884  883.949890  -47142.042969  1318.578003
  707.000000  8721.723633  -67712.031250  -58883.488281  10089.570312  -48793.917969  300.964600  545.934875   48.263687  882.982788  -47050.015625  2513.223877
  708.000000  8782.490234  -67589.453125  -58703.976562  10010.296875  -48693.679688  298.599945  621.836975   48.338051  881.624451  -46947.089844  -1233.374512
  709.000000  8516.192383  -67458.070312  -58844.554688  10025.800781  -48818.753906  299.062408  364.941986   48.265896  882.942383  -47074.769531  -370.451691
  710.000000  8677.142578  -67590.671875  -58808.644531  10055.132812  -48753.511719  299.937347  707.100891   47.934174  889.052673  -47021.515625  1977.185913
  711.000000  8700.093750  -67630.500000  -58833.957031  10092.443359  -48741.515625  301.050293  603.269531   48.056633  886.787170  -47005.093750  -2139.247803
  712.000000  8813.142578  -67590.687500  -58669.441406  9955.132812  -48714.308594  296.954437  709.463867   48.379360  880.871643  -46966.226562  -746.892944
  713.000000  8466.335938  -67059.429688  -58502.054688  9914.140625  -48587.914062  295.731659  513.607849   48.265015  882.958557  -46843.960938  1117.209961
  714.000000  8566.791016  -67388.734375  -58723.714844  10038.647461  -48685.066406  299.445618  474.996613   48.305325  882.221741  -46939.660156  524.992920
  715.000000  8868.183594  -67925.312500  -58956.812500  10114.211914  -48842.601562  301.699646  680.578247   48.294830  882.413391  -47097.574219  1451.202759
  716.000000  8642.814453  -67582.203125  -58848.562500  10085.547852  -48763.015625  300.844604  539.605469   48.250435  883.225342  -47019.589844  1344.037842
  717.000000  8710.644531  -67622.132812  -58808.121094  10061.970703  -48746.148438  300.141327  615.017517   48.161247  884.860962  -47005.945312  -290.420288
  718.000000  8709.242188  -67578.171875  -58769.417969  10063.962891  -48705.453125  300.200745  657.984863   48.173859  884.629272  -46964.796875  3258.328857
  719.000000  8690.304688  -67585.953125  -58798.964844  10030.925781  -48768.039062  299.215271  634.278687   48.156097  884.955566  -47028.023438  175.749634
  720.000000  8668.164062  -67447.835938  -58675.953125  9980.337891  -48695.617188  297.706268  694.992188   48.189049  884.350464  -46954.410156  661.740723
  721.000000  8656.506836  -67349.781250  -58578.171875  9924.715820  -48653.457031  296.047119  597.340149   48.205128  884.055481  -46911.667969  -768.904175
  722.000000  8585.615234  -67442.554688  -58757.871094  9997.637695  -48760.234375  298.222321  464.997070   48.202301  884.107300  -47018.550781  1479.422119
  723.000000  8437.137695  -67330.875000  -58792.984375  10130.171875  -48662.812500  302.175720  353.220551   48.133778  885.365906  -46923.601562  -1668.233521
  724.000000  8804.154297  -67732.671875  -58825.050781  10156.442383  -48668.609375  302.959351  760.993835   48.152355  885.024353  -46928.730469  1526.451294
  725.000000  8721.126953  -67630.875000  -58804.941406  10044.298828  -48760.640625  299.614197  602.637939   48.231895  883.564819  -47017.886719  568.739624
  726.000000  8762.630859  -67708.484375  -58837.242188  10184.265625  -48652.976562  303.789307  587.837891   48.320084  881.952271  -46907.035156  -1782.508667
  727.000000  8863.759766  -67586.953125  -58632.292969  9910.556641  -48721.734375  295.624756  798.697693   48.317589  881.997803  -46975.882812  -253.309662
  728.000000  8724.582031  -67722.765625  -58905.085938  10139.757812  -48765.328125  302.461670  522.402283   48.182674  884.467407  -47024.351562  838.780457
  729.000000  8515.488281  -67355.593750  -58738.945312  9978.220703  -48760.726562  297.643127  460.275543   48.119228  885.633606  -47022.042969  1873.667236
  730.000000  8821.808594  -67729.703125  -58813.875000  10047.312500  -48766.562500  299.704071  802.046387   48.124928  885.528748  -47027.671875  1826.195801
  731.000000  8691.085938  -67760.234375  -58978.207031  10167.863281  -48810.343750  303.300018  587.151123   48.201988  884.113037  -47068.667969  -692.086792
  732.000000  8560.273438  -67295.242188  -58629.343750  9889.998047  -48739.343750  295.011505  518.839294   48.313824  882.066528  -46993.628906  -896.594116
  733.000000  8862.224609  -67828.609375  -58863.289062  10031.510742  -48831.777344  299.232727  688.277405   48.428055  879.985901  -47081.933594  779.585693
  734.000000  8831.859375  -67664.554688  -58731.769531  10088.382812  -48643.386719  300.929169  767.203918   48.298161  882.352600  -46898.238281  441.489807
  735.000000  8750.513672  -67666.625000  -58818.675781  10110.984375  -48707.691406  301.603363  604.018127   48.291634  882.471863  -46962.777344  2070.630127
  736.000000  8752.556641  -67653.820312  -58806.878906  10114.338867  -48692.539062  301.703430  602.537048   48.304543  882.236023  -46947.160156  264.745178
  737.000000  8871.175781  -67540.250000  -58572.953125  9972.967773  -48599.984375  297.486450  730.920959   48.362915  881.171143  -46852.496094  1482.390015
  738.000000  8634.572266  -67554.875000  -58822.769531  10126.071289  -48696.699219  302.053406  469.245758   48.267735  882.908752  -46952.648438  1868.397705
  739.000000  8502.178711  -67560.609375  -58948.398438  10228.515625  -48719.882812  305.109253  332.362091   48.152565  885.020508  -46979.996094  -177.715607
  740.000000  8768.472656  -67530.593750  -58663.140625  10101.819336  -48561.320312  301.329987  732.715088   48.172733  884.649963  -46820.703125  2663.300781
  741.000000  8751.864258  -67542.640625  -58690.585938  10026.730469  -48663.855469  299.090149  642.368347   48.319443  881.963928  -46917.937500  -1087.087769
  742.000000  8653.117188  -67617.671875  -58867.480469  9994.125000  -48873.355469  298.117554  511.854492   48.195766  884.227173  -47131.906250  -823.452209
  743.000000  8572.642578  -67296.234375  -58623.335938  9956.544922  -48666.789062  296.996552  509.011597   48.214108  883.890808  -46924.675781   15.158896
  744.000000  8995.169922  -67866.546875  -58761.328125  9900.937500  -48860.390625  295.337830  900.732971   48.075790  886.433838  -47123.277344  1203.775757
  745.000000  8785.273438  -67740.156250  -58857.167969  10040.448242  -48816.718750  299.499329  658.193298   48.153275  885.007446  -47076.804688  1258.571777
  746.000000  8655.485352  -67522.109375  -58764.921875  10013.815430  -48751.105469  298.704895  505.612915   48.265755  882.945007  -47007.128906  -838.064148
  747.000000  8808.102539  -67528.164062  -58617.632812  10011.283203  -48606.351562  298.629364  773.217712   48.279106  882.700806  -46861.890625  1053.290894
  748.000000  8872.265625  -67804.046875  -58819.316406  10041.093750  -48778.222656  299.518585  744.377747   48.125088  885.525818  -47039.328125  565.908936
  749.000000  8603.746094  -67540.984375  -58838.160156  10007.093750  -48831.066406  298.504395  518.068237   48.215870  883.858521  -47088.890625  -138.254791
  750.000000  8649.943359  -67436.718750  -58687.035156  9897.258789  -48789.777344  295.228088  692.463379   48.032040  887.241211  -47054.242188  1369.020996
  751.000000  8743.436523  -67577.890625  -58745.234375  9977.651367  -48767.582031  297.626129  697.294983   48.177734  884.558105  -47026.785156  574.628113
  752.000000  8662.781250  -67728.648438  -58967.281250  10143.638672  -48823.640625  302.577423  449.692230   48.295170  882.407227  -47078.601562  -2556.925293
  753.000000  8606.940430  -67611.507812  -58903.085938  10191.027344  -48712.058594  303.990997  459.833374   48.259827  883.053467  -46968.292969  -135.399872
  754.000000  8701.148438  -67672.429688  -58887.687500  10146.853516  -48740.835938  302.673309  553.054138   48.215149  883.871704  -46998.687500  752.606934
  755.000000  8754.607422  -67623.015625  -58771.000000  9977.424805  -48793.574219  297.619385  709.726807   48.220371  883.776001  -47051.234375  1425.442871
  756.000000  8814.378906  -67569.734375  -58652.164062  9868.663086  -48783.500000  294.375092  710.530518   48.284500  882.602234  -47038.843750  1356.419067
  757.000000  8798.158203  -67504.132812  -58610.570312  9931.842773  -48678.726562  296.259705  811.366455   48.291519  882.473938  -46933.816406  -211.595261
  758.000000  8667.146484  -67513.679688  -58745.230469  10063.264648  -48681.964844  300.179932  641.172302   48.158577  884.909973  -46941.859375  1262.774658
  759.000000  8489.653320  -67344.687500  -58761.945312  10052.311523  -48709.632812  299.853210  419.434326   48.211105  883.945862  -46967.628906  1594.639160
  760.000000  8655.763672  -67499.250000  -58740.875000  10043.089844  -48697.785156  299.578125  589.123596   48.153938  884.995239  -46957.847656  447.877625
  761.000000  8705.970703  -67382.796875  -58581.535156  9943.216797  -48638.320312  296.598999  673.189758   48.221611  883.753296  -46895.937500  616.932861
  762.000000  9027.042969  -67933.171875  -58808.781250  10081.377930  -48727.402344  300.720245  967.991211   48.147179  885.119507  -46987.707031  -3186.480957
  763.000000  8340.917969  -67231.953125  -58791.468750  10078.548828  -48712.921875  300.635834  225.528854   48.075310  886.442688  -46975.824219  -460.300446
  764.000000  8851.878906  -67698.125000  -58744.425781  10157.412109  -48587.015625  302.988281  795.660889   48.249199  883.247986  -46843.636719  140.702835
  765.000000  8321.033203  -67254.156250  -58827.484375  10252.931641  -48574.554688  305.837555  199.635025   48.262177  883.010437  -46830.707031  613.945984
  766.000000  8783.050781  -67532.132812  -58642.542969  9848.474609  -48794.070312  293.772888  895.218567   48.001225  887.810791  -47059.652344  449.595886
  767.000000  8525.441406  -67255.937500  -58626.886719  10095.567383  -48531.320312  301.143494  527.164429   48.143593  885.185425  -46791.757812  2644.473389
  768.000000  8421.253906  -67118.468750  -58599.371094  10061.990234  -48537.382812  300.141907  390.765228   48.247608  883.277100  -46794.062500  2366.710938
  769.000000  8641.364258  -67286.203125  -58553.191406  9979.451172  -48573.742188  297.679840  592.335693   48.321606  881.924438  -46827.746094  429.383026
  770.000000  8518.110352  -67339.187500  -58717.132812  10206.419922  -48510.710938  304.450134  488.083252   48.291389  882.476318  -46765.804688  -640.852356
  771.000000  8653.683594  -67504.937500  -58751.859375  10038.844727  -48713.015625  299.451508  573.072083   48.231468  883.572632  -46970.277344  3517.345703
  772.000000  8741.769531  -67521.187500  -58686.117188  9905.716797  -48780.398438  295.480377  731.126953   48.259068  883.067322  -47036.660156  1481.210571
  773.000000  8644.939453  -67573.648438  -58826.937500  10123.004883  -48703.933594  301.961945  542.247498   48.247890  883.271912  -46960.601562  710.563965
  774.000000  8600.594727  -67615.546875  -58915.980469  10058.723633  -48857.257812  300.044464  562.499451   48.034229  887.200806  -47121.644531  1484.354980
  775.000000  8784.572266  -67659.140625  -58780.437500  10034.915039  -48745.523438  299.334290  729.644531   48.218987  883.801392  -47003.234375  1314.892456
  776.000000  8878.630859  -67815.000000  -58830.410156  10045.852539  -48784.558594  299.660522  720.048828   48.183876  884.445374  -47043.539062  1256.705078
  777.000000  8676.069336  -67613.359375  -58841.910156  10118.050781  -48723.859375  301.814148  495.830719   48.267075  882.920837  -46979.832031  902.342285
  778.000000  8758.976562  -67422.359375  -58559.136719  9789.537109  -48769.601562  292.014832  696.355225   48.299004  882.337158  -47024.421875  807.818542
  779.000000  8831.469727  -67641.976562  -58711.968750  10007.431641  -48704.539062  298.514465  727.717773   48.344616  881.504700  -46957.710938  -477.659607
  780.000000  8829.644531  -67598.203125  -58667.054688  10109.818359  -48557.234375  301.568604  795.657715   48.336540  881.651978  -46810.699219  1968.893677
  781.000000  8788.220703  -67687.429688  -58807.363281  10069.774414  -48737.589844  300.374115  724.323425   48.046597  886.972412  -47001.531250  2387.310303
  782.000000  8639.226562  -67646.609375  -58910.632812  10113.714844  -48796.917969  301.684814  503.655121   48.293957  882.429382  -47051.921875  -130.148911
  783.000000  8884.034180  -67949.164062  -58972.031250  10043.886719  -48928.144531  299.601898  745.134216   48.268219  882.899902  -47184.078125  1336.484863
  784.000000  8777.369141  -67935.875000  -59064.953125  10325.582031  -48739.371094  308.004669  605.292725   48.255402  883.134399  -46995.765625  -289.884338
  785.000000  8899.083984  -67797.218750  -58798.054688  9993.261719  -48804.792969  298.091797  818.042175   48.358006  881.260620  -47057.480469  653.230957
  786.000000  8564.986328  -67698.031250  -59029.730469  10113.484375  -48916.246094  301.677948  390.706940   48.209415  883.976807  -47174.304688  827.469727
  787.000000  8618.892578  -67523.984375  -58817.816406  9989.291016  -48828.523438  297.973358  436.819733   48.361519  881.196594  -47081.085938  -586.782593
  788.000000  8819.410156  -67489.710938  -58575.464844  9869.998047  -48705.468750  294.414917  831.232727   48.239769  883.420593  -46962.429688  1035.151489
  789.000000  8636.691406  -67560.179688  -58829.777344  9972.572266  -48857.203125  297.474640  572.299683   48.132469  885.390015  -47118.039062  199.045685
  790.000000  8673.647461  -67704.367188  -58931.542969  10143.483398  -48788.058594  302.572784  563.332092   48.149715  885.072876  -47048.273438  3004.294189
  791.000000  8530.154297  -67365.609375  -58734.484375  10017.461914  -48717.023438  298.813660  431.455963   48.258835  883.071594  -46973.296875  1892.909302
  792.000000  8797.004883  -67726.515625  -58834.769531  10180.187500  -48654.582031  303.667664  723.545105   48.281609  882.655090  -46910.031250  -421.038208
  793.000000  8824.302734  -67785.187500  -58862.312500  10240.636719  -48621.675781  305.470795  729.576111   48.153473  885.003784  -46881.753906  1409.648804
  794.000000  8723.933594  -67694.468750  -58862.226562  10201.707031  -48660.519531  304.309601  603.566956   48.194622  884.248169  -46919.113281  131.836426
  795.000000  8616.636719  -67337.648438  -58616.050781  9857.213867  -48758.835938  294.033569  559.446350   48.208622  883.991394  -47016.921875  1762.520020
  796.000000  8696.561523  -67644.203125  -58845.035156  10113.972656  -48731.062500  301.692505  582.975586   48.247551  883.278137  -46987.742188  460.671143
  797.000000  8832.051758  -67986.937500  -59060.746094  10314.329102  -48746.417969  307.669006  637.362549   48.195984  884.223206  -47004.960938  2220.923340
  798.000000  8712.934570  -67531.531250  -58722.113281  9906.298828  -48815.812500  295.497742  681.460205   48.095123  886.077515  -47078.000000  848.934875
  799.000000  8761.250000  -67688.781250  -58835.726562  10178.171875  -48657.554688  303.607513  650.760254   48.137989  885.288452  -46918.191406  2092.934326
  800.000000  8848.147461  -67504.945312  -58548.390625  9678.651367  -48869.738281  288.707184  893.674377   48.101830  885.953979  -47131.683594  1621.383423
  801.000000  8695.009766  -67596.343750  -58802.328125  10065.255859  -48737.070312  300.239319  572.500916   48.242802  883.365051  -46993.921875  1675.986084
  802.000000  8766.125000  -67819.203125  -58945.640625  10112.324219  -48833.316406  301.643341  526.844055   48.326187  881.840881  -47087.156250  1511.775391
  803.000000  8477.744141  -67437.320312  -58853.718750  9996.675781  -48857.042969  298.193634  340.701874   48.261356  883.025452  -47113.222656  2720.973877
  804.000000  8827.851562  -67797.687500  -58868.902344  10141.824219  -48727.078125  302.523315  667.560364   48.234936  883.509155  -46984.214844  437.265442
  805.000000  8827.080078  -67513.476562  -58576.738281  9772.507812  -48804.230469  291.506866  758.895020   48.142891  885.198303  -47064.691406  -125.656822
  806.000000  8629.578125  -67591.132812  -58863.191406  10094.297852  -48768.894531  301.105621  465.151367   48.402401  880.452332  -47019.980469  1165.223755
  807.000000  8850.022461  -67846.234375  -58900.222656  10092.130859  -48808.093750  301.040985  651.520935   48.209682  883.971924  -47066.140625  2104.210938
  808.000000  8327.205078  -67268.367188  -58848.292969  10201.548828  -48646.742188  304.304840  128.901764   48.357300  881.273499  -46899.457031  -854.749634
  809.000000  8558.720703  -67468.539062  -58810.128906  9989.783203  -48820.343750  297.988037  443.270905   48.205959  884.040222  -47078.527344  655.457764
  810.000000  8767.046875  -67681.015625  -58810.949219  9981.869141  -48829.078125  297.751953  641.154114   48.224247  883.704956  -47086.601562  1038.730591
  811.000000  8880.543945  -67610.609375  -58622.203125  9794.273438  -48827.929688  292.156128  805.497620   48.288628  882.526794  -47083.125000  -1632.696777
  812.000000  8458.383789  -67370.421875  -58803.445312  9976.257812  -48827.187500  297.584564  396.027252   48.057014  886.780151  -47090.750000  873.595032
  813.000000  8594.850586  -67742.796875  -59044.171875  10183.317383  -48860.855469  303.761017  377.193573   48.179966  884.517151  -47119.976562  808.607666
  814.000000  8698.181641  -67414.875000  -58621.054688  9998.646484  -48622.406250  298.252411  671.415039   48.185307  884.419128  -46881.335938  -91.297508
  815.000000  8934.681641  -68028.203125  -58990.144531  10161.477539  -48828.667969  303.109558  774.719666   48.171955  884.664246  -47088.078125  315.168091
  816.000000  8689.007812  -67567.640625  -58787.265625  10034.957031  -48752.308594  299.335541  535.254700   48.295723  882.397095  -47007.246094  295.638306
  817.000000  8465.906250  -67586.937500  -59033.683594  10305.625977  -48728.058594  307.409393  258.674194   48.295193  882.406799  -46983.015625  336.932770
  818.000000  8546.804688  -67301.718750  -58664.593750  9751.166992  -48913.425781  290.870270  521.320740   48.176479  884.581177  -47172.671875  -3180.210205
  819.000000  8875.892578  -67777.093750  -58796.890625  9924.289062  -48872.601562  296.034393  807.354675   48.171425  884.674011  -47132.031250  860.899353
  820.000000  8552.762695  -67503.953125  -58859.863281  10114.817383  -48745.046875  301.717712  413.414948   48.338535  881.615601  -46998.437500  1488.622070
  821.000000  8779.202148  -67744.460938  -58857.128906  9970.644531  -48886.484375  297.417145  639.437500   48.309601  882.143616  -47140.921875   87.113266
  822.000000  8758.725586  -67649.453125  -58789.214844  10022.215820  -48767.000000  298.955475  690.412415   48.215755  883.860596  -47024.828125  2042.106934
  823.000000  8647.429688  -67535.421875  -58784.695312  9961.566406  -48823.128906  297.146332  509.287842   48.308006  882.172729  -47077.625000  1659.313354
  824.000000  8690.762695  -67542.445312  -58749.308594  10091.353516  -48657.953125  301.017792  641.807190   48.302402  882.275085  -46912.652344  1285.244873
  825.000000  8952.371094  -67681.632812  -58625.953125  9948.579102  -48677.375000  296.758942  920.899414   48.331177  881.749817  -46931.031250  -649.636536
  826.000000  8719.608398  -67670.804688  -58844.925781  10097.186523  -48747.738281  301.191803  560.166504   48.264580  882.966492  -47003.804688  -38.097736
  827.000000  8799.541992  -67838.312500  -58940.835938  10073.059570  -48867.777344  300.472107  641.018982   48.244167  883.340088  -47124.578125  2518.362549
  828.000000  8914.333984  -67887.812500  -58881.859375  10040.589844  -48841.269531  299.503540  828.089050   48.134666  885.349548  -47102.027344  696.319214
  829.000000  8756.546875  -67828.484375  -58973.871094  10069.309570  -48904.562500  300.360229  655.722473   48.173908  884.628357  -47163.902344  155.617401
  830.000000  8758.589844  -67631.476562  -58776.316406  9961.839844  -48814.476562  297.154510  683.732239   48.255531  883.132080  -47070.867188  651.897034
  831.000000  8689.843750  -67632.859375  -58834.929688  10076.078125  -48758.851562  300.562134  610.731201   48.231445  883.573059  -47016.113281  -639.906006
  832.000000  8660.394531  -67650.570312  -58889.804688  10133.924805  -48755.878906  302.287659  507.314484   48.203297  884.089050  -47014.156250  4175.007812
  833.000000  8549.699219  -67840.937500  -59199.320312  10436.000000  -48763.320312  311.298340  241.101822   48.322830  881.902100  -47017.281250  -1005.676086
  834.000000  8506.996094  -67199.195312  -58580.683594  9787.464844  -48793.218750  291.953003  541.717102   47.959576  888.581787  -47060.304688  -446.222870
  835.000000  8892.966797  -67981.640625  -58986.875000  10055.242188  -48931.632812  299.940613  732.463196   48.189930  884.334290  -47190.394531  4250.100098
  836.000000  8390.364258  -67185.437500  -58708.132812  10010.536133  -48697.597656  298.607086  338.708862   48.229469  883.609253  -46954.929688  3782.750488
  837.000000  8903.632812  -68027.390625  -59031.226562  10164.339844  -48866.886719  303.194916  754.126709   48.089741  886.176697  -47129.269531  3228.276367
  838.000000  8677.811523  -67750.406250  -58975.988281  10158.195312  -48817.792969  303.011627  454.788177   48.376518  880.923401  -47069.812500  2301.691895
  839.000000  8621.742188  -67684.218750  -58959.769531  10243.416016  -48716.351562  305.553680  433.540192   48.276917  882.740845  -46971.968750  -287.812225
  840.000000  8745.824219  -67657.257812  -58822.191406  10173.569336  -48648.621094  303.470245  588.309631   48.348434  881.435059  -46901.656250  520.052429
  841.000000  8858.255859  -67394.570312  -58435.515625  9722.091797  -48713.421875  290.002991  847.479797   48.351418  881.380676  -46966.347656  3764.343262
  842.000000  8639.370117  -67599.359375  -58851.070312  10114.600586  -48736.468750  301.711243  493.946198   48.236492  883.480652  -46993.546875  1199.624512
  843.000000  8668.850586  -67551.281250  -58773.410156  9984.565430  -48788.843750  297.832397  593.000305   48.247440  883.280151  -47045.527344  -282.708099
  844.000000  8867.249023  -67731.875000  -58765.062500  10024.449219  -48740.613281  299.022095  747.901062   48.228443  883.628052  -46997.984375  -588.205933
  845.000000  8735.461914  -67649.875000  -58819.296875  10069.130859  -48750.164062  300.354919  575.509216   48.299053  882.336243  -47004.984375  1789.285278
  846.000000  8818.851562  -67555.296875  -58639.246094  9964.228516  -48675.015625  297.225739  811.530945   48.176426  884.582153  -46934.265625  1286.221069
  847.000000  8557.028320  -67297.101562  -58639.601562  10122.120117  -48517.480469  301.935547  514.279602   48.278870  882.705139  -46773.027344  861.031555
  848.000000  8625.068359  -67459.703125  -58735.660156  9957.621094  -48778.039062  297.028656  598.778870   48.164505  884.801086  -47037.718750  1977.638550
  849.000000  8657.213867  -67601.640625  -58851.199219  10128.597656  -48722.601562  302.128754  578.365540   48.150738  885.054077  -46982.781250  -387.704224
  850.000000  8752.738281  -67613.546875  -58763.531250  10120.004883  -48643.527344  301.872437  734.154480   48.235107  883.505981  -46900.656250  147.927246
  851.000000  8532.472656  -67333.484375  -58698.480469  9949.998047  -48748.484375  296.801270  515.528259   48.234898  883.509827  -47005.621094  2488.295898
  852.000000  8678.871094  -67566.343750  -58786.011719  10160.014648  -48625.996094  303.065918  612.336975   48.192471  884.287659  -46884.664062  2782.028320
  853.000000  8476.853516  -67183.093750  -58600.007812  9961.049805  -48638.957031  297.130920  433.797699   48.152969  885.013062  -46899.054688  891.740295
  854.000000  8635.924805  -67420.914062  -58688.250000  10072.752930  -48615.496094  300.462952  550.783264   48.295807  882.395569  -46870.433594  1500.186401
  855.000000  8764.224609  -67817.398438  -58947.992188  10241.576172  -48706.414062  305.498840  641.633606   48.161011  884.865295  -46966.222656  1849.926270
  856.000000  8732.302734  -67588.859375  -58748.671875  10021.333984  -48727.335938  298.929169  764.914795   48.107544  885.848694  -46989.074219  623.429810
  857.000000  8578.054688  -67457.937500  -58774.687500  10120.814453  -48653.875000  301.896606  472.177643   48.279144  882.700134  -46909.414062  1562.977783
  858.000000  8661.917969  -67459.656250  -58695.414062  9971.747070  -48723.667969  297.450012  643.839844   48.083717  886.287659  -46986.265625  -46.620731
  859.000000  8905.877930  -67752.984375  -58741.812500  9983.137695  -48758.675781  297.789795  829.215881   48.191769  884.300537  -47017.371094  310.387482
  860.000000  8621.138672  -67688.976562  -58970.457031  10366.623047  -48603.835938  309.228882  423.095703   48.126385  885.501953  -46864.894531  -164.329208
  861.000000  8786.398438  -67907.132812  -59021.105469  10280.098633  -48741.007812  306.647919  572.485229   48.224106  883.707520  -46998.535156  336.162262
  862.000000  8785.719727  -67639.335938  -58754.105469  10029.690430  -48724.414062  299.178436  707.460693   48.276260  882.752869  -46980.054688  -2031.235229
  863.000000  8578.523438  -67494.265625  -58816.394531  10136.310547  -48680.085938  302.358826  439.853119   48.298996  882.337341  -46934.906250  -948.994446
  864.000000  8790.835938  -67760.750000  -58872.222656  10113.799805  -48758.421875  301.687347  720.055664   48.209721  883.971252  -47016.468750  1886.492432
  865.000000  8515.431641  -67500.226562  -58889.074219  10213.360352  -48675.714844  304.657166  359.440186   48.322372  881.910461  -46929.691406  -1561.334473
  866.000000  8786.491211  -67842.656250  -58959.746094  10098.250977  -48861.496094  301.223541  586.201172   48.175735  884.594849  -47120.769531  2884.224609
  867.000000  8768.324219  -67750.765625  -58879.140625  10074.761719  -48804.378906  300.522888  590.224609   48.259422  883.060852  -47060.628906  -2873.556885
  868.000000  8676.697266  -67482.828125  -58704.753906  10098.746094  -48606.007812  301.238312  543.498840   48.391212  880.655884  -46857.496094  -383.224854
  869.000000  8696.205078  -67570.273438  -58774.664062  10056.662109  -48718.000000  299.982971  604.215027   48.203430  884.086609  -46976.273438  -1378.840454
  870.000000  8841.435547  -67806.125000  -58871.621094  9890.534180  -48981.085938  295.027496  722.674805   48.165867  884.776062  -47240.718750  2976.725586
  871.000000  8860.217773  -67773.750000  -58818.117188  9948.588867  -48869.527344  296.759216  789.473938   48.129723  885.440491  -47130.464844  1371.929321
  872.000000  8582.910156  -67580.234375  -58901.367188  10054.453125  -48846.914062  299.917084  442.789673   48.200729  884.136108  -47105.285156  -501.157990
  873.000000  8710.744141  -67868.828125  -59060.347656  10246.832031  -48813.515625  305.655609  571.810242   48.190453  884.324707  -47072.257812  1337.853516
  874.000000  8773.076172  -67542.109375  -58671.472656  9857.478516  -48813.992188  294.041473  646.865723   48.222530  883.736450  -47071.574219  838.261536
  875.000000  8595.742188  -67510.828125  -58814.968750  10109.404297  -48705.562500  301.556244  415.983917   48.437653  879.811584  -46955.375000  1724.711670
  876.000000  8665.957031  -67560.835938  -58798.371094  10076.958984  -48721.414062  300.588409  501.761108   48.346745  881.465881  -46974.507812  789.862854
  877.000000  8812.835938  -67668.414062  -58756.054688  9872.609375  -48883.445312  294.492828  740.979675   48.208328  883.996765  -47141.542969  1852.934204
  878.000000  8792.171875  -67627.320312  -58737.839844  9905.743164  -48832.097656  295.481171  693.622009   48.288132  882.535828  -47087.312500  845.857422
  879.000000  8565.570312  -67509.906250  -58843.738281  10151.997070  -48691.742188  302.826752  398.621490   48.290154  882.498901  -46946.882812  2540.345459
  880.000000  8648.193359  -67419.625000  -58671.937500  9913.559570  -48758.378906  295.714325  588.800049   48.303131  882.261780  -47013.050781   19.132517
  881.000000  8566.251953  -67602.453125  -58944.027344  10268.593750  -48675.433594  306.304749  346.708160   48.307106  882.189209  -46929.960938  1583.985352
  882.000000  8749.671875  -68016.476562  -59166.085938  10223.710938  -48942.375000  304.965912  534.133606   48.185196  884.421143  -47201.308594  1931.235107
  883.000000  8605.966797  -67738.500000  -59038.082031  10266.708008  -48771.375000  306.248505  421.614136   48.364403  881.144043  -47023.832031  -441.831635
  884.000000  8794.853516  -67676.109375  -58773.625000  9977.136719  -48796.488281  297.610779  738.126160   48.180573  884.506042  -47055.589844  -2580.042480
  885.000000  9006.199219  -67876.726562  -58772.746094  9973.926758  -48798.820312  297.515045  903.729004   48.215717  883.861267  -47056.648438  429.253326
  886.000000  8610.774414  -67582.867188  -58876.847656  10026.298828  -48850.546875  299.077271  452.204987   48.243824  883.346375  -47107.359375  -208.136154
  887.000000  8670.834961  -67658.257812  -58884.242188  10059.181641  -48825.062500  300.058136  594.407654   48.097839  886.027466  -47087.152344  3106.824707
  888.000000  8779.625977  -67696.414062  -58817.929688  10015.191406  -48802.738281  298.745941  664.697327   48.291149  882.480713  -47057.843750  -286.886230
  889.000000  8707.117188  -67548.242188  -58744.890625  9971.999023  -48772.890625  297.457550  627.566467   48.255589  883.130981  -47029.281250  211.660538
  890.000000  8703.377930  -67621.437500  -58809.296875  10042.894531  -48766.402344  299.572296  573.372559   48.352081  881.368591  -47019.304688  -140.548172
  891.000000  8854.772461  -67933.640625  -58979.289062  10126.888672  -48852.398438  302.077789  717.235840   48.305923  882.210754  -47106.968750  -520.580627
  892.000000  8667.664062  -67450.765625  -58683.558594  9990.422852  -48693.136719  298.007111  702.249695   48.062958  886.670471  -46956.484375  2072.564697
  893.000000  8725.993164  -67588.468750  -58764.371094  9996.249023  -48768.121094  298.180908  616.460327   48.235512  883.498596  -47025.234375  -60.024235
  894.000000  8734.001953  -67613.648438  -58777.656250  9877.195312  -48900.460938  294.629608  668.010803   48.217007  883.837646  -47158.246094  -1678.075317
  895.000000  8914.791992  -67796.203125  -58785.679688  9942.378906  -48843.300781  296.574005  802.011536   48.367004  881.096680  -47095.664062   94.612839
  896.000000  8812.083984  -67818.148438  -58913.023438  10139.380859  -48773.640625  302.450409  639.970154   48.295135  882.407837  -47028.601562  -1891.253906
  897.000000  8556.008789  -67464.898438  -58813.402344  10102.052734  -48711.351562  301.336945  477.030487   48.295620  882.398987  -46966.292969  1475.888916
  898.000000  8430.694336  -67568.984375  -59037.292969  10111.132812  -48926.160156  301.607788  204.314087   48.238274  883.447998  -47183.175781  -1495.018433
  899.000000  8671.000000  -67592.093750  -58821.460938  10062.484375  -48758.976562  300.156647  679.633301   48.053753  886.840332  -47022.660156  594.375793
  900.000000  8778.859375  -67482.492188  -58603.476562  9890.914062  -48712.562500  295.038818  768.266113   48.347515  881.451843  -46965.628906  2649.114258
  901.000000  8702.318359  -67764.132812  -58961.363281  10210.435547  -48750.929688  304.569916  552.900208   48.250366  883.226562  -47007.507812  2885.019287
  902.000000  8607.230469  -67365.062500  -58670.601562  10068.907227  -48601.695312  300.348236  613.428040   48.281193  882.662659  -46857.160156  1350.937866
  903.000000  8836.412109  -67769.750000  -58831.230469  9970.892578  -48860.335938  297.424530  740.231873   48.377640  880.902954  -47112.316406  2846.101074
  904.000000  8597.072266  -67729.765625  -59043.539062  10416.152344  -48627.386719  310.706299  434.245941   48.175495  884.599243  -46886.671875  -238.628159
  905.000000  8911.705078  -67925.554688  -58905.367188  10003.182617  -48902.183594  298.387726  829.034851   48.198853  884.170532  -47160.621094  815.020081
  906.000000  8823.054688  -67817.734375  -58895.957031  10067.319336  -48828.636719  300.300873  672.355652   48.302109  882.280457  -47083.343750  1907.141846
  907.000000  8648.093750  -67666.843750  -58925.906250  10162.294922  -48763.609375  303.133942  571.153137   48.246529  883.296814  -47020.324219  389.511963
  908.000000  8982.785156  -67717.968750  -58637.777344  9856.634766  -48781.140625  294.016296  978.813171   48.321701  881.922729  -47035.140625  1250.429565
  909.000000  8697.922852  -67584.046875  -58799.617188  10094.286133  -48705.332031  301.105286  584.132385   48.079742  886.360962  -46968.074219  -272.014282
  910.000000  8711.560547  -67590.093750  -58768.003906  9987.295898  -48780.707031  297.913849  602.580383   48.152195  885.027283  -47040.832031  181.691406
  911.000000  8551.897461  -67580.015625  -58933.316406  10109.972656  -48823.343750  301.573181  378.077667   48.173981  884.627075  -47082.683594  -1270.480347
  912.000000  8666.069336  -67659.484375  -58897.554688  10136.015625  -48761.539062  302.350037  518.359924   48.218647  883.807617  -47019.261719  -1271.816162
  913.000000  8555.614258  -67396.171875  -58744.292969  10024.337891  -48719.953125  299.018768  527.707886   48.160320  884.877991  -46979.785156  2791.890869
  914.000000  8829.155273  -67731.859375  -58811.367188  9992.367188  -48819.000000  298.065094  716.742737   48.103970  885.914551  -47080.867188  1289.891724
  915.000000  8614.972656  -67861.054688  -59150.816406  10441.085938  -48709.730469  311.450073  311.698212   48.373764  880.973572  -46961.851562  2129.099121
  916.000000  8699.463867  -67957.148438  -59158.679688  10391.835938  -48766.843750  309.980957  500.386841   48.349998  881.406555  -47019.820312  1476.049194
  917.000000  8668.544922  -67687.296875  -58914.523438  10106.076172  -48808.445312  301.456970  525.690491   48.296444  882.383911  -47063.359375  1320.620117
  918.000000  8559.009766  -67412.835938  -58756.707031  9989.875000  -48766.832031  297.990753  456.985748   48.149670  885.073730  -47027.046875  -35.428452
  919.000000  8816.035156  -67534.234375  -58619.226562  9926.631836  -48692.593750  296.104279  837.593262   48.117168  885.671509  -46953.984375  376.307678
  920.000000  8692.545898  -67640.781250  -58856.167969  10073.054688  -48783.113281  300.471954  565.947266   48.194828  884.244385  -47041.699219  2274.373779
  921.000000  8703.910156  -67837.750000  -59038.277344  10296.652344  -48741.625000  307.141724  462.328522   48.374100  880.967407  -46993.730469  2132.241699
  922.000000  8740.947266  -67631.671875  -58796.289062  10027.488281  -48768.800781  299.112732  712.731018   48.119381  885.630798  -47030.113281  2391.753662
  923.000000  8761.571289  -67840.578125  -58983.281250  10098.101562  -48885.179688  301.219086  549.035156   48.276943  882.740356  -47140.796875  -446.977203
  924.000000  8735.121094  -67612.187500  -58783.593750  10062.072266  -48721.523438  300.144348  618.307678   48.141148  885.230408  -46982.046875  -636.131104
  925.000000  8596.322266  -67502.890625  -58807.105469  10036.208984  -48770.898438  299.372864  499.162354   48.288143  882.535645  -47026.113281  -1122.215820
  926.000000  8389.276367  -67147.273438  -58655.988281  10030.042969  -48625.945312  299.188934  266.234589   48.247532  883.278503  -46882.625000  748.280945
  927.000000  8594.992188  -67569.242188  -58864.101562  10185.006836  -48679.093750  303.811401  398.752533   48.381382  880.834839  -46930.937500  1558.524170
  928.000000  9011.310547  -67701.906250  -58590.734375  9932.490234  -48658.242188  296.279022  989.747498   48.246563  883.296204  -46914.957031  2692.070312
  929.000000  8774.945312  -67716.812500  -58841.179688  10193.996094  -48647.183594  304.079559  687.407654   48.135166  885.340393  -46907.925781  651.548645
  930.000000  8703.099609  -67685.109375  -58884.250000  10171.462891  -48712.789062  303.407410  583.285706   48.291309  882.477783  -46967.886719  349.578186
  931.000000  8630.437500  -67505.484375  -58772.714844  10100.527344  -48672.187500  301.291443  501.709381   48.280491  882.675476  -46927.675781  716.688293
  932.000000  8560.439453  -67353.234375  -58690.691406  9927.599609  -48763.093750  296.133148  511.079712   48.150757  885.053711  -47023.269531  -1556.863647
  933.000000  8551.376953  -67578.656250  -58930.796875  10252.562500  -48678.234375  305.826538  424.105225   48.208813  883.987915  -46936.312500  2777.527344
  934.000000  8676.433594  -67690.234375  -58911.593750  10243.660156  -48667.933594  305.561005  525.091248   48.272240  882.826355  -46923.722656  1326.397461
  935.000000  8633.502930  -67133.828125  -58395.082031  9712.455078  -48682.625000  289.715515  644.506775   48.209396  883.977173  -46940.683594  -447.071198
  936.000000  8839.916016  -67773.164062  -58838.285156  10086.800781  -48751.484375  300.881989  779.912170   48.139549  885.259766  -47012.066406  1650.911499
  937.000000  8642.251953  -67534.539062  -58792.781250  10017.407227  -48775.375000  298.812042  610.660339   48.094719  886.084961  -47037.578125  1899.327026
  938.000000  8633.111328  -67427.710938  -58705.164062  10031.272461  -48673.890625  299.225616  523.751587   48.231411  883.573730  -46931.152344  996.859009
  939.000000  8502.710938  -67390.679688  -58782.023438  10058.505859  -48723.515625  300.037964  369.122681   48.236046  883.488831  -46980.609375  1970.191772
  940.000000  8470.436523  -67476.046875  -58912.585938  10187.007812  -48725.578125  303.871094  348.112061   48.230244  883.595093  -46982.882812  1407.672119
  941.000000  8791.427734  -67505.328125  -58603.902344  9889.597656  -48714.304688  294.999573  752.683655   48.293743  882.433289  -46969.316406  1173.819702
  942.000000  8441.861328  -67311.367188  -58773.480469  10071.299805  -48702.179688  300.419617  372.065826   48.301376  882.293823  -46956.914062  -1396.310181
  943.000000  8776.013672  -67634.031250  -58767.519531  9975.541016  -48791.976562  297.563202  685.536377   48.290592  882.490845  -47047.101562  2747.540527
  944.000000  8781.005859  -67771.226562  -58884.890625  9995.370117  -48889.519531  298.154694  702.679504   48.282917  882.631165  -47144.921875  -44.880119
  945.000000  8653.580078  -67525.257812  -58771.101562  10040.822266  -48730.281250  299.510498  543.086304   48.285820  882.578064  -46985.578125  -1597.412109
  946.000000  8500.459961  -67714.523438  -59116.277344  10418.257812  -48698.019531  310.769104  240.614822   48.358505  881.251526  -46950.691406  -2805.752930
  947.000000  8617.007812  -67283.250000  -58565.187500  9961.371094  -48603.816406  297.140503  560.599731   48.325512  881.853210  -46857.679688  -959.580872
  948.000000  8581.073242  -67504.156250  -58831.445312  10277.264648  -48554.179688  306.563385  486.578827   48.277683  882.726807  -46809.769531  707.471619
  949.000000  8594.775391  -67289.601562  -58589.265625  9927.259766  -48662.007812  296.122986  606.051758   48.184975  884.425232  -46920.949219  2428.712402
  950.000000  8750.946289  -67622.625000  -58779.812500  10080.485352  -48699.328125  300.693604  694.097717   48.176247  884.585449  -46958.585938  2660.715332
  951.000000  9040.689453  -67940.398438  -58801.167969  10087.453125  -48713.714844  300.901459  955.595520   48.198578  884.175598  -46972.164062  -296.573669
  952.000000  8544.421875  -67601.609375  -58966.460938  10171.857422  -48794.601562  303.419159  357.436676   48.258549  883.076843  -47050.882812  2003.124023
  953.000000  8544.552734  -67393.570312  -58750.230469  10163.697266  -48586.531250  303.175751  440.839233   48.366814  881.100159  -46838.902344  -1209.807617
  954.000000  8589.122070  -67479.328125  -58788.929688  10227.467773  -48561.460938  305.077972  502.816925   48.214294  883.887390  -46819.343750  329.962036
  955.000000  8669.773438  -67409.640625  -58641.750000  10016.792969  -48624.957031  298.793701  551.096313   48.402061  880.458496  -46876.054688  437.889404
  956.000000  8779.491211  -67384.664062  -58500.035156  9824.881836  -48675.152344  293.069153  831.878601   48.106022  885.876770  -46936.945312  -850.553955
  957.000000  8356.898438  -67414.421875  -58964.019531  10328.076172  -48635.945312  308.079071  162.460876   48.347961  881.443726  -46888.996094  2056.318604
  958.000000  8521.079102  -67382.312500  -58753.453125  10043.846680  -48709.605469  299.600708  444.941010   48.205173  884.054626  -46967.816406  1552.659546
  959.000000  8583.491211  -67337.101562  -58647.976562  9934.435547  -48713.539062  296.337036  542.899109   48.224483  883.700623  -46971.050781  1249.991699
  960.000000  8671.839844  -67570.421875  -58804.902344  10120.189453  -48684.710938  301.877960  496.396240   48.276817  882.742676  -46940.332031  -985.448914
  961.000000  8542.008789  -67333.750000  -58683.140625  10082.911133  -48600.230469  300.765961  441.725250   48.323502  881.889893  -46854.164062   38.517403
  962.000000  8662.776367  -67610.296875  -58853.933594  10033.660156  -48820.273438  299.296844  510.645111   48.257790  883.090698  -47076.582031  1105.574463
  963.000000  8634.127930  -67338.109375  -58594.605469  9905.781250  -48688.824219  295.482300  500.675262   48.381104  880.839905  -46940.679688  365.631073
  964.000000  8650.527344  -67566.804688  -58811.949219  10081.508789  -48730.441406  300.724152  520.377869   48.260822  883.035217  -46986.640625  1056.399536
  965.000000  8777.278320  -67822.328125  -58946.085938  10213.666992  -48732.417969  304.666321  756.404297   48.069134  886.556580  -46995.542969  746.438171
  966.000000  8671.537109  -67569.265625  -58799.937500  10126.272461  -48673.664062  302.059418  585.662964   48.297234  882.369507  -46928.546875  1191.386963
  967.000000  8641.636719  -67635.968750  -58896.410156  10116.330078  -48780.078125  301.762817  560.281067   48.198410  884.178650  -47038.535156  3921.163574
  968.000000  8586.850586  -67336.515625  -58651.007812  9984.931641  -48666.078125  297.843323  569.523682   48.139927  885.252808  -46926.648438  3347.270264
  969.000000  8787.197266  -67937.859375  -59051.074219  10339.676758  -48711.398438  308.425110  585.363953   48.327042  881.825256  -46965.207031  -1403.546753
  970.000000  8677.003906  -67692.312500  -58920.378906  10109.904297  -48810.476562  301.571167  584.236084   48.065521  886.623230  -47073.734375  -745.276184
  971.000000  8682.939453  -67448.812500  -58660.093750  9952.364258  -48707.730469  296.871857  630.702942   48.185177  884.421509  -46966.664062  -1539.837646
  972.000000  8582.188477  -67453.398438  -58781.710938  9916.746094  -48864.964844  295.809387  538.283142   48.103901  885.915833  -47126.835938  -815.342896
  973.000000  8824.197266  -67695.203125  -58775.597656  10113.710938  -48661.886719  301.684692  719.967041   48.361923  881.189270  -46914.433594  -727.945984
  974.000000  8645.316406  -67517.375000  -58772.562500  10055.357422  -48717.203125  299.944061  585.850098   48.136673  885.312683  -46977.890625  3271.737305
  975.000000  8730.002930  -67358.968750  -58526.421875  9797.910156  -48728.511719  292.264587  746.010498   48.174652  884.614746  -46987.824219  248.495331
  976.000000  8680.625977  -67384.515625  -58601.148438  9865.270508  -48735.878906  294.273895  645.150513   48.258255  883.082214  -46992.171875  504.602386
  977.000000  8815.966797  -67679.343750  -58764.929688  9931.214844  -48833.714844  296.240967  776.160706   48.190170  884.329834  -47092.468750  -2871.471191
  978.000000  8543.904297  -67425.101562  -58781.222656  10141.082031  -48640.140625  302.501160  447.408905   48.224720  883.696289  -46897.644531  101.658600
  979.000000  8723.677734  -67809.125000  -58999.203125  10158.867188  -48840.335938  303.031677  516.013184   48.267109  882.920227  -47096.308594  2292.910400
  980.000000  8570.960938  -67468.414062  -58790.324219  9991.817383  -48798.507812  298.048706  491.438995   48.161095  884.863770  -47058.312500  1328.623169
  981.000000  8769.783203  -67792.718750  -58928.714844  10129.096680  -48799.617188  302.143646  555.703003   48.319736  881.958557  -47053.687500  2797.012695
  982.000000  8930.419922  -68098.843750  -59067.605469  10251.743164  -48815.863281  305.802094  803.298645   48.132103  885.396729  -47076.714844  348.806610
  983.000000  8721.708984  -67516.867188  -58697.101562  9926.689453  -48770.414062  296.105988  684.193054   48.253677  883.165955  -47026.871094  2175.216553
  984.000000  8571.900391  -67477.195312  -58800.925781  9992.549805  -48808.375000  298.070557  465.100250   48.269936  882.868530  -47064.246094  2394.701904
  985.000000  9043.140625  -67983.046875  -58842.082031  10049.175781  -48792.906250  299.759674  964.226074   48.164028  884.809875  -47052.605469  -627.612793
  986.000000  8743.845703  -67552.750000  -58718.902344  9884.613281  -48834.289062  294.850891  656.303467   48.349339  881.418579  -47087.289062  3060.618652
  987.000000  8707.298828  -67789.882812  -58989.429688  10266.045898  -48723.382812  306.228760  505.068207   48.320625  881.942383  -46977.421875  600.249390
  988.000000  8844.793945  -67747.156250  -58809.574219  10004.019531  -48805.554688  298.412689  735.652588   48.210457  883.957764  -47063.574219  -1128.558105
  989.000000  8890.879883  -67697.992188  -58710.156250  9904.580078  -48805.578125  295.446472  831.556946   48.314060  882.062195  -47059.855469  1362.987305
  990.000000  8800.359375  -67670.546875  -58761.652344  10050.207031  -48711.445312  299.790436  712.579407   48.282330  882.641907  -46966.867188  -252.123215
  991.000000  8764.566406  -67567.015625  -58702.191406  10051.979492  -48650.210938  299.843292  712.087402   48.215187  883.871033  -46908.058594  -769.746521
  992.000000  8778.367188  -67581.265625  -58713.730469  10043.342773  -48670.386719  299.585663  697.057373   48.266712  882.927490  -46926.375000  3350.409424
  993.000000  9003.703125  -67889.062500  -58791.968750  10093.014648  -48698.953125  301.067352  808.431824   48.354965  881.316040  -46951.750000  2202.595459
  994.000000  8694.125000  -67722.656250  -58928.277344  10082.313477  -48845.964844  300.748138  454.098175   48.371410  881.016418  -47098.167969  1596.508911
  995.000000  8807.306641  -67919.781250  -59015.363281  10192.239258  -48823.125000  304.027161  609.113525   48.275558  882.765686  -47078.792969  1487.558105
  996.000000  8799.880859  -67688.453125  -58776.160156  10039.404297  -48736.757812  299.468201  691.220276   48.258606  883.075806  -46993.039062  -277.170105
  997.000000  8691.001953  -67820.328125  -59031.230469  10253.001953  -48778.226562  305.839661  469.883545   48.212040  883.928711  -47036.187500  181.861053
  998.000000  8687.285156  -67648.023438  -58867.277344  10039.560547  -48827.718750  299.472839  534.739319   48.274609  882.783081  -47083.421875  2927.675781
  999.000000  8684.179688  -67650.757812  -58870.808594  10070.954102  -48799.855469  300.409302  550.541687   48.234955  883.508789  -47056.992188  695.602539
 1000.000000  8702.018555  -67863.640625  -59070.070312  10252.289062  -48817.781250  305.818390  443.921967   48.327003  881.825989  -47071.589844  798.587708
 1001.000000  8666.623047  -67566.789062  -58807.320312  10194.839844  -48612.480469  304.104706  521.473145   48.361221  881.202026  -46865.054688  530.734985
 1002.000000  8683.403320  -67502.296875  -58716.195312  9960.099609  -48756.093750  297.102600  596.520630   48.164051  884.809448  -47015.789062  939.462646
 1003.000000  8643.973633  -67746.078125  -58997.601562  10211.669922  -48785.929688  304.606750  378.296478   48.434479  879.869202  -47035.855469  316.417938
 1004.000000  8581.242188  -67414.968750  -58727.808594  9952.854492  -48774.953125  296.886475  539.807190   48.234440  883.518250  -47032.105469  2629.166016
 1005.000000  8693.790039  -67599.500000  -58810.222656  10097.053711  -48713.167969  301.187836  532.077881   48.305672  882.215393  -46967.746094  -417.517212
 1006.000000  8423.416992  -67337.593750  -58818.664062  10151.083984  -48667.578125  302.799500  265.096313   48.265339  882.952576  -46923.613281  2700.680664
 1007.000000  8852.685547  -67846.640625  -58889.136719  10129.436523  -48759.699219  302.153778  700.194519   48.280102  882.682617  -47015.203125  899.757629
 1008.000000  8666.852539  -67636.585938  -58877.597656  10089.694336  -48787.902344  300.968292  535.372498   48.244556  883.332947  -47044.691406  1414.713745
 1009.000000  8503.722656  -67549.554688  -58946.503906  10130.070312  -48816.433594  302.172699  405.039154   48.190716  884.319824  -47075.167969  1174.633423
 1010.000000  8957.414062  -67919.031250  -58866.035156  10019.978516  -48846.054688  298.888733  845.775146   48.237202  883.467651  -47103.109375  155.499115
 1011.000000  8796.980469  -67813.453125  -58922.808594  10112.585938  -48810.222656  301.651154  679.900879   48.225491  883.682190  -47067.699219  -33.848129
 1012.000000  8813.231445  -67834.312500  -58919.269531  10145.219727  -48774.050781  302.624573  594.571838   48.331226  881.748901  -47027.707031  2972.041260
 1013.000000  8686.675781  -67517.265625  -58736.199219  9969.072266  -48767.125000  297.370239  601.045166   48.244225  883.339050  -47023.925781  2684.207520
 1014.000000  8818.655273  -67625.046875  -58708.250000  9930.217773  -48778.031250  296.211243  839.217468   48.181377  884.491272  -47037.101562  1789.358765
 1015.000000  8745.361328  -67851.921875  -59013.175781  10208.283203  -48804.890625  304.505737  563.209290   48.165382  884.784973  -47064.539062  2004.484985
 1016.000000  8766.648438  -67647.625000  -58785.222656  9974.323242  -48810.898438  297.526855  731.929199   48.089336  886.184143  -47073.296875  1675.993774
 1017.000000  8704.496094  -67397.632812  -58587.253906  10012.565430  -48574.687500  298.667603  713.785828   48.265034  882.958191  -46830.734375  -2132.700928
 1018.000000  8528.886719  -67424.890625  -58802.996094  10016.295898  -48786.699219  298.778870  386.690277   48.203289  884.089172  -47044.976562  292.132629
 1019.000000  8711.154297  -67738.250000  -58931.261719  10157.208984  -48774.054688  302.982208  596.415833   48.268250  882.899353  -47029.988281  2123.611572
 1020.000000  8724.115234  -67525.531250  -58702.621094  9952.171875  -48750.449219  296.866119  731.610046   48.133793  885.365662  -47011.238281  373.421448
 1021.000000  8730.323242  -67688.976562  -58853.343750  10157.945312  -48695.398438  303.004181  673.855835   48.132462  885.390137  -46956.238281  774.932678
 1022.000000  9118.280273  -68023.421875  -58805.886719  9934.554688  -48871.332031  296.340607  1073.823730   48.176624  884.578491  -47130.574219  -1985.522339
 1023.000000  8661.029297  -67492.593750  -58739.308594  9988.786133  -48750.523438  297.958282  594.484375   48.235458  883.499573  -47007.640625  1119.520508
 1024.000000  8706.419922  -67590.539062  -58776.863281  10014.003906  -48762.859375  298.710510  558.697205   48.274906  882.777588  -47018.550781  -466.974213
 1025.000000  8674.619141  -67738.265625  -58965.402344  10025.618164  -48939.785156  299.056946  480.198242   48.184971  884.425293  -47198.726562  750.685181
 1026.000000  8765.216797  -67766.250000  -58911.406250  10039.601562  -48871.804688  299.474060  594.143616   48.159451  884.893921  -47131.667969  1485.039551
 1027.000000  8924.193359  -68030.960938  -59014.519531  10247.925781  -48766.593750  305.688232  825.454285   48.089970  886.172424  -47028.968750  2270.415771
 1028.000000  8924.902344  -67814.875000  -58791.769531  9942.671875  -48849.097656  296.582733  861.619934   48.186626  884.394897  -47107.980469  -1904.102905
 1029.000000  8706.110352  -67512.859375  -58685.000000  9973.227539  -48711.773438  297.494171  780.557617   48.040413  887.086609  -46975.937500  1222.439819
 1030.000000  8602.780273  -67495.742188  -58787.878906  10029.470703  -48758.406250  299.171875  437.968903   48.172626  884.651917  -47017.792969  -643.750671
 1031.000000  8592.472656  -67545.093750  -58856.292969  10114.554688  -48741.738281  301.709869  441.275421   48.270470  882.858765  -46997.589844  1124.776245
 1032.000000  8614.234375  -67534.031250  -58829.300781  10021.090820  -48808.210938  298.921906  492.851074   48.235176  883.504761  -47065.335938  1367.939087
 1033.000000  8829.974609  -67723.929688  -58787.796875  9981.578125  -48806.218750  297.743286  710.397644   48.290497  882.492615  -47061.347656  203.321579
 1034.000000  8786.853516  -67648.867188  -58760.535156  9964.449219  -48796.085938  297.232330  657.014465   48.332714  881.721802  -47049.687500  1965.233521
 1035.000000  8500.246094  -67427.968750  -58833.640625  10129.609375  -48704.031250  302.158936  433.669922   48.180195  884.512939  -46963.144531  2624.308105
 1036.000000  8771.794922  -67910.843750  -59045.000000  10151.296875  -48893.703125  302.805878  612.376404   48.107479  885.849915  -47155.445312  1807.943848
 1037.000000  8609.447266  -67731.726562  -59027.093750  10228.836914  -48798.257812  305.118835  364.204498   48.177109  884.569641  -47057.484375  -177.091736
 1038.000000  8689.685547  -67656.570312  -58869.882812  10092.220703  -48777.664062  301.043671  572.027283   48.081104  886.335876  -47040.359375  1732.400757
 1039.000000  8765.849609  -67614.718750  -58756.574219  10092.019531  -48664.554688  301.037659  728.960938   48.231667  883.569031  -46921.808594  627.450745
 1040.000000  8653.862305  -67422.500000  -58671.628906  9936.443359  -48735.187500  296.396942  585.131042   48.306293  882.204041  -46989.746094  1473.830200
 1041.000000  8778.072266  -67879.937500  -59010.011719  10124.025391  -48885.984375  301.992371  615.995178   48.167240  884.750854  -47145.566406  198.877304
 1042.000000  8889.787109  -67742.859375  -58752.714844  10026.058594  -48726.656250  299.070099  836.072449   48.232273  883.557922  -46983.886719  2256.455078
 1043.000000  8685.246094  -67326.984375  -58546.164062  9847.777344  -48698.386719  293.752106  651.621887   48.343792  881.519714  -46951.589844  1888.692017
 1044.000000  8852.671875  -67740.906250  -58794.480469  10039.031250  -48755.449219  299.457062  787.915100   48.278034  882.720398  -47011.027344  710.617188
 1045.000000  8733.520508  -67764.460938  -58932.453125  10120.059570  -48812.394531  301.874084  637.474121   48.078327  886.387024  -47075.187500  -189.948395
 1046.000000  8406.745117  -67273.914062  -58775.367188  10082.041016  -48693.328125  300.740021  324.372284   48.200607  884.138367  -46951.703125  2169.584229
 1047.000000  8698.034180  -67539.468750  -58739.914062  9963.120117  -48776.792969  297.192688  680.909729   48.113750  885.734436  -47038.308594  552.589600
 1048.000000  8721.083984  -67749.750000  -58927.863281  10105.713867  -48822.148438  301.446167  573.686523   48.063820  886.654602  -47085.468750  -338.568115
 1049.000000  8581.959961  -67461.562500  -58787.109375  10037.777344  -48749.332031  299.419647  481.554596   48.229599  883.606873  -47006.660156  1571.743164
 1050.000000  8609.517578  -67706.984375  -59001.597656  10168.467773  -48833.128906  303.318054  395.456329   48.276005  882.757507  -47088.781250  532.405090
 1051.000000  8846.460938  -67792.445312  -58851.203125  10105.271484  -48745.929688  301.432953  738.549561   48.220013  883.782593  -47003.605469  -242.248550
 1052.000000  8619.587891  -67630.414062  -58918.242188  10243.736328  -48674.507812  305.563263  506.817291   48.136879  885.308899  -46935.187500  762.681030
 1053.000000  8834.327148  -67827.328125  -58897.886719  10018.117188  -48879.769531  298.833221  618.755554   48.261288  883.026733  -47135.953125  387.370819
 1054.000000  8675.505859  -67659.703125  -58877.160156  10094.137695  -48783.023438  301.100861  591.509338   48.258778  883.072632  -47039.296875  1376.758545
 1055.000000  8514.119141  -67444.546875  -58828.980469  10178.410156  -48650.570312  303.614624  406.810089   48.079914  886.357788  -46913.308594  3264.843262
 1056.000000  8836.766602  -67887.031250  -58945.515625  10215.573242  -48729.941406  304.723175  728.491211   48.132565  885.388245  -46990.777344  -1109.871094
 1057.000000  8829.494141  -67757.500000  -58833.718750  10055.167969  -48778.550781  299.938416  741.957092   48.190289  884.327698  -47037.300781  -492.857239
 1058.000000  8622.134766  -67649.984375  -58936.308594  10250.597656  -48685.710938  305.767944  450.018524   48.254444  883.151978  -46942.140625  738.506042
 1059.000000  8607.578125  -67509.843750  -58800.410156  10018.836914  -48781.574219  298.854675  485.732208   48.198818  884.171204  -47040.015625  1907.104614
 1060.000000  8916.595703  -67908.375000  -58902.253906  10029.019531  -48873.234375  299.158417  829.477722   48.107101  885.856873  -47134.988281  2021.126709
 1061.000000  8873.384766  -67725.031250  -58758.925781  9930.789062  -48828.136719  296.228271  785.761902   48.217461  883.829346  -47085.902344  1552.750732
 1062.000000  8682.611328  -67518.171875  -58730.406250  10062.785156  -48667.621094  300.165619  619.472351   48.217499  883.828613  -46925.386719  2440.316162
 1063.000000  8738.860352  -67682.390625  -58847.285156  10094.339844  -48752.945312  301.106873  637.572571   48.257343  883.098877  -47009.269531  1182.121094
 1064.000000  8590.992188  -67647.578125  -58959.910156  10219.459961  -48740.449219  304.839111  433.004974   48.217819  883.822754  -46998.203125  707.524536
 1065.000000  8720.771484  -67711.796875  -58891.339844  10131.615234  -48759.726562  302.218781  583.817444   48.268589  882.893127  -47015.644531  -1932.078125
 1066.000000  8631.446289  -67730.437500  -59007.550781  10103.525391  -48904.023438  301.380890  493.440155   48.153301  885.006958  -47164.109375  646.648926
 1067.000000  8706.542969  -67653.664062  -58850.464844  10096.470703  -48753.992188  301.170441  699.325256   48.041756  887.061829  -47018.109375  1099.765137
 1068.000000  8808.214844  -67536.640625  -58631.691406  9905.763672  -48725.929688  295.481781  819.676453   48.141781  885.218750  -46986.429688  1382.066528
 1069.000000  8662.115234  -67631.531250  -58867.875000  10109.423828  -48758.453125  301.556824  555.606689   48.313065  882.080383  -47012.765625  649.696106
 1070.000000  8737.115234  -67525.445312  -58680.136719  9842.602539  -48837.535156  293.597748  772.660400   48.102161  885.947876  -47099.468750  -498.161682
 1071.000000  8703.062500  -67514.546875  -58715.542969  9884.021484  -48831.523438  294.833221  651.283081   48.247562  883.277893  -47088.203125  -684.900085
 1072.000000  8520.683594  -67517.375000  -58891.777344  10190.993164  -48700.785156  303.989990  416.128754   48.091568  886.143005  -46963.101562  1062.247070
 1073.000000  8587.792969  -67409.523438  -58722.175781  10007.185547  -48714.992188  298.507141  605.023254   48.005722  887.727661  -46980.410156  1016.034241
 1074.000000  8720.158203  -67765.234375  -58944.167969  10109.220703  -48834.945312  301.550751  556.963196   48.268608  882.892822  -47090.863281  530.663452
 1075.000000  8916.264648  -67860.687500  -58835.949219  10044.949219  -48791.000000  299.633606  847.846436   48.157101  884.937134  -47050.949219  317.086914
 1076.000000  8746.737305  -67790.546875  -58939.179688  10154.432617  -48784.746094  302.899445  554.930359   48.295448  882.402100  -47039.695312  1131.948608
 1077.000000  8885.882812  -67834.179688  -58862.695312  10046.410156  -48816.285156  299.677155  714.085632   48.197121  884.202332  -47074.789062  1000.197021
 1078.000000  8679.378906  -67589.609375  -58819.398438  9963.089844  -48856.308594  297.191772  587.830261   48.262974  882.995850  -47112.429688  2528.218994
 1079.000000  8859.474609  -67685.210938  -58729.628906  9992.992188  -48736.636719  298.083740  824.198425   48.177391  884.564453  -46995.851562  293.545776
 1080.000000  8532.019531  -67433.359375  -58806.945312  9989.687500  -48817.257812  297.985168  384.193268   48.249626  883.240112  -47073.863281  561.830017
 1081.000000  8719.787109  -67452.187500  -58638.019531  9861.521484  -48776.500000  294.162079  700.304993   48.187023  884.387634  -47035.367188  -1087.397095
 1082.000000  8716.542969  -67676.828125  -58849.707031  10045.650391  -48804.054688  299.654510  600.220276   48.248005  883.269836  -47060.718750  2791.297852
 1083.000000  8706.853516  -67669.304688  -58865.621094  10121.089844  -48744.531250  301.904816  494.055298   48.386196  880.747192  -46996.203125  1448.544922
 1084.000000  8859.367188  -67769.765625  -58818.476562  9970.165039  -48848.312500  297.402832  745.634583   48.203949  884.077087  -47106.566406  387.045441
 1085.000000  8599.611328  -67646.671875  -58950.328125  10241.699219  -48708.628906  305.502502  441.366791   48.298588  882.344788  -46963.464844  338.590881
 1086.000000  8621.474609  -67560.742188  -58840.281250  10126.986328  -48713.296875  302.080688  467.695160   48.228985  883.618164  -46970.648438  3893.757080
 1087.000000  8856.363281  -67562.906250  -58603.503906  10012.736328  -48590.765625  298.672699  836.168152   48.280304  882.678894  -46846.261719   89.813072
 1088.000000  8549.962891  -67410.585938  -58758.312500  10041.222656  -48717.089844  299.522430  443.204468   48.158112  884.918579  -46977.000000  245.158096
 1089.000000  8597.357422  -67630.109375  -58942.828125  10073.379883  -48869.449219  300.481659  407.305420   48.298824  882.340454  -47124.277344  196.015167
 1090.000000  8691.687500  -67680.546875  -58892.910156  10012.457031  -48880.453125  298.664368  583.331970   48.254444  883.151978  -47136.882812  1091.952637
 1091.000000  8752.511719  -67708.437500  -58855.753906  10149.387695  -48706.367188  302.748901  629.789978   48.319668  881.959839  -46960.441406  -32.504734
 1092.000000  8736.451172  -67541.960938  -58705.886719  9922.878906  -48783.007812  295.992310  688.238281   48.272213  882.826843  -47038.796875  -952.895264
 1093.000000  8706.162109  -67640.593750  -58834.609375  10041.021484  -48793.585938  299.516418  674.447449   48.088165  886.205688  -47056.023438  -237.157700
 1094.000000  8848.162109  -67814.695312  -58873.175781  10124.457031  -48748.718750  302.005249  723.546936   48.121311  885.595276  -47009.960938    2.382316
 1095.000000  8736.693359  -67983.750000  -59160.687500  10277.557617  -48883.128906  306.572144  509.032471   48.257565  883.094849  -47139.445312  -1265.926147
 1096.000000  8581.540039  -67453.195312  -58773.097656  9986.460938  -48786.636719  297.888916  386.921387   48.286343  882.568542  -47041.914062  -713.520508
 1097.000000  8474.877930  -67390.664062  -58811.894531  10043.380859  -48768.515625  299.586823  374.386841   48.097015  886.042664  -47030.632812  1454.718262
 1098.000000  8775.640625  -67829.390625  -58952.070312  10058.246094  -48893.824219  300.030212  601.387512   48.193409  884.270447  -47152.460938  3429.020752
 1099.000000  8839.679688  -67842.218750  -58907.789062  10164.381836  -48743.406250  303.196167  705.521301   48.117207  885.670837  -47004.796875  2510.918457
 1100.000000  8645.548828  -67490.765625  -58741.484375  10031.478516  -48710.007812  299.231781  544.032776   48.277027  882.738831  -46965.621094  784.887695
 1101.000000  8555.693359  -67273.226562  -58620.421875  9882.182617  -48738.238281  294.778381  538.514221   48.227592  883.643677  -46995.640625  -453.450043
 1102.000000  8593.319336  -67418.546875  -58738.628906  9989.806641  -48748.820312  297.988739  529.859924   48.198624  884.174744  -47007.269531  1165.277710
 1103.000000  8570.660156  -67449.468750  -58778.632812  9943.416016  -48835.218750  296.604919  536.577942   48.214722  883.879578  -47093.085938  541.460388
 1104.000000  8897.861328  -67632.343750  -58634.820312  9705.475586  -48929.343750  289.507324  902.705383   48.079971  886.356750  -47192.078125  -410.925385
 1105.000000  8455.316406  -67471.500000  -58920.796875  10132.701172  -48788.093750  302.251160  297.730286   48.239998  883.416443  -47045.046875  2028.306641
 1106.000000  8393.891602  -67384.187500  -58892.855469  10199.056641  -48693.796875  304.230499  189.285645   48.257317  883.099365  -46950.125000  -31.239695
 1107.000000  8692.152344  -67437.015625  -58646.101562  9804.730469  -48841.371094  292.468048  706.016357   48.120148  885.616699  -47102.656250  4419.789551
 1108.000000  8762.364258  -67820.679688  -58954.730469  10094.417969  -48860.312500  301.109222  583.024414   48.171726  884.668457  -47119.730469  805.450806
 1109.000000  8946.222656  -68066.625000  -59023.273438  10208.054688  -48815.218750  304.498901  715.540466   48.234024  883.525818  -47072.386719  1041.737305
 1110.000000  8523.714844  -67374.984375  -58750.734375  10092.738281  -48657.996094  301.059113  409.195465   48.437855  879.807861  -46907.800781  -369.217896
 1111.000000  8596.601562  -67572.640625  -58879.859375  10114.697266  -48765.164062  301.714111  434.197510   48.206516  884.029968  -47023.328125  216.919434
 1112.000000  8881.624023  -67638.578125  -58650.300781  9823.220703  -48827.078125  293.019592  824.812012   48.181038  884.497498  -47086.160156  1560.553589
 1113.000000  8716.487305  -67637.843750  -58811.488281  10025.220703  -48786.265625  299.045105  586.377258   48.276886  882.741394  -47041.886719  1700.155762
 1114.000000  8871.648438  -67585.156250  -58624.140625  9771.316406  -48852.824219  291.471313  858.815247   48.207294  884.015747  -47110.957031  320.920258
 1115.000000  8768.291016  -67541.476562  -58677.894531  10049.038086  -48628.855469  299.755554  705.080078   48.377602  880.903687  -46880.835938  1044.133179
 1116.000000  8811.477539  -67657.093750  -58751.753906  9943.178711  -48808.574219  296.597839  693.271667   48.268181  882.900635  -47064.507812  1119.059814
 1117.000000  8841.031250  -67833.085938  -58892.058594  10105.540039  -48786.519531  301.440979  731.957764   48.239941  883.417480  -47043.472656  186.662231
 1118.000000  8762.185547  -67689.781250  -58827.519531  10076.919922  -48750.601562  300.587250  651.867371   48.174362  884.620056  -47009.925781  725.195312
 1119.000000  8748.306641  -67689.945312  -58847.964844  10125.071289  -48722.894531  302.023560  561.914368   48.203522  884.084900  -46981.164062  -973.250488
 1120.000000  8566.708984  -67392.914062  -58729.359375  10020.863281  -48708.496094  298.915131  502.306488   48.162422  884.839355  -46968.250000  -104.641678
 1121.000000  8829.126953  -67697.429688  -58767.800781  10108.178711  -48659.621094  301.519684  725.069397   48.215122  883.872192  -46917.472656  1934.029053
 1122.000000  8618.840820  -67431.890625  -58709.820312  10031.210938  -48678.609375  299.223785  428.213135   48.430317  879.944824  -46928.683594  1176.592041
 1123.000000  8655.833984  -67412.296875  -58666.089844  9997.533203  -48668.554688  298.219208  549.726196   48.284748  882.597656  -46923.890625   -5.083399
 1124.000000  8989.859375  -68063.117188  -58976.582031  10181.806641  -48794.773438  303.715942  794.652039   48.161880  884.849304  -47054.546875  -892.427490
 1125.000000  8674.697266  -67904.898438  -59136.621094  10216.890625  -48919.730469  304.762482  418.610565   48.275616  882.764648  -47175.394531  1065.203125
 1126.000000  8569.425781  -67382.835938  -58704.804688  9954.996094  -48749.808594  296.950348  501.279877   48.225155  883.688354  -47007.296875  1238.531616
 1127.000000  8838.748047  -67798.781250  -58856.714844  10103.226562  -48753.488281  301.371948  671.980286   48.352982  881.352173  -47006.359375  -1256.581909
 1128.000000  8777.164062  -67560.992188  -58683.781250  9957.138672  -48726.640625  297.014252  711.732117   48.290222  882.497620  -46981.777344  2680.511719
 1129.000000  8718.959961  -67628.515625  -58814.820312  10148.397461  -48666.421875  302.719391  558.446594   48.340939  881.571777  -46919.726562  658.188538
 1130.000000  8660.755859  -67742.898438  -58995.207031  10210.410156  -48784.796875  304.569183  425.096924   48.225346  883.684814  -47042.277344  394.763092
 1131.000000  8634.564453  -67396.281250  -58652.648438  9894.724609  -48757.921875  295.152496  585.239197   48.207352  884.014648  -47016.054688  777.192078
 1132.000000  8868.140625  -67866.695312  -58909.636719  10182.572266  -48727.062500  303.738800  768.407654   48.168812  884.721985  -46986.585938  2428.170654
 1133.000000  8592.064453  -67447.765625  -58754.050781  9989.021484  -48765.031250  297.965302  588.474670   48.283043  882.628845  -47020.429688  1864.631592
 1134.000000  8521.931641  -67312.656250  -58687.375000  9913.873047  -48773.500000  295.723694  486.725677   48.131485  885.408081  -47034.375000  -1136.895142
 1135.000000  8519.339844  -67519.796875  -58901.566406  10167.103516  -48734.460938  303.277374  354.612335   48.303604  882.253113  -46989.117188  -256.118561
 1136.000000  8603.474609  -67522.562500  -58808.457031  10074.144531  -48734.312500  300.504456  486.495880   48.251713  883.201965  -46990.843750  -2066.487061
 1137.000000  8530.554688  -67456.484375  -58822.648438  10198.728516  -48623.921875  304.220703  376.136230   48.430809  879.935852  -46873.980469   98.368927
 1138.000000  8638.862305  -67721.468750  -58987.925781  10200.815430  -48787.109375  304.282959  486.300873   48.216049  883.855225  -47044.925781  1366.282959
 1139.000000  8590.436523  -67379.171875  -58690.621094  9929.710938  -48760.910156  296.196106  552.808105   48.243732  883.348022  -47017.726562  2934.948730
 1140.000000  8623.691406  -67661.484375  -58936.613281  10103.105469  -48833.507812  301.368347  455.461761   48.164665  884.798157  -47093.183594  2225.763184
 1141.000000  8769.748047  -67797.976562  -58925.933594  10120.688477  -48805.246094  301.892853  651.508362   48.137318  885.300781  -47065.910156  333.182007
 1142.000000  8581.500000  -67219.070312  -58529.140625  9924.734375  -48604.406250  296.047668  579.877014   48.309784  882.140259  -46858.835938  -944.523560
 1143.000000  8711.276367  -67732.140625  -58920.242188  10083.213867  -48837.027344  300.774994  557.086182   48.263329  882.989380  -47093.136719  3055.369629
 1144.000000  8749.216797  -67739.765625  -58894.796875  10057.744141  -48837.054688  300.015259  636.182068   48.146065  885.139954  -47097.402344  118.893982
 1145.000000  8753.142578  -67621.296875  -58767.453125  9998.826172  -48768.625000  298.257782  674.342224   48.155716  884.962585  -47028.621094  306.984558
 1146.000000  8778.103516  -67739.226562  -58869.792969  10140.539062  -48729.253906  302.484955  659.833862   48.242397  883.372498  -46986.121094  -439.028809
 1147.000000  8669.925781  -67667.093750  -58899.726562  10263.825195  -48635.902344  306.162506  518.330261   48.326447  881.836121  -46889.730469  1049.677979
 1148.000000  8752.201172  -67553.039062  -58692.132812  9944.060547  -48748.070312  296.624146  636.286194   48.315182  882.041748  -47002.304688  2440.644287
 1149.000000  8621.478516  -67567.609375  -58850.933594  10046.955078  -48803.976562  299.693420  457.072357   48.270531  882.857605  -47059.824219  977.405884
 1150.000000  8538.771484  -67451.750000  -58812.644531  10148.698242  -48663.945312  302.728363  450.557373   48.132477  885.389832  -46924.781250  294.385559
 1151.000000  8786.930664  -67719.125000  -58834.031250  10095.173828  -48738.859375  301.131744  655.846252   48.335632  881.668518  -46992.355469  -1338.509521
 1152.000000  8664.247070  -67657.164062  -58898.730469  9990.437500  -48908.292969  298.007538  536.576050   48.227100  883.652649  -47165.710938  665.869385
 1153.000000  8854.792969  -67660.015625  -58708.847656  9974.285156  -48734.562500  297.525726  779.583313   48.270561  882.857056  -46990.410156  -133.270370
 1154.000000  8774.770508  -67625.343750  -58745.289062  10044.153320  -48701.136719  299.609863  732.129700   48.220314  883.777039  -46958.800781  -2649.546387
 1155.000000  8776.351562  -67548.757812  -58663.726562  9933.251953  -48730.476562  296.301727  800.023621   48.237293  883.465942  -46987.527344  4239.057617
 1156.000000  8569.001953  -67512.078125  -58838.968750  10138.892578  -48700.078125  302.435852  438.348877   48.298332  882.349426  -46954.921875  -522.709290
 1157.000000  8776.786133  -67604.382812  -58731.917969  9913.674805  -48818.242188  295.717743  721.435547   48.265537  882.948975  -47074.273438  1578.062622
 1158.000000  8798.817383  -67567.406250  -58668.457031  9945.462891  -48722.992188  296.665985  720.781250   48.285271  882.588135  -46978.308594  -332.113251
 1159.000000  8715.123047  -67451.328125  -58635.789062  9933.470703  -48702.320312  296.308258  670.517395   48.253418  883.170715  -46958.789062  1282.048462
 1160.000000  8774.460938  -67500.765625  -58623.992188  9705.306641  -48918.687500  289.502289  692.959290   48.267925  882.905273  -47174.632812  122.803207
 1161.000000  8666.449219  -67798.687500  -59027.765625  10134.368164  -48893.398438  302.300903  455.800079   48.223572  883.717346  -47150.945312  -2923.534668
 1162.000000  8675.482422  -67753.398438  -58975.882812  10229.060547  -48746.820312  305.125488  452.300537   48.290394  882.494507  -47001.953125  -1118.397827
 1163.000000  8754.393555  -67726.703125  -58871.648438  10133.927734  -48737.718750  302.287750  659.700195   48.214447  883.884583  -46995.593750  878.809937
 1164.000000  8688.008789  -67557.828125  -58774.832031  9983.413086  -48791.417969  297.798004  541.971130   48.271378  882.842163  -47047.238281  -438.779602
 1165.000000  8779.043945  -67824.343750  -58937.738281  10167.384766  -48770.351562  303.285767  605.317627   48.233116  883.542480  -47027.554688  -349.262848
 1166.000000  8982.416992  -67843.898438  -58761.203125  9964.541016  -48796.664062  297.235077  803.629211   48.271320  882.843201  -47052.484375  962.901428
 1167.000000  8736.015625  -67443.210938  -58594.695312  9816.697266  -48778.000000  292.825012  636.445190   48.336327  881.655884  -47031.472656  570.984070
 1168.000000  8574.634766  -67293.156250  -58627.128906  9958.572266  -48668.554688  297.057037  449.356293   48.362885  881.171753  -46921.066406  1219.489868
 1169.000000  8507.816406  -67228.703125  -58620.585938  9948.576172  -48672.007812  296.758850  481.896454   48.135620  885.332031  -46932.730469   79.399651
 1170.000000  8412.434570  -67432.843750  -58922.023438  10268.590820  -48653.433594  306.304657  159.819870   48.311348  882.111694  -46907.808594  -353.088470
 1171.000000  8710.384766  -67462.812500  -58651.042969  9877.183594  -48773.859375  294.629272  666.551819   48.158356  884.914062  -47033.761719  -1080.026978
 1172.000000  8683.972656  -67721.960938  -58950.628906  10198.904297  -48751.726562  304.225952  479.709229   48.249893  883.235229  -47008.320312  -322.980225
 1173.000000  8712.894531  -67545.218750  -58733.390625  10005.836914  -48727.554688  298.466888  602.958191   48.288704  882.525391  -46982.746094  477.688293
 1174.000000  8783.562500  -67483.648438  -58599.566406  9810.743164  -48788.824219  292.647400  755.527100   48.254261  883.155273  -47045.261719  1618.017822
 1175.000000  8513.748047  -67284.718750  -58669.167969  10004.816406  -48664.351562  298.436462  429.433838   48.204433  884.068176  -46922.589844  1692.843628
 1176.000000  8594.003906  -67500.765625  -58811.664062  10060.428711  -48751.234375  300.095337  492.635132   48.183376  884.454529  -47010.234375  2782.666748
 1177.000000  8928.074219  -67569.093750  -58542.550781  9784.244141  -48758.304688  291.856934  847.278015   48.358620  881.249451  -47010.972656  2496.884033
 1178.000000  8533.468750  -67480.257812  -58843.207031  10050.635742  -48792.570312  299.803223  442.309967   48.123924  885.547180  -47053.718750  2975.922852
 1179.000000  8671.324219  -67389.718750  -58620.761719  9834.296875  -48786.464844  293.349976  616.205383   48.242935  883.362610  -47043.312500  4415.558105
 1180.000000  8851.799805  -67597.304688  -58643.476562  9953.174805  -48690.300781  296.896027  802.984131   48.208736  883.989258  -46948.382812  -256.796783
 1181.000000  8680.642578  -67371.875000  -58589.421875  9886.887695  -48702.535156  294.918732  627.674988   48.097290  886.037598  -46964.644531  2201.407471
 1182.000000  8626.031250  -67473.109375  -58759.554688  10039.366211  -48720.187500  299.467041  521.325928   48.293369  882.440125  -46975.210938  1208.845703
 1183.000000  8454.730469  -67368.515625  -58824.757812  10053.994141  -48770.765625  299.903381  306.012787   48.100025  885.987183  -47032.777344  1202.875366
 1184.000000  8777.371094  -67642.125000  -58770.675781  10138.747070  -48631.929688  302.431519  699.464844   48.189457  884.342957  -46890.707031  927.503174
 1185.000000  8602.190430  -67523.062500  -58821.746094  10041.960938  -48779.785156  299.544464  444.743256   48.187317  884.382202  -47038.640625  -58.000408
 1186.000000  8910.753906  -67771.281250  -58767.894531  10073.982422  -48693.914062  300.499634  864.892883   48.119202  885.634094  -46955.230469  1525.195557
 1187.000000  8616.541016  -67539.867188  -58825.101562  10080.491211  -48744.609375  300.693787  511.786285   48.160225  884.879700  -47004.445312  2869.482422
 1188.000000  8781.784180  -67635.359375  -58749.015625  10069.344727  -48679.671875  300.361298  681.546082   48.343632  881.522644  -46932.878906  420.836426
 1189.000000  8644.222656  -67555.914062  -58816.312500  10015.979492  -48800.332031  298.769440  552.885132   48.138367  885.281494  -47060.957031  -429.618805
 1190.000000  8519.056641  -67548.828125  -58921.941406  10252.545898  -48669.394531  305.826050  312.644623   48.271793  882.834534  -46925.199219  2590.376709
 1191.000000  8914.720703  -67862.398438  -58837.453125  10084.646484  -48752.804688  300.817719  838.316101   48.229610  883.606689  -47010.132812  2470.065186
 1192.000000  8640.000977  -67408.843750  -58674.695312  9852.553711  -48822.140625  293.894562  679.740723   48.178936  884.536072  -47081.300781  1051.323975
 1193.000000  8812.957031  -67535.726562  -58615.347656  9898.193359  -48717.156250  295.255981  831.673279   48.168491  884.727844  -46976.691406  555.587708
 1194.000000  8606.294922  -67550.601562  -58842.875000  10121.079102  -48721.796875  301.904480  487.034302   48.109123  885.819641  -46983.476562  -637.200012
 1195.000000  8905.833984  -67979.250000  -58978.824219  10190.594727  -48788.230469  303.978088  754.239441   48.217587  883.827026  -47045.992188  1325.051147
 1196.000000  8659.929688  -67824.093750  -59064.644531  10196.146484  -48868.500000  304.143707  367.878143   48.363289  881.164368  -47120.996094  432.179199
 1197.000000  8720.537109  -67660.734375  -58834.000000  10144.261719  -48689.738281  302.596008  573.713562   48.255531  883.132080  -46946.128906  1491.566650
 1198.000000  8734.835938  -67880.968750  -59050.246094  10296.289062  -48753.957031  307.130890  507.722412   48.314526  882.053711  -47008.218750  2723.334229
 1199.000000  8657.270508  -67539.093750  -58786.175781  10084.842773  -48701.332031  300.823578  591.767395   48.217159  883.834839  -46959.109375  197.160782
 1200.000000  8538.085938  -67631.468750  -59001.562500  10239.937500  -48761.625000  305.449951  450.516937   48.050831  886.894287  -47025.414062  3114.114258
 1201.000000  8931.500000  -67839.031250  -58815.675781  9968.342773  -48847.332031  297.348480  801.956238   48.203777  884.080200  -47105.593750  -286.231079
 1202.000000  8671.925781  -67589.203125  -58815.101562  9982.185547  -48832.914062  297.761383  544.983704   48.278870  882.705139  -47088.460938  -756.671814
 1203.000000  8588.410156  -67439.726562  -58758.285156  10047.542969  -48710.742188  299.710968  463.837036   48.328617  881.796509  -46964.492188  1671.083740
 1204.000000  8528.259766  -67230.500000  -58610.242188  9841.893555  -48768.347656  293.576599  471.630493   48.163868  884.812805  -47028.050781  -829.614136
 1205.000000  8601.875000  -67217.671875  -58517.515625  9836.621094  -48680.894531  293.419312  540.098328   48.260902  883.033752  -46937.093750  -804.804199
 1206.000000  8782.912109  -67458.742188  -58564.453125  9870.138672  -48694.312500  294.419128  792.585449   48.261135  883.029480  -46950.500000  1070.679199
 1207.000000  8334.914062  -67180.921875  -58743.582031  10002.774414  -48740.808594  298.375549  278.831268   48.147327  885.116760  -47001.109375  1521.046265
 1208.000000  8712.131836  -67503.750000  -58688.078125  9926.875000  -48761.203125  296.111511  701.429199   48.115654  885.699402  -47022.648438  1444.562256
 1209.000000  8752.154297  -67613.789062  -58766.464844  10017.130859  -48749.335938  298.803802  689.662415   48.291237  882.479065  -47004.437500  1845.220459
 1210.000000  8592.892578  -67495.703125  -58806.734375  10015.720703  -48791.015625  298.761719  481.526947   48.168095  884.735168  -47050.566406  1596.035156
 1211.000000  8632.250977  -67725.468750  -59000.367188  10342.123047  -48658.242188  308.498077  426.581299   48.239704  883.421814  -46915.207031  -51.526836
 1212.000000  8501.958008  -67456.812500  -58852.722656  10112.173828  -48740.546875  301.638855  415.628571   48.248188  883.266479  -46997.203125  1524.369873
 1213.000000  8608.748047  -67476.562500  -58772.875000  9944.801758  -48828.074219  296.646271  568.764893   48.232159  883.559998  -47085.308594  1010.505127
 1214.000000  8739.726562  -67609.007812  -58780.417969  10038.970703  -48741.445312  299.455261  698.961731   48.162571  884.836609  -47001.195312  -450.975555
 1215.000000  8669.236328  -67502.812500  -58723.800781  9992.718750  -48731.082031  298.075592  604.595642   48.265717  882.945679  -46987.105469  952.425598
 1216.000000  8873.400391  -67535.343750  -58558.882812  9766.806641  -48792.078125  291.336792  875.246399   48.235653  883.495972  -47049.187500  761.043579
 1217.000000  8604.181641  -67252.273438  -58539.769531  9735.977539  -48803.792969  290.417175  583.060059   48.172791  884.648926  -47063.175781  -485.236877
 1218.000000  8789.953125  -67779.351562  -58887.382812  10125.583984  -48761.796875  302.038879  591.599854   48.269199  882.881958  -47017.695312  1354.445190
 1219.000000  8859.441406  -67700.734375  -58745.804688  10075.726562  -48670.078125  300.551666  783.136414   48.259480  883.059814  -46926.328125  557.116394
 1220.000000  8698.443359  -67715.500000  -58918.117188  10198.128906  -48719.988281  304.202820  538.822205   48.360641  881.212585  -46972.582031  1878.705688
 1221.000000  8645.970703  -67559.468750  -58809.417969  10068.682617  -48740.734375  300.341553  552.537170   48.162807  884.832275  -47000.476562  1194.723877
 1222.000000  8815.595703  -67819.546875  -58907.605469  10185.123047  -48722.484375  303.814880  714.962708   48.118851  885.640564  -46983.812500  -231.844635
 1223.000000  8394.076172  -67374.796875  -58879.250000  10172.843750  -48706.406250  303.448578  236.974365   48.279667  882.690552  -46961.925781  622.934448
 1224.000000  8740.890625  -67679.765625  -58841.257812  10029.431641  -48811.828125  299.170715  652.381348   48.086525  886.235962  -47074.328125  172.916779
 1225.000000  8627.457031  -67537.500000  -58812.187500  10022.386719  -48789.800781  298.960571  498.968750   48.186028  884.405884  -47048.703125  390.059692
 1226.000000  8434.007812  -67485.273438  -58956.804688  10218.800781  -48738.003906  304.819458  261.539429   48.190056  884.331970  -46996.761719  574.866699
 1227.000000  8970.610352  -67853.109375  -58781.777344  9988.972656  -48792.804688  297.963837  900.956299   48.300827  882.303894  -47047.558594  574.312439
 1228.000000  8351.846680  -67234.453125  -58782.109375  10027.466797  -48754.640625  299.112091  305.767090   48.062485  886.679199  -47018.007812  1660.321899
 1229.000000  8856.936523  -67510.437500  -58558.863281  9839.239258  -48719.625000  293.497406  827.744446   48.172665  884.651245  -46979.011719  778.757202
 1230.000000  8579.486328  -67671.859375  -58993.683594  10242.406250  -48751.277344  305.523590  307.463470   48.434982  879.860046  -47001.183594  -350.808746
 1231.000000  8757.965820  -67648.062500  -58792.382812  9959.185547  -48833.195312  297.075317  657.733398   48.117886  885.658325  -47094.558594  268.139954
 1232.000000  8659.167969  -67490.468750  -58726.996094  10017.298828  -48709.695312  298.808807  587.927673   48.204102  884.074280  -46967.945312  -263.595062
 1233.000000  8741.216797  -67753.468750  -58903.949219  10113.553711  -48790.394531  301.680023  655.533142   48.087593  886.216248  -47052.855469  816.921387
 1234.000000  8596.830078  -67579.000000  -58883.128906  10151.283203  -48731.843750  302.805450  481.039093   48.200550  884.139404  -46990.222656  -515.742554
 1235.000000  8636.708984  -67719.015625  -58985.921875  10218.813477  -48767.109375  304.819824  502.438324   48.223091  883.726135  -47024.671875  1107.635254
 1236.000000  8797.759766  -67652.601562  -58752.898438  10019.015625  -48733.882812  298.860016  728.557312   48.204216  884.072205  -46992.128906  -577.008484
 1237.000000  8703.638672  -67744.265625  -58938.203125  10146.755859  -48791.445312  302.670410  513.350891   48.253334  883.172241  -47047.917969  1123.712769
 1238.000000  8736.582031  -67710.687500  -58876.097656  10153.939453  -48722.156250  302.884705  648.885315   48.267906  882.905640  -46978.101562  1158.552612
 1239.000000  8713.519531  -67593.500000  -58781.089844  10103.599609  -48677.492188  301.383087  664.863831   48.144016  885.177612  -46937.914062  1082.124268
 1240.000000  8728.136719  -67922.640625  -59100.480469  10235.281250  -48865.199219  305.311066  582.091370   48.118198  885.652588  -47126.554688  1271.158569
 1241.000000  8671.972656  -67409.023438  -58636.304688  9872.648438  -48763.656250  294.493988  655.472473   48.170650  884.688232  -47023.113281  783.759766
 1242.000000  8715.334961  -67749.093750  -58934.578125  10125.654297  -48808.921875  302.040955  572.890137   48.204765  884.062134  -47067.148438  862.324036
 1243.000000  8714.898438  -67543.500000  -58724.476562  10031.930664  -48692.546875  299.245270  667.447937   48.127228  885.486389  -46953.574219  -2088.067383
 1244.000000  8720.215820  -67652.406250  -58834.828125  10160.815430  -48674.011719  303.089783  624.834351   48.161568  884.855042  -46933.796875  2408.995361
 1245.000000  8828.697266  -67584.015625  -58658.527344  9913.687500  -48744.839844  295.718140  751.239746   48.383034  880.804749  -46996.625000  2086.333740
 1246.000000  8776.302734  -67533.507812  -58652.101562  10099.725586  -48552.375000  301.267517  689.928894   48.438461  879.796875  -46802.156250  -343.759247
 1247.000000  8799.228516  -67533.000000  -58627.941406  9898.833984  -48729.109375  295.275085  778.840332   48.277752  882.725586  -46984.699219  1556.095703
 1248.000000  8631.610352  -67438.125000  -58707.894531  10053.684570  -48654.210938  299.894165  579.106262   48.269157  882.882751  -46910.109375  563.096924
 1249.000000  8572.710938  -67508.078125  -58849.171875  10023.988281  -48825.183594  299.008331  450.381195   48.167439  884.747192  -47084.757812  548.726196
 1250.000000  8599.815430  -67520.875000  -58818.902344  10089.594727  -48729.308594  300.965332  510.977051   48.198410  884.178650  -46987.765625  148.220581
 1251.000000  8732.835938  -67659.187500  -58840.058594  10170.916016  -48669.140625  303.391083  654.062683   48.204830  884.060913  -46927.363281  838.116333
 1252.000000  8628.039062  -67581.000000  -58857.441406  10092.724609  -48764.718750  301.058685  493.856659   48.275501  882.766724  -47020.386719  490.322876
 1253.000000  8489.634766  -67523.250000  -58934.660156  10238.923828  -48695.734375  305.419708  352.128876   48.302250  882.277893  -46950.437500  1380.196411
 1254.000000  8728.291016  -67811.242188  -58983.679688  10148.678711  -48835.000000  302.727753  540.848694   48.161671  884.853149  -47094.781250  -2753.407471
 1255.000000  8773.875977  -67795.148438  -58922.820312  10068.049805  -48854.769531  300.322662  655.358582   48.206196  884.035889  -47112.945312  288.444305
 1256.000000  8650.343750  -67564.343750  -58808.171875  9996.371094  -48811.800781  298.184540  536.447021   48.253372  883.171570  -47068.269531  144.138641
 1257.000000  8615.942383  -67622.367188  -58916.875000  10043.599609  -48873.273438  299.593323  496.423096   48.187553  884.377869  -47132.121094  532.004211
 1258.000000  8714.931641  -67584.937500  -58769.582031  10026.651367  -48742.929688  299.087769  647.250671   48.254536  883.150269  -46999.355469  468.148651
 1259.000000  8877.904297  -67832.757812  -58865.617188  9947.830078  -48917.789062  296.736603  825.951111   48.196751  884.209106  -47176.304688  470.854828
 1260.000000  8650.008789  -67534.351562  -58782.640625  10038.592773  -48744.046875  299.443970  605.499512   48.221043  883.763672  -47001.683594  -2831.792236
 1261.000000  8791.455078  -67857.468750  -58968.796875  10069.734375  -48899.062500  300.372925  672.914368   48.201931  884.114075  -47157.390625  2652.970703
 1262.000000  8630.666016  -67324.671875  -58584.925781  9883.033203  -48701.890625  294.803741  603.951233   48.151314  885.043457  -46962.046875  2324.857178
 1263.000000  8644.828125  -67725.859375  -58980.113281  10309.646484  -48670.468750  307.529327  444.072662   48.274052  882.793213  -46926.191406  -534.721741
 1264.000000  8696.522461  -67511.484375  -58714.617188  10121.945312  -48592.671875  301.930328  590.668518   48.263657  882.983398  -46848.769531  1197.725830
 1265.000000  8453.482422  -67247.492188  -58692.628906  10068.521484  -48624.109375  300.336731  387.671783   48.207947  884.003784  -46882.218750  1096.293945
 1266.000000  8550.784180  -67552.757812  -58905.753906  10194.120117  -48711.632812  304.083252  416.060547   48.213104  883.909180  -46969.558594  1314.161499
 1267.000000  8813.490234  -67782.250000  -58876.453125  10073.740234  -48802.710938  300.492401  812.376648   47.972492  888.342529  -47069.328125  -454.158752
 1268.000000  8583.575195  -67723.718750  -59047.878906  10320.880859  -48727.000000  307.864441  332.363861   48.219944  883.783813  -46984.675781  1443.036011
 1269.000000  8859.148438  -67790.468750  -58832.468750  9913.932617  -48918.535156  295.725464  707.465515   48.270702  882.854492  -47174.378906  501.061829
 1270.000000  8542.443359  -67468.546875  -58829.964844  10052.924805  -48777.039062  299.871490  388.301178   48.213753  883.897339  -47034.941406  510.593323
 1271.000000  8714.138672  -67788.359375  -58982.609375  10152.365234  -48830.242188  302.837738  566.674744   48.133991  885.362000  -47091.023438  2375.111572
 1272.000000  8604.060547  -67497.625000  -58794.984375  10060.244141  -48734.742188  300.089813  577.676514   48.120686  885.606812  -46996.007812  -313.105957
 1273.000000  8677.474609  -67425.929688  -58644.019531  10024.052734  -48619.968750  299.010254  610.128845   48.273872  882.796509  -46875.699219  2348.603027
 1274.000000  8692.666016  -67335.750000  -58537.746094  9818.898438  -48718.847656  292.890656  715.856262   48.107914  885.841919  -46980.574219  -341.689789
 1275.000000  8833.529297  -67710.890625  -58789.128906  10028.846680  -48760.281250  299.153259  755.686218   48.193321  884.272034  -47018.921875  274.254425
 1276.000000  8650.326172  -67497.343750  -58742.667969  10040.131836  -48702.535156  299.489899  583.144714   48.221828  883.749268  -46960.144531  1424.733887
 1277.000000  8537.433594  -67634.062500  -59006.347656  10253.619141  -48752.726562  305.858063  293.401550   48.312973  882.082031  -47007.042969  1422.406860
 1278.000000  8736.723633  -67560.906250  -58722.894531  9906.522461  -48816.371094  295.504425  637.382751   48.342930  881.535461  -47069.605469  566.088928
 1279.000000  8568.656250  -67524.640625  -58852.023438  10158.462891  -48693.562500  303.019623  441.162476   48.271416  882.841431  -46949.378906  531.406616
 1280.000000  8510.342773  -67371.257812  -58757.574219  10069.273438  -48688.300781  300.359161  383.777313   48.299454  882.328979  -46943.105469  193.343140
 1281.000000  8670.335938  -67642.851562  -58871.800781  10013.501953  -48858.296875  298.695557  486.252289   48.200031  884.148926  -47116.695312  643.403564
 1282.000000  8898.924805  -68106.039062  -59116.230469  10350.472656  -48765.757812  308.747131  648.935791   48.290241  882.497253  -47020.894531  1614.748657
 1283.000000  8634.008789  -67514.375000  -58783.640625  10008.964844  -48774.675781  298.560211  446.110931   48.325485  881.853638  -47028.539062  1167.307495
 1284.000000  8442.814453  -67436.796875  -58899.453125  10095.884766  -48803.570312  301.152954  257.427246   48.282406  882.640503  -47058.992188  -424.597626
 1285.000000  8876.027344  -67696.679688  -58713.230469  9902.361328  -48810.867188  295.380310  840.774963   48.220097  883.781006  -47068.539062  1735.589722
 1286.000000  8799.722656  -67843.781250  -58941.003906  10099.515625  -48841.488281  301.261261  570.667908   48.353069  881.350586  -47094.355469  1047.221924
 1287.000000  8726.134766  -67595.703125  -58764.375000  10006.451172  -48757.921875  298.485229  651.512756   48.223656  883.715820  -47015.464844  -1591.942993
 1288.000000  8550.803711  -67436.367188  -58792.289062  10049.208008  -48743.082031  299.760620  403.148895   48.345966  881.480103  -46996.207031  2912.988037
 1289.000000  8603.193359  -67439.312500  -58738.761719  9982.191406  -48756.570312  297.761566  455.347900   48.231533  883.571472  -47013.828125  900.091125
 1290.000000  8656.962891  -67718.031250  -58958.117188  10142.625000  -48815.492188  302.547180  502.685089   48.160213  884.879944  -47075.328125  2173.722900
 1291.000000  8841.776367  -67812.953125  -58874.234375  10130.667969  -48743.566406  302.190521  745.082581   48.167034  884.754639  -47003.156250  4129.578125
 1292.000000  8778.117188  -67629.109375  -58751.140625  10007.826172  -48743.312500  298.526245  723.452332   48.281628  882.654724  -46998.761719  1783.409180
 1293.000000  8709.189453  -67645.632812  -58836.917969  10178.144531  -48658.773438  303.606720  554.126282   48.358894  881.244446  -46911.429688  1569.725464
 1294.000000  8645.353516  -67461.062500  -58725.476562  10134.713867  -48590.761719  302.311218  568.949951   48.225021  883.690796  -46848.253906  -1241.962402
 1295.000000  8721.970703  -67586.773438  -58757.195312  10027.997070  -48729.199219  299.127899  621.237061   48.316681  882.014343  -46983.382812  1364.338257
 1296.000000  8824.412109  -67623.062500  -58698.007812  9971.216797  -48726.789062  297.434204  725.713928   48.351936  881.371277  -46979.695312  828.618652
 1297.000000  8762.447266  -67838.179688  -58980.777344  10205.948242  -48774.828125  304.436066  542.808289   48.327335  881.819885  -47028.625000  3419.108398
 1298.000000  8790.670898  -67636.453125  -58739.656250  10000.681641  -48738.976562  298.313110  681.634399   48.114395  885.722595  -47000.468750  1507.102783
 1299.000000  8645.182617  -67591.617188  -58841.664062  10109.259766  -48732.406250  301.551941  490.502319   48.316368  882.020081  -46986.597656  1382.338989
 1300.000000  8695.338867  -67777.015625  -58987.851562  10078.375000  -48909.476562  300.630646  548.398193   48.138046  885.287415  -47170.113281  -621.706848
 1301.000000  8582.447266  -67564.250000  -58877.273438  10058.003906  -48819.269531  300.023010  441.158203   48.259033  883.067993  -47075.535156  2556.455322
 1302.000000  8698.496094  -67763.500000  -58976.777344  10174.038086  -48802.738281  303.484222  477.234131   48.196598  884.211914  -47061.257812  -346.116882
 1303.000000  8622.486328  -67464.750000  -58740.328125  9929.896484  -48810.429688  296.201660  591.719543   48.252388  883.189575  -47066.933594  -1665.379150
 1304.000000  8794.380859  -67836.656250  -58949.945312  10135.445312  -48814.500000  302.333038  637.835083   48.282425  882.640137  -47069.917969  1139.403198
 1305.000000  8903.655273  -67785.703125  -58779.792969  10058.093750  -48721.699219  300.025696  747.026550   48.331066  881.751831  -46975.359375  1701.547241
 1306.000000  8577.676758  -67727.312500  -59059.609375  10417.466797  -48642.140625  310.745514  371.671478   48.327190  881.822571  -46895.941406  -270.229950
 1307.000000  8748.194336  -67641.078125  -58797.281250  9984.601562  -48812.679688  297.833466  659.397705   48.267677  882.909851  -47068.632812  -766.043823
 1308.000000  8923.324219  -67934.281250  -58911.570312  10036.367188  -48875.203125  299.377594  768.229919   48.253174  883.175171  -47131.679688  376.232391
 1309.000000  8543.275391  -67445.468750  -58809.203125  10055.513672  -48753.687500  299.948730  460.234344   48.183517  884.451965  -47012.679688  2228.573242
 1310.000000  8538.784180  -67329.484375  -58686.121094  10075.546875  -48610.574219  300.546295  511.247223   48.150299  885.062134  -46870.769531  392.360168
 1311.000000  8577.355469  -67417.203125  -58744.687500  10068.020508  -48676.667969  300.321777  409.239532   48.308937  882.155762  -46931.128906  1826.074951
 1312.000000  9022.173828  -67630.140625  -58503.851562  9863.677734  -48640.171875  294.226379  1109.390747   48.206402  884.032104  -46898.339844  894.552124
 1313.000000  8482.103516  -67363.203125  -58776.281250  10133.432617  -48642.847656  302.272980  343.022247   48.356297  881.291748  -46895.597656  -1037.554077
 1314.000000  8592.804688  -67498.117188  -58807.613281  10053.248047  -48754.367188  299.881134  436.093414   48.299992  882.319153  -47009.152344  2730.808594
 1315.000000  8612.375000  -67665.750000  -58956.308594  10198.884766  -48757.421875  304.225372  537.040955   48.119411  885.630249  -47018.730469  -117.406174
 1316.000000  8727.431641  -67481.671875  -58652.621094  9949.769531  -48702.851562  296.794464  704.708313   48.167534  884.745422  -46962.421875  1520.367798
 1317.000000  8658.716797  -67538.781250  -58773.375000  10077.503906  -48695.871094  300.604675  511.496796   48.275604  882.764832  -46951.539062  474.264618
 1318.000000  8883.109375  -67812.554688  -58839.023438  10031.830078  -48807.195312  299.242249  742.806091   48.236393  883.482422  -47064.277344  -993.694580
 1319.000000  8954.255859  -67903.960938  -58848.683594  10039.962891  -48808.718750  299.484863  867.397156   48.144840  885.162476  -47069.109375  3175.016846
 1320.000000  8646.546875  -67490.781250  -58752.828125  9915.841797  -48836.984375  295.782410  542.576965   48.250408  883.225830  -47093.562500  -1116.481201
 1321.000000  8560.146484  -67530.640625  -58880.175781  10089.269531  -48790.906250  300.955627  454.123535   48.300785  882.304626  -47045.664062  2543.137451
 1322.000000  8547.562500  -67489.750000  -58838.523438  10089.387695  -48749.136719  300.959167  427.779175   48.255058  883.140686  -47005.546875  1401.669189
 1323.000000  8867.892578  -67753.984375  -58784.546875  10057.205078  -48727.343750  299.999176  857.702332   48.147526  885.113098  -46987.636719  2782.574463
 1324.000000  8715.599609  -67689.656250  -58879.015625  10139.398438  -48739.617188  302.450928  516.294739   48.189514  884.341919  -46998.394531  757.134460
 1325.000000  8610.302734  -67365.500000  -58653.500000  9910.683594  -48742.816406  295.628540  555.901062   48.139362  885.263184  -47003.406250  -919.368713
 1326.000000  9000.794922  -67740.375000  -58637.300781  9864.785156  -48772.515625  294.259430  984.290222   48.110466  885.794922  -47034.148438  221.093018
 1327.000000  8813.333984  -67768.476562  -58842.554688  10131.400391  -48711.156250  302.212372  703.965332   48.190113  884.330933  -46969.910156  2719.140381
 1328.000000  8822.336914  -67750.328125  -58829.007812  10067.308594  -48761.699219  300.300568  711.781921   48.227600  883.643494  -47019.101562  415.197693
 1329.000000  8767.117188  -67370.265625  -58504.066406  9657.700195  -48846.367188  288.082245  804.618164   48.284500  882.602234  -47101.710938  3044.109131
 1330.000000  8809.433594  -67866.421875  -58956.957031  10049.484375  -48907.472656  299.768860  658.538513   48.129089  885.452148  -47168.433594  733.672363
 1331.000000  8687.041992  -67786.703125  -59001.472656  10211.791992  -48789.679688  304.610382  597.951233   48.102524  885.941162  -47051.601562  1823.154297
 1332.000000  8572.093750  -67448.593750  -58778.449219  9954.375000  -48824.074219  296.931824  430.620117   48.273293  882.807129  -47079.824219  -142.411255
 1333.000000  8720.300781  -67779.468750  -58957.351562  10125.364258  -48831.988281  302.032318  562.652954   48.209682  883.971924  -47090.035156  641.119141
 1334.000000  8534.597656  -67420.796875  -58779.894531  10141.134766  -48638.757812  302.502747  391.828613   48.234299  883.520813  -46895.917969  -1187.857300
 1335.000000  8599.325195  -67236.976562  -58531.316406  9935.740234  -48595.578125  296.376007  626.730347   48.170593  884.689270  -46855.039062  3317.230469
 1336.000000  8686.392578  -67628.976562  -58846.574219  10113.864258  -48732.710938  301.689270  589.262451   48.154240  884.989685  -46992.761719  166.816147
 1337.000000  8830.447266  -67874.687500  -58938.812500  10082.509766  -48856.304688  300.753998  759.817078   48.153370  885.005676  -47116.386719  2878.694336
 1338.000000  8882.021484  -67645.093750  -58662.792969  9816.708008  -48846.085938  292.825317  856.786438   48.134930  885.344727  -47106.835938  306.176147
 1339.000000  8681.359375  -67462.554688  -58676.093750  9821.500977  -48854.593750  292.968292  587.561340   48.335670  881.667847  -47108.089844  1601.609009
 1340.000000  8774.885742  -67760.812500  -58881.628906  10107.898438  -48773.730469  301.511322  723.055481   48.167458  884.746826  -47033.304688  1959.389404
 1341.000000  8674.001953  -67641.875000  -58871.273438  10062.673828  -48808.601562  300.162292  558.560364   48.224396  883.702209  -47066.117188  910.030212
 1342.000000  8757.591797  -67704.601562  -58847.980469  10101.023438  -48746.957031  301.306244  632.628479   48.190033  884.332397  -47005.714844   64.526833
 1343.000000  8911.251953  -67650.031250  -58640.160156  9888.888672  -48751.273438  294.978424  938.152527   48.111481  885.776245  -47012.871094  -131.942825
 1344.000000  8737.578125  -67729.992188  -58898.386719  10247.851562  -48650.535156  305.686035  582.557983   48.231667  883.569031  -46907.789062  899.077209
 1345.000000  8793.775391  -67843.578125  -58957.582031  10105.515625  -48852.066406  301.440247  623.370422   48.194370  884.252808  -47110.667969  1522.173096
 1346.000000  8707.609375  -67605.453125  -58787.558594  10003.103516  -48784.453125  298.385376  504.116547   48.360950  881.206970  -47037.035156  1490.981934
 1347.000000  8906.870117  -67746.140625  -58737.265625  9908.363281  -48828.902344  295.559326  784.309326   48.273880  882.796387  -47084.628906  332.576080
 1348.000000  8856.802734  -67681.992188  -58723.136719  9941.841797  -48781.296875  296.557983  760.242493   48.276867  882.741760  -47036.917969  2316.332764
 1349.000000  8583.124023  -67724.554688  -59047.675781  10271.923828  -48775.750000  306.404083  333.440155   48.317848  881.993042  -47029.890625  1595.098877
 1350.000000  8739.312500  -67589.546875  -58747.750000  9959.601562  -48788.148438  297.087738  707.221985   48.117687  885.661987  -47049.519531  809.948730
 1351.000000  8727.265625  -67852.492188  -59025.472656  10291.046875  -48734.425781  306.974518  557.015686   48.294624  882.417175  -46989.406250  3197.312256
 1352.000000  8612.521484  -67590.125000  -58870.371094  9989.252930  -48881.117188  297.972198  480.700714   48.174904  884.610107  -47140.421875  1022.329041
 1353.000000  8713.916016  -67810.804688  -58995.687500  10179.468750  -48816.218750  303.646210  582.571106   48.115078  885.710022  -47077.683594  -2663.985352
 1354.000000  8609.580078  -67458.445312  -58759.871094  9999.410156  -48760.460938  298.275208  418.996857   48.279297  882.697327  -47015.992188  3500.702881
 1355.000000  8763.824219  -67706.328125  -58843.656250  9986.411133  -48857.246094  297.887451  699.974121   48.212467  883.920898  -47115.195312  -1552.492065
 1356.000000  8745.605469  -67738.507812  -58891.472656  10134.751953  -48756.718750  302.312347  637.202881   48.266705  882.927612  -47012.707031  -266.585175
 1357.000000  8864.007812  -67972.968750  -59009.519531  10127.333984  -48882.187500  302.091064  661.209290   48.160480  884.875000  -47142.011719  2518.256348
 1358.000000  8728.982422  -67795.500000  -58965.339844  10111.756836  -48853.582031  301.626404  576.351135   48.205189  884.054321  -47111.792969  -2184.032959
 1359.000000  8992.187500  -67993.171875  -58898.957031  10108.193359  -48790.765625  301.520111  841.562317   48.291710  882.470459  -47045.851562  -161.568146
 1360.000000  8480.666016  -67486.593750  -58904.382812  10228.601562  -48675.781250  305.111816  272.325958   48.342281  881.547302  -46929.039062  -1115.636108
 1361.000000  8843.050781  -67665.328125  -58723.308594  10046.798828  -48676.507812  299.688751  831.964355   48.199535  884.158020  -46934.921875  1582.092529
 1362.000000  8646.091797  -67592.359375  -58852.488281  10100.813477  -48751.675781  301.299988  524.193909   48.230473  883.590881  -47008.972656  -1941.040649
 1363.000000  8784.988281  -67612.703125  -58731.109375  9989.585938  -48741.523438  297.982147  681.708435   48.326481  881.835510  -46995.351562  1577.783081
 1364.000000  8819.475586  -67929.140625  -59006.675781  10272.404297  -48734.273438  306.418427  674.351807   48.249012  883.251404  -46990.898438  1733.060425
 1365.000000  8691.214844  -67803.265625  -59014.000000  10134.515625  -48879.484375  302.305298  551.110840   48.189041  884.350586  -47138.277344  -1908.964111
 1366.000000  8509.878906  -67575.640625  -58961.867188  10182.884766  -48778.984375  303.748108  361.107178   48.183735  884.447998  -47037.968750  515.711304
 1367.000000  8738.539062  -67750.414062  -58916.328125  10240.026367  -48676.300781  305.452606  568.519836   48.267933  882.905151  -46932.242188  -967.083923
 1368.000000  8785.208984  -67576.421875  -58699.398438  9998.027344  -48701.371094  298.233948  753.862549   48.284901  882.594910  -46956.703125  -1081.687378
 1369.000000  8700.435547  -67335.453125  -58531.828125  9890.994141  -48640.835938  295.041229  641.916443   48.340870  881.572998  -46894.144531  114.244682
 1370.000000  8676.523438  -67583.390625  -58809.113281  10103.068359  -48706.046875  301.367249  608.104919   48.207748  884.007385  -46964.164062  1407.568237
 1371.000000  8786.047852  -67796.375000  -58915.417969  10158.026367  -48757.390625  303.006592  646.247131   48.171124  884.679504  -47016.832031  2341.140625
 1372.000000  8744.723633  -67559.726562  -58714.164062  9979.796875  -48734.367188  297.690155  671.640076   48.164581  884.799683  -46994.046875  -309.397736
 1373.000000  8617.937500  -67631.960938  -58913.515625  10088.625000  -48824.890625  300.936401  473.588959   48.313919  882.064758  -47079.171875  115.611145
 1374.000000  8712.662109  -67807.187500  -58992.441406  10235.213867  -48757.226562  305.309052  552.372009   48.153645  885.000671  -47017.300781  1023.533386
 1375.000000  8754.397461  -67653.640625  -58791.746094  10063.100586  -48728.644531  300.175018  739.747253   48.148514  885.094971  -46988.902344  1384.752808
 1376.000000  8719.591797  -67545.421875  -58722.578125  10084.211914  -48638.367188  300.804779  627.818054   48.298149  882.352783  -46893.218750  -589.196289
 1377.000000  8876.187500  -68062.843750  -59090.203125  10266.835938  -48823.367188  306.252319  639.879700   48.228672  883.623901  -47080.730469  1070.282715
 1378.000000  8915.130859  -67891.164062  -58872.968750  9990.482422  -48882.484375  298.008881  804.217285   48.334019  881.697998  -47136.039062  777.523132
 1379.000000  8772.613281  -67655.914062  -58787.882812  9973.917969  -48813.964844  297.514771  683.988281   48.164494  884.801270  -47073.644531  -1438.966919
 1380.000000  8807.708984  -67796.945312  -58884.593750  10148.955078  -48735.640625  302.736023  660.116760   48.258038  883.086182  -46991.941406   15.010727
 1381.000000  8518.484375  -67395.640625  -58759.371094  10129.231445  -48630.140625  302.147675  421.716522   48.222282  883.740967  -46887.734375  2390.803223
 1382.000000  8718.876953  -67659.515625  -58847.050781  10069.647461  -48777.402344  300.370331  601.300110   48.240196  883.412781  -47034.347656  867.291199
 1383.000000  8946.916016  -67654.890625  -58612.507812  9795.673828  -48816.835938  292.197876  868.142395   48.259327  883.062622  -47073.089844  2005.148193
 1384.000000  8820.585938  -67669.921875  -58739.644531  10081.867188  -48657.777344  300.734833  751.433044   48.112682  885.754089  -46919.332031  -429.412872
 1385.000000  8531.451172  -67419.421875  -58794.582031  10100.921875  -48693.660156  301.303223  412.785797   48.279037  882.702087  -46949.203125  -38.087318
 1386.000000  8806.847656  -67575.445312  -58667.687500  10002.195312  -48665.492188  298.358276  807.078613   48.210400  883.958801  -46923.515625  1140.716064
 1387.000000  8691.507812  -67379.015625  -58584.093750  9858.261719  -48725.832031  294.064850  684.109436   48.209274  883.979431  -46983.894531  -1349.403564
 1388.000000  8638.489258  -67415.179688  -58675.824219  9957.824219  -48718.000000  297.034729  572.665344   48.265251  882.954224  -46974.039062  -37.906136
 1389.000000  8533.794922  -67549.375000  -58924.472656  10198.230469  -48726.242188  304.205872  384.818359   48.189808  884.336487  -46985.007812  1050.123047
 1390.000000  8878.779297  -67801.187500  -58823.757812  10089.623047  -48734.132812  300.966187  831.380676   48.143097  885.194519  -46994.585938  811.209900
 1391.000000  8818.931641  -67770.062500  -58855.460938  10158.673828  -48696.789062  303.025909  721.294983   48.310154  882.133545  -46951.207031  1524.021973
 1392.000000  8661.704102  -67516.671875  -58759.007812  9960.208008  -48798.800781  297.105835  533.556396   48.217491  883.828796  -47056.566406  2971.977783
 1393.000000  8755.865234  -67635.031250  -58776.628906  10005.078125  -48771.550781  298.444275  647.058777   48.127415  885.482971  -47032.570312  1540.643677
 1394.000000  8666.105469  -67397.453125  -58624.496094  10000.953125  -48623.542969  298.321228  690.998230   48.138622  885.276794  -46884.160156  344.663971
 1395.000000  8541.294922  -67342.890625  -58701.460938  10071.011719  -48630.449219  300.411011  457.774506   48.237885  883.455139  -46887.476562  347.736633
 1396.000000  8628.583008  -67568.867188  -58847.683594  10004.302734  -48843.382812  298.421143  557.911682   48.172497  884.654297  -47102.773438  -778.859802
 1397.000000  8510.753906  -67659.109375  -59052.593750  10222.707031  -48829.886719  304.935974  366.590179   48.137478  885.297852  -47090.542969  824.506042
 1398.000000  8705.613281  -67456.593750  -58653.515625  9863.232422  -48790.281250  294.213104  693.907776   48.244755  883.329346  -47047.062500  -319.983704
 1399.000000  8747.890625  -67510.140625  -58659.679688  9939.702148  -48719.976562  296.494141  729.551453   48.258640  883.075134  -46976.253906  -456.794800
 1400.000000  8674.815430  -67561.617188  -58776.925781  10031.794922  -48745.132812  299.241180  618.665771   48.214630  883.881226  -47003.003906  1328.739868
 1401.000000  8525.032227  -67266.210938  -58646.988281  10000.158203  -48646.828125  298.297516  433.706696   48.413612  880.248413  -46897.507812  -538.996216
 1402.000000  8845.476562  -67765.335938  -58832.757812  10087.477539  -48745.281250  300.902191  729.145447   48.183559  884.451172  -47004.273438  -538.308777
 1403.000000  8766.794922  -67690.515625  -58820.707031  9950.583008  -48870.125000  296.818726  695.051941   48.249817  883.236633  -47126.722656  576.994141
 1404.000000  8838.681641  -67739.718750  -58798.394531  9928.519531  -48869.875000  296.160583  731.142761   48.231808  883.566406  -47127.125000  -159.504425
 1405.000000  8741.675781  -67630.640625  -58792.992188  9912.691406  -48880.300781  295.688446  668.776855   48.175980  884.590332  -47139.566406  -87.976746
 1406.000000  8718.861328  -67618.937500  -58811.003906  10109.693359  -48701.312500  301.564850  616.749268   48.209484  883.975586  -46959.367188  1225.551636
 1407.000000  8836.345703  -67687.062500  -58757.394531  10011.699219  -48745.695312  298.641754  706.705994   48.379223  880.874146  -46997.617188  2376.299561
 1408.000000  8559.859375  -67626.804688  -58959.804688  10140.010742  -48819.792969  302.469208  397.268219   48.126846  885.493408  -47080.835938  -249.382858
 1409.000000  8754.785156  -67661.203125  -58795.320312  9934.857422  -48860.460938  296.349640  606.443359   48.218597  883.808533  -47118.187500  1418.569336
 1410.000000  8608.574219  -67728.414062  -59019.761719  10203.581055  -48816.179688  304.365479  399.909698   48.202991  884.094666  -47074.468750  819.000366
 1411.000000  8575.441406  -67653.296875  -58979.132812  10230.460938  -48748.671875  305.167267  358.949677   48.234806  883.511536  -47005.812500  -745.122559
 1412.000000  8796.757812  -67621.609375  -58724.777344  10003.482422  -48721.296875  298.396667  702.417786   48.200722  884.136292  -46979.667969  2242.044434
 1413.000000  8689.535156  -67681.000000  -58895.449219  10284.903320  -48610.546875  306.791260  515.236816   48.253601  883.167358  -46867.007812  506.790222
 1414.000000  8713.630859  -67521.375000  -58704.277344  10023.886719  -48680.390625  299.005310  602.640137   48.273937  882.795349  -46936.117188  1136.974731
 1415.000000  8718.974609  -67591.125000  -58772.242188  10023.612305  -48748.628906  298.997131  666.949829   48.188652  884.357727  -47007.437500  -775.079529
 1416.000000  8507.372070  -67417.117188  -58814.355469  10125.097656  -48689.257812  302.024353  360.040802   48.257679  883.092773  -46945.570312  1430.714722
 1417.000000  8719.680664  -67572.625000  -58762.781250  9994.458008  -48768.324219  298.127472  639.467957   48.223507  883.718506  -47025.871094  1021.814453
 1418.000000  8838.058594  -67905.796875  -58975.140625  10204.992188  -48770.148438  304.407562  635.279602   48.297421  882.366089  -47025.027344  -343.162323
 1419.000000  8859.543945  -67573.601562  -58604.535156  9959.404297  -48645.132812  297.081848  815.697510   48.158833  884.905334  -46905.019531  204.468994
 1420.000000  8514.218750  -67578.148438  -58963.847656  10222.528320  -48741.320312  304.930634  342.888885   48.236282  883.484497  -46998.406250  -631.598022
 1421.000000  8753.581055  -67558.890625  -58705.082031  10038.935547  -48666.148438  299.454193  740.640198   48.108604  885.829224  -46927.847656  2868.474121
 1422.000000  8474.259766  -67308.242188  -58729.707031  9970.506836  -48759.199219  297.413025  421.432739   48.212429  883.921570  -47017.148438  173.920700
 1423.000000  8768.434570  -67785.382812  -58921.691406  10080.269531  -48841.421875  300.687164  624.343445   48.129562  885.443481  -47102.363281  -424.355377
 1424.000000  8572.255859  -67502.468750  -58835.738281  10112.886719  -48722.851562  301.660126  455.892792   48.284851  882.595764  -46978.183594  -950.471252
 1425.000000  9077.158203  -67874.593750  -58696.328125  9920.445312  -48775.882812  295.919739  1038.960449   48.229088  883.616272  -47033.230469  1134.925293
 1426.000000  8645.065430  -67559.656250  -58818.199219  10040.007812  -48778.191406  299.486206  600.087341   48.082905  886.302673  -47040.820312  1302.328003
 1427.000000  8792.302734  -67553.734375  -58660.429688  9888.292969  -48772.136719  294.960663  722.141541   48.111423  885.777283  -47033.734375  572.537170
 1428.000000  8587.618164  -67615.156250  -58925.285156  10131.340820  -48793.945312  302.210602  442.148834   48.129272  885.448792  -47054.898438  3219.997314
 1429.000000  8640.570312  -67701.632812  -58958.230469  10283.951172  -48674.281250  306.762848  448.948120   48.299259  882.332520  -46929.093750  1549.486694
 1430.000000  8647.496094  -67662.984375  -58914.753906  10230.687500  -48684.066406  305.174042  486.968903   48.233479  883.535828  -46941.253906  400.084259
 1431.000000  8767.321289  -67736.328125  -58858.316406  10078.419922  -48779.898438  300.631989  677.130310   48.340004  881.588806  -47033.238281  -438.627014
 1432.000000  8707.548828  -67776.171875  -58968.792969  10088.108398  -48880.683594  300.920990  523.241638   48.244747  883.329468  -47137.464844   92.452217
 1433.000000  8948.533203  -67715.390625  -58666.187500  9930.724609  -48735.460938  296.226349  921.573242   48.125771  885.513245  -46996.539062  -752.517273
 1434.000000  8721.048828  -67696.085938  -58872.832031  10105.126953  -48767.703125  301.428650  683.504700   48.082760  886.305359  -47030.335938  1449.188354
 1435.000000  8634.204102  -67513.984375  -58775.523438  10046.884766  -48728.640625  299.691315  545.332092   48.222198  883.742493  -46986.238281  -419.587677
 1436.000000  8488.232422  -67460.328125  -58863.933594  10136.146484  -48727.789062  302.353943  405.567596   48.192261  884.291504  -46986.464844  -264.420074
 1437.000000  8515.253906  -67567.750000  -58952.859375  10208.667969  -48744.191406  304.517212  348.790497   48.184776  884.428833  -47003.140625  1635.194824
 1438.000000  8682.580078  -67506.984375  -58720.566406  10079.876953  -48640.687500  300.675446  641.577454   48.327686  881.813477  -46894.472656  -324.360809
 1439.000000  8804.587891  -67710.171875  -58803.027344  10089.198242  -48713.828125  300.953522  767.493652   48.223488  883.718872  -46971.378906  1677.816284
 1440.000000  8658.671875  -67499.062500  -58729.656250  10025.419922  -48704.234375  299.051056  538.776672   48.334759  881.684448  -46957.761719  618.839478
 1441.000000  8740.121094  -67512.671875  -58667.789062  9935.997070  -48731.792969  296.383636  658.203125   48.204132  884.073730  -46990.042969  472.551056
 1442.000000  8463.475586  -67405.429688  -58838.605469  10047.744141  -48790.859375  299.716949  356.794891   48.164181  884.807068  -47050.550781  1171.959106
 1443.000000  8654.031250  -67633.851562  -58891.640625  10124.300781  -48767.339844  302.000580  500.056305   48.228455  883.627869  -47024.710938  1022.002258
 1444.000000  8761.320312  -67782.187500  -58921.773438  10170.087891  -48751.687500  303.366394  592.235962   48.283146  882.626953  -47007.082031  -862.177979
 1445.000000  8737.539062  -67785.070312  -58950.136719  10185.593750  -48764.542969  303.828918  513.782532   48.271557  882.838867  -47020.355469  1739.586670
 1446.000000  8755.232422  -67811.437500  -58959.628906  10129.045898  -48830.582031  302.142120  608.010986   48.179863  884.519043  -47089.707031  1320.678955
 1447.000000  8592.171875  -67442.343750  -58759.453125  9974.039062  -48785.414062  297.518402  496.980621   48.247673  883.275879  -47042.089844  -826.019287
 1448.000000  8540.802734  -67533.468750  -58883.320312  10212.160156  -48671.160156  304.621368  343.529053   48.353924  881.335022  -46923.996094  284.503143
 1449.000000  8859.792969  -67824.343750  -58860.300781  10106.856445  -48753.445312  301.480225  673.611694   48.286095  882.573059  -47008.734375  305.858917
 1450.000000  8558.931641  -67364.484375  -58708.769531  9916.619141  -48792.148438  295.805603  441.349152   48.321045  881.934692  -47046.171875  1554.275513
 1451.000000  8730.876953  -67472.843750  -58635.593750  9946.961914  -48688.632812  296.710693  680.776794   48.315369  882.038330  -46942.863281  -1296.658691
 1452.000000  8698.628906  -67652.734375  -58851.414062  10068.849609  -48782.562500  300.346527  574.054382   48.295933  882.393250  -47037.492188  2521.533691
 1453.000000  8673.897461  -67543.203125  -58784.480469  9870.324219  -48914.156250  294.424652  616.184387   48.345921  881.480896  -47167.281250  1875.500488
 1454.000000  8642.162109  -67617.531250  -58885.222656  10178.696289  -48706.527344  303.623169  545.067993   48.251144  883.212341  -46963.078125  1768.372070
 1455.000000  8684.600586  -67608.890625  -58822.562500  10126.720703  -48695.843750  302.072784  600.378723   48.182175  884.476624  -46954.886719  354.739349
 1456.000000  8516.202148  -67401.421875  -58787.359375  10093.524414  -48693.835938  301.082550  470.486084   48.126289  885.503662  -46954.898438  2152.677490
 1457.000000  8799.960938  -67709.406250  -58808.812500  10099.598633  -48709.214844  301.263733  718.367004   48.236794  883.475098  -46966.281250  2462.547363
 1458.000000  8645.948242  -67597.312500  -58842.812500  10134.916992  -48707.894531  302.317261  487.843262   48.147110  885.120728  -46968.203125  1377.496704
 1459.000000  8463.328125  -67290.218750  -58739.656250  10101.125000  -48638.531250  301.309265  348.358795   48.260132  883.047852  -46894.757812  1366.282959
 1460.000000  8541.769531  -67588.726562  -58951.109375  10156.878906  -48794.230469  302.972382  342.153076   48.219440  883.793030  -47051.925781  2283.819336
 1461.000000  8814.904297  -67741.515625  -58827.992188  9994.206055  -48833.785156  298.119965  730.544922   48.177940  884.554321  -47092.980469  -579.437195
 1462.000000  8775.311523  -67589.281250  -58710.593750  9996.673828  -48713.921875  298.193573  693.810059   48.291447  882.475220  -46969.015625  -1342.113037
 1463.000000  8728.138672  -67832.414062  -59010.015625  10229.478516  -48780.539062  305.137970  503.282837   48.353268  881.346985  -47033.398438  103.095230
 1464.000000  8787.039062  -67750.109375  -58876.316406  10019.300781  -48857.015625  298.868530  679.059875   48.184532  884.433350  -47115.972656  2829.625000
 1465.000000  8870.146484  -67516.414062  -58546.160156  9850.408203  -48695.750000  293.830566  833.258484   48.203560  884.084229  -46954.019531  -1864.759521
 1466.000000  8598.032227  -67705.515625  -59010.132812  10271.915039  -48738.218750  306.403809  444.740143   48.178719  884.540039  -46997.386719  1754.280273
 1467.000000  8621.226562  -67369.875000  -58646.750000  9889.789062  -48756.960938  295.005280  553.079407   48.272221  882.826721  -47012.750000  982.707031
 1468.000000  8689.160156  -67611.421875  -58818.406250  10098.390625  -48720.015625  301.227722  574.512207   48.205475  884.049072  -46978.214844  -766.856934
 1469.000000  8602.180664  -67545.265625  -58839.097656  10066.574219  -48772.523438  300.278656  475.246368   48.324196  881.877197  -47026.433594  185.645813
 1470.000000  8805.353516  -67700.296875  -58800.968750  9991.607422  -48809.359375  298.042450  656.894104   48.253933  883.161316  -47065.808594  2422.636475
 1471.000000  8430.335938  -67153.625000  -58621.437500  9968.169922  -48653.265625  297.343323  366.458710   48.330124  881.769043  -46906.960938  1873.513916
 1472.000000  8655.763672  -67438.281250  -58678.242188  9862.551758  -48815.691406  294.192810  559.531494   48.226139  883.670288  -47073.144531  1132.919189
 1473.000000  8819.078125  -67742.312500  -58813.746094  10068.487305  -48745.257812  300.335724  747.968994   48.166386  884.766541  -47004.871094  -175.348663
 1474.000000  8829.460938  -67802.835938  -58872.183594  10073.310547  -48798.875000  300.479584  735.778015   48.289520  882.510437  -47054.039062  839.971558
 1475.000000  8788.087891  -67721.210938  -58835.011719  10007.636719  -48827.375000  298.520599  715.817078   48.129723  885.440491  -47088.312500  547.350586
 1476.000000  8746.227539  -67617.257812  -58781.046875  9902.695312  -48878.351562  295.390259  690.279114   48.309589  882.143860  -47132.789062  738.787720
 1477.000000  8577.792969  -67476.125000  -58804.062500  10117.571289  -48686.492188  301.799866  377.679443   48.381676  880.829468  -46938.324219  -189.215454
 1478.000000  8695.575195  -67470.093750  -58680.218750  9910.490234  -48769.726562  295.622772  643.872375   48.295135  882.407837  -47024.687500  -499.744690
 1479.000000  8537.507812  -67416.671875  -58778.730469  10043.205078  -48735.523438  299.581573  408.113129   48.307732  882.177734  -46990.027344  218.044327
 1480.000000  8663.900391  -67729.093750  -58977.367188  10144.486328  -48832.882812  302.602722  497.599884   48.237549  883.461304  -47089.925781  310.188690
 1481.000000  8872.958984  -67679.093750  -58708.183594  9962.737305  -48745.445312  297.181274  767.650635   48.246548  883.296509  -47002.160156  1718.698120
 1482.000000  8343.228516  -67303.859375  -58853.417969  10228.546875  -48624.871094  305.110168  219.110428   48.306271  882.204468  -46879.429688  640.332642
 1483.000000  8729.906250  -67114.390625  -58278.695312  9815.732422  -48462.960938  292.796234  887.265625   48.200596  884.138611  -46721.335938  3360.749268
 1484.000000  8928.680664  -67642.281250  -58614.605469  9936.542969  -48678.062500  296.399902  936.962708   48.182438  884.471802  -46937.093750  -402.240814
 1485.000000  8604.123047  -67514.367188  -58810.632812  10107.171875  -48703.460938  301.489655  504.135834   48.284103  882.609436  -46958.820312  321.290405
 1486.000000  8746.062500  -67503.000000  -58649.093750  9979.296875  -48669.796875  297.675232  691.096497   48.292698  882.452393  -46924.843750  217.393021
 1487.000000  8460.604492  -67320.593750  -58755.363281  10077.739258  -48677.625000  300.611694  358.906647   48.388000  880.714355  -46929.230469  -2592.889160
 1488.000000  8868.455078  -67884.984375  -58913.863281  10114.673828  -48799.187500  301.713440  777.469055   48.165516  884.782532  -47058.832031  -187.004776
 1489.000000  9033.421875  -67872.929688  -58738.906250  9845.564453  -48893.343750  293.686096  985.224609   48.207844  884.005676  -47151.457031  2615.301025
 1490.000000  8550.910156  -67523.500000  -58872.246094  10269.792969  -48602.453125  306.340515  421.270844   48.331161  881.750122  -46856.113281  2009.908081
 1491.000000  8704.625000  -67740.710938  -58940.125000  10114.816406  -48825.308594  301.717682  429.964691   48.243809  883.346619  -47082.125000  738.194519
 1492.000000  8596.402344  -67539.796875  -58846.992188  10065.097656  -48781.894531  300.234619  503.233154   48.237885  883.455139  -47038.921875   45.086678
 1493.000000  8730.007812  -67571.718750  -58739.156250  10033.771484  -48705.382812  299.300171  626.345581   48.301651  882.288818  -46960.109375  1251.099487
 1494.000000  8697.035156  -67496.484375  -58694.304688  9905.277344  -48789.027344  295.467285  616.933472   48.270969  882.849609  -47044.859375  2252.428223
 1495.000000  8641.416016  -67352.765625  -58606.238281  9961.734375  -48644.503906  297.151337  613.816833   48.166367  884.766907  -46904.117188  414.409424
 1496.000000  8437.672852  -67340.609375  -58809.785156  10172.390625  -48637.394531  303.435089  353.389648   48.199745  884.154175  -46895.800781  3263.643555
 1497.000000  8603.053711  -67402.929688  -58708.792969  9963.678711  -48745.113281  297.209351  494.249420   48.274391  882.787048  -47000.824219  1196.536743
 1498.000000  8649.713867  -67599.781250  -58857.828125  10142.632812  -48715.195312  302.547424  586.853333   48.046356  886.976868  -46979.144531  -873.541138
 1499.000000  8775.351562  -67643.656250  -58758.480469  9810.998047  -48947.484375  292.654999  676.461426   48.223392  883.720642  -47205.035156  -647.339111
 1500.000000  8511.511719  -67313.710938  -58705.386719  10047.417969  -48657.968750  299.707245  471.672028   48.189781  884.336975  -46916.734375  1416.773315
 1501.000000  8643.042969  -67608.617188  -58865.156250  10157.909180  -48707.246094  303.003113  562.706177   48.103683  885.919800  -46969.125000  -1953.979858
 1502.000000  8684.638672  -67443.421875  -58661.800781  9881.013672  -48780.789062  294.743500  615.265564   48.290001  882.501648  -47035.933594  2190.174561
 1503.000000  8701.581055  -67632.343750  -58835.335938  9989.312500  -48846.023438  297.973999  590.270569   48.280617  882.673218  -47101.507812  763.420837
 1504.000000  8718.292969  -67678.281250  -58860.148438  10099.357422  -48760.789062  301.256561  554.647461   48.306492  882.200378  -47015.339844  232.883148
 1505.000000  8781.031250  -67532.039062  -58648.128906  9770.048828  -48878.078125  291.433502  691.424255   48.261356  883.025452  -47134.257812  1750.875366
 1506.000000  8757.992188  -67629.054688  -58780.421875  9861.626953  -48918.796875  294.165222  617.957703   48.222198  883.742493  -47176.394531   38.298744
 1507.000000  8751.691406  -67744.031250  -58899.441406  10217.906250  -48681.535156  304.792786  580.756470   48.343109  881.532166  -46934.761719  -1219.254517
 1508.000000  8968.373047  -67755.593750  -58685.503906  10001.836914  -48683.667969  298.347595  898.752625   48.266125  882.938232  -46939.675781  125.235718
 1509.000000  8686.027344  -67518.585938  -58733.386719  9983.771484  -48749.617188  297.808716  494.168945   48.373814  880.972656  -47001.734375  687.696106
 1510.000000  8579.583008  -67290.671875  -58612.082031  9937.751953  -48674.328125  296.435974  528.506775   48.354691  881.321045  -46927.136719  -184.597076
 1511.000000  8707.843750  -67710.570312  -58907.718750  10152.561523  -48755.156250  302.843597  596.017029   48.220200  883.779114  -47012.824219  3303.696289
 1512.000000  8574.423828  -67598.031250  -58927.101562  10187.445312  -48739.656250  303.884155  423.219025   48.207901  884.004578  -46997.769531  -370.427887
 1513.000000  8702.676758  -67497.421875  -58702.199219  9994.236328  -48707.960938  298.120850  545.287048   48.445930  879.661194  -46957.472656  2701.995117
 1514.000000  8827.576172  -67568.546875  -58642.093750  9740.970703  -48901.125000  290.566132  726.012024   48.235352  883.501526  -47158.246094  -1582.989990
 1515.000000  8763.269531  -67487.750000  -58623.738281  9965.351562  -48658.386719  297.259247  755.070618   48.183907  884.444824  -46917.367188   47.814003
 1516.000000  8728.194336  -67734.593750  -58909.261719  10183.376953  -48725.882812  303.762787  570.837952   48.303589  882.253418  -46980.539062  199.890106
 1517.000000  8719.525391  -67671.945312  -58860.910156  10091.058594  -48769.851562  301.009003  599.088867   48.229904  883.601318  -47027.167969  3449.595947
 1518.000000  8810.541016  -67925.843750  -59018.804688  10246.268555  -48772.535156  305.638794  609.537109   48.327469  881.817444  -47026.328125  1520.166504
 1519.000000  8789.376953  -67594.171875  -58707.632812  9940.695312  -48766.937500  296.523773  775.377686   48.127434  885.482605  -47027.957031  1658.464111
 1520.000000  8851.437500  -67601.125000  -58648.371094  9821.656250  -48826.714844  292.972931  889.970886   48.034733  887.191467  -47091.085938  1233.841553
 1521.000000  8757.410156  -67736.179688  -58879.648438  10114.924805  -48764.722656  301.720917  640.024475   48.233902  883.528076  -47021.894531  826.010010
 1522.000000  8617.803711  -67440.703125  -58718.601562  9931.230469  -48787.371094  296.241455  502.836517   48.241524  883.388489  -47044.269531  257.913818
 1523.000000  8583.627930  -67673.718750  -58997.003906  10216.888672  -48780.117188  304.762421  423.053955   48.175762  884.594360  -47039.390625  -254.563095
 1524.000000  8809.335938  -67768.171875  -58856.472656  9980.427734  -48876.046875  297.708954  631.135803   48.341423  881.562927  -47129.335938  940.446411
 1525.000000  8700.583984  -67685.140625  -58881.625000  10025.399414  -48856.226562  299.050446  578.346436   48.256489  883.114502  -47112.582031  1055.868286
 1526.000000  8599.189453  -67528.398438  -58831.078125  10088.838867  -48742.238281  300.942780  516.070129   48.210724  883.952820  -47000.250000  2180.833496
 1527.000000  8726.037109  -67639.296875  -58817.195312  9963.159180  -48854.035156  297.193848  581.293152   48.234936  883.509155  -47111.171875  3369.902100
 1528.000000  8787.562500  -67652.437500  -58770.914062  9871.986328  -48898.929688  294.474243  687.666016   48.227192  883.651001  -47156.343750  2354.453125
 1529.000000  8972.402344  -68031.765625  -58964.269531  10067.158203  -48897.109375  300.296082  834.676453   48.154259  884.989380  -47157.160156  1318.466919
 1530.000000  8488.900391  -67454.609375  -58872.554688  10164.708984  -48707.843750  303.205933  364.439178   48.156578  884.946716  -46967.812500  3121.706055
 1531.000000  8661.339844  -67637.742188  -58880.910156  10013.439453  -48867.468750  298.693665  517.599548   48.189182  884.347961  -47126.257812  -1111.678711
 1532.000000  8871.825195  -67671.203125  -58697.199219  9872.142578  -48825.054688  294.478882  786.937439   48.261448  883.023804  -47081.230469  -1120.794312
 1533.000000  8636.177734  -67833.531250  -59098.289062  10227.851562  -48870.437500  305.089447  367.710114   48.230057  883.598511  -47127.750000  -476.503723
 1534.000000  8809.656250  -67575.898438  -58672.722656  9945.720703  -48727.000000  296.673676  711.896545   48.389679  880.683777  -46978.542969  -27.732496
 1535.000000  8453.933594  -67448.031250  -58906.195312  10276.988281  -48629.207031  306.555145  304.644135   48.350086  881.404968  -46882.183594  649.279175
 1536.000000  8747.062500  -67590.296875  -58742.253906  10016.589844  -48725.664062  298.787659  674.087585   48.279343  882.696472  -46981.195312  356.032227
 1537.000000  8831.878906  -67728.781250  -58792.421875  10007.882812  -48784.539062  298.527924  653.937317   48.389019  880.695801  -47036.105469  2019.228271
 1538.000000  8664.468750  -67334.765625  -58565.328125  9864.794922  -48700.531250  294.259705  585.966125   48.468796  879.246216  -46949.218750  775.519531
 1539.000000  8780.568359  -67584.687500  -58702.003906  9914.241211  -48787.761719  295.734680  715.090149   48.179264  884.530029  -47046.910156  948.567444
 1540.000000  8898.168945  -67713.406250  -58717.238281  9942.070312  -48775.167969  296.564789  800.466980   48.308834  882.157654  -47029.632812  1228.064819
 1541.000000  8768.632812  -67782.031250  -58915.996094  10165.891602  -48750.105469  303.241180  524.879822   48.449467  879.597046  -46999.488281  1193.709229
 1542.000000  8533.564453  -67657.531250  -59030.867188  10332.267578  -48698.601562  308.204132  295.363617   48.282177  882.644653  -46954.031250  221.200165
 1543.000000  8917.218750  -67574.179688  -58558.515625  9765.481445  -48793.035156  291.297272  860.333984   48.288925  882.521301  -47048.218750   42.846073
 1544.000000  8612.303711  -67490.671875  -58775.531250  10061.816406  -48713.714844  300.136719  450.867096   48.298939  882.338379  -46968.539062  -729.301147
 1545.000000  8475.501953  -67490.445312  -58918.558594  10130.775391  -48787.781250  302.193726  241.345291   48.228821  883.621155  -47045.136719  183.236160
 1546.000000  8870.449219  -67866.312500  -58899.644531  10158.967773  -48740.675781  303.034668  759.364075   48.139511  885.260498  -47001.257812  1415.811768
 1547.000000  8559.521484  -67314.750000  -58651.367188  9941.857422  -48709.507812  296.558441  481.588135   48.271538  882.839233  -46965.320312  573.029419
 1548.000000  8518.355469  -67485.781250  -58866.304688  10089.957031  -48776.347656  300.976135  368.158691   48.257847  883.089661  -47032.656250  4065.101074
 1549.000000  8786.881836  -67610.875000  -58720.980469  9948.333008  -48772.648438  296.751587  689.410950   48.263565  882.985046  -47028.750000  2285.349609
 1550.000000  8870.486328  -67943.484375  -58980.140625  10192.236328  -48787.906250  304.027069  722.848328   48.235779  883.493713  -47045.011719  735.063232
 1551.000000  8788.706055  -67645.281250  -58758.398438  10006.009766  -48752.390625  298.472046  610.092102   48.333778  881.702332  -47005.953125  1233.247803
 1552.000000  8845.321289  -67933.203125  -58986.488281  10264.178711  -48722.308594  306.173035  628.962646   48.278412  882.713501  -46977.875000  1328.588867
 1553.000000  8635.223633  -67587.476562  -58849.980469  10073.611328  -48776.367188  300.488556  496.739990   48.226986  883.654785  -47033.789062  1509.320190
 1554.000000  8606.873047  -67452.015625  -58740.351562  10030.656250  -48709.695312  299.207245  449.299042   48.279507  882.693481  -46965.218750  -1716.985107
 1555.000000  8646.919922  -67515.906250  -58760.191406  9981.570312  -48778.621094  297.743042  599.324768   48.060886  886.708679  -47042.046875  2249.194824
 1556.000000  8485.856445  -67541.359375  -58954.097656  10073.625000  -48880.472656  300.488983  330.871033   48.260662  883.038147  -47136.679688  2455.605957
 1557.000000  8840.691406  -67721.062500  -58784.316406  9922.962891  -48861.351562  295.994812  750.773438   48.245182  883.321472  -47118.117188  -677.435364
 1558.000000  8750.675781  -67711.945312  -58861.781250  10068.189453  -48793.593750  300.326843  611.430969   48.119156  885.634949  -47054.914062  2248.742920
 1559.000000  8526.619141  -67595.046875  -58963.125000  10161.058594  -48802.066406  303.097046  392.041840   48.252048  883.195801  -47058.582031  315.086578
 1560.000000  8904.472656  -67704.156250  -58699.437500  10049.821289  -48649.617188  299.778931  887.818054   48.201157  884.128296  -46907.972656  369.327423
 1561.000000  8679.144531  -67722.695312  -58937.929688  10161.925781  -48776.003906  303.122925  558.737122   48.149723  885.072693  -47036.218750  -906.589172
 1562.000000  8561.533203  -67403.015625  -58737.652344  9932.825195  -48804.828125  296.289001  521.167480   48.274277  882.789124  -47060.542969  954.081604
 1563.000000  8603.960938  -67435.546875  -58733.078125  9974.167969  -48758.910156  297.522247  505.036774   48.290173  882.498535  -47014.050781  2687.099121
 1564.000000  8680.701172  -67689.421875  -58899.503906  10164.535156  -48734.968750  303.200745  464.907257   48.204056  884.075134  -46993.218750  757.923645
 1565.000000  8609.224609  -67300.859375  -58596.507812  9858.373047  -48738.132812  294.068146  556.627625   48.255104  883.139893  -46994.539062  -842.445923
 1566.000000  8754.242188  -67647.750000  -58790.660156  9977.470703  -48813.187500  297.620758  600.967102   48.417259  880.182129  -47063.734375  -1639.213623
 1567.000000  8866.470703  -67578.468750  -58614.257812  9846.872070  -48767.386719  293.725098  832.680176   48.312477  882.091125  -47021.718750  465.188232
 1568.000000  8612.998047  -67709.265625  -59000.480469  10276.706055  -48723.773438  306.546722  441.291870   48.234123  883.524048  -46980.937500  352.900757
 1569.000000  8937.750000  -67982.296875  -58942.054688  10164.436523  -48777.617188  303.197815  743.225159   48.267708  882.909241  -47033.570312  1142.538818
 1570.000000  8808.294922  -67719.734375  -58807.878906  10116.996094  -48690.882812  301.782684  630.658691   48.348019  881.442688  -46943.933594  2444.392090
 1571.000000  8837.669922  -67694.414062  -58747.203125  9983.010742  -48764.191406  297.786011  745.967102   48.261147  883.029297  -47020.378906  411.158661
 1572.000000  8950.101562  -68063.203125  -59012.527344  10166.293945  -48846.234375  303.253204  805.737305   48.244064  883.341980  -47103.039062  540.742188
 1573.000000  8688.337891  -67594.046875  -58807.339844  10095.873047  -48711.468750  301.152618  555.808105   48.251400  883.207642  -46968.007812  208.895981
 1574.000000  8692.746094  -67531.085938  -58740.433594  10011.488281  -48728.945312  298.635468  607.697998   48.281590  882.655396  -46984.394531  1007.405151
 1575.000000  8374.255859  -67483.921875  -59006.546875  10314.412109  -48692.132812  307.671478  238.993637   48.166027  884.773132  -46951.757812  1211.144897
 1576.000000  8745.388672  -67643.906250  -58801.175781  10004.765625  -48796.410156  298.434937  652.803162   48.391155  880.656921  -47047.902344  1361.165283
 1577.000000  8653.937500  -67529.765625  -58781.765625  10002.253906  -48779.511719  298.360016  622.423767   48.143421  885.188599  -47039.953125  -397.022247
 1578.000000  8703.737305  -67544.812500  -58737.628906  9943.226562  -48794.402344  296.599274  706.740967   48.097481  886.034058  -47056.503906  1631.931885
 1579.000000  8760.855469  -67645.015625  -58780.847656  10077.213867  -48703.632812  300.596008  682.718445   48.099228  886.001892  -46965.671875  -1259.793213
 1580.000000  8731.998047  -67804.304688  -58973.582031  10191.025391  -48782.554688  303.990936  622.940979   48.221542  883.754517  -47040.175781  567.869873
 1581.000000  8885.918945  -67769.468750  -58783.367188  9999.457031  -48783.910156  298.276581  759.119446   48.260509  883.040955  -47040.121094  -375.422821
 1582.000000  8873.074219  -67752.210938  -58776.871094  10172.404297  -48604.468750  303.435486  822.297119   48.171112  884.679749  -46863.910156  -1162.544434
 1583.000000  8687.972656  -67551.335938  -58765.039062  10009.806641  -48755.234375  298.585327  610.912109   48.288868  882.522400  -47010.421875  3475.660156
 1584.000000  8823.484375  -67640.187500  -58721.542969  9922.822266  -48798.718750  295.990631  791.106201   48.153236  885.008118  -47058.804688  -2042.485718
 1585.000000  8873.390625  -67828.593750  -58855.156250  10106.414062  -48748.742188  301.467041  752.830322   48.243439  883.353394  -47005.570312  978.245361
 1586.000000  8540.406250  -67498.421875  -58857.500000  10171.485352  -48686.015625  303.408081  446.173676   48.290508  882.492371  -46941.144531  589.020935
 1587.000000  8963.533203  -67900.632812  -58837.281250  10025.042969  -48812.238281  299.039795  804.684875   48.378639  880.884766  -47064.179688  -242.466751
 1588.000000  8768.873047  -67912.203125  -59038.558594  10322.533203  -48716.023438  307.913727  514.831055   48.385513  880.759644  -46967.718750  3056.296875
 1589.000000  8633.349609  -67479.187500  -58741.347656  10012.373047  -48728.976562  298.661865  599.899353   48.272308  882.825134  -46984.761719  170.894608
 1590.000000  9037.855469  -67762.359375  -58622.742188  9806.734375  -48816.007812  292.527802  1054.386108   48.222187  883.742737  -47073.605469  1203.814453
 1591.000000  8697.964844  -67556.625000  -58761.566406  10016.876953  -48744.687500  298.796204  602.518555   48.277153  882.736511  -47000.296875  1099.146484
 1592.000000  8544.562500  -67495.890625  -58839.253906  10122.909180  -48716.343750  301.959076  482.583282   48.205078  884.056396  -46974.558594  2011.959961
 1593.000000  8434.069336  -67426.781250  -58885.027344  10157.508789  -48727.519531  302.991150  289.297913   48.265099  882.956970  -46983.566406  3159.942139
 1594.000000  8669.250000  -67521.906250  -58754.410156  10104.373047  -48650.039062  301.406158  600.075867   48.225460  883.682739  -46907.515625  1489.262085
 1595.000000  8678.818359  -67612.359375  -58835.027344  10117.857422  -48717.171875  301.808380  542.225769   48.236557  883.479431  -46974.250000   35.854786
 1596.000000  8925.951172  -67900.609375  -58868.367188  10116.056641  -48752.312500  301.754669  793.637756   48.309856  882.138977  -47006.742188  -284.510712
 1597.000000  8723.119141  -67607.460938  -58796.582031  10109.704102  -48686.878906  301.565186  691.963867   48.151711  885.036194  -46947.023438  189.521164
 1598.000000  8687.320312  -67590.539062  -58805.539062  10126.763672  -48678.773438  302.074066  537.035095   48.395199  880.583374  -46930.117188  113.819038
 1599.000000  8661.898438  -67634.812500  -58867.390625  10119.720703  -48747.671875  301.863983  529.504700   48.258327  883.080872  -47003.960938  346.409485
 1600.000000  8508.020508  -67576.179688  -58969.300781  10226.101562  -48743.199219  305.037231  350.623199   48.207767  884.007080  -47001.316406  321.712982
 1601.000000  8788.017578  -67594.914062  -58714.816406  10063.392578  -48651.421875  300.183746  746.256409   48.245834  883.309570  -46908.164062  845.201050
 1602.000000  8431.626953  -67695.281250  -59164.753906  10487.242188  -48677.511719  312.826874  191.945480   48.265236  882.954468  -46933.550781  807.049561
 1603.000000  8704.832031  -67580.695312  -58775.429688  10006.244141  -48769.187500  298.479034  611.007263   48.298683  882.343018  -47024.019531  -1221.370239
 1604.000000  8824.740234  -67613.500000  -58683.269531  9947.669922  -48735.601562  296.731812  727.519714   48.348511  881.433716  -46988.632812  1607.941528
 1605.000000  8542.429688  -67423.062500  -58776.105469  10109.606445  -48666.500000  301.562256  492.176239   48.202122  884.110596  -46924.820312  3677.457520
 1606.000000  8623.145508  -67317.546875  -58585.523438  9871.224609  -48714.296875  294.451508  642.883606   48.167484  884.746338  -46973.871094  194.329559
 1607.000000  8701.989258  -67611.781250  -58810.382812  9983.744141  -48826.640625  297.807892  599.392761   48.128693  885.459473  -47087.613281  2637.751465
 1608.000000  8626.415039  -67679.851562  -58953.402344  10103.095703  -48850.304688  301.368073  452.551727   48.171078  884.680359  -47109.746094  -617.814453
 1609.000000  8352.701172  -67066.609375  -58610.703125  9961.852539  -48648.851562  297.154877  352.983490   48.190430  884.325073  -46907.593750  1592.536621
 1610.000000  8690.410156  -67441.085938  -58643.886719  9900.785156  -48743.101562  295.333282  771.092346   48.087074  886.225830  -47005.578125  619.967957
 1611.000000  8734.410156  -67572.531250  -58727.312500  9985.149414  -48742.164062  297.849792  717.868652   48.301907  882.284119  -46996.878906  356.064575
 1612.000000  8703.251953  -67356.984375  -58557.277344  9841.074219  -48716.203125  293.552155  725.925598   48.234596  883.515381  -46973.351562  2526.549316
 1613.000000  8862.433594  -67690.937500  -58731.046875  9943.958984  -48787.085938  296.621124  777.697510   48.247913  883.271484  -47043.753906  944.575317
 1614.000000  8618.763672  -67747.421875  -59035.238281  10226.026367  -48809.210938  305.035004  402.239777   48.277512  882.729980  -47064.808594  1795.124268
 1615.000000  8687.681641  -67550.765625  -58760.609375  10073.296875  -48687.312500  300.479187  662.097961   48.307354  882.184631  -46941.832031  2474.862305
 1616.000000  8934.912109  -67790.781250  -58750.742188  10039.830078  -48710.914062  299.480896  939.082520   48.113136  885.745789  -46972.449219  1604.243652
 1617.000000  8711.634766  -67638.570312  -58823.882812  10049.099609  -48774.781250  299.757385  585.925781   48.175289  884.603027  -47034.070312  -1768.496704
 1618.000000  8753.005859  -67577.039062  -58720.027344  10029.574219  -48690.453125  299.174957  751.669250   48.176338  884.583740  -46949.707031  -1325.307007
 1619.000000  8519.478516  -67447.750000  -58819.929688  10073.744141  -48746.187500  300.492523  507.548828   48.057560  886.770081  -47009.730469  471.221283
 1620.000000  8593.039062  -67543.906250  -58852.074219  10106.082031  -48745.992188  301.457153  479.038727   48.295078  882.408875  -47000.953125  1049.460449
 1621.000000  8727.441406  -67522.093750  -58693.792969  9972.842773  -48720.949219  297.482697  690.523865   48.301632  882.289185  -46975.675781  1810.705322
 1622.000000  8695.474609  -67509.281250  -58721.468750  10026.406250  -48695.062500  299.080475  607.539490   48.342503  881.543213  -46948.312500  -84.777313
 1623.000000  8656.947266  -67487.750000  -58730.703125  9993.728516  -48736.976562  298.105713  519.001160   48.324631  881.869263  -46990.871094  3083.361572
 1624.000000  8759.103516  -67638.640625  -58784.160156  10000.311523  -48783.847656  298.302094  659.061951   48.174225  884.622559  -47043.175781  563.206848
 1625.000000  8685.310547  -67502.601562  -58722.328125  10033.864258  -48688.464844  299.302948  626.797852   48.243080  883.359985  -46945.304688  1184.202026
 1626.000000  8807.722656  -67949.406250  -59039.652344  10173.122070  -48866.531250  303.456909  604.502197   48.264187  882.973694  -47122.609375  1199.887817
 1627.000000  8575.376953  -67546.281250  -58873.160156  10133.272461  -48739.886719  302.268219  453.326752   48.160870  884.867859  -46999.699219  -230.342102
 1628.000000  8703.707031  -67573.820312  -58762.269531  9924.625000  -48837.644531  296.044403  646.232727   48.237713  883.458252  -47094.679688  587.461548
 1629.000000  8890.709961  -67946.859375  -58962.414062  10193.904297  -48768.507812  304.076813  616.430847   48.371269  881.018982  -47020.718750  2807.151123
 1630.000000  8667.041016  -67606.953125  -58845.476562  9945.279297  -48900.195312  296.660522  579.563843   48.133560  885.369934  -47160.992188  883.568604
 1631.000000  8991.152344  -67910.859375  -58812.730469  10005.170898  -48807.558594  298.447021  857.134705   48.292736  882.451660  -47062.605469  1302.167114
 1632.000000  8585.501953  -67566.023438  -58884.554688  10023.357422  -48861.195312  298.989532  348.149658   48.389690  880.683594  -47112.738281  1091.676147
 1633.000000  8704.449219  -67528.234375  -58725.195312  10056.125000  -48669.070312  299.966949  600.899231   48.324032  881.880188  -46922.988281  1493.554932
 1634.000000  8830.792969  -67841.867188  -58908.785156  10098.199219  -48810.585938  301.221985  593.300293   48.325760  881.848633  -47064.441406  -680.154663
 1635.000000  8950.894531  -68041.468750  -59000.988281  10128.414062  -48872.574219  302.123291  739.517334   48.277340  882.733093  -47128.175781  -2414.947998
 1636.000000  8548.119141  -67657.539062  -59011.363281  10319.185547  -48692.179688  307.813873  283.770020   48.393513  880.614014  -46943.585938  179.834717
 1637.000000  8813.115234  -67795.906250  -58872.769531  10121.895508  -48750.875000  301.928833  721.104492   48.184948  884.425720  -47009.816406  -579.229675
 1638.000000  8461.610352  -67293.734375  -58739.253906  9919.898438  -48819.355469  295.903412  396.480316   48.193890  884.261597  -47077.972656  1752.867798
 1639.000000  8588.818359  -67562.812500  -58873.082031  10076.272461  -48796.808594  300.567932  537.051575   48.175564  884.597961  -47056.089844  456.085999
 1640.000000  8687.962891  -67637.296875  -58852.621094  10188.001953  -48664.617188  303.900757  615.968079   48.243191  883.357971  -46921.453125  3412.835693
 1641.000000  8869.605469  -67671.382812  -58703.566406  9978.395508  -48725.171875  297.648346  788.763123   48.247059  883.287109  -46981.871094  1252.637695
 1642.000000  8901.073242  -67666.968750  -58664.328125  9972.798828  -48691.531250  297.481384  796.980652   48.275028  882.775391  -46947.218750  1797.645874
 1643.000000  8884.880859  -67713.953125  -58729.914062  9978.015625  -48751.898438  297.637024  746.524170   48.313511  882.072205  -47006.195312  1179.504150
 1644.000000  8684.441406  -67577.187500  -58797.023438  10148.987305  -48648.035156  302.736969  585.071960   48.277397  882.732056  -46903.636719  2166.187988
 1645.000000  8851.013672  -67626.015625  -58676.808594  9965.986328  -48710.820312  297.278198  805.859924   48.142094  885.213013  -46971.312500  -871.689087
 1646.000000  8822.208984  -67777.234375  -58858.628906  10111.177734  -48747.453125  301.609131  734.345276   48.215813  883.859558  -47005.281250  -1505.524536
 1647.000000  8624.900391  -67488.765625  -58769.789062  10052.312500  -48717.476562  299.853241  522.419373   48.272266  882.825867  -46973.261719  1570.282959
 1648.000000  8749.315430  -67743.687500  -58902.472656  10088.068359  -48814.406250  300.919800  627.863342   48.274849  882.778687  -47070.101562  450.991913
 1649.000000  8873.252930  -67857.796875  -58890.441406  10085.797852  -48804.644531  300.852081  778.930664   48.188114  884.367615  -47063.472656  -1912.316528
 1650.000000  8691.932617  -67439.328125  -58647.664062  9880.700195  -48766.964844  294.734161  632.323486   48.229713  883.604797  -47024.289062  1128.448486
 1651.000000  8644.710938  -67599.679688  -58852.550781  10073.909180  -48778.640625  300.497437  482.548187   48.403809  880.426697  -47029.675781  1636.785767
 1652.000000  8744.637695  -67719.937500  -58876.230469  9985.783203  -48890.445312  297.868713  580.516052   48.257923  883.088257  -47146.750000  1901.167236
 1653.000000  8649.492188  -67546.046875  -58800.847656  9988.245117  -48812.601562  297.942139  503.982086   48.324764  881.866821  -47066.492188   20.547298
 1654.000000  8476.587891  -67297.859375  -58716.695312  10067.898438  -48648.796875  300.318146  390.097076   48.217335  883.831665  -46906.570312  -1025.650757
 1655.000000  8773.869141  -67682.812500  -58816.984375  10153.996094  -48662.988281  302.886383  688.275330   48.271523  882.839478  -46918.800781  1652.582031
 1656.000000  8867.619141  -67648.375000  -58685.847656  9911.949219  -48773.898438  295.666290  874.190430   48.210941  883.948853  -47031.902344  1665.257324
 1657.000000  8757.484375  -67607.156250  -58748.914062  10001.583008  -48747.332031  298.339996  707.087830   48.296890  882.375793  -47002.230469  2047.296265
 1658.000000  8611.328125  -67346.718750  -58633.078125  9864.365234  -48768.710938  294.246887  603.053894   48.123924  885.547180  -47029.859375  -422.632904
 1659.000000  8542.284180  -67251.953125  -58611.183594  9975.971680  -48635.210938  297.576050  611.266907   48.150311  885.061951  -46895.406250  763.016113
 1660.000000  8659.220703  -67489.359375  -58732.175781  10019.599609  -48712.578125  298.877441  631.561462   48.120884  885.603149  -46973.835938  2712.358887
 1661.000000  8830.148438  -67628.078125  -58693.761719  10098.507812  -48595.253906  301.231201  878.092102   48.052425  886.864807  -46858.984375  2825.178711
 1662.000000  8513.265625  -67316.617188  -58711.414062  10019.269531  -48692.144531  298.867584  504.796021   48.171612  884.670532  -46951.566406  -1658.026123
 1663.000000  8509.980469  -67683.671875  -59072.457031  10278.330078  -48794.125000  306.595184  347.761200   48.175251  884.603699  -47053.417969  1811.232788
 1664.000000  8662.920898  -67461.101562  -58694.761719  10027.932617  -48666.828125  299.126007  575.753723   48.276497  882.748535  -46922.460938  1975.962769
 1665.000000  8668.460938  -67769.750000  -59005.207031  10250.330078  -48754.875000  305.759949  527.606506   48.250679  883.220886  -47011.441406  -587.515320
 1666.000000  8701.156250  -67376.140625  -58581.128906  9776.322266  -48804.804688  291.620636  662.255188   48.254234  883.155762  -47061.242188  -803.584656
 1667.000000  8757.111328  -67410.453125  -58545.000000  9848.286133  -48696.714844  293.767273  783.552917   48.245884  883.308655  -46953.453125  1285.663208
 1668.000000  8572.472656  -67914.468750  -59239.125000  10445.042969  -48794.082031  311.568085  338.409729   48.320683  881.941345  -47048.121094   59.286240
 1669.000000  8877.537109  -67791.562500  -58814.679688  10050.855469  -48763.824219  299.809784  891.661560   48.028030  887.315308  -47028.437500  -801.399658
 1670.000000  8575.072266  -67608.242188  -58926.808594  10159.896484  -48766.914062  303.062378  455.277374   48.089939  886.173035  -47029.289062  -2183.755615
 1671.000000  8687.255859  -67585.554688  -58793.367188  10008.521484  -48784.843750  298.546967  549.415039   48.200993  884.131287  -47043.207031  237.926559
 1672.000000  8623.465820  -67488.757812  -58768.503906  10133.321289  -48635.183594  302.269653  565.070618   48.124626  885.534302  -46896.304688  -1696.470825
 1673.000000  8585.400391  -67436.468750  -58743.695312  10165.436523  -48578.257812  303.227631  529.778259   48.141880  885.216919  -46838.753906  702.954895
 1674.000000  8829.016602  -67673.171875  -58752.246094  9937.810547  -48814.437500  296.437714  808.939697   48.190071  884.331665  -47073.195312  948.227234
 1675.000000  8683.058594  -67313.523438  -58529.917969  9781.652344  -48748.265625  291.779633  625.588318   48.250973  883.215515  -47004.820312  -1036.025146
 1676.000000  8553.330078  -67376.851562  -58726.453125  10044.791016  -48681.664062  299.628876  519.736389   48.186691  884.393677  -46940.542969  1216.696167
 1677.000000  8709.444336  -67663.726562  -58855.574219  10082.819336  -48772.753906  300.763214  572.277527   48.218800  883.804810  -47030.472656  1198.047974
 1678.000000  8559.552734  -67637.000000  -58975.511719  10317.330078  -48658.179688  307.758514  367.009918   48.227043  883.653748  -46915.601562  134.990860
 1679.000000  8709.667969  -67524.390625  -58717.480469  9888.149414  -48829.332031  294.956360  650.415955   48.141857  885.217346  -47089.832031   97.747482
 1680.000000  8740.782227  -67658.812500  -58816.250000  9994.816406  -48821.433594  298.138153  670.036682   48.131721  885.403748  -47082.296875  -12.095828
 1681.000000  8644.238281  -67643.570312  -58900.097656  10032.490234  -48867.609375  299.261963  509.261261   48.173965  884.627319  -47126.949219  922.492188
 1682.000000  8625.143555  -67621.921875  -58895.964844  10150.860352  -48745.105469  302.792847  482.897797   48.421253  880.109558  -46995.507812  2005.654175
 1683.000000  8820.312500  -67679.125000  -58769.437500  10086.068359  -48683.367188  300.860138  809.738770   48.204159  884.073242  -46941.613281  1079.928589
 1684.000000  8744.165039  -67827.585938  -58991.222656  10174.568359  -48816.656250  303.500031  597.691223   48.126137  885.506470  -47077.722656  826.769287
 1685.000000  8738.099609  -67754.929688  -58912.039062  10099.257812  -48812.781250  301.253571  648.022766   48.147736  885.109253  -47073.066406  1983.400024
 1686.000000  8488.220703  -67404.171875  -58813.031250  10244.423828  -48568.609375  305.583771  386.359528   48.199780  884.153564  -46827.015625  2179.558838
 1687.000000  8790.770508  -67736.593750  -58853.457031  10113.634766  -48739.820312  301.682434  557.297424   48.281601  882.655212  -46995.269531  1189.480835
 1688.000000  8668.787109  -67534.664062  -58763.945312  10023.382812  -48740.562500  298.990295  553.299866   48.140949  885.234009  -47001.093750  1913.346558
 1689.000000  8964.356445  -67548.562500  -58487.496094  9836.746094  -48650.750000  293.423035  998.322266   48.259365  883.061890  -46907.003906  -23.300383
 1690.000000  8576.033203  -67596.890625  -58922.289062  10068.544922  -48853.742188  300.337433  412.315094   48.303833  882.248962  -47108.386719  -372.339111
 1691.000000  8698.112305  -67467.703125  -58671.320312  9873.198242  -48798.121094  294.510376  672.654297   48.154457  884.985718  -47058.164062   17.148354
 1692.000000  8927.468750  -67674.890625  -58631.625000  9937.156250  -48694.468750  296.418213  899.618835   48.305557  882.217468  -46949.050781  1348.966675
 1693.000000  8518.849609  -67395.835938  -58779.277344  10009.302734  -48769.976562  298.570282  464.270599   48.135120  885.341248  -47030.718750  945.862000
 1694.000000  8686.816406  -67291.328125  -58502.484375  9781.833008  -48720.652344  291.785034  681.882141   48.376308  880.927185  -46972.679688  -1270.700684
 1695.000000  8606.070312  -67725.601562  -59022.082031  10207.543945  -48814.539062  304.483673  426.559326   48.216164  883.853088  -47072.351562  2136.336426
 1696.000000  8577.232422  -67546.421875  -58870.070312  10025.104492  -48844.964844  299.041626  488.709320   47.954449  888.676819  -47112.234375  268.009216
 1697.000000  8605.935547  -67590.320312  -58876.750000  10146.116211  -48730.632812  302.651337  418.418945   48.305923  882.210754  -46985.203125  379.059875
 1698.000000  8740.825195  -67740.265625  -58904.710938  10173.440430  -48731.269531  303.466400  592.622986   48.195698  884.228455  -46989.824219  1101.084961
 1699.000000  8742.203125  -67637.265625  -58795.042969  10046.481445  -48748.562500  299.679291  651.522644   48.233257  883.539856  -47005.757812  -880.309937
 1700.000000  8732.115234  -67512.375000  -58676.632812  9965.199219  -48711.433594  297.254700  647.595276   48.217831  883.822571  -46969.187500  2399.461426
 1701.000000  8597.253906  -67562.953125  -58868.363281  10138.798828  -48729.562500  302.433044  530.589294   48.155323  884.969788  -46989.574219  -812.867126
 1702.000000  8858.832031  -67885.968750  -58937.027344  10241.386719  -48695.640625  305.493195  740.350525   48.220303  883.777222  -46953.304688  1082.698120
 1703.000000  8883.353516  -67710.914062  -58725.179688  9953.063477  -48772.117188  296.892700  806.857239   48.229702  883.605042  -47029.441406  1957.624512
 1704.000000  8827.728516  -67697.453125  -58778.664062  9939.607422  -48839.054688  296.491333  774.531738   48.247627  883.276733  -47095.730469  -310.968628
 1705.000000  8640.751953  -67855.187500  -59120.359375  10346.237305  -48774.121094  308.620789  449.838776   48.246140  883.303955  -47030.851562  2243.429932
 1706.000000  8626.589844  -67659.593750  -58937.867188  10140.191406  -48797.675781  302.474609  526.678467   48.137920  885.289734  -47058.316406  2684.673096
 1707.000000  8713.082031  -67637.179688  -58825.433594  10038.298828  -48787.132812  299.435211  581.671936   48.261089  883.030334  -47043.324219  1537.025513
 1708.000000  8782.421875  -67792.921875  -58913.171875  10075.863281  -48837.308594  300.555725  641.079895   48.313690  882.068970  -47091.597656  502.705017
 1709.000000  8719.324219  -67663.312500  -58842.843750  10033.878906  -48808.964844  299.303375  645.231506   48.208527  883.993103  -47067.054688   38.330444
 1710.000000  8730.376953  -67588.921875  -58759.898438  9980.410156  -48779.488281  297.708435  581.790222   48.404709  880.410339  -47030.488281  -103.507584
 1711.000000  8522.092773  -67690.656250  -59070.953125  10240.875000  -48830.078125  305.477905  342.743805   48.264530  882.967407  -47086.144531   -1.644452
 1712.000000  8629.515625  -67738.406250  -59005.781250  10244.224609  -48761.554688  305.577820  436.386322   48.321217  881.931580  -47015.574219  -836.263428
 1713.000000  8564.745117  -67361.429688  -58685.410156  9962.417969  -48722.992188  297.171753  464.835968   48.190868  884.317017  -46981.718750  3923.588623
 1714.000000  8880.379883  -67962.312500  -58989.640625  10205.088867  -48784.550781  304.410431  689.070312   48.261688  883.019409  -47040.718750  1500.386597
 1715.000000  8722.181641  -67700.718750  -58884.457031  10030.783203  -48853.671875  299.211029  565.276062   48.248501  883.260742  -47110.316406  657.716553
 1716.000000  8845.634766  -67705.406250  -58760.320312  10031.265625  -48729.054688  299.225433  803.567444   48.226280  883.667725  -46986.503906  -1306.390381
 1717.000000  8588.115234  -67273.125000  -58576.691406  9882.638672  -48694.054688  294.791962  577.957642   48.234463  883.517822  -46951.207031  892.455261
 1718.000000  8710.369141  -67506.398438  -58704.695312  9946.018555  -48758.675781  296.682556  709.369934   48.186001  884.406372  -47017.578125  3885.475830
 1719.000000  8797.924805  -67601.617188  -58695.765625  9908.574219  -48787.191406  295.565613  796.662598   48.001289  887.809631  -47052.769531  1872.557373
 1720.000000  8644.144531  -67708.703125  -58972.097656  10187.792969  -48784.304688  303.894531  534.665710   48.161541  884.855530  -47044.093750  1850.729248
 1721.000000  8612.107422  -67449.429688  -58738.984375  9944.550781  -48794.433594  296.638763  504.152069   48.204063  884.074951  -47052.683594  -231.424866
 1722.000000  8735.276367  -67657.984375  -58823.523438  10131.422852  -48692.101562  302.213043  632.458069   48.278385  882.713989  -46947.667969  738.710205
 1723.000000  8878.333984  -67606.101562  -58626.910156  9890.989258  -48735.921875  295.041077  831.953674   48.202518  884.103333  -46994.230469  -1307.300537
 1724.000000  8969.067383  -67957.656250  -58891.816406  9992.664062  -48899.152344  298.073975  779.749817   48.278042  882.720276  -47154.730469  1232.235596
 1725.000000  8586.918945  -67488.273438  -58803.433594  10128.250977  -48675.183594  302.118408  445.834381   48.269642  882.873901  -46931.066406  2432.597412
 1726.000000  8682.171875  -67491.429688  -58714.328125  9948.531250  -48765.796875  296.757507  589.191284   48.159561  884.891907  -47025.656250   87.449570
 1727.000000  8606.148438  -67400.257812  -58694.875000  10045.773438  -48649.101562  299.658173  527.845154   48.355213  881.311523  -46901.890625  105.495346
 1728.000000  8694.562500  -67671.203125  -58880.828125  10009.118164  -48871.710938  298.564789  578.866394   48.087463  886.218628  -47134.175781  1024.177612
 1729.000000  8811.066406  -67673.359375  -58773.332031  9874.300781  -48899.031250  294.543274  698.848938   48.194683  884.247070  -47157.621094  -111.572624
 1730.000000  8465.003906  -67461.820312  -58899.617188  10120.092773  -48779.523438  301.875061  317.105591   48.142559  885.204407  -47039.996094  1255.395264
 1731.000000  8783.847656  -67625.593750  -58743.605469  10008.093750  -48735.511719  298.534210  692.424988   48.281410  882.658691  -46990.968750  2792.089111
 1732.000000  8962.710938  -67832.812500  -58773.476562  10021.226562  -48752.250000  298.925964  823.345642   48.355732  881.302063  -47005.019531  827.467590
 1733.000000  8739.806641  -67480.031250  -58642.238281  9959.065430  -48683.171875  297.071747  634.997314   48.315617  882.033813  -46937.390625  804.568359
 1734.000000  8739.122070  -67799.203125  -58968.304688  10193.806641  -48774.500000  304.073914  555.390259   48.126270  885.504028  -47035.562500  -178.326859
 1735.000000  8939.814453  -67866.859375  -58831.976562  10032.621094  -48799.355469  299.265839  835.398193   48.183773  884.447266  -47058.339844   77.812675
 1736.000000  8655.933594  -67639.250000  -58882.613281  10093.505859  -48789.109375  301.082001  555.904846   48.097706  886.029907  -47051.203125  825.416138
 1737.000000  8665.629883  -67734.062500  -58979.031250  10206.645508  -48772.386719  304.456879  552.988953   48.205448  884.049561  -47030.585938  3232.548096
 1738.000000  8654.912109  -67456.296875  -58693.992188  10008.398438  -48685.593750  298.543304  634.023987   48.182022  884.479431  -46944.640625  216.205399
 1739.000000  8730.118164  -67613.281250  -58785.679688  9992.166016  -48793.515625  298.059113  620.565491   48.207767  884.007080  -47051.632812  1656.438354
 1740.000000  8605.115234  -67556.921875  -58857.417969  9988.762695  -48868.656250  297.957581  398.478424   48.197781  884.190247  -47127.132812  154.271729
 1741.000000  8794.689453  -67686.015625  -58800.972656  10091.881836  -48709.089844  301.033569  738.952148   48.306877  882.193359  -46963.625000  -1261.608765
 1742.000000  8433.535156  -67464.390625  -58925.625000  10234.228516  -48691.398438  305.279663  220.112381   48.368496  881.069519  -46943.707031  1690.582275
 1743.000000  8917.281250  -67765.695312  -58738.933594  9931.357422  -48807.578125  296.245239  844.947815   48.286968  882.557068  -47062.832031  -561.937805
 1744.000000  8607.943359  -67451.078125  -58741.894531  10032.889648  -48709.003906  299.273865  489.820801   48.269573  882.875122  -46964.886719  2019.194336
 1745.000000  8741.708984  -67602.687500  -58767.925781  9960.910156  -48807.015625  297.126770  733.518250   48.174179  884.623413  -47066.347656  1156.007812
 1746.000000  8495.907227  -67631.843750  -59040.421875  10179.119141  -48861.304688  303.635773  257.861572   48.425518  880.032043  -47111.554688  882.212952
 1747.000000  8778.940430  -67763.562500  -58887.250000  10065.552734  -48821.695312  300.248169  647.053162   48.228992  883.617981  -47079.046875  235.439453
 1748.000000  8643.704102  -67551.062500  -58810.113281  10055.018555  -48755.093750  299.933960  602.538147   48.169636  884.706848  -47014.589844  175.105652
 1749.000000  8656.080078  -67435.710938  -58670.699219  9820.263672  -48850.437500  292.931396  681.599609   48.162582  884.836426  -47110.187500  3289.779785
 1750.000000  8683.372070  -67558.335938  -58774.707031  10108.101562  -48666.605469  301.517365  544.910583   48.244663  883.330994  -46923.390625  -621.769958
 1751.000000  8747.356445  -67609.789062  -58756.042969  10059.285156  -48696.757812  300.061218  628.713135   48.276024  882.757202  -46952.410156  -2025.472656
 1752.000000  8590.612305  -67704.710938  -59026.972656  10294.810547  -48732.164062  307.086761  377.299927   48.252445  883.188538  -46988.667969  2113.397461
 1753.000000  8618.466797  -67440.343750  -58721.261719  10008.416992  -48712.843750  298.543854  554.565186   48.189156  884.348450  -46971.632812  2412.956543
 1754.000000  8779.295898  -67660.992188  -58786.398438  10029.736328  -48756.664062  299.179810  625.400208   48.227806  883.639771  -47014.058594  -394.890228
 1755.000000  8801.401367  -67828.703125  -58927.492188  10064.667969  -48862.824219  300.221802  669.557068   48.223782  883.713501  -47120.363281  -508.949188
 1756.000000  8674.539062  -67634.289062  -58864.136719  10098.566406  -48765.570312  301.232941  492.471039   48.344070  881.514648  -47018.761719  1321.121704
 1757.000000  8906.845703  -67806.875000  -58804.296875  10014.961914  -48789.335938  298.739105  821.854797   48.145279  885.154419  -47049.710938  1743.248291
 1758.000000  8661.968750  -67523.820312  -58758.765625  10130.532227  -48628.234375  302.186462  525.930603   48.345882  881.481628  -46881.359375  968.731201
 1759.000000  8531.536133  -67513.312500  -58880.386719  10214.591797  -48665.796875  304.693909  335.083954   48.307144  882.188477  -46920.324219  391.664062
 1760.000000  8560.031250  -67446.109375  -58779.640625  10115.866211  -48663.773438  301.748993  459.446136   48.184601  884.432068  -46922.726562  1242.824463
 1761.000000  8883.217773  -67743.828125  -58753.804688  10012.662109  -48741.140625  298.670502  779.187195   48.312439  882.091797  -46995.476562  1636.534180
 1762.000000  8707.019531  -67564.367188  -58766.750000  10069.347656  -48697.402344  300.361389  566.533081   48.213909  883.894470  -46955.296875  -790.007263
 1763.000000  8848.849609  -67527.125000  -58567.175781  9827.220703  -48739.953125  293.138916  792.835754   48.286846  882.559326  -46995.214844  -265.380951
 1764.000000  8726.098633  -67622.171875  -58793.394531  10093.353516  -48700.039062  301.077454  562.050293   48.301006  882.300598  -46954.789062  342.941223
 1765.000000  8700.074219  -67523.421875  -58708.285156  10014.408203  -48693.875000  298.722565  616.173157   48.215046  883.873596  -46951.730469  -1076.718262
 1766.000000  8536.266602  -67441.578125  -58802.847656  10108.464844  -48694.382812  301.528229  438.213470   48.125969  885.509583  -46955.457031  979.794189
 1767.000000  8837.404297  -67536.062500  -58589.218750  9917.789062  -48671.429688  295.840485  879.617920   48.029903  887.280701  -46935.972656  171.862930
 1768.000000  8634.142578  -67416.531250  -58681.761719  9921.041016  -48760.718750  295.937500  540.004944   48.293316  882.441101  -47015.746094  1995.455200
 1769.000000  8785.825195  -67489.921875  -58600.867188  10049.291992  -48551.574219  299.763123  760.342712   48.292736  882.451660  -46806.621094  126.083115
 1770.000000  8609.025391  -67657.343750  -58953.617188  10165.958984  -48787.656250  303.243225  405.658569   48.308643  882.161133  -47042.128906  -848.872375
 1771.000000  8891.381836  -67809.875000  -58816.703125  10014.582031  -48802.121094  298.727753  840.287109   48.218258  883.814697  -47059.859375  1739.590820
 1772.000000  8646.046875  -67624.671875  -58875.660156  10217.228516  -48658.429688  304.772552  489.685944   48.239143  883.432068  -46915.414062  961.794067
 1773.000000  8636.550781  -67530.593750  -58797.953125  10058.251953  -48739.703125  300.030396  538.279785   48.292233  882.460876  -46994.769531  1214.482300
 1774.000000  8506.870117  -67403.953125  -58792.136719  10074.850586  -48717.285156  300.525513  374.395966   48.163158  884.825806  -46977.015625  3880.020752
 1775.000000  8789.466797  -67867.585938  -58984.082031  10266.414062  -48717.667969  306.239716  575.941101   48.321747  881.921875  -46971.667969  243.346497
 1776.000000  8808.287109  -67746.875000  -58846.484375  10053.269531  -48793.214844  299.881775  692.788391   48.267376  882.915344  -47049.179688  2114.282471
 1777.000000  8697.107422  -67635.437500  -58828.691406  10067.251953  -48761.437500  300.298859  603.864441   48.229698  883.605103  -47018.761719  -46.365269
 1778.000000  8807.272461  -67827.468750  -58905.628906  10171.197266  -48734.429688  303.399475  723.871826   48.165241  884.787537  -46994.082031  -224.918777
 1779.000000  8585.892578  -67653.453125  -58965.968750  10304.850586  -48661.117188  307.386261  406.146240   48.257481  883.096375  -46917.437500    0.117439
 1780.000000  8895.070312  -67681.101562  -58692.578125  9948.472656  -48744.105469  296.755768  771.405090   48.307865  882.175293  -46998.605469  1456.401245
 1781.000000  8747.174805  -67679.796875  -58829.335938  10112.853516  -48716.484375  301.659119  588.134460   48.317551  881.998474  -46970.632812  3697.195801
 1782.000000  8870.723633  -67724.250000  -58758.285156  10100.206055  -48658.078125  301.281860  747.904846   48.204479  884.067383  -46916.312500  -127.436562
 1783.000000  8951.253906  -67979.187500  -58932.347656  10094.086914  -48838.261719  301.099335  816.185852   48.224407  883.702026  -47095.777344  -1034.640015
 1784.000000  8717.539062  -67661.742188  -58847.589844  10000.628906  -48846.960938  298.311554  614.319214   48.138035  885.287598  -47107.597656  -599.110474
 1785.000000  8794.580078  -67584.671875  -58693.554688  9866.449219  -48827.105469  294.309052  707.938171   48.084503  886.273193  -47089.675781  167.941635
 1786.000000  8502.070312  -67220.312500  -58614.250000  9937.308594  -48676.941406  296.422760  445.643402   48.182240  884.475403  -46935.980469  -1319.671265
 1787.000000  8653.080078  -67538.351562  -58800.867188  10105.312500  -48695.554688  301.434174  571.261719   48.196533  884.213135  -46954.078125  -416.707550
 1788.000000  8638.136719  -67494.484375  -58757.820312  9969.427734  -48788.390625  297.380829  621.524414   48.073200  886.481567  -47051.371094  -253.952667
 1789.000000  8887.251953  -67819.171875  -58832.640625  10060.136719  -48772.503906  300.086609  709.004089   48.288116  882.536133  -47027.718750   -6.429076
 1790.000000  8873.625000  -67713.234375  -58745.300781  10105.271484  -48640.031250  301.432953  806.629883   48.193352  884.271484  -46898.667969  -466.107391
 1791.000000  8619.359375  -67545.960938  -58841.738281  10142.993164  -48698.746094  302.558167  520.667053   48.199051  884.166931  -46957.179688  2356.310547
 1792.000000  8729.449219  -67605.968750  -58786.617188  9983.855469  -48802.761719  297.811218  668.636292   48.116478  885.684265  -47064.175781  1399.088257
 1793.000000  8587.122070  -67389.359375  -58693.617188  9872.851562  -48820.765625  294.500031  457.993164   48.229782  883.603516  -47078.085938  1042.671631
 1794.000000  8679.640625  -67574.945312  -58798.351562  9998.132812  -48800.218750  298.237091  591.235168   48.185329  884.418701  -47059.148438  1184.710083
 1795.000000  8701.458984  -67720.562500  -58916.976562  10115.552734  -48801.421875  301.739655  546.247620   48.259422  883.060852  -47057.671875  220.835632
 1796.000000  8706.021484  -67649.390625  -58840.308594  10070.003906  -48770.304688  300.380951  591.189392   48.279854  882.687134  -47025.816406  1720.705811
 1797.000000  8714.818359  -67572.000000  -58748.156250  9987.456055  -48760.699219  297.918610  641.783264   48.199146  884.165161  -47019.128906  -886.981934
 1798.000000  8811.306641  -67860.937500  -58958.757812  10171.875977  -48786.882812  303.419739  630.623962   48.279568  882.692383  -47042.406250  2030.840820
 1799.000000  8540.569336  -67513.921875  -58864.113281  10182.089844  -48682.023438  303.724396  383.044342   48.322819  881.902344  -46935.984375  -130.788300
 1800.000000  8692.360352  -67689.484375  -58892.617188  10059.074219  -48833.542969  300.054932  506.681030   48.301891  882.284424  -47088.257812  -2387.586914
 1801.000000  8821.603516  -67745.984375  -58822.671875  10017.035156  -48805.636719  298.800934  699.326477   48.249191  883.248108  -47062.257812  2733.914307
 1802.000000  8843.619141  -67705.804688  -58764.609375  10062.243164  -48702.367188  300.149445  770.291016   48.178177  884.549988  -46961.554688  1688.743652
 1803.000000  8737.083008  -67523.140625  -58685.789062  9923.856445  -48761.933594  296.021484  719.236023   48.211834  883.932495  -47019.902344  1689.735718
 1804.000000  8746.907227  -67616.328125  -58762.871094  9884.870117  -48878.000000  294.858551  677.194763   48.157780  884.924622  -47137.921875  733.796387
 1805.000000  8767.453125  -67764.148438  -58895.523438  10075.983398  -48819.539062  300.559326  669.541992   48.150124  885.065369  -47079.738281  -268.618164
 1806.000000  8801.097656  -67865.632812  -58977.851562  10132.791992  -48845.058594  302.253876  646.379700   48.123402  885.556824  -47106.222656  -1732.362915
 1807.000000  8735.551758  -67756.671875  -58926.261719  10034.769531  -48891.492188  299.329926  602.433044   48.178272  884.548279  -47150.675781  -1021.635559
 1808.000000  8849.517578  -67762.843750  -58815.207031  10080.559570  -48734.648438  300.695831  660.002441   48.327648  881.814209  -46988.433594  1147.475830
 1809.000000  8714.976562  -67561.500000  -58755.761719  10067.604492  -48688.156250  300.309387  621.004456   48.316120  882.024597  -46942.359375  -493.649292
 1810.000000  8653.791016  -67624.289062  -58864.046875  10040.552734  -48823.492188  299.502441  534.274597   48.258720  883.073669  -47079.769531  1224.140381
 1811.000000  8780.552734  -67680.671875  -58797.664062  10114.349609  -48683.312500  301.703766  691.962097   48.104042  885.913208  -46945.175781  2396.197510
 1812.000000  8736.407227  -67604.960938  -58764.488281  10036.014648  -48728.472656  299.367065  697.415283   48.162640  884.835327  -46988.218750  -1113.476685
 1813.000000  8687.440430  -67369.343750  -58579.062500  9918.654297  -48660.406250  295.866302  642.355835   48.288105  882.536316  -46915.621094  2779.868896
 1814.000000  8791.877930  -67770.226562  -58875.855469  10082.897461  -48792.957031  300.765564  585.137146   48.295040  882.409607  -47047.921875  -579.240479
 1815.000000  8727.679688  -67456.968750  -58631.324219  9975.373047  -48655.953125  297.558197  603.930115   48.365627  881.121765  -46908.367188  -94.407356
 1816.000000  8733.023438  -67580.593750  -58749.625000  10048.650391  -48700.976562  299.743988  698.567871   48.189598  884.340332  -46959.750000  665.990845
 1817.000000  8571.601562  -67673.437500  -58997.273438  10114.150391  -48883.125000  301.697815  349.570068   48.286743  882.561218  -47138.386719  -1227.596436
 1818.000000  8721.588867  -67717.484375  -58891.535156  10181.792969  -48709.742188  303.715546  539.861267   48.205002  884.057739  -46967.960938  420.625031
 1819.000000  8684.863281  -67503.164062  -58722.472656  10023.325195  -48699.148438  298.988556  623.065247   48.232159  883.559998  -46956.382812  -382.559692
 1820.000000  8849.099609  -67603.609375  -58648.925781  9997.908203  -48651.015625  298.230377  811.661804   48.316013  882.026550  -46905.222656  1119.538086
 1821.000000  9034.679688  -67871.937500  -58737.531250  9977.001953  -48760.531250  297.606781  943.745605   48.118237  885.651855  -47021.882812  845.157471
 1822.000000  8567.970703  -67523.960938  -58857.601562  10047.607422  -48809.992188  299.712891  509.208160   48.253563  883.168091  -47066.453125  2303.362549
 1823.000000  8601.936523  -67361.046875  -58663.136719  9935.290039  -48727.847656  296.362549  589.315491   48.232338  883.556702  -46985.078125  2427.202393
 1824.000000  8616.549805  -67445.312500  -58712.863281  9994.290039  -48718.574219  298.122467  572.495117   48.181618  884.486816  -46977.636719  837.480164
 1825.000000  8615.844727  -67469.015625  -58756.863281  10004.295898  -48752.566406  298.420929  509.363678   48.187271  884.383057  -47011.425781  -271.156708
 1826.000000  8882.240234  -67807.367188  -58828.300781  10006.237305  -48822.062500  298.478851  774.958801   48.247570  883.277771  -47078.742188  376.937286
 1827.000000  8689.895508  -67657.656250  -58867.187500  10009.988281  -48857.199219  298.590729  584.414062   48.167099  884.753418  -47116.785156  1559.181885
 1828.000000  9025.931641  -67930.148438  -58806.328125  10026.453125  -48779.875000  299.081879  978.890808   48.210339  883.959900  -47037.898438  1531.906372
 1829.000000  8868.848633  -67638.562500  -58670.171875  9967.654297  -48702.515625  297.327942  769.977783   48.360359  881.217712  -46955.121094  1036.563965
 1830.000000  8790.291016  -67413.812500  -58509.726562  9877.431641  -48632.296875  294.636658  802.515930   48.196949  884.205505  -46890.804688  1815.091675
 1831.000000  8623.406250  -67294.195312  -58573.308594  10102.823242  -48470.484375  301.359924  573.672852   48.333298  881.711121  -46724.066406   -6.336590
 1832.000000  8817.524414  -67510.843750  -58583.304688  9987.374023  -48595.929688  297.916168  809.842712   48.277855  882.723694  -46851.515625  -226.865662
 1833.000000  8665.680664  -67496.109375  -58731.363281  9963.782227  -48767.582031  297.212433  490.429962   48.393318  880.617554  -47018.996094  -319.043488
 1834.000000  8916.679688  -67702.343750  -58682.781250  9850.957031  -48831.824219  293.846954  879.651855   48.169926  884.701538  -47091.308594  436.760010
 1835.000000  8568.483398  -67536.687500  -58867.769531  10195.703125  -48672.066406  304.130463  452.536957   48.233677  883.532166  -46929.246094  -111.361977
 1836.000000  8697.431641  -67620.429688  -58820.937500  9998.580078  -48822.359375  298.250427  515.623840   48.215263  883.869629  -47080.207031  671.206665
 1837.000000  8663.895508  -67780.890625  -59023.488281  10321.332031  -48702.156250  307.877899  376.599213   48.296520  882.382568  -46957.066406  241.850815
 1838.000000  8890.419922  -67726.046875  -58736.812500  10079.373047  -48657.437500  300.660431  778.773132   48.354404  881.326233  -46910.257812  1039.159546
 1839.000000  8598.744141  -67590.109375  -58893.218750  10249.029297  -48644.187500  305.721161  433.171509   48.258011  883.086670  -46900.488281  1177.950195
 1840.000000  8511.939453  -67486.359375  -58875.429688  10115.536133  -48759.894531  301.739136  341.457062   48.229248  883.613342  -47017.234375  -985.837708
 1841.000000  8647.541016  -67737.984375  -58985.683594  10138.531250  -48847.152344  302.425079  554.420593   48.142654  885.202698  -47107.621094  -1619.523926
 1842.000000  8498.618164  -67613.546875  -59013.730469  10236.720703  -48777.007812  305.354004  263.162842   48.204933  884.059021  -47035.226562  -826.436584
 1843.000000  8401.735352  -67375.875000  -58866.812500  10102.757812  -48764.054688  301.357971  299.687744   48.186691  884.393677  -47022.933594  2827.066406
 1844.000000  8581.825195  -67413.796875  -58734.734375  10019.975586  -48714.757812  298.888641  565.631836   48.158726  884.907288  -46974.648438  689.348206
 1845.000000  8748.086914  -67520.593750  -58657.753906  9898.554688  -48759.199219  295.266754  710.981506   48.253277  883.173340  -47015.671875  1958.642700
 1846.000000  8867.371094  -67617.875000  -58664.710938  9878.609375  -48786.101562  294.671783  832.150574   48.117657  885.662537  -47047.476562  1051.330566
 1847.000000  8891.693359  -67728.125000  -58740.078125  9945.010742  -48795.066406  296.652496  892.705261   47.977821  888.243896  -47061.492188  1691.683105
 1848.000000  8890.500000  -67760.531250  -58771.578125  9968.621094  -48802.957031  297.356781  845.257385   48.173065  884.643860  -47062.328125  -1869.318726
 1849.000000  8915.457031  -67844.671875  -58835.394531  10034.082031  -48801.312500  299.309418  828.760742   48.074478  886.458008  -47064.246094   57.302841
 1850.000000  8626.542969  -67571.984375  -58842.246094  10054.498047  -48787.750000  299.918427  491.971222   48.259838  883.053223  -47043.984375  -39.054352
 1851.000000  8819.979492  -67541.437500  -58616.250000  9863.251953  -48753.000000  294.213684  769.375488   48.179939  884.517639  -47012.121094  2637.804443
 1852.000000  8741.169922  -67816.656250  -58977.859375  10147.622070  -48830.238281  302.696259  628.823792   48.030121  887.276672  -47094.773438  2086.705566
 1853.000000  8549.509766  -67373.093750  -58721.113281  9956.138672  -48764.976562  296.984436  436.178131   48.216930  883.839050  -47022.761719  923.412109
 1854.000000  8750.472656  -67296.484375  -58437.519531  9796.734375  -48640.785156  292.229523  828.746277   48.155594  884.964844  -46900.789062  1435.825684
 1855.000000  8874.873047  -67800.265625  -58824.246094  10101.271484  -48722.976562  301.313629  806.679993   48.127815  885.475586  -46983.984375  -390.853546
 1856.000000  8800.923828  -67819.570312  -58927.101562  10175.845703  -48751.257812  303.538147  645.922607   48.308712  882.159851  -47005.726562  1985.821777
 1857.000000  8693.474609  -67358.484375  -58569.218750  9819.909180  -48749.308594  292.920807  709.068909   48.148136  885.101868  -47009.582031  1625.904175
 1858.000000  8822.992188  -67642.968750  -58715.480469  9836.854492  -48878.625000  293.426270  755.836121   48.160538  884.873962  -47138.449219  3706.503906
 1859.000000  8770.697266  -67642.406250  -58780.964844  9955.410156  -48825.554688  296.962708  700.216797   48.380089  880.858398  -47077.445312  -1145.712646
 1860.000000  8598.667969  -67309.750000  -58615.226562  9890.157227  -48725.070312  295.016266  509.569611   48.328949  881.790466  -46978.808594  446.758362
 1861.000000  8713.355469  -67394.023438  -58580.468750  9881.878906  -48698.589844  294.769318  651.326843   48.210194  883.962585  -46956.621094  -811.512512
 1862.000000  8849.919922  -67671.984375  -58727.828125  9990.992188  -48736.835938  298.024078  768.161621   48.253601  883.167358  -46993.296875  596.748047
 1863.000000  8614.884766  -67581.921875  -58871.480469  10142.333984  -48729.148438  302.538513  476.378082   48.202351  884.106384  -46987.460938  -1340.024414
 1864.000000  8614.310547  -67781.953125  -59067.972656  10334.303711  -48733.667969  308.264832  416.826538   48.128345  885.465881  -46994.656250  -568.953613
 1865.000000  8583.052734  -67351.273438  -58659.421875  9877.050781  -48782.371094  294.625305  569.752136   48.147209  885.118958  -47042.675781  1210.945190
 1866.000000  8600.495117  -67386.742188  -58686.816406  9907.364258  -48779.453125  295.529541  490.714752   48.209229  883.980286  -47037.515625  835.464600
 1867.000000  8738.523438  -67756.984375  -58922.062500  10049.226562  -48872.835938  299.761169  581.354797   48.166946  884.756226  -47132.429688  544.274902
 1868.000000  8771.937500  -67601.898438  -58731.589844  10039.849609  -48691.742188  299.481476  697.374329   48.291786  882.469055  -46946.824219  542.334473
 1869.000000  8527.575195  -67406.453125  -58774.746094  10034.214844  -48740.531250  299.313385  384.650391   48.249672  883.239319  -46997.132812  1529.175171
 1870.000000  8738.661133  -67385.343750  -58556.273438  9933.652344  -48622.621094  296.313690  734.384033   48.232567  883.552551  -46879.843750  883.200684
 1871.000000  8880.592773  -67687.843750  -58703.753906  9955.102539  -48748.652344  296.953522  811.297058   48.134789  885.347351  -47009.406250  -2358.081055
 1872.000000  8780.393555  -67813.046875  -58921.937500  10150.413086  -48771.523438  302.779510  627.259033   48.293571  882.436401  -47026.539062  998.927185
 1873.000000  8864.757812  -67533.625000  -58568.101562  9878.285156  -48689.816406  294.662109  882.300354   48.195065  884.240051  -46948.390625  -44.166321
 1874.000000  8772.480469  -67753.414062  -58882.378906  10115.329102  -48767.050781  301.732971  591.668274   48.178822  884.538147  -47026.214844  -2955.754150
 1875.000000  9005.779297  -67899.140625  -58793.937500  10115.396484  -48678.539062  301.734985  913.124207   48.214798  883.878174  -46936.402344  3346.217773
 1876.000000  8791.770508  -67748.140625  -58865.105469  10011.278320  -48853.828125  298.629211  634.443115   48.227390  883.647339  -47111.234375  729.178589
 1877.000000  8765.549805  -67754.742188  -58892.753906  10140.502930  -48752.250000  302.483887  631.446045   48.219593  883.790283  -47009.941406  2413.635254
 1878.000000  8853.307617  -67848.843750  -58893.406250  10174.832031  -48718.574219  303.507904  736.966858   48.164028  884.809875  -46978.273438  1260.661377
 1879.000000  8702.425781  -67663.828125  -58871.785156  10155.783203  -48716.000000  302.939697  575.476624   48.280643  882.672729  -46971.484375  1461.937866
 1880.000000  8720.712891  -67487.031250  -58666.472656  9971.361328  -48695.109375  297.438507  695.749939   48.275463  882.767456  -46950.781250  1324.648560
 1881.000000  8841.843750  -67896.093750  -58949.746094  10140.452148  -48809.292969  302.482361  721.288879   48.137848  885.291077  -47069.937500  1774.083008
 1882.000000  8813.353516  -67734.546875  -58823.203125  9971.791016  -48851.414062  297.451324  734.456848   48.180950  884.499084  -47110.500000  846.206116
 1883.000000  8759.609375  -67567.179688  -58695.730469  9866.222656  -48829.507812  294.302307  769.888367   48.148739  885.090820  -47089.757812  618.783325
 1884.000000  8923.562500  -67624.500000  -58595.199219  9771.864258  -48823.335938  291.487671  894.427185   48.106712  885.864014  -47085.105469  675.526428
 1885.000000  8916.162109  -67690.843750  -58680.199219  9892.462891  -48787.734375  295.085022  845.652527   48.228653  883.624207  -47045.097656  154.487946
 1886.000000  8679.064453  -67606.750000  -58830.675781  10075.099609  -48755.578125  300.532959  525.386292   48.259308  883.062927  -47011.832031  1107.308350
 1887.000000  8674.867188  -67635.296875  -58867.476562  10182.619141  -48684.859375  303.740173  516.462585   48.251209  883.211182  -46941.406250  1871.041382
 1888.000000  8688.769531  -67744.757812  -58961.261719  10138.469727  -48822.792969  302.423248  634.256104   48.063290  886.664368  -47086.128906  -946.001770
 1889.000000  8677.037109  -67602.062500  -58821.152344  10052.947266  -48768.203125  299.872162  565.889160   48.229389  883.610718  -47025.539062  -717.241638
 1890.000000  8619.150391  -67546.546875  -58828.035156  10076.701172  -48751.335938  300.580719  505.088165   48.259449  883.060364  -47007.585938  1728.212158
 1891.000000  8844.343750  -67703.546875  -58756.855469  9991.509766  -48765.343750  298.039520  787.130676   48.224739  883.695923  -47022.847656  192.544586
 1892.000000  8873.091797  -67830.421875  -58856.546875  10164.679688  -48691.867188  303.205078  716.745178   48.240471  883.407776  -46948.804688  2555.632812
 1893.000000  8811.072266  -67743.460938  -58830.750000  10035.408203  -48795.343750  299.348999  706.069031   48.291225  882.479309  -47050.445312  2951.851318
 1894.000000  8950.203125  -67955.437500  -58903.605469  10070.359375  -48833.246094  300.391571  861.641418   48.255390  883.134644  -47089.640625  -1162.011597
 1895.000000  8976.300781  -67651.078125  -58568.976562  9780.430664  -48788.546875  291.743195  1007.852966   48.254395  883.152832  -47044.980469  537.781189
 1896.000000  8690.992188  -67503.093750  -58705.886719  9930.103516  -48775.781250  296.207825  697.882874   48.164040  884.809631  -47035.476562  -235.466507
 1897.000000  8806.626953  -67779.718750  -58872.187500  10171.064453  -48701.125000  303.395538  717.524414   48.175449  884.600098  -46960.410156  612.986023
 1898.000000  8845.336914  -67618.250000  -58669.644531  9835.252930  -48834.390625  293.378510  801.349548   48.114830  885.714600  -47095.867188  -1075.290283
 1899.000000  8643.371094  -67477.500000  -58738.785156  9952.057617  -48786.726562  296.862701  558.481873   48.201050  884.130249  -47045.085938  1054.596313
 1900.000000  8711.384766  -67635.890625  -58826.437500  10176.779297  -48649.656250  303.565979  687.450256   48.112087  885.765076  -46911.230469  1752.646240
 1901.000000  8520.088867  -67287.078125  -58665.675781  9993.285156  -48672.390625  298.092499  483.118561   48.256329  883.117432  -46928.753906  1361.520142
 1902.000000  8815.979492  -67474.968750  -58557.382812  9896.839844  -48660.542969  295.215607  748.502625   48.401897  880.461487  -46911.644531  660.491272
 1903.000000  8642.530273  -67562.515625  -58829.453125  10084.988281  -48744.464844  300.827942  579.232178   48.126781  885.494629  -47005.507812  3460.142090
 1904.000000  8369.619141  -67220.000000  -58745.300781  10099.035156  -48646.265625  301.246948  360.006927   48.070240  886.536194  -46909.351562  -371.559753
 1905.000000  8663.294922  -67469.125000  -58707.082031  10043.289062  -48663.792969  299.584076  615.083801   48.176189  884.586487  -46923.050781  -3568.761475
 1906.000000  8630.164062  -67621.375000  -58884.949219  10198.416992  -48686.531250  304.211426  513.498047   48.205029  884.057251  -46944.746094    2.553184
 1907.000000  8727.117188  -67641.468750  -58815.085938  10122.442383  -48692.644531  301.945160  682.733337   48.161011  884.865295  -46952.453125  -291.469055
 1908.000000  8458.988281  -67226.265625  -58669.585938  9973.471680  -48696.113281  297.501465  451.845947   48.063789  886.655151  -46959.433594  2329.657715
 1909.000000  8883.485352  -67560.218750  -58570.828125  9892.298828  -48678.531250  295.080139  943.253174   48.152100  885.029053  -46938.660156   44.210926
 1910.000000  8691.066406  -67425.078125  -58631.500000  10005.280273  -48626.218750  298.450287  708.966858   48.156097  884.955566  -46886.203125  2352.136475
 1911.000000  8908.743164  -67621.031250  -58614.035156  10025.842773  -48588.191406  299.063660  910.432922   48.258709  883.073914  -46844.468750  2561.280762
 1912.000000  8670.328125  -67494.460938  -58721.675781  9950.637695  -48771.039062  296.820343  521.133179   48.291237  882.479065  -47026.140625  885.743896
 1913.000000  8702.379883  -67686.515625  -58882.078125  10239.500000  -48642.578125  305.436890  580.991882   48.195469  884.232605  -46901.140625  -1179.097412
 1914.000000  8664.376953  -67576.414062  -58810.289062  10064.475586  -48745.812500  300.216034  561.343262   48.210537  883.956299  -47003.828125  1121.663696
 1915.000000  8779.134766  -67686.296875  -58801.960938  10008.900391  -48793.062500  298.558289  698.822327   48.078552  886.382874  -47055.847656  1265.901978
 1916.000000  8627.710938  -67755.093750  -59037.734375  10266.548828  -48771.187500  306.243744  444.039673   48.089668  886.177979  -47033.570312  -1086.771851
 1917.000000  8793.564453  -67503.562500  -58618.820312  9987.675781  -48631.144531  297.925171  779.437561   48.279408  882.695312  -46886.671875  456.670959
 1918.000000  8582.732422  -67537.921875  -58862.527344  10212.165039  -48650.363281  304.621521  431.713135   48.200226  884.145386  -46908.753906  1695.666748
 1919.000000  8760.017578  -67705.609375  -58834.367188  10099.223633  -48735.144531  301.252563  613.814209   48.258427  883.079041  -46991.429688  372.996613
 1920.000000  8682.453125  -67335.062500  -58535.953125  9788.882812  -48747.070312  291.995300  770.067200   48.153236  885.008118  -47007.156250  642.807556
 1921.000000  8621.552734  -67225.156250  -58498.468750  9944.392578  -48554.078125  296.634064  622.976257   48.181767  884.484070  -46813.132812  -376.237488
 1922.000000  8691.931641  -67379.046875  -58572.429688  10092.745117  -48479.683594  301.059296  688.208801   48.321690  881.922913  -46733.683594  -100.023232
 1923.000000  8615.210938  -67423.382812  -58708.171875  10147.682617  -48560.488281  302.698059  601.426392   48.132355  885.392090  -46821.332031  1605.762329
 1924.000000  8756.187500  -67418.000000  -58554.894531  9919.695312  -48635.199219  295.897369  873.365967   48.157280  884.933838  -46895.140625  1091.571167
 1925.000000  8750.164062  -67711.484375  -58862.050781  10171.442383  -48690.609375  303.406799  589.615723   48.292156  882.462280  -46945.675781  1329.614624
 1926.000000  8763.595703  -67630.593750  -58778.042969  10095.948242  -48682.093750  301.154846  712.363953   48.089996  886.171936  -46944.464844  479.314301
 1927.000000  8745.025391  -67502.984375  -58654.570312  10026.949219  -48627.621094  299.096649  757.743164   48.080631  886.344543  -46890.332031  1187.793335
 1928.000000  8768.248047  -67497.296875  -58636.367188  9977.267578  -48659.101562  297.614685  782.289856   48.191170  884.311523  -46917.820312  2427.821045
 1929.000000  8712.989258  -67820.625000  -59012.523438  10434.386719  -48578.136719  311.250244  647.638428   47.899403  889.698059  -46847.394531  2901.659912
 1930.000000  8588.329102  -67502.953125  -58814.265625  10102.236328  -48712.031250  301.342438  576.727905   48.120148  885.616699  -46973.312500  1718.935547
 1931.000000  8624.857422  -67528.046875  -58802.468750  10115.330078  -48687.140625  301.733002  604.947571   48.091209  886.149597  -46949.468750  -656.100342
 1932.000000  8650.443359  -67313.000000  -58555.355469  9865.046875  -48690.308594  294.267242  654.588440   48.277172  882.736206  -46945.917969  -2668.255127
 1933.000000  8413.976562  -67045.281250  -58530.292969  9984.453125  -48545.839844  297.829041  373.709564   48.289879  882.503906  -46800.988281  1325.889282
 1934.000000  8434.887695  -67294.789062  -58760.230469  10137.489258  -48622.742188  302.393982  389.415863   48.095787  886.065247  -46884.906250  771.502686
 1935.000000  8561.934570  -67348.625000  -58692.050781  10049.146484  -48642.906250  299.758820  512.859192   48.297153  882.370972  -46897.792969  2112.285400
 1936.000000  8688.751953  -67578.968750  -58788.722656  10103.071289  -48685.652344  301.367340  579.488586   48.193039  884.277222  -46944.300781  2559.147705
 1937.000000  8506.527344  -67311.109375  -58697.976562  9958.035156  -48739.941406  297.041016  453.725342   48.247047  883.287354  -46996.640625  3181.877930
 1938.000000  8693.106445  -67468.781250  -58677.601562  10058.693359  -48618.906250  300.043579  693.661682   48.151695  885.036499  -46879.050781  -3467.796143
 1939.000000  8767.503906  -67759.320312  -58894.566406  10236.605469  -48657.960938  305.350555  648.362488   48.166527  884.763977  -46917.566406  526.050720
 1940.000000  8663.050781  -67542.500000  -58785.585938  9999.312500  -48786.273438  298.272278  587.270020   48.156700  884.944519  -47046.234375  3772.686523
 1941.000000  8546.618164  -67486.796875  -58839.121094  10107.087891  -48732.031250  301.487152  506.491211   48.211834  883.932495  -46990.000000  771.782043
 1942.000000  8529.699219  -67289.687500  -58658.824219  9959.474609  -48699.351562  297.083954  449.013092   48.286236  882.570496  -46954.632812  830.711182
 1943.000000  8854.210938  -67773.843750  -58822.843750  10111.698242  -48711.144531  301.624664  728.030579   48.187099  884.386230  -46970.007812   -5.559715
 1944.000000  8635.785156  -67511.039062  -58774.828125  10098.416016  -48676.414062  301.228455  579.776917   48.237316  883.465515  -46933.464844  2410.487305
 1945.000000  8473.935547  -67140.078125  -58558.558594  9950.916016  -48607.640625  296.828644  468.251373   48.286873  882.558838  -46862.898438  2171.670410
 1946.000000  8505.509766  -67324.312500  -58712.183594  10193.771484  -48518.414062  304.072845  528.356628   48.113991  885.730042  -46779.917969  539.616638
 1947.000000  8690.470703  -67588.781250  -58797.726562  10169.410156  -48628.316406  303.346161  602.139343   48.272526  882.821167  -46884.093750  -1033.209351
 1948.000000  8664.984375  -67535.593750  -58767.894531  10081.599609  -48686.296875  300.726837  554.211121   48.196278  884.217773  -46944.828125  2520.067871
 1949.000000  8583.001953  -67491.289062  -58814.785156  10158.948242  -48655.835938  303.034088  437.599091   48.327248  881.821533  -46909.636719  -1369.612549
 1950.000000  8813.974609  -67512.796875  -58595.226562  9860.296875  -48734.929688  294.125549  800.255188   48.228588  883.625427  -46992.292969  1715.140991
 1951.000000  8805.496094  -67333.750000  -58409.519531  9751.982422  -48657.539062  290.894592  865.635071   48.284557  882.601135  -46912.882812   72.040062
 1952.000000  8955.051758  -67663.039062  -58610.320312  9777.327148  -48832.992188  291.650604  941.914734   48.248348  883.263550  -47089.644531  1707.769165
 1953.000000  8580.772461  -67346.250000  -58672.562500  10046.462891  -48626.101562  299.678741  627.626770   48.069359  886.552429  -46889.218750  -1322.817871
 1954.000000  8630.419922  -67443.937500  -58700.714844  10062.023438  -48638.691406  300.142914  591.996155   48.308044  882.172058  -46893.183594  -320.962067
 1955.000000  8556.263672  -67292.687500  -58636.507812  9966.898438  -48669.609375  297.305389  529.602295   48.336758  881.648010  -46923.066406  -1025.193359
 1956.000000  8606.996094  -67357.750000  -58647.347656  9906.236328  -48741.109375  295.495880  643.413269   48.208897  883.986328  -46999.187500  1262.750244
 1957.000000  8718.166992  -67739.375000  -58928.105469  10116.554688  -48811.550781  301.769531  573.333679   48.167393  884.748047  -47071.125000  -2719.084961
 1958.000000  8834.958984  -67582.484375  -58654.015625  9939.432617  -48714.582031  296.486115  784.172546   48.195793  884.226685  -46973.132812  701.668823
 1959.000000  8732.712891  -67566.843750  -58739.531250  10059.054688  -48680.476562  300.054352  736.407654   48.180317  884.510681  -46939.585938   43.481098
 1960.000000  8693.797852  -67596.921875  -58806.238281  10054.295898  -48751.941406  299.912384  595.831787   48.141262  885.228271  -47012.460938  558.074341
 1961.000000  8785.373047  -67728.937500  -58844.808594  10081.070312  -48763.738281  300.711060  709.072571   48.092247  886.130493  -47026.031250   21.236099
 1962.000000  8704.364258  -67746.195312  -58947.226562  10233.194336  -48714.031250  305.248810  503.440277   48.266182  882.937195  -46970.039062  2933.005615
 1963.000000  8512.434570  -67117.742188  -58496.195312  9915.213867  -48580.980469  295.763672  567.150818   48.127804  885.475830  -46841.988281  428.147736
 1964.000000  8763.628906  -67672.140625  -58810.406250  10116.384766  -48694.023438  301.764465  686.427246   48.119598  885.626831  -46955.328125  970.434814
 1965.000000  8664.974609  -67433.250000  -58677.144531  9988.279297  -48688.867188  297.943176  686.085938   48.091557  886.143188  -46951.183594  1238.908813
 1966.000000  8573.381836  -67399.140625  -58714.156250  9942.083008  -48772.074219  296.565155  525.517517   48.220711  883.769775  -47029.722656  2049.562012
 1967.000000  8210.701172  -67119.031250  -58806.449219  10138.646484  -48667.804688  302.428528  124.302773   48.247673  883.275879  -46924.480469  2754.134766
 1968.000000  8587.551758  -67468.664062  -58779.398438  10038.828125  -48740.570312  299.450989  528.490051   48.037624  887.138062  -47004.835938  -1335.978516
 1969.000000  8764.212891  -67751.281250  -58877.246094  10178.664062  -48698.582031  303.622223  615.874451   48.244274  883.338135  -46955.378906  1953.008301
 1970.000000  8697.327148  -67474.437500  -58685.660156  10008.370117  -48677.289062  298.542450  704.041016   48.048183  886.943115  -46941.171875  295.998169
 1971.000000  8683.433594  -67492.656250  -58707.832031  10110.712891  -48597.117188  301.595276  562.318359   48.203476  884.085754  -46855.390625  -298.164398
 1972.000000  8536.042969  -67380.984375  -58751.281250  10182.409180  -48568.871094  303.733917  426.518402   48.263817  882.980469  -46824.964844  1510.230713
 1973.000000  8665.233398  -67382.296875  -58611.980469  10015.344727  -48596.636719  298.750519  603.137268   48.334881  881.682251  -46850.160156  1737.161011
 1974.000000  8673.547852  -67653.687500  -58878.921875  10235.814453  -48643.109375  305.326965  535.098938   48.176533  884.580200  -46902.355469  941.585327
 1975.000000  8557.251953  -67467.609375  -58818.843750  10088.695312  -48730.148438  300.938507  405.084473   48.241825  883.382935  -46987.035156  -1819.114258
 1976.000000  8480.968750  -67239.531250  -58657.121094  10079.201172  -48577.921875  300.655304  411.628143   48.252728  883.183350  -46834.414062  5196.345215
 1977.000000  8463.619141  -67226.929688  -58659.785156  10102.968750  -48556.816406  301.364288  379.139801   48.325142  881.859924  -46810.691406  189.841583
 1978.000000  8700.680664  -67350.554688  -58545.460938  9802.462891  -48743.000000  292.400391  775.058044   48.047058  886.963928  -47006.925781  -1193.711670
 1979.000000  8485.214844  -67381.460938  -58796.515625  10174.883789  -48621.632812  303.509460  380.139893   48.177391  884.564453  -46880.847656  -377.305664
 1980.000000  8484.793945  -67449.781250  -58864.343750  10245.222656  -48619.121094  305.607605  387.743927   48.084435  886.274475  -46881.695312  1324.871704
 1981.000000  8803.285156  -67647.875000  -58746.671875  10065.670898  -48681.000000  300.251709  749.565613   48.216259  883.851379  -46938.808594  -1388.528931
 1982.000000  8533.426758  -67350.734375  -58718.988281  9963.937500  -48755.050781  297.217072  438.201416   48.219643  883.789368  -47012.738281  -1223.677368
 1983.000000  8525.544922  -67544.046875  -58931.039062  10244.935547  -48686.101562  305.599030  351.252686   48.194313  884.253845  -46944.703125  1482.568726
 1984.000000  8615.745117  -67469.101562  -58753.113281  10127.244141  -48625.867188  302.088379  589.039001   48.075687  886.435730  -46888.757812  1413.348145
 1985.000000  8693.262695  -67428.468750  -58632.800781  9933.805664  -48698.996094  296.318268  600.651428   48.194736  884.246094  -46957.585938  2102.726562
 1986.000000  8745.857422  -67456.257812  -58615.109375  9986.892578  -48628.218750  297.901794  733.313965   48.063263  886.664856  -46891.558594  1797.555542
 1987.000000  8557.166992  -67251.218750  -58591.871094  9950.367188  -48641.503906  296.812286  539.758362   48.264217  882.973145  -46897.582031  -65.032372
 1988.000000  8314.971680  -67043.273438  -58614.296875  10032.069336  -48582.226562  299.249390  232.177292   48.239487  883.425781  -46839.199219  331.298767
 1989.000000  8659.177734  -67490.265625  -58728.089844  10080.250977  -48647.839844  300.686615  612.353516   48.248512  883.260498  -46904.484375  592.385071
 1990.000000  8660.582031  -67464.218750  -58698.179688  10094.257812  -48603.921875  301.104431  614.623108   48.260197  883.046692  -46860.144531  -1016.303650
 1991.000000  8697.575195  -67439.109375  -58650.328125  9961.703125  -48688.625000  297.150421  672.348572   48.109219  885.817871  -46950.304688  3914.226318
 1992.000000  8669.411133  -67530.234375  -58755.648438  10125.144531  -48630.503906  302.025757  609.941895   48.109230  885.817688  -46892.179688  -539.865356
 1993.000000  8597.439453  -67509.625000  -58811.058594  10190.747070  -48620.312500  303.982635  484.477692   48.297127  882.371460  -46875.199219  1505.735474
 1994.000000  8677.133789  -67560.148438  -58787.160156  10037.414062  -48749.746094  299.408813  678.213623   48.000847  887.817810  -47015.339844  3038.427979
 1995.000000  8697.486328  -67573.421875  -58777.667969  10200.790039  -48576.878906  304.282196  669.635803   48.185898  884.408264  -46835.785156  876.077393
 1996.000000  8603.217773  -67408.046875  -58711.996094  10058.432617  -48653.562500  300.035797  531.931152   48.168850  884.721252  -46913.085938  1548.142578
 1997.000000  8466.492188  -67489.921875  -58918.382812  10283.763672  -48634.617188  306.757263  326.567627   48.163853  884.813049  -46894.320312  1824.968018
 1998.000000  8506.785156  -67219.234375  -58599.515625  9861.402344  -48738.113281  294.158508  607.349792   47.987499  888.064758  -47004.187500  3119.901611
 1999.000000  8579.550781  -67425.539062  -58756.199219  10134.824219  -48621.375000  302.314484  527.178955   48.144329  885.171875  -46881.785156  296.074341
 2000.000000  8661.675781  -67564.875000  -58798.722656  10199.597656  -48599.125000  304.246643  531.002625   48.132526  885.388916  -46859.960938  -623.319031
 2001.000000  8571.488281  -67269.062500  -58591.476562  10000.173828  -48591.304688  298.297974  535.888916   48.273880  882.796387  -46847.031250  660.249268
 2002.000000  8713.743164  -67680.265625  -58872.144531  10162.771484  -48709.375000  303.148132  630.507874   48.077240  886.407104  -46972.207031  1413.452637
 2003.000000  8722.451172  -67590.585938  -58759.925781  10126.866211  -48633.058594  302.077118  663.654236   48.170799  884.685486  -46892.511719  -1847.868286
 2004.000000  8743.335938  -67469.554688  -58630.457031  10019.247070  -48611.210938  298.866913  737.142029   48.085846  886.248474  -46873.734375  817.986572
 2005.000000  8704.953125  -67597.984375  -58791.343750  10047.539062  -48743.804688  299.710846  625.853882   48.198200  884.182495  -47002.265625  251.994919
 2006.000000  8655.574219  -67685.156250  -58940.570312  10213.795898  -48726.773438  304.670166  534.785461   48.142937  885.197510  -46987.234375  -1345.753784
 2007.000000  8766.800781  -67535.375000  -58659.945312  9944.811523  -48715.132812  296.646545  723.835632   48.239616  883.423401  -46972.097656  1787.441162
 2008.000000  8586.722656  -67354.132812  -58675.332031  9902.719727  -48772.613281  295.390991  643.707153   48.024158  887.386841  -47037.363281  2371.792725
 2009.000000  8709.757812  -67658.671875  -58862.222656  10160.450195  -48701.773438  303.078888  499.952148   48.316242  882.022339  -46955.972656  -1893.139893
 2010.000000  8702.283203  -67505.625000  -58712.718750  9987.056641  -48725.664062  297.906708  690.774109   48.078537  886.383179  -46988.449219  1929.447266
 2011.000000  8784.021484  -67549.132812  -58667.378906  9905.436523  -48761.941406  295.472015  747.063232   48.144413  885.170349  -47022.347656  -35.580372
 2012.000000  8498.382812  -67275.929688  -58671.992188  10187.229492  -48484.761719  303.877716  419.003998   48.254002  883.160034  -46741.207031  1588.677612
 2013.000000  8500.227539  -67370.328125  -58762.527344  10143.789062  -48618.738281  302.581909  474.526215   48.064480  886.642395  -46882.031250  2741.087158
 2014.000000  8656.923828  -67432.093750  -58671.492188  9955.625000  -48715.867188  296.969116  627.445129   48.233997  883.526306  -46973.035156  -1034.438110
 2015.000000  8531.287109  -67518.296875  -58894.867188  10211.054688  -48683.812500  304.588409  366.258392   48.269329  882.879639  -46939.707031  -816.128601
 2016.000000  8675.332031  -67597.968750  -58821.472656  10069.251953  -48752.218750  300.358521  605.355347   48.147312  885.117065  -47012.519531  -1267.437866
 2017.000000  8657.191406  -67596.000000  -58835.250000  10207.373047  -48627.875000  304.478577  548.304626   48.218674  883.807129  -46885.597656  922.643738
 2018.000000  8554.437500  -67208.718750  -58548.812500  9922.732422  -48626.078125  295.987946  638.013916   48.098396  886.017212  -46888.148438  729.093872
 2019.000000  8676.568359  -67483.695312  -58706.296875  9911.287109  -48795.007812  295.646545  609.850525   48.259735  883.055115  -47051.246094  1804.494873
 2020.000000  8728.453125  -67451.765625  -58616.113281  9901.767578  -48714.343750  295.362579  686.974792   48.181690  884.485474  -46973.402344  1338.805542
 2021.000000  8638.419922  -67601.359375  -58879.269531  10214.179688  -48665.089844  304.681610  609.840332   48.070724  886.527222  -46928.160156  2480.451172
 2022.000000  8530.479492  -67372.593750  -58739.886719  10081.883789  -48658.003906  300.735321  460.811401   48.201515  884.121704  -46916.347656  965.503418
 2023.000000  8623.559570  -67248.437500  -58525.851562  9898.360352  -48627.492188  295.260956  700.311096   48.172504  884.654175  -46886.882812  317.881348
 2024.000000  8667.116211  -67470.640625  -58716.113281  10000.149414  -48715.964844  298.297241  591.539734   48.199791  884.153320  -46974.371094  -1621.995850
 2025.000000  8512.737305  -67346.265625  -58731.710938  10088.235352  -48643.476562  300.924774  461.099609   48.296024  882.391602  -46898.406250  1739.217163
 2026.000000  8623.855469  -67474.359375  -58752.039062  10132.440430  -48619.597656  302.243378  469.303131   48.356781  881.282959  -46872.332031  -1680.673828
 2027.000000  8612.097656  -67370.156250  -58658.253906  10009.273438  -48648.980469  298.569397  525.844543   48.416653  880.193176  -46899.550781  1222.482178
 2028.000000  8578.447266  -67615.023438  -58938.824219  10383.850586  -48554.972656  309.742767  437.982452   48.225319  883.685303  -46812.457031  1453.439453
 2029.000000  8660.479492  -67550.890625  -58797.957031  10048.467773  -48749.488281  299.738556  637.445251   48.156155  884.954529  -47009.468750  -289.714569
 2030.000000  8558.855469  -67335.726562  -58673.453125  10033.394531  -48640.058594  299.288910  533.888611   48.161835  884.850159  -46899.835938  2069.173340
 2031.000000  8775.898438  -67671.421875  -58796.378906  10101.990234  -48694.390625  301.335083  660.904419   48.262428  883.005859  -46950.531250  -476.285858
 2032.000000  8484.550781  -67494.835938  -58916.613281  10181.527344  -48735.085938  303.707611  302.299530   48.283886  882.613464  -46990.453125  2542.387695
 2033.000000  8776.708984  -67719.125000  -58849.093750  10078.947266  -48770.148438  300.647736  718.238464   48.043560  887.028503  -47034.199219  1681.463379
 2034.000000  8803.623047  -67868.531250  -58967.671875  10261.212891  -48706.460938  306.084595  683.353821   48.166927  884.756592  -46966.054688  577.811890
 2035.000000  8612.617188  -67547.750000  -58829.046875  10010.260742  -48818.785156  298.598846  474.083496   48.158852  884.904968  -47078.667969  634.602783
 2036.000000  8635.603516  -67521.609375  -58782.453125  10118.353516  -48664.101562  301.823181  553.866455   48.160328  884.877808  -46923.933594  2990.117676
 2037.000000  9005.517578  -67873.812500  -58772.781250  10030.769531  -48742.011719  299.210632  958.737976   48.047569  886.954468  -47005.917969  -1238.944580
 2038.000000  8779.671875  -67534.812500  -58643.972656  9984.716797  -48659.257812  297.836945  689.162170   48.271946  882.831726  -46915.054688  545.973083
 2039.000000  8628.935547  -67531.437500  -58807.742188  10133.832031  -48673.910156  302.284912  545.030945   48.132889  885.382263  -46934.734375  -887.177979
 2040.000000  8590.206055  -67471.640625  -58782.929688  10053.064453  -48729.867188  299.875671  491.932373   48.263081  882.993896  -46985.984375  -802.544006
 2041.000000  8635.390625  -67504.375000  -58778.660156  10079.783203  -48698.875000  300.672668  542.382263   48.253231  883.174133  -46955.347656  -1016.370056
 2042.000000  8467.087891  -67422.843750  -58861.296875  10083.467773  -48777.828125  300.782562  252.081360   48.265205  882.955017  -47033.871094  185.171021
 2043.000000  8811.494141  -67624.781250  -58706.761719  10054.175781  -48652.585938  299.908813  733.054688   48.131996  885.398682  -46913.441406  -157.428787
 2044.000000  8695.359375  -67227.320312  -58427.500000  9807.807617  -48619.691406  292.559814  765.547852   48.124992  885.527527  -46880.800781  262.712830
 2045.000000  8782.644531  -67523.296875  -58641.832031  9968.820312  -48673.011719  297.362732  766.466492   48.239655  883.422729  -46929.976562  462.571228
 2046.000000  8844.964844  -67750.164062  -58806.121094  9969.778320  -48836.343750  297.391296  814.032410   48.114292  885.724487  -47097.839844  2192.689453
 2047.000000  8256.978516  -67209.296875  -58845.996094  10113.683594  -48732.312500  301.683899  117.123497   48.133976  885.362244  -46993.097656  1542.768188
 2048.000000  8699.767578  -67428.437500  -58630.371094  9956.320312  -48674.050781  296.989868  664.806274   48.230995  883.581299  -46931.328125  1361.151978
 2049.000000  8710.445312  -67549.500000  -58731.964844  10012.424805  -48719.539062  298.663422  624.752930   48.197983  884.186523  -46978.011719  744.385315
 2050.000000  8671.634766  -67587.328125  -58809.839844  10175.501953  -48634.335938  303.527893  581.699402   48.151497  885.040100  -46894.484375  1093.918823
 2051.000000  8694.134766  -67601.968750  -58801.433594  10090.036133  -48711.398438  300.978516  595.821350   48.098522  886.014893  -46973.464844   62.974136
 2052.000000  8642.262695  -67386.015625  -58640.875000  9993.615234  -48647.257812  298.102325  632.518738   48.225067  883.689941  -46904.750000  -1766.577148
 2053.000000  8658.902344  -67385.734375  -58628.515625  9954.642578  -48673.875000  296.939819  639.447815   48.165291  884.786621  -46933.527344  1224.299683
 2054.000000  8590.390625  -67479.578125  -58782.777344  10084.578125  -48698.199219  300.815704  396.814362   48.365513  881.123840  -46950.617188  3021.436768
 2055.000000  8647.599609  -67567.796875  -58824.929688  10194.035156  -48630.894531  304.080719  517.645081   48.165024  884.791565  -46890.554688  -741.658142
 2056.000000  8567.995117  -67605.140625  -58945.070312  10245.367188  -48699.703125  305.611908  478.400787   48.123055  885.563232  -46960.882812  1391.957153
 2057.000000  8885.488281  -67717.265625  -58734.359375  10026.802734  -48707.554688  299.092285  834.744202   48.179306  884.529297  -46966.699219   -1.935535
 2058.000000  8667.763672  -67624.281250  -58860.050781  10198.267578  -48661.781250  304.206970  574.242676   48.188026  884.369202  -46920.613281  -846.000183
 2059.000000  8681.123047  -67492.125000  -58701.273438  9936.430664  -48764.843750  296.396545  631.840698   48.214931  883.875671  -47022.703125  366.109467
 2060.000000  8593.292969  -67502.359375  -58802.152344  10000.051758  -48802.101562  298.294342  536.258301   48.162552  884.836975  -47061.851562  1479.188843
 2061.000000  8669.283203  -67516.125000  -58740.933594  9982.546875  -48758.386719  297.772186  600.531189   48.178406  884.545776  -47017.566406  960.376770
 2062.000000  8720.761719  -67620.625000  -58807.363281  10200.303711  -48607.058594  304.267700  591.768982   48.304394  882.238708  -46861.683594  1726.379028
 2063.000000  9052.271484  -67806.265625  -58638.226562  9839.044922  -48799.179688  293.491608  1092.641235   48.131351  885.410522  -47060.058594  414.656647
 2064.000000  8561.560547  -67632.234375  -58980.871094  10219.554688  -48761.316406  304.841949  403.998566   48.252918  883.179871  -47017.800781  1724.876099
 2065.000000  8620.766602  -67483.718750  -58763.980469  10026.322266  -48737.656250  299.077972  577.781433   48.080158  886.353271  -47000.382812  1085.223145
 2066.000000  8648.326172  -67516.593750  -58769.796875  10057.839844  -48711.957031  300.018097  557.153381   48.183365  884.454773  -46970.957031  1492.778687
 2067.000000  8755.462891  -67482.640625  -58628.898438  9969.957031  -48658.941406  297.396637  834.794983   48.020725  887.450256  -46923.816406  -995.021362
 2068.000000  8649.765625  -67416.804688  -58665.410156  9979.630859  -48685.781250  297.685181  620.849548   48.231163  883.578247  -46943.054688  1933.653198
 2069.000000  8530.612305  -67291.960938  -58661.394531  10067.285156  -48594.109375  300.299866  492.001343   48.184502  884.433899  -46853.066406  -468.191132
 2070.000000  8705.782227  -67363.468750  -58562.046875  10039.154297  -48522.890625  299.460724  600.306458   48.267036  882.921570  -46778.867188   91.185760
 2071.000000  8734.232422  -67640.179688  -58809.671875  10288.111328  -48521.562500  306.886932  643.917908   48.204376  884.069214  -46779.800781  635.430176
 2072.000000  8556.605469  -67330.578125  -58671.464844  10135.158203  -48536.304688  302.324463  491.954102   48.224663  883.697327  -46793.812500  2269.927246
 2073.000000  8634.318359  -67751.648438  -59014.738281  10235.857422  -48778.882812  305.328247  488.099854   48.160206  884.880066  -47038.718750  1680.102051
 2074.000000  8841.531250  -67569.578125  -58628.250000  9926.380859  -48701.867188  296.096771  840.283447   48.147472  885.114075  -46962.164062  1342.053955
 2075.000000  8740.339844  -67566.515625  -58726.371094  10107.138672  -48619.234375  301.488647  731.454407   48.197823  884.189453  -46877.710938  866.582458
 2076.000000  8843.544922  -67728.421875  -58790.773438  10048.115234  -48742.656250  299.728027  748.365234   48.147774  885.108582  -47002.941406  927.279419
 2077.000000  8719.183594  -67735.531250  -58916.019531  10116.405273  -48799.613281  301.765076  587.425049   48.263897  882.979004  -47055.703125  -1156.639404
 2078.000000  8743.563477  -67550.312500  -58712.695312  10037.974609  -48674.718750  299.425537  632.521545   48.279987  882.684692  -46930.226562  3399.447754
 2079.000000  8655.337891  -67761.218750  -59010.660156  10253.928711  -48756.730469  305.867310  489.756805   48.275970  882.758179  -47012.382812  1458.174927
 2080.000000  8552.310547  -67495.570312  -58857.992188  10271.861328  -48586.132812  306.402222  481.962494   48.093105  886.114685  -46848.394531  1747.212646
 2081.000000  8694.166016  -67603.078125  -58808.902344  10103.338867  -48705.562500  301.375305  588.286011   48.055168  886.814209  -46969.195312  -1300.952026
 2082.000000  8761.556641  -67408.257812  -58533.472656  9838.972656  -48694.500000  293.489471  771.601135   48.098606  886.013306  -46956.562500  -1863.614868
 2083.000000  8811.258789  -67562.421875  -58648.507812  9927.630859  -48720.875000  296.134064  831.448059   48.100422  885.979858  -46982.871094  1657.811523
 2084.000000  8777.256836  -67644.875000  -58770.921875  10076.589844  -48694.332031  300.577393  847.009094   47.934532  889.046021  -46962.320312  3373.595703
 2085.000000  8570.755859  -67494.632812  -58823.128906  10076.750977  -48746.378906  300.582214  529.416565   48.143768  885.182190  -47006.808594  1060.823120
 2086.000000  8589.349609  -67627.546875  -58940.636719  10242.398438  -48698.238281  305.523346  458.575348   48.293873  882.430908  -46953.246094  665.147949
 2087.000000  8741.900391  -67550.867188  -58695.625000  10046.044922  -48649.578125  299.666260  652.082764   48.266762  882.926575  -46905.562500  -176.856171
 2088.000000  8604.046875  -67324.562500  -58621.742188  9918.880859  -48702.859375  295.873077  575.358337   48.099113  886.003967  -46964.902344  1605.818237
 2089.000000  8668.898438  -67662.742188  -58901.441406  10261.769531  -48639.671875  306.101196  617.870056   48.036045  887.167236  -46903.992188  1288.888550
 2090.000000  8639.789062  -67402.687500  -58652.371094  10030.359375  -48622.011719  299.198395  610.965027   48.189156  884.348450  -46880.800781  -624.667358
 2091.000000  8702.357422  -67390.062500  -58591.632812  9984.234375  -48607.398438  297.822510  715.653809   48.295334  882.404236  -46862.351562  253.435684
 2092.000000  8897.531250  -68050.640625  -59051.363281  10275.637695  -48775.726562  306.514862  695.681946   48.238785  883.438660  -47032.722656  2864.139404
 2093.000000  8790.136719  -67640.046875  -58736.078125  10027.370117  -48708.707031  299.109222  725.886475   48.170822  884.685059  -46968.160156  2015.223755
 2094.000000  8557.796875  -67232.453125  -58572.562500  10032.052734  -48540.507812  299.248901  556.403381   48.224106  883.707520  -46798.035156  2697.918701
 2095.000000  8611.685547  -67531.890625  -58818.144531  10104.378906  -48713.765625  301.406342  503.107758   48.157650  884.927063  -46973.695312  1942.877441
 2096.000000  8561.083984  -67564.390625  -58897.484375  10122.070312  -48775.414062  301.934052  380.773773   48.206528  884.029785  -47033.574219  -988.274536
 2097.000000  8552.664062  -67687.812500  -59031.968750  10321.752930  -48710.214844  307.890442  394.495514   48.125465  885.518860  -46971.304688  2695.684814
 2098.000000  8625.302734  -67376.429688  -58643.160156  9940.349609  -48702.812500  296.513458  571.469971   48.181816  884.483215  -46961.867188  3271.960693
 2099.000000  8495.073242  -67334.500000  -58738.777344  10045.528320  -48693.250000  299.650879  425.644989   48.062901  886.671570  -46956.601562  1694.302490
 2100.000000  8719.400391  -67372.843750  -58556.566406  9784.029297  -48772.539062  291.850525  744.330078   48.138691  885.275574  -47033.152344  2006.019287
 2101.000000  8705.513672  -67549.335938  -58740.531250  10066.381836  -48674.148438  300.272919  683.109070   48.156738  884.943787  -46934.109375  -513.983765
 2102.000000  8565.871094  -67578.343750  -58915.625000  10195.095703  -48720.531250  304.112366  371.731689   48.354084  881.332092  -46973.363281  1169.903931
 2103.000000  8746.955078  -67642.703125  -58793.832031  10161.775391  -48632.054688  303.118439  630.461853   48.165451  884.783691  -46891.699219  1158.138916
 2104.000000  8685.126953  -67605.046875  -58816.167969  10047.458984  -48768.710938  299.708466  546.648987   48.229759  883.603943  -47026.035156  891.841187
 2105.000000  8722.016602  -67427.164062  -58599.015625  9910.445312  -48688.570312  295.621429  749.585999   48.177837  884.556213  -46947.769531  3546.061035
 2106.000000  8872.609375  -67624.585938  -58655.730469  9987.091797  -48668.640625  297.907745  863.991394   48.226139  883.670288  -46926.093750  2259.333740
 2107.000000  8610.712891  -67474.484375  -58756.320312  10049.738281  -48706.582031  299.776459  492.905243   48.258492  883.077881  -46962.867188   -0.567090
 2108.000000  8577.107422  -67489.093750  -58810.105469  10154.670898  -48655.433594  302.906494  509.091064   48.086609  886.234375  -46917.929688  2076.797607
 2109.000000  8445.869141  -67262.312500  -58706.050781  9922.386719  -48783.664062  295.977631  521.734497   47.940617  888.933228  -47051.433594  2242.813232
 2110.000000  8745.224609  -67615.195312  -58773.363281  10094.146484  -48679.218750  301.101105  657.040955   48.050339  886.903320  -46943.023438  2424.782715
 2111.000000  8673.693359  -67614.125000  -58839.808594  10162.640625  -48677.167969  303.144226  540.458191   48.248726  883.256592  -46933.804688  2375.921631
 2112.000000  8619.011719  -67424.140625  -58697.300781  10049.792969  -48647.507812  299.778076  576.481140   48.305580  882.217041  -46902.089844  -1432.202026
 2113.000000  8525.433594  -67327.609375  -58701.960938  10061.000977  -48640.960938  300.112396  422.346069   48.308292  882.167542  -46895.445312  377.520477
 2114.000000  8562.113281  -67356.773438  -58685.437500  10120.142578  -48565.296875  301.876556  487.917969   48.212337  883.923279  -46823.250000  737.097595
 2115.000000  8535.306641  -67350.375000  -58716.777344  10023.353516  -48693.421875  298.989410  443.877075   48.245380  883.317871  -46950.179688   -6.802464
 2116.000000  8722.469727  -67390.765625  -58566.675781  9920.525391  -48646.148438  295.922119  755.116516   48.104763  885.899963  -46907.988281  809.680908
 2117.000000  8498.580078  -67236.375000  -58630.605469  9942.294922  -48688.312500  296.571472  434.857635   48.180035  884.515869  -46947.433594   89.562737
 2118.000000  8809.246094  -67649.500000  -58734.101562  10035.927734  -48698.171875  299.364471  741.950134   48.188206  884.365906  -46956.996094  995.526489
 2119.000000  8627.182617  -67365.203125  -58637.925781  10013.385742  -48624.539062  298.692078  644.815186   48.178631  884.541687  -46883.710938  2845.409912
 2120.000000  8516.241211  -67416.164062  -58802.753906  10056.279297  -48746.476562  299.971558  441.181915   48.220730  883.769409  -47004.125000  -326.641144
 2121.000000  8381.567383  -67151.718750  -58666.382812  9986.500000  -48679.882812  297.890106  256.711884   48.233028  883.544067  -46937.085938  1452.865845
 2122.000000  8704.971680  -67462.765625  -58648.820312  9989.121094  -48659.699219  297.968292  633.807190   48.155682  884.963196  -46919.699219  1003.517578
 2123.000000  8702.210938  -67585.390625  -58787.699219  10144.058594  -48643.640625  302.589966  659.677673   48.071812  886.507202  -46906.671875  1753.576660
 2124.000000  8840.265625  -67377.421875  -58432.816406  9755.626953  -48677.187500  291.003326  953.562927   48.077702  886.398560  -46940.003906  517.541260
 2125.000000  8708.500000  -67449.000000  -58639.671875  9957.121094  -48682.550781  297.013733  655.003113   48.257156  883.102295  -46938.882812  2231.320068
 2126.000000  8727.005859  -67487.250000  -58661.925781  10019.586914  -48642.339844  298.877045  727.644287   48.101852  885.953552  -46904.285156  -463.574707
 2127.000000  8637.584961  -67319.906250  -58586.625000  9941.971680  -48644.652344  296.561859  662.624878   48.187164  884.385010  -46903.515625  406.419098
 2128.000000  8662.613281  -67635.265625  -58879.816406  10202.643555  -48677.171875  304.337494  532.258118   48.215916  883.857666  -46934.996094  904.132812
 2129.000000  8467.571289  -67280.421875  -58708.398438  10140.457031  -48567.941406  302.482513  388.492798   48.374611  880.958130  -46820.031250  3142.273682
 2130.000000  8636.818359  -67224.296875  -58490.644531  9842.074219  -48648.570312  293.581970  649.821716   48.183147  884.458740  -46907.578125  -2151.180908
 2131.000000  8611.123047  -67387.898438  -58684.496094  10049.267578  -48635.226562  299.762390  566.189270   48.124603  885.534729  -46896.347656  1153.398193
 2132.000000  8607.484375  -67404.562500  -58687.648438  10011.333984  -48676.312500  298.630859  549.907532   48.273651  882.800537  -46932.050781  4334.101562
 2133.000000  8658.800781  -67590.484375  -58824.019531  10150.946289  -48673.074219  302.795410  537.102783   48.166054  884.772644  -46932.699219  -318.578461
 2134.000000  8706.222656  -67536.562500  -58727.878906  9989.379883  -48738.500000  297.975983  645.677551   48.202217  884.108826  -46996.816406  -723.203247
 2135.000000  8916.947266  -67801.671875  -58783.230469  10078.894531  -48704.335938  300.646149  793.476501   48.225807  883.676392  -46961.800781  389.035431
 2136.000000  8451.049805  -67402.468750  -58852.296875  10199.710938  -48652.585938  304.250031  262.717926   48.248356  883.263367  -46909.238281  2010.112427
 2137.000000  8581.692383  -67208.765625  -58534.523438  9855.015625  -48679.507812  293.968018  571.175781   48.166813  884.758667  -46939.105469   57.166958
 2138.000000  8590.203125  -67448.562500  -58756.046875  10121.077148  -48634.968750  301.904419  482.231567   48.241314  883.392334  -46891.875000  299.842926
 2139.000000  8552.664062  -67188.343750  -58540.371094  10005.843750  -48534.527344  298.467102  578.254944   48.168293  884.731506  -46794.070312  796.556519
 2140.000000  8838.751953  -67749.031250  -58810.878906  10040.193359  -48770.687500  299.491730  730.691895   48.201878  884.115051  -47029.015625  131.799286
 2141.000000  8670.304688  -67553.570312  -58786.335938  10067.244141  -48719.093750  300.298645  552.827087   48.270428  882.859497  -46974.945312  1235.699707
 2142.000000  8555.533203  -67246.640625  -58586.460938  9963.984375  -48622.476562  297.218475  488.286133   48.451008  879.569031  -46871.804688  1718.832764
 2143.000000  8872.044922  -67820.906250  -58844.691406  10201.889648  -48642.800781  304.315002  667.642822   48.312706  882.086914  -46897.125000  -875.061096
 2144.000000  8464.488281  -67377.984375  -58816.523438  10119.926758  -48696.597656  301.870087  366.279694   48.243637  883.349792  -46953.417969  1871.534668
 2145.000000  8625.876953  -67464.578125  -58737.222656  10148.678711  -48588.542969  302.727753  583.607117   48.138603  885.277161  -46849.160156  -379.619415
 2146.000000  8489.851562  -67311.750000  -58727.148438  10035.853516  -48691.296875  299.362274  415.477905   48.335705  881.667236  -46944.792969  1943.497681
 2147.000000  8606.614258  -67426.593750  -58713.964844  10151.460938  -48562.503906  302.810760  594.643311   48.134449  885.353577  -46823.269531  -886.590881
 2148.000000  8488.690430  -67351.218750  -58770.242188  10145.576172  -48624.664062  302.635223  428.709961   48.174625  884.615234  -46883.980469  179.386383
 2149.000000  8550.879883  -67288.656250  -58647.519531  9821.309570  -48826.210938  292.962585  528.337952   48.202274  884.107788  -47084.527344  640.593933
 2150.000000  8767.849609  -67446.578125  -58578.359375  9834.857422  -48743.500000  293.366699  795.729309   48.177742  884.557983  -47002.703125  -324.260193
 2151.000000  8672.699219  -67369.765625  -58592.808594  9976.814453  -48615.992188  297.601166  638.504089   48.273930  882.795471  -46871.718750  1681.380493
 2152.000000  8525.791016  -67355.742188  -58714.097656  10092.509766  -48621.585938  301.052277  551.406982   48.019970  887.464233  -46886.488281  -615.476990
 2153.000000  8907.894531  -67930.703125  -58928.394531  10214.300781  -48714.093750  304.685211  775.143616   48.106789  885.862610  -46975.859375  758.003113
 2154.000000  8703.811523  -67452.703125  -58649.738281  10039.607422  -48610.132812  299.474243  710.086914   48.001179  887.811646  -46875.714844  1303.389404
 2155.000000  8593.608398  -67262.593750  -58568.523438  10055.456055  -48513.066406  299.946991  585.167542   48.128403  885.464783  -46774.050781   92.820984
 2156.000000  8546.552734  -67386.859375  -58747.902344  10196.550781  -48551.351562  304.155762  451.392059   48.256142  883.120911  -46807.722656  -947.695618
 2157.000000  8519.000977  -67231.640625  -58606.882812  9908.339844  -48698.542969  295.558624  542.392334   48.064274  886.646240  -46961.843750  1919.035767
 2158.000000  8629.746094  -67384.437500  -58662.058594  9952.861328  -48709.195312  296.886688  599.396545   48.122799  885.567932  -46970.382812  -467.971771
 2159.000000  8677.230469  -67444.937500  -58658.847656  9998.035156  -48660.812500  298.234192  615.959900   48.259289  883.063293  -46917.066406  -353.875214
 2160.000000  8962.854492  -67681.281250  -58614.019531  9892.137695  -48721.882812  295.075348  937.727783   48.237976  883.453430  -46978.910156  1267.764404
 2161.000000  8638.636719  -67670.796875  -58933.902344  10196.958984  -48736.945312  304.167938  491.392853   48.245010  883.324646  -46993.718750  1391.255737
 2162.000000  8822.168945  -67585.625000  -58665.011719  9911.636719  -48753.375000  295.656982  780.171570   48.222870  883.730225  -47010.945312  1243.225220
 2163.000000  8629.761719  -67063.218750  -58337.636719  9765.748047  -48571.890625  291.305206  796.103516   48.105125  885.893250  -46833.714844  1797.340210
 2164.000000  8501.112305  -67436.796875  -58840.628906  10192.052734  -48648.578125  304.021576  385.191650   48.238338  883.446838  -46905.589844  389.313171
 2165.000000  8640.753906  -67524.343750  -58788.074219  10094.675781  -48693.398438  301.116913  582.152588   48.158264  884.915771  -46953.304688  -481.506897
 2166.000000  8499.136719  -67377.343750  -58774.269531  10089.188477  -48685.082031  300.953217  410.500610   48.225800  883.676514  -46942.546875  511.598816
 2167.000000  8641.985352  -67355.890625  -58613.363281  9896.199219  -48717.164062  295.196472  590.970703   48.189541  884.341431  -46975.941406  455.017914
 2168.000000  8941.413086  -67463.968750  -58413.062500  9811.939453  -48601.125000  292.683075  1014.913391   48.264881  882.960999  -46857.179688  937.145996
 2169.000000  8701.410156  -67496.671875  -58690.015625  10000.000000  -48690.015625  298.292786  616.166870   48.315056  882.044006  -46944.257812  2789.070312
 2170.000000  8677.998047  -67643.078125  -58878.406250  10209.463867  -48668.941406  304.540955  564.807556   48.227859  883.638794  -46926.332031  -2381.057129
 2171.000000  8653.824219  -67471.757812  -58718.988281  10040.083008  -48678.906250  299.488434  620.569031   48.204235  884.071838  -46937.152344  559.626343
 2172.000000  8550.105469  -67399.179688  -58744.281250  10023.527344  -48720.753906  298.994598  537.993652   48.154423  884.986328  -46980.796875  886.583130
 2173.000000  8774.732422  -67616.875000  -58731.433594  10133.150391  -48598.281250  302.264557  825.552002   47.987431  888.066040  -46864.359375  1104.340088
 2174.000000  8506.810547  -67323.890625  -58718.632812  10039.432617  -48679.199219  299.469025  385.173553   48.261135  883.029480  -46935.386719  -77.664078
 2175.000000  8895.527344  -67611.734375  -58606.144531  10080.215820  -48525.929688  300.685577  852.545593   48.278412  882.713501  -46781.496094  3256.429443
 2176.000000  8675.228516  -67495.570312  -58709.996094  10053.673828  -48656.320312  299.893829  629.304871   48.135746  885.329712  -46917.039062  -678.524231
 2177.000000  8892.932617  -67656.703125  -58660.183594  9990.893555  -48669.289062  298.021149  892.876282   48.186161  884.403442  -46928.187500  956.051147
 2178.000000  8806.057617  -67656.890625  -58756.066406  10040.861328  -48715.203125  299.511658  729.818909   48.200199  884.145874  -46973.593750   61.213276
 2179.000000  8597.171875  -67544.265625  -58855.429688  10123.376953  -48732.054688  301.973022  478.769775   48.111584  885.774353  -46993.648438  2503.898193
 2180.000000  8866.263672  -67562.531250  -58591.914062  9864.353516  -48727.562500  294.246552  876.760254   48.128437  885.464172  -46988.546875  1824.711792
 2181.000000  8596.962891  -67604.914062  -58914.917969  10231.329102  -48683.589844  305.193176  406.667999   48.276443  882.749512  -46939.226562  -1123.789062
 2182.000000  8527.893555  -67407.843750  -58778.812500  10134.629883  -48644.183594  302.308685  444.133026   48.133518  885.370667  -46904.984375  2886.490234
 2183.000000  8731.566406  -67437.437500  -58601.863281  9919.919922  -48681.945312  295.904053  653.121277   48.267139  882.919678  -46937.917969  154.320358
 2184.000000  8780.583008  -67413.875000  -58527.484375  9890.653320  -48636.832031  295.031067  820.050354   48.076351  886.423462  -46899.699219  2096.224121
 2185.000000  8912.478516  -67897.250000  -58888.003906  10185.122070  -48702.882812  303.814850  804.792480   48.194553  884.249451  -46961.476562  -750.783264
 2186.000000  8736.927734  -67612.265625  -58775.757812  10163.298828  -48612.460938  303.163879  679.044434   48.301594  882.289856  -46867.187500  2262.098389
 2187.000000  8471.603516  -67387.312500  -58823.992188  10134.055664  -48689.937500  302.291565  346.780731   48.279209  882.698914  -46945.472656   30.387548
 2188.000000  8330.833984  -67315.671875  -58885.371094  10174.017578  -48711.351562  303.483612  139.795944   48.206139  884.036926  -46969.527344  1017.657410
 2189.000000  8568.011719  -67255.093750  -58577.109375  9903.328125  -48673.781250  295.409149  572.350342   48.235458  883.499573  -46930.898438  -1301.348511
 2190.000000  8499.017578  -67409.750000  -58808.015625  9973.413086  -48834.601562  297.499725  397.524323   48.260540  883.040405  -47090.812500  1967.196045
 2191.000000  8768.408203  -67562.968750  -58692.546875  9988.101562  -48704.445312  297.937866  687.617371   48.275532  882.766174  -46960.113281  4445.365234
 2192.000000  8790.948242  -67703.203125  -58808.128906  10003.821289  -48804.308594  298.406769  767.440002   48.026463  887.344299  -47068.976562  2468.110596
 2193.000000  8795.560547  -67396.687500  -58508.828125  9916.997070  -48591.832031  295.816864  790.807678   48.174976  884.608765  -46851.132812  2470.872559
 2194.000000  8653.019531  -67344.421875  -58593.191406  9907.093750  -48686.097656  295.521454  656.312683   48.217716  883.824646  -46943.855469  393.413361
 2195.000000  8345.149414  -67306.671875  -58857.718750  10167.796875  -48689.921875  303.298035  204.327164   48.123478  885.555420  -46951.085938  495.483154
 2196.000000  8512.958984  -67358.210938  -58752.976562  10113.289062  -48639.687500  301.672119  411.700562   48.293304  882.441284  -46894.714844  -1855.711060
 2197.000000  8616.545898  -67520.125000  -58805.828125  10093.085938  -48712.742188  301.069489  490.698761   48.259460  883.060181  -46968.992188  -221.239563
 2198.000000  8483.918945  -67289.351562  -58704.257812  10049.146484  -48655.109375  299.758820  321.070648   48.294140  882.426025  -46910.105469  321.115845
 2199.000000  8900.443359  -67791.210938  -58792.285156  10028.214844  -48764.070312  299.134430  779.600342   48.104820  885.898865  -47025.906250  -2506.839355
 2200.000000  8561.425781  -67402.875000  -58739.929688  10074.632812  -48665.296875  300.519043  512.890137   48.193523  884.268311  -46923.929688  -958.044861
 2201.000000  8764.136719  -67588.171875  -58722.371094  10115.877930  -48606.492188  301.749329  729.224182   48.231361  883.574585  -46863.757812  1458.853271
 2202.000000  8711.832031  -67676.984375  -58868.046875  10166.062500  -48701.984375  303.246307  606.359436   48.220181  883.779480  -46959.652344  -2037.287964
 2203.000000  8773.824219  -67649.617188  -58766.976562  9972.413086  -48794.562500  297.469879  660.563416   48.268833  882.888672  -47050.472656  442.085785
 2204.000000  8792.094727  -67646.640625  -58738.027344  10017.461914  -48720.566406  298.813660  793.173401   48.154808  884.979248  -46980.597656  293.336700
 2205.000000  8742.472656  -67617.531250  -58776.468750  9919.724609  -48856.742188  295.898224  745.983643   48.091404  886.145996  -47119.062500  1991.763672
 2206.000000  8716.927734  -67489.187500  -58665.878906  9936.759766  -48729.117188  296.406372  656.735413   48.232323  883.557007  -46986.347656  1005.156982
 2207.000000  8461.935547  -67212.359375  -58648.789062  10126.115234  -48522.671875  302.054718  373.365479   48.398232  880.528198  -46773.906250  -43.375061
 2208.000000  8638.947266  -67546.140625  -58795.699219  9996.415039  -48799.285156  298.185852  644.898010   48.101707  885.956238  -47061.234375  3945.345947
 2209.000000  8451.285156  -67165.578125  -58619.542969  9887.125000  -48732.417969  294.925812  377.905396   48.322205  881.913513  -46986.398438  1471.318115
 2210.000000  8790.621094  -67565.476562  -58672.800781  10018.441406  -48654.359375  298.842896  727.672363   48.233597  883.533691  -46911.542969  3012.022949
 2211.000000  8839.914062  -67631.250000  -58687.222656  9937.091797  -48750.132812  296.416290  809.261230   48.114735  885.716309  -47011.613281  2425.783447
 2212.000000  8702.162109  -67641.898438  -58846.066406  10099.462891  -48746.601562  301.259705  656.738464   48.088898  886.192200  -47009.015625  1925.644653
 2213.000000  8631.943359  -67507.656250  -58771.703125  10070.420898  -48701.281250  300.393402  537.875793   48.200218  884.145508  -46959.671875  479.066284
 2214.000000  8450.427734  -67347.476562  -58795.511719  10102.171875  -48693.339844  301.340515  353.797638   48.110977  885.785522  -46954.953125  -95.624695
 2215.000000  8556.666016  -67516.031250  -58859.523438  10259.898438  -48599.625000  306.045380  386.586517   48.279144  882.700134  -46855.164062  354.114075
 2216.000000  8531.000000  -67298.578125  -58663.695312  9989.325195  -48674.371094  297.974365  471.737030   48.243977  883.343567  -46931.179688  -472.951416
 2217.000000  8702.736328  -67311.328125  -58509.937500  9898.077148  -48611.859375  295.252502  669.399902   48.295551  882.400269  -46866.804688  -1093.359741
 2218.000000  8428.384766  -67352.703125  -58829.000000  10161.602539  -48667.398438  303.113281  244.786194   48.347549  881.451233  -46920.464844  1836.761108
 2219.000000  8679.535156  -67636.265625  -58844.824219  10155.534180  -48689.289062  302.932251  551.603821   48.254387  883.153015  -46945.722656  -2691.306885
 2220.000000  8619.609375  -67378.156250  -58650.578125  9987.885742  -48662.691406  297.931427  525.092651   48.353153  881.349060  -46915.554688  1638.762085
 2221.000000  8839.832031  -67747.578125  -58808.582031  10186.482422  -48622.101562  303.855438  744.033691   48.207947  884.003784  -46880.210938  2172.372314
 2222.000000  8655.853516  -67412.281250  -58663.605469  9994.601562  -48669.003906  298.131744  631.745972   48.225735  883.677673  -46926.472656  -978.187439
 2223.000000  8859.890625  -67720.171875  -58761.289062  10056.037109  -48705.250000  299.964325  786.009827   48.226105  883.670898  -46962.703125  908.256897
 2224.000000  8988.218750  -67628.984375  -58541.359375  9955.960938  -48585.398438  296.979126  1011.944824   48.205116  884.055664  -46843.613281  2500.307373
 2225.000000  8648.689453  -67656.375000  -58906.375000  10221.247070  -48685.128906  304.892426  469.976227   48.170452  884.691833  -46944.593750  -335.496338
 2226.000000  8552.092773  -67275.968750  -58625.828125  10056.361328  -48569.468750  299.973999  473.998047   48.188473  884.361023  -46828.281250  2175.551514
 2227.000000  8451.922852  -67145.742188  -58588.441406  10006.570312  -48581.871094  298.488770  431.191742   48.120289  885.614075  -46843.148438  2995.163574
 2228.000000  8759.318359  -67720.515625  -58858.417969  10095.423828  -48762.992188  301.139221  687.913269   48.110836  885.788086  -47024.613281  1757.348999
 2229.000000  8691.390625  -67654.742188  -58863.015625  10132.619141  -48730.398438  302.248718  555.674316   48.098305  886.018860  -46992.472656  1175.154541
 2230.000000  8825.579102  -67750.507812  -58822.507812  10082.926758  -48739.582031  300.766418  731.279785   48.249210  883.247742  -46996.203125  -1256.092896
 2231.000000  8744.314453  -67636.492188  -58795.273438  10057.746094  -48737.527344  300.015320  619.328918   48.255287  883.136536  -46993.925781  -564.301575
 2232.000000  8656.283203  -67372.195312  -58608.734375  9974.750000  -48633.984375  297.539612  662.726501   48.131344  885.410706  -46894.863281  -545.862488
 2233.000000  8651.314453  -67422.507812  -58662.382812  10019.546875  -48642.835938  298.875854  660.919922   48.220501  883.773621  -46900.492188  186.931732
 2234.000000  8563.953125  -67313.148438  -58651.558594  9955.735352  -48695.824219  296.972412  499.198090   48.169926  884.701538  -46955.308594  -793.452148
 2235.000000  8699.291016  -67584.742188  -58789.363281  10130.796875  -48658.566406  302.194366  557.211060   48.224907  883.692871  -46916.062500  2020.089966
 2236.000000  8557.537109  -67409.554688  -58751.128906  10184.431641  -48566.695312  303.794250  454.949066   48.192425  884.288513  -46825.367188  3093.178223
 2237.000000  8529.156250  -67364.609375  -58736.429688  10231.925781  -48504.503906  305.210968  466.454865   48.278934  882.703979  -46760.050781  1445.312622
 2238.000000  8667.253906  -67357.539062  -58588.957031  10056.969727  -48531.988281  299.992157  646.280090   48.256687  883.110901  -46788.335938  -625.733337
 2239.000000  8520.716797  -67424.992188  -58815.902344  10131.780273  -48684.121094  302.223694  390.089264   48.135075  885.342041  -46944.863281  297.553131
 2240.000000  8672.382812  -67578.046875  -58803.632812  10136.229492  -48667.402344  302.356415  672.978027   48.119087  885.636230  -46928.722656  1861.403076
 2241.000000  8655.638672  -67488.140625  -58736.843750  10104.156250  -48632.687500  301.399689  593.139709   48.295277  882.405273  -46887.644531  927.297058
 2242.000000  8688.779297  -67445.953125  -58651.367188  9929.294922  -48722.070312  296.183716  632.750732   48.315125  882.042786  -46976.308594  2224.656738
 2243.000000  8689.576172  -67314.500000  -58523.359375  9861.750977  -48661.609375  294.168915  656.506531   48.218342  883.813171  -46919.343750  1710.670044
 2244.000000  8562.284180  -67481.492188  -58825.406250  10166.462891  -48658.945312  303.258270  521.871643   48.114243  885.725403  -46920.441406  1388.011108
 2245.000000  8700.097656  -67615.859375  -58825.082031  10211.029297  -48614.054688  304.587646  560.121094   48.313816  882.066650  -46868.339844  2211.027100
 2246.000000  8798.667969  -67619.234375  -58722.632812  10040.376953  -48682.257812  299.497192  725.677917   48.169636  884.706848  -46941.753906  2459.224365
 2247.000000  8673.320312  -67496.734375  -58720.781250  10210.989258  -48509.792969  304.586456  583.473450   48.169495  884.709412  -46769.292969  1889.859985
 2248.000000  8602.494141  -67441.921875  -58741.574219  9986.262695  -48755.312500  297.883026  569.350403   48.071789  886.507629  -47018.343750  1036.276001
 2249.000000  8714.697266  -67398.843750  -58585.875000  9881.650391  -48704.226562  294.762512  720.906250   48.143478  885.187500  -46964.667969  3449.862549
 2250.000000  8693.731445  -67417.171875  -58612.742188  10091.718750  -48521.023438  301.028687  641.376160   48.216827  883.840942  -46778.812500  -749.209473
 2251.000000  8681.960938  -67494.296875  -58715.097656  10059.759766  -48655.335938  300.075378  591.576965   48.206932  884.022400  -46913.484375  1661.603271
 2252.000000  8494.586914  -67360.906250  -58758.824219  10090.834961  -48667.988281  301.002319  397.742188   48.175999  884.589966  -46927.253906  2539.097900
 2253.000000  8762.015625  -67658.609375  -58788.246094  10071.257812  -48716.988281  300.418365  742.986633   48.136604  885.313904  -46977.675781  2126.529053
 2254.000000  8632.542969  -67515.492188  -58776.757812  10091.759766  -48685.000000  301.029907  513.762634   48.278576  882.710510  -46940.558594  1703.483765
 2255.000000  8624.523438  -67507.578125  -58781.460938  10102.514648  -48678.945312  301.350739  532.408997   48.257839  883.089844  -46935.253906  925.402466
 2256.000000  8567.426758  -67476.687500  -58804.457031  10168.166016  -48636.289062  303.309052  414.655548   48.291721  882.470215  -46891.371094  2057.567139
 2257.000000  8673.683594  -67368.796875  -58590.937500  9954.986328  -48635.953125  296.950073  661.634094   48.165680  884.779480  -46895.589844  2312.286377
 2258.000000  8616.798828  -67464.945312  -58743.714844  9972.685547  -48771.031250  297.478027  553.933044   48.262474  883.005005  -47027.171875  722.482178
 2259.000000  8749.510742  -67599.523438  -58752.695312  10095.101562  -48657.593750  301.129608  715.277161   48.344162  881.513000  -46910.781250  2096.996582
 2260.000000  8504.511719  -67198.320312  -58583.453125  10075.115234  -48508.335938  300.533417  422.847015   48.420471  880.123718  -46758.765625  1556.223755
 2261.000000  8877.136719  -67623.390625  -58639.511719  9942.804688  -48696.707031  296.586700  772.928162   48.263733  882.981995  -46952.800781  1129.053955
 2262.000000  8645.054688  -67576.750000  -58838.425781  10056.669922  -48781.757812  299.983215  540.734680   48.129375  885.446899  -47042.707031  1677.787598
 2263.000000  8709.073242  -67480.406250  -58668.878906  10107.934570  -48560.945312  301.512390  715.817200   48.170712  884.687073  -46820.402344  766.234314
 2264.000000  8847.444336  -67625.304688  -58680.187500  10029.844727  -48650.343750  299.183044  833.572083   48.122475  885.573853  -46911.542969  1448.067871
 2265.000000  8549.173828  -67440.085938  -58793.347656  10102.730469  -48690.617188  301.357178  454.723541   48.279194  882.699219  -46946.152344  -1660.325195
 2266.000000  8564.123047  -67476.468750  -58813.406250  10083.608398  -48729.796875  300.786774  502.677094   48.155964  884.958008  -46989.785156   60.614864
 2267.000000  8755.406250  -67689.359375  -58832.316406  10085.960938  -48746.355469  300.856934  590.100159   48.153397  885.005188  -47006.437500  337.257812
 2268.000000  8492.183594  -67366.500000  -58773.898438  10154.938477  -48618.960938  302.914490  438.784912   48.267708  882.909241  -46874.914062  3493.695801
 2269.000000  8779.761719  -67575.750000  -58700.714844  10019.445312  -48681.269531  298.872833  786.938293   48.045319  886.996033  -46945.257812  1749.548340
 2270.000000  8867.931641  -67921.187500  -58951.160156  10225.358398  -48725.800781  305.015076  748.454407   48.101055  885.968201  -46987.773438  -2288.759033
 2271.000000  8885.962891  -67875.156250  -58893.695312  10058.021484  -48835.671875  300.023529  792.221130   48.162098  884.845337  -47095.437500  179.426132
 2272.000000  8500.972656  -67372.945312  -58770.449219  10054.078125  -48716.371094  299.905914  461.779877   48.108643  885.828491  -46978.070312  424.873810
 2273.000000  8641.824219  -67461.078125  -58730.671875  10024.636719  -48706.035156  299.027679  586.753540   48.121010  885.600830  -46967.289062  2780.092529
 2274.000000  8594.853516  -67392.781250  -58691.597656  10022.586914  -48669.011719  298.966553  513.996826   48.202480  884.104004  -46927.320312  588.003540
 2275.000000  8682.105469  -67374.054688  -58575.222656  9939.060547  -48636.164062  296.475006  651.088196   48.262703  883.000793  -46892.296875  603.992188
 2276.000000  8728.755859  -67665.492188  -58834.289062  10101.110352  -48733.179688  301.308838  650.236328   48.170753  884.686340  -46992.632812  -603.153320
 2277.000000  8653.279297  -67680.734375  -58932.746094  10219.773438  -48712.972656  304.848480  444.329712   48.318729  881.976990  -46967.082031  4340.240723
 2278.000000  8504.578125  -67340.945312  -58730.980469  10086.232422  -48644.750000  300.865051  437.970734   48.258614  883.075623  -46901.031250  -62.111294
 2279.000000  8685.589844  -67512.625000  -58727.359375  10005.974609  -48721.382812  298.471008  540.132507   48.272751  882.817017  -46977.152344  3141.614014
 2280.000000  8572.070312  -67541.234375  -58862.242188  10176.250000  -48685.992188  303.550201  441.118164   48.113373  885.741394  -46947.519531   89.767159
 2281.000000  8829.082031  -67756.882812  -58832.601562  10164.735352  -48667.867188  303.206726  720.675964   48.196682  884.210388  -46926.386719  1723.817871
 2282.000000  8787.437500  -67670.734375  -58785.921875  10064.930664  -48720.992188  300.229614  680.483704   48.214798  883.878174  -46978.855469  2416.741699
 2283.000000  8970.341797  -67871.875000  -58794.316406  9993.378906  -48800.937500  298.095276  860.342224   48.157810  884.924072  -47060.859375  448.869568
 2284.000000  8705.921875  -67607.554688  -58800.824219  10103.251953  -48697.570312  301.372711  693.005920   48.069798  886.544312  -46960.671875  318.232056
 2285.000000  8423.128906  -67364.117188  -58841.210938  10041.541016  -48799.671875  299.531921  293.678375   48.142822  885.199585  -47060.136719  1585.885010
 2286.000000  8612.408203  -67326.171875  -58600.753906  9873.964844  -48726.789062  294.533264  603.802734   48.186443  884.398254  -46985.675781  -124.227928
 2287.000000  8423.915039  -67337.906250  -58803.101562  10178.943359  -48624.156250  303.630554  316.012421   48.278366  882.714355  -46879.722656  -443.628876
 2288.000000  8688.579102  -67498.054688  -58712.585938  10051.953125  -48660.632812  299.842499  605.723328   48.240471  883.407776  -46917.570312  2417.006592
 2289.000000  8573.083008  -67611.125000  -58934.195312  10228.552734  -48705.640625  305.110382  435.388031   48.252037  883.195984  -46962.156250  1105.380859
 2290.000000  8582.586914  -67298.843750  -58621.261719  10011.014648  -48610.246094  298.621338  540.186646   48.259838  883.053223  -46866.480469  -328.269379
 2291.000000  9046.750000  -67840.062500  -58698.933594  10028.860352  -48670.074219  299.153687  964.792480   48.327187  881.822632  -46923.875000  1489.229126
 2292.000000  8695.606445  -67470.890625  -58678.582031  10052.750000  -48625.832031  299.866272  583.884521   48.265129  882.956421  -46881.875000  632.256531
 2293.000000  8636.925781  -67526.156250  -58797.515625  10165.358398  -48632.156250  303.225311  546.618347   48.174057  884.625671  -46891.492188  787.281189
 2294.000000  8461.656250  -67258.484375  -58694.140625  10078.420898  -48615.718750  300.632019  416.696045   48.150009  885.067444  -46875.921875  1080.209717
 2295.000000  8679.364258  -67545.578125  -58765.878906  10009.290039  -48756.589844  298.569916  634.840820   48.254642  883.148315  -47013.011719  434.312927
 2296.000000  8596.493164  -67513.015625  -58818.554688  10143.300781  -48675.253906  302.567352  511.655029   48.218693  883.806763  -46932.976562  500.676514
 2297.000000  8959.134766  -67599.453125  -58544.917969  9883.441406  -48661.476562  294.815918  957.131104   48.090195  886.168335  -46923.843750   63.017780
 2298.000000  8723.574219  -67571.304688  -58750.171875  10015.564453  -48734.609375  298.757050  702.658020   48.085720  886.250793  -46997.136719  -1425.925049
 2299.000000  8753.997070  -67460.500000  -58602.714844  9935.199219  -48667.515625  296.359833  700.394958   48.272884  882.814575  -46923.281250  927.859253
 2300.000000  8876.552734  -67821.421875  -58853.109375  10073.238281  -48779.871094  300.477448  763.562317   48.111217  885.781067  -47041.476562  1511.385254
 2301.000000  8399.197266  -67087.218750  -58582.429688  9932.161133  -48650.269531  296.269196  379.948578   48.089931  886.173157  -46912.644531  746.670532
 2302.000000  8637.044922  -67569.062500  -58842.511719  10177.548828  -48664.960938  303.588928  560.732117   48.154430  884.986206  -46925.003906  1942.399292
 2303.000000  8615.211914  -67430.398438  -58710.324219  10182.232422  -48528.093750  303.728638  651.555359   48.157051  884.938049  -46788.042969  663.478394
 2304.000000  8605.833984  -67364.429688  -58657.480469  10111.187500  -48546.292969  301.609436  534.369690   48.205856  884.042114  -46804.480469  -1088.497681
 2305.000000  8636.726562  -67452.531250  -58709.570312  10081.258789  -48628.312500  300.716675  609.754089   48.257797  883.090576  -46884.621094  211.616653
 2306.000000  8729.669922  -67469.390625  -58640.011719  10054.976562  -48585.035156  299.932709  724.020508   48.157913  884.922180  -46844.953125  -448.529236
 2307.000000  8698.698242  -67618.328125  -58817.765625  10216.486328  -48601.281250  304.750427  537.732605   48.234539  883.516418  -46858.429688  694.824646
 2308.000000  8508.283203  -67232.023438  -58624.609375  10014.675781  -48609.933594  298.730560  415.870117   48.391136  880.657288  -46861.425781  -913.675049
 2309.000000  8610.791016  -67427.054688  -58715.039062  10112.625000  -48602.414062  301.652313  568.471741   48.180637  884.504822  -46861.511719  382.377686
 2310.000000  8831.040039  -67683.187500  -58751.625000  9974.819336  -48776.804688  297.541656  800.269226   48.074631  886.455200  -47039.734375  2511.893555
 2311.000000  8472.929688  -67470.039062  -58899.699219  10209.501953  -48690.195312  304.542084  300.432068   48.162495  884.838013  -46949.949219  1476.999023
 2312.000000  8210.501953  -67141.664062  -58830.777344  10206.153320  -48624.625000  304.442200   90.766029   48.202179  884.109558  -46882.945312  3573.223633
 2313.000000  8665.316406  -67178.000000  -58416.839844  9810.384766  -48606.453125  292.636688  745.959961   48.179722  884.521606  -46865.582031  2213.941162
 2314.000000  8723.978516  -67658.203125  -58837.253906  10172.861328  -48664.390625  303.449127  613.063660   48.208431  883.994873  -46922.484375  1743.101807
 2315.000000  8625.052734  -67463.398438  -58730.000000  10193.115234  -48536.882812  304.053284  494.299042   48.308994  882.154724  -46791.343750  204.130447
 2316.000000  8655.655273  -67467.289062  -58709.738281  10173.009766  -48536.726562  303.453552  607.667297   48.158352  884.914124  -46796.628906  620.581482
 2317.000000  8536.835938  -67361.960938  -58721.714844  10033.542969  -48688.171875  299.293365  519.232117   48.175320  884.602478  -46947.460938  -773.676697
 2318.000000  8663.587891  -67439.929688  -58678.703125  10050.416016  -48628.289062  299.796661  651.468201   48.044750  887.006531  -46892.296875  -388.509338
 2319.000000  8795.687500  -67568.234375  -58676.070312  9894.456055  -48781.613281  295.144501  776.481445   48.158859  884.904785  -47041.496094  183.107208
 2320.000000  8782.191406  -67753.671875  -58862.718750  10157.464844  -48705.253906  302.989838  723.972961   48.144405  885.170471  -46965.660156  3418.824219
 2321.000000  8685.835938  -67457.546875  -58669.941406  10038.212891  -48631.726562  299.432648  692.444336   48.127621  885.479187  -46892.738281  912.415527
 2322.000000  8568.608398  -67357.648438  -58680.574219  10047.085938  -48633.488281  299.697327  534.677185   48.098106  886.022522  -46895.566406  3806.702393
 2323.000000  8636.076172  -67644.593750  -58918.996094  10288.953125  -48630.042969  306.912048  473.019928   48.239231  883.430481  -46887.023438  1791.811035
 2324.000000  8789.607422  -67558.125000  -58664.753906  10107.364258  -48557.390625  301.495392  708.062561   48.277637  882.727661  -46812.984375  -460.442841
 2325.000000  8592.666016  -67243.140625  -58543.164062  9906.141602  -48637.023438  295.493073  626.582764   48.188282  884.364502  -46895.843750  1587.532837
 2326.000000  8601.323242  -67295.375000  -58589.960938  9936.965820  -48652.996094  296.412537  537.924011   48.209244  883.979980  -46911.058594  2087.694580
 2327.000000  8458.474609  -67149.179688  -58583.960938  10022.052734  -48561.906250  298.950592  472.375336   48.135651  885.331482  -46822.628906  4657.848145
 2328.000000  8482.675781  -67210.148438  -58621.187500  9988.141602  -48633.046875  297.939056  450.669189   48.202057  884.111755  -46891.371094  2422.890137
 2329.000000  8636.658203  -67517.781250  -58777.062500  10131.448242  -48645.613281  302.213806  554.555603   48.247684  883.275696  -46902.289062  1124.420654
 2330.000000  8412.792969  -67071.531250  -58566.734375  10072.187500  -48494.546875  300.446075  421.632416   48.167622  884.743835  -46754.113281  1714.050781
 2331.000000  8705.880859  -67508.015625  -58692.351562  9997.527344  -48694.824219  298.219025  668.436218   48.049107  886.926086  -46958.675781  391.700134
 2332.000000  8499.564453  -67457.031250  -58854.824219  10201.068359  -48653.757812  304.290527  360.169037   48.185528  884.415039  -46912.679688  -213.372955
 2333.000000  8593.397461  -67475.632812  -58777.613281  10089.584961  -48688.027344  300.965057  496.988770   48.199081  884.166382  -46946.457031  965.103210
 2334.000000  8551.087891  -67203.289062  -58552.953125  10018.192383  -48534.761719  298.835449  525.989319   48.326786  881.829956  -46788.578125  -683.872498
 2335.000000  8557.111328  -67499.734375  -58840.738281  10130.024414  -48710.714844  302.171326  484.403076   48.070484  886.531677  -46973.792969  3427.515625
 2336.000000  8708.585938  -67461.773438  -58660.753906  9973.896484  -48686.859375  297.514130  681.824036   48.131504  885.407715  -46947.730469  731.539734
 2337.000000  8847.117188  -67664.703125  -58724.281250  9964.902344  -48759.378906  297.245850  770.215515   48.167393  884.748047  -47018.953125  -278.569672
 2338.000000  8756.825195  -67662.562500  -58808.957031  10083.554688  -48725.402344  300.785156  694.999329   48.193283  884.272766  -46984.042969  -297.927032
 2339.000000  8560.609375  -67614.937500  -58951.898438  10251.746094  -48700.152344  305.802185  380.936249   48.234821  883.511230  -46957.292969  3991.226807
 2340.000000  8561.623047  -67372.703125  -58709.125000  9969.528320  -48739.597656  297.383850  525.031250   48.227894  883.638123  -46996.988281  -252.433884
 2341.000000  8725.630859  -67868.515625  -59053.160156  10198.533203  -48854.625000  304.214905  585.329407   48.050537  886.899658  -47118.421875  2425.843994
 2342.000000  8474.082031  -67206.015625  -58627.230469  9960.667969  -48666.562500  297.119537  463.597290   48.182316  884.473999  -46925.597656   46.874340
 2343.000000  8684.611328  -67338.484375  -58553.769531  9880.540039  -48673.230469  294.729370  760.213379   48.130604  885.424316  -46934.136719  268.351654
 2344.000000  8791.302734  -67551.984375  -58667.195312  9894.582031  -48772.613281  295.148254  807.425110   48.139824  885.254700  -47033.183594   49.362301
 2345.000000  8641.536133  -67444.914062  -58704.031250  10025.768555  -48678.261719  299.061432  588.721313   48.136719  885.311829  -46938.945312  766.194580
 2346.000000  8448.291016  -67275.515625  -58722.957031  10143.691406  -48579.265625  302.579010  399.714264   48.193104  884.276001  -46837.914062  1143.343140
 2347.000000  8637.083008  -67609.687500  -58873.542969  10149.120117  -48724.421875  302.740936  516.879211   48.299736  882.323792  -46979.214844  1520.036011
 2348.000000  8713.225586  -67451.640625  -58633.289062  9936.212891  -48697.078125  296.390076  685.000549   48.223667  883.715576  -46954.621094  -1748.204956
 2349.000000  8935.625000  -67599.398438  -58553.281250  9900.848633  -48652.433594  295.335175  962.783630   48.177910  884.554932  -46911.628906  286.652924
 2350.000000  8512.014648  -67304.234375  -58691.265625  10153.368164  -48537.898438  302.867645  420.355713   48.271568  882.838684  -46793.710938  179.095947
 2351.000000  8807.021484  -67830.828125  -58925.687500  10257.125000  -48668.562500  305.962646  695.207336   48.275284  882.770691  -46924.242188  -199.579041
 2352.000000  8634.470703  -67243.718750  -58505.648438  9881.990234  -48623.656250  294.772644  599.261780   48.241142  883.395447  -46880.566406  -594.486816
 2353.000000  8585.497070  -67427.906250  -58734.886719  10086.626953  -48648.257812  300.876801  555.500549   48.170723  884.686890  -46907.714844  814.774414
 2354.000000  8605.732422  -67341.640625  -58631.847656  9982.713867  -48649.132812  297.777161  673.125305   48.142612  885.203430  -46909.605469  949.881348
 2355.000000  8624.763672  -67538.656250  -58818.156250  10175.045898  -48643.109375  303.514282  577.601868   48.192600  884.285278  -46901.773438  1261.618774
 2356.000000  8771.050781  -67604.812500  -58735.062500  10007.173828  -48727.890625  298.506775  669.420471   48.337757  881.629761  -46981.312500  761.315369
 2357.000000  8370.742188  -67082.640625  -58611.050781  9994.257812  -48616.792969  298.121490  316.679779   48.247276  883.283142  -46873.484375  -311.728577
 2358.000000  8652.483398  -67649.109375  -58889.214844  10255.500977  -48633.714844  305.914185  571.158386   48.207806  884.006348  -46891.832031   -5.705566
 2359.000000  8511.295898  -67157.421875  -58540.468750  9960.105469  -48580.363281  297.102753  518.258911   48.231228  883.577087  -46837.632812  860.083923
 2360.000000  8596.609375  -67583.007812  -58890.960938  10226.096680  -48664.863281  305.037079  462.766693   48.160553  884.873718  -46924.687500  5534.016602
 2361.000000  8785.748047  -67990.453125  -59111.902344  10319.935547  -48791.968750  307.836243  540.426208   48.264381  882.970093  -47048.039062  -1090.694092
 2362.000000  8768.854492  -67722.187500  -58848.675781  10134.981445  -48713.695312  302.319183  580.898926   48.319157  881.969177  -46967.789062  1885.354614
 2363.000000  8884.873047  -67676.046875  -58688.261719  10063.589844  -48624.671875  300.189636  780.790833   48.304981  882.227966  -46879.277344  2888.932129
 2364.000000  8614.404297  -67544.898438  -58821.859375  10061.960938  -48759.898438  300.141052  496.144531   48.200806  884.134705  -47018.265625  1398.150757
 2365.000000  8821.134766  -67474.156250  -58544.070312  9925.261719  -48618.808594  296.063385  742.900085   48.352726  881.356873  -46871.687500  828.783203
 2366.000000  8676.137695  -67486.890625  -58713.410156  10079.715820  -48633.695312  300.670654  542.156311   48.300625  882.307556  -46888.457031  707.454529
 2367.000000  8751.460938  -67720.015625  -58863.113281  10202.177734  -48660.937500  304.323608  660.697876   48.230957  883.582031  -46918.218750  -1492.392578
 2368.000000  8859.822266  -67648.078125  -58687.914062  9958.507812  -48729.406250  297.055115  755.836975   48.398468  880.523865  -46980.632812  -318.216553
 2369.000000  8558.280273  -67280.085938  -58619.140625  9975.274414  -48643.867188  297.555237  624.406067   48.022633  887.415039  -46908.671875  1526.071533
 2370.000000  8519.189453  -67479.765625  -58855.019531  10165.652344  -48689.367188  303.234070  373.596344   48.287102  882.554626  -46944.617188  -17.998884
 2371.000000  8863.322266  -67721.500000  -58752.792969  10115.048828  -48637.742188  301.724609  770.223145   48.147690  885.110107  -46898.031250  -1704.853394
 2372.000000  8642.886719  -67394.750000  -58649.593750  9913.269531  -48736.324219  295.705688  677.379700   48.172977  884.645447  -46995.699219  -144.705261
 2373.000000  8599.451172  -67429.031250  -58728.664062  9975.703125  -48752.960938  297.568024  499.691620   48.277767  882.725281  -47008.546875  278.174225
 2374.000000  8531.206055  -67168.789062  -58540.523438  9897.527344  -48642.996094  295.236115  558.876465   48.218048  883.818542  -46900.742188  1261.820435
 2375.000000  8567.441406  -67232.531250  -58563.640625  9923.980469  -48639.660156  296.025177  557.553162   48.175335  884.602173  -46898.949219  2113.438477
 2376.000000  8788.916016  -67608.093750  -58711.367188  10041.284180  -48670.082031  299.524261  696.642029   48.234348  883.519897  -46927.238281  325.879944
 2377.000000  8636.401367  -67437.968750  -58709.394531  9998.801758  -48710.593750  298.257050  529.589905   48.299725  882.323975  -46965.386719  2687.601807
 2378.000000  8754.538086  -67652.890625  -58800.460938  9945.565430  -48854.894531  296.669037  613.954773   48.221924  883.747559  -47112.500000  356.417755
 2379.000000  8599.544922  -67235.265625  -58534.320312  9876.660156  -48657.660156  294.613647  615.114807   48.105160  885.892639  -46919.484375  1186.677734
 2380.000000  8706.718750  -67533.000000  -58715.421875  10014.779297  -48700.640625  298.733643  659.147949   48.139423  885.262085  -46961.226562  -811.284241
 2381.000000  8837.728516  -67725.757812  -58782.421875  10073.373047  -48709.046875  300.481476  759.215576   48.185814  884.409790  -46967.957031  -1245.815918
 2382.000000  8686.961914  -67481.859375  -58688.191406  10020.924805  -48667.265625  298.916962  588.375183   48.272240  882.826355  -46923.054688  484.606415
 2383.000000  8595.357422  -67227.218750  -58521.417969  9837.226562  -48684.191406  293.437378  635.657410   48.134979  885.343811  -46944.937500  2120.192627
 2384.000000  8709.861328  -67547.015625  -58735.925781  10010.349609  -48725.578125  298.601501  625.217834   48.203800  884.079834  -46983.839844  3622.756836
 2385.000000  8595.506836  -67423.421875  -58729.093750  10069.575195  -48659.519531  300.368195  541.941833   48.175640  884.596558  -46918.796875  380.759644
 2386.000000  8834.367188  -67623.890625  -58686.265625  10051.433594  -48634.832031  299.827026  812.720032   48.208828  883.987610  -46892.910156  -76.842758
 2387.000000  8541.916016  -67325.296875  -58684.304688  9976.264648  -48708.039062  297.584778  506.081696   48.169731  884.705078  -46967.531250  1555.162720
 2388.000000  8826.726562  -67623.906250  -58701.433594  9995.495117  -48705.937500  298.158417  784.357727   48.160698  884.871033  -46965.753906  2093.009766
 2389.000000  8533.317383  -67325.703125  -58695.839844  10162.347656  -48533.492188  303.135498  562.599365   48.021641  887.433350  -46798.335938  -158.836472
 2390.000000  8803.952148  -67572.812500  -58671.503906  9970.584961  -48700.917969  297.415344  772.584167   48.225876  883.675110  -46958.382812  1617.528931
 2391.000000  8579.730469  -67286.359375  -58609.261719  9939.683594  -48669.578125  296.493591  564.375427   48.160137  884.881348  -46929.417969  1133.620850
 2392.000000  8745.322266  -67580.609375  -58743.507812  10078.372070  -48665.136719  300.630585  705.785461   48.231857  883.565552  -46922.382812  2424.500488
 2393.000000  8649.779297  -67559.609375  -58792.914062  10182.194336  -48610.718750  303.727509  512.771179   48.281891  882.649902  -46866.156250  2488.308350
 2394.000000  8584.027344  -67373.640625  -58692.539062  10060.816406  -48631.722656  300.106903  567.637878   48.187241  884.383606  -46890.582031  2770.862061
 2395.000000  8755.226562  -67660.406250  -58806.492188  9943.490234  -48863.000000  296.607147  664.243530   48.262741  883.000122  -47119.132812  371.781067
 2396.000000  8854.656250  -67663.687500  -58721.000000  10041.615234  -48679.382812  299.534149  848.864563   48.127888  885.474243  -46940.386719  -748.335815
 2397.000000  8653.693359  -67615.390625  -58867.976562  10241.262695  -48626.714844  305.489471  560.168274   48.220570  883.772339  -46884.371094  -362.391296
 2398.000000  8671.937500  -67450.203125  -58686.906250  10062.730469  -48624.175781  300.164001  634.964539   48.261971  883.014221  -46880.335938  455.022217
 2399.000000  8596.228516  -67332.250000  -58636.972656  10030.501953  -48606.468750  299.202637  634.829773   48.089695  886.177490  -46868.851562  913.818176
 2400.000000  8432.012695  -67208.093750  -58671.531250  10024.115234  -48647.414062  299.012115  409.140289   48.201248  884.126587  -46905.765625  1449.767212
 2401.000000  8613.525391  -67359.015625  -58637.253906  10023.336914  -48613.917969  298.988922  565.614807   48.314430  882.055420  -46868.179688  -999.770325
 2402.000000  8720.052734  -67420.656250  -58597.292969  9953.902344  -48643.390625  296.917725  656.845581   48.284321  882.605469  -46898.742188  -1210.926147
 2403.000000  8561.373047  -67241.601562  -58582.945312  10038.893555  -48544.050781  299.452942  572.026367   48.105068  885.894287  -46805.878906  999.642883
 2404.000000  8712.740234  -67583.640625  -58774.199219  10019.070312  -48755.128906  298.861633  606.430664   48.283821  882.614624  -47010.500000  1014.307800
 2405.000000  8718.995117  -67180.234375  -58350.531250  9736.161133  -48614.371094  290.422668  818.668213   48.118282  885.651062  -46875.722656  -659.472839
 2406.000000  8623.586914  -67515.515625  -58797.312500  10178.261719  -48619.050781  303.610199  574.497620   48.196182  884.219543  -46877.585938  -1621.826538
 2407.000000  8477.843750  -67295.492188  -58712.960938  10059.291992  -48653.667969  300.061432  367.980743   48.233326  883.538635  -46910.863281  1685.392578
 2408.000000  8502.728516  -67298.398438  -58692.546875  10053.488281  -48639.058594  299.888306  457.427277   48.212181  883.926147  -46897.015625  2840.064209
 2409.000000  8636.127930  -67426.890625  -58689.558594  10008.336914  -48681.222656  298.541473  543.164490   48.222984  883.728088  -46938.789062  -755.924377
 2410.000000  8590.017578  -67325.726562  -58631.105469  10057.490234  -48573.617188  300.007690  478.284821   48.364300  881.145935  -46826.078125  482.685516
 2411.000000  8504.011719  -67457.375000  -58852.433594  10297.541016  -48554.890625  307.168213  340.915863   48.243824  883.346375  -46811.703125  1740.571411
 2412.000000  8846.857422  -67952.304688  -59013.574219  10289.904297  -48723.671875  306.940399  635.479553   48.203522  884.084900  -46981.941406  2532.593018
 2413.000000  8749.580078  -67485.109375  -58640.617188  10123.946289  -48516.671875  301.990021  766.356628   48.112976  885.748718  -46778.214844  500.297913
 2414.000000  8697.479492  -67475.531250  -58679.992188  9902.601562  -48777.390625  295.387451  571.056396   48.329254  881.784912  -47031.117188  1518.627930
 2415.000000  8504.259766  -67407.593750  -58804.292969  10111.158203  -48693.132812  301.608551  385.566803   48.137249  885.302063  -46953.796875  -1086.989868
 2416.000000  8857.045898  -67716.937500  -58756.882812  10039.328125  -48717.554688  299.465912  857.386719   48.065533  886.622986  -46980.812500  605.737244
 2417.000000  8706.332031  -67362.187500  -58555.332031  9848.678711  -48706.652344  293.778992  699.660217   48.181843  884.482727  -46965.707031  917.450867
 2418.000000  8686.207031  -67448.078125  -58658.773438  10066.675781  -48592.097656  300.281677  698.933350   48.155998  884.957397  -46852.085938  -567.989502
 2419.000000  8578.105469  -67626.242188  -58937.695312  10263.583008  -48674.113281  306.155243  413.122833   48.187271  884.383057  -46932.972656  -757.974304
 2420.000000  8609.159180  -67404.820312  -58697.886719  10080.333984  -48617.554688  300.689087  502.041595   48.279011  882.702576  -46873.097656  1626.467651
 2421.000000  8769.257812  -67704.593750  -58831.082031  10205.136719  -48625.945312  304.411865  631.968628   48.326340  881.838074  -46879.777344  199.849457
 2422.000000  8709.525391  -67583.281250  -58762.902344  10067.072266  -48695.828125  300.293518  565.593506   48.372833  880.990479  -46947.980469  817.456055
 2423.000000  8897.033203  -67603.125000  -58601.933594  9949.525391  -48652.406250  296.787170  870.032166   48.194107  884.257629  -46911.015625  -198.712372
 2424.000000  8573.372070  -67341.656250  -58673.121094  10062.066406  -48611.054688  300.144196  529.312317   48.223656  883.715820  -46868.597656  1667.407593
 2425.000000  8673.001953  -67508.773438  -58727.113281  10058.123047  -48668.992188  300.026550  616.263550   48.169449  884.710266  -46928.492188  3419.133057
 2426.000000  8669.138672  -67504.500000  -58740.027344  10070.833984  -48669.195312  300.405701  522.749329   48.246887  883.290283  -46925.898438  2211.666504
 2427.000000  8844.486328  -67861.078125  -58919.667969  10175.003906  -48744.664062  303.513031  690.868469   48.105068  885.894287  -47006.492188  101.355026
 2428.000000  8846.561523  -67701.890625  -58749.539062  10127.873047  -48621.664062  302.107147  835.892090   48.059048  886.742615  -46885.156250  -560.019897
 2429.000000  8506.437500  -67324.765625  -58720.593750  10002.941406  -48717.652344  298.380524  434.786957   48.246502  883.297302  -46974.371094  -1068.669312
 2430.000000  8857.781250  -67660.687500  -58700.000000  10027.981445  -48672.019531  299.127441  796.136658   48.172089  884.661804  -46931.425781  -773.118103
 2431.000000  8579.724609  -67208.125000  -58529.851562  9970.689453  -48559.164062  297.418488  538.751404   48.191608  884.303467  -46817.863281  3347.130127
 2432.000000  8335.833008  -67237.000000  -58807.261719  10280.785156  -48526.476562  306.668396  215.743896   48.220909  883.766113  -46784.117188  299.904114
 2433.000000  8797.253906  -67780.296875  -58877.128906  10257.902344  -48619.226562  305.985840  682.832275   48.272308  882.825134  -46875.011719  424.421570
 2434.000000  8841.732422  -67684.671875  -58741.097656  10033.843750  -48707.253906  299.302338  729.945801   48.247883  883.272034  -46963.921875  2720.472412
 2435.000000  8771.101562  -67493.390625  -58622.109375  9855.550781  -48766.558594  293.983978  795.928894   48.145695  885.146790  -47026.917969  1270.484741
 2436.000000  8545.781250  -67518.640625  -58875.902344  10149.869141  -48726.031250  302.763275  417.012543   48.103165  885.929382  -46987.929688  1646.532959
 2437.000000  8818.388672  -67662.859375  -58746.812500  10072.166992  -48674.644531  300.445465  737.845154   48.250038  883.232605  -46931.234375  676.485962
 2438.000000  8419.430664  -67338.648438  -58816.039062  10106.029297  -48710.007812  301.455566  315.322418   48.299927  882.320312  -46964.796875  797.202515
 2439.000000  8802.273438  -67430.703125  -58512.195312  9855.585938  -48656.609375  293.985016  838.756042   48.269150  882.882874  -46912.507812  2330.458496
 2440.000000  8646.055664  -67299.445312  -58550.699219  9985.725586  -48564.972656  297.867004  722.266296   48.230614  883.588318  -46822.265625  1571.191650
 2441.000000  8557.564453  -67297.921875  -58634.628906  9933.986328  -48700.640625  296.323639  481.146820   48.206707  884.026489  -46958.796875  3188.780518
 2442.000000  8655.318359  -67540.617188  -58792.527344  10150.037109  -48642.492188  302.768280  530.010681   48.141243  885.228638  -46903.011719  2259.160156
 2443.000000  8584.025391  -67563.109375  -58882.617188  10174.856445  -48707.761719  303.508636  389.669098   48.306053  882.208435  -46962.328125  -332.136108
 2444.000000  8683.844727  -67541.265625  -58753.828125  10094.226562  -48659.601562  301.103485  510.896698   48.281269  882.661255  -46915.062500  594.212219
 2445.000000  8625.687500  -67503.148438  -58766.789062  10015.737305  -48751.050781  298.762207  595.466614   48.139153  885.267090  -47011.648438  -1953.070190
 2446.000000  8412.753906  -67017.398438  -58504.585938  10012.610352  -48491.976562  298.668976  415.760162   48.184647  884.431213  -46750.929688  1447.780396
 2447.000000  8640.367188  -67553.359375  -58814.671875  10215.178711  -48599.492188  304.711426  533.155762   48.178612  884.541992  -46858.664062  1255.779785
 2448.000000  8842.470703  -67681.734375  -58734.714844  10014.875000  -48719.839844  298.736511  828.025940   48.159012  884.902039  -46979.718750  -104.960533
 2449.000000  8785.923828  -67593.328125  -58705.808594  10035.083984  -48670.726562  299.339325  725.035706   48.233448  883.536377  -46927.914062  694.291992
 2450.000000  8680.148438  -67346.867188  -58565.308594  9992.139648  -48573.167969  298.058319  702.216614   48.210876  883.950073  -46831.171875  -975.439941
 2451.000000  8903.583984  -67546.453125  -58543.464844  9978.111328  -48565.351562  297.639862  898.345886   48.346962  881.461914  -46818.437500  1140.848999
 2452.000000  8734.248047  -67479.890625  -58644.367188  10106.938477  -48537.429688  301.482697  612.380676   48.271973  882.831238  -46793.226562  1377.699097
 2453.000000  8760.644531  -67430.460938  -58560.246094  9989.482422  -48570.765625  297.979065  700.293884   48.319866  881.956238  -46824.832031  230.239838
 2454.000000  8527.080078  -67294.218750  -58664.234375  10160.129883  -48504.105469  303.069305  434.496826   48.349651  881.412903  -46757.097656  1609.791870
 2455.000000  8614.030273  -67501.828125  -58787.914062  10156.042969  -48631.871094  302.947449  413.515381   48.258965  883.069214  -46888.136719  336.845764
 2456.000000  8764.308594  -67608.187500  -58740.097656  10143.198242  -48596.898438  302.564301  690.431702   48.265453  882.950500  -46852.929688  -529.710388
 2457.000000  8591.066406  -67297.703125  -58609.800781  9978.607422  -48631.195312  297.654663  612.702576   48.100819  885.972595  -46893.175781  2408.317383
 2458.000000  8604.013672  -67704.421875  -59001.574219  10295.154297  -48706.421875  307.097015  413.720795   48.230858  883.583862  -46963.703125   41.972424
 2459.000000  8794.828125  -67690.148438  -58790.277344  10082.668945  -48707.609375  300.758728  735.524719   48.110802  885.788757  -46969.230469  931.677551
 2460.000000  8591.809570  -67293.726562  -58604.753906  9911.792969  -48692.960938  295.661621  632.120789   48.051754  886.877258  -46956.714844  108.436447
 2461.000000  8749.396484  -67671.578125  -58833.070312  10033.716797  -48799.351562  299.298523  748.247070   48.166897  884.757141  -47058.945312  2267.319580
 2462.000000  8690.433594  -67534.171875  -58736.386719  10120.017578  -48616.367188  301.872833  599.538574   48.224026  883.709045  -46873.898438  1518.720947
 2463.000000  8638.968750  -67399.843750  -58667.574219  9904.382812  -48763.191406  295.440582  625.463684   48.188019  884.369324  -47022.023438  1068.962402
 2464.000000  8742.659180  -67400.875000  -58555.500000  9996.655273  -48558.843750  298.193024  788.540710   48.255344  883.135498  -46815.242188  1021.860596
 2465.000000  8674.701172  -67500.523438  -58734.488281  9995.879883  -48738.609375  298.169891  536.820251   48.193691  884.265259  -46997.234375  1129.522095
 2466.000000  8727.469727  -67495.468750  -58661.160156  10033.371094  -48627.789062  299.288239  614.614929   48.297466  882.365234  -46882.664062  815.740479
 2467.000000  8698.239258  -67425.710938  -58625.464844  9945.853516  -48679.609375  296.677643  697.271179   48.171864  884.665955  -46939.023438  3293.622803
 2468.000000  8523.289062  -67306.046875  -58691.234375  9982.037109  -48709.195312  297.756958  436.097626   48.166748  884.759888  -46968.792969  115.232697
 2469.000000  8939.002930  -67753.914062  -58706.203125  9889.567383  -48816.636719  294.998657  894.929138   48.070431  886.532654  -47079.714844  -891.418884
 2470.000000  8670.500000  -67597.703125  -58829.335938  10037.150391  -48792.187500  299.400970  559.023376   48.162666  884.834839  -47051.933594  1915.512817
 2471.000000  8631.666016  -67430.296875  -58687.792969  10016.575195  -48671.218750  298.787201  581.417969   48.190487  884.324036  -46929.960938  1145.683838
 2472.000000  8505.212891  -67297.125000  -58689.070312  10132.234375  -48556.835938  302.237244  473.850861   48.140495  885.242371  -46817.382812  -1444.094849
 2473.000000  8690.122070  -67370.515625  -58578.875000  10013.382812  -48565.492188  298.691986  748.022644   48.032295  887.236511  -46829.949219  -1435.105591
 2474.000000  8659.194336  -67372.703125  -58613.699219  9911.755859  -48701.945312  295.660522  585.313599   48.153019  885.012146  -46962.039062  1481.729370
 2475.000000  8600.083984  -67303.859375  -58608.515625  9938.404297  -48670.109375  296.455444  551.442078   48.205116  884.055664  -46928.324219  336.605042
 2476.000000  8638.914062  -67633.632812  -58885.515625  10108.960938  -48776.554688  301.542999  549.418701   48.054272  886.830750  -47040.218750   76.810478
 2477.000000  8721.308594  -67785.031250  -58969.062500  10195.617188  -48773.445312  304.127899  648.325317   48.054440  886.827637  -47037.101562  1821.609375
 2478.000000  8415.257812  -67360.117188  -58844.285156  10166.568359  -48677.718750  303.261414  326.138275   48.164787  884.795898  -46937.390625  1163.880249
 2479.000000  8921.298828  -67831.140625  -58807.375000  10034.518555  -48772.855469  299.322449  809.310547   48.138065  885.287048  -47033.492188  836.705200
 2480.000000  8626.974609  -67378.671875  -58649.531250  9991.645508  -48657.886719  298.043579  604.612976   48.054905  886.819092  -46921.527344  -1229.207764
 2481.000000  8587.646484  -67355.273438  -58674.734375  10116.251953  -48558.484375  301.760498  586.473328   48.218258  883.814697  -46816.222656  -26.128206
 2482.000000  8587.929688  -67475.421875  -58786.847656  10118.662109  -48668.187500  301.832397  549.643372   48.202274  884.107788  -46926.503906  933.708679
 2483.000000  8698.075195  -67364.125000  -58556.925781  9880.504883  -48676.421875  294.728333  678.059631   48.239971  883.416931  -46933.375000  2965.198486
 2484.000000  8627.703125  -67428.312500  -58700.695312  10043.339844  -48657.355469  299.585571  563.954529   48.307552  882.181030  -46911.867188  -2377.574951
 2485.000000  8680.337891  -67546.015625  -58770.171875  10143.616211  -48626.554688  302.576752  553.481689   48.263367  882.988708  -46882.664062  1549.038696
 2486.000000  8553.649414  -67526.562500  -58878.582031  10122.140625  -48756.441406  301.936157  463.733185   48.199074  884.166504  -47014.871094  2505.115234
[truncated: 1,205,809 more chars]
