# Supplementary material for: Data for exploring the effect of parameters on decomposition of gas hydrate structure I
Source: Data Brief. 2018 Apr 11;18:1247–51. doi: 10.1016/j.dib.2018.04.015 (PMC5996948; doi:10.1016/j.dib.2018.04.015)
Supplement: Supplementary file 2 — Supplementary material [file mmc2.zip › data/data/temperature 300 K/cage occupancy 95/msdow.xvg]

# This file was created Mon Jan 23 22:44:29 2017
# Created by:
# GROMACS:      gmx msd, VERSION 5.0.2
# Executable:   /usr/bin/gmx
# Library dir:  /usr/share/gromacs/top
# Command line:
#   g_msd -f run.xtc -n ind.ndx -s run.tpr -o msdow10.xvg -b 9000 -e 10000
# g_msd is part of G R O M A C S:
#
# Gromacs Runs One Microsecond At Cannonball Speeds
#
@    title "Mean Square Displacement"
@    xaxis  label "Time (ps)"
@    yaxis  label "MSD (nm\S2\N)"
@TYPE xy
# MSD gathered over 1000 ps with 101 restarts
# Diffusion constants fitted from time 100 to 900 ps
# D[       OW*] = 0.0006 (+/- 0.0002) (1e-5 cm^2/s)
         0           0
  0.200195  0.00468206
  0.400391  0.00663436
  0.599609  0.00563289
  0.799805  0.00549568
         1  0.00541796
    1.2002  0.00546516
   1.40039  0.00546658
   1.59961  0.00525883
    1.7998  0.00495246
         2  0.00487097
    2.2002  0.00495413
   2.40039  0.00502926
   2.59961  0.00520635
    2.7998  0.00536355
         3   0.0054035
    3.2002   0.0053122
   3.40039  0.00530802
   3.59961  0.00534981
    3.7998  0.00535958
         4  0.00530532
    4.2002  0.00515795
   4.40039   0.0050616
   4.59961  0.00507832
    4.7998  0.00512273
         5  0.00519592
    5.2002  0.00529643
   5.40039  0.00539369
   5.59961  0.00541723
    5.7998   0.0053236
         6  0.00525906
    6.2002  0.00522038
   6.40039  0.00521073
   6.59961  0.00525318
    6.7998  0.00525048
         7  0.00518745
    7.2002   0.0051154
   7.40039  0.00514197
   7.59961  0.00521729
    7.7998  0.00530388
         8  0.00534052
    8.2002  0.00536009
   8.40039  0.00534897
   8.59961  0.00534351
    8.7998  0.00530797
         9   0.0052288
    9.2002  0.00516708
   9.40039  0.00514392
   9.59961  0.00512884
    9.7998  0.00519216
        10    0.005297
   10.2002  0.00537775
   10.4004  0.00540228
   10.5996  0.00538929
   10.7998  0.00535533
        11  0.00529508
   11.2002  0.00521315
   11.4004  0.00517774
   11.5996  0.00515327
   11.7998  0.00517884
        12  0.00525304
   12.2002  0.00534471
   12.4004  0.00535967
   12.5996  0.00537803
   12.7998  0.00534058
        13  0.00533132
   13.2002  0.00526262
   13.4004  0.00523846
   13.5996  0.00522056
   13.7998  0.00520508
        14  0.00523736
   14.2002  0.00527306
   14.4004  0.00528633
   14.5996  0.00533031
   14.7998  0.00535452
        15  0.00530026
   15.2002  0.00527528
   15.4004  0.00526093
   15.5996  0.00527835
   15.7998  0.00526591
        16  0.00527977
   16.2002  0.00527175
   16.4004  0.00528789
   16.5996  0.00530732
   16.7998   0.0052975
        17  0.00526822
   17.2002    0.005247
   17.4004  0.00527363
   17.5996   0.0052954
   17.7998  0.00530229
        18   0.0052925
   18.2002  0.00528199
   18.4004  0.00526881
   18.5996  0.00529827
   18.7998  0.00531542
        19  0.00529941
   19.2002  0.00527717
   19.4004  0.00530507
   19.5996  0.00533813
   19.7998  0.00529858
        20  0.00529658
   20.2002   0.0053156
   20.4004   0.0053139
   20.5996  0.00529508
   20.7998  0.00529675
        21  0.00531185
   21.2002  0.00530681
   21.4004  0.00528822
   21.5996   0.0052695
   21.7998  0.00531862
        22  0.00534142
   22.2002  0.00534125
   22.4004  0.00531705
   22.5996   0.0053174
   22.7998  0.00528958
        23  0.00532017
   23.2002  0.00529866
   23.4004  0.00528728
   23.5996  0.00529163
   23.7998  0.00528828
        24  0.00531406
   24.2002  0.00535282
   24.4004  0.00535066
   24.5996   0.0053317
   24.7998  0.00532391
        25   0.0053273
   25.2002  0.00527927
   25.4004   0.0052638
   25.5996  0.00529386
   25.7998  0.00532243
        26   0.0053165
   26.2002  0.00531353
   26.4004  0.00531961
   26.5996  0.00530837
   26.7998  0.00531883
        27  0.00534957
   27.2002  0.00532588
   27.4004  0.00532819
   27.5996  0.00529749
   27.7998  0.00529126
        28   0.0053106
   28.2002  0.00530396
   28.4004  0.00530043
   28.5996  0.00533044
   28.7998  0.00532034
        29  0.00532347
   29.2002  0.00532659
   29.4004  0.00532965
   29.5996  0.00534831
   29.7998  0.00535153
        30  0.00535032
   30.2002  0.00534503
   30.4004  0.00531986
   30.5996  0.00530128
   30.7998   0.0053031
        31  0.00532056
   31.2002  0.00531255
   31.4004  0.00533603
   31.5996  0.00534042
   31.7998  0.00537632
        32  0.00537671
   32.2002  0.00536682
   32.4004  0.00535173
   32.5996  0.00535088
   32.7998  0.00528362
        33  0.00529849
   33.2002  0.00533575
   33.4004  0.00533573
   33.5996  0.00532732
   33.7998  0.00533413
        34  0.00537679
   34.2002  0.00536216
   34.4004  0.00532758
   34.5996   0.0053348
   34.7998  0.00536532
        35  0.00533803
   35.2002  0.00531917
   35.4004  0.00535618
   35.5996   0.0053725
   35.7998  0.00531872
        36  0.00534536
   36.2002  0.00535748
   36.4004  0.00533795
   36.5996  0.00534587
   36.7998  0.00536055
        37  0.00535611
   37.2002  0.00532633
   37.4004   0.0053651
   37.5996  0.00537183
   37.7998  0.00539693
        38  0.00536389
   38.2002  0.00532623
   38.4004  0.00530559
   38.5996  0.00536114
   38.7998  0.00539465
        39   0.0053695
   39.2002  0.00535661
   39.4004  0.00538483
   39.5996   0.0054038
   39.7998  0.00539875
        40  0.00537123
   40.2002  0.00537916
   40.4004  0.00535586
   40.5996  0.00536588
   40.7998  0.00534655
        41  0.00534522
   41.2002  0.00536075
   41.4004   0.0053913
   41.5996  0.00538678
   41.7998  0.00542771
        42  0.00539779
   42.2002  0.00537299
   42.4004  0.00538056
   42.5996    0.005367
   42.7998  0.00531968
        43  0.00536175
   43.2002  0.00536469
   43.4004  0.00537531
   43.5996  0.00541338
   43.7998  0.00538105
        44   0.0053653
   44.2002  0.00537606
   44.4004  0.00537794
   44.5996  0.00539047
   44.7998  0.00541691
        45  0.00537446
   45.2002  0.00534424
   45.4004  0.00535937
   45.5996  0.00536619
   45.7998  0.00535672
        46  0.00539741
   46.2002   0.0053799
   46.4004  0.00537578
   46.5996   0.0054162
   46.7998  0.00539537
        47  0.00538925
   47.2002  0.00538102
   47.4004  0.00537817
   47.5996  0.00534953
   47.7998  0.00537223
        48  0.00538206
   48.2002  0.00538887
   48.4004  0.00538868
   48.5996  0.00542031
   48.7998  0.00543335
        49  0.00541286
   49.2002  0.00537765
   49.4004   0.0053765
   49.5996  0.00538759
   49.7998  0.00539141
        50  0.00539588
   50.2002  0.00542038
   50.4004  0.00540594
   50.5996  0.00537396
   50.7998  0.00537961
        51  0.00540777
   51.2002  0.00539934
   51.4004  0.00540412
   51.5996  0.00538569
   51.7998  0.00541278
        52  0.00541411
   52.2002  0.00541316
   52.4004  0.00541908
   52.5996  0.00541915
   52.7998  0.00539992
        53  0.00540976
   53.2002  0.00537213
   53.4004  0.00542499
   53.5996  0.00543455
   53.7998  0.00539375
        54  0.00541413
   54.2002  0.00541564
   54.4004  0.00541774
   54.5996  0.00541723
   54.7998  0.00540802
        55  0.00542349
   55.2002  0.00541166
   55.4004  0.00542176
   55.5996  0.00544309
   55.7998  0.00542365
        56  0.00544483
   56.2002  0.00541954
   56.4004  0.00537844
   56.5996  0.00539431
   56.7998  0.00540746
        57  0.00541918
   57.2002  0.00541023
   57.4004  0.00539489
   57.5996  0.00542167
   57.7998  0.00545717
        58  0.00544079
   58.2002  0.00542906
   58.4004  0.00540543
   58.5996  0.00538056
   58.7998  0.00540359
        59   0.0054398
   59.2002  0.00541298
   59.4004  0.00543585
   59.5996  0.00546269
   59.7998  0.00545272
        60   0.0054579
   60.2002  0.00547597
   60.4004  0.00541376
   60.5996  0.00540348
   60.7998  0.00542874
        61  0.00543874
   61.2002  0.00539993
   61.4004   0.0054296
   61.5996  0.00545096
   61.7998  0.00547537
        62  0.00545644
   62.2002  0.00546454
   62.4004  0.00546296
   62.5996  0.00545655
   62.7998  0.00539531
        63  0.00540022
   63.2002  0.00540726
   63.4004  0.00544144
   63.5996  0.00545246
   63.7998   0.0054466
        64  0.00545394
   64.2002  0.00543643
   64.4004  0.00545289
   64.5996  0.00545718
   64.7998  0.00546437
        65  0.00544781
   65.2002  0.00543021
   65.4004  0.00543755
   65.5996  0.00544604
   65.7998  0.00543873
        66  0.00546749
   66.2002    0.005461
   66.4004   0.0054237
   66.5996  0.00545551
   66.7998  0.00546981
        67  0.00546668
   67.2002   0.0054503
   67.4004  0.00544118
   67.5996  0.00541863
   67.7998  0.00541942
        68  0.00543566
   68.2002  0.00544129
   68.4004  0.00544955
   68.5996  0.00548714
   68.7998  0.00548677
        69  0.00548177
   69.2002  0.00547526
   69.4004  0.00547718
   69.5996  0.00547117
   69.7998  0.00546667
        70  0.00546613
   70.2002  0.00548606
   70.4004  0.00541158
   70.5996  0.00542038
   70.7998  0.00546893
        71  0.00549546
   71.2002  0.00549327
   71.4004  0.00549905
   71.5996  0.00545978
   71.7998  0.00548646
        72   0.0054686
   72.2002  0.00544972
   72.4004  0.00547891
   72.5996   0.0054868
   72.7998   0.0054408
        73   0.0054664
   73.2002  0.00546025
   73.4004   0.0054915
   73.5996  0.00551588
   73.7998  0.00548513
        74  0.00546302
   74.2002  0.00543972
   74.4004  0.00547884
   74.5996  0.00550532
   74.7998  0.00551279
        75  0.00546946
   75.2002  0.00545776
   75.4004  0.00551339
   75.5996  0.00551725
   75.7998  0.00546679
        76  0.00546372
   76.2002  0.00545549
   76.4004  0.00546176
   76.5996  0.00546961
   76.7998  0.00551132
        77  0.00550263
   77.2002  0.00545165
   77.4004  0.00546638
   77.5996  0.00547054
   77.7998  0.00548692
        78  0.00551716
   78.2002  0.00551533
   78.4004  0.00547856
   78.5996  0.00549535
   78.7998  0.00551799
        79  0.00552889
   79.2002  0.00546693
   79.4004  0.00545341
   79.5996  0.00547831
   79.7998  0.00547997
        80  0.00549193
   80.2002  0.00552924
   80.4004  0.00550765
   80.5996  0.00547314
   80.7998  0.00551006
        81  0.00553592
   81.2002  0.00551414
   81.4004  0.00549784
   81.5996  0.00546102
   81.7998  0.00548748
        82  0.00549199
   82.2002  0.00547672
   82.4004  0.00550106
   82.5996  0.00554534
   82.7998  0.00553318
        83  0.00552632
   83.2002  0.00549759
   83.4004  0.00551765
   83.5996   0.0055532
   83.7998  0.00550797
        84  0.00551913
   84.2002  0.00548213
   84.4004  0.00551334
   84.5996  0.00554798
   84.7998  0.00555165
        85  0.00552827
   85.2002  0.00546883
   85.4004  0.00548824
   85.5996  0.00552062
   85.7998  0.00551546
        86  0.00554904
   86.2002  0.00553396
   86.4004  0.00550207
   86.5996  0.00552482
   86.7998   0.0055509
        87  0.00553679
   87.2002  0.00547591
   87.4004  0.00547179
   87.5996  0.00547321
   87.7998  0.00549406
        88  0.00553913
   88.2002  0.00554443
   88.4004  0.00552304
   88.5996  0.00556624
   88.7998  0.00556786
        89  0.00555096
   89.2002  0.00551521
   89.4004  0.00553077
   89.5996  0.00552793
   89.7998  0.00551205
        90  0.00549389
   90.2002   0.0055535
   90.4004  0.00555002
   90.5996  0.00553458
   90.7998  0.00554196
        91  0.00555905
   91.2002  0.00553715
   91.4004  0.00555785
   91.5996  0.00554474
   91.7998  0.00555741
        92  0.00552205
   92.2002  0.00552528
   92.4004  0.00553432
   92.5996  0.00553566
   92.7998  0.00553133
        93  0.00553842
   93.2002  0.00551878
   93.4004  0.00553607
   93.5996  0.00555371
   93.7998  0.00554278
        94  0.00556524
   94.2002  0.00552809
   94.4004  0.00554015
   94.5996  0.00557329
   94.7998  0.00556764
        95  0.00555566
   95.2002  0.00551016
   95.4004  0.00552504
   95.5996  0.00554104
   95.7998  0.00554602
        96  0.00556188
   96.2002  0.00554466
   96.4004  0.00552245
   96.5996  0.00555183
   96.7998  0.00555904
        97   0.0055442
   97.2002  0.00552264
   97.4004  0.00551749
   97.5996  0.00552438
   97.7998  0.00556319
        98  0.00558959
   98.2002  0.00559703
   98.4004  0.00553459
   98.5996  0.00554593
   98.7998  0.00558012
        99  0.00559672
   99.2002   0.0055649
   99.4004  0.00553358
   99.5996  0.00553493
   99.7998  0.00555225
       100  0.00558409
     100.2  0.00560873
     100.4  0.00558026
     100.6  0.00559261
     100.8  0.00559114
       101  0.00560054
     101.2  0.00557222
     101.4  0.00556788
     101.6  0.00555239
     101.8  0.00557726
       102  0.00555637
     102.2  0.00556981
     102.4  0.00558041
     102.6  0.00558924
     102.8  0.00556146
       103  0.00559653
     103.2  0.00559599
     103.4  0.00557138
     103.6  0.00557067
     103.8   0.0055896
       104  0.00560801
     104.2  0.00557156
     104.4  0.00560163
     104.6  0.00562883
     104.8  0.00561703
       105   0.0055739
     105.2  0.00552878
     105.4  0.00557123
     105.6  0.00559126
     105.8  0.00556414
       106   0.0055945
     106.2  0.00558314
     106.4  0.00556851
     106.6  0.00560926
     106.8   0.0056107
       107  0.00559195
     107.2   0.0055422
     107.4  0.00553676
     107.6  0.00556111
     107.8  0.00557431
       108  0.00558525
     108.2  0.00562255
     108.4  0.00561165
     108.6  0.00560729
     108.8  0.00561317
       109  0.00559397
     109.2  0.00558952
     109.4  0.00560665
     109.6  0.00559976
     109.8  0.00558831
       110  0.00560386
     110.2  0.00565217
     110.4  0.00562104
     110.6  0.00558924
     110.8  0.00559652
       111  0.00559616
     111.2  0.00558243
     111.4  0.00560402
     111.6  0.00561266
     111.8   0.0056275
       112  0.00561532
     112.2  0.00563315
     112.4  0.00565283
     112.6  0.00563484
     112.8  0.00557558
       113   0.0056041
     113.2  0.00560896
     113.4  0.00562272
     113.6  0.00563038
     113.8  0.00560447
       114  0.00561662
     114.2  0.00563872
     114.4  0.00564923
     114.6  0.00564835
     114.8  0.00565215
       115  0.00560415
     115.2   0.0055809
     115.4  0.00561395
     115.6  0.00562864
     115.8  0.00561322
       116  0.00565539
     116.2  0.00562867
     116.4  0.00562155
     116.6  0.00565841
     116.8  0.00566851
       117  0.00563437
     117.2  0.00560499
     117.4  0.00559941
     117.6  0.00557031
     117.8  0.00559655
       118  0.00561623
     118.2  0.00564207
     118.4  0.00562872
     118.6  0.00564822
     118.8  0.00567128
       119   0.0056472
     119.2  0.00562362
     119.4  0.00563092
     119.6   0.0056485
     119.8  0.00560197
       120  0.00561587
     120.2  0.00564752
     120.4  0.00563679
     120.6  0.00564055
     120.8  0.00565532
       121  0.00566443
     121.2  0.00566697
     121.4  0.00566413
     121.6  0.00565441
     121.8   0.0056645
       122  0.00565116
     122.2  0.00567127
     122.4  0.00563114
     122.6  0.00562944
     122.8  0.00563963
       123  0.00565616
     123.2  0.00561526
     123.4  0.00565195
     123.6  0.00566763
     123.8  0.00563745
       124  0.00567168
     124.2  0.00566432
     124.4  0.00564795
     124.6  0.00564219
     124.8  0.00563286
       125   0.0056437
     125.2  0.00565931
     125.4  0.00565931
     125.6  0.00569332
     125.8  0.00570281
       126  0.00567338
     126.2  0.00565351
     126.4  0.00564487
     126.6  0.00563754
     126.8  0.00564496
       127  0.00566676
     127.2  0.00563374
     127.4  0.00564996
     127.6  0.00565554
     127.8  0.00566516
       128  0.00569536
     128.2  0.00569144
     128.4  0.00564791
     128.6  0.00566885
     128.8  0.00566191
       129  0.00561623
     129.2  0.00562869
     129.4  0.00570113
     129.6  0.00569248
     129.8  0.00568959
       130  0.00569272
     130.2  0.00572055
     130.4  0.00568678
     130.6  0.00565183
     130.8   0.0056277
       131  0.00564518
     131.2  0.00564789
     131.4  0.00565302
     131.6  0.00567929
     131.8  0.00572441
       132  0.00573187
     132.2  0.00570516
     132.4      0.0057
     132.6  0.00569949
     132.8   0.0056579
       133  0.00568896
     133.2  0.00565381
     133.4  0.00563578
     133.6  0.00565558
     133.8  0.00564936
       134   0.0057158
     134.2  0.00569513
     134.4  0.00569667
     134.6  0.00573302
     134.8  0.00573473
       135   0.0056732
     135.2  0.00564455
     135.4  0.00567255
     135.6  0.00571214
     135.8  0.00571373
       136  0.00566846
     136.2  0.00565147
     136.4  0.00568516
     136.6  0.00571118
     136.8  0.00572726
       137  0.00570214
     137.2  0.00567281
     137.4  0.00568622
     137.6  0.00567717
     137.8  0.00569835
       138  0.00568914
     138.2  0.00570095
     138.4  0.00570401
     138.6  0.00570605
     138.8  0.00571473
       139  0.00570118
     139.2  0.00569404
     139.4  0.00571621
     139.6  0.00570208
     139.8  0.00572766
       140  0.00572621
     140.2  0.00573261
     140.4  0.00568231
     140.6  0.00567578
     140.8  0.00571325
       141  0.00573982
     141.2  0.00573226
     141.4  0.00570917
     141.6  0.00569064
     141.8  0.00573142
       142  0.00573421
     142.2   0.0057247
     142.4  0.00571537
     142.6  0.00570331
     142.8  0.00568828
       143  0.00575347
     143.2  0.00572151
     143.4  0.00570851
     143.6  0.00570522
     143.8  0.00568358
       144  0.00573056
     144.2  0.00573315
     144.4  0.00572086
     144.6  0.00573101
     144.8  0.00573469
       145  0.00573038
     145.2  0.00571644
     145.4  0.00572259
     145.6  0.00573301
     145.8  0.00572865
       146  0.00573761
     146.2  0.00573158
     146.4  0.00572225
     146.6  0.00571332
     146.8  0.00569395
       147  0.00570285
     147.2  0.00572771
     147.4  0.00574774
     147.6   0.0057185
     147.8  0.00574164
       148  0.00572802
     148.2  0.00571952
     148.4  0.00572592
     148.6  0.00575384
     148.8  0.00574919
       149  0.00576164
     149.2  0.00571624
     149.4  0.00571456
     149.6  0.00576493
     149.8  0.00576764
       150  0.00575822
     150.2  0.00577021
     150.4  0.00573534
     150.6  0.00571167
     150.8  0.00571789
       151  0.00572555
     151.2  0.00572646
     151.4  0.00572581
     151.6  0.00571391
     151.8  0.00577091
       152  0.00580999
     152.2  0.00579745
     152.4  0.00578507
     152.6  0.00577183
     152.8  0.00570094
       153  0.00574201
     153.2  0.00572024
     153.4  0.00571973
     153.6  0.00571309
     153.8  0.00573535
       154  0.00578319
     154.2  0.00575964
     154.4  0.00580698
     154.6  0.00582634
     154.8  0.00580479
       155  0.00576459
     155.2  0.00570581
     155.4  0.00571216
     155.6  0.00574501
     155.8  0.00572777
       156  0.00577831
     156.2  0.00578357
     156.4  0.00577565
     156.6  0.00577129
     156.8  0.00579233
       157  0.00575264
     157.2  0.00574883
     157.4  0.00573223
     157.6  0.00573216
     157.8  0.00575003
       158  0.00577202
     158.2   0.0057718
     158.4  0.00573822
     158.6  0.00576289
     158.8   0.0057826
       159  0.00579188
     159.2  0.00576733
     159.4  0.00577649
     159.6  0.00577592
     159.8  0.00576395
       160   0.0057612
     160.2  0.00577355
     160.4   0.0057293
     160.6  0.00574589
     160.8  0.00578454
       161  0.00581496
     161.2  0.00579483
     161.4  0.00576428
     161.6  0.00574686
     161.8  0.00579732
       162  0.00579828
     162.2   0.0057719
     162.4  0.00575341
     162.6  0.00577199
     162.8  0.00577483
       163  0.00581306
     163.2  0.00578242
     163.4  0.00578154
     163.6  0.00578137
     163.8  0.00577369
       164  0.00580752
     164.2  0.00577675
     164.4  0.00577428
     164.6  0.00578571
     164.8  0.00580687
       165  0.00579261
     165.2  0.00575406
     165.4  0.00577718
     165.6  0.00578569
     165.8  0.00578908
       166  0.00582543
     166.2  0.00578926
     166.4  0.00580327
     166.6  0.00583923
     166.8  0.00578183
       167  0.00574222
     167.2  0.00572532
     167.4  0.00576603
     167.6  0.00577839
     167.8  0.00580789
       168  0.00582918
     168.2  0.00585552
     168.4  0.00585076
     168.6   0.0058297
     168.8  0.00582349
       169  0.00578193
     169.2  0.00573468
     169.4  0.00577039
     169.6  0.00580231
     169.8   0.0058143
       170  0.00581929
     170.2   0.0058473
     170.4  0.00581627
     170.6  0.00582589
     170.8  0.00581506
       171  0.00578526
     171.2  0.00580573
     171.4  0.00582078
     171.6  0.00577187
     171.8  0.00580815
       172  0.00579832
     172.2  0.00579523
     172.4  0.00579757
     172.6   0.0058276
     172.8  0.00580329
       173  0.00586469
     173.2   0.0058516
     173.4  0.00580576
     173.6  0.00580039
     173.8  0.00576693
       174  0.00578052
     174.2  0.00582822
     174.4  0.00584204
     174.6  0.00581715
     174.8  0.00581834
       175  0.00582683
     175.2  0.00581495
     175.4  0.00582092
     175.6  0.00584402
     175.8  0.00584476
       176  0.00585239
     176.2  0.00581351
     176.4  0.00580137
     176.6  0.00581076
     176.8  0.00579147
       177  0.00579267
     177.2  0.00582612
     177.4  0.00580806
     177.6  0.00579876
     177.8  0.00585948
       178  0.00582199
     178.2  0.00581846
     178.4  0.00582923
     178.6  0.00586928
     178.8  0.00585882
       179  0.00584697
     179.2  0.00585154
     179.4    0.005849
     179.6   0.0058369
     179.8  0.00583673
       180  0.00582825
     180.2  0.00584643
     180.4  0.00582254
     180.6  0.00583169
     180.8  0.00584434
       181  0.00584678
     181.2  0.00586386
     181.4  0.00583473
     181.6  0.00579811
     181.8  0.00583287
       182  0.00582216
     182.2  0.00583243
     182.4  0.00585755
     182.6  0.00586827
     182.8  0.00583047
       183  0.00583137
     183.2  0.00582365
     183.4  0.00582594
     183.6  0.00585419
     183.8    0.005848
       184  0.00585197
     184.2  0.00583693
     184.4  0.00586131
     184.6  0.00585677
     184.8  0.00585379
       185  0.00585747
     185.2  0.00581264
     185.4  0.00583286
     185.6  0.00585799
     185.8  0.00584867
       186    0.005876
     186.2  0.00588071
     186.4  0.00586275
     186.6  0.00587209
     186.8  0.00586865
       187  0.00584161
     187.2   0.0058162
     187.4  0.00581292
     187.6  0.00582799
     187.8  0.00586733
       188  0.00587621
     188.2  0.00589562
     188.4  0.00588024
     188.6   0.0058841
     188.8  0.00588659
       189  0.00588276
     189.2  0.00588876
     189.4  0.00589807
     189.6  0.00584408
     189.8  0.00581407
       190   0.0058437
     190.2  0.00588828
     190.4  0.00590432
     190.6  0.00588998
     190.8  0.00588491
       191  0.00587479
     191.2  0.00585787
     191.4    0.005841
     191.6  0.00583406
     191.8  0.00585801
       192  0.00588526
     192.2  0.00590161
     192.4  0.00591433
     192.6  0.00590632
     192.8  0.00584597
       193  0.00589046
     193.2  0.00588361
     193.4   0.0058748
     193.6  0.00584931
     193.8  0.00584782
       194  0.00589045
     194.2  0.00589384
     194.4  0.00586971
     194.6  0.00591299
     194.8  0.00592871
       195  0.00591942
     195.2  0.00589267
     195.4  0.00586972
     195.6  0.00585746
     195.8  0.00586852
       196  0.00589117
     196.2  0.00583886
     196.4  0.00585908
     196.6  0.00590845
     196.8  0.00589961
       197  0.00590494
     197.2  0.00589287
     197.4  0.00586355
     197.6  0.00584957
     197.8   0.0058794
       198  0.00588703
     198.2   0.0058823
     198.4  0.00586686
     198.6  0.00590157
     198.8  0.00593613
       199  0.00591938
     199.2  0.00585863
     199.4  0.00587161
     199.6  0.00588654
     199.8  0.00588623
       200  0.00590521
     200.2  0.00594635
     200.4  0.00590575
     200.6  0.00589824
     200.8  0.00591595
       201  0.00589546
     201.2  0.00589455
     201.4  0.00590269
     201.6  0.00587228
     201.8  0.00590504
       202  0.00590612
     202.2  0.00587848
     202.4  0.00589643
     202.6   0.0059209
     202.8  0.00588601
       203  0.00593475
     203.2  0.00590352
     203.4  0.00589085
     203.6  0.00589577
     203.8  0.00586614
       204  0.00594021
     204.2  0.00591836
     204.4  0.00594098
     204.6  0.00594595
     204.8  0.00593269
       205  0.00592414
     205.2  0.00587858
     205.4  0.00585747
     205.6  0.00588278
     205.8  0.00589889
       206  0.00593473
     206.2  0.00589154
     206.4  0.00589835
     206.6  0.00594869
     206.8  0.00591124
       207  0.00591282
     207.2  0.00591499
     207.4  0.00590646
     207.6  0.00590422
     207.8   0.0059423
       208  0.00592279
     208.2  0.00589544
     208.4  0.00587009
     208.6  0.00590803
     208.8  0.00592639
       209   0.0059623
     209.2  0.00592697
     209.4  0.00593273
     209.6  0.00592436
     209.8   0.0059306
       210  0.00594661
     210.2  0.00595764
     210.4   0.0059121
     210.6  0.00589626
     210.8  0.00593845
       211  0.00595146
     211.2  0.00590885
     211.4  0.00590356
     211.6   0.0059093
     211.8  0.00593132
       212  0.00595063
     212.2  0.00599538
     212.4  0.00597623
     212.6  0.00595453
     212.8  0.00589207
       213  0.00592408
     213.2  0.00590598
     213.4  0.00593178
     213.6  0.00592273
     213.8  0.00590274
       214  0.00595753
     214.2  0.00595433
     214.4  0.00597571
     214.6  0.00595483
     214.8  0.00595779
       215  0.00595268
     215.2  0.00590006
     215.4   0.0059264
     215.6  0.00594478
     215.8  0.00591946
       216   0.0059605
     216.2  0.00596202
     216.4  0.00594822
     216.6  0.00595371
     216.8  0.00593179
       217  0.00593378
     217.2  0.00593771
     217.4  0.00596967
     217.6  0.00593017
     217.8  0.00593167
       218   0.0059411
     218.2  0.00597007
     218.4  0.00594665
     218.6  0.00595874
     218.8  0.00596719
       219  0.00596068
     219.2  0.00595432
     219.4  0.00597331
     219.6  0.00592793
     219.8  0.00594392
       220  0.00596482
     220.2  0.00598078
     220.4  0.00593928
     220.6  0.00593709
     220.8  0.00596662
       221  0.00597791
     221.2  0.00595869
     221.4  0.00597796
     221.6  0.00597551
     221.8  0.00599351
       222  0.00598359
     222.2  0.00598761
     222.4    0.005975
     222.6  0.00597142
     222.8  0.00592351
       223  0.00595152
     223.2  0.00595547
     223.4  0.00597401
     223.6  0.00599507
     223.8  0.00597818
       224  0.00601045
     224.2   0.0059665
     224.4  0.00594331
     224.6  0.00598837
     224.8  0.00597737
       225  0.00594784
     225.2  0.00594101
     225.4  0.00595567
     225.6   0.0059696
     225.8   0.0059978
       226  0.00602241
     226.2  0.00596981
     226.4  0.00597819
     226.6  0.00601902
     226.8  0.00596331
       227    0.005952
     227.2  0.00595377
     227.4  0.00595744
     227.6  0.00593748
     227.8  0.00598174
       228  0.00602481
     228.2  0.00599328
     228.4  0.00599981
     228.6  0.00602486
     228.8  0.00603259
       229  0.00597635
     229.2  0.00594725
     229.4  0.00597931
     229.6  0.00596533
     229.8  0.00598437
       230  0.00602124
     230.2  0.00602346
     230.4  0.00599802
     230.6  0.00599475
     230.8  0.00598238
       231  0.00597709
     231.2  0.00595761
     231.4  0.00597811
     231.6  0.00595287
     231.8  0.00599502
       232  0.00603696
     232.2  0.00604272
     232.4  0.00599991
     232.6  0.00598193
     232.8  0.00594574
       233  0.00599751
     233.2  0.00599691
     233.4  0.00599471
     233.6  0.00596814
     233.8  0.00595088
       234  0.00600043
     234.2  0.00599754
     234.4  0.00601279
     234.6  0.00601851
     234.8  0.00602118
       235   0.0060284
     235.2  0.00598672
     235.4  0.00598946
     235.6  0.00600869
     235.8  0.00598706
       236  0.00601023
     236.2  0.00598515
     236.4  0.00599577
     236.6  0.00603035
     236.8  0.00601685
       237  0.00602217
     237.2  0.00599467
     237.4  0.00600705
     237.6  0.00599124
     237.8  0.00600632
       238  0.00600898
     238.2  0.00600954
     238.4  0.00601625
     238.6  0.00603715
     238.8  0.00602383
       239  0.00602351
     239.2  0.00598684
     239.4  0.00600101
     239.6  0.00602366
     239.8  0.00603386
       240  0.00600342
     240.2  0.00601683
     240.4   0.0059859
     240.6  0.00600774
     240.8  0.00601645
       241  0.00601126
     241.2  0.00603455
     241.4  0.00605219
     241.6  0.00602282
     241.8  0.00608238
       242  0.00605139
     242.2  0.00604082
     242.4  0.00602639
     242.6   0.0060019
     242.8  0.00595231
       243  0.00602834
     243.2    0.006063
     243.4  0.00606504
     243.6  0.00605995
     243.8  0.00602861
       244  0.00603281
     244.2  0.00602058
     244.4  0.00601695
     244.6  0.00603054
     244.8  0.00605345
       245  0.00605155
     245.2  0.00600859
     245.4  0.00602847
     245.6  0.00606912
     245.8  0.00605164
       246  0.00603955
     246.2  0.00601611
     246.4  0.00602816
     246.6  0.00606574
     246.8  0.00604922
       247  0.00600959
     247.2  0.00598398
     247.4  0.00602386
     247.6  0.00605516
     247.8  0.00607492
       248  0.00606282
     248.2  0.00605634
     248.4  0.00601441
     248.6  0.00602434
     248.8   0.0060527
       249  0.00606066
     249.2  0.00601445
     249.4  0.00604659
     249.6   0.0060656
     249.8  0.00607256
       250  0.00609393
     250.2  0.00610984
     250.4  0.00604032
     250.6  0.00605156
     250.8  0.00605751
       251  0.00605074
     251.2  0.00605724
     251.4  0.00603184
     251.6  0.00604599
     251.8  0.00612273
       252  0.00609901
     252.2  0.00608575
     252.4  0.00607556
     252.6    0.006051
     252.8  0.00601227
       253  0.00605511
     253.2  0.00607205
     253.4  0.00606375
     253.6  0.00608551
     253.8  0.00604462
       254  0.00606124
     254.2  0.00605953
     254.4  0.00606473
     254.6  0.00608187
     254.8    0.006112
       255  0.00613884
     255.2  0.00608738
     255.4  0.00606649
     255.6   0.0060615
     255.8  0.00609054
       256  0.00610487
     256.2  0.00604035
     256.4  0.00605834
     256.6  0.00609606
     256.8  0.00607212
       257  0.00608802
     257.2  0.00610395
     257.4  0.00607715
     257.6   0.0060484
     257.8  0.00606181
       258  0.00606749
     258.2  0.00610828
     258.4  0.00607854
     258.6  0.00608842
     258.8  0.00609943
       259  0.00612699
     259.2  0.00610924
     259.4   0.0061083
     259.6  0.00608895
     259.8  0.00608306
       260   0.0060821
     260.2  0.00609862
     260.4  0.00606651
     260.6  0.00610362
     260.8   0.0061158
       261  0.00610511
     261.2  0.00608501
     261.4  0.00609577
     261.6  0.00609243
     261.8   0.0061072
       262  0.00610739
     262.2  0.00613206
     262.4  0.00612304
     262.6  0.00611139
     262.8  0.00605082
       263  0.00609327
     263.2  0.00610855
     263.4  0.00610664
     263.6  0.00611995
     263.8  0.00609032
       264   0.0061127
     264.2  0.00607227
     264.4  0.00610556
     264.6  0.00613549
     264.8  0.00613851
       265  0.00613108
     265.2  0.00608648
     265.4  0.00609796
     265.6  0.00611088
     265.8   0.0061139
       266  0.00614272
     266.2  0.00610886
     266.4  0.00612422
     266.6   0.0061501
     266.8  0.00613541
       267  0.00611583
     267.2  0.00608403
     267.4  0.00607394
     267.6  0.00608354
     267.8  0.00610873
       268  0.00611295
     268.2  0.00612839
     268.4  0.00613363
     268.6  0.00615771
     268.8  0.00614894
       269  0.00614063
     269.2  0.00609146
     269.4  0.00612225
     269.6  0.00613669
     269.8  0.00613237
       270  0.00610285
     270.2  0.00611991
     270.4  0.00610396
     270.6  0.00613835
     270.8   0.0061803
       271  0.00618253
     271.2   0.0061164
     271.4  0.00612199
     271.6  0.00612945
     271.8  0.00615155
       272  0.00614071
     272.2  0.00616292
     272.4  0.00617088
     272.6  0.00617493
     272.8  0.00610018
       273  0.00611903
     273.2  0.00614876
     273.4   0.0061512
     273.6  0.00614374
     273.8  0.00614067
       274  0.00616212
     274.2  0.00616819
     274.4  0.00618091
     274.6  0.00616953
     274.8  0.00614695
       275  0.00612945
     275.2  0.00612747
     275.4  0.00615082
     275.6  0.00615347
     275.8  0.00615359
       276  0.00618513
     276.2  0.00613333
     276.4  0.00614445
     276.6  0.00619594
     276.8  0.00613443
       277  0.00613823
     277.2  0.00612931
     277.4  0.00613454
     277.6  0.00616494
     277.8  0.00617341
       278  0.00616393
     278.2  0.00616222
     278.4  0.00614649
     278.6  0.00617415
     278.8  0.00616364
       279  0.00617876
     279.2  0.00617412
     279.4  0.00618095
     279.6  0.00615953
     279.8  0.00616736
       280  0.00614453
     280.2  0.00615588
     280.4  0.00613751
     280.6  0.00615774
     280.8  0.00616658
       281  0.00619067
     281.2  0.00616753
     281.4  0.00619518
     281.6  0.00619686
     281.8  0.00618412
       282  0.00614083
     282.2  0.00616614
     282.4  0.00617925
     282.6   0.0061952
     282.8   0.0061437
       283  0.00616074
     283.2  0.00616553
     283.4  0.00617716
     283.6  0.00619235
     283.8  0.00619774
       284  0.00620849
     284.2  0.00614768
     284.4   0.0061389
     284.6  0.00616597
     284.8  0.00620391
       285  0.00618865
     285.2   0.0061804
     285.4  0.00619537
     285.6   0.0061968
     285.8    0.006195
       286  0.00622856
     286.2  0.00614493
     286.4  0.00612236
     286.6  0.00618829
     286.8  0.00616803
       287  0.00615062
     287.2  0.00618118
     287.4  0.00621226
     287.6  0.00618314
     287.8  0.00618987
       288  0.00620746
     288.2  0.00618759
     288.4  0.00617848
     288.6  0.00617425
     288.8  0.00616222
       289  0.00617388
     289.2  0.00617503
     289.4  0.00618011
     289.6  0.00620619
     289.8  0.00624275
       290   0.0062466
     290.2  0.00620883
     290.4  0.00613652
     290.6  0.00614152
     290.8  0.00617048
       291  0.00616746
     291.2  0.00616711
     291.4  0.00621117
     291.6  0.00621139
     291.8  0.00624925
       292    0.006265
     292.2  0.00622394
     292.4  0.00620576
     292.6  0.00619511
     292.8  0.00614713
       293  0.00617956
     293.2  0.00616776
     293.4  0.00619029
     293.6  0.00619398
     293.8  0.00619957
       294  0.00623791
     294.2  0.00622982
     294.4  0.00624063
     294.6  0.00621638
     294.8  0.00622889
       295  0.00622684
     295.2  0.00615544
     295.4  0.00616965
     295.6  0.00619673
     295.8  0.00620855
       296  0.00622581
     296.2  0.00620592
     296.4  0.00621038
     296.6  0.00620293
     296.8  0.00622163
       297  0.00620431
     297.2   0.0061739
     297.4  0.00619523
     297.6   0.0062049
     297.8  0.00621745
       298  0.00621376
     298.2  0.00623239
     298.4  0.00620693
     298.6  0.00620723
     298.8  0.00621188
       299  0.00621365
     299.2  0.00621354
     299.4   0.0062314
     299.6  0.00618326
     299.8  0.00620088
       300  0.00622242
     300.2  0.00622923
     300.4  0.00618398
     300.6  0.00620916
     300.8  0.00624473
       301  0.00621021
     301.2  0.00617303
     301.4  0.00621396
     301.6   0.0062013
     301.8  0.00623264
       302  0.00625887
     302.2  0.00626836
     302.4  0.00621838
     302.6  0.00618233
     302.8  0.00618799
       303  0.00625066
     303.2  0.00621579
     303.4  0.00621554
     303.6  0.00622892
     303.8  0.00619297
       304  0.00623055
     304.2  0.00621259
     304.4   0.0062431
     304.6  0.00622113
     304.8  0.00621306
       305  0.00623862
     305.2  0.00624124
     305.4  0.00622497
     305.6   0.0061896
     305.8  0.00619911
       306  0.00624509
     306.2  0.00621444
     306.4  0.00622151
     306.6    0.006238
     306.8  0.00621756
       307  0.00620144
     307.2  0.00620197
     307.4   0.0062225
     307.6   0.0061912
     307.8  0.00622074
       308  0.00627754
     308.2   0.0062876
     308.4  0.00625032
     308.6  0.00623584
     308.8  0.00623777
       309  0.00623198
     309.2  0.00621546
     309.4  0.00623238
     309.6   0.0062199
     309.8  0.00623807
       310  0.00622714
     310.2  0.00625609
     310.4  0.00624757
     310.6  0.00626176
     310.8  0.00628557
       311  0.00625221
     311.2  0.00621653
     311.4   0.0062156
     311.6  0.00621529
     311.8  0.00625898
       312  0.00625611
     312.2  0.00626515
     312.4  0.00623141
     312.6   0.0062448
     312.8  0.00622368
       313  0.00629064
     313.2  0.00627414
     313.4   0.0062672
     313.6  0.00624783
     313.8  0.00623097
       314  0.00624989
     314.2  0.00619553
     314.4   0.0062216
     314.6  0.00624621
     314.8  0.00628917
       315  0.00630029
     315.2  0.00626361
     315.4  0.00624267
     315.6  0.00624697
     315.8  0.00624636
       316  0.00624411
     316.2  0.00622735
     316.4  0.00629003
     316.6  0.00630879
     316.8  0.00627525
       317   0.0062638
     317.2  0.00622042
     317.4  0.00622201
     317.6  0.00623991
     317.8  0.00628203
       318   0.0062712
     318.2  0.00628524
     318.4  0.00626933
     318.6  0.00627086
     318.8  0.00623583
       319  0.00623986
     319.2  0.00625364
     319.4  0.00627659
     319.6  0.00625438
     319.8  0.00628141
       320  0.00631952
     320.2  0.00630454
     320.4  0.00625341
     320.6  0.00623535
     320.8  0.00623016
       321  0.00625743
     321.2  0.00626355
     321.4  0.00629952
     321.6  0.00628585
     321.8  0.00632029
       322  0.00631081
     322.2  0.00630612
     322.4  0.00627578
     322.6  0.00628894
     322.8  0.00625946
       323  0.00626823
     323.2  0.00624887
     323.4  0.00626444
     323.6  0.00630368
     323.8  0.00630499
       324  0.00632806
     324.2  0.00627744
     324.4  0.00628087
     324.6  0.00629726
     324.8  0.00628028
       325  0.00626519
     325.2  0.00624401
     325.4  0.00625189
     325.6  0.00628724
     325.8   0.0062878
       326  0.00632892
     326.2    0.006287
     326.4    0.006305
     326.6  0.00630367
     326.8  0.00624181
       327  0.00624511
     327.2  0.00627453
     327.4  0.00630142
     327.6  0.00624405
     327.8  0.00625295
       328  0.00628875
     328.2  0.00632885
     328.4  0.00630774
     328.6  0.00628653
     328.8  0.00628582
       329  0.00629369
     329.2  0.00630509
     329.4  0.00628997
     329.6  0.00623041
     329.8  0.00629966
       330  0.00633388
     330.2  0.00633096
     330.4  0.00627992
     330.6  0.00629321
     330.8  0.00631489
       331  0.00628195
     331.2  0.00626314
     331.4  0.00626368
     331.6  0.00626675
     331.8  0.00631288
       332  0.00630749
     332.2  0.00633023
     332.4  0.00633393
     332.6  0.00632757
     332.8   0.0062904
       333  0.00630417
     333.2  0.00629174
     333.4  0.00627556
     333.6  0.00626106
     333.8  0.00626975
       334  0.00632406
     334.2   0.0063478
     334.4  0.00634512
     334.6   0.0063002
     334.8  0.00628803
       335  0.00628665
     335.2  0.00629579
     335.4  0.00631096
     335.6  0.00629438
     335.8  0.00628179
       336  0.00632066
     336.2  0.00628269
     336.4  0.00630351
     336.6  0.00635171
     336.8  0.00633029
       337  0.00631954
     337.2  0.00628441
     337.4    0.006278
     337.6  0.00629857
     337.8  0.00629533
       338   0.0063058
     338.2  0.00634893
     338.4   0.0063481
     338.6  0.00633828
     338.8  0.00627226
       339   0.0062783
     339.2  0.00631002
     339.4  0.00633699
     339.6  0.00635966
     339.8  0.00635142
       340  0.00631891
     340.2  0.00632905
     340.4  0.00628708
     340.6   0.0062956
     340.8  0.00632111
       341  0.00631817
     341.2  0.00633201
     341.4  0.00634384
     341.6  0.00633266
     341.8  0.00636195
       342  0.00634245
     342.2  0.00633493
     342.4  0.00629381
     342.6  0.00630527
     342.8  0.00629923
       343  0.00634449
     343.2  0.00637081
     343.4  0.00634515
     343.6  0.00628594
     343.8  0.00630041
       344  0.00637136
     344.2  0.00631291
     344.4  0.00632414
     344.6   0.0063355
     344.8  0.00632764
       345  0.00636019
     345.2  0.00635524
     345.4  0.00637644
     345.6  0.00633444
     345.8  0.00628822
       346  0.00632477
     346.2   0.0063061
     346.4  0.00632609
     346.6  0.00633419
     346.8   0.0063092
       347  0.00631703
     347.2  0.00631788
     347.4  0.00634847
     347.6  0.00637596
     347.8   0.0063643
       348  0.00633176
     348.2  0.00631482
     348.4   0.0063265
     348.6  0.00632985
     348.8  0.00630852
       349  0.00630376
     349.2  0.00631424
     349.4   0.0063728
     349.6  0.00638292
     349.8  0.00637521
       350  0.00634201
     350.2  0.00631272
     350.4  0.00632286
     350.6  0.00634377
     350.8  0.00632945
       351  0.00631917
     351.2  0.00631975
     351.4   0.0063316
     351.6  0.00632496
     351.8  0.00637809
       352  0.00637014
     352.2  0.00635879
     352.4  0.00635911
     352.6  0.00636315
     352.8  0.00632719
       353  0.00635584
     353.2  0.00631922
     353.4  0.00630697
     353.6  0.00628449
     353.8  0.00633888
       354    0.006419
     354.2   0.0063907
     354.4  0.00636115
     354.6   0.0063492
     354.8  0.00637165
       355  0.00637448
     355.2  0.00635322
     355.4  0.00632968
     355.6   0.0063306
     355.8  0.00633589
       356  0.00635232
     356.2  0.00631097
     356.4  0.00634267
     356.6  0.00637098
     356.8  0.00635167
       357   0.0063803
     357.2  0.00637833
     357.4  0.00635282
     357.6   0.0063058
     357.8  0.00632298
       358  0.00636249
     358.2  0.00638721
     358.4  0.00633516
     358.6   0.0063463
     358.8  0.00631993
       359  0.00632661
     359.2   0.0063562
     359.4  0.00636487
     359.6  0.00638023
     359.8  0.00637416
       360  0.00636195
     360.2  0.00636609
     360.4   0.0063388
     360.6  0.00634798
     360.8  0.00637623
       361  0.00636521
     361.2  0.00634885
     361.4   0.0063583
     361.6  0.00636356
     361.8  0.00639971
       362  0.00638832
     362.2  0.00639109
     362.4  0.00637766
     362.6  0.00639096
     362.8   0.0063315
       363  0.00637943
     363.2  0.00637747
     363.4  0.00632897
     363.6  0.00632709
     363.8  0.00638488
       364  0.00642335
     364.2  0.00638508
     364.4  0.00636568
     364.6  0.00634155
     364.8  0.00636879
       365  0.00640637
     365.2   0.0063705
     365.4  0.00634872
     365.6  0.00638172
     365.8  0.00640378
       366  0.00639674
     366.2  0.00633763
     366.4  0.00633531
     366.6  0.00637713
     366.8  0.00636944
       367  0.00642251
     367.2  0.00639663
     367.4  0.00637945
     367.6  0.00635866
     367.8  0.00637336
       368   0.0063707
     368.2  0.00635972
     368.4  0.00636572
     368.6   0.0063874
     368.8   0.0063823
       369  0.00637093
     369.2  0.00635658
     369.4  0.00638197
     369.6  0.00641482
     369.8  0.00641274
       370  0.00637399
     370.2  0.00640502
     370.4  0.00635582
     370.6  0.00636364
     370.8  0.00638729
       371  0.00634472
     371.2  0.00637636
     371.4  0.00637358
     371.6  0.00638178
     371.8  0.00645889
       372  0.00646522
     372.2  0.00640994
     372.4  0.00639009
     372.6  0.00642682
     372.8  0.00635566
       373  0.00633292
     373.2  0.00634909
     373.4  0.00636639
     373.6  0.00639283
     373.8  0.00642505
       374  0.00646104
     374.2  0.00641515
     374.4  0.00640388
     374.6  0.00640904
     374.8  0.00640395
       375  0.00643106
     375.2  0.00636679
     375.4  0.00634355
     375.6  0.00642954
     375.8  0.00644242
       376  0.00641701
     376.2  0.00638058
     376.4  0.00640261
     376.6   0.0064383
     376.8  0.00641538
       377   0.0064144
     377.2  0.00636359
     377.4  0.00636877
     377.6   0.0063538
     377.8  0.00636158
       378  0.00639757
     378.2  0.00643463
     378.4  0.00640369
     378.6  0.00639323
     378.8  0.00640933
       379  0.00637399
     379.2   0.0063729
     379.4  0.00640919
     379.6  0.00640331
     379.8   0.0064005
       380  0.00641367
     380.2  0.00639735
     380.4  0.00638043
     380.6  0.00638458
     380.8  0.00638053
       381  0.00643146
     381.2    0.006441
     381.4  0.00640338
     381.6  0.00639897
     381.8  0.00644536
       382  0.00643149
     382.2  0.00641133
     382.4  0.00641692
     382.6  0.00645448
     382.8  0.00639764
       383  0.00636773
     383.2  0.00639678
     383.4  0.00638643
     383.6  0.00640886
     383.8  0.00642891
       384  0.00644001
     384.2  0.00643389
     384.4  0.00645302
     384.6  0.00642224
     384.8  0.00639589
       385  0.00642901
     385.2  0.00638476
     385.4  0.00639122
     385.6  0.00645371
     385.8  0.00643815
       386  0.00646065
     386.2   0.0064281
     386.4  0.00638715
     386.6  0.00642499
     386.8  0.00644523
       387    0.006414
     387.2  0.00642087
     387.4  0.00641235
     387.6  0.00640164
     387.8  0.00643128
       388  0.00642716
     388.2  0.00642822
     388.4  0.00641721
     388.6  0.00642234
     388.8  0.00638554
       389  0.00640606
     389.2  0.00638073
     389.4  0.00640987
     389.6  0.00644313
     389.8  0.00643516
       390  0.00642515
     390.2   0.0064396
     390.4  0.00643347
     390.6  0.00643657
     390.8  0.00643145
       391  0.00642417
     391.2   0.0064319
     391.4  0.00641969
     391.6  0.00642453
     391.8  0.00648592
       392  0.00645549
     392.2  0.00643835
     392.4  0.00645614
     392.6  0.00643889
     392.8  0.00639684
       393  0.00642928
     393.2  0.00643515
     393.4  0.00644308
     393.6  0.00642719
     393.8  0.00643992
       394  0.00648293
     394.2  0.00646807
     394.4  0.00642623
     394.6  0.00643345
     394.8  0.00645805
       395   0.0064698
     395.2  0.00644895
     395.4  0.00642455
     395.6  0.00643405
     395.8  0.00645136
       396  0.00648787
     396.2  0.00646125
     396.4  0.00645051
     396.6  0.00646968
     396.8  0.00644623
       397  0.00645186
     397.2  0.00644355
     397.4  0.00643717
     397.6   0.0063964
     397.8  0.00644006
       398   0.0064414
     398.2  0.00643785
     398.4  0.00646826
     398.6  0.00647862
     398.8  0.00645311
       399  0.00646202
     399.2  0.00646025
     399.4  0.00645125
     399.6  0.00644388
     399.8   0.0064512
       400  0.00643602
     400.2  0.00646094
     400.4  0.00645077
     400.6  0.00641809
     400.8  0.00642537
       401  0.00643759
     401.2  0.00642772
     401.4  0.00647627
     401.6  0.00648336
     401.8  0.00650937
       402  0.00651929
     402.2  0.00649512
     402.4  0.00645497
     402.6  0.00648539
     402.8  0.00643482
       403  0.00642011
     403.2  0.00644926
     403.4  0.00645353
     403.6  0.00646479
     403.8   0.0065088
       404  0.00656302
     404.2  0.00650972
     404.4  0.00647842
     404.6   0.0064616
     404.8  0.00641563
       405  0.00644496
     405.2  0.00644964
     405.4  0.00641963
     405.6  0.00646453
     405.8  0.00650608
       406   0.0065295
     406.2  0.00651541
     406.4  0.00649885
     406.6  0.00648869
     406.8  0.00645246
       407  0.00645136
     407.2  0.00643868
     407.4  0.00642594
     407.6  0.00641321
     407.8  0.00643695
       408  0.00650479
     408.2  0.00651337
     408.4  0.00648995
     408.6  0.00649118
     408.8  0.00648676
       409  0.00644778
     409.2  0.00645102
     409.4  0.00646667
     409.6  0.00645479
     409.8  0.00644872
       410  0.00647311
     410.2  0.00650366
     410.4  0.00648639
     410.6   0.0065027
     410.8  0.00648913
       411  0.00647202
     411.2  0.00646519
     411.4  0.00647848
     411.6  0.00651255
     411.8  0.00653803
       412  0.00651709
     412.2  0.00645544
     412.4  0.00645658
     412.6  0.00652158
     412.8  0.00649275
       413  0.00649113
     413.2  0.00653261
     413.4  0.00651636
     413.6   0.0064721
     413.8  0.00645073
       414  0.00650006
     414.2  0.00651345
     414.4  0.00649278
     414.6  0.00645274
     414.8  0.00650009
       415  0.00656356
     415.2  0.00650536
     415.4  0.00650894
     415.6  0.00648786
     415.8  0.00649104
       416  0.00651654
     416.2  0.00648048
     416.4  0.00650443
     416.6  0.00652423
     416.8  0.00648184
       417   0.0064903
     417.2  0.00649595
     417.4  0.00648364
     417.6  0.00647803
     417.8  0.00649103
       418  0.00651682
     418.2  0.00649322
     418.4   0.0064922
     418.6  0.00652284
     418.8  0.00646238
       419   0.0064653
     419.2  0.00646478
     419.4  0.00647989
     419.6  0.00649994
     419.8  0.00651557
       420  0.00653975
     420.2   0.0065332
     420.4  0.00649703
     420.6  0.00648294
     420.8  0.00649682
       421  0.00653391
     421.2  0.00649919
     421.4  0.00646568
     421.6  0.00649449
     421.8  0.00654003
       422  0.00651099
     422.2  0.00649465
     422.4  0.00650307
     422.6  0.00652264
     422.8  0.00649772
       423  0.00654213
     423.2  0.00654796
     423.4  0.00648526
     423.6  0.00647191
     423.8  0.00649985
       424  0.00652555
     424.2  0.00653053
     424.4  0.00654846
     424.6  0.00653861
     424.8   0.0065347
       425  0.00656137
     425.2  0.00650898
     425.4  0.00647626
     425.6  0.00652091
     425.8  0.00654103
       426   0.0065356
     426.2  0.00649381
     426.4  0.00652094
     426.6  0.00655411
     426.8  0.00654037
       427   0.0065026
     427.2  0.00650332
     427.4   0.0065118
     427.6  0.00649281
     427.8  0.00650989
       428  0.00654222
     428.2   0.0065464
     428.4  0.00653298
     428.6  0.00655469
     428.8  0.00653352
       429  0.00647331
     429.2  0.00647589
     429.4  0.00650436
     429.6  0.00652691
     429.8  0.00652999
       430  0.00654727
     430.2  0.00653189
     430.4  0.00653322
     430.6  0.00654422
     430.8  0.00655049
       431  0.00654596
     431.2  0.00652688
     431.4   0.0064961
     431.6  0.00649856
     431.8  0.00653126
       432   0.0065507
     432.2  0.00657507
     432.4  0.00657013
     432.6  0.00658744
     432.8   0.0065133
       433  0.00655009
     433.2  0.00657014
     433.4  0.00654048
     433.6  0.00647784
     433.8   0.0064934
       434   0.0065607
     434.2  0.00656396
     434.4  0.00657598
     434.6  0.00657825
     434.8  0.00656273
       435  0.00659905
     435.2  0.00657249
     435.4  0.00654329
     435.6  0.00652441
     435.8  0.00650432
       436  0.00655528
     436.2  0.00651735
     436.4  0.00652546
     436.6  0.00656294
     436.8  0.00656518
       437  0.00660352
     437.2  0.00659356
     437.4  0.00656544
     437.6  0.00648698
     437.8  0.00651007
       438  0.00656518
     438.2   0.0065434
     438.4  0.00652874
     438.6  0.00654827
     438.8  0.00653008
       439  0.00654078
     439.2  0.00652863
     439.4  0.00655997
     439.6   0.0065909
     439.8  0.00656824
       440  0.00654524
     440.2  0.00653687
     440.4  0.00657276
     440.6  0.00653195
     440.8  0.00655295
       441  0.00657377
     441.2   0.0065445
     441.4  0.00656131
     441.6  0.00658557
     441.8  0.00660336
       442  0.00657461
     442.2   0.0065849
     442.4  0.00658665
     442.6  0.00659292
     442.8  0.00652236
       443    0.006568
     443.2  0.00656507
     443.4  0.00653914
     443.6  0.00656533
     443.8   0.0066045
       444  0.00664197
     444.2  0.00661751
     444.4  0.00656626
     444.6  0.00656993
     444.8  0.00661319
       445  0.00660429
     445.2  0.00654682
     445.4  0.00654585
     445.6  0.00657995
     445.8  0.00658052
       446  0.00659481
     446.2  0.00658186
     446.4  0.00660261
     446.6  0.00659485
     446.8   0.0065916
       447  0.00657526
     447.2  0.00654209
     447.4  0.00652961
     447.6  0.00653168
     447.8  0.00658779
       448  0.00660857
     448.2  0.00660225
     448.4  0.00659862
     448.6  0.00656872
     448.8  0.00657287
       449  0.00654008
     449.2  0.00654496
     449.4  0.00660945
     449.6   0.0066128
     449.8   0.0065717
       450  0.00659048
     450.2  0.00662362
     450.4   0.0066151
     450.6   0.0066012
     450.8  0.00658569
       451  0.00657754
     451.2  0.00658988
     451.4   0.0065769
     451.6  0.00656223
     451.8  0.00660649
       452  0.00662212
     452.2  0.00662427
     452.4  0.00660922
     452.6  0.00664841
     452.8  0.00661755
       453  0.00661789
     453.2  0.00657562
     453.4  0.00653741
     453.6  0.00654062
     453.8  0.00659087
       454  0.00665869
     454.2  0.00665197
     454.4  0.00663144
     454.6  0.00662716
     454.8  0.00663312
       455  0.00662532
     455.2  0.00660475
     455.4  0.00658525
     455.6  0.00661148
     455.8  0.00659753
       456  0.00659535
     456.2  0.00656083
     456.4  0.00658451
     456.6  0.00661969
     456.8  0.00663635
       457  0.00665055
     457.2  0.00661097
     457.4  0.00661513
     457.6  0.00656684
     457.8  0.00656877
       458   0.0066048
     458.2  0.00659806
     458.4  0.00659423
     458.6  0.00664054
     458.8    0.006655
       459  0.00661286
     459.2  0.00659907
     459.4  0.00662736
     459.6  0.00659808
     459.8  0.00655895
       460  0.00662964
     460.2  0.00666403
     460.4  0.00663469
     460.6  0.00661155
     460.8  0.00661756
       461  0.00661383
     461.2  0.00659272
     461.4  0.00658168
     461.6  0.00658197
     461.8  0.00659675
       462  0.00664901
     462.2  0.00666993
     462.4  0.00665178
     462.6  0.00666504
     462.8  0.00657743
       463  0.00662313
     463.2  0.00663801
     463.4  0.00660619
     463.6   0.0066003
     463.8   0.0066029
       464  0.00663015
     464.2  0.00665134
     464.4   0.0066446
     464.6  0.00668017
     464.8  0.00669683
       465  0.00668307
     465.2  0.00667901
     465.4  0.00663726
     465.6  0.00658804
     465.8  0.00658311
       466  0.00659292
     466.2  0.00656841
     466.4  0.00659814
     466.6  0.00667321
     466.8  0.00672787
       467  0.00671317
     467.2  0.00665336
     467.4  0.00665409
     467.6  0.00660317
     467.8  0.00658432
       468  0.00660437
     468.2  0.00658861
     468.4   0.0065816
     468.6  0.00661794
     468.8  0.00664167
       469  0.00666753
     469.2  0.00666819
     469.4  0.00664793
     469.6  0.00665934
     469.8  0.00661959
       470  0.00663422
     470.2  0.00661915
     470.4  0.00655384
     470.6  0.00659805
     470.8  0.00665332
       471  0.00664239
     471.2  0.00665394
     471.4  0.00666941
     471.6  0.00668176
     471.8  0.00667296
       472  0.00664905
     472.2  0.00663557
     472.4  0.00664655
     472.6  0.00663613
     472.8  0.00656828
       473  0.00660811
     473.2  0.00661956
     473.4  0.00663517
     473.6  0.00664598
     473.8  0.00667259
       474  0.00674102
     474.2  0.00669916
     474.4    0.006675
     474.6  0.00667872
     474.8  0.00662629
       475  0.00662139
     475.2  0.00660697
     475.4  0.00663031
     475.6  0.00667029
     475.8  0.00666765
       476  0.00666916
     476.2  0.00667552
     476.4  0.00667141
     476.6  0.00664471
     476.8  0.00664689
       477  0.00668184
     477.2   0.0066346
     477.4  0.00660233
     477.6  0.00662031
     477.8  0.00666595
       478  0.00669913
     478.2   0.0066785
     478.4  0.00667045
     478.6  0.00668783
     478.8  0.00663152
       479  0.00661662
     479.2  0.00660648
     479.4  0.00665627
     479.6  0.00666278
     479.8  0.00665983
       480  0.00671968
     480.2  0.00670609
     480.4  0.00667373
     480.6  0.00668987
     480.8  0.00665899
       481  0.00661025
     481.2  0.00663659
     481.4  0.00664406
     481.6  0.00665502
     481.8   0.0066907
       482  0.00668963
     482.2   0.0066634
     482.4   0.0066885
     482.6  0.00671235
     482.8  0.00665904
       483  0.00665726
     483.2  0.00668873
     483.4  0.00667903
     483.6  0.00666201
     483.8  0.00668429
       484  0.00671084
     484.2  0.00669428
     484.4  0.00668437
     484.6  0.00670605
     484.8  0.00670015
       485  0.00669701
     485.2  0.00671095
     485.4  0.00670708
     485.6  0.00666386
     485.8  0.00662875
       486  0.00667549
     486.2  0.00668481
     486.4   0.0066756
     486.6  0.00667144
     486.8  0.00668104
       487  0.00671532
     487.2  0.00667082
     487.4  0.00667359
     487.6  0.00669296
     487.8  0.00671333
       488  0.00670088
     488.2  0.00666918
     488.4   0.0066739
     488.6  0.00665974
     488.8  0.00664632
       489  0.00665928
     489.2  0.00667472
     489.4   0.0067354
     489.6  0.00673436
     489.8  0.00667065
       490  0.00668728
     490.2  0.00667665
     490.4  0.00671091
     490.6   0.0067302
     490.8  0.00670734
       491  0.00670587
     491.2  0.00674592
     491.4   0.0067168
     491.6  0.00669141
     491.8  0.00670631
       492  0.00667531
     492.2  0.00665119
     492.4  0.00671336
     492.6  0.00674972
     492.8  0.00668996
       493  0.00669657
     493.2  0.00669213
     493.4  0.00667603
     493.6  0.00673317
     493.8   0.0067608
       494  0.00673785
     494.2  0.00671351
     494.4  0.00670962
     494.6  0.00673254
     494.8  0.00674406
       495  0.00671816
     495.2  0.00670901
     495.4  0.00672975
     495.6  0.00674627
     495.8  0.00670535
       496  0.00673611
     496.2  0.00669073
     496.4  0.00666636
     496.6  0.00670327
     496.8   0.0067405
       497  0.00675252
     497.2  0.00674258
     497.4   0.0067287
     497.6  0.00672437
     497.8  0.00673593
       498  0.00673474
     498.2  0.00667754
     498.4  0.00666963
     498.6  0.00673492
     498.8  0.00673346
       499  0.00667949
     499.2  0.00669445
     499.4  0.00678336
     499.6  0.00677331
     499.8  0.00669527
       500  0.00670059
     500.2  0.00674958
     500.4  0.00676793
     500.6  0.00676325
     500.8  0.00670649
       501   0.0067106
     501.2  0.00674912
     501.4  0.00673799
     501.6  0.00673701
     501.8  0.00676436
       502  0.00675627
     502.2   0.0067407
     502.4  0.00675279
     502.6  0.00672881
     502.8  0.00666873
       503  0.00673627
     503.2  0.00671448
     503.4  0.00669782
     503.6  0.00674525
     503.8  0.00679866
       504  0.00680813
     504.2  0.00676915
     504.4  0.00674128
     504.6  0.00676879
     504.8  0.00676569
       505  0.00675265
     505.2  0.00673478
     505.4  0.00673076
     505.6  0.00670853
     505.8  0.00674859
       506   0.0068027
     506.2  0.00679437
     506.4   0.0067675
     506.6  0.00678337
     506.8  0.00680067
       507  0.00677044
     507.2  0.00677052
     507.4   0.0067495
     507.6  0.00669502
     507.8  0.00672893
       508  0.00676561
     508.2  0.00672284
     508.4  0.00671497
     508.6   0.0068012
     508.8  0.00681761
       509  0.00676792
     509.2  0.00673982
     509.4   0.0067865
     509.6  0.00678659
     509.8  0.00674336
       510  0.00675953
     510.2  0.00674887
     510.4  0.00674421
     510.6  0.00676546
     510.8   0.0067749
       511  0.00675807
     511.2  0.00678918
     511.4  0.00677508
     511.6  0.00675233
     511.8   0.0067855
       512  0.00679749
     512.2  0.00678421
     512.4  0.00679262
     512.6  0.00678835
     512.8  0.00669177
       513  0.00674608
     513.2  0.00678835
     513.4  0.00678364
     513.6  0.00677717
     513.8  0.00681561
       514  0.00682291
     514.2  0.00678127
     514.4  0.00679605
     514.6  0.00680802
     514.8  0.00679326
       515  0.00677358
     515.2  0.00674535
     515.4  0.00677517
     515.6  0.00679366
     515.8  0.00675572
       516  0.00680604
     516.2  0.00680102
     516.4  0.00677297
     516.6  0.00681911
     516.8  0.00683069
       517   0.0067878
     517.2  0.00675491
     517.4  0.00675429
     517.6  0.00674542
     517.8  0.00678978
       518   0.0068058
     518.2  0.00678978
     518.4  0.00679792
     518.6  0.00683942
     518.8  0.00678541
       519  0.00674869
     519.2  0.00674058
     519.4  0.00678312
     519.6  0.00677745
     519.8  0.00673829
       520   0.0067891
     520.2  0.00685519
     520.4  0.00684087
     520.6  0.00682993
     520.8  0.00681147
       521  0.00680578
     521.2  0.00682082
     521.4  0.00678231
     521.6  0.00677469
     521.8  0.00681685
       522  0.00682034
     522.2  0.00678325
     522.4   0.0068076
     522.6  0.00684458
     522.8  0.00679224
       523  0.00684076
     523.2  0.00681367
     523.4  0.00674172
     523.6  0.00679589
     523.8  0.00683985
       524  0.00683796
     524.2  0.00678185
     524.4  0.00678941
     524.6  0.00683827
     524.8  0.00683854
       525  0.00681827
     525.2  0.00683141
     525.4  0.00683643
     525.6  0.00683428
     525.8  0.00682375
       526  0.00677978
     526.2  0.00675678
     526.4  0.00675981
     526.6  0.00678175
     526.8  0.00684864
       527  0.00688271
     527.2  0.00688342
     527.4  0.00689016
     527.6  0.00684526
     527.8  0.00684454
       528  0.00680944
     528.2  0.00674288
     528.4  0.00672423
     528.6   0.0068007
     528.8  0.00683281
       529  0.00682313
     529.2  0.00682335
     529.4  0.00686886
     529.6  0.00690945
     529.8  0.00683058
       530  0.00682339
     530.2   0.0068315
     530.4  0.00683054
     530.6  0.00682709
     530.8  0.00681613
       531  0.00685545
     531.2  0.00687164
     531.4  0.00680107
     531.6  0.00681465
     531.8  0.00684965
       532   0.0068695
     532.2  0.00687212
     532.4  0.00687235
     532.6   0.0068732
     532.8  0.00677443
       533  0.00682547
     533.2  0.00685582
     533.4   0.0068449
     533.6  0.00681244
     533.8  0.00684059
       534  0.00688303
     534.2  0.00687915
     534.4  0.00686856
     534.6  0.00686343
     534.8  0.00685005
       535  0.00685314
     535.2  0.00689159
     535.4  0.00686431
     535.6  0.00682506
     535.8  0.00679233
       536  0.00687792
     536.2  0.00687651
     536.4  0.00686595
     536.6  0.00686882
     536.8  0.00690409
       537   0.0068748
     537.2  0.00686862
     537.4  0.00685238
     537.6  0.00684885
     537.8  0.00686836
       538  0.00689371
     538.2  0.00683918
     538.4  0.00677294
     538.6  0.00683868
     538.8   0.0068283
       539  0.00682311
     539.2  0.00685427
     539.4  0.00690417
     539.6  0.00689161
     539.8  0.00683345
       540  0.00684098
     540.2   0.0068894
     540.4  0.00690261
     540.6  0.00689339
     540.8  0.00690752
       541  0.00689623
     541.2  0.00688639
     541.4  0.00685262
     541.6  0.00681413
     541.8  0.00687703
       542  0.00688767
     542.2   0.0068568
     542.4   0.0069274
     542.6  0.00697442
     542.8  0.00687858
       543  0.00688165
     543.2  0.00684001
     543.4  0.00680814
     543.6   0.0068184
     543.8  0.00689764
       544  0.00695544
     544.2  0.00692169
     544.4  0.00689574
     544.6  0.00693551
     544.8  0.00695453
       545    0.006947
     545.2  0.00688219
     545.4  0.00685676
     545.6  0.00683209
     545.8  0.00684086
       546   0.0068813
     546.2  0.00685687
     546.4  0.00688565
     546.6  0.00692233
     546.8  0.00694816
       547  0.00692609
     547.2  0.00691554
     547.4  0.00688874
     547.6  0.00686506
     547.8  0.00688345
       548  0.00690436
     548.2   0.0068999
     548.4  0.00681781
     548.6  0.00683274
     548.8  0.00684992
       549  0.00690179
     549.2  0.00690994
     549.4  0.00694975
     549.6  0.00693854
     549.8  0.00685817
       550  0.00690619
     550.2  0.00692419
     550.4  0.00689397
     550.6  0.00686873
     550.8    0.006886
       551  0.00694994
     551.2  0.00694939
     551.4   0.0069223
     551.6  0.00692812
     551.8  0.00691488
       552  0.00692161
     552.2  0.00689046
     552.4  0.00695157
     552.6  0.00696496
     552.8  0.00688981
       553  0.00689563
     553.2  0.00693544
     553.4  0.00691628
     553.6  0.00692232
     553.8  0.00693355
       554  0.00698482
     554.2  0.00697321
     554.4  0.00694939
     554.6  0.00695899
     554.8  0.00693289
       555  0.00692208
     555.2  0.00692728
     555.4  0.00689126
     555.6  0.00690089
     555.8  0.00693559
       556  0.00695185
     556.2  0.00693768
     556.4  0.00694846
     556.6  0.00698592
     556.8  0.00697232
       557  0.00693201
     557.2  0.00692818
     557.4  0.00691702
     557.6  0.00689567
     557.8  0.00690624
       558  0.00695302
     558.2  0.00694242
     558.4  0.00691242
     558.6  0.00694114
     558.8  0.00692076
       559  0.00691073
     559.2   0.0069186
     559.4  0.00693962
     559.6   0.0069644
     559.8  0.00693058
       560  0.00691211
     560.2  0.00689013
     560.4  0.00690106
     560.6  0.00695827
     560.8  0.00700189
       561  0.00696978
     561.2  0.00693217
     561.4  0.00691609
     561.6  0.00691379
     561.8   0.0069277
       562  0.00696437
     562.2  0.00693287
     562.4  0.00696859
     562.6  0.00699598
     562.8   0.0069221
       563  0.00697279
     563.2  0.00696906
     563.4  0.00696598
     563.6  0.00697843
     563.8  0.00698151
       564  0.00698269
     564.2  0.00699469
     564.4  0.00701082
     564.6  0.00697953
     564.8  0.00694707
       565  0.00701032
     565.2  0.00698413
     565.4  0.00697395
     565.6  0.00700663
     565.8  0.00699141
       566   0.0069636
     566.2  0.00696323
     566.4  0.00698878
     566.6  0.00699292
     566.8  0.00690468
       567  0.00688892
     567.2  0.00695308
     567.4  0.00699204
     567.6  0.00697249
     567.8  0.00695947
       568  0.00703735
     568.2  0.00703343
     568.4   0.0069265
     568.6  0.00694857
     568.8  0.00690705
       569  0.00690176
     569.2  0.00692376
     569.4  0.00699014
     569.6  0.00706394
     569.8  0.00699968
       570  0.00696281
     570.2  0.00700542
     570.4  0.00703553
     570.6  0.00700622
     570.8   0.0070074
       571  0.00702279
     571.2  0.00702891
     571.4  0.00693182
     571.6  0.00692053
     571.8  0.00698222
       572  0.00701794
     572.2  0.00700427
     572.4   0.0070224
     572.6   0.0070215
     572.8  0.00693535
       573  0.00699489
     573.2   0.0069672
     573.4  0.00694559
     573.6   0.0069471
     573.8  0.00698553
       574  0.00706017
     574.2  0.00708429
     574.4  0.00704265
     574.6  0.00703969
     574.8   0.0070613
       575  0.00702218
     575.2  0.00698173
     575.4  0.00698303
     575.6  0.00696336
     575.8   0.0069404
       576  0.00698894
     576.2  0.00700735
     576.4  0.00698644
     576.6  0.00701306
     576.8  0.00700808
       577  0.00701954
     577.2   0.0070389
     577.4  0.00701145
     577.6  0.00699036
     577.8  0.00695463
       578  0.00698534
     578.2  0.00699751
     578.4  0.00694855
     578.6  0.00702886
     578.8  0.00702762
       579   0.0069969
     579.2  0.00698145
     579.4  0.00702892
     579.6  0.00705108
     579.8  0.00698569
       580  0.00696947
     580.2  0.00699644
     580.4  0.00704672
     580.6  0.00702278
     580.8  0.00701139
       581  0.00700139
     581.2   0.0070431
     581.4  0.00701359
     581.6  0.00702918
     581.8  0.00705245
       582  0.00700949
     582.2  0.00701006
     582.4  0.00704165
     582.6  0.00705957
     582.8  0.00696488
       583  0.00699773
     583.2  0.00702051
     583.4  0.00699327
     583.6  0.00703558
     583.8  0.00709191
       584  0.00707472
     584.2   0.0070449
     584.4  0.00707935
     584.6  0.00706109
     584.8  0.00705879
       585  0.00703522
     585.2  0.00703464
     585.4  0.00702989
     585.6  0.00701791
     585.8  0.00701304
       586  0.00704817
     586.2  0.00703384
     586.4  0.00701963
     586.6  0.00705452
     586.8  0.00702259
       587  0.00703115
     587.2  0.00704536
     587.4  0.00702304
     587.6  0.00702964
     587.8  0.00703821
       588  0.00704768
     588.2  0.00703436
     588.4  0.00697478
     588.6   0.0070627
     588.8   0.0070799
       589  0.00703028
     589.2  0.00696088
     589.4  0.00700344
     589.6  0.00709401
     589.8  0.00704667
       590  0.00703508
     590.2   0.0070898
     590.4  0.00708082
     590.6  0.00704167
     590.8  0.00701954
       591  0.00708315
     591.2  0.00712719
     591.4  0.00705231
     591.6  0.00701584
     591.8  0.00706388
       592   0.0070886
     592.2  0.00705749
     592.4  0.00710423
     592.6  0.00712251
     592.8  0.00701283
       593  0.00706491
     593.2  0.00706858
     593.4  0.00702417
     593.6  0.00706758
     593.8   0.0071295
       594  0.00715937
     594.2  0.00713333
     594.4  0.00713281
     594.6  0.00706784
     594.8  0.00708304
       595  0.00706897
     595.2  0.00707111
     595.4  0.00708032
     595.6  0.00708992
     595.8  0.00709611
       596   0.0071162
     596.2  0.00707349
     596.4   0.0070547
     596.6  0.00705794
     596.8  0.00707222
       597  0.00712523
     597.2  0.00714352
     597.4   0.0071102
     597.6  0.00706264
     597.8  0.00703596
       598  0.00705886
     598.2  0.00709664
     598.4  0.00706681
     598.6  0.00709675
     598.8  0.00710604
       599  0.00704999
     599.2  0.00705264
     599.4   0.0071282
     599.6  0.00710411
     599.8  0.00702428
       600   0.0070763
     600.2  0.00715916
     600.4  0.00717338
     600.6  0.00714817
     600.8  0.00708936
       601  0.00712353
     601.2  0.00711651
     601.4    0.007062
     601.6  0.00710144
     601.8  0.00713216
       602  0.00716802
     602.2  0.00708854
     602.4   0.0070628
     602.6  0.00715119
     602.8  0.00707092
       603  0.00708034
     603.2  0.00713862
     603.4  0.00714256
     603.6  0.00714655
     603.8  0.00715267
       604  0.00717251
     604.2  0.00715702
     604.4  0.00718292
     604.6  0.00717186
     604.8  0.00714041
       605  0.00711135
     605.2   0.0071144
     605.4  0.00712877
     605.6  0.00710978
     605.8  0.00714823
       606  0.00716314
     606.2   0.0071351
     606.4  0.00711208
     606.6  0.00710026
     606.8  0.00715613
       607  0.00714149
     607.2   0.0071388
     607.4  0.00714704
     607.6  0.00713515
     607.8  0.00715381
       608  0.00715198
     608.2  0.00709277
     608.4  0.00707969
     608.6   0.0071192
     608.8  0.00714402
       609  0.00712321
     609.2  0.00709941
     609.4  0.00714712
     609.6  0.00714154
     609.8  0.00708904
       610    0.007131
     610.2  0.00713159
     610.4  0.00718032
     610.6  0.00718339
     610.8  0.00712306
       611  0.00714759
     611.2   0.0071691
     611.4  0.00716238
     611.6  0.00713182
     611.8  0.00716979
       612  0.00715701
     612.2  0.00712345
     612.4  0.00714009
     612.6  0.00717212
     612.8  0.00715156
       613  0.00722958
     613.2     0.00719
     613.4  0.00714625
     613.6  0.00716229
     613.8  0.00719004
       614  0.00718495
     614.2  0.00722805
     614.4  0.00721181
     614.6  0.00717057
     614.8  0.00718863
       615   0.0072159
     615.2   0.0071621
     615.4   0.0071667
     615.6  0.00719647
     615.8  0.00718882
       616  0.00718357
     616.2  0.00714912
     616.4  0.00715526
     616.6  0.00711182
     616.8  0.00714203
       617  0.00719083
     617.2  0.00718344
     617.4  0.00718109
     617.6  0.00717762
     617.8  0.00714533
       618  0.00713398
     618.2  0.00713101
     618.4  0.00711858
     618.6  0.00714413
     618.8  0.00716977
       619  0.00718512
     619.2  0.00718607
     619.4  0.00719412
     619.6  0.00722359
     619.8  0.00711789
       620  0.00713812
     620.2  0.00718656
     620.4  0.00717889
     620.6    0.007184
     620.8  0.00718135
       621  0.00724953
     621.2  0.00724662
     621.4  0.00715291
     621.6  0.00714538
     621.8  0.00722582
       622  0.00723377
     622.2   0.0071592
     622.4  0.00716563
     622.6  0.00722811
     622.8  0.00718877
       623  0.00719945
     623.2  0.00720192
     623.4   0.0072096
     623.6  0.00727344
     623.8  0.00727416
       624  0.00725798
     624.2  0.00724136
     624.4  0.00720995
     624.6  0.00721511
     624.8  0.00721827
       625  0.00720677
     625.2  0.00722176
     625.4  0.00724764
     625.6  0.00726499
     625.8  0.00722708
       626  0.00728062
     626.2  0.00724929
     626.4  0.00723498
     626.6  0.00721944
     626.8  0.00720167
       627  0.00724463
     627.2  0.00723843
     627.4  0.00719224
     627.6  0.00720388
     627.8  0.00721524
       628  0.00724327
     628.2  0.00722523
     628.4  0.00723962
     628.6  0.00726248
     628.8  0.00720867
       629  0.00718745
     629.2  0.00714909
     629.4  0.00720912
     629.6    0.007226
     629.8   0.0071975
       630  0.00723012
     630.2   0.0072416
     630.4  0.00725838
     630.6   0.0072823
     630.8  0.00727254
       631  0.00731085
     631.2  0.00723578
     631.4  0.00719189
     631.6  0.00723816
     631.8  0.00726746
       632  0.00723399
     632.2   0.0072355
     632.4  0.00730594
     632.6  0.00736368
     632.8  0.00724932
       633  0.00723501
     633.2  0.00724349
     633.4  0.00724856
     633.6  0.00725599
     633.8  0.00728375
       634  0.00731638
     634.2  0.00734461
     634.4  0.00732214
     634.6  0.00724881
     634.8  0.00721219
       635  0.00721806
     635.2  0.00725324
     635.4  0.00735262
     635.6  0.00735378
     635.8  0.00725093
       636  0.00728205
     636.2  0.00725572
     636.4  0.00722526
     636.6   0.0072277
     636.8  0.00725091
       637  0.00726526
     637.2   0.0073039
     637.4  0.00734355
     637.6   0.0073569
     637.8  0.00729557
       638  0.00726103
     638.2  0.00724918
     638.4  0.00720618
     638.6   0.0072153
     638.8  0.00718618
       639  0.00721105
     639.2  0.00724056
     639.4   0.0073106
     639.6  0.00732243
     639.8  0.00727455
       640  0.00728845
     640.2  0.00733368
     640.4  0.00730779
     640.6  0.00725166
     640.8  0.00721938
       641  0.00725253
     641.2   0.0072768
     641.4  0.00727406
     641.6  0.00730774
     641.8  0.00735989
       642   0.0073631
     642.2  0.00730257
     642.4  0.00732267
     642.6   0.0073711
     642.8  0.00726711
       643  0.00728368
     643.2  0.00729729
     643.4  0.00730379
     643.6  0.00732563
     643.8  0.00737998
       644   0.0073731
     644.2  0.00734364
     644.4  0.00733481
     644.6  0.00736491
     644.8  0.00735897
       645  0.00737552
     645.2  0.00731218
     645.4  0.00733134
     645.6  0.00733001
     645.8  0.00729234
       646  0.00730984
     646.2  0.00733921
     646.4  0.00734692
     646.6  0.00732248
     646.8  0.00732857
       647  0.00735147
     647.2  0.00737247
     647.4  0.00734185
     647.6  0.00729682
     647.8  0.00731058
       648  0.00737183
     648.2  0.00735789
     648.4  0.00725049
     648.6  0.00725466
     648.8  0.00725427
       649  0.00728424
     649.2  0.00733445
     649.4  0.00740514
     649.6  0.00734851
     649.8  0.00730538
       650  0.00735445
     650.2  0.00734676
     650.4   0.0072921
     650.6  0.00723843
     650.8  0.00729318
       651  0.00735252
     651.2   0.0074109
     651.4  0.00737126
     651.6  0.00733967
     651.8  0.00735953
       652  0.00737681
     652.2  0.00733437
     652.4  0.00733391
     652.6  0.00735881
     652.8  0.00737596
       653  0.00742615
     653.2  0.00739106
     653.4  0.00737383
     653.6   0.0073979
     653.8  0.00740889
       654  0.00741389
     654.2  0.00734903
     654.4  0.00738506
     654.6  0.00737548
     654.8   0.0073611
       655  0.00740572
     655.2  0.00742376
     655.4  0.00744765
     655.6  0.00741815
     655.8  0.00734018
       656  0.00734019
     656.2  0.00730916
     656.4  0.00732908
     656.6   0.0074129
     656.8  0.00741609
       657  0.00737392
     657.2  0.00741559
     657.4  0.00742597
     657.6  0.00737781
     657.8  0.00741582
       658  0.00743587
     658.2  0.00733429
     658.4   0.0072863
     658.6  0.00730697
     658.8  0.00730374
       659  0.00733297
     659.2  0.00737771
     659.4  0.00742069
     659.6   0.0074024
     659.8   0.0073608
       660  0.00738173
     660.2  0.00745314
     660.4  0.00742135
     660.6  0.00733827
     660.8  0.00735251
       661  0.00742391
     661.2  0.00742003
     661.4  0.00737825
     661.6  0.00742222
     661.8  0.00742488
       662  0.00744116
     662.2  0.00744113
     662.4  0.00751087
     662.6  0.00748776
     662.8  0.00731475
       663  0.00734349
     663.2  0.00740724
     663.4   0.0073902
     663.6  0.00741801
     663.8  0.00748336
       664  0.00752586
     664.2   0.0074865
     664.4  0.00748478
     664.6  0.00747045
     664.8  0.00746157
       665  0.00745129
     665.2  0.00739762
     665.4  0.00742178
     665.6  0.00736924
     665.8   0.0073359
       666  0.00742559
     666.2  0.00744264
     666.4  0.00744893
     666.6  0.00748562
     666.8  0.00743448
       667  0.00743267
     667.2  0.00745775
     667.4  0.00742242
     667.6  0.00736374
     667.8  0.00736399
       668  0.00746465
     668.2    0.007411
     668.4   0.0074142
     668.6  0.00749966
     668.8  0.00747017
       669  0.00737714
     669.2  0.00739177
     669.4  0.00750724
     669.6  0.00746439
     669.8  0.00737346
       670   0.0074002
     670.2  0.00748026
     670.4  0.00745383
     670.6  0.00743051
     670.8  0.00744591
       671  0.00748316
     671.2  0.00746884
     671.4   0.0074284
     671.6   0.0074811
     671.8   0.0074867
       672  0.00749245
     672.2  0.00743326
     672.4  0.00740758
     672.6  0.00744984
     672.8  0.00738844
       673  0.00749849
     673.2  0.00751472
     673.4  0.00751424
     673.6  0.00754532
     673.8  0.00757402
       674  0.00752859
     674.2  0.00747231
     674.4  0.00748551
     674.6  0.00746249
     674.8  0.00743221
       675   0.0074771
     675.2  0.00748728
     675.4  0.00753264
     675.6  0.00754604
     675.8  0.00750902
       676  0.00747102
     676.2  0.00745454
     676.4  0.00746967
     676.6  0.00751004
     676.8  0.00747165
       677  0.00746458
     677.2   0.0075139
     677.4  0.00751714
     677.6  0.00748742
     677.8  0.00743391
       678  0.00748741
     678.2  0.00746716
     678.4  0.00741937
     678.6  0.00747701
     678.8  0.00748315
       679  0.00751436
     679.2  0.00749515
     679.4  0.00749618
     679.6  0.00754275
     679.8  0.00744778
       680  0.00740614
     680.2  0.00745062
     680.4  0.00749044
     680.6  0.00749405
     680.8  0.00751194
       681  0.00758015
     681.2  0.00753369
     681.4  0.00748081
     681.6  0.00752938
     681.8  0.00753876
       682  0.00752459
     682.2  0.00745841
     682.4  0.00749928
     682.6  0.00752203
     682.8  0.00746019
       683  0.00751774
     683.2  0.00752501
     683.4  0.00756713
     683.6   0.0075796
     683.8   0.0075874
       684  0.00760205
     684.2  0.00752035
     684.4  0.00751124
     684.6  0.00749916
     684.8  0.00746489
       685  0.00748708
     685.2  0.00753697
     685.4  0.00761497
     685.6  0.00757051
     685.8  0.00748478
       686   0.0075269
     686.2  0.00751301
     686.4  0.00750087
     686.6  0.00754633
     686.8  0.00751057
       687  0.00752526
     687.2   0.0075685
     687.4  0.00751891
     687.6  0.00743651
     687.8  0.00746966
       688  0.00756128
     688.2  0.00751802
     688.4  0.00753312
     688.6  0.00754333
     688.8  0.00751449
       689  0.00751226
     689.2  0.00752726
     689.4  0.00755085
     689.6  0.00754893
     689.8  0.00747888
       690  0.00747966
     690.2  0.00754794
     690.4  0.00751671
     690.6   0.0075039
     690.8  0.00754836
       691  0.00762584
     691.2   0.0076535
     691.4  0.00754482
     691.6  0.00752908
     691.8  0.00746163
       692  0.00749911
     692.2  0.00749703
     692.4   0.0075751
     692.6  0.00763435
     692.8  0.00751024
       693  0.00753316
     693.2   0.0075746
     693.4  0.00758094
     693.6  0.00759918
     693.8  0.00762432
       694  0.00763549
     694.2  0.00756321
     694.4  0.00759981
     694.6   0.0076412
     694.8  0.00762619
       695  0.00759292
     695.2  0.00753902
     695.4  0.00758923
     695.6  0.00755472
     695.8  0.00754067
       696  0.00753619
     696.2  0.00750933
     696.4  0.00759945
     696.6  0.00766678
     696.8  0.00764187
       697  0.00764335
     697.2  0.00766518
     697.4  0.00755578
     697.6  0.00745535
     697.8  0.00750025
       698  0.00764202
     698.2  0.00766387
     698.4  0.00754844
     698.6  0.00755034
     698.8  0.00754037
       699  0.00754051
     699.2  0.00761269
     699.4  0.00765618
     699.6  0.00761727
     699.8  0.00752912
       700  0.00754804
     700.2  0.00763767
     700.4  0.00758862
     700.6  0.00754209
     700.8  0.00756839
       701  0.00767365
     701.2  0.00767885
     701.4  0.00754738
     701.6  0.00757209
     701.8  0.00757305
       702  0.00764378
     702.2  0.00763969
     702.4  0.00762545
     702.6  0.00765611
     702.8  0.00757854
       703  0.00760004
     703.2  0.00761745
     703.4  0.00763224
     703.6  0.00765654
     703.8  0.00765113
       704  0.00761267
     704.2  0.00760812
     704.4  0.00765216
     704.6  0.00763032
     704.8  0.00765641
       705  0.00768737
     705.2  0.00765622
     705.4   0.0076796
     705.6  0.00760223
     705.8  0.00753259
       706  0.00760656
     706.2   0.0075788
     706.4  0.00757555
     706.6  0.00763127
     706.8  0.00763744
       707  0.00765543
     707.2  0.00767589
     707.4  0.00764488
     707.6  0.00758917
     707.8  0.00761903
       708  0.00767577
     708.2  0.00761192
     708.4  0.00752667
     708.6  0.00756197
     708.8  0.00756858
       709   0.0075644
     709.2  0.00763388
     709.4  0.00770614
     709.6  0.00769341
     709.8  0.00761862
       710  0.00762608
     710.2  0.00766874
     710.4   0.0076239
     710.6  0.00766335
     710.8  0.00764999
       711  0.00763451
     711.2  0.00760945
     711.4  0.00757639
     711.6  0.00765019
     711.8  0.00770134
       712  0.00770175
     712.2  0.00765794
     712.4  0.00773131
     712.6  0.00776654
     712.8  0.00765403
       713  0.00757817
     713.2  0.00756975
     713.4  0.00762614
     713.6  0.00770157
     713.8  0.00773959
       714  0.00774632
     714.2  0.00774731
     714.4  0.00774781
     714.6  0.00771858
     714.8  0.00769329
       715  0.00769327
     715.2  0.00761522
     715.4  0.00763059
     715.6  0.00764394
     715.8  0.00764942
       716  0.00770483
     716.2  0.00767186
     716.4  0.00768171
     716.6  0.00771751
     716.8  0.00769376
       717  0.00767739
     717.2  0.00772011
     717.4  0.00764425
     717.6   0.0076166
     717.8  0.00761633
       718   0.0076733
     718.2  0.00766616
     718.4  0.00763842
     718.6  0.00764519
     718.8   0.0076868
       719  0.00768107
     719.2  0.00770477
     719.4  0.00773986
     719.6  0.00774094
     719.8  0.00758926
       720  0.00758192
     720.2  0.00767468
     720.4   0.0077007
     720.6  0.00775602
     720.8  0.00771539
       721  0.00772497
     721.2  0.00770124
     721.4  0.00760474
     721.6  0.00770237
     721.8  0.00772455
       722  0.00774195
     722.2  0.00767552
     722.4  0.00773286
     722.6  0.00775147
     722.8  0.00766133
       723  0.00765965
     723.2  0.00770793
     723.4  0.00773633
     723.6  0.00778105
     723.8  0.00780698
       724  0.00775988
     724.2  0.00772337
     724.4  0.00774305
     724.6  0.00773519
     724.8  0.00774973
       725  0.00775161
     725.2   0.0077346
     725.4  0.00778749
     725.6  0.00778233
     725.8  0.00772718
       726  0.00772163
     726.2  0.00771824
     726.4  0.00767564
     726.6  0.00772871
     726.8  0.00776073
       727  0.00774552
     727.2  0.00777907
     727.4  0.00776835
     727.6  0.00771505
     727.8  0.00769547
       728   0.0077541
     728.2  0.00774238
     728.4  0.00765295
     728.6  0.00763897
     728.8  0.00766612
       729  0.00766914
     729.2  0.00773924
     729.4  0.00777914
     729.6  0.00780135
     729.8   0.0076719
       730  0.00761859
     730.2  0.00768103
     730.4   0.0077737
     730.6  0.00781935
     730.8  0.00778859
       731  0.00775319
     731.2  0.00771526
     731.4  0.00767643
     731.6   0.0077503
     731.8  0.00778387
       732  0.00775114
     732.2  0.00770728
     732.4  0.00776838
     732.6  0.00778723
     732.8  0.00770058
       733   0.0077633
     733.2  0.00778095
     733.4  0.00777901
     733.6  0.00779791
     733.8  0.00783485
       734  0.00779041
     734.2  0.00775784
     734.4  0.00783494
     734.6  0.00777764
     734.8  0.00774019
       735  0.00772454
     735.2  0.00773454
     735.4   0.0077584
     735.6  0.00773893
     735.8   0.0077231
       736   0.0077769
     736.2  0.00781039
     736.4  0.00780334
     736.6  0.00779282
     736.8  0.00775928
       737  0.00777279
     737.2  0.00780248
     737.4  0.00768164
     737.6  0.00767581
     737.8  0.00771107
       738  0.00782608
     738.2  0.00778255
     738.4   0.0077658
     738.6  0.00782409
     738.8  0.00776724
       739  0.00773427
     739.2  0.00777116
     739.4  0.00773536
     739.6  0.00772187
     739.8  0.00771062
       740  0.00770294
     740.2  0.00772208
     740.4  0.00778249
     740.6  0.00779684
     740.8  0.00775623
       741  0.00777428
     741.2  0.00783513
     741.4  0.00776001
     741.6  0.00776969
     741.8  0.00780496
       742  0.00782277
     742.2  0.00771654
     742.4  0.00772996
     742.6  0.00774877
     742.8   0.0076842
       743   0.0077607
     743.2  0.00784474
     743.4  0.00785191
     743.6  0.00783338
     743.8  0.00784809
       744   0.0078469
     744.2  0.00780511
     744.4  0.00778081
     744.6   0.0078456
     744.8  0.00782678
       745  0.00780404
     745.2  0.00783817
     745.4  0.00781539
     745.6  0.00779852
     745.8  0.00776129
       746  0.00774658
     746.2  0.00775043
     746.4  0.00779242
     746.6  0.00785112
     746.8  0.00776129
       747   0.0077852
     747.2  0.00785556
     747.4  0.00781669
     747.6   0.0077979
     747.8  0.00776019
       748  0.00778867
     748.2  0.00772689
     748.4  0.00769908
     748.6  0.00776075
     748.8  0.00779786
       749  0.00782013
     749.2  0.00784252
     749.4  0.00781475
     749.6  0.00785412
     749.8  0.00775728
       750  0.00769688
     750.2  0.00774971
     750.4  0.00782324
     750.6  0.00781492
     750.8  0.00786048
       751  0.00787121
     751.2   0.0078083
     751.4  0.00776285
     751.6   0.0078009
     751.8  0.00776913
       752  0.00779567
     752.2  0.00776771
     752.4   0.0078206
     752.6  0.00787479
     752.8  0.00782028
       753  0.00782182
     753.2  0.00781046
     753.4  0.00779509
     753.6  0.00782007
     753.8  0.00784753
       754  0.00786667
     754.2  0.00781208
     754.4  0.00783704
     754.6  0.00786883
     754.8  0.00785513
       755  0.00783817
     755.2  0.00783877
     755.4    0.007819
     755.6  0.00779294
     755.8  0.00779993
       756  0.00776242
     756.2  0.00777502
     756.4  0.00781004
     756.6  0.00785072
     756.8  0.00786078
       757  0.00785378
     757.2  0.00788705
     757.4  0.00786048
     757.6  0.00781894
     757.8  0.00778105
       758  0.00781141
     758.2  0.00783275
     758.4  0.00779891
     758.6  0.00782472
     758.8   0.0077969
       759  0.00776434
     759.2  0.00779924
     759.4  0.00781766
     759.6  0.00791338
     759.8  0.00790845
       760  0.00783026
     760.2  0.00777567
     760.4  0.00781372
     760.6  0.00778992
     760.8  0.00782148
       761  0.00786153
     761.2  0.00781302
     761.4  0.00773274
     761.6  0.00779632
     761.8  0.00785466
       762  0.00791567
     762.2  0.00783876
     762.4  0.00781849
     762.6  0.00784116
     762.8  0.00779056
       763  0.00785122
     763.2  0.00788593
     763.4  0.00785767
     763.6  0.00784921
     763.8   0.0078155
       764  0.00790473
     764.2  0.00790071
     764.4  0.00790062
     764.6  0.00791146
     764.8  0.00789998
       765  0.00787817
     765.2  0.00787737
     765.4  0.00786651
     765.6  0.00773453
     765.8  0.00777068
       766   0.0078731
     766.2  0.00785782
     766.4  0.00788618
     766.6  0.00795469
     766.8  0.00786046
       767  0.00783641
     767.2  0.00788576
     767.4  0.00777965
     767.6  0.00775796
     767.8  0.00780329
       768  0.00790793
     768.2  0.00788018
     768.4  0.00779714
     768.6  0.00784892
     768.8  0.00785762
       769  0.00778851
     769.2  0.00784139
     769.4   0.0079011
     769.6  0.00792058
     769.8  0.00777378
       770  0.00776016
     770.2  0.00779233
     770.4  0.00785558
     770.6  0.00794536
     770.8  0.00789753
       771  0.00789031
     771.2   0.0078978
     771.4  0.00783106
     771.6  0.00782245
     771.8  0.00781609
       772  0.00787333
     772.2  0.00789066
     772.4  0.00792834
     772.6  0.00790792
     772.8  0.00785062
       773  0.00785726
     773.2  0.00786806
     773.4  0.00791143
     773.6  0.00795751
     773.8  0.00791956
       774  0.00792832
     774.2  0.00792297
     774.4  0.00790642
     774.6  0.00795747
     774.8  0.00793672
       775  0.00789115
     775.2  0.00788958
     775.4  0.00794855
     775.6  0.00785222
     775.8  0.00784794
       776  0.00791159
     776.2  0.00781116
     776.4  0.00783439
     776.6  0.00793068
     776.8   0.0078879
       777  0.00790627
     777.2  0.00794039
     777.4  0.00785726
     777.6  0.00780962
     777.8  0.00784523
       778  0.00791557
     778.2  0.00789784
     778.4  0.00784673
     778.6  0.00785915
     778.8  0.00780124
       779  0.00780819
     779.2  0.00791116
     779.4  0.00785217
     779.6  0.00791728
     779.8  0.00781657
       780   0.0078568
     780.2  0.00793618
     780.4   0.0078943
     780.6  0.00786573
     780.8  0.00788345
       781  0.00787802
     781.2   0.0078924
     781.4  0.00786332
     781.6  0.00792659
     781.8  0.00788175
       782  0.00789474
     782.2  0.00785284
     782.4  0.00796682
     782.6  0.00796214
     782.8  0.00785704
       783  0.00786383
     783.2  0.00789351
     783.4  0.00790648
     783.6  0.00798484
     783.8  0.00798006
       784  0.00800387
     784.2  0.00799517
     784.4  0.00802561
     784.6  0.00800223
     784.8  0.00792797
       785   0.0078704
     785.2  0.00785634
     785.4  0.00793724
     785.6  0.00790643
     785.8  0.00786909
       786  0.00798782
     786.2  0.00798002
     786.4  0.00795224
     786.6  0.00792962
     786.8  0.00784296
       787  0.00788835
     787.2  0.00798381
     787.4  0.00794237
     787.6  0.00787746
     787.8  0.00786042
       788  0.00791868
     788.2  0.00791842
     788.4  0.00787945
     788.6  0.00793833
     788.8  0.00789467
       789  0.00783679
     789.2  0.00788072
     789.4   0.0079422
     789.6  0.00799823
     789.8  0.00788006
       790  0.00783207
     790.2  0.00788768
     790.4  0.00798555
     790.6  0.00795829
     790.8  0.00790713
       791  0.00793775
     791.2  0.00790439
     791.4  0.00785116
     791.6  0.00797811
     791.8  0.00791471
       792  0.00790635
     792.2  0.00787919
     792.4  0.00794241
     792.6   0.0079319
     792.8  0.00788398
       793  0.00800482
     793.2  0.00802269
     793.4  0.00800944
     793.6  0.00800295
     793.8  0.00796891
       794   0.0079751
     794.2  0.00793042
     794.4  0.00796573
     794.6  0.00806011
     794.8  0.00804897
       795  0.00789495
     795.2  0.00787257
     795.4  0.00802243
     795.6  0.00797188
     795.8  0.00798407
       796  0.00800196
     796.2  0.00796098
     796.4  0.00791826
     796.6  0.00797112
     796.8  0.00790512
       797  0.00793936
     797.2   0.0080356
     797.4  0.00798567
     797.6  0.00799447
     797.8  0.00797502
       798  0.00798975
     798.2  0.00796814
     798.4  0.00785952
     798.6  0.00784326
     798.8  0.00787292
       799  0.00793679
     799.2  0.00800649
     799.4  0.00803743
     799.6   0.0080712
     799.8  0.00790013
       800  0.00791972
     800.2  0.00797035
     800.4   0.0080004
     800.6  0.00796255
     800.8  0.00791301
       801  0.00793984
     801.2  0.00799093
     801.4  0.00793618
     801.6  0.00802908
     801.8  0.00802854
       802  0.00806431
     802.2  0.00797807
     802.4  0.00797627
     802.6  0.00804741
     802.8  0.00795337
       803  0.00791843
     803.2  0.00793086
     803.4  0.00797631
     803.6  0.00805552
     803.8  0.00812307
       804  0.00813176
     804.2  0.00807316
     804.4  0.00803862
     804.6  0.00806727
     804.8  0.00800527
       805  0.00800325
     805.2  0.00800305
     805.4  0.00798176
     805.6  0.00786254
     805.8  0.00789343
       806  0.00801597
     806.2  0.00800144
     806.4  0.00802679
     806.6  0.00806964
     806.8  0.00795565
       807  0.00802406
     807.2  0.00813323
     807.4  0.00802678
     807.6  0.00794674
     807.8  0.00793283
       808  0.00797017
     808.2   0.0079588
     808.4  0.00787653
     808.6   0.0079719
     808.8  0.00800462
       809  0.00800729
     809.2  0.00807838
     809.4  0.00815808
     809.6  0.00816108
     809.8  0.00791995
       810  0.00791293
     810.2  0.00803125
     810.4  0.00806011
     810.6  0.00801616
     810.8  0.00798267
       811  0.00801604
     811.2  0.00801426
     811.4  0.00793314
     811.6  0.00809424
     811.8  0.00809522
       812  0.00808211
     812.2  0.00800446
     812.4  0.00801992
     812.6  0.00803559
     812.8  0.00797475
       813  0.00797478
     813.2  0.00793771
     813.4  0.00803155
     813.6  0.00821315
     813.8  0.00823461
       814   0.0082109
     814.2  0.00816161
     814.4  0.00802688
     814.6  0.00798993
     814.8  0.00809618
       815  0.00810338
     815.2  0.00802654
     815.4  0.00803332
     815.6  0.00803858
     815.8   0.0081087
       816  0.00812198
     816.2  0.00808963
     816.4  0.00804399
     816.6  0.00808854
     816.8  0.00805212
       817  0.00807083
     817.2  0.00810179
     817.4  0.00800842
     817.6  0.00800964
     817.8  0.00805567
       818  0.00819348
     818.2  0.00813179
     818.4  0.00802571
     818.6  0.00801485
     818.8  0.00796461
       819  0.00798951
     819.2  0.00808603
     819.4  0.00815749
     819.6  0.00814077
     819.8  0.00800404
       820  0.00798884
     820.2  0.00804045
     820.4  0.00813384
     820.6  0.00810243
     820.8  0.00806862
       821  0.00810047
     821.2  0.00809902
     821.4  0.00801144
     821.6  0.00809975
     821.8  0.00806158
       822  0.00803291
     822.2  0.00806143
     822.4    0.008158
     822.6  0.00821663
     822.8  0.00818173
       823  0.00810777
     823.2  0.00801225
     823.4  0.00806273
     823.6  0.00814214
     823.8  0.00812189
       824  0.00818359
     824.2  0.00814068
     824.4  0.00810065
     824.6  0.00819232
     824.8  0.00813905
       825  0.00810867
     825.2  0.00812284
     825.4  0.00818779
     825.6  0.00815907
     825.8  0.00812155
       826  0.00810415
     826.2  0.00809562
     826.4  0.00814183
     826.6   0.0081672
     826.8  0.00803286
       827  0.00809503
     827.2  0.00820148
     827.4  0.00819256
     827.6  0.00810476
     827.8  0.00811488
       828  0.00817073
     828.2  0.00813658
     828.4  0.00803797
     828.6   0.0080435
     828.8  0.00801442
       829  0.00800675
     829.2  0.00808389
     829.4  0.00815471
     829.6  0.00824152
     829.8  0.00814035
       830  0.00813018
     830.2  0.00807773
     830.4  0.00809547
     830.6  0.00811343
     830.8  0.00813215
       831   0.0080973
     831.2  0.00809503
     831.4  0.00798987
     831.6  0.00810219
     831.8  0.00814704
       832  0.00820919
     832.2  0.00809903
     832.4  0.00809828
     832.6  0.00810902
     832.8  0.00806295
       833  0.00813904
     833.2  0.00806322
     833.4  0.00811301
     833.6  0.00820321
     833.8  0.00816173
       834  0.00814714
     834.2  0.00818323
     834.4  0.00815138
     834.6  0.00817769
     834.8  0.00818525
       835  0.00811408
     835.2  0.00807496
     835.4  0.00820731
     835.6  0.00819888
     835.8  0.00813384
       836  0.00805964
     836.2  0.00814273
     836.4  0.00820416
     836.6  0.00820153
     836.8  0.00815655
       837  0.00808356
     837.2  0.00815044
     837.4  0.00808963
     837.6  0.00810256
     837.8  0.00816092
       838   0.0082381
     838.2  0.00814663
     838.4  0.00807222
     838.6  0.00807882
     838.8  0.00815441
       839  0.00813119
     839.2  0.00809277
     839.4  0.00815425
     839.6  0.00817758
     839.8  0.00808859
       840  0.00804503
     840.2  0.00812935
     840.4  0.00815279
     840.6  0.00809323
     840.8  0.00812471
       841  0.00824557
     841.2  0.00824839
     841.4  0.00803086
     841.6  0.00805729
     841.8   0.0081816
       842  0.00823086
     842.2  0.00812349
     842.4  0.00808578
     842.6   0.0080892
     842.8   0.0080298
       843  0.00811168
     843.2  0.00818649
     843.4  0.00822662
     843.6  0.00822677
     843.8  0.00824598
       844  0.00829494
     844.2  0.00822112
     844.4  0.00820861
     844.6  0.00819452
     844.8  0.00811401
       845  0.00807219
     845.2  0.00812028
     845.4  0.00823633
     845.6  0.00830829
     845.8   0.0082818
       846  0.00817337
     846.2  0.00816043
     846.4  0.00817405
     846.6  0.00815277
     846.8  0.00807436
       847  0.00808809
     847.2  0.00821497
     847.4  0.00817993
     847.6  0.00818683
     847.8   0.0082021
       848  0.00820932
     848.2  0.00820218
     848.4  0.00815361
     848.6  0.00814794
     848.8  0.00815231
       849  0.00812217
     849.2  0.00817093
     849.4  0.00816241
     849.6  0.00814399
     849.8   0.0080509
       850  0.00817567
     850.2  0.00826894
     850.4  0.00825255
     850.6  0.00822015
     850.8  0.00818051
       851  0.00811279
     851.2  0.00812127
     851.4  0.00809709
     851.6  0.00819489
     851.8  0.00821908
       852  0.00812094
     852.2   0.0080029
     852.4  0.00804228
     852.6  0.00820393
     852.8  0.00826778
       853   0.0082604
     853.2  0.00821173
     853.4  0.00830812
     853.6  0.00825411
     853.8  0.00813021
       854  0.00805579
     854.2  0.00808573
     854.4  0.00815571
     854.6  0.00829455
     854.8  0.00829979
       855  0.00824512
     855.2  0.00820021
     855.4  0.00828046
     855.6  0.00823301
     855.8  0.00820511
       856  0.00819832
     856.2   0.0081504
     856.4  0.00818219
     856.6  0.00816821
     856.8  0.00813995
       857  0.00815847
     857.2  0.00828177
     857.4  0.00819932
     857.6  0.00815931
     857.8  0.00823413
       858  0.00825253
     858.2  0.00815378
     858.4  0.00810331
     858.6  0.00811034
     858.8  0.00814791
       859  0.00818768
     859.2  0.00824249
     859.4  0.00822829
     859.6   0.0082186
     859.8  0.00806641
       860  0.00810551
     860.2  0.00824332
     860.4  0.00831444
     860.6  0.00827089
     860.8  0.00818206
       861  0.00809726
     861.2   0.0081154
     861.4  0.00809167
     861.6    0.008189
     861.8  0.00822081
       862  0.00819688
     862.2  0.00823735
     862.4  0.00831658
     862.6  0.00822703
     862.8  0.00822962
       863  0.00816028
     863.2   0.0080175
     863.4  0.00815926
     863.6  0.00826329
     863.8  0.00825356
       864   0.0083086
     864.2  0.00821956
     864.4  0.00820756
     864.6  0.00834726
     864.8  0.00825802
       865  0.00814972
     865.2  0.00822233
     865.4   0.0082875
     865.6  0.00827778
     865.8  0.00829679
       866  0.00826459
     866.2  0.00826573
     866.4  0.00826664
     866.6  0.00824103
     866.8  0.00822842
       867  0.00828275
     867.2  0.00828026
     867.4  0.00822232
     867.6  0.00818097
     867.8  0.00820853
       868  0.00830739
     868.2  0.00826233
     868.4   0.0081194
     868.6  0.00807613
     868.8  0.00818957
       869  0.00823147
     869.2  0.00820376
     869.4  0.00819987
     869.6  0.00820684
     869.8  0.00810302
       870  0.00815628
     870.2  0.00826921
     870.4  0.00831125
     870.6  0.00824565
     870.8  0.00828425
       871  0.00824525
     871.2  0.00822644
     871.4  0.00809762
     871.6  0.00825161
     871.8  0.00825517
       872  0.00824361
     872.2  0.00818932
     872.4  0.00821943
     872.6  0.00829448
     872.8  0.00827935
       873   0.0083004
     873.2  0.00823743
     873.4  0.00815076
     873.6  0.00824068
     873.8  0.00827263
       874  0.00824824
     874.2  0.00820473
     874.4  0.00815542
     874.6  0.00828954
     874.8  0.00822862
       875  0.00823469
     875.2  0.00827481
     875.4  0.00832408
     875.6  0.00828091
     875.8  0.00818473
       876    0.008207
     876.2  0.00831668
     876.4   0.0083428
     876.6  0.00835172
     876.8  0.00832493
       877  0.00819756
     877.2   0.0082637
     877.4   0.0081913
     877.6  0.00820351
     877.8  0.00832019
       878  0.00836462
     878.2  0.00833956
     878.4  0.00821984
     878.6  0.00818154
     878.8   0.0081481
       879  0.00821981
     879.2  0.00822798
     879.4  0.00830861
     879.6  0.00836995
     879.8  0.00819331
       880  0.00808085
     880.2  0.00809686
     880.4   0.0082082
     880.6  0.00825175
     880.8  0.00829933
       881  0.00832529
     881.2  0.00835007
     881.4  0.00819747
     881.6  0.00820739
     881.8  0.00821236
       882  0.00815012
     882.2  0.00808189
     882.4  0.00816533
     882.6  0.00822536
     882.8  0.00832664
       883  0.00838512
     883.2  0.00822374
     883.4  0.00828662
     883.6  0.00832904
     883.8  0.00831006
       884  0.00831412
     884.2  0.00825322
     884.4  0.00821282
     884.6  0.00827362
     884.8  0.00825085
       885  0.00829944
     885.2   0.0082923
     885.4  0.00825509
     885.6  0.00828844
     885.8  0.00824508
       886  0.00825316
     886.2  0.00828742
     886.4  0.00827733
     886.6   0.0082291
     886.8  0.00809484
       887  0.00816684
     887.2  0.00837658
     887.4   0.0083189
     887.6  0.00823377
     887.8  0.00821007
       888  0.00833162
     888.2  0.00831523
     888.4  0.00824146
     888.6  0.00817048
     888.8  0.00812629
       889  0.00811887
     889.2  0.00819927
     889.4  0.00828649
     889.6   0.0082747
     889.8  0.00809177
       890  0.00813308
     890.2  0.00831163
     890.4  0.00831448
     890.6  0.00817818
     890.8  0.00823715
       891  0.00828679
     891.2  0.00827023
     891.4    0.008073
     891.6  0.00811015
     891.8  0.00812599
       892  0.00817541
     892.2  0.00820909
     892.4  0.00828626
     892.6  0.00828997
     892.8   0.0082512
       893  0.00829744
     893.2  0.00821425
     893.4  0.00826393
     893.6  0.00822071
     893.8  0.00816449
       894  0.00821563
     894.2  0.00826121
     894.4  0.00819956
     894.6  0.00827761
     894.8  0.00827958
       895  0.00827454
     895.2  0.00820962
     895.4  0.00828114
     895.6  0.00837138
     895.8  0.00828714
       896  0.00823201
     896.2  0.00825023
     896.4  0.00825709
     896.6  0.00820453
     896.8  0.00805145
       897  0.00814917
     897.2  0.00833237
     897.4   0.0083669
     897.6  0.00826912
     897.8  0.00833287
       898  0.00834915
     898.2  0.00827687
     898.4   0.0081858
     898.6  0.00803934
     898.8  0.00815478
       899  0.00821971
     899.2  0.00821865
     899.4  0.00830893
     899.6  0.00838109
     899.8  0.00821037
       900  0.00820894
     900.2  0.00829745
     900.4  0.00826304
     900.6  0.00805228
     900.8  0.00810569
       901  0.00820294
     901.2  0.00825141
     901.4  0.00823836
     901.6  0.00832842
     901.8  0.00825802
       902  0.00817996
     902.2  0.00813449
     902.4  0.00817605
     902.6  0.00812933
     902.8  0.00818614
       903  0.00828216
     903.2  0.00803954
     903.4  0.00817369
     903.6  0.00828771
     903.8  0.00831575
       904  0.00841309
     904.2  0.00834641
     904.4  0.00818237
     904.6  0.00826148
     904.8  0.00825293
       905  0.00821658
     905.2  0.00812499
     905.4  0.00819047
     905.6  0.00830717
     905.8  0.00825256
       906  0.00817872
     906.2  0.00821532
     906.4  0.00822184
     906.6  0.00823844
     906.8  0.00818522
       907  0.00825659
     907.2  0.00827449
     907.4  0.00828305
     907.6  0.00831563
     907.8  0.00818496
       908  0.00812517
     908.2  0.00815926
     908.4   0.0082259
     908.6  0.00823837
     908.8  0.00817583
       909  0.00817634
     909.2  0.00830036
     909.4  0.00831723
     909.6  0.00826007
     909.8  0.00810558
       910  0.00806458
     910.2  0.00826574
     910.4  0.00836566
     910.6  0.00825205
     910.8  0.00818624
       911   0.0081459
     911.2  0.00824842
     911.4  0.00823855
     911.6   0.0083553
     911.8  0.00822506
       912  0.00818638
     912.2  0.00815327
     912.4  0.00820327
     912.6  0.00817411
     912.8  0.00823986
       913  0.00833231
     913.2  0.00819296
     913.4  0.00829785
     913.6  0.00832887
     913.8  0.00820185
       914  0.00817355
     914.2  0.00825622
     914.4  0.00824325
     914.6  0.00831341
     914.8  0.00834301
       915   0.0082959
     915.2  0.00822411
     915.4  0.00823055
     915.6  0.00833838
     915.8  0.00833039
       916  0.00828617
     916.2  0.00824676
     916.4  0.00825068
     916.6  0.00822732
     916.8  0.00815232
       917  0.00824791
     917.2  0.00836046
     917.4  0.00832764
     917.6  0.00836918
     917.8  0.00831127
       918  0.00823431
     918.2   0.0082362
     918.4  0.00819652
     918.6  0.00817524
     918.8  0.00820599
       919  0.00827669
     919.2  0.00837876
     919.4  0.00841255
     919.6  0.00833907
     919.8  0.00811793
       920  0.00814278
     920.2  0.00822549
     920.4  0.00824393
     920.6  0.00814717
     920.8  0.00826289
       921  0.00816495
     921.2  0.00812744
     921.4  0.00808627
     921.6  0.00827415
     921.8  0.00819323
       922   0.0081793
     922.2  0.00832572
     922.4  0.00832871
     922.6  0.00821007
     922.8  0.00813246
       923  0.00817496
     923.2  0.00813675
     923.4  0.00817147
     923.6  0.00813169
     923.8  0.00827861
       924  0.00836348
     924.2  0.00836621
     924.4  0.00836254
     924.6  0.00834488
     924.8  0.00831829
       925  0.00822381
     925.2  0.00816056
     925.4  0.00816858
     925.6    0.008211
     925.8  0.00824679
       926  0.00818617
     926.2  0.00819215
     926.4  0.00833548
     926.6  0.00829572
     926.8  0.00824479
       927  0.00829609
     927.2  0.00821069
     927.4  0.00810892
     927.6  0.00822437
     927.8  0.00832676
       928  0.00832731
     928.2  0.00823953
     928.4  0.00804596
     928.6  0.00809875
     928.8  0.00828586
       929  0.00824813
     929.2  0.00824295
     929.4  0.00836923
     929.6  0.00830886
     929.8  0.00818536
       930  0.00821515
     930.2  0.00824794
     930.4    0.008244
     930.6  0.00815403
     930.8  0.00813054
       931  0.00810413
     931.2  0.00816507
     931.4  0.00811775
     931.6  0.00823038
     931.8  0.00826641
       932   0.0082518
     932.2  0.00815223
     932.4  0.00820367
     932.6  0.00815224
     932.8   0.0081596
       933  0.00827594
     933.2  0.00807344
     933.4  0.00811558
     933.6   0.0081332
     933.8  0.00825469
       934   0.0084551
     934.2  0.00844635
     934.4   0.0083071
     934.6  0.00831605
     934.8  0.00811659
       935  0.00811982
     935.2  0.00819748
     935.4  0.00825089
     935.6  0.00820676
     935.8  0.00821773
       936  0.00816664
     936.2  0.00830128
     936.4  0.00830513
     936.6  0.00824886
     936.8  0.00818929
       937  0.00828479
     937.2  0.00826176
     937.4  0.00809318
     937.6  0.00819534
     937.8    0.008222
       938  0.00826958
     938.2  0.00822577
     938.4  0.00808331
     938.6  0.00808157
     938.8  0.00823601
       939  0.00826204
     939.2  0.00834914
     939.4  0.00836305
     939.6  0.00829055
     939.8   0.0080929
       940  0.00811401
     940.2  0.00814287
     940.4  0.00820565
     940.6  0.00821126
     940.8  0.00820227
       941  0.00815247
     941.2  0.00814048
     941.4  0.00794118
     941.6   0.0081725
     941.8  0.00826032
       942  0.00816577
     942.2  0.00815389
     942.4  0.00825654
     942.6  0.00826245
     942.8  0.00811247
       943  0.00806844
     943.2  0.00803845
     943.4   0.0082266
     943.6  0.00824839
     943.8  0.00831768
       944  0.00834872
     944.2   0.0084082
     944.4  0.00822387
     944.6  0.00822347
     944.8  0.00813161
       945  0.00812249
     945.2  0.00819126
     945.4   0.0082415
     945.6   0.0081767
     945.8  0.00816906
       946  0.00825388
     946.2  0.00842075
     946.4  0.00832459
     946.6  0.00829375
     946.8  0.00815809
       947  0.00822121
     947.2  0.00816164
     947.4   0.0080669
     947.6  0.00815214
     947.8  0.00813901
       948  0.00830027
     948.2  0.00830865
     948.4  0.00824348
     948.6  0.00823708
     948.8  0.00816531
       949   0.0080392
     949.2  0.00816583
     949.4  0.00829791
     949.6  0.00822887
     949.8  0.00814598
       950  0.00811327
     950.2   0.0082357
     950.4  0.00832043
     950.6  0.00795489
     950.8  0.00806897
       951  0.00814119
     951.2  0.00818075
     951.4  0.00800999
     951.6  0.00817467
     951.8  0.00816583
       952  0.00816971
     952.2  0.00819287
     952.4  0.00826723
     952.6  0.00814602
     952.8  0.00812404
       953  0.00824248
     953.2  0.00812162
     953.4  0.00809274
     953.6  0.00809258
     953.8  0.00832461
       954  0.00832608
     954.2  0.00821358
     954.4  0.00825409
     954.6  0.00834732
     954.8  0.00819426
       955  0.00812501
     955.2  0.00818224
     955.4  0.00838756
     955.6  0.00839895
     955.8  0.00827679
       956  0.00818842
     956.2  0.00824699
     956.4  0.00829811
     956.6  0.00829673
     956.8  0.00813963
       957  0.00823908
     957.2  0.00838566
     957.4   0.0082369
     957.6  0.00824393
     957.8  0.00820713
       958  0.00832503
     958.2  0.00830366
     958.4  0.00816877
     958.6  0.00813651
     958.8  0.00805226
       959  0.00804786
     959.2  0.00819721
     959.4  0.00827414
     959.6  0.00816112
     959.8  0.00806001
       960  0.00823516
     960.2  0.00854165
     960.4  0.00842851
     960.6  0.00815434
     960.8  0.00808059
       961  0.00801895
     961.2  0.00820138
     961.4  0.00804709
     961.6    0.008185
     961.8  0.00819629
       962  0.00835617
     962.2   0.0083168
     962.4  0.00815275
     962.6   0.0079899
     962.8  0.00808891
       963  0.00829534
     963.2  0.00810551
     963.4  0.00811065
     963.6  0.00807455
     963.8  0.00817977
       964  0.00828698
     964.2  0.00831132
     964.4  0.00832085
     964.6  0.00831199
     964.8  0.00811684
       965  0.00821385
     965.2  0.00829579
     965.4  0.00830683
     965.6   0.0082612
     965.8  0.00814654
       966  0.00825701
     966.2  0.00842015
     966.4  0.00837922
     966.6  0.00835898
     966.8   0.0081191
       967  0.00822048
     967.2  0.00839563
     967.4  0.00814147
     967.6  0.00812788
     967.8  0.00808661
       968  0.00827061
     968.2  0.00817481
     968.4  0.00814321
     968.6  0.00825985
     968.8  0.00829143
       969  0.00834095
     969.2  0.00825918
     969.4   0.0082771
     969.6  0.00834639
     969.8  0.00821948
       970  0.00798344
     970.2  0.00802539
     970.4  0.00826739
     970.6  0.00822247
     970.8  0.00819993
       971   0.0082475
     971.2  0.00830816
     971.4  0.00812592
     971.6  0.00819258
     971.8  0.00818724
       972  0.00806259
     972.2  0.00794188
     972.4  0.00806337
     972.6  0.00802843
     972.8  0.00803326
       973  0.00844839
     973.2  0.00856306
     973.4  0.00837035
     973.6   0.0083438
     973.8  0.00831006
       974  0.00830079
     974.2  0.00804517
     974.4  0.00806229
     974.6  0.00830277
     974.8  0.00813421
       975  0.00838045
     975.2  0.00848581
     975.4  0.00838287
     975.6  0.00851931
     975.8  0.00853551
       976   0.0082434
     976.2  0.00813314
     976.4  0.00831718
     976.6  0.00838341
     976.8  0.00811121
       977  0.00824652
     977.2  0.00842799
     977.4  0.00831047
     977.6  0.00825046
     977.8  0.00812647
       978  0.00846163
     978.2  0.00839263
     978.4  0.00822404
     978.6  0.00819201
     978.8  0.00806925
       979  0.00827416
     979.2  0.00828476
     979.4  0.00836206
     979.6  0.00845898
     979.8  0.00823052
       980  0.00806015
     980.2  0.00812043
     980.4  0.00831489
     980.6  0.00831916
     980.8  0.00846925
       981  0.00832117
     981.2  0.00841926
     981.4  0.00842501
     981.6  0.00842732
     981.8  0.00828058
       982  0.00793016
     982.2  0.00781888
     982.4  0.00810556
     982.6  0.00836071
     982.8  0.00852798
       983  0.00877924
     983.2  0.00871653
     983.4    0.008319
     983.6  0.00810284
     983.8  0.00830517
       984  0.00826871
     984.2  0.00799884
     984.4  0.00801688
     984.6  0.00822123
     984.8  0.00835697
       985   0.0085476
     985.2  0.00857188
     985.4  0.00889633
     985.6   0.0086457
     985.8  0.00846362
       986  0.00815401
     986.2  0.00825285
     986.4  0.00830368
     986.6  0.00824132
     986.8  0.00820539
       987  0.00845466
     987.2  0.00865418
     987.4  0.00831644
     987.6  0.00854758
     987.8  0.00832711
       988  0.00843791
     988.2  0.00857483
     988.4  0.00849055
     988.6  0.00827041
     988.8  0.00845658
       989   0.0084093
     989.2  0.00835015
     989.4  0.00836795
     989.6  0.00845369
     989.8  0.00829935
       990  0.00847325
     990.2  0.00853334
     990.4   0.0080742
     990.6  0.00802043
     990.8  0.00868605
       991  0.00880731
     991.2  0.00897655
     991.4  0.00839543
     991.6  0.00846117
     991.8   0.0088238
       992  0.00827569
     992.2  0.00817276
     992.4  0.00815485
     992.6  0.00825302
     992.8  0.00811556
       993  0.00891222
     993.2  0.00890462
     993.4   0.0086177
     993.6  0.00814798
     993.8  0.00837555
       994   0.0086562
     994.2  0.00835684
     994.4  0.00824704
     994.6  0.00853213
     994.8  0.00837059
       995  0.00842456
     995.2  0.00865983
     995.4  0.00862583
     995.6  0.00867386
     995.8  0.00877243
       996  0.00858171
     996.2  0.00898878
     996.4  0.00903144
     996.6  0.00864438
     996.8  0.00820645
       997  0.00834983
     997.2  0.00854833
     997.4  0.00822765
     997.6  0.00827196
     997.8  0.00849251
       998  0.00868679
     998.2  0.00910676
     998.4   0.0089245
     998.6  0.00855064
     998.8  0.00883142
       999  0.00861531
     999.2  0.00831654
     999.4    0.008436
     999.6  0.00832494
     999.8   0.0080728
      1000  0.00872287
