# Supplementary material for: Data for exploring the effect of parameters on decomposition of gas hydrate structure I
Source: Data Brief. 2018 Apr 11;18:1247–51. doi: 10.1016/j.dib.2018.04.015 (PMC5996948; doi:10.1016/j.dib.2018.04.015)
Supplement: Supplementary file 2 — Supplementary material [file mmc2.zip › data/data/temperature 300 K/cage occupancy 95/rdf.xvg]

# This file was created Wed Jan 25 22:55:46 2017
# Created by:
# GROMACS:      gmx rdf, VERSION 5.0.2
# Executable:   /usr/bin/gmx
# Library dir:  /usr/share/gromacs/top
# Command line:
#   g_rdf -f run.xtc -n ind.ndx -s run.tpr -o rdf10.xvg -b 9000 -e 10000
# g_rdf is part of G R O M A C S:
#
# GRoups of Organic Molecules in ACtion for Science
#
@    title "Radial distribution"
@    xaxis  label "r"
@    yaxis  label ""
@TYPE xy
@ subtitle "OW* - OW*"
         0          0
     0.002          0
     0.004          0
     0.006          0
     0.008          0
      0.01          0
     0.012          0
     0.014          0
     0.016          0
     0.018          0
      0.02          0
     0.022          0
     0.024          0
     0.026          0
     0.028          0
      0.03          0
     0.032          0
     0.034          0
     0.036          0
     0.038          0
      0.04          0
     0.042          0
     0.044          0
     0.046          0
     0.048          0
      0.05          0
     0.052          0
     0.054          0
     0.056          0
     0.058          0
      0.06          0
     0.062          0
     0.064          0
     0.066          0
     0.068          0
      0.07          0
     0.072          0
     0.074          0
     0.076          0
     0.078          0
      0.08          0
     0.082          0
     0.084          0
     0.086          0
     0.088          0
      0.09          0
     0.092          0
     0.094          0
     0.096          0
     0.098          0
       0.1          0
     0.102          0
     0.104          0
     0.106          0
     0.108          0
      0.11          0
     0.112          0
     0.114          0
     0.116          0
     0.118          0
      0.12          0
     0.122          0
     0.124          0
     0.126          0
     0.128          0
      0.13          0
     0.132          0
     0.134          0
     0.136          0
     0.138          0
      0.14          0
     0.142          0
     0.144          0
     0.146          0
     0.148          0
      0.15          0
     0.152          0
     0.154          0
     0.156          0
     0.158          0
      0.16          0
     0.162          0
     0.164          0
     0.166          0
     0.168          0
      0.17          0
     0.172          0
     0.174          0
     0.176          0
     0.178          0
      0.18          0
     0.182          0
     0.184          0
     0.186          0
     0.188          0
      0.19          0
     0.192          0
     0.194          0
     0.196          0
     0.198          0
       0.2          0
     0.202          0
     0.204          0
     0.206          0
     0.208          0
      0.21          0
     0.212          0
     0.214          0
     0.216          0
     0.218          0
      0.22          0
     0.222          0
     0.224          0
     0.226          0
     0.228          0
      0.23          0
     0.232          0
     0.234          0
     0.236 4.46528e-05
     0.238 0.000105374
      0.24 0.000397228
     0.242  0.0020044
     0.244 0.00419402
     0.246  0.0113919
     0.248  0.0268172
      0.25  0.0825681
     0.252  0.0970295
     0.254   0.268135
     0.256    0.35071
     0.258   0.574888
      0.26    1.03288
     0.262    1.37244
     0.264    1.95512
     0.266     1.6907
     0.268    2.59491
      0.27    4.14718
     0.272    3.24768
     0.274    4.41486
     0.276    3.61359
     0.278    4.67724
      0.28    4.57025
     0.282    3.61376
     0.284    5.39479
     0.286    3.26263
     0.288    3.35375
      0.29    3.63366
     0.292    3.33966
     0.294    2.64119
     0.296    2.17061
     0.298     1.9449
       0.3    1.86876
     0.302    1.60522
     0.304    1.24404
     0.306    1.11262
     0.308   0.913279
      0.31   0.762197
     0.312   0.726345
     0.314   0.639021
     0.316   0.433817
     0.318   0.369526
      0.32   0.403432
     0.322   0.302487
     0.324   0.251437
     0.326   0.209109
     0.328   0.173011
      0.33   0.141542
     0.332   0.146356
     0.334   0.128648
     0.336  0.0950905
     0.338  0.0743069
      0.34  0.0864296
     0.342  0.0817728
     0.344  0.0677694
     0.346  0.0460526
     0.348  0.0603021
      0.35  0.0590667
     0.352  0.0662131
     0.354  0.0572116
     0.356   0.059247
     0.358  0.0519544
      0.36  0.0756036
     0.362  0.0915453
     0.364  0.0857053
     0.366  0.0721243
     0.368  0.0923662
      0.37   0.113043
     0.372   0.159481
     0.374   0.140355
     0.376   0.141369
     0.378   0.141575
      0.38   0.221976
     0.382   0.248205
     0.384   0.243769
     0.386   0.240226
     0.388   0.239931
      0.39   0.342889
     0.392   0.414584
     0.394   0.427159
     0.396   0.400209
     0.398    0.43358
       0.4   0.548078
     0.402   0.647558
     0.404   0.647513
     0.406   0.614996
     0.408   0.625885
      0.41   0.921599
     0.412   0.930196
     0.414    1.02611
     0.416   0.779588
     0.418     1.0738
      0.42    1.15523
     0.422    1.41543
     0.424    1.22997
     0.426    1.23664
     0.428    1.23288
      0.43    1.67758
     0.432     1.6173
     0.434    1.80787
     0.436    1.45164
     0.438    1.63062
      0.44    1.72491
     0.442    2.21002
     0.444    1.93253
     0.446    1.87356
     0.448    1.63037
      0.45    2.15605
     0.452    2.21625
     0.454    2.19323
     0.456    1.59371
     0.458    2.10183
      0.46     1.9569
     0.462    2.23821
     0.464    1.90671
     0.466    1.92667
     0.468    1.65113
      0.47    2.03851
     0.472     1.9366
     0.474    1.75164
     0.476    1.69495
     0.478    1.58327
      0.48    1.58775
     0.482    1.56984
     0.484    1.50459
     0.486     1.3398
     0.488    1.24465
      0.49    1.27435
     0.492    1.43168
     0.494    1.09761
     0.496   0.952617
     0.498   0.988905
       0.5    0.94885
     0.502   0.949212
     0.504   0.764077
     0.506   0.750379
     0.508   0.655719
      0.51   0.711849
     0.512   0.626039
     0.514   0.592487
     0.516   0.515457
     0.518   0.430115
      0.52   0.541248
     0.522   0.402378
     0.524   0.458027
     0.526   0.312921
     0.528   0.366008
      0.53   0.332978
     0.532   0.313056
     0.534    0.31552
     0.536   0.231816
     0.538    0.29042
      0.54   0.239301
     0.542   0.275431
     0.544   0.228571
     0.546   0.229664
     0.548   0.228014
      0.55   0.239112
     0.552    0.24774
     0.554    0.23116
     0.556   0.245124
     0.558   0.207325
      0.56   0.298019
     0.562   0.244288
     0.564   0.294055
     0.566   0.294511
     0.568   0.308454
      0.57   0.323075
     0.572   0.338284
     0.574   0.411351
     0.576   0.351152
     0.578   0.400915
      0.58   0.468046
     0.582    0.51646
     0.584   0.482783
     0.586   0.485356
     0.588    0.60694
      0.59   0.610707
     0.592   0.667758
     0.594   0.698152
     0.596   0.743061
     0.598    0.73503
       0.6   0.797955
     0.602   0.929062
     0.604    0.92745
     0.606   0.876444
     0.608   0.986723
      0.61    1.11735
     0.612    1.05792
     0.614    1.13109
     0.616    1.24171
     0.618    1.18788
      0.62    1.22391
     0.622    1.41504
     0.624    1.44221
     0.626     1.3401
     0.628    1.34964
      0.63    1.56833
     0.632    1.49214
     0.634    1.49594
     0.636    1.51548
     0.638    1.69695
      0.64    1.57426
     0.642     1.7245
     0.644    1.62742
     0.646     1.8082
     0.648    1.58219
      0.65    1.72485
     0.652    1.68131
     0.654    1.80318
     0.656    1.56532
     0.658    1.76693
      0.66    1.72072
     0.662    1.68544
     0.664    1.68711
     0.666    1.57981
     0.668    1.75328
      0.67    1.60755
     0.672    1.61143
     0.674    1.62235
     0.676    1.46039
     0.678    1.49485
      0.68    1.54634
     0.682    1.47467
     0.684    1.44972
     0.686    1.36294
     0.688    1.45011
      0.69      1.356
     0.692    1.28999
     0.694     1.3736
     0.696    1.23273
     0.698    1.22919
       0.7    1.25841
     0.702    1.16634
     0.704    1.15252
     0.706    1.10725
     0.708    1.05703
      0.71    1.10676
     0.712    1.14902
     0.714   0.981106
     0.716   0.986236
     0.718   0.971563
      0.72    1.05396
     0.722    1.02329
     0.724   0.948124
     0.726   0.878907
     0.728   0.901646
      0.73   0.964978
     0.732   0.959274
     0.734   0.897749
     0.736      0.863
     0.738   0.820431
      0.74   0.970091
     0.742   0.844722
     0.744   0.964507
     0.746   0.778044
     0.748   0.856794
      0.75   0.832796
     0.752    1.04479
     0.754   0.790428
     0.756   0.825967
     0.758   0.732977
      0.76   0.980419
     0.762   0.934392
     0.764    0.86938
     0.766   0.785337
     0.768   0.805779
      0.77   0.957037
     0.772   0.920448
     0.774   0.888531
     0.776   0.816643
     0.778   0.801545
      0.78   0.931397
     0.782   0.937465
     0.784   0.912604
     0.786   0.787323
     0.788   0.902079
      0.79   0.871077
     0.792   0.974758
     0.794   0.906425
     0.796   0.829785
     0.798   0.873407
       0.8   0.931055
     0.802   0.948327
     0.804   0.893556
     0.806   0.918697
     0.808   0.844854
      0.81   0.980295
     0.812   0.915853
     0.814    0.94477
     0.816   0.917377
     0.818   0.894657
      0.82   0.961143
     0.822   0.958432
     0.824   0.953397
     0.826   0.916535
     0.828   0.966973
      0.83   0.991833
     0.832   0.995919
     0.834   0.982015
     0.836   0.936515
     0.838    1.02822
      0.84   0.974976
     0.842    1.10104
     0.844    1.01118
     0.846    1.06075
     0.848    0.99322
      0.85    1.09126
     0.852    1.06718
     0.854    1.15219
     0.856    1.00559
     0.858    1.13238
      0.86    1.13514
     0.862    1.08768
     0.864    1.18343
     0.866    1.05292
     0.868    1.18746
      0.87    1.15488
     0.872    1.13313
     0.874     1.1712
     0.876    1.16261
     0.878    1.11939
      0.88    1.14043
     0.882    1.18875
     0.884    1.12433
     0.886    1.17219
     0.888     1.1118
      0.89    1.12018
     0.892    1.12334
     0.894    1.09098
     0.896    1.09614
     0.898    1.04314
       0.9    1.08659
     0.902    1.06599
     0.904    1.01051
     0.906   0.957359
     0.908   0.974062
      0.91    1.00382
     0.912   0.941498
     0.914   0.931102
     0.916   0.847326
     0.918   0.889921
      0.92   0.873554
     0.922     0.8655
     0.924   0.854891
     0.926   0.751439
     0.928   0.802299
      0.93   0.768416
     0.932   0.745469
     0.934   0.775652
     0.936   0.711319
     0.938   0.672699
      0.94   0.736135
     0.942   0.677708
     0.944   0.685116
     0.946    0.65614
     0.948   0.673864
      0.95   0.663408
     0.952   0.674693
     0.954   0.631334
     0.956   0.635606
     0.958   0.641357
      0.96   0.694318
     0.962   0.647052
     0.964   0.634679
     0.966    0.68094
     0.968   0.662499
      0.97    0.67078
     0.972   0.699512
     0.974   0.682009
     0.976   0.710639
     0.978   0.685544
      0.98   0.723835
     0.982   0.758298
     0.984   0.766858
     0.986   0.721044
     0.988   0.784991
      0.99   0.778449
     0.992   0.768608
     0.994   0.858017
     0.996   0.782309
     0.998   0.851359
         1   0.878687
     1.002   0.851672
     1.004   0.905558
     1.006   0.896235
     1.008   0.878954
      1.01   0.972161
     1.012   0.965573
     1.014   0.931612
     1.016   0.984591
     1.018   0.995177
      1.02   0.991188
     1.022    1.04869
     1.024    1.08169
     1.026    1.02556
     1.028    1.07324
      1.03    1.13399
     1.032    1.06113
     1.034    1.19522
     1.036    1.05804
     1.038    1.17921
      1.04    1.19711
     1.042    1.18481
     1.044    1.12299
     1.046    1.30217
     1.048    1.20435
      1.05    1.19877
     1.052    1.24361
     1.054    1.29167
     1.056    1.24226
     1.058    1.27951
      1.06    1.22473
     1.062    1.32282
     1.064    1.31378
     1.066    1.22339
     1.068    1.31083
      1.07    1.36776
     1.072    1.19863
     1.074    1.31521
     1.076    1.26681
     1.078    1.25979
      1.08    1.30229
     1.082    1.24404
     1.084    1.25822
     1.086    1.24495
     1.088    1.24454
      1.09    1.21116
     1.092    1.24743
     1.094    1.18854
     1.096    1.16371
     1.098    1.22473
       1.1    1.11466
     1.102    1.11876
     1.104    1.18802
     1.106    1.09282
     1.108    1.05122
      1.11    1.13272
     1.112    1.06732
     1.114     1.0536
     1.116    1.03559
     1.118    1.05104
      1.12    1.04676
     1.122   0.993981
     1.124   0.995388
     1.126    1.00551
     1.128    0.96978
      1.13   0.960754
     1.132    1.00676
     1.134   0.957616
     1.136    0.92269
     1.138   0.946864
      1.14   0.975353
     1.142   0.956486
     1.144   0.945637
     1.146   0.884279
     1.148   0.922945
      1.15   0.950335
     1.152     1.0075
     1.154   0.898499
     1.156   0.891763
     1.158    0.89807
      1.16    1.00068
     1.162   0.966087
     1.164   0.927795
     1.166   0.881143
     1.168   0.911099
      1.17    1.01417
     1.172   0.993332
     1.174   0.954693
     1.176   0.874104
     1.178   0.864835
      1.18    1.06384
     1.182    1.04579
     1.184   0.933149
     1.186   0.856056
     1.188   0.911278
      1.19     1.0921
     1.192     1.0624
     1.194   0.926065
     1.196   0.901371
     1.198   0.898249
       1.2    1.10246
     1.202    1.08492
     1.204   0.933659
     1.206   0.880214
     1.208   0.918455
      1.21    1.14086
     1.212    1.08442
     1.214   0.953295
     1.216    0.90242
     1.218    0.92353
      1.22    1.11697
     1.222    1.12431
     1.224   0.949565
     1.226    0.89532
     1.228   0.923424
      1.23    1.12803
     1.232      1.116
     1.234   0.966512
     1.236   0.910189
     1.238   0.951826
      1.24    1.11056
     1.242    1.10057
     1.244   0.979403
     1.246   0.957645
     1.248   0.923786
      1.25    1.13173
     1.252    1.06172
     1.254    1.02616
     1.256   0.938387
     1.258   0.962477
      1.26    1.11567
     1.262    1.08438
     1.264   0.990905
     1.266   0.983391
     1.268   0.999218
      1.27     1.0888
     1.272    1.07557
     1.274    1.00742
     1.276    1.02876
     1.278    1.01533
      1.28    1.06635
     1.282    1.04377
     1.284    1.05211
     1.286     1.0156
     1.288    1.06557
      1.29    1.06558
     1.292    1.04577
     1.294    1.07687
     1.296    1.02999
     1.298    1.04498
       1.3    1.07074
     1.302    1.03546
     1.304    1.07457
     1.306    1.02996
     1.308    1.03599
      1.31     1.0472
     1.312    1.05879
     1.314    1.02838
     1.316    1.04036
     1.318      1.048
      1.32    1.05102
     1.322    1.01399
     1.324    1.04506
     1.326    1.00411
     1.328    1.02833
      1.33   0.992892
     1.332    1.00617
     1.334    1.02245
     1.336   0.983298
     1.338   0.977849
      1.34    1.01975
     1.342   0.973659
     1.344   0.986723
     1.346   0.935694
     1.348   0.997968
      1.35   0.932405
     1.352   0.982303
     1.354   0.928377
     1.356   0.965986
     1.358   0.913009
      1.36   0.963335
     1.362   0.889146
     1.364   0.958497
     1.366   0.929693
     1.368    0.91323
      1.37   0.917447
     1.372   0.918166
     1.374   0.941209
     1.376   0.878545
     1.378   0.920146
      1.38    0.91318
     1.382   0.933038
     1.384   0.922334
     1.386   0.893268
     1.388   0.932602
      1.39   0.910401
     1.392   0.919232
     1.394   0.934267
     1.396    0.93571
     1.398   0.936098
       1.4   0.929721
     1.402   0.940585
     1.404   0.956853
     1.406   0.944254
     1.408   0.945531
      1.41   0.982997
     1.412   0.961544
     1.414   0.968453
     1.416   0.989228
     1.418    0.99436
      1.42   0.981188
     1.422    1.00846
     1.424    1.02734
     1.426   0.987679
     1.428    1.00788
      1.43    1.04154
     1.432    1.04116
     1.434    1.00783
     1.436    1.05775
     1.438    1.05006
      1.44    1.03246
     1.442    1.07271
     1.444    1.03996
     1.446    1.08185
     1.448    1.05439
      1.45    1.08917
     1.452    1.06411
     1.454    1.06582
     1.456    1.06384
     1.458    1.08262
      1.46    1.07946
     1.462    1.08463
     1.464    1.07171
     1.466    1.05454
     1.468    1.09944
      1.47     1.0711
     1.472    1.06821
     1.474    1.08436
     1.476    1.05609
     1.478    1.07191
      1.48    1.07802
     1.482    1.05153
     1.484    1.05955
     1.486    1.04104
     1.488    1.04623
      1.49    1.05758
     1.492    1.02591
     1.494     1.0486
     1.496    1.01369
     1.498     1.0043
       1.5    1.01572
     1.502    1.02542
     1.504   0.991825
     1.506   0.974964
     1.508   0.989114
      1.51   0.970735
     1.512   0.984846
     1.514    0.95348
     1.516   0.945182
     1.518   0.936556
      1.52   0.959468
     1.522   0.934755
     1.524   0.936133
     1.526   0.915607
     1.528   0.913639
      1.53   0.907056
     1.532   0.905784
     1.534   0.908915
     1.536   0.880317
     1.538   0.900058
      1.54   0.887525
     1.542   0.878071
     1.544   0.905744
     1.546   0.865819
     1.548   0.897225
      1.55    0.86959
     1.552   0.877858
     1.554   0.881191
     1.556   0.869867
     1.558    0.87265
      1.56    0.90324
     1.562   0.891724
     1.564   0.881444
     1.566   0.881202
     1.568   0.905207
      1.57   0.897433
     1.572   0.909329
     1.574   0.912918
     1.576   0.907289
     1.578   0.918841
      1.58   0.926615
     1.582   0.923212
     1.584   0.945826
     1.586   0.932248
     1.588   0.937825
      1.59   0.952898
     1.592   0.963133
     1.594   0.956101
     1.596   0.965672
     1.598   0.962542
       1.6   0.988258
     1.602   0.985658
     1.604   0.977299
     1.606   0.994504
     1.608   0.967898
      1.61    1.02287
     1.612   0.992624
     1.614     1.0272
     1.616   0.968719
     1.618    1.00484
      1.62     1.0342
     1.622     1.0153
     1.624    1.00932
     1.626    1.00693
     1.628    1.01329
      1.63    1.02638
     1.632    1.01575
     1.634    1.04801
     1.636   0.980633
     1.638    1.02683
      1.64    1.01621
     1.642    1.07202
     1.644   0.998177
     1.646    1.00677
     1.648    1.04698
      1.65    1.05637
     1.652    1.00733
     1.654    1.05045
     1.656    1.02273
     1.658    1.01508
      1.66    1.04187
     1.662    1.08754
     1.664    1.03883
     1.666   0.991405
     1.668    1.04606
      1.67    1.13234
     1.672    1.03446
     1.674    1.01363
     1.676     1.1082
     1.678     1.0698
      1.68    1.02499
     1.682    1.05294
     1.684     1.1671
     1.686    1.02856
     1.688    1.01294
      1.69    1.17732
     1.692    1.11121
     1.694    1.00551
     1.696    1.04974
     1.698     1.2098
       1.7    1.07375
     1.702    1.01433
     1.704    1.19307
     1.706    1.08883
     1.708    1.03152
      1.71    1.05666
     1.712    1.21489
     1.714    1.07459
     1.716    1.00468
     1.718    1.16179
      1.72    1.14413
     1.722    1.01888
     1.724    1.03802
     1.726    1.20065
     1.728    1.06284
      1.73   0.999244
     1.732    1.12276
     1.734    1.13064
     1.736    0.99993
     1.738   0.993191
      1.74    1.18026
     1.742    1.04201
     1.744   0.998583
     1.746    1.04446
     1.748    1.09956
      1.75   0.982279
     1.752   0.978496
     1.754    1.08872
     1.756    1.02144
     1.758   0.948401
      1.76    1.01094
     1.762     1.0405
     1.764   0.967585
     1.766    0.95455
     1.768    1.03502
      1.77   0.963613
     1.772   0.953025
     1.774   0.965296
     1.776    1.00098
     1.778   0.935699
      1.78   0.930416
     1.782   0.987962
     1.784   0.957339
     1.786   0.920099
     1.788   0.929968
      1.79    0.98024
     1.792   0.933322
     1.794   0.932719
     1.796    0.95352
     1.798   0.941047
