# Supplementary material for: Data for exploring the effect of parameters on decomposition of gas hydrate structure I
Source: Data Brief. 2018 Apr 11;18:1247–51. doi: 10.1016/j.dib.2018.04.015 (PMC5996948; doi:10.1016/j.dib.2018.04.015)
Supplement: Supplementary file 2 — Supplementary material [file mmc2.zip › data/data/temperature 310 K/cage occupancy 100/energy.xvg]

# This file was created Mon Jan 23 22:28:54 2017
# Created by:
# GROMACS:      gmx energy, VERSION 5.0.2
# Executable:   /usr/bin/gmx
# Library dir:  /usr/share/gromacs/top
# Command line:
#   g_energy -f run.edr -s run.tpr -o energy.xvg
# g_energy is part of G R O M A C S:
#
# God Rules Over Mankind, Animals, Cosmos and Such
#
@    title "Gromacs Energies"
@    xaxis  label "Time (ps)"
@    yaxis  label "(kJ/mol), (K), (bar), (nm^3), (kg/m^3), (bar nm)"
@TYPE xy
@ view 0.15, 0.15, 0.75, 0.85
@ legend on
@ legend box on
@ legend loctype view
@ legend 0.78, 0.8
@ legend length 2
@ s0 legend "LJ (SR)"
@ s1 legend "Coulomb (SR)"
@ s2 legend "Potential"
@ s3 legend "Kinetic En."
@ s4 legend "Total Energy"
@ s5 legend "Temperature"
@ s6 legend "Pressure"
@ s7 legend "Volume"
@ s8 legend "Density"
@ s9 legend "Enthalpy"
@ s10 legend "#Surf*SurfTen"
    0.000000  7951.058105  -71206.320312  -65746.015625   28.689690  -65717.328125    0.852305  -5457.562500   50.982269  841.646484  -60743.570312  -1022.732666
    1.000000  9994.193359  -65268.152344  -57725.890625  10014.688477  -47711.203125  297.513428  2161.165283   49.579212  865.464478  -42874.324219  -8689.674805
    2.000000  8161.716309  -64477.222656  -58718.539062  10776.827148  -47941.710938  320.154816  1047.752808   47.852482  896.694275  -43273.289062  -4984.164062
    3.000000  8617.969727  -65156.960938  -58970.390625  10441.876953  -48528.515625  310.204224  1318.518921   47.922092  895.391724  -43853.300781  -1330.929077
    4.000000  8852.224609  -65563.750000  -59128.765625  10530.914062  -48597.851562  312.849304  1521.325073   47.737587  898.852417  -43940.636719  -3119.486328
    5.000000  8858.477539  -65253.382812  -58812.828125  10326.646484  -48486.179688  306.780975  1739.757202   47.682896  899.883423  -43834.300781  3199.017090
    6.000000  8856.984375  -65453.089844  -59016.765625  10474.297852  -48542.468750  311.167358  1604.806030   47.698124  899.596130  -43889.105469  599.301147
    7.000000  8768.955078  -65377.207031  -59027.101562  10471.271484  -48555.828125  311.077454  1516.361450   47.864220  896.474365  -43886.261719  2006.543945
    8.000000  8796.624023  -65457.179688  -59082.664062  10397.761719  -48684.902344  308.893646  1526.717773   47.754128  898.541077  -44026.074219  3440.152344
    9.000000  8862.736328  -65491.812500  -59057.562500  10403.583984  -48653.976562  309.066620  1584.440430   47.817410  897.351990  -43988.976562  2279.943848
   10.000000  8980.740234  -65488.914062  -58937.875000  10225.718750  -48712.156250  303.782654  1810.994629   47.718288  899.215942  -44056.824219  -1667.846191
   11.000000  9075.765625  -65588.554688  -58935.156250  10354.593750  -48580.562500  307.611237  1947.941284   47.641861  900.658508  -43932.687500   47.891582
   12.000000  8821.490234  -65414.339844  -59008.632812  10430.397461  -48578.234375  309.863190  1649.984863   47.671780  900.093262  -43927.441406  474.735504
   13.000000  8918.803711  -65706.640625  -59214.664062  10659.827148  -48554.835938  316.679016  1669.984863   47.595272  901.540100  -43911.507812  219.468643
   14.000000  8733.656250  -65468.390625  -59154.468750  10570.525391  -48583.945312  314.026062  1430.788574   47.792973  897.810791  -43921.328125  -389.789307
   15.000000  8760.281250  -65383.125000  -59051.421875  10515.744141  -48535.679688  312.398651  1448.000488   47.938778  895.080078  -43858.839844  -613.330872
   16.000000  8932.978516  -65447.765625  -58944.546875  10295.997070  -48648.550781  305.870453  1687.660156   47.853729  896.670898  -43980.007812  2593.512695
   17.000000  8744.140625  -65542.742188  -59221.406250  10688.916016  -48532.492188  317.543182  1374.720581   47.814663  897.403503  -43867.757812  124.877251
   18.000000  8908.306641  -65493.765625  -59020.304688  10316.297852  -48704.007812  306.473541  1700.565308   47.741409  898.780457  -44046.421875  1180.461792
   19.000000  8847.015625  -65489.566406  -59068.796875  10431.786133  -48637.011719  309.904449  1546.427856   47.727867  899.035461  -43980.746094  1534.316650
   20.000000  8928.333984  -65663.242188  -59164.367188  10373.682617  -48790.683594  308.178314  1698.689331   47.683140  899.878784  -44138.781250  -1882.977539
   21.000000  8750.230469  -65423.253906  -59091.632812  10460.653320  -48630.980469  310.762024  1506.780273   47.755543  898.514465  -43972.015625  1571.313110
   22.000000  9048.880859  -65731.703125  -59107.000000  10502.029297  -48604.968750  311.991211  1829.819336   47.663143  900.256348  -43955.019531   54.164501
   23.000000  8798.802734  -65431.578125  -59061.421875  10427.527344  -48633.894531  309.777924  1583.263062   47.738491  898.835388  -43976.593750  1157.765503
   24.000000  8830.632812  -65600.054688  -59198.085938  10562.265625  -48635.820312  313.780701  1522.237305   47.669342  900.139282  -43985.265625  -1635.399292
   25.000000  8614.933594  -65356.066406  -59166.203125  10512.772461  -48653.429688  312.310364  1370.404175   47.764210  898.351440  -43993.617188  665.192017
   26.000000  8988.166016  -65640.234375  -59073.648438  10355.074219  -48718.574219  307.625519  1805.527832   47.630650  900.870483  -44071.792969  2097.645020
   27.000000  8842.993164  -65399.558594  -58979.437500  10425.992188  -48553.445312  309.732330  1645.318970   47.726032  899.070068  -43897.359375  2748.037598
   28.000000  8903.707031  -65666.609375  -59193.484375  10629.444336  -48564.039062  315.776428  1582.916992   47.751652  898.587708  -43905.453125  3018.212402
   29.000000  9052.665039  -65650.546875  -59023.804688  10532.830078  -48490.976562  312.906219  1812.985962   47.841042  896.908691  -43823.671875  -844.910034
   30.000000  8764.339844  -65432.777344  -59093.656250  10433.097656  -48660.558594  309.943451  1502.065796   47.779892  898.056580  -43999.218750  1692.513672
   31.000000  8964.221680  -65530.250000  -58985.250000  10378.211914  -48607.039062  308.312866  1773.217651   47.753403  898.554749  -43948.281250  3507.752686
   32.000000  8883.925781  -65446.562500  -58984.046875  10388.570312  -48595.476562  308.620605  1630.880859   47.809582  897.498901  -43931.238281  1638.778076
   33.000000  8827.560547  -65436.652344  -59039.546875  10434.438477  -48605.109375  309.983246  1497.637695   47.878075  896.214966  -43934.191406  -1448.099854
   34.000000  8960.376953  -65696.562500  -59161.773438  10450.298828  -48711.476562  310.454407  1670.124023   47.812069  897.452209  -44046.996094   51.185055
   35.000000  8905.331055  -65730.937500  -59259.078125  10686.304688  -48572.773438  317.465607  1583.593872   47.794983  897.773010  -43909.960938  1767.392334
   36.000000  8882.458008  -65614.617188  -59150.335938  10520.266602  -48630.070312  312.532990  1526.451172   47.883366  896.115906  -43958.632812  2045.989258
   37.000000  8839.873047  -65553.843750  -59143.328125  10488.903320  -48654.425781  311.601257  1543.557495   47.828758  897.139038  -43988.316406  2178.323975
   38.000000  8744.465820  -65427.488281  -59107.070312  10460.197266  -48646.875000  310.748474  1544.683594   47.723255  899.122375  -43991.058594  -2935.608643
   39.000000  8649.554688  -65348.378906  -59131.414062  10632.050781  -48499.363281  315.853851  1356.088379   47.731640  898.964417  -43842.730469   17.442961
   40.000000  9050.869141  -65382.078125  -58763.140625  10325.354492  -48437.785156  306.742615  1881.719116   47.804581  897.592773  -43774.035156  -162.302307
   41.000000  8631.144531  -65086.007812  -58880.468750  10442.089844  -48438.378906  310.210541  1454.787720   47.828003  897.153198  -43772.343750  475.590729
   42.000000  8795.720703  -65456.007812  -59081.539062  10436.644531  -48644.894531  310.048767  1606.520386   47.660282  900.310364  -43995.222656  3544.278564
   43.000000  8845.031250  -65563.648438  -59147.898438  10545.285156  -48602.613281  313.276245  1579.074829   47.749138  898.635010  -43944.273438  1020.943115
   44.000000  8848.962891  -65521.402344  -59092.000000  10577.831055  -48514.167969  314.243103  1584.126099   47.786983  897.923279  -43852.136719  -1924.116943
   45.000000  9017.156250  -65557.140625  -58968.804688  10333.595703  -48635.210938  306.987427  1791.972046   47.768467  898.271362  -43974.984375  764.150024
   46.000000  8853.162109  -65427.484375  -58997.382812  10442.953125  -48554.429688  310.236206  1686.011841   47.639812  900.697205  -43906.753906  191.752991
   47.000000  8757.461914  -65322.402344  -58984.921875  10487.227539  -48497.695312  311.551483  1533.854980   47.763824  898.358704  -43837.921875  -4742.384277
   48.000000  8669.423828  -65247.175781  -59000.742188  10483.395508  -48517.347656  311.437653  1393.470337   47.778801  898.077087  -43856.113281  1741.180542
   49.000000  8886.302734  -65818.148438  -59348.617188  10671.824219  -48676.792969  317.035431  1470.155273   47.847950  896.779175  -44008.812500  -2152.343506
   50.000000  8874.646484  -65481.265625  -59027.851562  10515.273438  -48512.578125  312.384674  1686.718384   47.779835  898.057678  -43851.242188  2781.406982
   51.000000  8838.193359  -65564.203125  -59158.960938  10526.877930  -48632.082031  312.729401  1506.136841   47.765919  898.319275  -43972.105469  -621.583862
   52.000000  8715.973633  -65261.289062  -58967.828125  10404.457031  -48563.371094  309.092560  1586.122070   47.664425  900.232117  -43913.296875  2257.281250
   53.000000  8701.236328  -65439.851562  -59163.632812  10603.195312  -48560.437500  314.996613  1456.892212   47.725868  899.073120  -43904.367188  2245.386963
   54.000000  8950.898438  -65271.519531  -58735.117188  10127.062500  -48608.054688  300.851807  1905.767456   47.667019  900.183105  -43957.726562  426.014130
   55.000000  8929.693359  -65571.140625  -59069.875000  10439.175781  -48630.699219  310.123962  1690.326538   47.691257  899.725647  -43978.007812  1741.329834
   56.000000  8937.220703  -65513.089844  -59003.750000  10414.161133  -48589.589844  309.380859  1647.811890   47.849079  896.758057  -43921.500000  -1422.835815
   57.000000  8630.327148  -65125.609375  -58919.554688  10392.731445  -48526.824219  308.744232  1417.804199   47.729145  899.011414  -43870.433594  2060.697754
   58.000000  9157.452148  -65740.085938  -59012.742188  10378.422852  -48634.320312  308.319153  1971.514526   47.671188  900.104370  -43983.585938  -1831.886353
   59.000000  8938.194336  -65257.125000  -58742.320312  10210.222656  -48532.097656  303.322296  1757.538208   47.794498  897.782104  -43869.332031  611.301758
   60.000000  8603.824219  -65286.363281  -59107.085938  10424.490234  -48682.593750  309.687714  1342.877441   47.726414  899.062866  -44026.468750  465.622223
   61.000000  8779.781250  -65284.976562  -58917.531250  10394.319336  -48523.210938  308.791382  1632.994751   47.709263  899.386047  -43868.761719   94.464691
   62.000000  8674.635742  -65600.867188  -59349.625000  10654.941406  -48694.683594  316.533875  1261.211060   47.772614  898.193420  -44034.054688  -580.613403
   63.000000  8725.707031  -65407.824219  -59108.312500  10481.968750  -48626.343750  311.395264  1460.522827   47.661209  900.292847  -43976.582031  2678.672607
   64.000000  8919.755859  -65591.375000  -59098.687500  10506.912109  -48591.773438  312.136261  1691.038086   47.661556  900.286316  -43941.976562  765.875671
   65.000000  8723.339844  -65217.117188  -58923.929688  10294.742188  -48629.187500  305.833191  1527.794434   47.743481  898.741455  -43971.398438  -299.227386
   66.000000  8855.935547  -65533.941406  -59106.687500  10497.305664  -48609.382812  311.850891  1600.896851   47.744724  898.718079  -43951.472656  -567.787659
   67.000000  8972.976562  -65630.140625  -59076.226562  10545.244141  -48530.984375  313.275024  1748.290405   47.692329  899.705383  -43878.187500  136.713364
   68.000000  8818.584961  -65349.574219  -58955.906250  10288.046875  -48667.859375  305.634277  1599.572754   47.737286  898.858093  -44010.675781  1273.784424
   69.000000  8991.082031  -65567.093750  -59006.601562  10347.824219  -48658.777344  307.410126  1789.443481   47.783497  897.988831  -43997.085938   72.371170
   70.000000  9061.617188  -65751.156250  -59107.750000  10489.716797  -48618.031250  311.625427  1761.470215   47.798916  897.699158  -43954.835938  726.130005
   71.000000  8720.396484  -65405.054688  -59107.382812  10496.080078  -48611.304688  311.814453  1488.888306   47.615086  901.164978  -43966.042969  385.102753
   72.000000  9152.771484  -65630.015625  -58904.679688  10347.239258  -48557.441406  307.392761  2055.536865   47.705059  899.465332  -43903.402344  -1796.275024
   73.000000  8818.245117  -65416.382812  -59016.726562  10335.192383  -48681.535156  307.034882  1624.977539   47.741737  898.774292  -44023.917969  1437.891235
   74.000000  9003.085938  -65908.398438  -59341.257812  10618.062500  -48723.195312  315.438293  1624.832153   47.746548  898.683716  -44065.109375  -2846.581299
   75.000000  8965.545898  -65617.546875  -59088.960938  10555.824219  -48533.136719  313.589325  1697.382690   47.721195  899.161194  -43877.523438  2590.042480
   76.000000  8862.438477  -65288.433594  -58841.281250  10228.057617  -48613.222656  303.852142  1694.701538   47.667896  900.166565  -43962.808594  629.693604
   77.000000  8631.219727  -65073.027344  -58858.156250  10382.322266  -48475.835938  308.434998  1588.758789   47.612251  901.218628  -43830.851562  938.310242
   78.000000  8789.927734  -65359.324219  -58998.109375  10456.023438  -48542.085938  310.624481  1604.412720   47.709499  899.381592  -43887.613281  504.833466
   79.000000  9182.017578  -65903.617188  -59137.234375  10479.338867  -48657.894531  311.317139  1918.257446   47.823097  897.245239  -43992.339844  915.047913
   80.000000  8933.792969  -65372.304688  -58867.960938  10334.775391  -48533.187500  307.022491  1815.262695   47.639343  900.706055  -43885.558594  2090.698486
   81.000000  8762.583984  -65264.953125  -58933.117188  10386.217773  -48546.898438  308.550720  1520.991577   47.786472  897.932922  -43884.914062  1412.952881
   82.000000  8902.845703  -65606.507812  -59123.546875  10488.002930  -48635.542969  311.574524  1642.393188   47.694096  899.672058  -43982.570312  749.039612
   83.000000  8897.167969  -65628.703125  -59166.468750  10526.323242  -48640.144531  312.712921  1664.590698   47.782471  898.008118  -43978.550781  1471.077881
   84.000000  8862.944336  -65420.171875  -58973.187500  10324.972656  -48648.214844  306.731262  1590.498535   47.726006  899.070557  -43992.132812  -924.502991
   85.000000  8867.126953  -65239.941406  -58791.289062  10161.913086  -48629.375000  301.887146  1690.701538   47.871681  896.334656  -43959.078125  409.039307
   86.000000  8790.808594  -65607.117188  -59243.242188  10714.690430  -48528.550781  318.308899  1528.602539   47.745232  898.708496  -43870.593750  1076.311401
   87.000000  8760.169922  -65424.992188  -59084.484375  10591.145508  -48493.339844  314.638641  1481.976074   47.809875  897.493347  -43829.074219  981.474609
   88.000000  8685.238281  -65130.425781  -58872.671875  10320.244141  -48552.429688  306.590759  1453.729858   47.871052  896.346436  -43882.195312  1683.248657
   89.000000  8812.842773  -65352.839844  -58973.671875  10487.988281  -48485.683594  311.574097  1482.482788   47.964180  894.606079  -43806.363281  -338.712891
   90.000000  8973.220703  -65777.875000  -59234.046875  10617.382812  -48616.664062  315.418091  1580.959106   47.936108  895.129944  -43940.082031  -648.063110
   91.000000  8831.027344  -65391.335938  -58988.632812  10433.791016  -48554.843750  309.964020  1577.958862   47.868614  896.392090  -43884.847656  1090.726929
   92.000000  8636.890625  -65269.632812  -59066.851562  10482.509766  -48584.343750  311.411316  1416.735474   47.792095  897.827271  -43921.812500  1461.871216
   93.000000  8870.090820  -65479.308594  -59037.054688  10421.651367  -48615.402344  309.603363  1625.232910   47.781265  898.030762  -43953.929688  -2064.420166
   94.000000  8852.012695  -65376.386719  -58943.984375  10331.952148  -48612.031250  306.938599  1599.254517   47.751381  898.592773  -43953.472656  1739.949341
   95.000000  8855.333984  -65566.867188  -59144.992188  10605.409180  -48539.582031  315.062378  1556.167847   47.744026  898.731201  -43881.742188  -74.699638
   96.000000  8869.042969  -65483.917969  -59048.039062  10490.364258  -48557.675781  311.644653  1683.216187   47.685520  899.833862  -43905.542969  2135.620117
   97.000000  8741.547852  -65460.410156  -59143.859375  10645.235352  -48498.625000  316.245544  1462.364868   47.740108  898.804932  -43841.164062   19.716158
   98.000000  8903.507812  -65646.921875  -59169.992188  10519.367188  -48650.625000  312.506287  1632.562500   47.782631  898.005127  -43989.015625  1933.207886
   99.000000  8976.713867  -65654.679688  -59104.789062  10476.848633  -48627.941406  311.243164  1771.719360   47.786304  897.936096  -43965.976562  1173.528809
  100.000000  8884.204102  -65665.734375  -59213.023438  10667.734375  -48545.289062  316.913940  1578.978027   47.844715  896.839844  -43877.625000  586.300781
  101.000000  8696.617188  -65198.378906  -58933.039062  10369.529297  -48563.507812  308.054932  1512.068726   47.810875  897.474609  -43899.144531  1188.678833
  102.000000  8649.662109  -65375.171875  -59144.664062  10616.413086  -48528.250000  315.389282  1359.108276   47.770134  898.240051  -43867.859375  -2368.747559
  103.000000  8808.855469  -65501.199219  -59120.539062  10546.560547  -48573.976562  313.314117  1524.401855   47.683315  899.875488  -43922.058594  -1424.946899
  104.000000  8831.463867  -65514.742188  -59112.679688  10466.289062  -48646.390625  310.929443  1668.311523   47.646797  900.565186  -43998.035156  -916.447693
  105.000000  8974.099609  -65436.957031  -58884.203125  10354.804688  -48529.398438  307.617493  1873.061523   47.638374  900.724426  -43881.863281  1293.531982
  106.000000  8923.501953  -65339.953125  -58841.062500  10184.863281  -48656.199219  302.568939  1789.417358   47.675308  900.026611  -44005.062500  929.737122
  107.000000  8736.498047  -65280.761719  -58965.734375  10367.765625  -48597.968750  308.002533  1561.847046   47.710739  899.358215  -43943.375000  -4840.160645
  108.000000  8763.384766  -65417.449219  -59083.031250  10607.606445  -48475.425781  315.127655  1478.434937   47.780663  898.042114  -43814.011719  3492.030029
  109.000000  9006.232422  -65666.726562  -59079.507812  10550.536133  -48528.972656  313.432251  1827.198242   47.618000  901.109802  -43883.425781  -528.540588
  110.000000  8801.910156  -65349.648438  -58979.015625  10267.570312  -48711.445312  305.025970  1593.685425   47.722691  899.132996  -44055.683594  395.525574
  111.000000  9099.688477  -65622.484375  -58946.859375  10300.037109  -48646.820312  305.990479  1973.944946   47.733688  898.925842  -43989.988281  696.578918
  112.000000  8716.622070  -65211.800781  -58921.343750  10393.511719  -48527.832031  308.767395  1537.933960   47.686932  899.807251  -43875.562500  -467.000610
  113.000000  8790.707031  -65334.550781  -58965.750000  10393.869141  -48571.882812  308.778015  1563.790039   47.673958  900.052124  -43920.875000  1204.997192
  114.000000  8786.164062  -65168.867188  -58810.914062  10245.500000  -48565.414062  304.370300  1664.174683   47.645828  900.583496  -43917.152344  127.403038
  115.000000  8652.322266  -65072.992188  -58837.281250  10276.376953  -48560.906250  305.287598  1513.358398   47.791870  897.831482  -43898.398438  1755.737427
  116.000000  8785.793945  -65375.398438  -59017.312500  10478.593750  -48538.718750  311.294983  1600.158569   47.701096  899.540039  -43885.066406  879.047974
  117.000000  8738.861328  -65430.000000  -59116.687500  10490.488281  -48626.199219  311.648346  1589.417603   47.599461  901.460754  -43982.460938  395.113617
  118.000000  8816.750000  -65558.101562  -59162.351562  10486.761719  -48675.589844  311.537659  1478.300171   47.770313  898.236633  -44015.183594  365.099335
  119.000000  8905.523438  -65586.875000  -59104.835938  10508.610352  -48596.226562  312.186707  1626.659546   47.791569  897.837158  -43933.746094   47.118622
  120.000000  8912.113281  -65597.429688  -59110.289062  10452.445312  -48657.843750  310.518188  1718.207031   47.637341  900.743958  -44010.410156  470.535858
  121.000000  8936.646484  -65493.597656  -58975.156250  10407.974609  -48567.179688  309.197052  1775.582031   47.708389  899.402527  -43912.812500  316.535767
  122.000000  8716.419922  -65413.230469  -59107.710938  10602.606445  -48505.105469  314.979126  1426.451538   47.821793  897.269714  -43839.675781  512.093506
  123.000000  8771.342773  -65443.039062  -59096.195312  10449.574219  -48646.621094  310.432922  1448.266602   47.773449  898.177673  -43985.910156  -1789.412598
  124.000000  8789.378906  -65399.671875  -59030.750000  10410.751953  -48620.000000  309.279572  1550.219116   47.766727  898.304077  -43959.945312  1545.401855
  125.000000  8881.521484  -65409.410156  -58949.671875  10318.032227  -48631.640625  306.525085  1731.949829   47.717129  899.237793  -43976.421875  557.425232
  126.000000  8707.341797  -65499.859375  -59224.453125  10603.613281  -48620.839844  315.009033  1452.222168   47.653275  900.442749  -43971.851562  119.431160
  127.000000  8971.853516  -65463.808594  -58912.195312  10270.501953  -48641.695312  305.113068  1746.743042   47.785362  897.953796  -43979.820312  -282.844788
  128.000000  8901.947266  -65352.925781  -58877.835938  10366.716797  -48511.117188  307.971375  1724.747681   47.905487  895.702148  -43837.523438  1930.003784
  129.000000  8700.594727  -65464.093750  -59191.859375  10589.550781  -48602.308594  314.591278  1320.248657   47.961811  894.650269  -43923.218750  733.530396
  130.000000  8568.312500  -65035.929688  -58889.273438  10399.239258  -48490.035156  308.937561  1438.293945   47.723949  899.109314  -43834.152344  722.114075
  131.000000  8970.638672  -65384.496094  -58844.820312  10212.503906  -48632.316406  303.390076  1896.453125   47.632462  900.836243  -43985.359375   25.578583
  132.000000  8953.675781  -65738.234375  -59211.546875  10461.724609  -48749.820312  310.793854  1563.656616   47.823631  897.235229  -44084.210938  201.615662
  133.000000  8828.713867  -65442.851562  -59046.164062  10467.068359  -48579.093750  310.952606  1631.416626   47.702816  899.507629  -43925.273438  -77.462372
  134.000000  8759.653320  -65439.406250  -59103.539062  10676.500977  -48427.039062  317.174377  1451.194214   47.924149  895.353333  -43751.625000  883.748596
  135.000000  8946.801758  -65477.664062  -58954.109375  10456.134766  -48497.976562  310.627777  1740.377441   47.745899  898.695923  -43839.953125   30.569407
  136.000000  8907.854492  -65561.023438  -59083.312500  10499.027344  -48584.285156  311.902039  1607.634155   47.912712  895.567078  -43909.988281  1235.613037
  137.000000  9117.506836  -65477.046875  -58775.296875  10192.152344  -48583.144531  302.785461  1955.561157   47.833755  897.045288  -43916.546875  1167.998779
  138.000000  8773.555664  -65367.222656  -59020.226562  10428.879883  -48591.347656  309.818115  1470.270630   47.937183  895.109863  -43914.664062  2473.942383
  139.000000  9050.751953  -65740.976562  -59120.351562  10441.487305  -48678.863281  310.192657  1836.705566   47.721439  899.156555  -44023.226562  -627.876160
  140.000000  8643.203125  -65268.363281  -59045.351562  10487.255859  -48558.093750  311.552338  1420.532104   47.806885  897.549500  -43894.121094  1059.263916
  141.000000  8963.216797  -65396.601562  -58856.835938  10249.789062  -48607.046875  304.497742  1866.697266   47.661793  900.281860  -43957.226562  2043.714600
  142.000000  8965.750977  -65672.703125  -59128.906250  10438.918945  -48689.988281  310.116333  1728.727661   47.671131  900.105469  -44039.257812  419.727936
  143.000000  8889.508789  -65485.117188  -59024.601562  10474.147461  -48550.453125  311.162903  1654.692261   47.759186  898.445923  -43891.132812  618.548767
  144.000000  8886.766602  -65550.015625  -59087.539062  10553.964844  -48533.574219  313.534088  1544.791504   47.808563  897.518005  -43869.437500  2529.247070
  145.000000  8861.082031  -65581.359375  -59147.812500  10582.321289  -48565.492188  314.376495  1528.882935   47.741768  898.773743  -43907.871094  876.363953
  146.000000  9169.954102  -65474.281250  -58716.054688  10119.800781  -48596.253906  300.636078  2103.916748   47.647850  900.545288  -43947.796875  2553.609131
  147.000000  8836.239258  -65470.390625  -59064.382812  10464.444336  -48599.937500  310.874634  1617.549683   47.724064  899.107117  -43944.042969  256.992889
  148.000000  8582.164062  -64997.351562  -58834.796875  10197.382812  -48637.414062  302.940857  1461.391602   47.660252  900.310974  -43987.746094  -93.587440
  149.000000  8763.164062  -65505.699219  -59158.250000  10711.732422  -48446.515625  318.221008  1416.316406   47.877644  896.223022  -43775.640625  -353.665710
  150.000000  8861.062500  -65461.109375  -59023.554688  10356.649414  -48666.906250  307.672302  1701.351685   47.646027  900.579712  -44018.625000    0.450063
  151.000000  8967.122070  -65524.453125  -58987.007812  10339.526367  -48647.480469  307.163635  1909.301392   47.672794  900.074097  -43996.585938  1640.624023
  152.000000  9075.428711  -65657.476562  -59005.609375  10371.753906  -48633.855469  308.121033  1951.490112   47.550602  902.387024  -43994.882812  -898.820923
  153.000000  8929.230469  -65575.585938  -59070.632812  10417.190430  -48653.441406  309.470856  1676.094360   47.769436  898.253174  -43993.121094  1897.942505
  154.000000  8806.324219  -65359.046875  -58970.351562  10402.116211  -48568.234375  309.023010  1656.454956   47.662678  900.265137  -43918.328125  1599.901978
  155.000000  8959.204102  -65589.140625  -59059.593750  10495.453125  -48564.140625  311.795837  1745.701782   47.783592  897.987061  -43902.437500  2271.823486
  156.000000  8933.535156  -65374.843750  -58863.960938  10418.871094  -48445.089844  309.520782  1736.458374   47.819515  897.312439  -43779.882812  1452.533203
  157.000000  8804.408203  -65476.812500  -59099.242188  10583.760742  -48515.480469  314.419250  1504.548462   47.808517  897.518860  -43851.347656  -353.724060
  158.000000  9143.039062  -65510.773438  -58786.406250  10149.729492  -48636.675781  301.525177  2002.351562   47.776455  898.121216  -43975.671875  1739.293091
  159.000000  8862.686523  -65518.855469  -59077.359375  10602.061523  -48475.296875  314.962952  1616.644653   47.853992  896.665955  -43806.726562  318.643036
  160.000000  8590.899414  -65426.554688  -59257.070312  10711.949219  -48545.121094  318.227448  1157.673950   47.833904  897.042542  -43878.511719  2605.078857
  161.000000  8779.708008  -65510.539062  -59157.984375  10504.279297  -48653.703125  312.058044  1496.416992   47.715229  899.273621  -43998.671875  3787.056152
  162.000000  8903.001953  -65640.539062  -59170.968750  10522.974609  -48647.992188  312.613434  1711.535522   47.720604  899.172302  -43992.437500  4039.229248
  163.000000  8835.792969  -65406.859375  -59000.562500  10467.350586  -48533.210938  310.960999  1619.751099   47.671158  900.104980  -43882.476562  -411.399292
  164.000000  8826.525391  -65521.281250  -59118.507812  10497.421875  -48621.085938  311.854340  1587.362183   47.750420  898.610901  -43962.621094  -553.406128
  165.000000  8843.537109  -65326.265625  -58908.570312  10367.548828  -48541.023438  307.996094  1799.117188   47.653877  900.431396  -43891.976562  2348.409424
  166.000000  8874.670898  -65455.726562  -59010.929688  10350.244141  -48660.687500  307.482025  1626.711914   47.798038  897.715637  -43997.578125  1923.163574
  167.000000  8856.947266  -65507.523438  -59076.609375  10472.101562  -48604.507812  311.102112  1652.441895   47.733688  898.925842  -43947.675781  1901.125732
  168.000000  8774.785156  -65351.945312  -59015.093750  10428.017578  -48587.078125  309.792480  1521.419556   47.831181  897.093628  -43920.734375  -1679.033447
  169.000000  8893.382812  -65469.347656  -59003.085938  10474.451172  -48528.632812  311.171936  1610.190918   47.875492  896.263306  -43857.964844  1472.486572
  170.000000  9024.415039  -65572.820312  -58975.703125  10382.017578  -48593.687500  308.425934  1876.681152   47.697803  899.602173  -43940.355469  2612.364746
  171.000000  8600.830078  -65083.195312  -58898.531250  10267.433594  -48631.097656  305.021912  1428.211548   47.632370  900.837952  -43984.148438  3162.163330
  172.000000  8815.228516  -65695.687500  -59307.687500  10554.000977  -48753.687500  313.535156  1448.842163   47.716518  899.249329  -44098.531250  575.028259
  173.000000  8992.010742  -65642.484375  -59074.429688  10413.221680  -48661.207031  309.352936  1675.044434   47.794140  897.788879  -43998.476562  -659.462524
  174.000000  8719.805664  -65399.531250  -59101.750000  10409.783203  -48691.968750  309.250793  1477.370483   47.724628  899.096497  -44036.019531  198.790512
  175.000000  8866.083984  -65258.101562  -58803.007812  10206.001953  -48597.007812  303.196930  1806.223633   47.565098  902.112000  -43956.621094  515.110596
  176.000000  8569.563477  -65146.460938  -59009.570312  10499.998047  -48509.570312  311.930878  1422.559204   47.642414  900.648010  -43861.640625  1326.639648
  177.000000  8675.863281  -65296.031250  -59042.296875  10533.520508  -48508.777344  312.926727  1489.201660   47.682076  899.898865  -43856.980469  448.042389
  178.000000  8616.881836  -65083.332031  -58887.671875  10340.166016  -48547.507812  307.182617  1407.616333   47.843689  896.859070  -43879.945312  733.518860
  179.000000  9019.152344  -65690.593750  -59099.859375  10513.015625  -48586.843750  312.317596  1824.137207   47.640594  900.682434  -43939.093750  1072.782227
  180.000000  9064.932617  -65848.484375  -59203.226562  10659.534180  -48543.691406  316.670319  1800.172363   47.747898  898.658325  -43885.472656  2159.976562
  181.000000  8800.698242  -65311.617188  -58927.570312  10343.806641  -48583.765625  307.290771  1598.572876   47.759834  898.433716  -43924.382812  625.032837
  182.000000  8964.404297  -65631.289062  -59090.515625  10454.875977  -48635.640625  310.590393  1755.933960   47.669090  900.144043  -43985.109375  1561.333862
  183.000000  8958.403320  -65511.121094  -58980.921875  10266.025391  -48714.898438  304.980072  1742.826782   47.751163  898.596863  -44056.359375  -169.036255
  184.000000  8726.209961  -65233.359375  -58941.757812  10416.144531  -48525.613281  309.439758  1579.263550   47.663692  900.245972  -43875.609375  2020.108521
  185.000000  8991.202148  -65622.625000  -59056.890625  10528.910156  -48527.980469  312.789764  1697.967407   47.661659  900.284363  -43878.175781  494.019989
  186.000000  8739.205078  -65329.156250  -59020.820312  10453.886719  -48566.933594  310.561005  1594.643066   47.657196  900.368652  -43917.562500  -1726.385498
  187.000000  9075.535156  -65598.585938  -58943.843750  10332.292969  -48611.550781  306.948730  1837.251953   47.848202  896.774475  -43943.546875  -2713.655029
  188.000000  8868.316406  -65479.199219  -59039.726562  10325.750000  -48713.976562  306.754364  1704.175415   47.729202  899.010315  -44057.582031  4332.026855
  189.000000  8964.773438  -65389.167969  -58850.171875  10264.373047  -48585.796875  304.931000  1891.377319   47.735836  898.885376  -43928.753906  -432.357391
  190.000000  8826.271484  -65286.648438  -58880.703125  10351.215820  -48529.488281  307.510895  1665.395142   47.781994  898.017090  -43867.941406   46.200317
  191.000000  8838.352539  -65484.011719  -59074.687500  10626.247070  -48448.441406  315.681427  1506.123901   47.866657  896.428711  -43778.636719  -22.942488
  192.000000  8946.957031  -65621.484375  -59105.187500  10502.576172  -48602.609375  312.007446  1616.305542   47.899788  895.808716  -43929.570312  1543.598389
  193.000000  8815.898438  -65412.910156  -59019.007812  10437.974609  -48581.031250  310.088287  1584.039551   47.825199  897.205811  -43915.269531  571.263489
  194.000000  8764.292969  -65343.976562  -59001.593750  10472.969727  -48528.625000  311.127930  1576.151001   47.741390  898.780823  -43871.039062  854.407227
  195.000000  8802.357422  -65578.250000  -59208.820312  10528.269531  -48680.550781  312.770752  1524.318359   47.656364  900.384399  -44031.261719  1970.304321
  196.000000  8829.468750  -65360.347656  -58958.531250  10312.826172  -48645.703125  306.370422  1693.718384   47.697945  899.599487  -43992.355469  264.217346
  197.000000  9052.489258  -65788.015625  -59154.554688  10423.657227  -48730.898438  309.662964  1748.421875   47.810242  897.486511  -44066.597656  419.140747
  198.000000  8821.238281  -65414.136719  -59015.328125  10452.063477  -48563.265625  310.506836  1569.880859   47.747906  898.658203  -43905.046875  722.140503
  199.000000  8649.889648  -65354.414062  -59132.117188  10524.509766  -48607.609375  312.659058  1357.755859   47.780228  898.050293  -43946.234375  2420.758057
  200.000000  8825.651367  -65593.820312  -59189.890625  10532.609375  -48657.281250  312.899689  1488.924927   47.824280  897.223083  -43991.609375  2094.363770
  201.000000  8985.940430  -65418.402344  -58843.539062  10214.090820  -48629.449219  303.437225  1838.396118   47.796555  897.743530  -43966.484375  1344.231323
  202.000000  8865.792969  -65452.066406  -59008.812500  10246.652344  -48762.160156  304.404541  1640.044922   47.672050  900.088135  -44111.339844  -1708.131958
  203.000000  8819.528320  -65640.046875  -59243.453125  10562.987305  -48680.464844  313.802124  1555.958984   47.724308  899.102539  -44024.546875  -880.959473
  204.000000  8758.854492  -65408.746094  -59078.765625  10500.223633  -48578.542969  311.937561  1530.281250   47.783169  897.994995  -43916.882812  -70.521187
  205.000000  8882.072266  -65495.593750  -59037.914062  10435.667969  -48602.246094  310.019775  1664.400024   47.745346  898.706360  -43944.277344  -2171.448486
  206.000000  8704.007812  -65431.492188  -59155.343750  10653.664062  -48501.679688  316.495941  1482.701538   47.637794  900.735352  -43854.203125  -1499.929077
  207.000000  8790.203125  -65498.656250  -59142.507812  10533.966797  -48608.539062  312.940002  1481.356934   47.690617  899.737732  -43955.906250  -87.989731
  208.000000  8901.271484  -65677.898438  -59194.578125  10529.568359  -48665.007812  312.809326  1682.002441   47.634953  900.789124  -44017.808594  -1429.756836
  209.000000  8984.849609  -65668.773438  -59101.156250  10418.218750  -48682.937500  309.501404  1701.649292   47.887772  896.033447  -44011.070312  267.613647
  210.000000  8759.895508  -65246.203125  -58910.820312  10408.145508  -48502.675781  309.202148  1616.123047   47.729965  898.995972  -43846.207031  2190.739746
  211.000000  8719.955078  -65545.179688  -59249.828125  10621.220703  -48628.609375  315.532104  1415.188110   47.788677  897.891479  -43966.410156  -936.216797
  212.000000  8698.361328  -65173.394531  -58894.093750  10341.946289  -48552.148438  307.235504  1629.461060   47.618000  901.109802  -43906.601562  -612.875671
  213.000000  8933.756836  -65632.234375  -59119.406250  10580.061523  -48539.343750  314.309357  1685.972656   47.682098  899.898438  -43887.542969  1776.289185
  214.000000  8890.310547  -65621.812500  -59167.570312  10465.910156  -48701.660156  310.918182  1751.402710   47.480324  903.722717  -44069.546875  -1752.413452
  215.000000  8877.779297  -65486.375000  -59031.007812  10497.440430  -48533.566406  311.854889  1706.503540   47.648529  900.532471  -43885.042969  1061.747559
  216.000000  8807.124023  -65256.394531  -58870.132812  10335.494141  -48534.640625  307.043823  1622.155151   47.765133  898.334045  -43874.738281   88.361519
  217.000000  8792.986328  -65202.539062  -58839.140625  10441.076172  -48398.062500  310.180420  1804.581177   47.615276  901.161316  -43752.781250  1255.706665
  218.000000  8740.140625  -65184.515625  -58871.523438  10241.475586  -48630.046875  304.250763  1568.319702   47.669785  900.130920  -43979.449219  4214.157715
  219.000000  8832.984375  -65509.503906  -59103.812500  10557.719727  -48546.093750  313.645630  1585.949707   47.754551  898.533142  -43887.226562  2827.141846
  220.000000  8865.738281  -65584.218750  -59143.414062  10601.281250  -48542.132812  314.939758  1641.198364   47.650566  900.493958  -43893.410156  -1372.911621
  221.000000  8683.603516  -65267.210938  -59003.890625  10459.574219  -48544.316406  310.729980  1483.267090   47.679436  899.948730  -43892.777344  -1533.508423
  222.000000  8732.832031  -65367.527344  -59065.617188  10533.484375  -48532.132812  312.925659  1498.165527   47.751331  898.593689  -43873.578125  676.492188
  223.000000  8869.899414  -65598.625000  -59154.070312  10594.797852  -48559.273438  314.747162  1622.682983   47.747143  898.672546  -43901.128906  1029.500732
  224.000000  9035.781250  -65373.390625  -58756.164062  10351.845703  -48404.320312  307.529602  1924.361938   47.695930  899.637451  -43751.171875  -1005.177002
  225.000000  8636.437500  -64952.117188  -58739.070312  10344.832031  -48394.238281  307.321228  1584.199219   47.697266  899.612305  -43740.957031  3534.941406
  226.000000  8704.196289  -65405.484375  -59124.085938  10595.745117  -48528.339844  314.775299  1405.383789   47.780525  898.044678  -43866.937500  982.774841
  227.000000  8708.978516  -65164.468750  -58872.406250  10426.736328  -48445.671875  309.754425  1565.967773   47.693581  899.681824  -43792.750000  1020.043640
  228.000000  8780.778320  -65248.367188  -58893.210938  10504.457031  -48388.753906  312.063324  1681.078491   47.659779  900.319885  -43739.132812  371.859894
  229.000000  8943.964844  -65417.066406  -58885.757812  10426.546875  -48459.210938  309.748810  1768.540161   47.709675  899.378296  -43804.718750  -78.727005
  230.000000  8524.479492  -64918.281250  -58810.375000  10359.412109  -48450.960938  307.754395  1348.118042   47.713524  899.305725  -43796.093750  835.595947
  231.000000  8884.185547  -65579.234375  -59124.054688  10487.199219  -48636.855469  311.550629  1554.223633   47.856319  896.622375  -43968.058594  3148.667725
  232.000000  8765.469727  -65264.921875  -58917.929688  10550.332031  -48367.597656  313.426178  1549.644043   47.765888  898.319885  -43707.625000  1525.533081
  233.000000  8969.733398  -65561.671875  -59018.148438  10439.214844  -48578.933594  310.125122  1760.062988   47.666080  900.200867  -43928.695312  1385.102905
  234.000000  8837.486328  -65278.250000  -58858.421875  10397.398438  -48461.023438  308.882874  1669.058594   47.700779  899.546021  -43807.402344  497.273987
  235.000000  8774.691406  -65443.460938  -59097.250000  10539.021484  -48558.226562  313.090149  1426.116821   47.809368  897.502869  -43894.011719  412.429138
  236.000000  8867.425781  -65498.996094  -59053.132812  10461.987305  -48591.144531  310.801666  1634.027710   47.776020  898.129333  -43930.179688  459.364807
  237.000000  8723.869141  -65265.082031  -58966.570312  10487.535156  -48479.035156  311.560608  1511.967163   47.758450  898.459778  -43819.785156  617.992859
  238.000000  8942.943359  -65443.226562  -58919.468750  10317.022461  -48602.445312  306.495087  1833.005493   47.630394  900.875305  -43955.691406  -1480.292358
  239.000000  8816.962891  -65300.835938  -58906.812500  10299.908203  -48606.906250  305.986664  1689.861938   47.603268  901.388672  -43962.796875  1091.634277
  240.000000  8766.742188  -65548.273438  -59207.054688  10597.439453  -48609.617188  314.825623  1591.080444   47.624969  900.977905  -43963.390625  1350.139893
  241.000000  8948.399414  -65697.656250  -59177.007812  10533.904297  -48643.101562  312.938141  1684.025879   47.774174  898.164062  -43982.320312  -1699.622559
  242.000000  8943.954102  -65534.125000  -59013.820312  10362.117188  -48651.703125  307.834747  1690.074829   47.732563  898.947021  -43994.980469  1305.085693
  243.000000  8869.476562  -65578.429688  -59139.570312  10425.592773  -48713.976562  309.720459  1655.085449   47.653011  900.447754  -44065.015625  -203.525131
  244.000000  9178.036133  -65812.992188  -59059.031250  10429.669922  -48629.359375  309.841583  1933.020142   47.820862  897.287170  -43964.023438   92.183762
  245.000000  9035.351562  -65501.843750  -58885.039062  10267.680664  -48617.359375  305.029236  1861.661133   47.610680  901.248352  -43972.527344  1819.948486
  246.000000  8621.192383  -65104.492188  -58912.875000  10285.931641  -48626.945312  305.571442  1390.062134   47.745911  898.695740  -43968.921875  -1946.430176
  247.000000  9081.172852  -65551.414062  -58896.156250  10216.328125  -48679.828125  303.503693  1902.844360   47.721798  899.149841  -44024.156250  3678.810791
  248.000000  8930.068359  -65466.894531  -58955.992188  10325.150391  -48630.843750  306.736542  1714.061523   47.800190  897.675232  -43967.523438  1165.018677
  249.000000  9064.281250  -65687.085938  -59041.867188  10477.739258  -48564.128906  311.269623  1882.690430   47.689999  899.749390  -43911.558594  889.307434
  250.000000  8966.863281  -65616.015625  -59074.250000  10455.210938  -48619.039062  310.600342  1727.464722   47.663116  900.256836  -43969.089844  1726.106445
  251.000000  8922.610352  -65582.875000  -59085.109375  10356.652344  -48728.457031  307.672394  1615.770874   47.763035  898.373535  -44068.761719  1943.946167
  252.000000  9081.721680  -65704.781250  -59044.476562  10405.431641  -48639.046875  309.121521  1888.359375   47.729755  898.999939  -43982.597656  -38.922901
  253.000000  8811.458984  -65334.632812  -58950.164062  10451.039062  -48499.125000  310.476410  1596.950195   47.708046  899.408997  -43844.792969  195.946411
  254.000000  8942.551758  -65524.355469  -59003.929688  10502.081055  -48501.847656  311.992737  1811.406372   47.723904  899.110168  -43845.968750  1295.338623
  255.000000  8736.597656  -65073.992188  -58754.523438  10316.285156  -48438.238281  306.473175  1663.930542   47.722095  899.144226  -43782.535156  468.266144
  256.000000  8975.886719  -65647.898438  -59099.992188  10449.519531  -48650.472656  310.431274  1772.365723   47.612774  901.208679  -44005.437500  133.874741
  257.000000  8766.555664  -65486.125000  -59147.390625  10491.968750  -48655.421875  311.692322  1540.515625   47.669041  900.144958  -44004.894531  -1699.073853
  258.000000  8939.412109  -65557.984375  -59041.218750  10419.595703  -48621.625000  309.542297  1768.358032   47.756451  898.497375  -43962.570312  -828.410034
  259.000000  8881.967773  -65431.292969  -58972.796875  10321.081055  -48651.714844  306.615662  1709.875977   47.712696  899.321350  -43996.929688  574.561340
  260.000000  8895.265625  -65257.175781  -58781.726562  10230.693359  -48551.031250  303.930450  1729.163208   47.766266  898.312744  -43891.019531  -373.683258
  261.000000  8862.805664  -65292.199219  -58854.164062  10273.156250  -48581.007812  305.191925  1748.421753   47.706657  899.435181  -43926.812500  -587.387695
  262.000000  8662.067383  -65222.140625  -58989.289062  10347.808594  -48641.480469  307.409668  1398.176636   47.840954  896.910339  -43974.183594  1485.809570
  263.000000  8724.049805  -65435.511719  -59143.640625  10588.684570  -48554.957031  314.565552  1445.859741   47.722870  899.129639  -43899.179688  3283.646973
  264.000000  8832.056641  -65460.574219  -59055.820312  10570.629883  -48485.191406  314.029175  1567.647827   47.713852  899.299561  -43830.292969  2654.571045
  265.000000  8846.771484  -65466.492188  -59045.812500  10414.500000  -48631.312500  309.390930  1622.039429   47.762325  898.386902  -43971.687500  -1045.862915
  266.000000  8768.042969  -65385.398438  -59041.039062  10462.696289  -48578.343750  310.822723  1524.313843   47.705940  899.448730  -43924.218750   96.269257
  267.000000  8916.822266  -65371.398438  -58869.328125  10269.654297  -48599.671875  305.087891  1768.130493   47.666946  900.184509  -43949.351562  386.286194
  268.000000  8600.942383  -64877.531250  -58708.132812  10185.777344  -48522.355469  302.596100  1414.902832   47.813107  897.432739  -43857.773438  1421.488037
  269.000000  8847.770508  -65357.597656  -58928.500000  10350.419922  -48578.078125  307.487244  1697.979126   47.699787  899.564758  -43924.550781  1062.888794
  270.000000  8776.448242  -65437.050781  -59079.468750  10513.912109  -48565.554688  312.344208  1485.231812   47.746513  898.684387  -43907.468750  -258.970184
  271.000000  8769.917969  -65224.660156  -58870.210938  10381.880859  -48488.328125  308.421875  1555.371582   47.807079  897.545837  -43824.335938  1980.737427
  272.000000  8674.207031  -65320.792969  -59070.640625  10510.876953  -48559.765625  312.254059  1490.982788   47.575687  901.911194  -43918.347656  -14.574506
  273.000000  8802.806641  -65430.835938  -59060.218750  10436.653320  -48623.566406  310.049042  1525.648071   47.784184  897.975952  -43961.808594  2843.881348
  274.000000  9051.387695  -65601.640625  -58966.476562  10413.831055  -48552.644531  309.371033  1829.388062   47.737110  898.861389  -43895.476562  -358.811218
  275.000000  8839.917969  -65548.414062  -59136.515625  10528.821289  -48607.695312  312.787140  1526.191895   47.900665  895.792297  -43934.570312  -1724.820679
  276.000000  8776.249023  -65076.472656  -58717.570312  10238.395508  -48479.175781  304.159241  1711.891968   47.744904  898.714722  -43821.250000  667.514099
  277.000000  8707.676758  -65084.167969  -58796.398438  10304.498047  -48491.898438  306.123016  1607.964844   47.773193  898.182495  -43831.210938  -834.108154
  278.000000  8791.300781  -65094.589844  -58734.640625  10327.834961  -48406.804688  306.816284  1710.615845   47.713062  899.314453  -43751.984375  588.125000
  279.000000  9008.615234  -65653.734375  -59062.492188  10438.226562  -48624.265625  310.095764  1795.092773   47.745323  898.706787  -43966.296875  -2157.243652
  280.000000  8637.881836  -65307.273438  -59096.257812  10635.046875  -48461.210938  315.942871  1396.672974   47.705105  899.464478  -43807.167969  1528.327881
  281.000000  8937.568359  -65349.484375  -58849.695312  10314.943359  -48534.750000  306.433319  1927.568726   47.603344  901.387207  -43890.632812  1123.331665
  282.000000  8827.011719  -65082.175781  -58685.085938  10068.179688  -48616.906250  299.102539  1752.867065   47.658680  900.340637  -43967.390625  631.610596
  283.000000  8864.730469  -65243.167969  -58794.914062  10376.617188  -48418.296875  308.265503  1846.545898   47.662987  900.259277  -43768.359375  -649.714783
  284.000000  8670.621094  -65227.765625  -58986.554688  10462.846680  -48523.707031  310.827179  1491.301392   47.735744  898.887146  -43866.671875  816.697754
  285.000000  8687.701172  -65294.187500  -59030.093750  10411.136719  -48618.957031  309.290985  1526.033203   47.603542  901.383484  -43974.820312  229.852722
  286.000000  8901.941406  -65531.531250  -59048.781250  10376.511719  -48672.269531  308.262360  1664.921387   47.729881  898.997559  -44015.808594  869.773682
  287.000000  9004.663086  -65472.140625  -58896.867188  10368.937500  -48527.929688  308.037354  1893.632202   47.681549  899.908813  -43876.183594  1375.606567
  288.000000  8872.984375  -65538.515625  -59079.734375  10595.769531  -48483.964844  314.776031  1565.403442   47.882778  896.126892  -43812.585938  -56.884594
  289.000000  8760.880859  -65357.011719  -59023.226562  10436.570312  -48586.656250  310.046570  1562.609741   47.693432  899.684631  -43933.750000  -703.496521
  290.000000  8702.482422  -65348.175781  -59070.203125  10488.119141  -48582.085938  311.577972  1418.896118   47.841763  896.895203  -43914.710938  -1380.182007
  291.000000  8903.035156  -65593.742188  -59125.273438  10520.227539  -48605.046875  312.531830  1693.918335   47.787048  897.922119  -43943.007812  -579.083374
  292.000000  8754.578125  -65157.593750  -58831.765625  10226.613281  -48605.152344  303.809235  1615.178711   47.769691  898.248352  -43944.808594  1265.270386
  293.000000  8820.643555  -65699.546875  -59305.859375  10664.472656  -48641.386719  316.817017  1557.308594   47.593029  901.582581  -43998.277344  752.484436
  294.000000  8900.036133  -65613.671875  -59141.179688  10464.874023  -48676.304688  310.887421  1646.427734   47.833359  897.052734  -44009.750000  1001.117859
  295.000000  8995.515625  -65318.644531  -58750.132812  10236.168945  -48513.964844  304.093109  1896.792969   47.743549  898.740173  -43856.171875  1162.546509
  296.000000  8822.958984  -65307.058594  -58906.210938  10315.303711  -48590.906250  306.444031  1638.116577   47.834915  897.023560  -43924.199219  2241.260742
  297.000000  8671.000000  -65388.398438  -59148.718750  10552.599609  -48596.117188  313.493530  1501.127563   47.552113  902.358337  -43957.000000  392.727539
  298.000000  8924.612305  -65371.492188  -58871.367188  10384.890625  -48486.476562  308.511292  1823.560425   47.777828  898.095398  -43825.335938  1422.571777
  299.000000  8764.378906  -65413.269531  -59078.242188  10488.131836  -48590.109375  311.578339  1483.052368   47.796566  897.743286  -43927.140625  -192.612076
  300.000000  8579.988281  -65157.539062  -59005.351562  10432.695312  -48572.656250  309.931458  1382.375610   47.758911  898.451111  -43913.363281  1065.357056
  301.000000  8825.316406  -65557.687500  -59156.273438  10536.239258  -48620.035156  313.007507  1619.784180   47.658539  900.343323  -43970.531250  673.640320
  302.000000  8675.551758  -65260.476562  -59016.726562  10426.375000  -48590.351562  309.743683  1561.248657   47.588654  901.665466  -43947.667969  -334.773407
  303.000000  8760.537109  -65211.066406  -58871.609375  10224.732422  -48646.875000  303.753357  1662.522949   47.664265  900.235168  -43996.816406  4409.324707
  304.000000  8868.941406  -65327.113281  -58888.562500  10346.248047  -48542.312500  307.363312  1677.698242   47.744152  898.728821  -43884.460938  -23.329872
  305.000000  8837.015625  -65567.070312  -59155.210938  10572.457031  -48582.753906  314.083466  1487.883179   47.820171  897.300110  -43917.484375  -186.111481
  306.000000  9006.693359  -65632.132812  -59046.273438  10546.457031  -48499.816406  313.311066  1762.284058   47.751163  898.596863  -43841.277344  1505.049683
  307.000000  9052.204102  -65643.585938  -59019.960938  10521.154297  -48498.804688  312.559357  1827.755737   47.781670  898.023193  -43837.289062  -638.522278
  308.000000  8854.067383  -65381.281250  -58956.007812  10356.484375  -48599.523438  307.667419  1689.119141   47.770473  898.233643  -43939.101562  270.921539
  309.000000  8849.417969  -65342.445312  -58916.609375  10333.671875  -48582.937500  306.989685  1693.924438   47.632244  900.840332  -43936.000000  -1031.808960
  310.000000  8797.926758  -65204.937500  -58826.781250  10351.398438  -48475.382812  307.516327  1671.166138   47.870880  896.349670  -43805.164062  2424.663330
  311.000000  8837.154297  -65491.804688  -59074.242188  10540.470703  -48533.773438  313.133209  1575.131470   47.760971  898.412354  -43874.277344  4387.312500
  312.000000  8736.102539  -65230.757812  -58919.406250  10431.139648  -48488.265625  309.885254  1512.924438   47.746872  898.677673  -43830.148438  -1004.390381
  313.000000  8920.517578  -65576.000000  -59080.367188  10495.029297  -48585.335938  311.783264  1705.312134   47.663418  900.251160  -43935.359375  2508.081055
  314.000000  8892.920898  -65824.773438  -59365.453125  10674.714844  -48690.738281  317.121307  1523.313477   47.706573  899.436768  -44036.550781  664.738403
  315.000000  8920.587891  -65396.898438  -58901.773438  10284.121094  -48617.652344  305.517670  1615.505493   47.946735  894.931580  -43940.035156  -1833.216187
  316.000000  8882.039062  -65325.281250  -58861.210938  10314.343750  -48546.867188  306.415497  1588.887207   47.818733  897.327148  -43881.738281  -458.156036
  317.000000  8626.087891  -65339.687500  -59134.015625  10535.556641  -48598.460938  312.987244  1309.558716   47.761593  898.400635  -43938.906250  2251.216553
  318.000000  8771.536133  -65345.507812  -58996.039062  10374.783203  -48621.257812  308.211029  1539.957397   47.652985  900.448242  -43972.296875  447.777771
  319.000000  8712.532227  -65228.429688  -58946.789062  10484.065430  -48462.722656  311.457550  1533.344238   47.768814  898.264832  -43802.460938  -210.506836
  320.000000  8890.310547  -65426.972656  -58961.843750  10422.285156  -48539.558594  309.622192  1720.189575   47.748516  898.646729  -43881.281250  1192.718872
  321.000000  8498.087891  -65230.480469  -59156.367188  10551.589844  -48604.777344  313.463531  1177.523315   47.732880  898.941101  -43948.023438  -55.872246
  322.000000  8574.721680  -65229.367188  -59078.375000  10504.125000  -48574.250000  312.053467  1337.777344   47.670227  900.122559  -43923.609375  372.959961
  323.000000  8830.750000  -65398.027344  -58993.843750  10453.144531  -48540.699219  310.538971  1626.831421   47.779003  898.073303  -43879.445312  1368.414551
  324.000000  8676.008789  -65336.691406  -59090.828125  10546.339844  -48544.488281  313.307587  1463.040405   47.667423  900.175476  -43894.121094  182.098724
  325.000000  8916.338867  -65350.769531  -58857.820312  10327.131836  -48530.687500  306.795410  1745.986450   47.918221  895.464111  -43855.851562  1406.169189
  326.000000  8810.625000  -65280.078125  -58890.109375  10382.168945  -48507.941406  308.430420  1617.082031   47.819107  897.320129  -43842.773438  384.938660
  327.000000  8828.524414  -65561.531250  -59158.335938  10637.216797  -48521.117188  316.007324  1458.532227   47.854218  896.661743  -43852.523438  818.751160
  328.000000  8935.745117  -65706.367188  -59194.718750  10660.667969  -48534.050781  316.704010  1697.233398   47.599865  901.453125  -43890.273438  2165.960449
  329.000000  9068.795898  -65611.492188  -58978.203125  10356.795898  -48621.406250  307.676666  1954.521973   47.566723  902.081177  -43980.863281  2091.451660
  330.000000  8626.118164  -65439.074219  -59243.093750  10599.104492  -48643.988281  314.875092  1276.843262   47.792336  897.822754  -43981.433594  -2190.254639
  331.000000  8759.350586  -65378.343750  -59045.242188  10525.171875  -48520.070312  312.678711  1492.196899   47.782009  898.016785  -43858.523438  -2848.350830
  332.000000  9004.750977  -65535.542969  -58963.375000  10478.906250  -48484.468750  311.304291  1854.428345   47.777847  898.095032  -43823.328125  1100.410889
  333.000000  8891.297852  -65309.621094  -58835.609375  10332.248047  -48503.359375  306.947388  1755.275879   47.812634  897.441589  -43838.824219  1342.564697
  334.000000  8779.328125  -65268.265625  -58917.578125  10291.976562  -48625.601562  305.751038  1553.851685   47.746014  898.693787  -43967.566406  -2554.414795
  335.000000  8600.356445  -64828.449219  -58655.718750  10140.419922  -48515.296875  301.248627  1560.885376   47.603680  901.380859  -43871.148438  1589.372803
  336.000000  8791.687500  -65243.773438  -58878.562500  10316.879883  -48561.683594  306.490845  1721.993530   47.561977  902.171204  -43921.601562  1031.011230
  337.000000  8844.508789  -65574.437500  -59151.843750  10550.676758  -48601.167969  313.436401  1551.489868   47.732365  898.950806  -43944.464844  2519.227539
  338.000000  8754.911133  -65399.367188  -59074.398438  10421.173828  -48653.226562  309.589172  1498.409546   47.770626  898.230774  -43992.789062  1075.145508
  339.000000  8727.948242  -65141.726562  -58833.695312  10248.648438  -48585.046875  304.463837  1568.297852   47.817638  897.347656  -43920.023438  756.636658
  340.000000  8938.343750  -65532.937500  -59017.875000  10369.605469  -48648.269531  308.057190  1715.158691   47.761047  898.410889  -43988.765625  -852.593445
  341.000000  8618.837891  -65319.117188  -59122.289062  10522.344727  -48599.945312  312.594727  1347.531372   47.824009  897.228149  -43934.300781  156.946503
  342.000000  8764.386719  -65464.773438  -59136.328125  10531.880859  -48604.445312  312.878021  1505.309082   47.696590  899.625000  -43951.230469  1568.475830
  343.000000  8721.597656  -65205.796875  -58911.468750  10262.740234  -48648.726562  304.882477  1572.525757   47.794819  897.776123  -43985.929688   14.882140
  344.000000  8747.655273  -65396.710938  -59070.468750  10424.274414  -48646.195312  309.681305  1545.734497   47.742756  898.755127  -43988.476562  1553.202515
  345.000000  8628.289062  -65246.667969  -59045.382812  10500.444336  -48544.937500  311.944122  1394.257202   47.754993  898.524780  -43886.027344  1201.406250
  346.000000  8815.161133  -65259.773438  -58864.414062  10292.762695  -48571.652344  305.774384  1696.926392   47.713806  899.300415  -43916.757812  -2788.840576
  347.000000  8599.583008  -65206.582031  -59026.960938  10577.706055  -48449.253906  314.239380  1357.780151   47.817356  897.352966  -43784.257812  -524.559814
  348.000000  8709.228516  -65424.652344  -59154.351562  10502.701172  -48651.648438  312.011169  1570.284058   47.595215  901.541199  -44008.324219  -255.695694
  349.000000  8663.517578  -65122.578125  -58883.656250  10379.855469  -48503.800781  308.361694  1446.267212   47.765163  898.333496  -43843.898438  -344.303162
  350.000000  8813.585938  -65540.210938  -59146.500000  10541.929688  -48604.570312  313.176544  1522.185913   47.828430  897.145203  -43938.496094  1257.120361
  351.000000  8922.349609  -65312.300781  -58800.554688  10234.701172  -48565.851562  304.049500  1843.430298   47.637070  900.749084  -43918.445312  1924.193115
  352.000000  9085.276367  -65621.078125  -58955.164062  10305.395508  -48649.769531  306.149658  1923.703125   47.702808  899.507751  -43995.949219  1426.131714
  353.000000  8866.763672  -65575.187500  -59136.382812  10476.812500  -48659.570312  311.242065  1581.019531   47.792717  897.815613  -43996.976562  3948.027588
  354.000000  8739.825195  -65143.105469  -58822.593750  10283.833008  -48538.761719  305.509094  1580.132812   47.857010  896.609436  -43869.898438  4332.003418
  355.000000  9136.921875  -65533.527344  -58829.750000  10223.666992  -48606.082031  303.721710  1986.368530   47.723534  899.117126  -43950.238281  429.639221
  356.000000  8679.800781  -65154.015625  -58909.632812  10361.246094  -48548.386719  307.808868  1535.464478   47.794273  897.786377  -43885.644531  790.509094
  357.000000  9113.784180  -65487.371094  -58789.335938  10376.306641  -48413.031250  308.256287  2011.419800   47.780399  898.047058  -43751.640625  933.646301
  358.000000  8966.689453  -65335.761719  -58792.539062  10263.022461  -48529.515625  304.890869  1821.118530   47.744904  898.714722  -43871.589844  -2375.135742
  359.000000  8761.972656  -65325.109375  -58982.281250  10517.453125  -48464.828125  312.449402  1572.312866   47.707108  899.426697  -43810.589844  -1142.119385
  360.000000  8540.543945  -65046.378906  -58923.789062  10406.486328  -48517.304688  309.152863  1316.902222   47.813038  897.434021  -43852.730469  2861.073730
  361.000000  8980.304688  -65443.742188  -58895.210938  10278.666016  -48616.546875  305.355591  1755.238647   47.786613  897.930237  -43954.550781  -220.267792
  362.000000  8960.268555  -65472.207031  -58942.406250  10391.187500  -48551.218750  308.698364  1805.930054   47.710674  899.359436  -43896.632812  821.192444
  363.000000  8868.423828  -65378.257812  -58923.929688  10285.255859  -48638.671875  305.551361  1693.444824   47.753754  898.548157  -43979.882812  750.771179
  364.000000  8716.480469  -65424.519531  -59136.351562  10447.071289  -48689.281250  310.358521  1535.518677   47.667011  900.183289  -44038.953125  2953.543701
  365.000000  8728.039062  -65374.703125  -59061.289062  10481.654297  -48579.632812  311.385925  1544.893188   47.645557  900.588623  -43931.398438  -803.888977
  366.000000  8711.469727  -65314.585938  -59035.632812  10433.850586  -48601.781250  309.965790  1527.985840   47.669144  900.143005  -43951.246094  325.914642
  367.000000  8783.558594  -65373.769531  -58997.773438  10497.419922  -48500.351562  311.854279  1604.815063   47.779720  898.059814  -43839.027344  -1200.956177
  368.000000  8907.586914  -65650.921875  -59169.078125  10567.301758  -48601.777344  313.930298  1555.159180   47.914230  895.538696  -43927.332031  178.250122
  369.000000  8867.970703  -65462.132812  -59017.132812  10494.909180  -48522.222656  311.779694  1675.572144   47.713741  899.301636  -43867.335938  1417.561035
  370.000000  8854.384766  -65146.144531  -58714.953125  10199.591797  -48515.359375  303.006500  1743.085327   47.820656  897.291077  -43850.042969  260.414368
  371.000000  8956.104492  -65374.718750  -58841.523438  10344.169922  -48497.351562  307.301575  1807.918335   47.771877  898.207275  -43836.792969  -1978.405518
  372.000000  8706.548828  -65243.953125  -58965.117188  10347.658203  -48617.460938  307.405212  1494.231812   47.885704  896.072144  -43945.796875  1810.187134
  373.000000  8780.951172  -65510.652344  -59158.085938  10587.315430  -48570.769531  314.524872  1608.928589   47.816914  897.361267  -43905.816406  1685.822998
  374.000000  8889.416016  -65622.273438  -59164.140625  10568.384766  -48595.757812  313.962494  1710.689941   47.688877  899.770508  -43943.296875  3178.454834
  375.000000  9025.420898  -65499.550781  -58897.929688  10327.055664  -48570.875000  306.793152  1858.372559   47.687862  899.789673  -43918.511719  3503.506104
  376.000000  8834.546875  -65543.546875  -59141.742188  10466.135742  -48675.605469  310.924896  1552.301392   47.725761  899.075134  -44019.546875  674.850403
  377.000000  8476.796875  -65062.789062  -59005.710938  10341.929688  -48663.781250  307.235016  1280.131714   47.642700  900.642639  -44015.824219  -2827.579346
  378.000000  8801.913086  -65551.343750  -59171.593750  10546.434570  -48625.160156  313.310394  1499.255493   47.771446  898.215332  -43964.644531  1515.705200
  379.000000  8962.235352  -65777.828125  -59243.148438  10596.519531  -48646.628906  314.798309  1700.702759   47.727581  899.040894  -43990.390625  -457.780609
  380.000000  8986.742188  -65685.453125  -59129.695312  10494.770508  -48634.925781  311.775574  1713.296509   47.871212  896.343445  -43964.675781  523.195557
  381.000000  8795.429688  -65368.648438  -58991.195312  10394.010742  -48597.183594  308.782227  1650.427124   47.772930  898.187439  -43936.523438  404.132324
  382.000000  8972.036133  -65668.804688  -59124.664062  10560.031250  -48564.632812  313.714325  1701.493530   47.672050  900.088135  -43913.812500  656.288208
  383.000000  8899.369141  -65523.273438  -59048.148438  10525.129883  -48523.019531  312.677490  1645.345581   47.846977  896.797424  -43855.132812  1136.150146
  384.000000  8806.770508  -65445.937500  -59070.250000  10501.902344  -48568.347656  311.987427  1522.863892   47.872700  896.315552  -43897.953125  831.561157
  385.000000  8934.596680  -65537.750000  -59038.093750  10406.475586  -48631.617188  309.152527  1702.313843   47.764259  898.350525  -43971.800781  -385.970886
  386.000000  8875.166992  -65478.617188  -59030.476562  10405.238281  -48625.238281  309.115784  1640.859009   47.796940  897.736267  -43962.234375  2830.682861
  387.000000  9208.914062  -65745.835938  -58963.460938  10308.443359  -48655.015625  306.240204  2033.151855   47.855171  896.643860  -43986.332031  1189.508545
  388.000000  8747.343750  -65383.011719  -59057.164062  10410.549805  -48646.613281  309.273560  1479.019409   47.757919  898.469788  -43987.417969  -2542.179932
  389.000000  8831.603516  -65309.699219  -58905.398438  10325.471680  -48579.925781  306.746094  1627.874634   47.778610  898.080688  -43918.710938  -1932.058716
  390.000000  8859.871094  -65282.371094  -58848.125000  10353.952148  -48494.171875  307.592163  1695.880005   47.669746  900.131653  -43843.578125  682.520569
  391.000000  8865.210938  -65357.468750  -58933.039062  10391.901367  -48541.136719  308.719574  1573.831909   47.899788  895.808716  -43868.097656  671.932922
  392.000000  8562.429688  -65001.253906  -58861.296875  10353.244141  -48508.054688  307.571136  1389.087524   47.750305  898.613037  -43849.601562  4639.891113
  393.000000  8955.627930  -65544.367188  -59004.757812  10408.397461  -48596.359375  309.209625  1690.766235   47.734943  898.902222  -43939.402344  2126.151123
  394.000000  9136.748047  -65851.460938  -59144.898438  10521.430664  -48623.468750  312.567566  1876.885864   47.763687  898.361267  -43963.710938  675.204529
  395.000000  9111.739258  -65738.484375  -59043.539062  10417.355469  -48626.183594  309.475739  1897.506226   47.766510  898.308167  -43966.148438  479.990875
  396.000000  8798.851562  -65434.117188  -59058.242188  10384.933594  -48673.308594  308.512573  1556.011353   47.853531  896.674622  -44004.785156  -1866.335083
  397.000000  8540.283203  -65195.285156  -59076.117188  10550.625977  -48525.492188  313.434906  1342.891602   47.609768  901.265625  -43880.750000  1729.207886
  398.000000  8859.654297  -65470.960938  -59033.203125  10517.125977  -48516.078125  312.439697  1636.799194   47.747078  898.673767  -43857.937500  780.732361
  399.000000  8877.386719  -65413.707031  -58964.445312  10336.791016  -48627.656250  307.082367  1566.438477   47.830494  897.106506  -43961.378906  868.444458
  400.000000  9175.105469  -65834.570312  -59084.773438  10474.513672  -48610.257812  311.173798  1910.032593   47.862782  896.501282  -43940.832031  -478.812408
  401.000000  8903.124023  -65649.085938  -59170.835938  10368.448242  -48802.386719  308.022827  1634.440796   47.718811  899.206116  -44147.003906  -194.213547
  402.000000  8938.425781  -65401.285156  -58880.140625  10255.574219  -48624.566406  304.669586  1810.084961   47.760464  898.421875  -43965.121094  1474.039917
  403.000000  8963.941406  -65329.757812  -58788.382812  10278.337891  -48510.046875  305.345856  1809.273926   47.770523  898.232727  -43849.621094  1239.977417
  404.000000  8847.193359  -65353.222656  -58933.976562  10353.679688  -48580.296875  307.584076  1683.617554   47.747555  898.664795  -43922.109375  -1018.854431
  405.000000  8870.933594  -65596.937500  -59142.898438  10574.138672  -48568.757812  314.133423  1611.761353   47.775070  898.147217  -43907.886719  122.914658
  406.000000  8875.659180  -65347.070312  -58894.054688  10354.406250  -48539.648438  307.605682  1779.653809   47.638317  900.725464  -43892.121094  964.502747
  407.000000  8896.878906  -65586.015625  -59124.039062  10462.548828  -48661.492188  310.818329  1651.750122   47.761501  898.402405  -44001.945312  1459.799927
  408.000000  8878.709961  -65595.820312  -59136.921875  10566.709961  -48570.210938  313.912720  1600.990723   47.712566  899.323792  -43915.437500  1971.413574
  409.000000  9045.766602  -65570.453125  -58954.656250  10411.833984  -48542.820312  309.311707  1876.241821   47.700134  899.558167  -43889.261719  1372.650024
  410.000000  8746.434570  -65146.382812  -58812.742188  10326.804688  -48485.937500  306.785675  1632.587036   47.681900  899.902222  -43834.156250  1148.958984
  411.000000  8931.458984  -65213.398438  -58700.539062  10308.986328  -48391.554688  306.256348  1831.996948   47.832565  897.067627  -43725.074219  2770.891846
  412.000000  8736.419922  -65085.554688  -58777.960938  10344.579102  -48433.382812  307.313721  1638.852417   47.751904  898.582947  -43774.773438   -3.790944
  413.000000  8934.724609  -65645.671875  -59132.539062  10645.793945  -48486.746094  316.262115  1690.226562   47.772526  898.195068  -43826.125000  2346.012695
  414.000000  8984.509766  -65694.570312  -59137.984375  10531.851562  -48606.132812  312.877167  1818.378784   47.718487  899.212219  -43950.781250  -244.910461
  415.000000  8560.186523  -65071.335938  -58935.773438  10467.539062  -48468.234375  310.966583  1409.907227   47.740658  898.794617  -43810.722656  1049.943970
  416.000000  8843.985352  -65344.062500  -58931.257812  10355.000977  -48576.257812  307.623322  1678.281372   47.732243  898.953064  -43919.566406  -263.119629
  417.000000  8800.218750  -65139.097656  -58756.687500  10249.396484  -48507.289062  304.486053  1702.154175   47.681927  899.901672  -43855.507812  606.444092
  418.000000  8476.241211  -65014.695312  -58961.015625  10519.601562  -48441.414062  312.513245  1348.017578   47.574646  901.930969  -43800.097656  1693.551880
  419.000000  8724.235352  -65024.488281  -58718.578125  10313.211914  -48405.367188  306.381866  1675.962891   47.637104  900.748413  -43757.957031  2704.115967
  420.000000  8639.564453  -65314.929688  -59099.507812  10550.196289  -48549.312500  313.422150  1424.384277   47.689648  899.755981  -43896.777344  297.506653
  421.000000  8764.105469  -65102.097656  -58746.656250  10221.182617  -48525.472656  303.647888  1657.756226   47.740799  898.791931  -43867.945312  606.568665
  422.000000  8722.518555  -65311.457031  -59006.835938  10510.279297  -48496.554688  312.236298  1529.824341   47.682125  899.897949  -43844.753906  567.943970
  423.000000  8778.704102  -65417.683594  -59052.335938  10497.746094  -48554.589844  311.863953  1612.584473   47.605511  901.346191  -43910.261719  334.051544
  424.000000  8709.730469  -65188.187500  -58900.867188  10403.824219  -48497.042969  309.073761  1491.818237   47.831257  897.092163  -43830.691406  1160.526245
  425.000000  8709.181641  -65291.914062  -59011.585938  10415.032227  -48596.554688  309.406738  1504.171875   47.646843  900.564331  -43948.195312  267.372986
  426.000000  8831.807617  -65482.179688  -59066.773438  10370.466797  -48696.304688  308.082794  1611.639648   47.678757  899.961548  -44044.832031  1695.759644
  427.000000  8958.315430  -65662.328125  -59124.507812  10396.692383  -48727.816406  308.861877  1636.114868   47.828335  897.146973  -44061.750000  205.794968
  428.000000  8915.008789  -65360.906250  -58865.867188  10237.583984  -48628.281250  304.135132  1772.185547   47.740299  898.801392  -43970.804688  -922.379333
  429.000000  8872.496094  -65415.945312  -58956.164062  10354.401367  -48601.761719  307.605530  1639.184937   47.839275  896.941833  -43934.628906  925.222717
  430.000000  8692.141602  -65278.242188  -59002.289062  10381.573242  -48620.714844  308.412750  1535.057251   47.672295  900.083496  -43969.871094  991.184814
  431.000000  8849.839844  -65132.777344  -58710.500000  10195.463867  -48515.035156  302.883850  1744.528320   47.725552  899.079102  -43858.996094  844.234070
  432.000000  8528.082031  -65219.156250  -59112.218750  10646.437500  -48465.781250  316.281250  1226.442993   47.824738  897.214478  -43800.066406  1880.016479
  433.000000  8841.703125  -65286.261719  -58873.281250  10409.587891  -48463.695312  309.244995  1705.957886   47.715725  899.264282  -43808.613281  -273.876556
  434.000000  8669.039062  -65306.011719  -59058.125000  10616.265625  -48441.859375  315.384918  1392.044800   47.805511  897.575317  -43778.019531  2322.218506
  435.000000  8889.715820  -65346.722656  -58878.859375  10295.048828  -48583.812500  305.842285  1716.354126   47.729099  899.012268  -43927.425781  -233.106384
  436.000000  8753.943359  -65362.226562  -59032.656250  10494.109375  -48538.546875  311.755920  1490.266724   47.840420  896.920349  -43871.300781  527.780212
  437.000000  8989.191406  -65489.777344  -58922.585938  10308.333984  -48614.250000  306.236969  1764.355957   47.723858  899.111023  -43958.375000  351.763489
  438.000000  8808.099609  -65415.433594  -59026.320312  10378.142578  -48648.179688  308.310822  1597.751953   47.650993  900.485901  -43999.414062  2055.549072
  439.000000  8834.086914  -65580.398438  -59183.398438  10602.451172  -48580.945312  314.974518  1538.212891   47.845650  896.822327  -43913.187500  1033.153442
  440.000000  8875.726562  -65409.585938  -58948.703125  10382.182617  -48566.519531  308.430847  1723.774048   47.624466  900.987427  -43920.343750  2625.390869
  441.000000  8730.154297  -65360.886719  -59058.757812  10529.494141  -48529.265625  312.807129  1424.924805   47.814819  897.400574  -43864.515625  1019.851440
  442.000000  8960.723633  -65392.734375  -58865.109375  10265.128906  -48599.980469  304.953430  1831.247925   47.727406  899.044189  -43943.761719  1375.188843
  443.000000  8864.860352  -65463.800781  -59019.468750  10516.923828  -48502.546875  312.433685  1664.497070   47.716835  899.243347  -43847.359375  743.845947
  444.000000  8767.776367  -65456.476562  -59124.421875  10527.714844  -48596.707031  312.754272  1498.394409   47.703327  899.497986  -43942.835938  -3236.560059
  445.000000  8729.262695  -65222.355469  -58921.226562  10390.454102  -48530.773438  308.676575  1618.648560   47.657627  900.360535  -43881.359375  -1651.982300
  446.000000  8843.031250  -65591.570312  -59172.929688  10559.853516  -48613.078125  313.709045  1566.323242   47.777634  898.098999  -43951.957031  910.618042
  447.000000  8762.349609  -65404.128906  -59057.859375  10450.907227  -48606.953125  310.472504  1492.540894   47.793945  897.792542  -43944.242188  691.711853
  448.000000  8830.034180  -65362.078125  -58951.828125  10412.743164  -48539.085938  309.338715  1572.565063   47.814709  897.402649  -43874.347656  273.526154
  449.000000  9205.088867  -65825.304688  -59043.843750  10439.009766  -48604.835938  310.119049  1995.895508   47.679230  899.952576  -43953.316406  -2421.757324
  450.000000  8827.114258  -65433.527344  -59016.421875  10355.677734  -48660.742188  307.643402  1531.253052   47.784241  897.974854  -43998.976562  -582.710999
  451.000000  8900.941406  -65438.792969  -58951.601562  10426.248047  -48525.351562  309.739929  1698.627563   47.750107  898.616760  -43866.917969  419.850220
  452.000000  9044.318359  -65563.023438  -58941.726562  10374.769531  -48566.957031  308.210602  1872.803345   47.882858  896.125427  -43895.570312  -1199.024414
  453.000000  8764.942383  -65486.765625  -59136.601562  10531.901367  -48604.699219  312.878632  1566.308716   47.611412  901.234497  -43959.796875  366.925690
  454.000000  8726.617188  -65281.359375  -58985.937500  10498.974609  -48486.960938  311.900452  1491.019165   47.694279  899.668640  -43833.972656  674.042847
  455.000000  9048.796875  -65688.843750  -59065.031250  10340.953125  -48724.078125  307.205994  1755.536499   47.776051  898.128784  -44063.113281  534.835083
  456.000000  8745.240234  -65219.179688  -58901.039062  10323.822266  -48577.218750  306.697083  1496.258789   47.769428  898.253296  -43916.898438  -1008.746582
  457.000000  9010.272461  -65338.214844  -58744.585938  10166.400391  -48578.187500  302.020447  1913.653931   47.675850  900.016418  -43926.996094  974.396973
  458.000000  8754.066406  -65421.804688  -59096.976562  10530.531250  -48566.445312  312.837952  1471.891235   47.812134  897.450989  -43901.960938  974.273621
  459.000000  8727.455078  -65124.722656  -58814.648438  10220.388672  -48594.257812  303.624298  1581.052856   47.742973  898.751038  -43936.519531  2140.986328
  460.000000  8720.334961  -65589.445312  -59300.695312  10663.894531  -48636.800781  316.799866  1342.377808   47.802441  897.632935  -43973.261719  -404.973969
  461.000000  8876.929688  -65232.343750  -58777.882812  10221.623047  -48556.257812  303.660980  1737.104492   47.766132  898.315247  -43896.257812  -1833.940186
  462.000000  8983.857422  -65675.546875  -59122.359375  10621.962891  -48500.398438  315.554169  1713.454468   47.842228  896.886475  -43832.976562  1105.485718
  463.000000  8907.226562  -65518.023438  -59032.703125  10503.906250  -48528.796875  312.046967  1650.415405   47.914318  895.537048  -43854.343750  -24.539577
  464.000000  8798.444336  -65293.601562  -58924.421875  10449.439453  -48474.984375  310.428894  1622.008179   47.736855  898.866211  -43817.843750  1724.577026
  465.000000  8893.545898  -65624.687500  -59151.164062  10569.300781  -48581.863281  313.989685  1666.804321   47.685585  899.832642  -43929.722656  3033.575439
  466.000000  8943.079102  -65580.257812  -59064.445312  10481.212891  -48583.234375  311.372803  1733.794922   47.714035  899.296143  -43928.320312  3254.128174
  467.000000  8916.887695  -65805.882812  -59312.679688  10839.112305  -48473.566406  322.005188  1531.530640   47.805012  897.584656  -43809.773438  1971.850952
  468.000000  8739.538086  -65288.996094  -58977.078125  10494.621094  -48482.457031  311.771118  1451.569458   47.877998  896.216370  -43811.546875  367.500641
  469.000000  9108.815430  -65454.679688  -58765.406250  10215.228516  -48550.179688  303.471008  1977.282227   47.670151  900.123962  -43899.546875  536.940857
  470.000000  8798.066406  -65492.750000  -59111.421875  10713.712891  -48397.710938  318.279846  1510.052734   47.821316  897.278687  -43732.328125  174.898117
  471.000000  8778.529297  -65212.984375  -58863.250000  10300.253906  -48562.996094  305.996918  1618.101929   47.671131  900.105469  -43912.265625  2165.153564
  472.000000  8641.887695  -64970.542969  -58751.593750  10278.607422  -48472.984375  305.353851  1560.236938   47.723564  899.116577  -43817.140625  946.830322
  473.000000  8881.896484  -65500.476562  -59036.078125  10528.451172  -48507.625000  312.776154  1678.649048   47.853012  896.684326  -43839.152344  3665.572510
  474.000000  8835.829102  -65609.781250  -59201.546875  10556.933594  -48644.613281  313.622284  1590.259277   47.693043  899.691956  -43991.746094  -884.521484
  475.000000  9143.577148  -65694.148438  -58973.867188  10385.067383  -48588.800781  308.516541  1942.732422   47.754051  898.542542  -43929.980469  1862.927124
  476.000000  8768.554688  -65307.191406  -58968.164062  10463.126953  -48505.039062  310.835510  1561.583496   47.836891  896.986511  -43838.136719  1396.616943
  477.000000  8850.943359  -65259.910156  -58835.460938  10399.474609  -48435.984375  308.944550  1681.268188   47.740108  898.804932  -43778.523438  348.013672
  478.000000  8754.180664  -65189.484375  -58852.093750  10416.880859  -48435.210938  309.461639  1536.735840   47.966015  894.571838  -43755.710938  2458.048096
  479.000000  8782.601562  -65295.492188  -58934.570312  10432.054688  -48502.515625  309.912415  1600.375854   47.745892  898.696106  -43844.492188  139.787415
  480.000000  8722.993164  -65253.433594  -58964.937500  10445.142578  -48519.796875  310.301239  1481.644531   47.777836  898.095215  -43858.656250  407.001404
  481.000000  8778.888672  -65211.015625  -58851.382812  10391.423828  -48459.960938  308.705383  1632.620239   47.807030  897.546814  -43795.972656  1744.247681
  482.000000  9030.462891  -65598.937500  -58992.914062  10287.441406  -48705.472656  305.616302  1913.371094   47.669945  900.127869  -44054.859375  1281.044678
  483.000000  8677.464844  -65275.289062  -59024.453125  10396.238281  -48628.214844  308.848389  1468.006226   47.737835  898.847778  -43970.976562  2317.032715
  484.000000  8903.195312  -65422.539062  -58943.906250  10395.367188  -48548.539062  308.822510  1631.586426   47.832729  897.064575  -43882.042969  -812.520630
  485.000000  8522.751953  -65302.117188  -59210.804688  10614.865234  -48595.937500  315.343292  1155.226685   47.850597  896.729614  -43927.699219  2687.364746
  486.000000  8797.835938  -65421.050781  -59046.734375  10422.141602  -48624.593750  309.617920  1517.990601   47.765530  898.326599  -43964.656250  -570.712708
  487.000000  8742.570312  -65522.015625  -59207.960938  10570.973633  -48636.988281  314.039398  1436.882812   47.677254  899.989868  -43985.660156  850.767090
  488.000000  9019.514648  -65746.679688  -59157.359375  10526.646484  -48630.710938  312.722534  1717.081543   47.759033  898.448792  -43971.406250  164.470062
  489.000000  8798.549805  -65190.125000  -58818.312500  10238.273438  -48580.039062  304.155640  1680.182129   47.693169  899.689575  -43927.160156  1969.719604
  490.000000  8799.970703  -65431.214844  -59059.757812  10400.755859  -48659.000000  308.982605  1610.203003   47.703243  899.499573  -44005.136719  -1256.459961
  491.000000  8789.010742  -65235.660156  -58862.382812  10280.763672  -48581.617188  305.417908  1599.894653   47.735611  898.889648  -43924.597656  591.786316
  492.000000  8823.833008  -65241.445312  -58846.171875  10261.927734  -48584.242188  304.858337  1662.387329   47.866138  896.438416  -43914.488281  4032.537598
  493.000000  8571.086914  -65228.898438  -59089.382812  10477.189453  -48612.195312  311.253265  1385.287109   47.712585  899.323425  -43957.421875  -1662.957764
  494.000000  8901.308594  -65377.507812  -58908.500000  10257.440430  -48651.058594  304.725037  1670.149780   47.748177  898.653076  -43992.812500  -734.951538
  495.000000  9024.457031  -65529.117188  -58929.382812  10312.797852  -48616.585938  306.369568  1855.005737   47.796062  897.752747  -43953.667969  -414.081390
  496.000000  8907.730469  -65331.687500  -58848.320312  10256.682617  -48591.636719  304.702515  1772.039551   47.822876  897.249390  -43926.101562  3964.437744
  497.000000  8635.657227  -65115.992188  -58911.687500  10340.064453  -48571.625000  307.179596  1474.387817   47.733250  898.934082  -43914.835938  1733.120605
  498.000000  8943.439453  -65607.148438  -59093.882812  10527.908203  -48565.976562  312.760010  1654.640259   47.813992  897.416138  -43901.308594  -265.295868
  499.000000  8711.236328  -65288.480469  -59001.343750  10424.468750  -48576.875000  309.687073  1475.413940   47.741543  898.777954  -43919.277344   61.014729
  500.000000  8531.226562  -65347.757812  -59232.187500  10626.007812  -48606.179688  315.674316  1233.497681   47.765934  898.319031  -43946.199219  -67.893776
  501.000000  9010.344727  -65291.218750  -58701.484375  10158.400391  -48543.085938  301.782776  1854.243530   47.787708  897.909668  -43880.984375  984.891541
  502.000000  8839.355469  -65289.964844  -58871.289062  10279.500977  -48591.789062  305.380402  1678.508423   47.666458  900.193726  -43941.515625  -831.858154
  503.000000  8719.134766  -65248.019531  -58951.765625  10488.952148  -48462.812500  311.602722  1587.397461   47.687389  899.798584  -43810.496094  -543.438416
  504.000000  8626.976562  -65032.007812  -58824.031250  10279.162109  -48544.867188  305.370331  1508.424438   47.641315  900.668823  -43897.046875  850.872375
  505.000000  8885.584961  -65411.867188  -58940.656250  10342.923828  -48597.734375  307.264557  1722.396973   47.681343  899.912720  -43946.007812  1980.532349
  506.000000  8947.044922  -65375.312500  -58850.929688  10290.890625  -48560.039062  305.718750  1774.498413   47.788239  897.899719  -43897.882812  2929.307617
  507.000000  8907.895508  -65681.664062  -59198.453125  10668.857422  -48529.593750  316.947296  1626.950806   47.740318  898.801025  -43872.113281  415.106689
  508.000000  8729.000000  -65571.562500  -59261.398438  10684.335938  -48577.062500  317.407135  1427.795532   47.738483  898.835571  -43919.761719    6.683570
  509.000000  8890.958984  -65664.539062  -59198.906250  10627.898438  -48571.007812  315.730499  1567.394165   47.814953  897.398071  -43906.246094  -1062.774414
  510.000000  8943.865234  -65685.640625  -59171.796875  10603.347656  -48568.449219  315.001160  1712.010742   47.667122  900.181213  -43918.109375  1496.779175
  511.000000  8974.744141  -65749.351562  -59197.609375  10567.668945  -48629.941406  313.941223  1642.936523   47.829525  897.124634  -43963.757812  188.483597
  512.000000  8687.890625  -65283.050781  -59017.984375  10465.487305  -48552.496094  310.905640  1430.364258   47.826599  897.179565  -43886.597656  -511.551453
  513.000000  8717.478516  -65023.632812  -58723.796875  10296.063477  -48427.734375  305.872437  1590.787109   47.728176  899.029663  -43771.437500  701.276672
  514.000000  9055.960938  -65687.531250  -59044.289062  10482.831055  -48561.457031  311.420868  1779.246460   47.844990  896.834656  -43893.765625  1426.303345
  515.000000  9021.732422  -65436.054688  -58838.617188  10332.630859  -48505.984375  306.958771  1844.713379   47.750919  898.601440  -43847.468750  -894.590698
  516.000000  8984.658203  -65344.625000  -58783.929688  10364.893555  -48419.035156  307.917236  1873.980469   47.643497  900.627563  -43771.000000   14.948729
  517.000000  8889.794922  -65187.894531  -58717.976562  10204.668945  -48513.308594  303.157318  1772.740723   47.799568  897.686890  -43850.046875  1966.953003
  518.000000  8723.717773  -65327.343750  -59024.929688  10653.673828  -48371.257812  316.496216  1390.503052   47.844101  896.851318  -43703.652344  1743.908325
  519.000000  8974.078125  -65590.343750  -59037.867188  10521.959961  -48515.906250  312.583313  1708.174438   47.730518  898.985535  -43859.382812  -63.091640
  520.000000  8831.522461  -65572.500000  -59174.039062  10604.747070  -48569.292969  315.042725  1511.895142   47.816345  897.371948  -43904.394531  518.693481
  521.000000  9145.757812  -65568.929688  -58841.695312  10263.892578  -48577.804688  304.916718  1942.646118   47.844303  896.847534  -43910.179688  600.666077
  522.000000  8887.193359  -65512.382812  -59045.226562  10397.494141  -48647.734375  308.885712  1702.225586   47.693485  899.683594  -43994.824219  -1364.819336
  523.000000  9070.171875  -65736.804688  -59091.835938  10402.833984  -48689.000000  309.044342  1913.944336   47.629898  900.884705  -44042.292969  2157.626221
  524.000000  8842.429688  -65356.605469  -58930.492188  10370.076172  -48560.414062  308.071198  1682.872925   47.724838  899.092529  -43904.445312  2031.968506
  525.000000  8959.769531  -65571.875000  -59029.968750  10366.599609  -48663.367188  307.967896  1655.658325   47.816036  897.377747  -43998.500000  -968.945679
  526.000000  8934.401367  -65554.617188  -59044.609375  10502.496094  -48542.113281  312.005066  1697.455566   47.734451  898.911499  -43885.207031    8.086658
  527.000000  8784.855469  -65275.035156  -58906.257812  10323.345703  -48582.914062  306.682922  1625.472534   47.788746  897.890198  -43920.710938  -405.049561
  528.000000  8887.754883  -65596.296875  -59135.890625  10551.445312  -48584.445312  313.459259  1583.850708   47.797977  897.716797  -43921.339844  1302.913208
  529.000000  8744.263672  -65281.804688  -58974.507812  10420.308594  -48554.199219  309.563477  1573.328247   47.688896  899.770203  -43901.734375  1384.569092
  530.000000  8817.990234  -65263.375000  -58866.500000  10294.148438  -48572.351562  305.815552  1618.605103   47.694107  899.671875  -43919.378906  1228.469604
  531.000000  8529.189453  -65259.992188  -59160.859375  10576.453125  -48584.406250  314.202179  1159.341431   47.897022  895.860413  -43911.636719  1848.641113
  532.000000  8954.390625  -65520.820312  -58984.007812  10322.267578  -48661.742188  306.650909  1736.834473   47.671215  900.103882  -44011.003906  -1095.901123
  533.000000  8930.254883  -65414.035156  -58902.820312  10384.450195  -48518.371094  308.498199  1677.728149   47.844009  896.853088  -43850.773438  1466.275635
  534.000000  8913.807617  -65615.906250  -59122.375000  10464.113281  -48658.261719  310.864807  1648.856445   47.654026  900.428589  -44009.199219  -354.343262
  535.000000  8808.019531  -65258.812500  -58866.937500  10236.856445  -48630.082031  304.113525  1648.880981   47.672604  900.077698  -43979.207031  158.416641
  536.000000  8898.647461  -65307.160156  -58835.164062  10165.125977  -48670.039062  301.982574  1748.825562   47.663757  900.244751  -44020.027344  -47.455883
  537.000000  8708.354492  -65332.101562  -59047.718750  10542.542969  -48505.175781  313.194763  1486.775757   47.660015  900.315430  -43855.531250  1124.477417
  538.000000  8723.777344  -65107.394531  -58807.460938  10285.909180  -48521.550781  305.570770  1540.379028   47.805031  897.584351  -43857.757812  1335.161743
  539.000000  8901.652344  -65331.253906  -58859.007812  10267.798828  -48591.210938  305.032745  1701.456909   47.858356  896.584229  -43922.214844  2121.667725
  540.000000  8937.517578  -65605.523438  -59084.507812  10530.070312  -48554.437500  312.824249  1720.530762   47.705265  899.461426  -43900.378906  1257.881226
  541.000000  9006.977539  -65812.453125  -59229.781250  10521.101562  -48708.679688  312.557800  1725.295898   47.594982  901.545593  -44065.378906  733.037476
  542.000000  8675.150391  -65469.992188  -59216.906250  10659.826172  -48557.078125  316.678986  1343.409058   47.764606  898.343994  -43897.226562  1070.002930
  543.000000  8751.947266  -65467.484375  -59145.226562  10604.842773  -48540.382812  315.045563  1467.069702   47.824081  897.226746  -43874.730469  543.676270
  544.000000  8940.159180  -65708.710938  -59200.015625  10561.530273  -48638.484375  313.758850  1653.679321   47.710720  899.358582  -43983.890625  2532.316162
  545.000000  8818.441406  -65406.140625  -59010.812500  10374.334961  -48636.476562  308.197693  1602.746094   47.697079  899.615845  -43983.214844  2205.607422
  546.000000  8870.138672  -65435.203125  -58983.937500  10396.866211  -48587.070312  308.867065  1634.313843   47.739594  898.814636  -43929.660156  -1386.787109
  547.000000  8727.778320  -65131.652344  -58831.500000  10311.335938  -48520.164062  306.326141  1541.115601   47.824867  897.212036  -43854.437500  -1887.586670
  548.000000  9069.843750  -65794.953125  -59156.234375  10495.953125  -48660.281250  311.810699  1798.424927   47.708500  899.400452  -44005.906250  -1047.463501
  549.000000  8854.594727  -65580.031250  -59138.031250  10475.160156  -48662.871094  311.192993  1570.992188   47.729221  899.010010  -44006.472656  589.082275
  550.000000  8772.987305  -65275.207031  -58918.671875  10545.982422  -48372.687500  313.296967  1517.722046   47.789005  897.885315  -43710.457031  2043.914917
  551.000000  9005.207031  -65650.164062  -59080.968750  10460.550781  -48620.417969  310.758972  1722.562134   47.775925  898.131165  -43959.464844  1329.966187
  552.000000  8712.806641  -65162.851562  -58873.421875  10304.765625  -48568.656250  306.130951  1536.886719   47.770279  898.237305  -43908.253906  -959.005981
  553.000000  8717.929688  -65391.937500  -59085.585938  10486.652344  -48598.933594  311.534393  1408.994019   47.817581  897.348755  -43933.914062  1369.280762
  554.000000  8746.616211  -65466.328125  -59147.062500  10507.916016  -48639.148438  312.166077  1450.026733   47.693363  899.685913  -43986.250000  1850.093018
  555.000000  8737.950195  -65582.828125  -59268.625000  10694.921875  -48573.703125  317.721619  1406.807007   47.863083  896.495667  -43904.246094  -136.224365
  556.000000  8634.232422  -65288.421875  -59082.750000  10448.162109  -48634.585938  310.390930  1426.188354   47.698368  899.591492  -43981.199219  1061.733398
  557.000000  8897.677734  -65214.222656  -58740.937500  10065.878906  -48675.058594  299.034180  1736.770508   47.847439  896.788757  -44007.128906  2983.826172
  558.000000  8972.348633  -65731.789062  -59187.992188  10684.058594  -48503.933594  317.398895  1645.626953   47.758381  898.461060  -43844.691406  -672.379578
  559.000000  8720.693359  -65270.812500  -58991.179688  10430.585938  -48560.593750  309.868805  1547.865845   47.667164  900.180420  -43910.250000  -1079.116089
  560.000000  8865.883789  -65314.925781  -58864.843750  10339.844727  -48525.000000  307.173065  1731.285522   47.731037  898.975769  -43868.425781  621.093811
  561.000000  8961.298828  -65417.351562  -58872.382812  10256.832031  -48615.550781  304.706970  1786.500000   47.810432  897.482910  -43951.230469  559.168884
  562.000000  9002.699219  -65496.761719  -58929.335938  10373.244141  -48556.093750  308.165283  1844.247437   47.728149  899.030151  -43899.800781   26.773973
  563.000000  8606.214844  -64989.328125  -58803.859375  10219.158203  -48584.703125  303.587769  1442.312134   47.626785  900.943604  -43938.300781  1200.489868
  564.000000  9047.478516  -65510.656250  -58882.000000  10330.534180  -48551.464844  306.896484  1848.399048   47.761066  898.410583  -43891.960938  -1359.225830
  565.000000  8892.955078  -65482.843750  -59016.343750  10398.388672  -48617.953125  308.912292  1731.665649   47.690346  899.742798  -43965.347656  1565.014771
  566.000000  8936.158203  -65328.773438  -58822.320312  10304.426758  -48517.894531  306.120880  1767.389526   47.763702  898.360962  -43858.132812  171.838257
  567.000000  8864.521484  -65375.710938  -58937.843750  10309.428711  -48628.414062  306.269501  1554.420776   47.943451  894.992859  -43951.117188  -1017.050293
  568.000000  8700.077148  -65186.601562  -58900.828125  10273.419922  -48627.406250  305.199738  1517.717163   47.832935  897.060669  -43960.890625  -76.503822
  569.000000  8750.285156  -65465.500000  -59142.312500  10478.453125  -48663.859375  311.290771  1443.046997   47.888790  896.014404  -43991.894531  -471.995331
  570.000000  8642.037109  -65353.593750  -59142.023438  10516.765625  -48625.257812  312.428986  1423.515015   47.697205  899.613464  -43971.984375  1448.463135
  571.000000  8728.089844  -65375.171875  -59073.937500  10385.613281  -48688.324219  308.532745  1466.306274   47.752934  898.563599  -44029.613281  878.078857
  572.000000  8726.359375  -65418.898438  -59122.156250  10622.208008  -48499.949219  315.561432  1479.516968   47.725868  899.073120  -43843.878906  4093.713623
  573.000000  8707.270508  -65367.164062  -59086.328125  10579.882812  -48506.445312  314.304047  1415.292358   47.842907  896.873718  -43838.957031  -935.529358
  574.000000  8885.916992  -65444.441406  -58990.375000  10485.832031  -48504.542969  311.510040  1748.325806   47.681194  899.915527  -43852.832031  151.384491
  575.000000  8770.895508  -65173.312500  -58821.593750  10340.072266  -48481.523438  307.179840  1677.223633   47.732819  898.942200  -43824.773438  1225.092407
  576.000000  8825.114258  -65407.898438  -58995.937500  10286.980469  -48708.957031  305.602600  1582.468140   47.700184  899.557251  -44055.390625  1664.032959
  577.000000  8605.008789  -65098.375000  -58924.625000  10395.044922  -48529.578125  308.812958  1507.126099   47.530563  902.767456  -43892.562500  -535.938721
  578.000000  8883.878906  -65453.367188  -58989.664062  10400.082031  -48589.582031  308.962585  1709.023071   47.699158  899.576599  -43936.117188  1894.094360
  579.000000  8860.031250  -65433.187500  -58996.000000  10497.833984  -48498.164062  311.866577  1632.480469   47.770615  898.230957  -43837.726562  1760.153564
  580.000000  8934.129883  -65580.468750  -59062.992188  10408.098633  -48654.894531  309.200745  1649.505981   47.815357  897.390503  -43990.093750  2761.067383
  581.000000  8768.549805  -65269.257812  -58918.140625  10437.876953  -48480.265625  310.085388  1551.169922   47.836082  897.001709  -43813.445312  1785.298218
  582.000000  8971.602539  -65717.304688  -59181.750000  10479.846680  -48701.902344  311.332214  1605.329956   47.798050  897.715393  -44038.789062  1008.902405
  583.000000  8827.342773  -65217.902344  -58812.234375  10117.796875  -48694.437500  300.576538  1780.594604   47.704964  899.467102  -44040.406250  385.179779
  584.000000  8948.095703  -65258.710938  -58742.195312  10209.420898  -48532.773438  303.298492  1872.000854   47.786514  897.932129  -43870.785156  2767.788330
  585.000000  8683.705078  -65437.582031  -59190.640625  10547.798828  -48642.843750  313.350922  1315.413940   47.934589  895.158325  -43966.410156  664.100525
  586.000000  8750.851562  -65317.593750  -58988.421875  10518.238281  -48470.183594  312.472748  1533.523438   47.787971  897.904724  -43808.054688  2618.807617
  587.000000  8715.832031  -65390.070312  -59094.296875  10537.387695  -48556.910156  313.041626  1451.760620   47.691456  899.721863  -43904.195312  341.487610
  588.000000  8636.618164  -65351.414062  -59130.250000  10468.961914  -48661.289062  311.008850  1407.882446   47.660362  900.308838  -44011.609375  2497.222168
  589.000000  8860.045898  -65499.328125  -59064.500000  10586.112305  -48478.386719  314.489136  1652.751953   47.751530  898.589966  -43819.812500  747.437622
  590.000000  8522.841797  -65044.140625  -58944.242188  10319.434570  -48624.808594  306.566742  1384.781616   47.639984  900.693970  -43977.117188  964.412659
  591.000000  8912.162109  -65552.093750  -59065.210938  10384.783203  -48680.429688  308.508087  1671.809692   47.758648  898.456055  -44021.160156  371.309906
  592.000000  8728.053711  -65438.710938  -59140.882812  10610.910156  -48529.972656  315.225800  1426.462280   47.774986  898.148804  -43869.109375  1919.065796
  593.000000  8532.095703  -65270.707031  -59170.570312  10598.673828  -48571.898438  314.862305  1250.900757   47.735226  898.896912  -43914.914062  290.440186
  594.000000  8772.534180  -65457.207031  -59098.476562  10490.629883  -48607.847656  311.652557  1525.866211   47.698746  899.584351  -43954.421875  883.891785
  595.000000  8987.301758  -65346.156250  -58780.367188  10269.930664  -48510.437500  305.096100  1792.284058   47.868900  896.386719  -43840.414062  -432.361603
  596.000000  8818.424805  -65380.648438  -58988.921875  10399.955078  -48588.968750  308.958832  1604.799683   47.715363  899.271118  -43933.921875  2501.255371
  597.000000  8998.620117  -65649.968750  -59082.882812  10391.539062  -48691.343750  308.708801  1693.268555   47.832321  897.072205  -44024.886719  1084.755371
  598.000000  8688.695312  -65306.871094  -59054.484375  10474.690430  -48579.792969  311.179047  1418.775513   47.769516  898.251648  -43919.464844  3263.217529
  599.000000  8814.666016  -65312.843750  -58917.421875  10363.106445  -48554.316406  307.864136  1671.340820   47.824638  897.216309  -43888.609375  2214.435791
  600.000000  8636.293945  -65268.421875  -59053.671875  10547.597656  -48506.074219  313.344940  1362.497437   47.746841  898.678223  -43847.957031  1887.134399
  601.000000  8812.765625  -65562.367188  -59174.210938  10619.248047  -48554.960938  315.473511  1533.547485   47.744942  898.713989  -43897.031250  -1847.563599
  602.000000  8674.079102  -65048.718750  -58788.843750  10232.163086  -48556.679688  303.974091  1538.048462   47.791702  897.834656  -43894.187500  710.326965
  603.000000  8758.864258  -65256.328125  -58920.296875  10434.830078  -48485.468750  309.994873  1484.678711   47.871124  896.345093  -43815.226562  -401.402100
  604.000000  8776.629883  -65090.976562  -58739.914062  10207.701172  -48532.210938  303.247406  1609.891235   47.819496  897.312805  -43867.007812  1615.578369
  605.000000  8735.859375  -65350.308594  -59043.250000  10498.703125  -48544.546875  311.892395  1579.392700   47.662994  900.259155  -43894.609375  207.448761
  606.000000  8856.951172  -65379.562500  -58938.179688  10428.547852  -48509.632812  309.808258  1629.098267   47.680386  899.930786  -43858.000000  1667.809082
  607.000000  8750.622070  -65364.957031  -59039.234375  10449.263672  -48589.968750  310.423676  1502.024780   47.710918  899.354858  -43935.355469  -399.155426
  608.000000  8952.025391  -65660.804688  -59128.140625  10513.154297  -48614.984375  312.321716  1659.638062   47.632687  900.831970  -43968.003906  2981.019043
  609.000000  8691.719727  -65377.960938  -59105.773438  10455.215820  -48650.558594  310.600494  1415.447388   47.826336  897.184509  -43984.687500  270.766113
  610.000000  8917.846680  -65336.726562  -58839.984375  10313.943359  -48526.039062  306.403595  1738.668091   47.789639  897.873413  -43863.750000  947.001770
  611.000000  8685.481445  -65405.546875  -59145.539062  10568.608398  -48576.929688  313.969116  1320.517456   47.924889  895.339539  -43901.445312  820.238525
  612.000000  8778.493164  -65305.273438  -58957.898438  10392.815430  -48565.082031  308.746704  1636.171509   47.624863  900.979919  -43918.867188  2745.909180
  613.000000  9054.989258  -65651.046875  -59026.585938  10392.294922  -48634.289062  308.731262  1726.347656   47.803516  897.612732  -43970.644531  1184.134033
  614.000000  8723.238281  -65384.050781  -59069.914062  10625.261719  -48444.652344  315.652161  1430.794922   47.721909  899.147766  -43788.968750  579.396606
  615.000000  8733.981445  -65303.976562  -58995.367188  10452.515625  -48542.851562  310.520264  1452.173462   47.778263  898.087219  -43881.671875  1163.789917
  616.000000  8653.618164  -65345.753906  -59112.453125  10486.145508  -48626.308594  311.519348  1351.865356   47.736366  898.875427  -43969.214844  -307.478210
  617.000000  8938.250000  -65575.640625  -59070.937500  10478.953125  -48591.984375  311.305664  1700.245728   47.801018  897.659668  -43928.582031  -905.614746
  618.000000  8841.378906  -65268.117188  -58854.515625  10293.031250  -48561.484375  305.782349  1669.355835   47.840504  896.918762  -43894.230469  -2892.651855
  619.000000  8825.791992  -65452.617188  -59064.773438  10481.396484  -48583.375000  311.378265  1567.864746   47.775135  898.145996  -43922.500000  1252.898071
  620.000000  8803.683594  -65490.046875  -59103.828125  10615.387695  -48488.441406  315.358826  1499.827148   47.785675  897.947876  -43826.535156  -133.885529
  621.000000  8764.772461  -65149.265625  -58817.265625  10283.457031  -48533.808594  305.497925  1652.062012   47.753845  898.546387  -43875.007812  1794.279053
  622.000000  8718.700195  -65221.960938  -58929.695312  10346.435547  -48583.257812  307.368866  1556.309448   47.669182  900.142273  -43932.718750  2216.029297
  623.000000  8698.661133  -65356.792969  -59083.078125  10440.048828  -48643.031250  310.149902  1398.954468   47.864891  896.461792  -43973.398438  1306.259155
  624.000000  8976.288086  -65439.421875  -58888.312500  10342.261719  -48546.050781  307.244873  1880.576782   47.663429  900.250916  -43896.070312  2416.628418
  625.000000  8698.802734  -64988.539062  -58702.351562  10395.746094  -48306.605469  308.833771  1635.279663   47.787510  897.913391  -43644.523438  924.188110
  626.000000  8865.220703  -65226.109375  -58791.625000  10315.137695  -48476.488281  306.439087  1731.552246   47.777000  898.110901  -43815.429688  -727.688904
  627.000000  8796.818359  -65167.531250  -58789.015625  10225.679688  -48563.335938  303.781494  1642.488892   47.695930  899.637451  -43910.187500  1455.973022
  628.000000  9163.177734  -65709.460938  -58975.632812  10418.098633  -48557.535156  309.497833  1961.627563   47.782925  897.999573  -43895.898438  3682.873779
  629.000000  9067.663086  -65395.312500  -58759.359375  10193.595703  -48565.765625  302.828369  2008.462280   47.704079  899.483826  -43911.820312  2879.401855
  630.000000  8820.997070  -65515.984375  -59111.726562  10505.658203  -48606.070312  312.099030  1550.410522   47.708858  899.393677  -43951.660156  106.366447
  631.000000  8990.007812  -65692.460938  -59135.937500  10544.177734  -48591.757812  313.243347  1656.567261   47.875866  896.256287  -43921.054688  899.859497
  632.000000  8817.369141  -65555.445312  -59161.054688  10492.503906  -48668.550781  311.708221  1489.454590   47.819996  897.303406  -44003.296875  1234.985229
  633.000000  8678.299805  -65373.863281  -59131.531250  10523.250977  -48608.281250  312.621643  1476.331665   47.606564  901.326294  -43963.851562  300.456818
  634.000000  8643.087891  -65315.207031  -59100.273438  10566.864258  -48533.410156  313.917297  1358.236450   47.874790  896.276428  -43862.812500  493.188385
  635.000000  8658.302734  -65686.164062  -59456.210938  10907.246094  -48548.964844  324.029266  1215.536255   47.821419  897.276733  -43883.574219  1661.282227
  636.000000  8697.112305  -65371.460938  -59111.898438  10510.817383  -48601.082031  312.252289  1376.281128   47.813953  897.416809  -43936.417969   99.882790
  637.000000  8794.666016  -65187.597656  -58815.195312  10221.544922  -48593.648438  303.658661  1721.437378   47.552650  902.348145  -43954.476562  1721.986572
  638.000000  8650.099609  -65398.578125  -59166.773438  10668.702148  -48498.070312  316.942688  1349.343506   47.723621  899.115479  -43842.218750  -410.893951
  639.000000  8983.060547  -65481.421875  -58921.460938  10209.510742  -48711.949219  303.301147  1762.228882   47.663521  900.249207  -44061.960938  753.567017
  640.000000  8618.258789  -65246.554688  -59060.062500  10490.251953  -48569.812500  311.641327  1336.080444   47.762131  898.390564  -43910.203125  -760.801575
  641.000000  8959.990234  -65622.882812  -59083.859375  10422.388672  -48661.468750  309.625275  1705.450317   47.797504  897.725647  -43998.410156  1417.096069
  642.000000  8919.342773  -65502.125000  -59007.398438  10406.714844  -48600.683594  309.159637  1682.370972   47.762291  898.387512  -43941.058594  -1280.527588
  643.000000  8844.256836  -65009.585938  -58582.140625  10075.980469  -48506.160156  299.334290  1792.091431   47.755653  898.512390  -43847.183594  -647.147461
  644.000000  8740.981445  -65450.425781  -59131.007812  10495.738281  -48635.269531  311.804321  1426.813110   47.973022  894.441162  -43955.085938  3146.362061
  645.000000  8906.359375  -65677.343750  -59194.000000  10504.981445  -48689.019531  312.078918  1659.578247   47.761341  898.405396  -44029.488281  1730.906250
  646.000000  8900.559570  -65567.195312  -59089.039062  10493.169922  -48595.867188  311.728027  1585.193726   47.836769  896.988831  -43928.976562  -3051.190918
  647.000000  8771.112305  -65307.296875  -58958.906250  10442.925781  -48515.980469  310.235382  1598.637207   47.692875  899.695129  -43863.128906  2772.256104
  648.000000  8925.933594  -65464.453125  -58956.250000  10491.149414  -48465.101562  311.667999  1701.289429   47.754635  898.531555  -43806.226562  2359.755371
  649.000000  9072.669922  -65510.082031  -58865.523438  10264.510742  -48601.011719  304.935089  1905.725586   47.692684  899.698730  -43948.179688  2324.572266
  650.000000  8554.247070  -65120.285156  -58982.851562  10536.917969  -48445.933594  313.027679  1318.258911   47.785534  897.950562  -43784.042969  549.209473
  651.000000  8817.160156  -64999.855469  -58599.843750  10093.535156  -48506.308594  299.855774  1820.018921   47.621685  901.040039  -43860.402344  2982.912598
  652.000000  8996.024414  -65616.273438  -59041.859375  10441.573242  -48600.285156  310.195190  1775.482422   47.830803  897.100708  -43933.976562  -713.524475
  653.000000  8976.194336  -65443.785156  -58902.664062  10269.857422  -48632.804688  305.093903  1774.246948   47.768108  898.278137  -43972.613281  1340.082031
  654.000000  8856.988281  -65224.750000  -58789.500000  10214.501953  -48575.000000  303.449432  1811.192261   47.603352  901.387085  -43930.882812  -492.768158
  655.000000  8933.080078  -65324.296875  -58813.257812  10333.822266  -48479.437500  306.994171  1803.559937   47.649956  900.505493  -43830.773438  1039.157959
  656.000000  8879.963867  -65507.054688  -59057.148438  10391.626953  -48665.523438  308.711395  1616.783569   47.708332  899.403625  -44011.164062  -40.688892
  657.000000  8838.925781  -65371.421875  -58955.945312  10307.865234  -48648.078125  306.223053  1609.871704   47.768761  898.265869  -43987.824219  -884.360352
  658.000000  8846.957031  -65435.968750  -59018.656250  10439.838867  -48578.816406  310.143677  1569.012085   47.761471  898.402954  -43919.273438  1433.846313
  659.000000  8693.394531  -65319.160156  -59058.070312  10476.269531  -48581.800781  311.225952  1407.928589   47.828106  897.151306  -43915.757812  -425.989258
  660.000000  8853.539062  -65481.300781  -59044.656250  10436.568359  -48608.085938  310.046509  1624.419556   47.825375  897.202515  -43942.308594  1252.628052
  661.000000  8995.410156  -65580.953125  -59005.945312  10405.365234  -48600.578125  309.119537  1813.327026   47.597443  901.498962  -43957.039062  2615.327148
  662.000000  8893.100586  -65300.429688  -58829.328125  10290.949219  -48538.378906  305.720520  1754.024536   47.682274  899.895142  -43886.562500  1496.473877
  663.000000  8695.958008  -65224.957031  -58942.179688  10461.455078  -48480.726562  310.785858  1439.676758   47.755051  898.523743  -43821.808594  -869.651062
  664.000000  8868.969727  -65460.875000  -59004.593750  10428.114258  -48576.480469  309.795349  1633.404297   47.841454  896.901001  -43909.132812  861.270264
  665.000000  9017.842773  -65779.937500  -59183.265625  10549.262695  -48634.003906  313.394409  1785.262329   47.627445  900.931091  -43987.535156  1940.906616
  666.000000  8778.642578  -65455.125000  -59101.328125  10486.048828  -48615.281250  311.516479  1567.610352   47.747150  898.672424  -43957.132812  156.693207
  667.000000  8672.660156  -65255.406250  -59002.507812  10419.814453  -48582.695312  309.548798  1465.217163   47.678513  899.966125  -43931.246094  -395.236633
  668.000000  8837.663086  -65220.921875  -58807.500000  10178.355469  -48629.144531  302.375610  1656.568237   47.763386  898.366943  -43969.414062  -1035.774658
  669.000000  8782.240234  -65345.367188  -58993.671875  10396.716797  -48596.953125  308.862610  1559.854614   47.757629  898.475220  -43937.785156  1033.066528
  670.000000  8790.273438  -65370.929688  -59014.859375  10426.792969  -48588.066406  309.756104  1532.757935   47.849304  896.753845  -43919.953125  1700.386353
  671.000000  8803.689453  -65681.773438  -59300.328125  10707.096680  -48593.230469  318.083282  1413.912109   47.770699  898.229431  -43932.785156  1962.802612
  672.000000  8567.380859  -65026.593750  -58891.773438  10334.699219  -48557.074219  307.020203  1433.237915   47.638676  900.718689  -43909.511719  3799.434570
  673.000000  8637.311523  -65220.058594  -59006.796875  10456.388672  -48550.406250  310.635345  1407.245239   47.752968  898.562927  -43891.691406  554.274231
  674.000000  8759.838867  -65269.531250  -58932.437500  10371.708984  -48560.726562  308.119690  1505.800659   47.863052  896.496216  -43891.273438  639.731567
  675.000000  8891.869141  -65478.679688  -59016.960938  10460.958984  -48556.000000  310.771118  1609.649780   47.809139  897.507202  -43891.804688  379.292786
  676.000000  9021.830078  -65540.187500  -58938.421875  10382.097656  -48556.324219  308.428314  1770.167969   47.915535  895.514282  -43881.750000  1559.500977
  677.000000  8753.933594  -65186.492188  -58853.773438  10233.179688  -48620.593750  304.004303  1588.869751   47.697842  899.601440  -43967.257812  -954.583191
  678.000000  8843.794922  -65647.835938  -59232.023438  10588.375000  -48643.648438  314.556335  1477.758789   47.888443  896.020935  -43971.718750  1043.429199
  679.000000  8993.661133  -65675.882812  -59112.398438  10555.803711  -48556.593750  313.588715  1703.761719   47.665112  900.219177  -43906.449219  4183.681152
  680.000000  8730.264648  -65396.718750  -59094.796875  10553.992188  -48540.804688  313.534912  1428.809448   47.778545  898.081909  -43879.593750  -1165.825806
  681.000000  8904.067383  -65591.984375  -59105.828125  10483.130859  -48622.695312  311.429779  1601.864624   47.765671  898.323975  -43962.742188  2502.566406
  682.000000  8870.099609  -65523.574219  -59074.460938  10415.535156  -48658.925781  309.421661  1622.932983   47.730961  898.977234  -44002.359375  -1684.278809
  683.000000  8934.048828  -65744.437500  -59241.828125  10526.177734  -48715.648438  312.708618  1579.519897   47.800716  897.665344  -44052.277344  195.377655
  684.000000  8844.712891  -65528.281250  -59116.476562  10642.008789  -48474.468750  316.149689  1530.472046   47.846401  896.808228  -43806.640625  -619.694824
  685.000000  8893.550781  -65467.500000  -59002.343750  10275.306641  -48727.039062  305.255798  1637.389648   47.736568  898.871643  -44069.925781  -25.809315
  686.000000  8858.457031  -65441.492188  -58999.515625  10352.021484  -48647.492188  307.534821  1611.396484   47.712742  899.320496  -43992.703125   18.375296
  687.000000  8626.620117  -65362.957031  -59174.304688  10526.241211  -48648.062500  312.710480  1404.367310   47.603569  901.382996  -44003.921875   86.603630
  688.000000  8769.462891  -65311.296875  -58961.460938  10492.271484  -48469.187500  311.701294  1637.567993   47.723839  899.111389  -43813.316406  568.781677
  689.000000  8994.713867  -65360.972656  -58797.531250  10237.274414  -48560.257812  304.125946  1971.512573   47.514458  903.073486  -43924.812500  374.889496
  690.000000  8834.646484  -65618.281250  -59211.906250  10547.556641  -48664.351562  313.343719  1517.433472   47.830681  897.102966  -43998.054688  -536.916809
  691.000000  8889.351562  -65449.679688  -58977.515625  10327.609375  -48649.906250  306.809601  1697.357788   47.765293  898.331055  -43989.992188  628.314270
  692.000000  8640.781250  -65356.941406  -59146.523438  10532.281250  -48614.242188  312.889923  1433.293457   47.573334  901.955872  -43973.054688  1388.068481
  693.000000  9012.070312  -65415.539062  -58817.781250  10345.717773  -48472.062500  307.347565  1871.935669   47.760258  898.425781  -43812.636719  945.384155
  694.000000  9078.935547  -65419.640625  -58770.914062  10227.231445  -48543.683594  303.827606  2032.844116   47.639137  900.709961  -43896.074219  -3095.843750
  695.000000  8716.772461  -65343.457031  -59053.859375  10388.621094  -48665.238281  308.622101  1481.168335   47.663902  900.242004  -44015.214844  -101.409157
  696.000000  9081.748047  -65586.625000  -58932.492188  10307.549805  -48624.941406  306.213684  1844.032227   47.834686  897.027832  -43958.253906  -216.796188
  697.000000  9008.598633  -65456.550781  -58870.835938  10218.519531  -48652.316406  303.568787  1794.803833   47.781475  898.026794  -43990.820312  644.413208
  698.000000  9089.652344  -65449.269531  -58781.726562  10242.051758  -48539.675781  304.267883  1961.104858   47.796459  897.745300  -43876.718750  2169.515137
  699.000000  8987.439453  -65664.000000  -59104.515625  10502.392578  -48602.125000  312.002014  1677.145508   47.790176  897.863342  -43939.781250  612.810303
  700.000000  8702.218750  -65352.531250  -59075.445312  10553.232422  -48522.210938  313.512329  1486.751587   47.747032  898.674622  -43864.074219  1484.085083
  701.000000  8924.582031  -65512.519531  -59009.539062  10303.767578  -48705.773438  306.101288  1633.661621   47.832432  897.070129  -44039.308594  -208.213623
  702.000000  8579.623047  -65424.011719  -59283.796875  10740.935547  -48542.859375  319.088562  1297.734863   47.657730  900.358582  -43893.437500  -233.607986
  703.000000  8870.754883  -65319.355469  -58876.632812  10388.877930  -48487.753906  308.629730  1662.687500   47.854057  896.664734  -43819.179688  354.073883
  704.000000  8793.208008  -65237.175781  -58856.359375  10378.019531  -48478.339844  308.307159  1679.604614   47.809471  897.500977  -43814.113281  1160.573242
  705.000000  8839.962891  -65496.906250  -59078.625000  10406.789062  -48671.835938  309.161865  1556.002930   47.742603  898.757996  -44014.132812  -550.536438
  706.000000  8548.416016  -65062.648438  -58944.828125  10368.542969  -48576.285156  308.025635  1355.197754   47.728901  899.015991  -43919.917969  -1849.428101
  707.000000  8867.795898  -65547.890625  -59105.664062  10425.329102  -48680.335938  309.712616  1604.249512   47.709019  899.390686  -44025.910156  -1159.816528
  708.000000  8980.734375  -65610.531250  -59047.140625  10400.285156  -48646.855469  308.968628  1733.392212   47.692715  899.698120  -43994.019531  -875.038025
  709.000000  8927.423828  -65533.011719  -59028.296875  10476.488281  -48551.808594  311.232452  1686.745239   47.776058  898.128662  -43890.843750  219.061371
  710.000000  8955.773438  -65621.015625  -59098.242188  10491.705078  -48606.539062  311.684509  1586.679565   47.852192  896.699707  -43938.144531  1366.105469
  711.000000  8890.637695  -65536.437500  -59072.007812  10448.982422  -48623.023438  310.415314  1646.903442   47.694839  899.658081  -43969.980469  -270.061768
  712.000000  8747.261719  -65160.511719  -58835.328125  10294.679688  -48540.648438  305.831329  1630.506714   47.681427  899.911133  -43888.914062  273.746307
  713.000000  8840.247070  -65587.937500  -59172.101562  10577.268555  -48594.832031  314.226410  1607.257812   47.654560  900.418457  -43945.718750  -666.618408
  714.000000  8620.767578  -65145.050781  -58951.421875  10360.119141  -48591.304688  307.775391  1477.680542   47.602158  901.409668  -43947.304688  -2239.804199
  715.000000  8864.669922  -65244.742188  -58795.617188  10298.455078  -48497.164062  305.943481  1799.767212   47.760635  898.418640  -43837.703125  1067.645020
  716.000000  8969.532227  -65530.503906  -58974.726562  10375.797852  -48598.929688  308.241150  1804.090210   47.793621  897.798584  -43936.250000  3337.080566
  717.000000  8973.577148  -65424.796875  -58885.945312  10328.659180  -48557.285156  306.840759  1808.459839   47.756275  898.500671  -43898.250000  1367.395874
  718.000000  8970.162109  -65314.753906  -58773.476562  10326.250000  -48447.226562  306.769196  1889.253540   47.740536  898.796936  -43789.726562  -1550.862427
  719.000000  8666.874023  -65229.304688  -58978.484375  10536.650391  -48441.835938  313.019714  1471.054321   47.716404  899.251465  -43786.687500  -1216.136230
  720.000000  8910.946289  -65603.984375  -59120.734375  10564.201172  -48556.531250  313.838196  1583.312622   47.761238  898.407349  -43897.011719  1758.135132
  721.000000  8828.353516  -65203.550781  -58797.562500  10353.107422  -48444.453125  307.567078  1696.662109   47.633377  900.818909  -43797.406250  812.985046
  722.000000  9030.893555  -65539.781250  -58935.062500  10372.814453  -48562.250000  308.152527  1873.520508   47.648346  900.535889  -43913.742188  900.551147
  723.000000  8692.594727  -65448.082031  -59176.960938  10632.075195  -48544.886719  315.854584  1448.829590   47.782040  898.016235  -43883.335938  650.974243
  724.000000  8899.534180  -65361.265625  -58899.109375  10365.477539  -48533.632812  307.934570  1773.753296   47.665524  900.211365  -43883.449219  -1288.571777
  725.000000  8815.884766  -65254.496094  -58862.328125  10345.501953  -48516.828125  307.341156  1714.132812   47.630810  900.867432  -43870.031250  -1152.653931
  726.000000  8934.904297  -65670.125000  -59158.000000  10639.117188  -48518.882812  316.063782  1664.136353   47.731178  898.973145  -43862.296875  -769.463623
  727.000000  8674.706055  -65277.363281  -59021.031250  10490.861328  -48530.171875  311.659424  1374.757812   47.981976  894.274292  -43849.117188  345.761932
  728.000000  8944.007812  -65664.453125  -59144.343750  10513.859375  -48630.484375  312.342651  1658.445312   47.770096  898.240723  -43970.101562  2646.427734
  729.000000  8826.542969  -65413.386719  -59003.765625  10437.994141  -48565.773438  310.088867  1618.453125   47.744705  898.718445  -43907.867188  -678.203003
  730.000000  8786.500000  -65397.246094  -59040.406250  10414.384766  -48626.023438  309.387482  1467.522461   47.957233  894.735657  -43947.382812  543.499573
  731.000000  8863.269531  -65517.066406  -59084.132812  10477.250000  -48606.882812  311.255066  1596.975586   47.804741  897.589783  -43943.117188  489.867767
  732.000000  8756.415039  -65666.898438  -59347.976562  10688.314453  -48659.664062  317.525330  1438.807251   47.761059  898.410706  -44000.160156  639.759583
  733.000000  8910.947266  -65500.242188  -59012.656250  10316.379883  -48696.277344  306.475983  1655.671509   47.761753  898.397644  -44036.707031  1247.770142
  734.000000  8982.827148  -65614.703125  -59056.210938  10460.857422  -48595.351562  310.768097  1729.013062   47.805614  897.573364  -43931.500000  -335.141388
  735.000000  8889.394531  -65366.460938  -58883.914062  10467.954102  -48415.960938  310.978912  1767.344360   47.669849  900.129700  -43765.355469  2128.896484
  736.000000  8893.344727  -65494.796875  -59027.992188  10324.782227  -48703.210938  306.725616  1674.985718   47.740395  898.799561  -44045.722656  -493.534607
  737.000000  8864.799805  -65406.328125  -58964.835938  10361.306641  -48603.531250  307.810669  1582.581421   47.857048  896.608704  -43934.664062  -997.979980
  738.000000  8781.903320  -65244.593750  -58872.125000  10385.509766  -48486.617188  308.529694  1650.276733   47.620876  901.055359  -43840.789062  2664.096436
  739.000000  8769.348633  -65346.265625  -58993.312500  10520.496094  -48472.816406  312.539825  1544.783691   47.694511  899.664246  -43819.804688  -173.033722
  740.000000  9121.671875  -65843.304688  -59150.171875  10416.190430  -48733.980469  309.441132  1784.505493   47.812862  897.437317  -44069.421875  2021.866821
  741.000000  8449.557617  -65160.179688  -59126.429688  10573.951172  -48552.476562  314.127838  1110.454102   47.766933  898.300232  -43892.398438  1412.721313
  742.000000  8956.786133  -65595.898438  -59068.593750  10511.078125  -48557.515625  312.260040  1667.691040   47.771191  898.220154  -43897.023438  -72.108948
  743.000000  8975.062500  -65477.636719  -58927.414062  10277.750000  -48649.664062  305.328400  1822.102173   47.733532  898.928772  -43992.847656  -554.146362
  744.000000  8881.921875  -65493.382812  -59033.726562  10452.185547  -48581.539062  310.510468  1635.216919   47.708595  899.398682  -43927.156250  4865.343750
  745.000000  8895.230469  -65608.546875  -59144.507812  10453.532227  -48690.976562  310.550476  1657.470581   47.728516  899.023254  -44034.648438  -1293.885498
  746.000000  9161.673828  -65864.835938  -59130.703125  10437.898438  -48692.804688  310.086029  1848.684937   47.798138  897.713745  -44029.683594  1762.102295
  747.000000  8771.364258  -65331.847656  -58984.242188  10376.011719  -48608.230469  308.247528  1542.588257   47.688244  899.782471  -43955.832031  1099.093140
  748.000000  8847.079102  -65524.988281  -59108.078125  10505.916016  -48602.164062  312.106689  1647.066528   47.713112  899.313538  -43947.339844  -1689.939209
  749.000000  8839.905273  -65368.988281  -58946.226562  10337.087891  -48609.140625  307.091187  1567.139038   47.819260  897.317261  -43943.960938  1216.280640
  750.000000  8826.710938  -65620.546875  -59222.390625  10515.605469  -48706.785156  312.394531  1507.842773   47.750652  898.606506  -44048.296875  267.384125
  751.000000  8856.123047  -65246.976562  -58824.632812  10214.405273  -48610.226562  303.446564  1766.296875   47.755199  898.520935  -43951.296875  1090.627930
  752.000000  8848.056641  -65567.617188  -59139.617188  10481.738281  -48657.878906  311.388397  1538.307739   47.850307  896.735046  -43989.667969  1827.304321
  753.000000  8719.894531  -65280.714844  -58981.875000  10320.891602  -48660.984375  306.610016  1476.419312   47.764759  898.341125  -44001.121094  1691.453125
  754.000000  9040.083984  -65459.828125  -58841.906250  10416.630859  -48425.273438  309.454224  1924.763672   47.773579  898.175232  -43764.546875  1927.895996
  755.000000  8818.500000  -65386.972656  -58990.562500  10429.482422  -48561.078125  309.835999  1628.230103   47.744366  898.724792  -43903.203125   47.215141
  756.000000  8714.875000  -65368.773438  -59075.906250  10499.903320  -48576.003906  311.928040  1439.940063   47.807358  897.540649  -43911.984375  869.447449
  757.000000  8757.653320  -65309.203125  -58972.617188  10309.167969  -48663.449219  306.261749  1604.620239   47.655239  900.405640  -44014.269531  2832.350586
  758.000000  8778.984375  -65417.382812  -59060.898438  10446.577148  -48614.320312  310.343842  1588.993164   47.727848  899.035828  -43958.054688  2408.691650
  759.000000  8804.272461  -65417.671875  -59047.671875  10407.365234  -48640.304688  309.178955  1569.881470   47.766338  898.311401  -43980.285156  1981.665527
  760.000000  8949.402344  -65815.382812  -59296.273438  10673.231445  -48623.042969  317.077240  1505.105469   47.869305  896.379150  -43952.980469  2395.540039
  761.000000  8984.499023  -65668.859375  -59107.460938  10374.913086  -48732.546875  308.214874  1747.695312   47.757515  898.477356  -44073.390625  405.519379
  762.000000  8916.499023  -65689.406250  -59199.460938  10540.454102  -48659.007812  313.132721  1705.372681   47.625397  900.969849  -44012.738281  1739.202759
  763.000000  8815.151367  -65629.523438  -59238.945312  10504.189453  -48734.757812  312.055389  1562.488770   47.652683  900.453918  -44085.828125  2272.912598
  764.000000  8703.894531  -65516.812500  -59242.390625  10760.500000  -48481.890625  319.669769  1347.971924   47.779682  898.060547  -43820.570312  -1781.509155
  765.000000  8776.837891  -65448.773438  -59101.398438  10533.375000  -48568.023438  312.922424  1468.932495   47.729454  899.005615  -43911.601562  1019.348206
  766.000000  8930.430664  -65234.457031  -58722.804688  10129.137695  -48593.667969  300.913452  1809.411743   47.780258  898.049683  -43932.292969  1195.465820
  767.000000  8825.576172  -65395.058594  -58988.640625  10455.750977  -48532.890625  310.616394  1688.040894   47.743549  898.740173  -43875.093750  1367.456421
  768.000000  8815.666016  -65446.785156  -59051.109375  10401.228516  -48649.882812  308.996643  1578.787964   47.720875  899.167236  -43994.300781  -1511.267212
  769.000000  8842.046875  -65404.054688  -58977.148438  10459.530273  -48517.617188  310.728668  1631.924438   47.769993  898.242676  -43857.242188  2903.483887
  770.000000  8987.343750  -65531.285156  -58972.703125  10306.130859  -48666.570312  306.171509  1816.654907   47.878479  896.207397  -43995.613281  514.723450
  771.000000  9073.365234  -65690.898438  -59041.023438  10432.654297  -48608.367188  309.930237  1886.762695   47.702950  899.505127  -43954.531250  237.563126
  772.000000  8894.892578  -65566.906250  -59101.234375  10577.835938  -48523.398438  314.243256  1675.270142   47.683628  899.869568  -43871.449219  -328.961243
  773.000000  8911.578125  -65378.855469  -58893.351562  10400.375977  -48492.976562  308.971313  1637.349243   47.930859  895.227966  -43816.906250  -582.308228
  774.000000  8797.903320  -65353.656250  -58985.296875  10442.820312  -48542.476562  310.232239  1568.361694   47.734810  898.904724  -43885.535156  1940.561768
  775.000000  8758.199219  -65263.464844  -58930.250000  10391.599609  -48538.648438  308.710602  1610.607788   47.726887  899.053955  -43882.480469  -52.505589
  776.000000  8736.186523  -65279.480469  -58965.890625  10369.524414  -48596.367188  308.054779  1532.076294   47.677879  899.978088  -43944.980469  1929.402100
  777.000000  9060.702148  -65695.304688  -59053.148438  10492.094727  -48561.054688  311.696075  1848.742798   47.748695  898.643311  -43902.757812  -346.938904
  778.000000  8788.534180  -65458.312500  -59085.953125  10472.283203  -48613.671875  311.107513  1581.790405   47.656048  900.390381  -43964.414062  2265.321533
  779.000000  8864.490234  -65438.851562  -59001.117188  10344.416016  -48656.703125  307.308868  1652.834351   47.847927  896.779602  -43988.726562  1103.547363
  780.000000  8726.528320  -65250.449219  -58946.812500  10417.719727  -48529.093750  309.486572  1583.494141   47.794941  897.773804  -43866.285156  1265.184937
  781.000000  8751.307617  -65203.527344  -58875.039062  10278.921875  -48596.117188  305.363190  1599.219116   47.706806  899.432373  -43941.906250  3711.985107
  782.000000  8983.736328  -65448.554688  -58901.234375  10270.622070  -48630.613281  305.116638  1778.470703   47.723774  899.112610  -43974.746094  1781.482300
  783.000000  8930.974609  -65552.968750  -59056.000000  10442.265625  -48613.734375  310.215759  1710.412476   47.742096  898.767517  -43956.082031  -1593.985107
  784.000000  8821.196289  -65497.460938  -59105.843750  10529.449219  -48576.394531  312.805786  1525.894165   47.871574  896.336670  -43906.109375  1690.562988
  785.000000  8685.075195  -65377.687500  -59121.000000  10553.033203  -48567.968750  313.506409  1322.537354   47.872501  896.319275  -43897.593750  727.010803
  786.000000  9047.626953  -65813.882812  -59183.000000  10506.428711  -48676.570312  312.121918  1781.041626   47.670036  900.126160  -44025.945312  2187.568848
  787.000000  8887.904297  -65286.718750  -58822.421875  10318.631836  -48503.789062  306.542877  1673.198242   47.842678  896.877991  -43836.324219  2237.968018
  788.000000  8912.921875  -65444.812500  -58957.617188  10363.315430  -48594.300781  307.870331  1708.002563   47.786011  897.941589  -43932.363281  -810.318481
  789.000000  8890.671875  -65428.218750  -58948.859375  10345.203125  -48603.656250  307.332275  1669.057007   47.747303  898.669556  -43945.496094  272.733276
  790.000000  8708.972656  -65198.875000  -58917.000000  10348.501953  -48568.500000  307.430237  1584.086792   47.707962  899.410583  -43914.175781  1724.810791
  791.000000  8763.779297  -65271.082031  -58927.468750  10319.214844  -48608.253906  306.560211  1562.919800   47.764305  898.349670  -43948.433594  212.794464
  792.000000  8993.942383  -65571.078125  -58989.375000  10483.751953  -48505.625000  311.448242  1761.761353   47.744102  898.729797  -43847.777344  2242.352051
  793.000000  9091.827148  -65521.351562  -58854.312500  10216.297852  -48638.015625  303.502777  1930.440796   47.728687  899.020020  -43981.671875   57.861862
  794.000000  8780.714844  -65535.468750  -59196.648438  10454.037109  -48742.609375  310.565460  1445.258179   47.715050  899.276978  -44087.593750  1996.567871
  795.000000  8827.835938  -65643.468750  -59237.828125  10555.029297  -48682.796875  313.565704  1580.718384   47.758842  898.452393  -44023.507812  1224.218018
  796.000000  8603.394531  -65279.082031  -59097.429688  10512.265625  -48585.164062  312.295319  1344.974976   47.700146  899.557983  -43931.601562  371.661133
  797.000000  8879.750000  -65568.671875  -59121.406250  10473.361328  -48648.046875  311.139557  1599.530396   47.698002  899.598389  -43994.695312  1878.771362
  798.000000  8885.274414  -65553.257812  -59090.054688  10547.449219  -48542.605469  313.340546  1633.898071   47.763630  898.362366  -43882.851562  2056.091064
  799.000000  8765.335938  -65449.082031  -59117.609375  10591.805664  -48525.804688  314.658264  1527.513550   47.743473  898.741638  -43868.015625  291.346588
  800.000000  8686.433594  -65443.019531  -59184.289062  10616.539062  -48567.750000  315.393036  1475.505371   47.610401  901.253601  -43922.945312  1040.178589
  801.000000  8769.994141  -65428.394531  -59067.484375  10467.715820  -48599.769531  310.971832  1486.912231   47.892910  895.937317  -43927.402344  -144.968872
  802.000000  8762.550781  -65200.484375  -58859.679688  10360.254883  -48499.425781  307.779419  1639.918335   47.687061  899.804810  -43847.140625  345.841827
  803.000000  8963.931641  -65535.113281  -59000.500000  10278.286133  -48722.214844  305.344299  1757.850464   47.783630  897.986328  -44060.507812  380.236603
  804.000000  8562.433594  -65091.390625  -58952.226562  10380.750000  -48571.476562  308.388275  1364.391724   47.710926  899.354736  -43916.863281  -290.498047
  805.000000  8518.648438  -64822.503906  -58725.195312  10265.962891  -48459.234375  304.978210  1451.150757   47.559231  902.223328  -43819.421875  1775.177979
  806.000000  8940.159180  -65339.003906  -58827.156250  10389.035156  -48438.121094  308.634399  1794.078979   47.830841  897.099976  -43771.808594  2857.230713
  807.000000  8717.118164  -65184.601562  -58897.625000  10439.323242  -48458.300781  310.128357  1574.032104   47.716923  899.241699  -43803.101562  1594.653198
  808.000000  8574.500000  -65125.554688  -58974.351562  10417.163086  -48557.187500  309.470032  1363.062134   47.774487  898.158203  -43896.375000  1046.681641
  809.000000  8865.445312  -65422.863281  -58977.382812  10354.475586  -48622.906250  307.607727  1631.054199   47.740150  898.804199  -43965.441406  1608.213745
  810.000000  8904.374023  -65453.222656  -58967.695312  10355.332031  -48612.363281  307.633179  1724.593262   47.577377  901.879211  -43970.781250  150.657501
  811.000000  8691.815430  -65309.242188  -59042.164062  10448.498047  -48593.664062  310.400909  1465.434204   47.788292  897.898743  -43931.503906  1117.485596
  812.000000  8808.767578  -65297.410156  -58915.937500  10317.726562  -48598.210938  306.515991  1647.994629   47.739235  898.821411  -43940.835938  1571.551514
  813.000000  8737.204102  -65229.167969  -58920.109375  10362.681641  -48557.429688  307.851501  1494.192017   47.850334  896.734497  -43889.218750  -1454.449097
  814.000000  8786.541992  -65282.234375  -58920.375000  10297.305664  -48623.070312  305.909332  1622.768921   47.779694  898.060303  -43961.750000  1252.278320
  815.000000  8840.454102  -65539.812500  -59128.539062  10600.704102  -48527.835938  314.922607  1566.900024   47.740211  898.803040  -43870.367188  1953.901245
  816.000000  8764.528320  -65347.636719  -59013.546875  10590.988281  -48422.558594  314.633972  1534.036133   47.816933  897.360901  -43757.605469   44.899651
  817.000000  8974.198242  -65631.867188  -59082.187500  10544.973633  -48537.214844  313.266998  1743.077148   47.821304  897.278870  -43871.835938  -1439.931885
  818.000000  8938.847656  -65447.250000  -58936.734375  10287.507812  -48649.226562  305.618256  1775.530640   47.756462  898.497192  -43990.171875  387.674011
  819.000000  8648.156250  -65269.769531  -59051.476562  10494.662109  -48556.812500  311.772339  1447.810669   47.781548  898.025452  -43895.308594  -75.488617
  820.000000  8694.308594  -65225.792969  -58950.867188  10426.799805  -48524.066406  309.756317  1543.001465   47.662899  900.260925  -43874.140625  523.328735
  821.000000  8707.884766  -65294.988281  -59003.953125  10524.208984  -48479.742188  312.650116  1511.086914   47.779705  898.060120  -43818.417969  2000.265137
  822.000000  9064.456055  -65618.390625  -58975.781250  10413.662109  -48562.117188  309.366028  1939.701538   47.695114  899.652893  -43909.046875  1097.147583
  823.000000  9021.440430  -65277.804688  -58671.578125  10147.776367  -48523.800781  301.467163  1916.529297   47.820972  897.285095  -43858.453125  -78.390732
  824.000000  8713.647461  -65291.500000  -59004.250000  10442.726562  -48561.523438  310.229462  1548.179565   47.718269  899.216309  -43906.195312  1896.055420
  825.000000  8978.271484  -65499.816406  -58940.671875  10398.573242  -48542.097656  308.917755  1775.868774   47.694801  899.658752  -43889.058594  1682.556763
  826.000000  8899.487305  -65367.789062  -58902.367188  10443.600586  -48458.765625  310.255432  1710.516602   47.797318  897.729187  -43795.726562  1926.525146
  827.000000  9064.631836  -65606.046875  -58965.679688  10341.651367  -48624.027344  307.226746  1857.313477   47.836151  897.000366  -43957.199219  -97.134453
  828.000000  8874.248047  -65457.250000  -59016.437500  10313.369141  -48703.070312  306.386536  1684.270996   47.639851  900.696472  -44055.390625  -346.889709
  829.000000  8945.968750  -65625.367188  -59091.062500  10353.681641  -48737.382812  307.584137  1729.182983   47.648300  900.536743  -44088.878906  -168.350113
  830.000000  8665.996094  -65419.968750  -59179.742188  10509.802734  -48669.937500  312.222137  1345.714233   47.764393  898.347961  -44010.109375  -1390.869385
  831.000000  8650.447266  -65475.828125  -59243.156250  10593.792969  -48649.363281  314.717285  1378.141968   47.571091  901.998352  -44008.394531  -637.933655
  832.000000  8704.708008  -65207.203125  -58921.492188  10415.425781  -48506.066406  309.418427  1528.057251   47.746304  898.688354  -43848.003906  373.095367
  833.000000  8814.531250  -65345.144531  -58950.828125  10478.085938  -48472.742188  311.279907  1580.343384   47.732819  898.942200  -43815.992188  -1476.566406
  834.000000  8974.119141  -65258.035156  -58714.937500  10272.675781  -48442.261719  305.177612  1893.748047   47.749428  898.629517  -43783.894531  2573.525635
  835.000000  8843.763672  -65257.015625  -58832.617188  10284.058594  -48548.558594  305.515808  1673.474609   47.676388  900.006226  -43897.316406  1038.827271
  836.000000  8741.228516  -65227.734375  -58894.593750  10274.002930  -48620.589844  305.217072  1574.233765   47.725269  899.084412  -43964.578125  855.403870
  837.000000  8634.091797  -65244.933594  -59041.500000  10509.009766  -48532.492188  312.198578  1428.894165   47.647720  900.547729  -43884.046875  -943.884705
  838.000000  8803.604492  -65209.562500  -58832.429688  10317.015625  -48515.414062  306.494873  1607.909668   47.871330  896.341187  -43845.152344  -391.827454
  839.000000  8682.311523  -65285.925781  -59029.312500  10535.024414  -48494.289062  312.971405  1469.769531   47.650547  900.494324  -43845.566406  -202.884338
  840.000000  8711.312500  -65329.968750  -59035.148438  10482.171875  -48552.976562  311.401337  1517.609741   47.689507  899.758667  -43900.453125  685.940674
  841.000000  8781.386719  -65418.515625  -59063.234375  10591.297852  -48471.937500  314.643188  1556.544434   47.756031  898.505310  -43812.925781  532.352905
  842.000000  8898.260742  -65450.421875  -58975.804688  10421.433594  -48554.371094  309.596893  1709.357910   47.703720  899.490540  -43900.460938  -211.110229
  843.000000  8620.953125  -65297.121094  -59107.875000  10565.753906  -48542.121094  313.884308  1445.764282   47.736565  898.871704  -43885.007812  2723.412109
  844.000000  8735.579102  -65409.109375  -59095.804688  10471.038086  -48624.765625  311.070526  1523.620483   47.656593  900.380066  -43975.453125  -710.324829
  845.000000  8763.905273  -65202.683594  -58857.000000  10339.708984  -48517.289062  307.169037  1632.953735   47.751106  898.597961  -43858.757812  2500.633301
  846.000000  8764.595703  -65547.828125  -59204.437500  10501.897461  -48702.539062  311.987305  1465.094604   47.770802  898.227478  -44042.085938  -2904.658447
  847.000000  8991.357422  -65698.414062  -59126.468750  10491.839844  -48634.628906  311.688507  1735.668945   47.743725  898.736877  -43976.816406  1632.187256
  848.000000  9013.836914  -65646.007812  -59054.835938  10494.810547  -48560.023438  311.776764  1837.640747   47.768326  898.274048  -43899.812500  3100.781250
  849.000000  8684.160156  -65414.789062  -59156.656250  10537.898438  -48618.757812  313.056793  1330.172974   47.878407  896.208740  -43947.804688  3462.796875
  850.000000  8933.755859  -65662.031250  -59151.625000  10495.957031  -48655.667969  311.810822  1595.142456   47.773762  898.171814  -43994.925781  -416.073975
  851.000000  8645.491211  -65192.011719  -58962.265625  10420.915039  -48541.351562  309.581482  1315.789185   47.870983  896.347717  -43871.125000  1817.601807
  852.000000  8966.297852  -65529.656250  -58994.054688  10318.409180  -48675.644531  306.536285  1716.599609   47.774654  898.155029  -44014.816406  334.903381
  853.000000  8940.510742  -65228.429688  -58718.648438  10191.974609  -48526.671875  302.780182  1763.904419   47.856144  896.625671  -43857.890625  293.666992
  854.000000  8859.205078  -65691.632812  -59251.554688  10525.437500  -48726.117188  312.686615  1538.787476   47.775841  898.132751  -44065.171875  837.547974
  855.000000  8891.258789  -65384.703125  -58914.507812  10399.646484  -48514.859375  308.949646  1630.627563   47.882668  896.128967  -43843.492188  1498.836426
  856.000000  8974.780273  -65524.367188  -58964.125000  10347.091797  -48617.031250  307.388367  1813.634399   47.663071  900.257690  -43967.085938  2355.583252
  857.000000  8861.332031  -65409.636719  -58967.703125  10484.722656  -48482.980469  311.477081  1610.198364   47.777534  898.100891  -43821.871094  1647.726074
  858.000000  8706.760742  -65333.074219  -59051.445312  10527.355469  -48524.089844  312.743591  1515.428711   47.713062  899.314453  -43869.269531  2056.802979
  859.000000  8822.231445  -65310.136719  -58921.312500  10350.091797  -48571.218750  307.477509  1562.792969   47.864243  896.473938  -43901.648438  329.603424
  860.000000  8784.371094  -65319.210938  -58961.726562  10446.863281  -48514.863281  310.352356  1589.914673   47.631882  900.847168  -43867.960938  -1815.417969
  861.000000  8866.425781  -65184.304688  -58741.304688  10246.623047  -48494.679688  304.403687  1808.601562   47.646927  900.562744  -43846.312500  996.708496
  862.000000  8782.488281  -65646.203125  -59291.687500  10754.053711  -48537.632812  319.478271  1493.763672   47.704514  899.475586  -43883.644531  1127.847900
  863.000000  8902.808594  -65367.679688  -58885.320312  10242.964844  -48642.355469  304.295013  1747.668091   47.805164  897.581848  -43978.550781  -382.349365
  864.000000  8920.142578  -65369.425781  -58872.257812  10309.130859  -48563.125000  306.260651  1752.600220   47.805820  897.569519  -43899.253906  -26.730452
  865.000000  8586.044922  -65021.703125  -58855.265625  10420.947266  -48434.320312  309.582458  1356.839600   47.900875  895.788330  -43761.175781  -587.817505
  866.000000  8970.820312  -65407.445312  -58857.226562  10384.140625  -48473.085938  308.489014  1853.630981   47.594936  901.546448  -43829.789062  1453.158691
  867.000000  8721.133789  -65277.796875  -58974.492188  10553.160156  -48421.332031  313.510193  1527.193848   47.749729  898.623840  -43762.933594  2169.085205
  868.000000  8651.673828  -65258.253906  -59034.710938  10371.766602  -48662.945312  308.121399  1439.987793   47.653507  900.438354  -44013.933594  1581.712769
  869.000000  8928.609375  -65586.554688  -59080.226562  10546.375000  -48533.851562  313.308624  1747.531250   47.748459  898.647766  -43875.578125  -392.380310
  870.000000  8818.537109  -65496.328125  -59102.085938  10503.673828  -48598.414062  312.040070  1688.668945   47.641418  900.666870  -43950.582031  258.487976
  871.000000  8999.884766  -65626.468750  -59048.304688  10568.837891  -48479.468750  313.975952  1801.514648   47.718861  899.205200  -43824.082031  2473.465820
  872.000000  8709.082031  -65353.777344  -59079.859375  10697.347656  -48382.511719  317.793671  1476.491577   47.733418  898.930969  -43725.707031  2330.697998
  873.000000  8673.963867  -65324.828125  -59071.054688  10490.248047  -48580.804688  311.641205  1515.727905   47.592312  901.596191  -43937.765625  -213.308914
  874.000000  8809.897461  -65106.410156  -58715.031250  10233.774414  -48481.257812  304.021973  1713.469238   47.707531  899.418701  -43826.976562  383.476410
  875.000000  8836.657227  -65210.386719  -58796.460938  10366.790039  -48429.671875  307.973572  1663.739258   47.710484  899.363037  -43775.101562  943.106689
  876.000000  8812.176758  -65352.257812  -58960.609375  10368.725586  -48591.882812  308.031067  1640.642212   47.782368  898.010071  -43930.300781  2988.453613
  877.000000  8812.617188  -65411.781250  -59026.656250  10504.955078  -48521.703125  312.078125  1604.517944   47.777309  898.105103  -43860.613281  2249.154541
  878.000000  8738.869141  -65279.664062  -58966.281250  10396.671875  -48569.609375  308.861298  1481.871460   47.931671  895.212830  -43893.460938  860.113892
  879.000000  8808.911133  -65503.488281  -59113.984375  10596.697266  -48517.289062  314.803589  1504.160767   47.897137  895.858276  -43844.511719  174.974991
  880.000000  9195.627930  -65675.515625  -58907.335938  10406.818359  -48500.515625  309.162720  2076.443359   47.697510  899.607666  -43847.210938  2674.520508
  881.000000  8624.357422  -65235.960938  -59031.781250  10478.732422  -48553.046875  311.299103  1359.076294   47.746418  898.686157  -43894.972656  204.072083
  882.000000  8847.732422  -65463.851562  -59052.203125  10516.078125  -48536.125000  312.408569  1578.843140   47.849609  896.748108  -43867.984375  2950.896240
  883.000000  8674.812500  -65201.484375  -58943.148438  10436.675781  -48506.472656  310.049713  1444.759888   47.760841  898.414795  -43846.992188  -115.537117
  884.000000  8848.908203  -65385.082031  -58957.609375  10463.940430  -48493.667969  310.859680  1630.892944   47.795689  897.759766  -43830.785156  -1516.380737
  885.000000  8805.377930  -65094.906250  -58707.429688  10207.436523  -48499.992188  303.239532  1699.835083   47.766998  898.299011  -43839.910156  -1078.081787
  886.000000  8700.206055  -64894.699219  -58618.375000  10225.487305  -48392.886719  303.775787  1570.785156   47.774166  898.164185  -43732.105469  -1414.880615
  887.000000  8867.662109  -65476.328125  -59028.421875  10473.013672  -48555.406250  311.129211  1611.381226   47.797588  897.724060  -43892.339844  818.440491
  888.000000  8828.603516  -65180.460938  -58776.851562  10269.169922  -48507.679688  305.073486  1761.127563   47.664902  900.223145  -43857.558594  3110.202881
  889.000000  8685.459961  -65350.902344  -59090.562500  10537.115234  -48553.445312  313.033539  1403.196167   47.749626  898.625793  -43895.058594  1473.389038
  890.000000  8674.070312  -65448.750000  -59197.640625  10719.146484  -48478.492188  318.441254  1331.228760   47.860584  896.542480  -43809.281250  -845.737732
  891.000000  8750.598633  -65297.515625  -58970.757812  10515.805664  -48454.953125  312.400482  1616.745483   47.604977  901.356323  -43810.675781  667.049377
  892.000000  8796.351562  -65325.765625  -58953.898438  10377.784180  -48576.113281  308.300171  1573.715942   47.780361  898.047791  -43914.726562  -2163.415771
  893.000000  8763.464844  -65390.472656  -59043.570312  10516.908203  -48526.664062  312.433228  1541.120728   47.753357  898.555603  -43867.914062  2526.378906
  894.000000  8788.741211  -65134.406250  -58777.164062  10353.832031  -48423.332031  307.588623  1657.700317   47.766594  898.306580  -43763.289062  753.763489
  895.000000  8863.192383  -65198.355469  -58763.640625  10222.685547  -48540.953125  303.692535  1771.215820   47.655609  900.398682  -43891.738281  2803.445312
  896.000000  8663.153320  -65178.750000  -58935.914062  10517.341797  -48418.570312  312.446106  1478.525391   47.688244  899.782471  -43766.171875  1834.570068
  897.000000  8931.644531  -65513.933594  -59011.093750  10416.732422  -48594.359375  309.457245  1809.857788   47.681454  899.910645  -43942.621094  -1421.706299
  898.000000  8983.815430  -65432.003906  -58872.078125  10473.177734  -48398.898438  311.134094  1821.604370   47.811371  897.465271  -43734.488281  -2423.564209
  899.000000  8914.287109  -65236.203125  -58748.523438  10212.425781  -48536.097656  303.387756  1865.168091   47.748432  898.648254  -43877.828125  987.819946
  900.000000  8845.247070  -65223.796875  -58800.148438  10448.505859  -48351.640625  310.401154  1751.537720   47.745682  898.700073  -43693.636719  2330.698730
  901.000000  8479.349609  -64913.984375  -58865.429688  10462.191406  -48403.238281  310.807709  1299.812744   47.856857  896.612305  -43734.390625  2329.438721
  902.000000  8924.021484  -65304.000000  -58808.101562  10242.255859  -48565.843750  304.273926  1838.482422   47.742474  898.760437  -43908.152344  3092.065918
  903.000000  8995.189453  -65432.812500  -58868.312500  10376.716797  -48491.593750  308.268463  1861.837524   47.704033  899.484680  -43837.652344  -1131.194702
  904.000000  8658.265625  -65316.394531  -59093.210938  10645.429688  -48447.781250  316.251343  1419.942749   47.840118  896.926025  -43780.566406  1570.953735
  905.000000  8853.480469  -65585.875000  -59145.554688  10533.258789  -48612.296875  312.918976  1621.903809   47.599106  901.467468  -43968.593750  1927.646118
  906.000000  8803.864258  -65231.011719  -58837.195312  10341.843750  -48495.351562  307.232452  1714.659546   47.672012  900.088867  -43844.535156  1189.164673
  907.000000  8739.921875  -65314.343750  -58998.796875  10478.490234  -48520.304688  311.291931  1542.503906   47.580254  901.824646  -43878.441406  -2728.210938
  908.000000  8913.613281  -65409.343750  -58932.429688  10406.564453  -48525.867188  309.155182  1770.607788   47.597248  901.502686  -43882.343750  997.528503
  909.000000  8663.371094  -65178.531250  -58929.484375  10429.715820  -48499.769531  309.842957  1524.272461   47.539448  902.598755  -43861.886719  571.823792
  910.000000  8994.802734  -65674.796875  -59110.648438  10599.844727  -48510.804688  314.897095  1726.434204   47.859707  896.558899  -43841.675781  175.474976
  911.000000  8963.214844  -65507.796875  -58975.500000  10316.117188  -48659.382812  306.468201  1760.097656   47.737778  898.848816  -44002.152344  -373.362762
  912.000000  8842.498047  -65323.281250  -58909.015625  10434.590820  -48474.425781  309.987762  1699.270386   47.786606  897.930420  -43812.429688  -389.107971
  913.000000  8666.341797  -65138.789062  -58906.210938  10347.750000  -48558.460938  307.407928  1497.652710   47.741550  898.777832  -43900.859375  1744.911499
  914.000000  8832.663086  -65625.515625  -59218.734375  10615.472656  -48603.261719  315.361359  1602.015259   47.721054  899.163818  -43947.660156  379.300568
  915.000000  9078.639648  -65669.085938  -59013.796875  10419.873047  -48593.921875  309.550537  1900.944702   47.725361  899.082703  -43937.902344  3012.877197
  916.000000  8831.148438  -65057.828125  -58642.031250  10140.738281  -48501.292969  301.258087  1873.474121   47.731327  898.970337  -43844.691406  4087.160889
  917.000000  8742.787109  -64947.046875  -58628.843750  10331.662109  -48297.179688  306.929993  1724.571289   47.744480  898.722656  -43639.292969  1599.509521
  918.000000  8955.232422  -65249.226562  -58711.703125  10128.972656  -48582.730469  300.908539  1956.071655   47.561699  902.176514  -43942.675781  1349.645630
  919.000000  8750.898438  -65249.406250  -58928.460938  10478.015625  -48450.445312  311.277832  1602.995483   47.712685  899.321594  -43795.660156  -282.090332
  920.000000  8855.639648  -65355.617188  -58930.359375  10333.671875  -48596.687500  306.989685  1676.909546   47.778778  898.077515  -43935.457031  3500.032227
  921.000000  9003.831055  -65598.640625  -59019.773438  10492.171875  -48527.601562  311.698364  1794.333374   47.783688  897.985229  -43865.890625  425.455566
  922.000000  8776.475586  -65556.078125  -59203.164062  10710.964844  -48492.199219  318.198212  1404.699341   47.818157  897.337952  -43827.125000  734.658203
  923.000000  8599.650391  -65127.886719  -58956.898438  10403.218750  -48553.679688  309.055786  1370.363281   47.713638  899.303589  -43898.804688  -431.175964
  924.000000  8810.073242  -65687.984375  -59305.648438  10658.681641  -48646.968750  316.644989  1448.567383   47.645622  900.587402  -43998.726562  2709.902588
  925.000000  8816.713867  -65160.046875  -58769.640625  10311.437500  -48458.203125  306.329163  1685.099487   47.635895  900.771301  -43810.910156  -290.000061
  926.000000  8858.172852  -65418.433594  -58984.437500  10466.266602  -48518.171875  310.928772  1627.623047   47.756123  898.503540  -43859.148438  388.653198
  927.000000  8723.110352  -65338.031250  -59036.992188  10490.453125  -48546.539062  311.647308  1518.175293   47.651028  900.485229  -43897.769531  -119.628433
  928.000000  8729.571289  -65528.199219  -59218.750000  10613.775391  -48604.976562  315.310944  1435.563965   47.619335  901.084534  -43959.300781  1170.109619
  929.000000  8714.147461  -65302.007812  -59013.414062  10526.626953  -48486.789062  312.721954  1505.499146   47.791191  897.844238  -43824.347656  1458.579834
  930.000000  9097.978516  -65318.679688  -58649.664062  10045.159180  -48604.503906  298.418640  2005.872437   47.747360  898.668457  -43946.335938  2014.345459
  931.000000  8943.470703  -65360.886719  -58835.773438  10277.315430  -48558.457031  305.315491  1832.017578   47.705219  899.462280  -43904.402344  2232.891602
  932.000000  8916.897461  -65292.941406  -58795.757812  10211.457031  -48584.300781  303.358978  1809.249023   47.595905  901.528076  -43940.910156  1304.188965
  933.000000  8653.091797  -65218.753906  -58993.242188  10501.771484  -48491.468750  311.983551  1523.883301   47.661831  900.281128  -43841.644531  -558.399963
  934.000000  8843.107422  -65575.000000  -59163.570312  10525.925781  -48637.644531  312.701111  1596.024414   47.682735  899.886414  -43985.781250  494.961731
  935.000000  8903.552734  -65302.703125  -58830.164062  10247.381836  -48582.781250  304.426208  1796.055664   47.672466  900.080261  -43931.921875  3752.193604
  936.000000  8712.276367  -65422.328125  -59142.023438  10521.813477  -48620.210938  312.578949  1430.478394   47.734501  898.910522  -43963.296875  -1815.346313
  937.000000  8817.548828  -65433.320312  -59046.117188  10364.748047  -48681.367188  307.912903  1637.018555   47.649551  900.513123  -44032.742188  2797.001709
  938.000000  8743.922852  -65088.781250  -58765.578125  10203.053711  -48562.523438  303.109344  1677.675415   47.536728  902.650391  -43924.906250  2615.414307
  939.000000  8723.133789  -65177.140625  -58870.304688  10391.595703  -48478.710938  308.710480  1576.028809   47.687683  899.793091  -43826.367188  1254.138306
  940.000000  8901.100586  -65199.847656  -58727.531250  10279.697266  -48447.835938  305.386230  1811.259155   47.761585  898.400818  -43788.281250  2860.539551
  941.000000  8849.670898  -65168.152344  -58741.656250  10213.118164  -48528.539062  303.408325  1662.141479   47.894920  895.899719  -43855.976562  2555.998291
  942.000000  8938.373047  -65529.875000  -59013.093750  10522.131836  -48490.960938  312.588409  1755.426270   47.820881  897.286804  -43825.621094  -1585.452148
  943.000000  8672.810547  -65342.156250  -59086.960938  10566.212891  -48520.750000  313.897949  1374.078125   47.818771  897.326416  -43855.617188  -423.994263
  944.000000  9037.795898  -65579.500000  -58963.320312  10462.161133  -48501.160156  310.806824  1783.392212   47.837505  896.974976  -43834.199219  1585.556519
  945.000000  8885.983398  -65379.984375  -58910.507812  10449.200195  -48461.308594  310.421783  1652.256470   47.792503  897.819580  -43798.738281  3218.176025
  946.000000  8909.458984  -65410.937500  -58919.000000  10377.001953  -48542.000000  308.276947  1711.520630   47.639748  900.698425  -43894.332031  1687.425903
  947.000000  8781.714844  -65116.148438  -58753.695312  10184.066406  -48569.628906  302.545258  1684.530762   47.743366  898.743652  -43911.851562  1519.471802
  948.000000  8950.651367  -65379.531250  -58854.960938  10296.878906  -48558.082031  305.896667  1789.673218   47.866043  896.440247  -43888.335938  -719.647278
  949.000000  8738.818359  -65377.863281  -59064.406250  10532.449219  -48531.957031  312.894928  1420.232788   47.956478  894.749756  -43853.390625  -1937.579468
  950.000000  8945.110352  -65732.757812  -59215.250000  10680.112305  -48535.136719  317.281647  1601.478149   47.804756  897.589478  -43871.371094  2646.048340
  951.000000  8916.125000  -65468.496094  -58987.890625  10485.363281  -48502.527344  311.496094  1723.687622   47.776424  898.121765  -43841.523438  1145.550537
  952.000000  9025.297852  -65633.875000  -59041.062500  10479.796875  -48561.265625  311.330750  1826.494141   47.728844  899.017090  -43904.906250  -1961.607544
  953.000000  8971.075195  -65615.375000  -59072.101562  10424.050781  -48648.050781  309.674652  1832.186890   47.700863  899.544434  -43994.421875  2699.038818
  954.000000  8773.486328  -65534.062500  -59187.484375  10621.679688  -48565.804688  315.545746  1493.508667   47.815742  897.383240  -43900.968750  2296.683350
  955.000000  8755.725586  -65155.175781  -58825.000000  10280.512695  -48544.488281  305.410461  1601.468628   47.737785  898.848694  -43887.257812  2958.508301
  956.000000  8838.809570  -65595.164062  -59184.335938  10497.403320  -48686.933594  311.853790  1542.879272   47.766903  898.300781  -44026.859375  3329.298828
  957.000000  8693.198242  -65369.359375  -59102.039062  10539.904297  -48562.132812  313.116394  1380.572632   47.798012  897.716125  -43899.023438  648.203552
  958.000000  8884.582031  -65593.359375  -59132.312500  10539.888672  -48592.421875  313.115936  1592.756470   47.736221  898.878174  -43935.343750  -932.105286
  959.000000  8636.402344  -65257.828125  -59048.156250  10548.372070  -48499.785156  313.367950  1381.581543   47.864162  896.475464  -43830.222656  2447.496826
  960.000000  8890.107422  -65199.882812  -58727.546875  10192.351562  -48535.195312  302.791382  1732.129028   47.762772  898.378479  -43875.523438  -939.449951
  961.000000  8842.957031  -65491.714844  -59070.085938  10499.841797  -48570.242188  311.926239  1576.750000   47.693588  899.681641  -43917.320312  -904.889771
  962.000000  8614.972656  -64935.636719  -58743.125000  10297.942383  -48445.183594  305.928253  1473.397583   47.750965  898.600586  -43786.664062  -348.900543
  963.000000  8884.737305  -65484.429688  -59032.070312  10411.308594  -48620.761719  309.296112  1641.462402   47.872593  896.317566  -43950.378906  -569.357422
  964.000000  8895.125977  -65532.984375  -59059.460938  10466.914062  -48592.546875  310.948029  1668.464478   47.744778  898.717041  -43934.632812  335.780334
  965.000000  8795.734375  -65441.671875  -59076.906250  10540.554688  -48536.351562  313.135712  1584.322876   47.728600  899.021667  -43880.015625  1069.703857
  966.000000  8736.465820  -65267.597656  -58937.679688  10479.970703  -48457.710938  311.335907  1574.699219   47.691200  899.726685  -43805.023438  1404.403076
  967.000000  8994.955078  -65384.375000  -58818.476562  10246.167969  -48572.308594  304.390167  1941.691406   47.617077  901.127258  -43926.851562  833.837036
  968.000000  8810.174805  -65601.578125  -59213.867188  10631.984375  -48581.882812  315.851868  1534.103027   47.728584  899.021973  -43925.546875  436.422943
  969.000000  8796.765625  -65332.617188  -58959.414062  10362.097656  -48597.316406  307.834167  1553.830933   47.813541  897.424561  -43932.691406  212.696091
  970.000000  8836.855469  -65573.023438  -59159.968750  10578.240234  -48581.726562  314.255249  1532.608765   47.779091  898.071655  -43920.464844  1541.138916
  971.000000  8906.164062  -65453.640625  -58972.617188  10325.009766  -48647.609375  306.732361  1683.771851   47.718559  899.210876  -43992.253906  2986.707520
  972.000000  8884.794922  -65582.890625  -59126.390625  10505.724609  -48620.664062  312.100983  1615.925415   47.812561  897.442932  -43956.136719  -1831.350342
  973.000000  8942.124023  -65650.554688  -59145.304688  10496.620117  -48648.683594  311.830505  1627.506348   47.762196  898.389343  -43989.070312  1296.017212
  974.000000  8814.532227  -65251.890625  -58861.734375  10366.507812  -48495.226562  307.965179  1756.939087   47.551258  902.374573  -43856.191406  1850.685181
  975.000000  8950.753906  -65645.304688  -59114.898438  10422.265625  -48692.632812  309.621613  1724.520142   47.603447  901.385254  -44048.507812  -868.637817
  976.000000  8938.719727  -65635.593750  -59122.835938  10548.837891  -48574.000000  313.381775  1699.187378   47.668636  900.152588  -43923.515625  2502.884521
  977.000000  8685.524414  -64957.531250  -58677.984375  10228.299805  -48449.683594  303.859344  1526.922363   47.827309  897.166260  -43783.718750  788.834167
  978.000000  8748.416016  -65214.531250  -58888.414062  10389.488281  -48498.925781  308.647888  1568.295044   47.820164  897.300293  -43833.656250  227.805573
  979.000000  8969.357422  -65691.593750  -59142.539062  10522.246094  -48620.292969  312.591797  1672.976074   47.748016  898.656128  -43962.062500  955.215393
  980.000000  8920.010742  -65546.570312  -59050.640625  10358.075195  -48692.566406  307.714661  1706.179688   47.663383  900.251770  -44042.593750  1461.649902
  981.000000  8923.439453  -65378.402344  -58870.765625  10343.949219  -48526.816406  307.295013  1794.317505   47.813843  897.418884  -43862.164062  2093.105957
  982.000000  8820.246094  -65500.953125  -59104.867188  10530.901367  -48573.964844  312.848938  1480.192017   47.787376  897.915955  -43911.894531  1508.631104
  983.000000  8700.174805  -65281.375000  -59003.687500  10385.973633  -48617.714844  308.543457  1489.734741   47.701050  899.540894  -43964.066406  3771.416260
  984.000000  8698.754883  -65138.796875  -58858.820312  10330.644531  -48528.175781  306.899750  1599.494507   47.626774  900.943787  -43881.773438  2498.322510
  985.000000  8850.439453  -65379.382812  -58958.601562  10360.486328  -48598.117188  307.786285  1673.635742   47.612450  901.214844  -43953.113281  -190.434967
  986.000000  8736.718750  -65271.421875  -58949.632812  10405.640625  -48543.992188  309.127716  1509.602661   47.722042  899.145203  -43888.296875  -2867.003662
  987.000000  8781.450195  -65595.007812  -59238.203125  10674.767578  -48563.437500  317.122864  1442.322266   47.817627  897.347900  -43898.414062  -30.850105
  988.000000  8813.841797  -65367.656250  -58986.421875  10421.654297  -48564.765625  309.603455  1579.064575   47.718567  899.210693  -43909.406250  373.387054
  989.000000  8839.179688  -65532.851562  -59119.312500  10522.197266  -48597.117188  312.590363  1599.320435   47.711239  899.348816  -43942.476562  -685.272278
  990.000000  8746.205078  -65265.734375  -58939.984375  10385.039062  -48554.945312  308.515686  1515.905396   47.849461  896.750916  -43886.816406  -1883.736816
  991.000000  8910.521484  -65599.359375  -59118.125000  10544.157227  -48573.968750  313.242737  1666.169556   47.820412  897.295654  -43908.675781  601.638794
  992.000000  8767.356445  -65392.445312  -59042.882812  10544.077148  -48498.804688  313.240356  1538.565063   47.821861  897.268433  -43833.371094  -599.621338
  993.000000  8785.681641  -65475.261719  -59111.914062  10551.899414  -48560.015625  313.472748  1468.292480   47.777264  898.105957  -43898.929688  375.255157
  994.000000  8868.952148  -65466.046875  -59020.507812  10433.043945  -48587.464844  309.941803  1576.775757   47.719078  899.201050  -43932.058594  1818.219116
  995.000000  8732.072266  -65397.554688  -59081.273438  10479.034180  -48602.238281  311.308075  1499.968750   47.717155  899.237305  -43947.019531  4182.950684
  996.000000  8853.030273  -65540.375000  -59108.671875  10550.373047  -48558.296875  313.427399  1603.121704   47.626438  900.950134  -43911.925781  -600.514954
  997.000000  8973.748047  -65608.703125  -59050.265625  10463.315430  -48586.949219  310.841095  1732.617188   47.738285  898.839294  -43929.667969  105.849838
  998.000000  9085.091797  -65638.929688  -58976.359375  10393.664062  -48582.695312  308.771942  1801.481567   47.958397  894.713928  -43903.941406  -323.118500
  999.000000  8684.374023  -65301.632812  -59043.906250  10440.964844  -48602.941406  310.177124  1508.271973   47.682999  899.881470  -43951.054688  -111.143829
 1000.000000  8885.779297  -65565.726562  -59104.335938  10449.855469  -48654.480469  310.441254  1636.753296   47.738060  898.843506  -43997.222656  1751.793335
 1001.000000  8818.116211  -65638.296875  -59251.117188  10557.049805  -48694.066406  313.625732  1542.234741   47.741871  898.771790  -44036.433594  2753.333740
 1002.000000  8780.658203  -65579.140625  -59232.679688  10607.958984  -48624.718750  315.138184  1528.578613   47.776321  898.123718  -43963.726562  1828.633057
 1003.000000  8802.437500  -65535.968750  -59151.164062  10554.240234  -48596.921875  313.542267  1600.390259   47.647388  900.554016  -43948.507812  208.003632
 1004.000000  8857.075195  -65317.039062  -58891.515625  10214.227539  -48677.289062  303.441284  1644.681152   47.914959  895.525085  -44002.773438  369.684784
 1005.000000  8858.408203  -65275.546875  -58848.812500  10265.023438  -48583.789062  304.950317  1749.129761   47.797768  897.720703  -43920.703125  1449.592041
 1006.000000  8672.580078  -64879.867188  -58628.507812  10150.313477  -48478.195312  301.542542  1711.879517   47.599323  901.463379  -43834.468750  169.270981
 1007.000000  8729.157227  -65300.093750  -58997.992188  10437.480469  -48560.511719  310.073608  1459.376953   47.748753  898.642273  -43902.210938  453.288635
 1008.000000  8775.814453  -65274.289062  -58912.554688  10326.772461  -48585.781250  306.784729  1568.192383   47.762516  898.383301  -43926.136719  1674.904297
 1009.000000  8871.751953  -65259.683594  -58806.687500  10333.886719  -48472.800781  306.996094  1703.468262   47.871746  896.333435  -43802.500000  -1024.817749
 1010.000000  8622.365234  -65105.078125  -58916.937500  10503.506836  -48413.429688  312.035095  1441.386841   47.677197  899.990967  -43762.109375  -143.947952
 1011.000000  8842.465820  -65497.644531  -59078.007812  10554.269531  -48523.738281  313.543152  1588.291992   47.820889  897.286682  -43858.398438  -1693.142944
 1012.000000  8823.097656  -65550.359375  -59157.156250  10588.666992  -48568.488281  314.565002  1555.470337   47.781681  898.022949  -43906.972656  3006.382324
 1013.000000  8709.398438  -65212.554688  -58920.750000  10584.746094  -48336.003906  314.448547  1553.714233   47.691086  899.728882  -43683.328125  -223.897415
 1014.000000  8735.849609  -65454.367188  -59141.796875  10552.126953  -48589.671875  313.479492  1442.484253   47.676884  899.996887  -43938.378906  1349.385620
 1015.000000  8874.471680  -65331.882812  -58888.882812  10439.393555  -48449.488281  310.130432  1736.600464   47.700916  899.543457  -43795.851562  432.157196
 1016.000000  8791.746094  -65624.085938  -59250.054688  10649.646484  -48600.406250  316.376587  1484.816040   47.746689  898.681091  -43942.304688  366.477966
 1017.000000  8781.075195  -65357.882812  -59003.335938  10500.111328  -48503.226562  311.934235  1549.980103   47.757584  898.476074  -43844.062500  352.752472
 1018.000000  9001.675781  -65628.125000  -59053.070312  10471.216797  -48581.851562  311.075836  1783.707642   47.703476  899.495178  -43927.964844  309.335602
 1019.000000  8793.783203  -65315.125000  -58947.593750  10458.387695  -48489.207031  310.694733  1643.297852   47.711445  899.344910  -43834.542969  320.389069
 1020.000000  8792.472656  -65353.234375  -58977.164062  10479.087891  -48498.078125  311.309662  1650.513550   47.606968  901.318604  -43853.609375  -978.749817
 1021.000000  8756.288086  -65211.136719  -58878.070312  10485.258789  -48392.812500  311.493011  1545.648804   47.800983  897.660339  -43729.414062  -1206.171387
 1022.000000  8763.962891  -65135.257812  -58796.953125  10290.868164  -48506.085938  305.718109  1638.347290   47.773430  898.178040  -43845.375000  1792.800415
 1023.000000  8676.710938  -65259.335938  -59008.554688  10501.103516  -48507.453125  311.963715  1430.472046   47.866901  896.424133  -43837.625000  1114.471069
 1024.000000  8987.625000  -65252.828125  -58681.859375  10231.843750  -48450.015625  303.964630  1912.799438   47.697861  899.601074  -43796.679688  -1318.739136
 1025.000000  8816.753906  -65486.855469  -59096.273438  10589.006836  -48507.265625  314.575104  1589.146851   47.693562  899.682129  -43854.347656  -1753.913818
 1026.000000  8711.919922  -65039.144531  -58745.921875  10381.190430  -48364.730469  308.401367  1620.077271   47.668148  900.161804  -43714.292969  1639.395630
 1027.000000  8899.016602  -65481.445312  -59008.789062  10473.803711  -48534.984375  311.152679  1790.021118   47.573406  901.954468  -43893.789062  -991.508789
 1028.000000  8798.801758  -65291.882812  -58919.671875  10465.162109  -48454.507812  310.895966  1525.225220   47.783375  897.991150  -43792.828125  -2459.785889
 1029.000000  8836.367188  -65041.113281  -58636.007812  10153.123047  -48482.882812  301.626007  1774.541870   47.638000  900.731445  -43835.382812  1348.425171
 1030.000000  8562.097656  -65115.863281  -58972.312500  10462.111328  -48510.203125  310.805328  1395.128296   47.648129  900.540039  -43861.718750  1534.792969
 1031.000000  8826.297852  -65202.968750  -58799.250000  10286.509766  -48512.742188  305.588623  1739.740845   47.664539  900.229980  -43862.656250  1084.111328
 1032.000000  8656.215820  -65286.730469  -59052.492188  10547.280273  -48505.210938  313.335510  1465.408813   47.778759  898.077881  -43843.980469  -415.595490
 1033.000000  8776.983398  -65227.597656  -58869.617188  10456.790039  -48412.828125  310.647247  1639.984375   47.773891  898.169373  -43752.074219  1565.004150
 1034.000000  8803.339844  -65327.968750  -58947.835938  10488.021484  -48459.812500  311.575073  1634.189087   47.667870  900.167053  -43809.402344  -1618.373901
 1035.000000  8815.738281  -65236.906250  -58849.726562  10367.177734  -48482.546875  307.985077  1669.762695   47.744919  898.714417  -43824.617188  697.489563
 1036.000000  8981.087891  -65709.046875  -59151.945312  10643.783203  -48508.164062  316.202393  1693.567749   47.833412  897.051758  -43841.601562  704.960022
 1037.000000  8852.384766  -65537.265625  -59106.757812  10555.057617  -48551.699219  313.566559  1532.325806   47.771030  898.223145  -43891.222656  -315.045593
 1038.000000  8951.668945  -65530.304688  -59009.851562  10489.817383  -48520.035156  311.628418  1732.484375   47.843811  896.856750  -43852.457031  2036.586670
 1039.000000  8819.433594  -65208.046875  -58805.585938  10326.064453  -48479.523438  306.763702  1633.202515   47.893299  895.930054  -43807.117188  1259.361450
 1040.000000  8728.262695  -65264.007812  -58954.625000  10494.167969  -48460.457031  311.757660  1542.639038   47.757431  898.478943  -43801.308594  3664.964844
 1041.000000  8849.165039  -65231.828125  -58799.195312  10365.392578  -48433.804688  307.932037  1645.856812   47.763592  898.363037  -43774.054688  108.976830
 1042.000000  8796.128906  -65302.406250  -58928.601562  10466.018555  -48462.582031  310.921417  1573.340698   47.783405  897.990540  -43800.898438  2025.489136
 1043.000000  8796.283203  -65495.195312  -59119.476562  10535.701172  -48583.773438  312.991516  1523.929077   47.791767  897.833435  -43921.273438  -1387.092773
 1044.000000  8841.413086  -65241.421875  -58828.507812  10240.818359  -48587.687500  304.231232  1706.995483   47.647678  900.548523  -43939.246094  2170.080811
 1045.000000  8588.079102  -65201.613281  -59026.046875  10577.037109  -48449.007812  314.219513  1292.592651   47.714455  899.288208  -43794.050781  -387.234894
 1046.000000  8709.930664  -65054.156250  -58778.414062  10315.304688  -48463.109375  306.444061  1594.824341   47.661209  900.292847  -43813.347656  2684.297607
 1047.000000  8775.855469  -65253.656250  -58898.953125  10451.130859  -48447.820312  310.479126  1598.501831   47.759644  898.437317  -43788.453125  279.552490
 1048.000000  8931.441406  -65714.703125  -59212.460938  10573.468750  -48638.992188  314.113525  1631.790649   47.768337  898.273804  -43978.781250  4068.968018
 1049.000000  8716.830078  -65376.093750  -59081.867188  10660.969727  -48420.898438  316.712952  1428.789062   47.849102  896.757629  -43752.804688  -291.197449
 1050.000000  8838.621094  -65196.398438  -58784.578125  10167.759766  -48616.820312  302.060822  1700.203125   47.786354  897.935120  -43954.851562  1834.613037
 1051.000000  8711.914062  -65111.406250  -58826.234375  10398.928711  -48427.304688  308.928314  1646.586304   47.751633  898.588074  -43768.718750  831.247986
 1052.000000  8941.446289  -65345.914062  -58825.968750  10350.074219  -48475.894531  307.476959  1824.243530   47.806522  897.556335  -43811.957031  1020.833984
 1053.000000  8714.174805  -65234.570312  -58947.773438  10412.963867  -48534.808594  309.345276  1434.435547   47.943470  894.992493  -43857.507812  4398.738281
 1054.000000  8849.386719  -65341.210938  -58923.656250  10371.058594  -48552.597656  308.100372  1642.398438   47.797428  897.727112  -43889.546875  1438.524048
 1055.000000  8922.166016  -65426.535156  -58936.671875  10414.446289  -48522.226562  309.389313  1787.569336   47.596588  901.515198  -43878.769531  1679.213013
 1056.000000  8739.123047  -64966.640625  -58648.710938  10226.869141  -48421.843750  303.816833  1706.823608   47.578732  901.853516  -43780.128906  2385.327393
 1057.000000  8926.553711  -65301.707031  -58805.328125  10304.828125  -48500.500000  306.132812  1735.234863   47.845680  896.821716  -43832.742188  952.090515
 1058.000000  8665.575195  -64992.593750  -58753.414062  10270.126953  -48483.289062  305.101929  1564.808472   47.729778  898.999512  -43826.835938  -2241.538818
 1059.000000  8726.791016  -65362.492188  -59058.593750  10739.061523  -48319.531250  319.032867  1472.868164   47.707371  899.421753  -43665.265625  1132.777710
 1060.000000  8775.986328  -65030.601562  -58666.335938  10331.671875  -48334.664062  306.930237  1673.156860   47.720863  899.167419  -43679.082031  2786.626465
 1061.000000  8786.623047  -65551.335938  -59189.625000  10696.039062  -48493.585938  317.754791  1469.941040   47.798645  897.704224  -43830.414062  889.928650
 1062.000000  8382.063477  -64711.136719  -58745.281250  10339.151367  -48406.128906  307.152466  1229.430664   47.669327  900.139526  -43755.574219  322.634827
 1063.000000  8728.110352  -64978.839844  -58674.679688  10249.849609  -48424.828125  304.499542  1731.421021   47.567451  902.067383  -43784.210938  1294.156006
 1064.000000  8647.745117  -65111.757812  -58894.460938  10417.915039  -48476.546875  309.492371  1520.341797   47.713203  899.311768  -43821.710938  2888.179199
 1065.000000  8534.679688  -65048.496094  -58943.289062  10497.663086  -48445.625000  311.861511  1359.701660   47.715866  899.261597  -43790.531250  -414.515564
 1066.000000  8797.487305  -65386.078125  -59012.203125  10491.960938  -48520.242188  311.692108  1653.991577   47.773422  898.178223  -43859.531250  -1011.369812
 1067.000000  8800.514648  -65403.230469  -59016.203125  10582.226562  -48433.976562  314.373688  1638.846680   47.769596  898.250122  -43773.640625  -495.155792
 1068.000000  8551.263672  -65039.695312  -58907.609375  10370.724609  -48536.882812  308.090454  1341.956177   47.872150  896.325867  -43866.542969  -1442.083008
 1069.000000  8776.828125  -65270.675781  -58922.703125  10584.316406  -48338.386719  314.435760  1548.008789   47.849674  896.746887  -43670.238281  299.009918
 1070.000000  8775.286133  -65063.062500  -58704.226562  10339.023438  -48365.203125  307.148712  1739.485962   47.693863  899.676453  -43712.253906  -575.023560
 1071.000000  8903.521484  -65387.933594  -58904.203125  10310.338867  -48593.863281  306.296539  1743.443726   47.649235  900.519104  -43945.269531  1206.985229
 1072.000000  8799.850586  -65347.976562  -58976.546875  10436.813477  -48539.734375  310.053802  1618.652710   47.720062  899.182556  -43884.230469  494.847778
 1073.000000  8642.901367  -65075.027344  -58854.710938  10414.382812  -48440.328125  309.387421  1485.243774   47.796150  897.751099  -43777.402344  1719.848877
 1074.000000  8847.463867  -65330.605469  -58902.492188  10530.398438  -48372.093750  312.833984  1672.569702   47.688133  899.784546  -43719.703125  1637.894775
 1075.000000  8783.118164  -65211.566406  -58848.242188  10471.943359  -48376.296875  311.097412  1653.410522   47.757629  898.475220  -43717.128906  -207.625381
 1076.000000  8678.070312  -65339.820312  -59082.390625  10624.470703  -48457.921875  315.628662  1459.738281   47.644794  900.603027  -43809.761719  -655.747070
 1077.000000  8542.993164  -65180.140625  -59064.734375  10646.634766  -48418.101562  316.287109  1349.482544   47.701492  899.532593  -43764.410156  357.192413
 1078.000000  8792.794922  -65344.929688  -58980.164062  10449.635742  -48530.527344  310.434723  1542.234375   47.827938  897.154419  -43864.500000  1165.630493
 1079.000000  8906.091797  -65276.210938  -58784.687500  10446.501953  -48338.187500  310.341614  1798.882690   47.657299  900.366699  -43688.804688  728.502197
 1080.000000  8635.569336  -64999.742188  -58785.390625  10408.875000  -48376.515625  309.223816  1567.121704   47.632744  900.830872  -43729.531250  -195.350311
 1081.000000  8519.343750  -64881.757812  -58782.195312  10424.007812  -48358.187500  309.673370  1380.745117   47.838985  896.947266  -43691.082031  2553.904785
 1082.000000  8602.647461  -64980.070312  -58796.039062  10407.832031  -48388.207031  309.192841  1529.718750   47.616394  901.140198  -43742.816406  786.170349
 1083.000000  8667.638672  -65264.984375  -59012.250000  10542.095703  -48470.156250  313.181488  1475.728027   47.708923  899.392456  -43815.738281  -512.267151
 1084.000000  8679.362305  -65165.347656  -58911.851562  10429.177734  -48482.671875  309.826965  1485.476440   47.736393  898.874939  -43825.574219  1867.438232
 1085.000000  8652.520508  -65160.066406  -58919.015625  10554.801758  -48364.214844  313.558960  1444.893921   47.733337  898.932434  -43707.414062  1827.154907
 1086.000000  8836.220703  -65188.125000  -58775.687500  10251.172852  -48524.515625  304.538849  1745.539551   47.709846  899.375061  -43870.007812  -1350.583252
 1087.000000  8745.052734  -65324.855469  -59000.382812  10568.504883  -48431.878906  313.966034  1618.404297   47.827438  897.163818  -43765.898438  2382.276855
 1088.000000  8652.107422  -65013.949219  -58784.023438  10295.188477  -48488.835938  305.846436  1447.401489   47.808811  897.513367  -43824.671875  -490.239227
 1089.000000  8907.576172  -65153.484375  -58671.234375  10245.255859  -48425.976562  304.363068  1876.798462   47.721054  899.163818  -43770.375000  -1172.682739
 1090.000000  8800.604492  -65213.597656  -58834.585938  10252.140625  -48582.445312  304.567596  1698.120239   47.603390  901.386353  -43938.324219  237.806976
 1091.000000  8887.752930  -65236.472656  -58766.742188  10399.750000  -48366.992188  308.952728  1695.183105   47.858490  896.581726  -43697.984375  871.332397
 1092.000000  8545.387695  -64931.898438  -58813.968750  10355.388672  -48458.578125  307.634857  1402.842407   47.696121  899.633850  -43805.410156  2716.817871
 1093.000000  8696.319336  -65031.769531  -58763.648438  10533.195312  -48230.453125  312.917084  1686.925415   47.716969  899.240845  -43575.250000  205.282684
 1094.000000  8615.738281  -64868.914062  -58675.781250  10404.207031  -48271.574219  309.085144  1574.745605   47.645164  900.596008  -43623.378906  842.430847
 1095.000000  8892.807617  -65282.433594  -58800.367188  10489.746094  -48310.621094  311.626312  1775.428101   47.691387  899.723206  -43657.914062  410.412292
 1096.000000  8677.990234  -65221.625000  -58964.109375  10517.548828  -48446.562500  312.452271  1462.804810   47.819778  897.307495  -43781.332031  179.697418
 1097.000000  8723.185547  -65125.503906  -58816.125000  10520.662109  -48295.460938  312.544739  1572.981934   47.686180  899.821411  -43643.261719  198.146591
 1098.000000  9072.074219  -65286.628906  -58639.515625  10267.386719  -48372.128906  305.020508  2105.714600   47.593555  901.572632  -43728.968750   59.356407
 1099.000000  8594.376953  -65068.312500  -58896.570312  10535.166016  -48361.406250  312.975616  1439.233032   47.700031  899.560120  -43707.855469  1391.995361
 1100.000000  8614.625000  -65164.339844  -58964.867188  10438.448242  -48526.417969  310.102356  1521.516479   47.627895  900.922607  -43879.906250  1520.694092
 1101.000000  8979.083984  -65308.683594  -58753.101562  10083.284180  -48669.816406  299.551239  1997.467407   47.588642  901.665710  -44027.132812  1377.837402
 1102.000000  8623.721680  -64851.500000  -58653.875000  10171.893555  -48481.980469  302.183624  1687.623535   47.485722  903.619995  -43849.339844  120.843475
 1103.000000  8687.457031  -65203.910156  -58935.757812  10556.210938  -48379.546875  313.600830  1559.916626   47.751671  898.587341  -43720.960938  -1474.581421
 1104.000000  8673.879883  -64884.527344  -58636.765625  10124.494141  -48512.273438  300.775513  1617.624390   47.751766  898.585510  -43853.675781  618.863525
 1105.000000  8864.424805  -65476.718750  -59033.093750  10483.746094  -48549.347656  311.448059  1618.704468   47.742416  898.761536  -43891.664062  1053.810425
 1106.000000  8927.813477  -65709.273438  -59212.820312  10670.936523  -48541.882812  317.009064  1697.567017   47.722851  899.130005  -43886.109375  -16.531097
 1107.000000  8717.503906  -65212.390625  -58914.179688  10489.253906  -48424.925781  311.611694  1549.390259   47.630280  900.877502  -43778.179688  -1777.708496
 1108.000000  8605.984375  -65196.062500  -59016.882812  10520.959961  -48495.921875  312.553589  1356.863403   47.813595  897.423584  -43831.292969  562.750488
 1109.000000  9106.392578  -65551.062500  -58860.617188  10337.296875  -48523.320312  307.097382  1893.186890   47.767448  898.290527  -43863.195312  1195.797974
 1110.000000  8682.803711  -65205.468750  -58947.429688  10407.675781  -48539.753906  309.188141  1518.764648   47.832577  897.067444  -43873.273438  285.811066
 1111.000000  8705.977539  -65393.234375  -59108.156250  10611.189453  -48496.968750  315.234100  1476.852173   47.786457  897.933228  -43834.988281  987.253235
 1112.000000  8999.664062  -65444.000000  -58879.046875  10553.435547  -48325.609375  313.518372  1866.625854   47.770142  898.239868  -43665.218750  2167.404541
 1113.000000  8611.721680  -65220.015625  -59028.828125  10706.289062  -48322.539062  318.059296  1348.105347   47.966015  894.571838  -43643.039062  -157.494217
 1114.000000  8703.751953  -65243.679688  -58959.554688  10515.464844  -48444.089844  312.390350  1464.988403   47.785568  897.949890  -43782.195312  2760.876953
 1115.000000  8775.724609  -65261.164062  -58912.312500  10449.064453  -48463.250000  310.417755  1622.278687   47.736923  898.864929  -43806.101562  2097.192139
 1116.000000  8887.367188  -65331.968750  -58874.437500  10390.889648  -48483.546875  308.689514  1736.305542   47.797493  897.725891  -43820.488281  1889.650635
 1117.000000  8747.580078  -65228.078125  -58906.296875  10404.654297  -48501.640625  309.098419  1624.572266   47.651329  900.479553  -43852.843750  -662.155640
 1118.000000  8721.395508  -65448.300781  -59153.570312  10780.529297  -48373.039062  320.264801  1494.204102   47.683083  899.879883  -43721.144531  -3022.400146
 1119.000000  8740.521484  -65330.570312  -59011.351562  10435.573242  -48575.777344  310.016968  1606.843384   47.697147  899.614502  -43922.507812  3619.069092
 1120.000000  8808.283203  -65347.304688  -58965.398438  10436.441406  -48528.957031  310.042755  1592.691284   47.767017  898.298645  -43868.871094  287.769226
 1121.000000  9153.853516  -65319.777344  -58578.304688  10150.529297  -48427.773438  301.548950  2122.867920   47.832802  897.063171  -43761.269531  779.554016
 1122.000000  8756.037109  -65071.558594  -58732.218750  10216.591797  -48515.625000  303.511505  1588.197876   47.751141  898.597290  -43857.089844  3981.054688
 1123.000000  8687.605469  -65247.105469  -58981.304688  10546.380859  -48434.921875  313.308807  1517.389038   47.695404  899.647400  -43781.824219  -380.233093
 1124.000000  8744.722656  -65382.929688  -59044.750000  10563.740234  -48481.007812  313.824493  1526.236938   47.818260  897.335999  -43815.925781  -623.402771
 1125.000000  8679.570312  -65135.406250  -58885.437500  10437.538086  -48447.898438  310.075317  1514.033813   47.714401  899.289185  -43792.945312  -582.565125
 1126.000000  8881.515625  -65212.894531  -58761.109375  10372.606445  -48388.503906  308.146362  1793.492798   47.806664  897.553650  -43724.550781  1316.146362
 1127.000000  8940.620117  -65369.464844  -58848.882812  10364.351562  -48484.531250  307.901123  1816.121216   47.713928  899.298157  -43829.625000  179.187515
 1128.000000  9020.589844  -65410.492188  -58817.359375  10333.451172  -48483.906250  306.983154  1889.644165   47.715633  899.265991  -43828.835938  -2034.555542
 1129.000000  8902.994141  -65223.144531  -58737.945312  10175.181641  -48562.765625  302.281311  1823.702637   47.752605  898.569763  -43904.085938  -1249.067749
 1130.000000  8834.001953  -65256.402344  -58852.492188  10352.921875  -48499.570312  307.561584  1774.242310   47.635536  900.778076  -43852.312500  -573.870422
 1131.000000  8735.645508  -65100.136719  -58788.718750  10345.306641  -48443.414062  307.335327  1569.714844   47.877865  896.218872  -43772.515625  994.956726
 1132.000000  8606.792969  -64970.292969  -58784.835938  10367.342773  -48417.492188  307.989990  1488.820801   47.667839  900.167664  -43767.082031  1013.728210
 1133.000000  9066.058594  -65394.445312  -58755.070312  10261.238281  -48493.832031  304.837860  2006.678711   47.713280  899.310364  -43838.988281  3081.350830
 1134.000000  8777.243164  -65364.039062  -59009.757812  10490.070312  -48519.687500  311.635925  1520.009277   47.751240  898.595459  -43861.140625  2199.142090
 1135.000000  8819.454102  -65250.816406  -58855.171875  10314.214844  -48540.957031  306.411682  1725.974976   47.708218  899.405762  -43886.609375  2581.144775
 1136.000000  8721.345703  -65241.703125  -58944.414062  10455.871094  -48488.542969  310.619965  1531.809937   47.766407  898.310120  -43828.519531  -1274.143066
 1137.000000  8775.560547  -65427.406250  -59081.593750  10652.547852  -48429.046875  316.462769  1517.927124   47.799202  897.693787  -43765.820312  2063.795654
 1138.000000  8788.250000  -65166.539062  -58791.468750  10282.767578  -48508.703125  305.477448  1665.088379   47.796997  897.735168  -43845.695312  516.371643
 1139.000000  8857.638672  -65236.042969  -58802.023438  10353.697266  -48448.328125  307.584595  1705.632446   47.716370  899.252136  -43793.183594  -169.861221
 1140.000000  8764.377930  -65159.109375  -58810.476562  10305.394531  -48505.082031  306.149628  1615.113281   47.701546  899.531555  -43851.382812  -906.727783
 1141.000000  8826.304688  -65149.097656  -58746.125000  10373.644531  -48372.480469  308.177185  1676.569702   47.728611  899.021484  -43716.140625  -1804.636475
 1142.000000  8879.061523  -65434.972656  -58983.359375  10563.064453  -48420.296875  313.804413  1720.789673   47.598186  901.484924  -43776.683594  956.093567
 1143.000000  8822.644531  -65217.566406  -58818.375000  10390.706055  -48427.667969  308.684052  1654.697876   47.755821  898.509216  -43768.675781  -1077.503540
 1144.000000  8740.497070  -65107.460938  -58783.921875  10348.456055  -48435.464844  307.428894  1577.694458   47.735432  898.893005  -43778.460938  1602.695557
 1145.000000  8880.534180  -65198.187500  -58740.421875  10377.046875  -48363.375000  308.278259  1787.300171   47.791908  897.830811  -43700.863281  1577.712280
 1146.000000  8799.348633  -65358.460938  -58979.117188  10504.395508  -48474.722656  312.061493  1585.421875   47.724583  899.097351  -43818.777344  -562.186768
 1147.000000  8778.485352  -65342.058594  -58990.218750  10482.064453  -48508.156250  311.398102  1539.117065   47.883064  896.121582  -43836.750000  1555.395508
 1148.000000  8781.822266  -65358.734375  -59001.796875  10503.011719  -48498.785156  312.020386  1580.121094   47.725101  899.087585  -43842.789062  -1309.459717
 1149.000000  8570.596680  -64888.921875  -58736.484375  10238.872070  -48497.613281  304.173401  1392.772461   47.804825  897.588196  -43833.839844  2856.781250
 1150.000000  8829.731445  -65224.871094  -58832.601562  10360.602539  -48472.000000  307.789734  1651.457520   47.842613  896.879211  -43804.539062  2257.069336
 1151.000000  8755.165039  -65417.179688  -59085.828125  10527.773438  -48558.054688  312.756012  1474.611328   47.799267  897.692566  -43894.824219  154.266663
 1152.000000  8727.500000  -65241.210938  -58935.500000  10446.123047  -48489.375000  310.330353  1590.782837   47.643063  900.635742  -43841.382812  1268.374512
 1153.000000  8954.916992  -65503.968750  -58973.796875  10423.794922  -48550.000000  309.667053  1764.581421   47.794888  897.774841  -43887.195312  -616.062134
 1154.000000  8912.812500  -65378.789062  -58887.164062  10381.833984  -48505.328125  308.420471  1728.007690   47.881573  896.149475  -43834.066406  -1142.986450
 1155.000000  8714.065430  -65370.734375  -59084.085938  10546.350586  -48537.734375  313.307892  1445.227905   47.878632  896.204529  -43866.761719   45.953075
 1156.000000  8830.648438  -65370.902344  -58958.343750  10514.941406  -48443.402344  312.374786  1642.974121   47.711632  899.341431  -43788.722656  280.123352
 1157.000000  8916.474609  -65263.382812  -58779.023438  10512.066406  -48266.957031  312.289398  1823.643921   47.682606  899.888855  -43615.109375  1570.761963
 1158.000000  8407.148438  -64816.843750  -58827.210938  10440.065430  -48387.144531  310.150391  1240.355957   47.793144  897.807556  -43724.511719  3404.025879
 1159.000000  8892.462891  -65136.109375  -58657.273438  10221.283203  -48435.992188  303.650879  1837.967773   47.643856  900.620789  -43787.921875  1315.682495
 1160.000000  8987.222656  -65558.515625  -58999.414062  10468.836914  -48530.578125  311.005127  1776.127930   47.792194  897.825378  -43868.039062  -181.515015
 1161.000000  8873.671875  -65341.421875  -58901.875000  10431.017578  -48470.859375  309.881622  1764.566284   47.657532  900.362305  -43821.457031  662.557434
 1162.000000  8952.390625  -65574.203125  -59048.765625  10515.052734  -48533.710938  312.378113  1753.720825   47.673901  900.053162  -43882.710938   89.402496
 1163.000000  8743.820312  -65306.878906  -58980.328125  10425.379883  -48554.949219  309.714142  1570.085449   47.738255  898.839844  -43897.671875  2748.790771
 1164.000000  8752.236328  -65136.328125  -58806.593750  10226.740234  -48579.851562  303.812988  1625.875977   47.653564  900.437317  -43930.835938  1102.267090
 1165.000000  8476.975586  -64988.710938  -58933.195312  10459.675781  -48473.519531  310.732971  1241.458984   47.724987  899.089722  -43817.535156  1641.793701
 1166.000000  8957.390625  -65454.105469  -58913.531250  10464.784180  -48448.746094  310.884735  1845.039062   47.713749  899.301514  -43793.859375  2787.817627
 1167.000000  8597.550781  -64899.789062  -58718.976562  10334.939453  -48384.039062  307.027344  1514.165039   47.778835  898.076416  -43722.800781  795.179504
 1168.000000  8804.338867  -65355.769531  -58977.992188  10422.173828  -48555.820312  309.618896  1616.620117   47.809158  897.506836  -43891.625000  1223.544678
 1169.000000  8724.027344  -65122.816406  -58823.437500  10407.034180  -48416.402344  309.169128  1551.507324   47.789639  897.873413  -43754.109375  -2025.423584
 1170.000000  8623.101562  -65205.808594  -59011.820312  10439.427734  -48572.390625  310.131470  1410.437500   47.716969  899.240845  -43917.187500  -878.901062
 1171.000000  8847.282227  -65345.468750  -58911.843750  10429.190430  -48482.652344  309.827332  1747.434204   47.775417  898.140686  -43821.750000  -673.438416
 1172.000000  8727.314453  -65214.863281  -58919.539062  10416.942383  -48502.597656  309.463470  1567.369507   47.747971  898.656982  -43844.371094  228.325928
 1173.000000  8835.158203  -65423.093750  -59016.281250  10562.828125  -48453.453125  313.797394  1641.014526   47.719105  899.200562  -43798.042969  1007.877747
 1174.000000  8930.511719  -65443.332031  -58941.226562  10452.125000  -48489.101562  310.508667  1748.152954   47.744404  898.724121  -43831.222656  -973.133118
 1175.000000  8926.498047  -65522.335938  -59021.867188  10595.769531  -48426.097656  314.776031  1735.406372   47.771397  898.216309  -43765.585938  169.253693
 1176.000000  8608.728516  -65206.175781  -59014.335938  10625.639648  -48388.695312  315.663391  1431.650391   47.754921  898.526184  -43729.789062  -1112.525146
 1177.000000  8797.826172  -65424.656250  -59048.523438  10509.441406  -48539.082031  312.211395  1463.295532   47.887913  896.030823  -43867.203125  3614.833496
 1178.000000  8749.059570  -65366.789062  -59045.078125  10590.280273  -48454.796875  314.612946  1497.682495   47.763817  898.358826  -43795.023438  -273.732483
 1179.000000  8755.497070  -65108.187500  -58768.390625  10400.504883  -48367.886719  308.975159  1668.404175   47.836781  896.988586  -43700.996094  -265.824097
 1180.000000  8783.450195  -65270.042969  -58914.742188  10494.755859  -48419.984375  311.775146  1743.498901   47.521343  902.942627  -43783.867188  3115.939453
 1181.000000  8924.875977  -65549.218750  -59045.414062  10481.109375  -48564.304688  311.369720  1684.382935   47.737080  898.862000  -43907.140625  -920.646240
 1182.000000  8767.380859  -65093.476562  -58753.007812  10309.687500  -48443.320312  306.277191  1774.283813   47.626770  900.943848  -43796.917969   -4.583652
 1183.000000  8885.412109  -65397.757812  -58926.828125  10447.978516  -48478.851562  310.385498  1649.697144   47.819176  897.318848  -43813.679688  -2151.478271
 1184.000000  8547.459961  -65101.683594  -58989.023438  10576.971680  -48412.050781  314.217590  1386.487183   47.712734  899.320618  -43757.261719  -1765.486206
 1185.000000  8701.282227  -65165.359375  -58890.898438  10416.181641  -48474.718750  309.440887  1636.957031   47.612164  901.220276  -43829.742188  2469.636230
 1186.000000  8876.974609  -65204.167969  -58748.578125  10337.387695  -48411.191406  307.100098  1798.623901   47.699776  899.564941  -43757.667969  1349.095093
 1187.000000  9038.979492  -65348.652344  -58737.500000  10198.833984  -48538.664062  302.983978  1980.695801   47.612045  901.222473  -43893.699219  1715.815918
 1188.000000  8949.642578  -65455.285156  -58935.101562  10361.273438  -48573.828125  307.809662  1909.800171   47.497570  903.394531  -43940.031250  162.211395
 1189.000000  8756.292969  -65316.515625  -58980.734375  10424.771484  -48555.960938  309.696075  1580.570679   47.803391  897.615112  -43892.328125  1305.919678
 1190.000000  8801.598633  -65256.425781  -58867.484375  10362.378906  -48505.105469  307.842529  1598.512817   47.833385  897.052246  -43838.546875  703.410278
 1191.000000  8557.625000  -64974.964844  -58834.976562  10474.721680  -48360.253906  311.179962  1388.053345   47.800522  897.669006  -43696.902344  2708.354492
 1192.000000  8716.234375  -65190.515625  -58904.367188  10479.940430  -48424.425781  311.334991  1531.319702   47.846073  896.814392  -43756.628906  1983.370605
 1193.000000  8723.513672  -65204.578125  -58908.109375  10431.017578  -48477.093750  309.881622  1542.135132   47.743954  898.732544  -43819.257812  1593.987183
 1194.000000  8646.308594  -65179.398438  -58954.140625  10558.543945  -48395.597656  313.670135  1388.349976   47.738106  898.842651  -43738.332031  -405.034882
 1195.000000  8638.078125  -65118.218750  -58902.984375  10401.909180  -48501.074219  309.016876  1417.759399   47.848694  896.765259  -43833.023438  -262.116028
 1196.000000  9057.165039  -65382.605469  -58741.843750  10310.841797  -48431.000000  306.311462  1922.432983   47.658875  900.336975  -43781.464844  1374.951172
 1197.000000  8659.803711  -65154.406250  -58917.226562  10463.864258  -48453.363281  310.857422  1419.120605   47.675682  900.019531  -43802.187500  -667.328552
 1198.000000  8560.507812  -64937.796875  -58800.101562  10343.310547  -48456.789062  307.276031  1508.170044   47.627987  900.920837  -43810.269531  -519.950867
 1199.000000  8851.646484  -65392.507812  -58965.734375  10473.105469  -48492.628906  311.131958  1655.849243   47.856865  896.612122  -43823.777344  2582.343262
 1200.000000  8823.610352  -65197.082031  -58790.968750  10313.496094  -48477.472656  306.390320  1650.697388   47.850918  896.723572  -43809.203125  1185.154175
 1201.000000  8968.693359  -65717.703125  -59173.414062  10594.752930  -48578.660156  314.745819  1693.473633   47.739773  898.811279  -43921.234375  2634.938232
 1202.000000  8699.138672  -65000.398438  -58719.156250  10298.725586  -48420.429688  305.951538  1608.591919   47.834404  897.033142  -43753.769531  2948.909180
 1203.000000  8650.889648  -65267.117188  -59019.195312  10466.898438  -48552.296875  310.947540  1353.707642   47.913486  895.552551  -43877.921875  960.874878
 1204.000000  8928.000000  -65348.765625  -58845.914062  10309.431641  -48536.484375  306.269562  1739.282593   47.792267  897.824036  -43873.937500  1153.286011
 1205.000000  8963.238281  -65499.941406  -58956.601562  10389.398438  -48567.203125  308.645203  1772.013672   47.761341  898.405396  -43907.671875  315.916290
 1206.000000  8870.301758  -65483.164062  -59047.398438  10480.666016  -48566.734375  311.356598  1607.339233   47.899742  895.809570  -43893.703125  360.099121
 1207.000000  8799.952148  -65267.550781  -58881.593750  10461.320312  -48420.273438  310.781830  1595.238403   47.850533  896.730774  -43752.042969  -2180.162842
 1208.000000  8745.054688  -65524.253906  -59199.289062  10637.545898  -48561.742188  316.017090  1482.447144   47.750134  898.616272  -43903.304688  -196.876450
 1209.000000  8807.486328  -65408.121094  -59032.523438  10534.568359  -48497.953125  312.957886  1710.058105   47.658527  900.343506  -43848.453125  248.338303
 1210.000000  8841.804688  -65625.234375  -59205.156250  10695.416992  -48509.738281  317.736328  1581.585449   47.746643  898.681946  -43851.640625  2002.563110
 1211.000000  9046.363281  -65426.089844  -58802.359375  10227.595703  -48574.765625  303.838409  2013.178589   47.592438  901.593811  -43931.710938  3366.915527
 1212.000000  8597.288086  -65642.015625  -59470.867188  10742.053711  -48728.812500  319.121796  1241.975464   47.759445  898.441040  -44069.464844  -130.334290
 1213.000000  8920.125977  -65367.257812  -58864.132812  10352.360352  -48511.773438  307.544891  1791.737305   47.731384  898.969238  -43855.164062  2084.426514
 1214.000000  8675.897461  -65208.386719  -58949.914062  10533.288086  -48416.625000  312.919830  1397.060547   47.885006  896.085205  -43745.031250  -280.537170
 1215.000000  8779.154297  -65091.964844  -58740.265625  10234.873047  -48505.390625  304.054596  1729.725098   47.664059  900.239014  -43855.351562  2263.539062
 1216.000000  8815.368164  -65312.167969  -58924.101562  10338.724609  -48585.375000  307.139801  1700.443359   47.785534  897.950562  -43923.484375  3676.645264
 1217.000000  8619.695312  -65235.160156  -59050.609375  10490.663086  -48559.945312  311.653534  1372.396484   47.640179  900.690308  -43912.234375  1662.343140
 1218.000000  8989.917969  -65645.578125  -59087.968750  10554.084961  -48533.882812  313.537659  1691.584351   47.854229  896.661560  -43865.289062  -880.230042
 1219.000000  8855.044922  -65459.789062  -59024.085938  10506.447266  -48517.640625  312.122467  1580.905396   47.853340  896.678162  -43849.132812  -1667.167725
 1220.000000  9058.855469  -65473.027344  -58843.914062  10310.495117  -48533.417969  306.301178  1872.205078   47.745590  898.701782  -43875.421875  1560.938843
 1221.000000  8687.122070  -65213.375000  -58940.750000  10420.814453  -48519.937500  309.578491  1442.941284   47.863396  896.489807  -43850.449219  -931.296814
 1222.000000  8649.905273  -65159.359375  -58940.476562  10467.000977  -48473.476562  310.950592  1469.112305   47.698292  899.592957  -43820.097656  2041.094727
 1223.000000  8591.444336  -65191.578125  -59022.109375  10670.326172  -48351.781250  316.990936  1350.073364   47.773174  898.182861  -43691.097656  4189.165039
 1224.000000  8610.619141  -64952.406250  -58763.187500  10377.503906  -48385.683594  308.291840  1578.757202   47.647015  900.561096  -43737.304688  3030.281738
 1225.000000  8795.007812  -64965.042969  -58593.554688  10325.328125  -48268.226562  306.741821  1748.305298   47.782295  898.011414  -43606.652344  816.276550
 1226.000000  8936.396484  -65305.773438  -58798.367188  10317.529297  -48480.835938  306.510132  1889.086548   47.754429  898.535461  -43821.980469  -614.186279
 1227.000000  8871.976562  -65414.546875  -58964.070312  10491.320312  -48472.750000  311.673065  1683.149048   47.667629  900.171631  -43822.359375   30.917843
 1228.000000  8885.496094  -65647.437500  -59180.640625  10754.005859  -48426.632812  319.476868  1648.624634   47.721947  899.147034  -43770.945312  664.460876
 1229.000000  8757.886719  -65244.105469  -58906.406250  10407.483398  -48498.921875  309.182465  1624.951660   47.731293  898.970947  -43842.320312  2069.839600
 1230.000000  8905.843750  -65237.031250  -58750.820312  10287.849609  -48462.968750  305.628418  1897.822632   47.671722  900.094299  -43812.179688  -2354.237549
 1231.000000  8490.869141  -64912.203125  -58851.835938  10400.601562  -48451.234375  308.978027  1288.139771   47.801670  897.647461  -43787.769531  424.999451
 1232.000000  8613.742188  -64933.828125  -58746.640625  10441.582031  -48305.058594  310.195465  1461.979004   47.740025  898.806519  -43647.609375  2373.411621
 1233.000000  8739.058594  -65044.718750  -58731.210938  10199.093750  -48532.117188  302.991699  1665.578491   47.674522  900.041443  -43881.054688  -136.989807
 1234.000000  8771.743164  -65294.140625  -58936.406250  10496.011719  -48440.394531  311.812439  1570.430176   47.787067  897.921753  -43778.355469  1421.864380
 1235.000000  8762.872070  -65268.992188  -58922.000000  10492.447266  -48429.554688  311.706543  1703.874023   47.709095  899.389221  -43775.121094  1427.959106
 1236.000000  8797.459961  -65145.277344  -58772.820312  10224.024414  -48548.796875  303.732330  1712.341431   47.660957  900.297607  -43899.058594  1606.513550
 1237.000000  9003.161133  -65477.226562  -58898.312500  10429.608398  -48468.703125  309.839752  1836.751587   47.691425  899.722473  -43815.992188  519.008057
 1238.000000  8819.746094  -65114.511719  -58711.359375  10226.201172  -48485.156250  303.796997  1679.182251   47.756821  898.490417  -43826.066406  182.053940
 1239.000000  8722.326172  -65211.375000  -58914.570312  10439.838867  -48474.730469  310.143677  1529.160767   47.766068  898.316467  -43814.738281  713.239197
 1240.000000  8631.710938  -65052.367188  -58839.546875  10439.111328  -48400.437500  310.122070  1462.349976   47.687954  899.787964  -43748.066406  334.836121
 1241.000000  8625.783203  -65001.539062  -58800.007812  10259.521484  -48540.484375  304.786865  1444.172485   47.638329  900.725281  -43892.953125  -1569.051636
 1242.000000  8862.878906  -65240.714844  -58788.375000  10343.379883  -48444.996094  307.278107  1711.844116   47.839081  896.945435  -43777.882812  1796.097046
 1243.000000  8603.113281  -65211.210938  -59030.882812  10478.054688  -48552.828125  311.278992  1394.066772   47.690739  899.735413  -43900.183594  -652.569580
 1244.000000  8753.879883  -65036.851562  -58712.523438  10251.936523  -48460.585938  304.561523  1664.437378   47.721542  899.154663  -43804.937500  264.820129
 1245.000000  8859.987305  -65538.390625  -59104.226562  10525.221680  -48579.003906  312.680206  1609.115234   47.790413  897.858887  -43916.636719  -262.800751
 1246.000000  8695.278320  -65118.406250  -58849.656250  10294.632812  -48555.023438  305.829926  1522.844849   47.749928  898.620117  -43896.605469  -982.953003
 1247.000000  8805.702148  -65565.734375  -59194.273438  10689.316406  -48504.957031  317.555084  1495.289062   47.765190  898.333008  -43845.050781  1806.468750
 1248.000000  8850.751953  -65631.609375  -59205.812500  10590.929688  -48614.882812  314.632233  1532.725586   47.701744  899.527832  -43961.164062  1130.268555
 1249.000000  8820.810547  -65433.945312  -59035.375000  10490.756836  -48544.617188  311.656342  1554.021484   47.757706  898.473755  -43885.441406  110.887833
 1250.000000  8691.235352  -65496.355469  -59227.210938  10672.556641  -48554.656250  317.057190  1465.960327   47.575386  901.916931  -43913.265625  -88.398285
 1251.000000  8815.959961  -65421.429688  -59040.453125  10542.194336  -48498.257812  313.184418  1606.006226   47.683159  899.878418  -43846.355469  -64.015831
 1252.000000  8786.994141  -65335.531250  -58972.953125  10410.749023  -48562.203125  309.279480  1630.724731   47.696308  899.630371  -43909.015625  1229.679321
 1253.000000  8892.789062  -65550.750000  -59077.968750  10501.009766  -48576.960938  311.960907  1680.914185   47.687626  899.794128  -43924.621094  -2008.248901
 1254.000000  8595.128906  -65091.335938  -58906.445312  10416.761719  -48489.683594  309.458099  1432.701782   47.646507  900.570679  -43841.355469  712.673706
 1255.000000  8804.085938  -65135.179688  -58750.523438  10400.517578  -48350.007812  308.975525  1682.470581   47.784611  897.967896  -43688.207031  429.341339
 1256.000000  8922.802734  -65502.257812  -59008.140625  10469.265625  -48538.875000  311.017883  1691.599609   47.704456  899.476685  -43884.894531  1025.831787
 1257.000000  9000.898438  -65370.898438  -58798.695312  10264.664062  -48534.031250  304.939636  1892.346069   47.676765  899.999084  -43882.750000  740.345337
 1258.000000  8901.065430  -65414.765625  -58937.351562  10438.910156  -48498.441406  310.116089  1788.259766   47.647118  900.559143  -43850.054688  1276.528442
 1259.000000  8934.745117  -65333.718750  -58828.906250  10350.184570  -48478.722656  307.480286  1760.031250   47.663441  900.250732  -43828.742188  2389.596680
 1260.000000  8819.986328  -65119.292969  -58710.578125  10419.185547  -48291.390625  309.530121  1720.916382   47.670265  900.121826  -43640.746094  795.846619
 1261.000000  8852.170898  -65144.023438  -58702.343750  10279.765625  -48422.578125  305.388275  1756.616821   47.559727  902.213867  -43782.714844  1033.955078
 1262.000000  8711.182617  -65182.742188  -58896.265625  10378.075195  -48518.191406  308.308807  1503.997192   47.818008  897.340698  -43853.132812  -178.628738
 1263.000000  8668.556641  -64926.332031  -58673.750000  10199.845703  -48473.906250  303.014038  1669.869507   47.560715  902.195129  -43833.949219  1553.407593
 1264.000000  8912.863281  -65383.250000  -58894.671875  10275.316406  -48619.355469  305.256104  1732.297241   47.808434  897.520447  -43955.230469  310.465210
 1265.000000  8919.675781  -65452.113281  -58947.734375  10426.458984  -48521.273438  309.746185  1756.702759   47.789696  897.872375  -43858.976562  -479.782806
 1266.000000  9057.519531  -65526.160156  -58890.500000  10393.666016  -48496.835938  308.771973  1883.040894   47.750935  898.601196  -43838.320312  1147.068237
 1267.000000  8556.677734  -65162.968750  -59037.062500  10669.488281  -48367.574219  316.966034  1361.196655   47.727009  899.051636  -43711.390625  552.358826
 1268.000000  9008.648438  -65487.214844  -58899.039062  10380.943359  -48518.093750  308.394012  1840.098999   47.792606  897.817688  -43855.511719  -669.178284
 1269.000000  9052.257812  -65549.960938  -58916.687500  10415.351562  -48501.335938  309.416199  1818.440430   47.939507  895.066528  -43824.421875  -149.420624
 1270.000000  8834.272461  -65296.609375  -58894.828125  10425.014648  -48469.812500  309.703278  1677.523071   47.797722  897.721558  -43806.734375  257.797516
 1271.000000  8776.486328  -65060.171875  -58702.734375  10277.857422  -48424.875000  305.331573  1668.557983   47.873611  896.298523  -43754.390625  1659.353760
 1272.000000  8755.875000  -65291.656250  -58952.023438  10528.125977  -48423.898438  312.766479  1556.790405   47.753845  898.546387  -43765.097656  3257.852295
 1273.000000  8634.937500  -65045.828125  -58844.843750  10386.594727  -48458.250000  308.561920  1523.539673   47.680618  899.926392  -43806.593750  -1251.793701
 1274.000000  8894.136719  -65486.816406  -59014.648438  10490.024414  -48524.625000  311.634583  1651.398560   47.757263  898.482117  -43865.492188  -636.329346
 1275.000000  9013.175781  -65459.429688  -58864.257812  10395.829102  -48468.429688  308.836243  1805.035767   47.733746  898.924744  -43811.589844  1352.589722
 1276.000000  8726.583008  -65120.492188  -58818.953125  10402.925781  -48416.027344  309.047058  1634.355835   47.666821  900.186890  -43765.718750  -916.285278
 1277.000000  8902.320312  -65497.289062  -59021.820312  10514.983398  -48506.835938  312.376038  1789.215210   47.636314  900.763367  -43859.503906  5331.976074
 1278.000000  8653.242188  -65328.335938  -59106.609375  10655.768555  -48450.839844  316.558441  1446.083984   47.653896  900.431030  -43801.789062  474.633636
 1279.000000  8861.876953  -64981.898438  -58539.257812  10250.591797  -48288.664062  304.521576  1801.589966   47.751472  898.591064  -43630.097656  2995.712402
 1280.000000  8685.608398  -65105.582031  -58839.382812  10483.750000  -48355.632812  311.448181  1481.564331   47.852448  896.694885  -43687.214844  1496.385742
 1281.000000  8620.022461  -65213.820312  -59017.351562  10545.037109  -48472.312500  313.268860  1409.571899   47.707531  899.418701  -43818.031250  475.797607
 1282.000000  8970.185547  -65746.625000  -59204.296875  10635.857422  -48568.437500  315.966949  1702.374634   47.737041  898.862732  -43911.277344  -3376.257812
 1283.000000  8821.635742  -65383.421875  -58986.304688  10538.410156  -48447.894531  313.071991  1612.279297   47.762924  898.375610  -43788.210938  1655.492676
 1284.000000  8718.076172  -65063.226562  -58763.406250  10251.214844  -48512.191406  304.540100  1593.633423   47.640247  900.688965  -43864.472656  720.519409
 1285.000000  8552.253906  -65226.511719  -59091.976562  10533.539062  -48558.437500  312.927307  1314.470825   47.805153  897.582031  -43894.632812  1065.204590
 1286.000000  8769.517578  -65142.121094  -58783.109375  10378.847656  -48404.261719  308.331757  1648.916992   47.673321  900.064148  -43753.316406  2581.265137
 1287.000000  8728.956055  -65114.902344  -58801.351562  10439.082031  -48362.269531  310.121185  1553.052124   47.854145  896.663086  -43693.683594  578.472778
 1288.000000  8899.168945  -65622.414062  -59149.117188  10734.955078  -48414.164062  318.910889  1641.173462   47.837864  896.968262  -43747.167969  -203.298737
 1289.000000  8669.770508  -64825.660156  -58575.304688  10288.399414  -48286.906250  305.644745  1661.470581   47.702297  899.517395  -43633.136719  -326.021606
 1290.000000  8726.175781  -65288.632812  -58981.875000  10607.059570  -48374.816406  315.111420  1546.157837   47.761017  898.411499  -43715.316406  701.472046
 1291.000000  8758.236328  -65083.773438  -58737.125000  10326.591797  -48410.531250  306.779358  1637.543335   47.630116  900.880615  -43763.804688  1795.115723
 1292.000000  8813.367188  -65142.988281  -58735.453125  10334.107422  -48401.343750  307.002625  1734.038696   47.745071  898.711548  -43743.398438  815.564148
 1293.000000  8610.798828  -64877.664062  -58691.039062  10267.379883  -48423.660156  305.020325  1508.341309   47.716518  899.249329  -43768.503906  2732.470947
 1294.000000  8991.677734  -65346.914062  -58771.835938  10263.773438  -48508.062500  304.913177  1914.624146   47.604591  901.363586  -43863.824219  1462.911255
 1295.000000  8625.543945  -64707.585938  -58503.257812  10213.492188  -48289.765625  303.419434  1641.563843   47.652233  900.462463  -43640.878906  3484.438477
 1296.000000  8849.350586  -65241.421875  -58817.875000  10358.491211  -48459.382812  307.727020  1719.984009   47.744583  898.720703  -43801.488281  616.645691
 1297.000000  8958.747070  -65456.195312  -58914.484375  10371.751953  -48542.734375  308.120972  1785.907349   47.738983  898.826172  -43885.382812  -80.017570
 1298.000000  8799.293945  -65232.367188  -58848.921875  10337.664062  -48511.257812  307.108307  1648.889771   47.699024  899.579102  -43857.804688  -274.367889
 1299.000000  8721.050781  -65217.218750  -58927.968750  10483.103516  -48444.867188  311.428955  1523.070435   47.755325  898.518555  -43785.921875  1062.297119
 1300.000000  8948.934570  -65381.640625  -58850.406250  10385.217773  -48465.187500  308.520996  1860.999878   47.628311  900.914734  -43818.632812  689.676880
 1301.000000  8735.882812  -65323.539062  -59011.359375  10581.376953  -48429.984375  314.348450  1500.889282   47.814457  897.407349  -43765.273438  -439.789490
 1302.000000  8889.493164  -65281.054688  -58818.804688  10254.343750  -48564.460938  304.633026  1818.739136   47.644138  900.615417  -43916.363281  -228.360764
 1303.000000  8648.169922  -65116.527344  -58884.695312  10454.363281  -48430.332031  310.575165  1410.372437   47.885071  896.083984  -43758.730469  -3001.577148
 1304.000000  8531.864258  -64856.230469  -58737.664062  10540.816406  -48196.847656  313.143494  1452.774780   47.591419  901.613098  -43553.894531  242.684967
 1305.000000  8699.911133  -65316.277344  -59036.320312  10503.303711  -48533.015625  312.029083  1548.041016   47.688023  899.786682  -43880.636719  1676.920532
 1306.000000  8813.607422  -65179.253906  -58789.867188  10337.373047  -48452.492188  307.099640  1721.246948   47.709545  899.380737  -43798.015625  3363.235840
 1307.000000  8817.830078  -65189.261719  -58797.156250  10435.289062  -48361.867188  310.008514  1685.550415   47.779968  898.055115  -43700.519531  -544.410034
 1308.000000  8799.281250  -65348.851562  -58975.328125  10577.027344  -48398.300781  314.219238  1657.453979   47.601265  901.426575  -43754.386719  1982.240234
 1309.000000  8661.224609  -65076.281250  -58841.070312  10450.157227  -48390.914062  310.450195  1565.053101   47.720303  899.177979  -43735.386719  -1580.296021
 1310.000000  8966.875000  -65300.664062  -58757.500000  10384.931641  -48372.570312  308.512512  1851.596191   47.808304  897.522888  -43708.457031  1470.337646
 1311.000000  8785.046875  -65242.976562  -58886.710938  10462.445312  -48424.265625  310.815247  1645.534546   47.783772  897.983643  -43762.546875  2146.080811
 1312.000000  8539.786133  -64994.265625  -58876.093750  10345.558594  -48530.535156  307.342834  1362.229370   47.705902  899.449402  -43876.414062  1274.378296
 1313.000000  8759.136719  -65397.062500  -59069.656250  10549.276367  -48520.378906  313.394806  1506.389160   47.765484  898.327454  -43860.445312  2431.444824
 1314.000000  8878.333008  -65181.664062  -58726.000000  10365.348633  -48360.652344  307.930756  1713.086060   47.810631  897.479187  -43696.312500  888.196289
 1315.000000  9106.255859  -65345.277344  -58656.695312  10184.102539  -48472.593750  302.546326  2110.404053   47.559803  902.212463  -43832.726562  517.524414
 1316.000000  8706.324219  -65118.320312  -58828.429688  10374.771484  -48453.656250  308.210663  1511.785278   47.780472  898.045654  -43792.257812  1674.458618
 1317.000000  8746.269531  -65144.335938  -58820.093750  10281.383789  -48538.710938  305.436340  1710.297363   47.640087  900.692017  -43891.007812  -1182.602539
 1318.000000  8878.139648  -65329.500000  -58868.445312  10379.575195  -48488.871094  308.353394  1670.938843   47.857525  896.599792  -43819.957031  -1427.255737
 1319.000000  8840.601562  -65402.023438  -58983.835938  10356.932617  -48626.902344  307.680725  1642.339844   47.781670  898.023193  -43965.386719  1195.994507
 1320.000000  8758.666992  -65224.796875  -58875.960938  10437.315430  -48438.644531  310.068695  1591.715820   47.794140  897.788879  -43775.914062  1479.948608
 1321.000000  8917.074219  -65353.906250  -58867.585938  10373.229492  -48494.355469  308.164856  1780.789917   47.728355  899.026306  -43838.042969  1667.112915
 1322.000000  8650.525391  -64991.113281  -58763.679688  10184.645508  -48579.035156  302.562469  1500.615845   47.751785  898.585205  -43920.437500  1385.347534
 1323.000000  8614.611328  -65063.949219  -58875.398438  10411.708984  -48463.687500  309.308014  1431.044312   47.879620  896.186035  -43792.617188  -249.775360
 1324.000000  8658.660156  -65184.187500  -58953.039062  10515.451172  -48437.585938  312.389954  1460.191284   47.788342  897.897766  -43775.421875  637.826416
 1325.000000  8708.606445  -65059.679688  -58772.531250  10337.831055  -48434.699219  307.113251  1665.219116   47.673492  900.060913  -43783.738281  -2468.769287
 1326.000000  8784.831055  -65234.175781  -58883.046875  10412.303711  -48470.742188  309.325684  1540.519043   47.760773  898.416077  -43811.265625  941.793945
 1327.000000  8762.041992  -65145.125000  -58806.203125  10298.839844  -48507.363281  305.954926  1606.756714   47.775936  898.130920  -43846.410156  241.025772
 1328.000000  8928.492188  -65395.828125  -58899.429688  10411.914062  -48487.515625  309.314087  1831.424805   47.638329  900.725281  -43839.984375  1054.118042
 1329.000000  8828.661133  -65254.175781  -58859.148438  10480.132812  -48379.015625  311.340729  1741.223022   47.597237  901.502869  -43735.496094  2157.517822
 1330.000000  8945.564453  -65257.058594  -58728.742188  10328.257812  -48400.484375  306.828857  1860.189819   47.804863  897.587463  -43736.707031  1960.571899
 1331.000000  8911.267578  -65528.261719  -59038.757812  10527.498047  -48511.257812  312.747833  1621.754272   47.873096  896.308167  -43840.824219  -116.486122
 1332.000000  8877.865234  -65549.148438  -59097.484375  10561.170898  -48536.312500  313.748169  1607.336548   47.830303  897.110046  -43870.054688  2519.725586
 1333.000000  8924.814453  -65293.359375  -58803.117188  10339.627930  -48463.488281  307.166626  1873.266235   47.566105  902.092896  -43823.003906  -123.542816
 1334.000000  8688.107422  -65082.093750  -58820.992188  10326.466797  -48494.523438  306.775665  1565.668335   47.590565  901.629272  -43851.652344  272.989716
 1335.000000  8668.283203  -65321.195312  -59079.328125  10492.029297  -48587.296875  311.694122  1460.124023   47.810516  897.481323  -43922.968750  577.398438
 1336.000000  8826.000000  -65353.003906  -58961.062500  10461.336914  -48499.726562  310.782318  1582.472656   47.765575  898.325745  -43839.781250  2846.629395
 1337.000000  8665.056641  -65272.777344  -59034.304688  10509.232422  -48525.070312  312.205200  1401.441284   47.832981  897.059814  -43858.550781  735.729309
 1338.000000  8611.829102  -65195.824219  -59012.789062  10586.592773  -48426.195312  314.503387  1374.314819   47.840340  896.921875  -43758.957031  220.596695
 1339.000000  8771.564453  -65254.285156  -58899.000000  10439.432617  -48459.566406  310.131592  1629.343140   47.694172  899.670654  -43806.589844   38.624596
 1340.000000  8755.388672  -64900.257812  -58554.984375  10144.996094  -48409.988281  301.384583  1778.540649   47.594116  901.562012  -43766.773438   21.739388
 1341.000000  8634.705078  -64834.015625  -58620.328125  10207.191406  -48413.136719  303.232239  1482.145874   47.851040  896.721313  -43744.855469  -934.445190
 1342.000000  8599.400391  -65012.328125  -58845.257812  10486.496094  -48358.761719  311.529755  1446.092651   47.756397  898.498413  -43699.710938  -2643.135986
 1343.000000  8889.540039  -65390.609375  -58920.039062  10367.977539  -48552.062500  308.008850  1671.573242   47.807755  897.533203  -43888.003906  -464.473724
 1344.000000  8874.179688  -65381.066406  -58938.992188  10492.887695  -48446.105469  311.719635  1680.994263   47.808453  897.520081  -43781.976562  349.503021
 1345.000000  9076.662109  -65734.125000  -59084.054688  10477.499023  -48606.554688  311.262482  1914.922729   47.727020  899.051453  -43950.371094  -1709.700806
 1346.000000  8752.409180  -65174.816406  -58840.648438  10496.040039  -48344.609375  311.813293  1636.830688   47.795090  897.770996  -43681.785156  383.657715
 1347.000000  8893.226562  -65376.476562  -58894.476562  10343.612305  -48550.863281  307.285004  1783.039917   47.551445  902.371033  -43911.808594  945.554443
 1348.000000  8653.007812  -65219.718750  -58997.476562  10460.103516  -48537.375000  310.745697  1481.387329   47.757095  898.485291  -43878.257812  -151.628204
 1349.000000  8592.499023  -65096.609375  -58926.679688  10412.642578  -48514.039062  309.335724  1383.101685   47.718952  899.203430  -43858.644531  -392.474792
 1350.000000  8729.542969  -64972.046875  -58666.054688  10327.514648  -48338.539062  306.806793  1598.947388   47.827816  897.156738  -43672.523438  1912.540649
 1351.000000  8886.871094  -65137.726562  -58670.593750  10351.507812  -48319.085938  307.519562  1723.267090   47.863583  896.486328  -43649.582031  501.793854
 1352.000000  8983.030273  -65433.820312  -58872.843750  10422.726562  -48450.117188  309.635315  1783.004883   47.749393  898.630188  -43791.750000  2970.844971
 1353.000000  8783.388672  -65622.492188  -59262.671875  10746.228516  -48516.445312  319.245819  1359.772949   47.835186  897.018494  -43849.710938  -432.085938
 1354.000000  8662.047852  -65134.125000  -58893.289062  10299.699219  -48593.589844  305.980438  1522.190308   47.709084  899.389465  -43939.156250  -258.996368
 1355.000000  8842.278320  -65229.039062  -58800.343750  10254.572266  -48545.773438  304.639832  1705.054688   47.734558  898.909485  -43888.855469  2042.772095
 1356.000000  8831.581055  -65611.734375  -59212.742188  10681.398438  -48531.343750  317.319855  1524.283813   47.762161  898.389954  -43871.734375   83.367767
 1357.000000  8840.430664  -65266.250000  -58851.843750  10332.053711  -48519.789062  306.941620  1694.709106   47.821163  897.281555  -43854.421875  -1615.495239
 1358.000000  8772.005859  -65401.890625  -59055.851562  10418.939453  -48636.914062  309.522797  1473.367065   47.825863  897.193359  -43971.089844  409.062988
 1359.000000  8728.020508  -65358.640625  -59054.000000  10644.615234  -48409.382812  316.227112  1506.735962   47.764702  898.342163  -43749.523438  1691.208862
 1360.000000  8851.591797  -65191.585938  -58763.960938  10215.614258  -48548.347656  303.482483  1787.264648   47.782784  898.002258  -43886.726562  2082.085693
 1361.000000  8863.118164  -65501.011719  -59061.687500  10461.671875  -48600.015625  310.792297  1647.970337   47.696007  899.636047  -43946.859375  1213.323242
 1362.000000  8769.747070  -65079.820312  -58733.710938  10308.707031  -48425.003906  306.248047  1747.361938   47.686424  899.816833  -43772.781250  -734.337036
 1363.000000  8774.170898  -64974.820312  -58624.281250  10334.388672  -48289.890625  307.010986  1678.421753   47.941185  895.035156  -43612.812500  1146.993164
 1364.000000  8902.450195  -65614.773438  -59138.203125  10588.414062  -48549.789062  314.557495  1635.979126   47.832264  897.073303  -43883.339844  -174.442642
 1365.000000  8744.232422  -65037.476562  -58719.679688  10359.353516  -48360.328125  307.752655  1673.754761   47.743519  898.740784  -43702.535156  305.611908
 1366.000000  8736.515625  -65138.835938  -58825.929688  10500.897461  -48325.031250  311.957581  1674.296021   47.667839  900.167664  -43674.621094   25.881460
 1367.000000  8740.471680  -65286.898438  -58969.468750  10377.540039  -48591.929688  308.292908  1556.649536   47.704926  899.467834  -43937.902344  147.169662
 1368.000000  8684.923828  -65270.347656  -58994.140625  10552.987305  -48441.152344  313.505066  1454.562866   47.781292  898.030273  -43779.675781  1205.521729
 1369.000000  8815.478516  -65356.937500  -58960.289062  10454.990234  -48505.296875  310.593781  1667.445679   47.615124  901.164246  -43860.031250  3715.781494
 1370.000000  8667.720703  -65160.753906  -58915.921875  10471.710938  -48444.210938  311.090515  1541.574829   47.671535  900.097839  -43793.441406  227.148376
 1371.000000  8949.223633  -65469.652344  -58950.132812  10372.529297  -48577.601562  308.144073  1736.220337   47.767029  898.298401  -43917.515625  842.111633
 1372.000000  8542.926758  -65045.281250  -58932.546875  10534.931641  -48397.617188  312.968658  1490.366211   47.654224  900.424805  -43748.535156  402.983002
 1373.000000  8809.404297  -65413.585938  -59028.593750  10458.300781  -48570.292969  310.692139  1598.326172   47.714256  899.291931  -43915.355469  1392.274048
 1374.000000  8637.750000  -65092.007812  -58867.679688  10354.397461  -48513.281250  307.605408  1507.914429   47.694050  899.672974  -43860.316406  531.980408
 1375.000000  8750.991211  -65418.171875  -59090.500000  10545.475586  -48545.023438  313.281891  1565.864746   47.596645  901.514099  -43901.562500  -282.243683
 1376.000000  8924.334961  -65338.738281  -58839.093750  10441.963867  -48397.128906  310.206818  1780.214722   47.783611  897.986694  -43735.425781  2185.144287
 1377.000000  8900.609375  -65476.046875  -59003.367188  10515.199219  -48488.167969  312.382446  1729.924683   47.630379  900.875610  -43841.414062  1241.056641
 1378.000000  8816.164062  -65583.296875  -59204.390625  10637.367188  -48567.023438  316.011780  1504.231567   47.788197  897.900513  -43904.875000  2056.013916
 1379.000000  8588.415039  -65047.742188  -58873.593750  10475.740234  -48397.851562  311.210236  1434.987915   47.689648  899.755981  -43745.316406  -268.156891
 1380.000000  8814.253906  -65284.070312  -58895.992188  10428.166016  -48467.828125  309.796906  1656.482544   47.614307  901.179688  -43822.640625  -491.852936
 1381.000000  8824.359375  -65204.226562  -58811.312500  10231.035156  -48580.277344  303.940582  1763.716187   47.610321  901.255127  -43935.480469  1650.788208
 1382.000000  8766.879883  -65310.046875  -58963.914062  10474.907227  -48489.007812  311.185486  1515.348267   47.756012  898.505615  -43829.996094  1090.111938
 1383.000000  8788.693359  -65237.785156  -58874.671875  10441.750977  -48432.921875  310.200470  1625.941528   47.780373  898.047546  -43771.535156  -1681.007812
 1384.000000  8779.802734  -65305.859375  -58946.546875  10509.836914  -48436.710938  312.223145  1625.105591   47.708954  899.391907  -43782.289062  603.846008
 1385.000000  8726.615234  -65321.242188  -59022.632812  10513.044922  -48509.585938  312.318451  1540.855469   47.718777  899.206726  -43854.207031  508.847961
 1386.000000  8920.175781  -65375.128906  -58875.359375  10470.097656  -48405.261719  311.042603  1800.859741   47.713894  899.298767  -43750.359375  3276.320801
 1387.000000  8747.130859  -65342.402344  -59028.007812  10569.204102  -48458.804688  313.986816  1478.017578   47.955070  894.776001  -43780.375000  2770.123047
 1388.000000  8801.461914  -65245.417969  -58870.289062  10362.635742  -48507.652344  307.850159  1695.031860   47.664303  900.234436  -43857.589844  -142.417755
 1389.000000  8548.942383  -65078.070312  -58954.343750  10484.001953  -48470.343750  311.455658  1419.548218   47.694588  899.662781  -43817.324219  1662.143921
 1390.000000  8805.869141  -65495.472656  -59120.976562  10527.000977  -48593.976562  312.733063  1618.693359   47.645096  900.597351  -43945.785156  2135.882080
 1391.000000  8655.451172  -65065.269531  -58835.164062  10298.778320  -48536.386719  305.953094  1519.964233   47.702538  899.512878  -43882.593750  1901.193237
 1392.000000  8620.085938  -65181.773438  -58991.015625  10568.123047  -48422.890625  313.954712  1409.490601   47.823200  897.243286  -43757.324219  2388.934326
 1393.000000  8648.349609  -65231.648438  -59000.093750  10431.772461  -48568.320312  309.904053  1470.440552   47.713345  899.309143  -43913.472656  -1088.780884
 1394.000000  8675.762695  -65402.437500  -59152.398438  10562.902344  -48589.496094  313.799622  1362.817383   47.757488  898.477844  -43930.339844  680.184326
 1395.000000  8800.211914  -65282.160156  -58906.781250  10510.833984  -48395.945312  312.252777  1612.999023   47.772511  898.195312  -43735.324219  1334.442993
 1396.000000  8543.689453  -64956.859375  -58837.062500  10360.547852  -48476.515625  307.788116  1462.311523   47.643967  900.618652  -43828.437500  -477.568298
 1397.000000  8804.541992  -65360.167969  -58987.062500  10490.853516  -48496.210938  311.659241  1716.328491   47.703243  899.499573  -43842.347656  719.810181
 1398.000000  8855.300781  -65522.687500  -59095.257812  10572.915039  -48522.343750  314.097076  1630.830200   47.660572  900.304871  -43872.644531  190.269409
 1399.000000  8862.951172  -65510.503906  -59069.851562  10572.804688  -48497.046875  314.093781  1637.788452   47.568451  902.048401  -43856.335938  2716.178223
 1400.000000  8597.559570  -65219.488281  -59051.820312  10609.839844  -48441.980469  315.194000  1391.396484   47.665375  900.214172  -43791.812500  164.951141
 1401.000000  8751.985352  -65003.503906  -58665.820312  10152.935547  -48512.882812  301.620422  1746.052246   47.593845  901.567139  -43869.691406  -1117.685669
 1402.000000  8793.935547  -65286.062500  -58915.343750  10395.402344  -48519.941406  308.823578  1616.123901   47.641731  900.660950  -43872.078125  -1150.301025
 1403.000000  8709.000000  -65122.203125  -58828.671875  10403.185547  -48425.484375  309.054779  1609.274292   47.701286  899.536438  -43771.812500  946.801147
 1404.000000  8658.916016  -65001.398438  -58754.046875  10384.251953  -48369.796875  308.492310  1597.126343   47.687595  899.794739  -43717.460938  -781.999878
 1405.000000  8913.362305  -65496.343750  -59016.867188  10535.279297  -48481.585938  312.979004  1786.432983   47.661472  900.287903  -43831.796875  4182.946289
 1406.000000  8636.328125  -65101.742188  -58890.226562  10427.843750  -48462.382812  309.787323  1493.314941   47.768673  898.267517  -43802.136719  2081.546387
 1407.000000  8832.888672  -65246.000000  -58844.218750  10306.839844  -48537.378906  306.192566  1651.049805   47.896919  895.862366  -43864.621094  -412.843903
 1408.000000  8668.978516  -65262.101562  -59009.789062  10566.985352  -48442.804688  313.920898  1350.485229   47.879726  896.184021  -43771.726562  -2023.819946
 1409.000000  8932.316406  -65056.843750  -58550.953125  9998.567383  -48552.386719  297.034515  1844.231934   47.848667  896.765747  -43884.335938  481.863525
 1410.000000  8738.992188  -65287.734375  -58975.015625  10481.714844  -48493.300781  311.387726  1478.493530   47.839664  896.934509  -43826.128906  2143.240967
 1411.000000  8585.828125  -65325.371094  -59163.906250  10665.044922  -48498.859375  316.834045  1337.748901   47.737785  898.848694  -43841.625000  1744.576416
 1412.000000  8867.180664  -65285.339844  -58835.820312  10270.019531  -48565.800781  305.098724  1713.199219   47.719818  899.187134  -43910.320312  -52.563656
 1413.000000  8806.470703  -65425.750000  -59048.250000  10435.141602  -48613.109375  310.004120  1459.574219   48.015697  893.646240  -43928.765625  -808.635376
 1414.000000  8904.551758  -65302.507812  -58821.195312  10294.681641  -48526.515625  305.831390  1766.529907   47.723312  899.121277  -43870.695312  137.472214
 1415.000000  8741.415039  -65273.332031  -58956.101562  10387.306641  -48568.796875  308.583069  1572.967407   47.732769  898.943176  -43912.054688  378.857361
 1416.000000  8831.350586  -65239.789062  -58829.078125  10346.865234  -48482.210938  307.381653  1672.236816   47.703911  899.487000  -43828.281250  3134.141602
 1417.000000  8763.814453  -65233.523438  -58894.500000  10514.832031  -48379.667969  312.371552  1628.165527   47.693562  899.682129  -43726.750000  496.773895
 1418.000000  8771.782227  -65297.511719  -58944.593750  10464.914062  -48479.679688  310.888611  1567.552368   47.826405  897.183167  -43813.800781  1339.025146
 1419.000000  9001.181641  -65512.652344  -58939.640625  10424.631836  -48515.007812  309.691895  1866.049683   47.652092  900.465088  -43866.136719  -1919.418335
 1420.000000  8621.740234  -65180.136719  -58988.210938  10456.359375  -48531.851562  310.634460  1415.338257   47.708935  899.392273  -43877.433594  -1770.371460
 1421.000000  8769.286133  -65140.011719  -58774.187500  10375.122070  -48399.066406  308.221100  1699.540405   47.658524  900.343567  -43749.566406  708.823853
 1422.000000  8734.832031  -65125.125000  -58811.773438  10411.986328  -48399.789062  309.316254  1639.196655   47.642574  900.645020  -43751.843750  522.615784
 1423.000000  8820.951172  -65009.707031  -58620.453125  10124.829102  -48495.625000  300.785461  1742.400757   47.739159  898.822815  -43838.257812  -1639.197510
 1424.000000  8543.061523  -65030.312500  -58916.851562  10390.840820  -48526.011719  308.688049  1343.811646   47.777149  898.108154  -43864.937500  -1165.518921
 1425.000000  8719.916016  -65400.464844  -59104.718750  10648.214844  -48456.503906  316.334045  1405.751465   47.795883  897.756104  -43793.601562  619.105896
 1426.000000  8821.826172  -65280.953125  -58886.984375  10592.992188  -48293.992188  314.693512  1738.692505   47.692406  899.703979  -43641.187500  2273.862305
 1427.000000  8688.917969  -65040.351562  -58777.171875  10439.558594  -48337.613281  310.135345  1531.555298   47.837391  896.977173  -43670.664062  1853.965332
 1428.000000  8905.435547  -65593.460938  -59112.562500  10585.681641  -48526.882812  314.476318  1594.366821   47.871189  896.343872  -43856.636719  2171.496338
 1429.000000  8953.675781  -65720.359375  -59188.976562  10573.601562  -48615.375000  314.117462  1687.255859   47.687683  899.793091  -43963.031250  130.911743
 1430.000000  8742.720703  -65170.324219  -58855.062500  10203.820312  -48651.242188  303.132111  1649.168335   47.682312  899.894409  -43999.421875  666.970398
 1431.000000  8844.759766  -65239.589844  -58820.539062  10336.080078  -48484.460938  307.061249  1807.389771   47.597076  901.505920  -43840.957031  -1097.791016
 1432.000000  8764.617188  -65170.222656  -58829.312500  10353.595703  -48475.718750  307.581573  1688.154663   47.637020  900.750000  -43828.316406  276.128723
 1433.000000  8914.918945  -65529.257812  -59041.929688  10447.873047  -48594.054688  310.382355  1756.688110   47.674477  900.042297  -43943.000000  2189.728027
 1434.000000  8645.330078  -65029.902344  -58805.562500  10393.953125  -48411.609375  308.780518  1636.671387   47.560486  902.199524  -43771.671875  -1564.761475
 1435.000000  8852.577148  -65465.164062  -59027.937500  10528.144531  -48499.792969  312.767029  1615.676392   47.662712  900.264465  -43849.882812  1715.168335
 1436.000000  8700.687500  -65037.421875  -58756.976562  10244.483398  -48512.492188  304.340118  1520.238281   47.844978  896.834900  -43844.800781  -367.099731
 1437.000000  9011.718750  -65673.500000  -59086.367188  10508.301758  -48578.066406  312.177551  1660.502319   47.871887  896.330811  -43907.750000  -811.699402
 1438.000000  8814.796875  -65118.113281  -58728.750000  10303.983398  -48424.765625  306.107727  1687.168579   47.743359  898.743774  -43766.988281  -502.883026
 1439.000000  8526.818359  -65068.695312  -58967.187500  10493.656250  -48473.531250  311.742462  1346.093750   47.780201  898.050781  -43812.160156  233.030090
 1440.000000  9169.027344  -65649.648438  -58907.351562  10259.686523  -48647.664062  304.791748  1986.547974   47.812710  897.440186  -43983.121094  442.916962
 1441.000000  8631.109375  -65237.042969  -59030.882812  10499.114258  -48531.769531  311.904602  1421.280884   47.755165  898.521606  -43872.839844  1552.867188
 1442.000000  8902.547852  -65397.656250  -58917.195312  10412.750000  -48504.445312  309.338928  1724.600708   47.735516  898.891418  -43847.433594  437.415619
 1443.000000  8643.402344  -65065.480469  -58844.953125  10402.031250  -48442.921875  309.020508  1470.463379   47.803532  897.612488  -43779.273438  1066.036865
 1444.000000  8905.461914  -65116.835938  -58629.750000  10231.634766  -48398.117188  303.958405  1854.560547   47.688545  899.776794  -43745.687500  -729.585266
 1445.000000  8795.199219  -64973.148438  -58603.992188  10212.875000  -48391.117188  303.401093  1782.504883   47.747135  898.672668  -43732.972656  -333.610565
 1446.000000  8569.983398  -64888.320312  -58748.070312  10319.613281  -48428.457031  306.572052  1486.558228   47.685020  899.843323  -43776.371094  1701.883301
 1447.000000  8760.663086  -65313.765625  -58977.578125  10519.509766  -48458.070312  312.510529  1620.901489   47.726166  899.067566  -43801.972656  1505.826660
 1448.000000  8715.461914  -65020.777344  -58724.523438  10129.672852  -48594.851562  300.929352  1683.110718   47.620876  901.055359  -43949.023438  280.055359
 1449.000000  8934.976562  -65484.015625  -58983.218750  10513.402344  -48469.816406  312.329071  1733.439819   47.733627  898.927002  -43812.988281  1812.664551
 1450.000000  8872.171875  -65325.457031  -58883.398438  10407.389648  -48476.007812  309.179688  1700.720215   47.827271  897.166931  -43810.046875  -71.351532
 1451.000000  8779.675781  -65359.621094  -59004.601562  10490.722656  -48513.878906  311.655304  1580.656250   47.679134  899.954407  -43862.367188  1591.258545
 1452.000000  8763.561523  -65332.363281  -58987.296875  10623.846680  -48363.449219  315.610138  1608.547852   47.646729  900.566467  -43715.101562  3665.873535
 1453.000000  8989.975586  -65403.132812  -58820.117188  10469.625000  -48350.492188  311.028564  1815.316772   47.674404  900.043701  -43699.441406  -962.804871
 1454.000000  8619.163086  -65272.335938  -59079.179688  10600.173828  -48479.007812  314.906860  1351.567261   47.888222  896.025024  -43807.097656  -692.583923
 1455.000000  8760.844727  -65095.035156  -58754.554688  10329.161133  -48425.394531  306.855682  1667.605103   47.660522  900.305847  -43775.699219  1848.293213
 1456.000000  8854.375977  -65349.468750  -58920.140625  10450.410156  -48469.730469  310.457733  1761.107056   47.598606  901.476929  -43826.074219  -2179.202637
 1457.000000  8995.284180  -65536.585938  -58967.289062  10442.958984  -48524.328125  310.236359  1886.779297   47.703842  899.488281  -43870.406250  -1072.358887
 1458.000000  8958.378906  -65174.601562  -58630.570312  10092.306641  -48538.265625  299.819275  1906.704712   47.744827  898.716125  -43880.347656  3133.711182
 1459.000000  8611.072266  -65150.421875  -58945.945312  10476.506836  -48469.437500  311.233002  1414.578125   47.681541  899.908936  -43817.691406  628.334595
 1460.000000  8735.054688  -65316.156250  -59010.656250  10429.555664  -48581.101562  309.838196  1514.660767   47.603992  901.374939  -43936.921875  234.676163
 1461.000000  8820.362305  -65336.550781  -58936.234375  10530.718750  -48405.515625  312.843506  1605.293945   47.776051  898.128784  -43744.550781  1042.152954
 1462.000000  8697.865234  -65297.984375  -59030.265625  10477.632812  -48552.632812  311.266449  1453.675659   47.746597  898.682800  -43894.539062  327.262817
 1463.000000  8919.185547  -65288.820312  -58793.367188  10163.582031  -48629.785156  301.936707  1801.706055   47.772430  898.196838  -43969.171875  1121.136597
 1464.000000  8879.329102  -65195.570312  -58736.453125  10175.541016  -48560.914062  302.291992  1801.146851   47.815811  897.381958  -43896.070312  1276.733765
 1465.000000  8704.609375  -65267.007812  -58988.023438  10490.948242  -48497.074219  311.662018  1464.807251   47.835434  897.013855  -43830.316406  -569.281372
 1466.000000  8730.514648  -65364.656250  -59063.140625  10603.188477  -48459.953125  314.996429  1652.090942   47.543804  902.516052  -43821.644531  397.895050
 1467.000000  8518.504883  -65052.507812  -58960.921875  10460.351562  -48500.570312  310.753052  1385.333008   47.730946  898.977478  -43844.003906  3636.984863
 1468.000000  8772.154297  -65184.316406  -58832.335938  10389.296875  -48443.039062  308.642181  1704.327759   47.570721  902.005371  -43802.105469  -166.268753
 1469.000000  8864.062500  -65174.234375  -58728.453125  10201.729492  -48526.722656  303.069977  1764.402832   47.717422  899.232300  -43871.476562  2071.823730
 1470.000000  8709.085938  -65291.382812  -59017.304688  10513.102539  -48504.203125  312.320160  1590.030884   47.659470  900.325745  -43854.609375  685.882935
 1471.000000  8744.129883  -65352.460938  -59024.445312  10500.310547  -48524.132812  311.940155  1501.484253   47.772236  898.200500  -43863.539062  983.820496
 1472.000000  8972.687500  -65485.695312  -58933.648438  10484.685547  -48448.960938  311.475952  1772.820923   47.756706  898.492554  -43789.882812  2726.723633
 1473.000000  8670.968750  -64954.230469  -58711.687500  10319.842773  -48391.843750  306.578857  1644.585327   47.661407  900.289124  -43742.062500  905.421326
 1474.000000  8700.166992  -65138.796875  -58867.804688  10502.804688  -48365.000000  312.014252  1605.086914   47.731422  898.968506  -43708.386719  2420.620850
 1475.000000  8516.949219  -64971.687500  -58878.750000  10419.591797  -48459.156250  309.542175  1432.932007   47.713909  899.298462  -43804.253906  2072.229004
 1476.000000  8696.306641  -65402.855469  -59137.101562  10552.417969  -48584.683594  313.488129  1397.622070   47.756992  898.487183  -43925.578125  314.268463
 1477.000000  8906.244141  -65423.671875  -58932.273438  10419.450195  -48512.824219  309.537964  1673.283691   47.863647  896.485107  -43843.312500  859.114197
 1478.000000  8887.668945  -65280.722656  -58821.484375  10394.006836  -48427.476562  308.782104  1742.894531   47.751743  898.585938  -43768.882812  -499.871735
 1479.000000  9005.083984  -65374.820312  -58795.539062  10418.359375  -48377.179688  309.505554  1905.267944   47.676613  900.002014  -43725.914062  2578.598145
 1480.000000  8690.457031  -64970.078125  -58698.640625  10361.895508  -48336.746094  307.828156  1560.489136   47.776630  898.117859  -43675.722656  890.274841
 1481.000000  8700.458984  -65091.445312  -58819.500000  10413.875000  -48405.625000  309.372345  1564.062866   47.739262  898.820923  -43748.250000  -993.860657
 1482.000000  8790.421875  -65260.757812  -58892.203125  10493.666016  -48398.539062  311.742767  1663.489380   47.662178  900.274536  -43748.683594  2484.590088
 1483.000000  8803.922852  -65306.039062  -58918.843750  10448.770508  -48470.074219  310.409027  1623.854858   47.582073  901.790161  -43828.031250  -473.186157
 1484.000000  8742.505859  -65248.414062  -58928.570312  10389.410156  -48539.160156  308.645569  1591.428711   47.600128  901.448120  -43895.355469  1750.231934
 1485.000000  8747.983398  -65084.929688  -58751.445312  10356.056641  -48395.390625  307.654694  1685.684570   47.587460  901.688110  -43752.824219  2159.787598
 1486.000000  8786.813477  -65100.105469  -58737.781250  10260.134766  -48477.648438  304.805084  1695.284180   47.742683  898.756470  -43819.937500  -1310.815186
 1487.000000  8617.603516  -65121.769531  -58925.007812  10379.788086  -48545.218750  308.359711  1446.755859   47.636883  900.752625  -43897.828125  -813.952881
 1488.000000  8798.568359  -65212.230469  -58841.828125  10296.471680  -48545.355469  305.884552  1669.632202   47.562111  902.168640  -43905.261719  1596.737549
 1489.000000  8986.894531  -65459.003906  -58894.921875  10328.507812  -48566.414062  306.836273  1738.359375   47.823620  897.235413  -43900.808594  1645.127563
 1490.000000  8517.024414  -64974.417969  -58871.671875  10626.564453  -48245.109375  315.690857  1385.814575   47.665497  900.211853  -43594.929688  -1393.025635
 1491.000000  8790.456055  -65332.132812  -58970.367188  10684.289062  -48286.078125  317.405731  1590.169556   47.714184  899.293335  -43631.148438  2376.931641
 1492.000000  8484.326172  -65030.253906  -58971.554688  10527.273438  -48444.281250  312.741150  1286.063965   47.693993  899.674011  -43791.320312  909.774719
 1493.000000  8891.655273  -65499.371094  -59037.164062  10539.997070  -48497.167969  313.119141  1684.782349   47.771595  898.212524  -43836.636719  126.274391
 1494.000000  8676.862305  -65085.781250  -58837.984375  10431.326172  -48406.656250  309.890808  1473.536133   47.859253  896.567383  -43737.574219  225.901596
 1495.000000  8738.169922  -65304.050781  -58985.039062  10549.291016  -48435.750000  313.395233  1521.658081   47.771603  898.212402  -43775.218750  1076.056396
 1496.000000  8590.605469  -65224.164062  -59059.062500  10561.063477  -48498.000000  313.744995  1472.568970   47.509521  903.167297  -43863.035156  941.042786
 1497.000000  8936.533203  -65575.500000  -59060.578125  10596.300781  -48464.277344  314.791809  1784.535034   47.603275  901.388550  -43820.167969  -187.554611
 1498.000000  8740.472656  -65222.730469  -58907.820312  10352.656250  -48555.164062  307.553680  1674.679810   47.581249  901.805786  -43913.203125  1113.502441
 1499.000000  8891.350586  -65410.820312  -58944.656250  10463.599609  -48481.054688  310.849548  1747.108765   47.651646  900.473572  -43832.226562  732.477661
 1500.000000  8866.744141  -65638.867188  -59195.523438  10835.251953  -48360.273438  321.890503  1606.149902   47.750027  898.618286  -43701.847656  1366.210449
 1501.000000  8940.179688  -65407.906250  -58898.453125  10420.228516  -48478.226562  309.561096  1754.557129   47.805000  897.584900  -43814.437500   99.639091
 1502.000000  8955.560547  -65593.304688  -59055.718750  10573.095703  -48482.625000  314.102417  1759.429565   47.739651  898.813599  -43825.210938  1357.319580
 1503.000000  8739.431641  -65264.347656  -58937.500000  10557.171875  -48380.328125  313.629364  1567.405273   47.797062  897.733948  -43717.312500  1054.745728
 1504.000000  8813.125977  -65251.929688  -58856.312500  10424.429688  -48431.882812  309.685913  1664.006714   47.727650  899.039612  -43775.640625  2421.406250
 1505.000000  8918.246094  -65471.234375  -58978.226562  10463.098633  -48515.128906  310.834656  1762.272095   47.818382  897.333679  -43850.031250  2007.251465
 1506.000000  8695.714844  -65179.808594  -58905.789062  10423.306641  -48482.484375  309.652527  1568.894531   47.677017  899.994385  -43831.179688  -322.680084
 1507.000000  8820.564453  -65390.476562  -58994.914062  10511.445312  -48483.468750  312.270935  1645.527344   47.623524  901.005310  -43837.382812  408.350769
 1508.000000  8660.131836  -65126.722656  -58884.796875  10387.050781  -48497.746094  308.575470  1498.326172   47.740055  898.805969  -43840.292969  4697.305176
 1509.000000  8889.300781  -65421.312500  -58959.140625  10403.088867  -48556.050781  309.051910  1634.486206   47.748863  898.640137  -43897.738281  537.887268
 1510.000000  8983.112305  -65339.632812  -58774.734375  10444.289062  -48330.445312  310.275879  1827.457397   47.864685  896.465637  -43660.832031  -798.757080
 1511.000000  8527.759766  -64884.015625  -58768.984375  10302.572266  -48466.414062  306.065796  1492.535156   47.510387  903.150818  -43831.367188  3559.307373
 1512.000000  8671.205078  -65155.886719  -58905.265625  10403.880859  -48501.382812  309.075439  1433.507812   47.858284  896.585571  -43832.394531  -2219.023926
 1513.000000  8746.126953  -65061.347656  -58729.937500  10447.710938  -48282.226562  310.377533  1749.969116   47.639175  900.709229  -43634.613281  1457.133911
 1514.000000  8883.964844  -65325.800781  -58863.539062  10527.679688  -48335.859375  312.753235  1727.564819   47.744339  898.725342  -43677.988281  2035.423096
 1515.000000  8698.169922  -65201.035156  -58933.367188  10425.710938  -48507.656250  309.723969  1536.760132   47.705929  899.448914  -43853.531250  3034.956055
 1516.000000  8871.862305  -65430.921875  -58980.804688  10483.186523  -48497.617188  311.431427  1690.131470   47.786304  897.936096  -43835.652344  2055.464111
 1517.000000  9087.354492  -65661.781250  -58994.007812  10543.923828  -48450.085938  313.235809  1928.318481   47.720093  899.181946  -43794.578125  683.434204
 1518.000000  8785.857422  -65405.441406  -59035.468750  10470.085938  -48565.382812  311.042236  1546.624634   47.719254  899.197754  -43909.957031  2354.511475
 1519.000000  8597.789062  -65075.812500  -58897.343750  10415.658203  -48481.687500  309.425323  1491.896118   47.662563  900.267273  -43831.792969  -1369.976562
 1520.000000  8736.159180  -65180.500000  -58863.343750  10375.646484  -48487.695312  308.236664  1541.516235   47.755936  898.507080  -43828.691406  -647.785156
 1521.000000  8581.328125  -65088.078125  -58934.906250  10466.781250  -48468.125000  310.944061  1370.575195   47.756172  898.502625  -43809.097656  920.856628
 1522.000000  8960.889648  -65253.261719  -58715.390625  10293.643555  -48421.746094  305.800537  1913.001343   47.687954  899.787964  -43769.375000  121.759796
 1523.000000  8633.774414  -65195.421875  -58986.664062  10477.005859  -48509.656250  311.247833  1400.639648   47.767490  898.289734  -43849.523438  1225.392090
 1524.000000  8712.130859  -65044.039062  -58750.523438  10394.478516  -48356.046875  308.796112  1679.819214   47.614410  901.177734  -43710.851562  813.146606
 1525.000000  8755.788086  -65372.519531  -59044.312500  10570.801758  -48473.511719  314.034271  1579.629883   47.657974  900.353943  -43824.066406  183.977386
 1526.000000  8765.220703  -65363.753906  -59016.203125  10443.050781  -48573.152344  310.239105  1554.873901   47.790241  897.862122  -43910.800781  -2014.396362
 1527.000000  8909.339844  -65345.582031  -58855.531250  10423.224609  -48432.304688  309.650116  1768.937988   47.817177  897.356323  -43767.328125  -1068.977905
 1528.000000  8514.621094  -64910.710938  -58826.765625  10445.483398  -48381.281250  310.311371  1291.068848   47.843136  896.869446  -43713.769531  851.064819
 1529.000000  8763.931641  -65493.410156  -59159.664062  10696.138672  -48463.523438  317.757751  1436.049194   47.772461  898.196289  -43802.906250  2467.542969
 1530.000000  8548.845703  -64909.160156  -58775.257812  10385.939453  -48389.320312  308.542450  1478.111328   47.673595  900.058960  -43738.351562  288.966461
 1531.000000  8799.856445  -65142.953125  -58762.054688  10257.208984  -48504.843750  304.718170  1695.668945   47.764774  898.340820  -43844.976562  1093.486694
 1532.000000  8815.153320  -65420.265625  -59027.273438  10466.412109  -48560.859375  310.933105  1659.419556   47.708725  899.396179  -43906.460938  236.310043
 1533.000000  8784.763672  -65363.308594  -59006.414062  10495.602539  -48510.812500  311.800293  1557.023315   47.723083  899.125610  -43855.015625  -2367.694092
 1534.000000  8878.263672  -65509.015625  -59047.882812  10515.990234  -48531.890625  312.405945  1601.315308   47.814369  897.408997  -43867.187500  1975.788574
 1535.000000  8729.303711  -65199.859375  -58888.796875  10474.745117  -48414.050781  311.180664  1557.266968   47.753742  898.548340  -43755.261719  739.426941
 1536.000000  8980.572266  -65201.765625  -58631.945312  10137.532227  -48494.414062  301.162842  1953.817505   47.706921  899.430237  -43840.191406  103.163635
 1537.000000  8849.187500  -65183.574219  -58747.421875  10342.730469  -48404.691406  307.258820  1799.782349   47.659077  900.333130  -43755.136719  5051.648926
 1538.000000  8735.143555  -65109.109375  -58793.656250  10285.042969  -48508.613281  305.545044  1649.141968   47.711803  899.338196  -43853.914062  721.583496
 1539.000000  8929.776367  -65486.746094  -58981.992188  10448.240234  -48533.750000  310.393250  1697.678345   47.788631  897.892334  -43871.554688  2306.996338
 1540.000000  8897.451172  -65420.722656  -58942.968750  10469.581055  -48473.386719  311.027252  1733.273071   47.657578  900.361450  -43823.980469  -866.396484
 1541.000000  8972.580078  -65592.210938  -59041.648438  10606.427734  -48435.218750  315.092651  1684.897827   47.882462  896.132812  -43763.871094  1209.486694
 1542.000000  8996.537109  -65253.039062  -58683.726562  10288.857422  -48394.867188  305.658356  1914.737671   47.820400  897.295837  -43729.574219  -673.537170
 1543.000000  8912.774414  -65254.070312  -58762.437500  10280.619141  -48481.820312  305.413635  1843.580078   47.692677  899.698853  -43828.988281  538.560669
 1544.000000  8947.448242  -65338.562500  -58818.609375  10250.406250  -48568.203125  304.516052  1756.269897   47.789452  897.876953  -43905.929688  3006.231201
 1545.000000  8896.300781  -65368.820312  -58893.453125  10397.380859  -48496.070312  308.882355  1702.987671   47.770500  898.233154  -43835.644531  -338.636383
 1546.000000  8741.859375  -65258.519531  -58940.539062  10400.211914  -48540.328125  308.966461  1668.618164   47.597206  901.503479  -43896.808594  538.297485
 1547.000000  8567.025391  -65121.921875  -58969.562500  10698.888672  -48270.671875  317.839447  1399.330078   47.756565  898.495239  -43611.609375  -365.589996
 1548.000000  8633.217773  -65135.015625  -58934.812500  10537.714844  -48397.097656  313.051361  1411.246948   47.834583  897.029785  -43730.421875  3998.878906
 1549.000000  8670.365234  -65145.421875  -58899.539062  10470.076172  -48429.460938  311.041962  1422.353516   47.743660  898.738098  -43771.656250  2277.502686
 1550.000000  8802.676758  -65195.929688  -58817.070312  10200.462891  -48616.609375  303.032349  1742.875488   47.663258  900.254150  -43966.648438  528.065796
 1551.000000  8481.607422  -64792.320312  -58740.046875  10382.400391  -48357.648438  308.437317  1373.294312   47.698536  899.588318  -43704.246094  283.904968
 1552.000000  8911.250000  -65520.257812  -59038.523438  10518.631836  -48519.890625  312.484436  1649.198853   47.873264  896.304993  -43849.441406  684.211670
 1553.000000  8860.070312  -65144.011719  -58696.265625  10223.041016  -48473.226562  303.703094  1835.488647   47.689629  899.756348  -43820.691406  1976.438965
 1554.000000  8890.211914  -65545.960938  -59088.351562  10590.458984  -48497.890625  314.618256  1639.814087   47.730701  898.982117  -43841.347656  -1353.186646
 1555.000000  8737.775391  -65318.972656  -58996.187500  10517.336914  -48478.851562  312.445953  1551.732422   47.648563  900.531799  -43830.324219  1627.650757
 1556.000000  8850.318359  -65317.937500  -58887.992188  10364.193359  -48523.796875  307.896423  1760.651733   47.687767  899.791504  -43871.445312  -146.303406
 1557.000000  8747.093750  -64952.574219  -58624.546875  10206.835938  -48417.710938  303.221680  1690.150269   47.633686  900.813049  -43770.632812  -165.669037
 1558.000000  8941.092773  -65505.156250  -59000.695312  10583.880859  -48416.812500  314.422821  1749.160156   47.694839  899.658081  -43763.769531  408.741302
 1559.000000  8832.625977  -65357.398438  -58950.546875  10460.952148  -48489.593750  310.770905  1640.174194   47.666439  900.194092  -43839.320312  1372.081909
 1560.000000  8895.498047  -65177.785156  -58711.242188  10252.368164  -48458.875000  304.574341  1778.406250   47.782482  898.007874  -43797.281250  -3192.791748
 1561.000000  8739.633789  -65185.667969  -58869.140625  10305.214844  -48563.925781  306.144318  1522.302124   47.782818  898.001587  -43902.300781  166.783936
 1562.000000  8669.736328  -65274.468750  -59042.304688  10548.288086  -48494.015625  313.365448  1422.495483   47.809113  897.507690  -43829.824219  1243.473633
 1563.000000  8684.575195  -65315.722656  -59052.515625  10505.463867  -48547.050781  312.093231  1486.089844   47.675522  900.022583  -43895.890625  731.979858
 1564.000000  8600.395508  -65095.750000  -58912.960938  10401.883789  -48511.078125  309.016113  1445.465820   47.740685  898.794128  -43853.562500  -1271.859131
 1565.000000  8847.179688  -65456.667969  -59032.101562  10519.795898  -48512.304688  312.519012  1587.292480   47.754364  898.536621  -43853.453125  2055.210693
 1566.000000  8914.295898  -65265.437500  -58778.273438  10326.367188  -48451.906250  306.772705  1829.481079   47.707397  899.421265  -43797.636719  452.568909
 1567.000000  8802.733398  -65311.425781  -58927.015625  10540.982422  -48386.031250  313.148407  1537.680298   47.824593  897.217163  -43720.328125  1284.143677
 1568.000000  8777.416992  -65429.265625  -59071.476562  10538.060547  -48533.414062  313.061615  1602.107422   47.611629  901.230347  -43888.488281  1225.375854
 1569.000000  8743.778320  -65322.406250  -59001.070312  10616.045898  -48385.023438  315.378387  1479.755493   47.805099  897.583008  -43721.222656  335.273987
 1570.000000  8778.288086  -65143.738281  -58800.046875  10414.378906  -48385.667969  309.387329  1715.643188   47.786972  897.923523  -43723.636719  2958.611572
 1571.000000  8951.246094  -65499.777344  -58969.710938  10485.710938  -48484.000000  311.506439  1779.073730   47.777470  898.102112  -43822.894531  1423.574097
 1572.000000  8880.375000  -65357.437500  -58906.585938  10292.520508  -48614.066406  305.767181  1702.684204   47.653725  900.434265  -43965.035156  1283.010864
 1573.000000  8887.233398  -65370.679688  -58909.875000  10444.351562  -48465.523438  310.277740  1716.650757   47.788490  897.895020  -43803.343750  3453.940186
 1574.000000  8774.965820  -65382.429688  -59022.703125  10534.399414  -48488.304688  312.952850  1522.944824   47.845959  896.816528  -43820.519531  -109.474182
 1575.000000  8871.435547  -65522.332031  -59071.140625  10454.164062  -48616.976562  310.569244  1665.438965   47.690380  899.742188  -43964.367188  222.734726
 1576.000000  8893.184570  -65283.238281  -58808.046875  10311.729492  -48496.316406  306.337830  1881.725098   47.593338  901.576721  -43853.175781  436.575226
 1577.000000  8730.796875  -65044.296875  -58741.398438  10377.096680  -48364.300781  308.279755  1647.810181   47.759468  898.440613  -43704.953125  -37.706825
 1578.000000  8562.523438  -65155.328125  -59009.703125  10507.406250  -48502.296875  312.150940  1311.316895   47.796093  897.752197  -43839.375000  804.240295
 1579.000000  8688.788086  -65096.250000  -58819.390625  10374.191406  -48445.199219  308.193451  1630.776855   47.659740  900.320618  -43795.582031  2300.741943
 1580.000000  8859.634766  -65264.511719  -58830.101562  10472.897461  -48357.203125  311.125763  1718.457642   47.814728  897.402283  -43692.464844  2358.065918
 1581.000000  8884.041992  -65287.734375  -58821.835938  10414.044922  -48407.789062  309.377411  1782.651367   47.795197  897.768982  -43744.957031   51.672092
 1582.000000  8717.408203  -65380.390625  -59090.750000  10584.948242  -48505.800781  314.454529  1463.192261   47.725117  899.087280  -43849.804688  -776.463745
 1583.000000  8884.289062  -65464.367188  -58998.820312  10394.988281  -48603.832031  308.811279  1675.914551   47.749458  898.628967  -43945.460938  1528.126465
 1584.000000  8870.559570  -65435.511719  -58982.406250  10621.488281  -48360.917969  315.540070  1670.775391   47.720810  899.168457  -43705.339844  -929.852173
 1585.000000  8855.169922  -65255.734375  -58824.242188  10362.751953  -48461.492188  307.853607  1693.996948   47.803818  897.607117  -43797.816406  1217.318848
 1586.000000  8685.300781  -65045.441406  -58783.750000  10348.313477  -48435.437500  307.424652  1558.940796   47.725243  899.084900  -43779.429688  -638.954041
 1587.000000  8819.092773  -65562.320312  -59161.906250  10570.967773  -48590.937500  314.039215  1537.192871   47.655983  900.391602  -43941.683594  600.351868
 1588.000000  8861.347656  -65417.550781  -58990.187500  10512.552734  -48477.632812  312.303833  1685.471069   47.817177  897.356323  -43812.656250  1282.869995
 1589.000000  8704.409180  -65231.140625  -58946.187500  10390.250000  -48555.937500  308.670502  1510.865845   47.731621  898.964783  -43899.304688   61.244305
 1590.000000  8903.876953  -65581.445312  -59111.179688  10569.331055  -48541.847656  313.990601  1643.490601   47.813240  897.430237  -43877.253906  713.361389
 1591.000000  8839.095703  -65349.085938  -58938.265625  10436.744141  -48501.523438  310.051727  1667.691040   47.770775  898.227966  -43841.070312  -1078.389282
 1592.000000  8713.300781  -65335.152344  -59046.335938  10541.175781  -48505.160156  313.154175  1497.374878   47.744015  898.731445  -43847.320312  -869.574341
 1593.000000  8748.912109  -65162.687500  -58842.031250  10313.556641  -48528.476562  306.392120  1656.296753   47.809265  897.504822  -43864.269531  1672.126343
 1594.000000  8758.740234  -65323.187500  -58998.468750  10483.218750  -48515.250000  311.432404  1607.067749   47.736912  898.865173  -43858.101562  -2153.808838
 1595.000000  8762.594727  -65392.480469  -59051.585938  10558.037109  -48493.546875  313.655060  1496.575195   47.836731  896.989502  -43826.660156  3141.660156
 1596.000000  8462.834961  -65123.824219  -59089.273438  10527.890625  -48561.382812  312.759491  1144.005249   47.830128  897.113342  -43895.140625  1387.997314
 1597.000000  9005.164062  -65520.421875  -58948.257812  10455.138672  -48493.117188  310.598206  1900.971802   47.622917  901.016785  -43847.089844  1031.903442
 1598.000000  8813.152344  -65304.816406  -58919.648438  10475.120117  -48444.527344  311.191803  1658.141724   47.818676  897.328186  -43779.402344  125.830696
 1599.000000  8839.882812  -65312.054688  -58892.648438  10415.422852  -48477.226562  309.418335  1585.946289   47.875046  896.271667  -43806.601562  1156.225342
 1600.000000  8806.404297  -65266.902344  -58868.828125  10328.621094  -48540.207031  306.839661  1651.370483   47.627476  900.930542  -43893.734375  2139.321045
 1601.000000  8842.659180  -65286.414062  -58864.335938  10415.751953  -48448.585938  309.428101  1618.628906   47.806511  897.556519  -43784.648438  -196.590164
 1602.000000  8917.675781  -65509.511719  -59016.117188  10560.091797  -48456.023438  313.716125  1693.860352   47.776943  898.112000  -43794.968750  -119.200409
 1603.000000  8891.967773  -65365.875000  -58897.781250  10407.638672  -48490.140625  309.187073  1697.025391   47.719341  899.196106  -43834.707031  1970.867554
 1604.000000  8787.970703  -65440.671875  -59075.101562  10757.425781  -48317.675781  319.578461  1502.325562   47.854095  896.664062  -43649.097656  3262.981934
 1605.000000  8950.793945  -65553.000000  -59030.343750  10492.472656  -48537.871094  311.707306  1735.990723   47.717232  899.235840  -43882.644531  -275.700073
 1606.000000  8801.159180  -65484.820312  -59108.617188  10597.158203  -48511.460938  314.817261  1603.229858   47.578648  901.855103  -43869.753906  1364.341797
 1607.000000  8813.215820  -65208.765625  -58806.445312  10282.030273  -48524.414062  305.455536  1732.101074   47.578339  901.860962  -43882.738281  210.108124
 1608.000000  8673.413086  -65197.664062  -58949.210938  10480.200195  -48469.011719  311.342712  1491.345215   47.781368  898.028809  -43807.527344  -717.414490
 1609.000000  8825.035156  -65339.367188  -58938.375000  10490.218750  -48448.156250  311.640350  1672.334351   47.731857  898.960327  -43791.500000  640.613098
 1610.000000  8928.732422  -65235.160156  -58743.421875  10240.923828  -48502.500000  304.234375  1922.731323   47.680027  899.937561  -43850.902344  1132.980347
 1611.000000  8900.011719  -65790.843750  -59312.218750  10810.056641  -48502.164062  321.141998  1532.658203   47.766632  898.305847  -43842.117188  175.428909
 1612.000000  8728.262695  -65249.179688  -58946.109375  10571.242188  -48374.867188  314.047363  1546.129272   47.697552  899.606873  -43721.558594  2494.167236
 1613.000000  8794.899414  -65183.656250  -58821.335938  10367.904297  -48453.429688  308.006653  1596.748535   47.783291  897.992676  -43791.757812  209.103516
 1614.000000  8750.172852  -65158.000000  -58830.750000  10340.162109  -48490.585938  307.182495  1640.435913   47.550976  902.379944  -43851.578125  -10.645286
 1615.000000  8798.294922  -65101.953125  -58725.187500  10314.052734  -48411.132812  306.406860  1712.771851   47.682491  899.891052  -43759.296875  3216.452881
 1616.000000  8881.707031  -65346.304688  -58891.273438  10429.521484  -48461.750000  309.837158  1727.283203   47.691341  899.724060  -43809.046875  -1006.749084
 1617.000000  8516.204102  -65035.847656  -58934.500000  10450.548828  -48483.953125  310.461823  1311.942871   47.771206  898.219849  -43823.460938  -736.240295
 1618.000000  8700.337891  -65199.363281  -58927.250000  10379.919922  -48547.328125  308.363617  1504.814087   47.704067  899.484009  -43893.386719  -71.916222
 1619.000000  8931.852539  -65530.445312  -59017.968750  10504.541992  -48513.425781  312.065857  1743.347778   47.788799  897.889221  -43851.214844  -988.946106
 1620.000000  8656.512695  -65044.617188  -58819.859375  10368.998047  -48450.859375  308.039154  1470.195801   47.840050  896.927307  -43783.648438  1636.791260
 1621.000000  8648.430664  -65108.601562  -58889.914062  10385.592773  -48504.320312  308.532135  1453.279663   47.872925  896.311340  -43833.902344  -750.097839
 1622.000000  8854.782227  -65363.667969  -58925.718750  10420.901367  -48504.816406  309.581085  1691.693970   47.687870  899.789551  -43852.453125  1029.442017
 1623.000000  8771.241211  -65136.125000  -58781.968750  10382.826172  -48399.140625  308.449951  1553.298706   47.962502  894.637390  -43719.984375  -1570.619263
 1624.000000  8868.354492  -65274.835938  -58826.632812  10413.023438  -48413.609375  309.347046  1716.255005   47.815434  897.389038  -43748.800781  -140.391357
 1625.000000  8765.551758  -65283.976562  -58938.710938  10461.486328  -48477.226562  310.786774  1580.591919   47.614155  901.182556  -43832.054688  2164.422119
 1626.000000  8534.868164  -65146.250000  -59040.664062  10562.660156  -48478.003906  313.792419  1286.568970   47.649384  900.516296  -43829.394531  -1488.182617
 1627.000000  8854.371094  -65325.031250  -58899.710938  10501.608398  -48398.101562  311.978699  1662.363647   47.810432  897.482910  -43733.781250  971.140747
 1628.000000  8719.857422  -65088.523438  -58781.843750  10377.960938  -48403.882812  308.305420  1579.465454   47.745808  898.697693  -43745.867188  2885.479736
 1629.000000  8626.581055  -64963.679688  -58758.398438  10346.236328  -48412.164062  307.362946  1484.425293   48.016975  893.622437  -43727.695312  4054.857666
 1630.000000  8852.594727  -65323.906250  -58896.867188  10402.267578  -48494.601562  309.027527  1654.789062   47.784630  897.967529  -43832.796875  1170.647339
 1631.000000  8998.368164  -65603.468750  -59036.031250  10443.548828  -48592.484375  310.253876  1721.687866   47.892319  895.948425  -43920.175781  1336.072754
 1632.000000  8746.238281  -65194.695312  -58863.171875  10341.126953  -48522.046875  307.211182  1725.416626   47.594257  901.559326  -43878.816406  4320.544922
 1633.000000  8715.437500  -65380.015625  -59088.218750  10581.537109  -48506.679688  314.353210  1509.819702   47.518803  902.990906  -43870.812500  1224.600220
 1634.000000  8678.459961  -65058.863281  -58809.164062  10330.634766  -48478.531250  306.899475  1611.414673   47.681690  899.906128  -43826.769531  -1501.965454
 1635.000000  8788.681641  -65163.910156  -58786.476562  10304.326172  -48482.148438  306.117889  1750.795532   47.528534  902.806030  -43845.328125  413.704010
 1636.000000  8888.008789  -65255.222656  -58794.828125  10317.929688  -48476.898438  306.522034  1823.789185   47.592182  901.598633  -43833.871094  -35.687557
 1637.000000  8927.554688  -65315.371094  -58813.132812  10315.065430  -48498.066406  306.436951  1734.452637   47.733257  898.933960  -43841.273438   86.784050
 1638.000000  8530.654297  -65220.160156  -59113.320312  10613.900391  -48499.421875  315.314636  1329.591675   47.668442  900.156250  -43848.953125  3243.559570
 1639.000000  9017.054688  -65584.859375  -58983.515625  10460.130859  -48523.382812  310.746490  1773.260132   47.926601  895.307495  -43847.730469  2405.250977
 1640.000000  8703.791992  -65021.921875  -58734.000000  10338.994141  -48395.007812  307.147797  1634.960327   47.744045  898.730835  -43737.164062   23.470680
 1641.000000  8750.948242  -65084.214844  -58754.757812  10369.723633  -48385.035156  308.060699  1595.415527   47.789951  897.867554  -43722.714844  559.573181
 1642.000000  9146.425781  -65753.406250  -59031.187500  10428.033203  -48603.156250  309.792969  1877.385132   47.864090  896.476807  -43933.601562  1589.452637
 1643.000000  8855.281250  -65366.093750  -58931.242188  10493.611328  -48437.632812  311.741119  1610.586304   48.011139  893.731079  -43753.730469   91.866188
 1644.000000  8748.599609  -65198.875000  -58874.867188  10501.458984  -48373.406250  311.974274  1601.031128   47.784725  897.965759  -43711.593750  -340.307648
 1645.000000  8586.875000  -65118.179688  -58960.367188  10610.976562  -48349.390625  315.227783  1326.506470   47.863583  896.486328  -43679.886719  -164.077637
 1646.000000  8821.977539  -65287.937500  -58882.500000  10359.012695  -48523.488281  307.742523  1752.312988   47.593800  901.567993  -43880.304688  367.074188
 1647.000000  8880.267578  -65369.539062  -58910.070312  10560.623047  -48349.445312  313.731903  1721.553589   47.783360  897.991394  -43687.765625  4212.912598
 1648.000000  8655.259766  -65333.960938  -59102.132812  10630.881836  -48471.250000  315.819122  1380.476196   47.775200  898.144775  -43810.367188  1618.841309
 1649.000000  8615.842773  -64959.843750  -58766.312500  10476.581055  -48289.730469  311.235199  1548.743530   47.692104  899.709656  -43636.953125  1673.127686
 1650.000000  8593.712891  -65165.996094  -59003.187500  10593.797852  -48409.390625  314.717438  1460.563110   47.634117  900.804932  -43762.273438  479.501862
 1651.000000  8658.856445  -65020.515625  -58784.281250  10373.697266  -48410.585938  308.178772  1553.350220   47.691109  899.728455  -43757.906250  -425.390869
 1652.000000  8751.754883  -65135.125000  -58803.015625  10348.167969  -48454.847656  307.420349  1679.772583   47.679829  899.941284  -43803.269531  1338.058594
 1653.000000  8808.441406  -65191.398438  -58799.921875  10382.010742  -48417.910156  308.425720  1736.130493   47.580742  901.815430  -43776.000000  2456.869629
 1654.000000  8783.695312  -65398.679688  -59033.914062  10565.712891  -48468.203125  313.883118  1601.750610   47.729542  899.003967  -43811.773438  1457.887695
 1655.000000  8715.791016  -65346.980469  -59055.609375  10628.630859  -48426.976562  315.752258  1533.140015   47.733654  898.926514  -43770.148438  2237.776611
 1656.000000  8692.363281  -65132.554688  -58851.593750  10446.541016  -48405.054688  310.342773  1557.148438   47.671448  900.099487  -43754.292969  -1298.918701
 1657.000000  8764.472656  -65188.742188  -58846.320312  10464.785156  -48381.535156  310.884766  1569.286987   47.758347  898.461731  -43722.296875  2033.395264
 1658.000000  8955.686523  -65358.152344  -58821.820312  10433.000000  -48388.820312  309.940521  1728.381470   47.825401  897.202026  -43723.039062  541.019165
 1659.000000  8858.438477  -65259.707031  -58830.804688  10378.554688  -48452.250000  308.323059  1632.833008   47.860497  896.544128  -43783.046875  -934.726135
 1660.000000  8603.992188  -65094.539062  -58907.015625  10390.513672  -48516.500000  308.678345  1493.767578   47.722363  899.139160  -43860.773438  1780.373291
 1661.000000  8895.311523  -65329.164062  -58859.859375  10366.113281  -48493.746094  307.953461  1755.450317   47.803608  897.611023  -43830.093750  1779.769165
 1662.000000  8917.419922  -65572.507812  -59086.578125  10518.238281  -48568.339844  312.472748  1694.494507   47.746502  898.684631  -43910.257812  829.494629
 1663.000000  8825.932617  -65119.128906  -58722.515625  10263.003906  -48459.511719  304.890320  1780.055664   47.715576  899.267090  -43804.445312  1421.296997
 1664.000000  8700.175781  -65090.371094  -58809.843750  10392.942383  -48416.902344  308.750488  1563.864624   47.811760  897.458008  -43752.453125  1160.542236
 1665.000000  8855.302734  -65276.976562  -58843.914062  10253.706055  -48590.207031  304.614105  1704.129395   47.759502  898.440002  -43930.855469  1217.494385
 1666.000000  8526.173828  -64956.484375  -58856.625000  10600.756836  -48255.867188  314.924164  1383.744019   47.642632  900.643921  -43607.917969   91.278740
 1667.000000  8711.152344  -65128.835938  -58835.695312  10395.061523  -48440.632812  308.813446  1648.914551   47.679161  899.953857  -43789.117188  161.300629
 1668.000000  8545.596680  -64850.390625  -58731.468750  10403.603516  -48327.867188  309.067200  1414.080933   47.711952  899.335388  -43673.156250  -550.831238
 1669.000000  8737.786133  -65404.164062  -59093.296875  10567.976562  -48525.320312  313.950348  1477.770142   47.802826  897.625732  -43861.742188  2104.944824
 1670.000000  8512.988281  -65045.460938  -58946.140625  10458.978516  -48487.164062  310.712280  1308.878784   47.789413  897.877625  -43824.894531  2066.764404
 1671.000000  8860.191406  -65086.375000  -58654.695312  10287.532227  -48367.164062  305.618988  1831.082886   47.685116  899.841492  -43715.070312  -1090.830688
 1672.000000  8627.842773  -64971.207031  -58760.390625  10377.494141  -48382.898438  308.291565  1531.124390   47.696629  899.624329  -43729.679688  1160.549316
 1673.000000  8526.513672  -65013.835938  -58908.375000  10529.853516  -48378.523438  312.817810  1308.308472   47.719849  899.186584  -43723.039062  2365.408936
 1674.000000  8741.138672  -65181.171875  -58862.851562  10500.502930  -48362.347656  311.945862  1621.147095   47.635395  900.780762  -43715.105469  1472.906128
 1675.000000  8872.933594  -65209.039062  -58765.031250  10211.355469  -48553.675781  303.355957  1808.808472   47.659924  900.317139  -43904.039062  688.189209
 1676.000000  8689.738281  -65177.335938  -58920.804688  10425.599609  -48495.203125  309.720673  1520.559204   47.740459  898.798340  -43837.710938  1740.332153
 1677.000000  8766.993164  -65087.015625  -58748.031250  10291.222656  -48456.808594  305.728638  1638.741333   47.836609  896.991821  -43789.933594  323.817413
 1678.000000  8626.890625  -65029.851562  -58826.210938  10404.124023  -48422.085938  309.082672  1503.312134   47.661888  900.280029  -43772.257812  -159.118652
 1679.000000  8883.414062  -65403.101562  -58937.632812  10449.196289  -48488.437500  310.421661  1756.794922   47.590942  901.622131  -43845.531250  1035.215942
 1680.000000  8732.958008  -65426.761719  -59118.765625  10566.259766  -48552.507812  313.899353  1554.549683   47.627361  900.932678  -43906.046875   57.489910
 1681.000000  8708.664062  -65206.710938  -58922.593750  10446.453125  -48476.140625  310.340179  1552.228882   47.756538  898.495728  -43817.078125  1388.235962
 1682.000000  8706.383789  -65211.078125  -58924.367188  10562.003906  -48362.363281  313.772919  1543.028442   47.721878  899.148315  -43706.683594  1584.583130
 1683.000000  8770.019531  -65237.300781  -58894.031250  10407.583008  -48486.449219  309.185425  1614.232788   47.745365  898.705994  -43828.476562  1487.956909
 1684.000000  8820.612305  -65473.378906  -59083.320312  10387.667969  -48695.652344  308.593811  1639.161133   47.679077  899.955444  -44044.148438  4186.395508
 1685.000000  8966.975586  -65431.128906  -58887.531250  10340.316406  -48547.214844  307.187103  1882.880249   47.513191  903.097534  -43911.894531  -2265.864990
 1686.000000  8902.391602  -65471.714844  -58994.703125  10476.101562  -48518.601562  311.220947  1797.541992   47.613605  901.192993  -43873.484375  2800.997070
 1687.000000  8757.326172  -65253.636719  -58918.179688  10436.558594  -48481.621094  310.046234  1541.185547   47.784920  897.962097  -43819.789062  760.365295
 1688.000000  8831.461914  -65371.750000  -58968.726562  10434.533203  -48534.195312  309.986053  1678.166992   47.677261  899.989746  -43882.867188  1876.169434
 1689.000000  8792.996094  -65442.531250  -59068.148438  10482.064453  -48586.085938  311.398102  1443.523071   47.744572  898.720947  -43928.191406  672.850647
 1690.000000  8781.276367  -65353.523438  -59006.695312  10498.480469  -48508.214844  311.885773  1618.621704   47.715172  899.274719  -43853.187500  1898.763916
 1691.000000  8755.093750  -64974.957031  -58639.640625  10209.736328  -48429.906250  303.307861  1613.665649   47.903751  895.734558  -43756.480469  120.381302
 1692.000000  8680.627930  -65075.003906  -58809.929688  10392.421875  -48417.507812  308.735016  1496.919312   47.712246  899.329834  -43762.765625  -621.420471
 1693.000000  8689.551758  -64896.972656  -58622.218750  10282.373047  -48339.843750  305.465729  1639.708618   47.740429  898.798950  -43682.351562  1330.959473
 1694.000000  8693.756836  -65268.335938  -58995.703125  10574.750000  -48420.953125  314.151581  1486.242065   47.817818  897.344299  -43755.914062  -14.522095
 1695.000000  8537.086914  -65126.421875  -59007.031250  10375.326172  -48631.703125  308.227142  1384.761719   47.656986  900.372620  -43982.351562  -304.596039
 1696.000000  8877.939453  -65278.433594  -58827.968750  10263.207031  -48564.761719  304.896362  1726.419434   47.727226  899.047546  -43908.558594  524.520935
 1697.000000  8922.419922  -65380.273438  -58880.390625  10422.381836  -48458.007812  309.625061  1765.760132   47.767677  898.286194  -43797.859375  -661.069946
 1698.000000  8736.504883  -65341.757812  -59026.117188  10564.605469  -48461.511719  313.850220  1422.152344   47.876709  896.240540  -43790.726562  -329.398895
 1699.000000  8560.686523  -64907.023438  -58773.343750  10329.494141  -48443.851562  306.865601  1355.568481   47.808224  897.524353  -43779.746094  -1363.733521
 1700.000000  8798.689453  -65564.187500  -59196.421875  10651.823242  -48544.597656  316.441254  1454.708862   47.785954  897.942688  -43882.664062  2388.753906
 1701.000000  8834.736328  -65318.332031  -58906.617188  10338.414062  -48568.203125  307.130585  1688.437500   47.635921  900.770813  -43920.906250  1333.559448
 1702.000000  8805.370117  -65265.570312  -58886.210938  10440.474609  -48445.734375  310.162567  1702.177246   47.734425  898.911987  -43788.828125  1930.060913
 1703.000000  8725.074219  -65227.000000  -58922.445312  10461.241211  -48461.203125  310.779480  1575.868530   47.707500  899.419312  -43806.925781  201.154816
 1704.000000  8760.856445  -65242.937500  -58900.578125  10438.264648  -48462.312500  310.096924  1584.846069   47.842419  896.882874  -43794.871094  3380.648438
 1705.000000  9058.723633  -65408.507812  -58776.460938  10240.646484  -48535.812500  304.226135  1960.045898   47.763733  898.360413  -43876.046875  1827.995361
 1706.000000  8928.408203  -65490.835938  -58998.562500  10547.420898  -48451.140625  313.339691  1700.760132   47.808746  897.514587  -43786.984375  918.598633
 1707.000000  8729.576172  -65158.070312  -58852.976562  10396.586914  -48456.390625  308.858765  1537.048462   47.711708  899.339966  -43801.703125  3224.536377
 1708.000000  8846.117188  -65303.027344  -58870.601562  10305.815430  -48564.785156  306.162140  1727.007812   47.772717  898.191467  -43904.144531  1030.638184
 1709.000000  8685.222656  -65066.906250  -58802.523438  10448.677734  -48353.843750  310.406250  1527.654175   47.849628  896.747742  -43685.699219  -2239.549805
 1710.000000  8868.032227  -65236.292969  -58788.773438  10340.564453  -48448.210938  307.194458  1815.170044   47.732845  898.941711  -43791.460938  809.280579
 1711.000000  8509.871094  -65044.113281  -58969.914062  10484.488281  -48485.425781  311.470093  1341.277222   47.684467  899.853760  -43833.394531  1792.270264
 1712.000000  8777.913086  -65307.984375  -58948.976562  10423.873047  -48525.101562  309.669373  1580.287598   47.719425  899.194519  -43869.660156  3135.747070
 1713.000000  8875.514648  -65361.312500  -58908.960938  10418.257812  -48490.703125  309.502563  1689.294800   47.549110  902.415344  -43851.875000  510.546021
 1714.000000  8879.090820  -65435.449219  -58987.835938  10380.744141  -48607.093750  308.388092  1693.252930   47.675983  900.013855  -43955.890625  950.146912
 1715.000000  8847.740234  -65243.269531  -58828.781250  10449.706055  -48379.074219  310.436798  1704.636719   47.714684  899.283875  -43724.093750  1663.667969
 1716.000000  8733.662109  -65165.457031  -58855.453125  10361.500000  -48493.953125  307.816406  1519.439453   47.878338  896.210022  -43823.007812  730.638733
 1717.000000  8600.853516  -65359.777344  -59177.500000  10753.880859  -48423.617188  319.473145  1272.562988   47.736816  898.866943  -43766.480469  -505.075928
 1718.000000  8750.633789  -65179.917969  -58858.210938  10310.397461  -48547.812500  306.298279  1646.926392   47.676376  900.006470  -43896.570312  502.707062
 1719.000000  8551.810547  -64939.925781  -58804.085938  10357.801758  -48446.285156  307.706543  1482.562988   47.663250  900.254333  -43796.324219  1281.097534
 1720.000000  8854.744141  -65291.691406  -58864.453125  10376.670898  -48487.781250  308.267090  1745.851440   47.648647  900.530212  -43839.246094  720.008545
 1721.000000  8767.540039  -65364.656250  -59019.953125  10515.066406  -48504.886719  312.378510  1573.222534   47.770039  898.241821  -43844.507812  136.629898
 1722.000000  8633.292969  -65140.933594  -58930.507812  10436.639648  -48493.867188  310.048645  1407.850952   47.804073  897.602295  -43830.167969  1794.105957
 1723.000000  8533.933594  -65117.246094  -59015.148438  10551.486328  -48463.664062  313.460480  1441.224243   47.580223  901.825256  -43821.804688  766.062561
 1724.000000  8782.112305  -65273.414062  -58917.968750  10300.901367  -48617.066406  306.016174  1662.166382   47.621975  901.034607  -43971.132812  2391.184082
 1725.000000  8720.924805  -65183.339844  -58885.132812  10430.285156  -48454.847656  309.859863  1587.186157   47.687721  899.792358  -43802.500000  3589.957275
 1726.000000  8761.194336  -65256.140625  -58915.906250  10489.866211  -48426.039062  311.629883  1591.736938   47.658314  900.347534  -43776.558594  570.900146
 1727.000000  8873.824219  -65635.453125  -59180.593750  10694.198242  -48486.394531  317.700104  1596.351440   47.718945  899.203613  -43831.000000  -485.572388
 1728.000000  8616.564453  -65191.968750  -59004.210938  10533.289062  -48470.921875  312.919861  1346.755737   47.751381  898.592773  -43812.363281  4643.116699
 1729.000000  8991.947266  -65314.980469  -58740.531250  10318.121094  -48422.410156  306.527710  1912.734375   47.665707  900.207886  -43772.210938  1750.513916
 1730.000000  8816.089844  -65497.136719  -59105.617188  10608.667969  -48496.949219  315.159241  1574.732422   47.839031  896.946411  -43829.839844   84.344383
 1731.000000  8886.910156  -65268.035156  -58805.773438  10350.856445  -48454.917969  307.500214  1737.349243   47.798557  897.705872  -43791.757812  2880.692871
 1732.000000  8811.299805  -65091.601562  -58699.843750  10336.432617  -48363.410156  307.071716  1762.651001   47.539928  902.589600  -43725.480469  -22.719034
 1733.000000  8962.322266  -65506.867188  -58965.351562  10512.906250  -48452.445312  312.314331  1731.729858   47.723995  899.108398  -43796.558594  1133.216553
 1734.000000  8816.070312  -65171.097656  -58780.375000  10395.164062  -48385.210938  308.816498  1654.294800   47.764004  898.355286  -43725.421875   48.366524
 1735.000000  8735.586914  -65424.804688  -59105.164062  10608.705078  -48496.460938  315.160309  1582.646118   47.709167  899.387878  -43842.019531  -92.200478
 1736.000000  8643.289062  -64903.980469  -58669.960938  10267.148438  -48402.812500  305.013428  1556.651367   47.797390  897.727783  -43739.765625  1722.175415
 1737.000000  8661.067383  -65181.578125  -58947.148438  10438.562500  -48508.585938  310.105743  1484.896118   47.737934  898.845886  -43851.339844  1171.987671
 1738.000000  8668.528320  -65075.066406  -58822.625000  10470.819336  -48351.804688  311.064026  1513.151001   47.842236  896.886292  -43684.382812  2282.241455
 1739.000000  8798.402344  -65037.863281  -58661.664062  10375.772461  -48285.890625  308.240417  1667.620117   47.795364  897.765869  -43623.039062  -416.595642
 1740.000000  8611.715820  -65063.640625  -58882.437500  10469.331055  -48413.105469  311.019806  1510.615845   47.645538  900.588989  -43764.871094  1602.836304
 1741.000000  9038.991211  -65662.421875  -59048.492188  10464.875977  -48583.617188  310.887482  1852.779785   47.759430  898.441345  -43924.273438  -2031.892944
 1742.000000  8848.169922  -65345.015625  -58910.968750  10351.625977  -48559.343750  307.523071  1707.058716   47.658726  900.339783  -43909.824219  -799.958130
 1743.000000  8927.638672  -65325.882812  -58831.093750  10332.760742  -48498.332031  306.962616  1888.249023   47.606171  901.333679  -43853.937500  3253.477295
 1744.000000  8762.224609  -65228.093750  -58896.835938  10441.111328  -48455.726562  310.181488  1695.431641   47.499287  903.361938  -43821.761719  1698.086792
 1745.000000  8877.105469  -65193.875000  -58740.710938  10388.235352  -48352.476562  308.610657  1759.464844   47.704605  899.473877  -43698.480469  -143.222916
 1746.000000  8856.179688  -65180.566406  -58743.554688  10365.399414  -48378.156250  307.932251  1807.314453   47.641956  900.656677  -43730.273438  -1013.720825
 1747.000000  9085.147461  -65835.992188  -59168.953125  10646.708984  -48522.242188  316.289307  1803.667603   47.741596  898.776978  -43864.636719  2783.843506
 1748.000000  8742.372070  -65195.269531  -58880.335938  10377.760742  -48502.574219  308.299469  1572.964355   47.653820  900.432434  -43853.531250  -209.427429
 1749.000000  8821.330078  -65227.039062  -58825.382812  10392.007812  -48433.375000  308.722717  1672.591187   47.799171  897.694336  -43770.152344  1196.819702
 1750.000000  8592.791016  -65351.839844  -59187.421875  10595.837891  -48591.585938  314.778046  1318.967651   47.619297  901.085266  -43945.914062  494.781067
 1751.000000  8797.255859  -65263.113281  -58885.492188  10309.191406  -48576.300781  306.262451  1624.622070   47.740093  898.805237  -43918.843750  -605.717651
 1752.000000  8667.470703  -65259.839844  -59024.960938  10491.077148  -48533.882812  311.665833  1425.481812   47.772385  898.197693  -43873.273438  1785.802368
 1753.000000  8809.098633  -64898.902344  -58519.507812  10100.712891  -48418.796875  300.069031  1779.487305   47.684052  899.861572  -43766.804688  -209.270737
 1754.000000  8846.832031  -65124.949219  -58703.554688  10350.805664  -48352.750000  307.498657  1803.094360   47.679104  899.954956  -43701.242188  1911.542114
 1755.000000  8522.218750  -64779.257812  -58691.859375  10310.470703  -48381.390625  306.300446  1434.941772   47.744244  898.727112  -43723.527344  2413.225830
 1756.000000  8821.508789  -65205.109375  -58807.812500  10427.963867  -48379.847656  309.790894  1698.031738   47.704472  899.476379  -43725.867188  1386.300415
 1757.000000  8642.340820  -65215.039062  -58996.929688  10464.437500  -48532.492188  310.874451  1428.994019   47.744995  898.712952  -43874.554688  808.250122
 1758.000000  8646.143555  -65036.187500  -58810.101562  10465.497070  -48344.605469  310.905914  1525.152344   47.727470  899.042969  -43688.378906  -1793.664795
 1759.000000  8773.748047  -65212.136719  -58861.453125  10487.633789  -48373.820312  311.563538  1673.522583   47.665478  900.212219  -43723.640625  1324.380371
 1760.000000  8824.988281  -65559.000000  -59162.406250  10617.958008  -48544.449219  315.435181  1553.024414   47.782784  898.002258  -43882.828125  -712.735901
 1761.000000  8596.834961  -65160.687500  -58989.414062  10505.337891  -48484.078125  312.089508  1416.643921   47.727360  899.045044  -43827.863281  -2941.943359
 1762.000000  8747.099609  -65213.050781  -58881.632812  10413.745117  -48467.886719  309.368500  1547.418579   47.783318  897.992188  -43806.210938  1120.723389
 1763.000000  8894.197266  -65257.476562  -58784.476562  10334.486328  -48449.992188  307.013885  1800.989868   47.688404  899.779480  -43797.578125  1961.763916
 1764.000000  8869.691406  -65530.945312  -59091.195312  10514.726562  -48576.468750  312.368408  1685.267090   47.558678  902.233826  -43936.710938  2125.757812
 1765.000000  8970.185547  -65411.734375  -58870.703125  10355.146484  -48515.554688  307.627655  1896.081177   47.631561  900.853210  -43868.683594  1710.888184
 1766.000000  8680.152344  -65158.671875  -58914.226562  10378.671875  -48535.554688  308.326538  1503.531250   47.609940  901.262329  -43890.792969  850.521362
 1767.000000  8754.923828  -65185.085938  -58843.281250  10316.711914  -48526.570312  306.485870  1600.089844   47.661003  900.296753  -43876.828125  -2050.308105
 1768.000000  8641.052734  -65120.527344  -58911.007812  10444.148438  -48466.859375  310.271698  1418.916382   47.842548  896.880432  -43799.406250  -189.066162
 1769.000000  8558.774414  -65069.445312  -58931.328125  10412.962891  -48518.367188  309.345245  1349.557007   47.801746  897.645996  -43854.894531  603.319275
 1770.000000  8882.532227  -65395.000000  -58942.960938  10542.931641  -48400.031250  313.206329  1668.870483   47.753834  898.546631  -43741.234375  -1680.470215
 1771.000000  8938.543945  -65292.953125  -58772.179688  10260.537109  -48511.640625  304.817017  1831.849976   47.733917  898.921509  -43854.785156  -188.904800
 1772.000000  8738.473633  -65295.656250  -58976.085938  10464.732422  -48511.351562  310.883209  1517.258423   47.816856  897.362366  -43846.406250  239.367935
 1773.000000  8878.050781  -65276.582031  -58818.867188  10449.917969  -48368.949219  310.443115  1744.265015   47.708565  899.399231  -43714.566406  1442.503418
 1774.000000  8501.717773  -65156.566406  -59088.742188  10639.749023  -48448.992188  316.082550  1201.127930   47.821388  897.277283  -43783.601562  -706.315247
 1775.000000  9030.269531  -65446.046875  -58839.273438  10390.276367  -48448.996094  308.671295  1910.244751   47.709873  899.374573  -43794.488281  -1548.722656
 1776.000000  8840.108398  -65248.214844  -58819.382812  10434.318359  -48385.062500  309.979675  1668.659790   47.833294  897.053955  -43718.511719  352.326843
 1777.000000  8602.955078  -65236.023438  -59057.515625  10582.570312  -48474.945312  314.383911  1272.726074   47.941044  895.037781  -43797.882812  -905.111938
 1778.000000  8932.262695  -65357.847656  -58838.875000  10419.140625  -48419.734375  309.528778  1821.427612   47.677429  899.986572  -43768.390625  2226.402832
 1779.000000  8778.644531  -65240.812500  -58895.625000  10422.546875  -48473.078125  309.629974  1659.514648   47.669174  900.142456  -43822.539062  -1052.499878
 1780.000000  8838.116211  -65331.363281  -58912.062500  10409.663086  -48502.398438  309.247223  1761.627930   47.596935  901.508606  -43858.906250  -1504.758301
 1781.000000  8724.593750  -65160.617188  -58862.250000  10302.033203  -48560.218750  306.049774  1592.272583   47.672173  900.085815  -43909.386719  -1212.697876
 1782.000000  8669.477539  -65265.226562  -59026.679688  10542.651367  -48484.027344  313.197998  1476.797485   47.739330  898.819641  -43826.644531  -1761.432007
 1783.000000  8804.190430  -65104.203125  -58722.359375  10222.674805  -48499.683594  303.692230  1743.946655   47.670197  900.123108  -43849.046875  -444.165924
 1784.000000  8814.684570  -65188.765625  -58806.312500  10434.351562  -48371.960938  309.980652  1694.003906   47.720413  899.175903  -43716.421875  2249.161377
 1785.000000  8659.972656  -65096.625000  -58853.875000  10310.640625  -48543.234375  306.305481  1490.693726   47.733192  898.935181  -43886.449219  281.160095
 1786.000000  8800.219727  -65310.121094  -58929.203125  10525.050781  -48404.152344  312.675140  1663.539551   47.698463  899.589722  -43750.757812  1554.171387
 1787.000000  8829.007812  -65539.335938  -59135.164062  10525.863281  -48609.300781  312.699249  1526.296753   47.725533  899.079468  -43953.265625  -1769.458252
 1788.000000  8449.666992  -65070.187500  -59042.742188  10650.277344  -48392.464844  316.395325  1192.808594   47.790150  897.863831  -43730.125000  2272.342773
 1789.000000  8608.511719  -65178.140625  -59007.914062  10480.759766  -48527.156250  311.359344  1363.682495   47.707352  899.422119  -43872.890625  -703.615417
 1790.000000  8564.964844  -65282.140625  -59142.093750  10677.966797  -48464.125000  317.217896  1339.621216   47.728138  899.030396  -43807.832031  -954.131714
 1791.000000  8762.651367  -65290.316406  -58956.945312  10462.136719  -48494.808594  310.806091  1599.835938   47.734474  898.911072  -43837.898438  -55.147099
 1792.000000  8858.153320  -65352.906250  -58923.531250  10379.398438  -48544.132812  308.348114  1718.817383   47.739040  898.825073  -43886.777344  -1539.233887
 1793.000000  8614.302734  -64943.609375  -58757.718750  10268.097656  -48489.621094  305.041626  1434.280884   47.794209  897.787598  -43826.882812  143.588516
 1794.000000  8625.763672  -65153.773438  -58950.976562  10511.994141  -48438.984375  312.287231  1332.258911   47.809319  897.503845  -43774.773438  2513.375977
 1795.000000  8618.613281  -65135.273438  -58940.539062  10441.765625  -48498.773438  310.200928  1432.884766   47.781944  898.018005  -43837.234375  1633.442627
 1796.000000  8771.238281  -65268.152344  -58925.437500  10362.634766  -48562.804688  307.850128  1624.462891   47.745834  898.697144  -43904.785156  2777.666504
 1797.000000  8696.385742  -65093.617188  -58825.046875  10337.435547  -48487.609375  307.101501  1518.461792   47.814434  897.407776  -43822.898438  378.995758
 1798.000000  8909.353516  -65216.125000  -58736.921875  10254.395508  -48482.527344  304.634583  1795.382446   47.745476  898.703918  -43824.542969  504.909393
 1799.000000  8781.385742  -65251.132812  -58880.687500  10513.316406  -48367.371094  312.326538  1600.935059   47.814201  897.412170  -43702.683594  130.020767
 1800.000000  8896.382812  -65240.519531  -58777.945312  10316.366211  -48461.578125  306.475586  1763.419922   47.723576  899.116333  -43805.730469  2916.107422
 1801.000000  9070.622070  -65760.750000  -59119.804688  10504.161133  -48615.644531  312.054535  1750.917969   47.845383  896.827332  -43947.914062  -967.918945
 1802.000000  8833.143555  -65445.687500  -59028.031250  10487.059570  -48540.972656  311.546509  1603.813965   47.787888  897.906311  -43878.851562  -3419.980469
 1803.000000  8756.530273  -65364.972656  -59031.304688  10501.256836  -48530.046875  311.968262  1489.132446   47.878952  896.198547  -43859.042969  -50.903503
 1804.000000  8946.181641  -65503.210938  -58987.234375  10266.727539  -48720.507812  305.000946  1759.482056   47.686497  899.815430  -44068.277344  1288.574341
 1805.000000  8901.206055  -65537.789062  -59056.554688  10396.039062  -48660.515625  308.842468  1738.875366   47.703861  899.487915  -44006.593750  -807.707153
 1806.000000  8726.074219  -65215.539062  -58921.546875  10401.858398  -48519.687500  309.015350  1524.899780   47.686771  899.810242  -43867.429688  160.536758
 1807.000000  8809.431641  -65188.437500  -58801.007812  10366.517578  -48434.492188  307.965454  1628.315918   47.651958  900.467651  -43785.632812  153.646881
 1808.000000  8727.169922  -65394.304688  -59081.507812  10561.417969  -48520.089844  313.755524  1484.071289   47.767403  898.291382  -43859.968750  2373.892578
 1809.000000  8693.901367  -65207.851562  -58938.054688  10430.179688  -48507.875000  309.856720  1527.762329   47.650719  900.491089  -43859.136719  -29.266998
 1810.000000  8821.470703  -65134.660156  -58728.132812  10335.738281  -48392.394531  307.051086  1749.069946   47.656189  900.387695  -43743.121094  1400.718872
 1811.000000  9105.703125  -65706.757812  -59020.226562  10532.994141  -48487.234375  312.911102  1813.034668   47.750927  898.601318  -43828.718750  1406.627808
 1812.000000  8797.603516  -65366.136719  -58980.875000  10441.019531  -48539.855469  310.178741  1566.138184   47.722614  899.134460  -43884.101562  1314.956177
 1813.000000  8936.286133  -65471.773438  -58956.453125  10338.519531  -48617.933594  307.133698  1791.011353   47.638958  900.713379  -43970.343750  -802.316772
 1814.000000  8795.992188  -65384.695312  -59018.046875  10537.307617  -48480.738281  313.039246  1603.881226   47.698547  899.588135  -43827.332031  1385.861328
 1815.000000  8650.516602  -65369.101562  -59152.562500  10598.166016  -48554.398438  314.847198  1386.602173   47.754326  898.537354  -43895.550781  -1595.298340
 1816.000000  8968.163086  -65435.183594  -58897.914062  10373.761719  -48524.152344  308.180664  1862.530640   47.681824  899.903625  -43872.378906  564.972168
 1817.000000  8957.715820  -65717.382812  -59197.148438  10503.919922  -48693.226562  312.047363  1602.778320   47.769577  898.250488  -44032.890625  2329.876953
 1818.000000  8712.291992  -65347.730469  -59063.625000  10510.855469  -48552.769531  312.253418  1496.425903   47.779324  898.067261  -43891.484375  1710.984741
 1819.000000  8930.256836  -65371.070312  -58867.867188  10437.068359  -48430.796875  310.061371  1820.943848   47.729767  898.999695  -43774.347656  211.722504
 1820.000000  8748.654297  -65312.632812  -58992.015625  10535.294922  -48456.718750  312.979462  1493.600952   47.820683  897.290527  -43791.398438  -1778.855225
 1821.000000  8935.912109  -65372.628906  -58872.531250  10331.330078  -48541.203125  306.920135  1834.650391   47.661011  900.296631  -43891.460938  668.348877
 1822.000000  8863.749023  -65381.316406  -58940.867188  10401.081055  -48539.785156  308.992279  1736.950317   47.569416  902.030151  -43898.976562   19.402039
 1823.000000  8595.976562  -65245.574219  -59074.921875  10481.164062  -48593.757812  311.371338  1369.799194   47.781116  898.033569  -43932.296875  109.425583
 1824.000000  8730.950195  -65212.113281  -58900.648438  10328.618164  -48572.031250  306.839569  1552.378906   47.770897  898.225708  -43911.570312  2369.196289
 1825.000000  8839.068359  -65378.085938  -58965.671875  10347.381836  -48618.289062  307.397003  1570.342163   47.801125  897.657654  -43954.875000    8.864819
 1826.000000  8756.174805  -65250.707031  -58924.304688  10335.998047  -48588.304688  307.058807  1553.633179   47.725834  899.073792  -43932.238281  196.638031
 1827.000000  8911.660156  -65608.367188  -59127.796875  10569.391602  -48558.406250  313.992401  1592.319946   47.846687  896.802856  -43890.550781  590.535706
 1828.000000  9005.503906  -65464.511719  -58885.664062  10243.081055  -48642.582031  304.298462  1824.843384   47.777508  898.101379  -43981.472656  1439.847046
 1829.000000  8609.769531  -65283.523438  -59099.054688  10545.106445  -48553.949219  313.270935  1333.033813   47.731686  898.963562  -43897.312500  1689.263062
 1830.000000  8791.092773  -65476.660156  -59102.437500  10473.174805  -48629.261719  311.134003  1497.864868   47.743076  898.749084  -43971.511719  498.106018
 1831.000000  8891.788086  -65624.812500  -59160.718750  10586.256836  -48574.460938  314.493439  1631.941284   47.714146  899.294006  -43919.535156  1577.870361
 1832.000000  8946.625000  -65610.281250  -59097.289062  10462.528320  -48634.761719  310.817719  1808.252563   47.684814  899.847168  -43982.695312  1770.363403
 1833.000000  8962.249023  -65588.289062  -59053.148438  10463.521484  -48589.625000  310.847229  1643.741211   47.790657  897.854309  -43927.234375  3038.058594
 1834.000000  8678.294922  -65298.609375  -59036.906250  10458.187500  -48578.718750  310.688782  1389.921021   47.752480  898.572083  -43920.054688  631.437866
 1835.000000  8669.126953  -65330.664062  -59084.125000  10446.875000  -48637.250000  310.352692  1407.285034   47.686733  899.810974  -43985.000000   13.723966
 1836.000000  8810.833984  -65168.960938  -58781.789062  10247.659180  -48534.128906  304.434448  1759.420776   47.601284  901.426208  -43890.214844  -1581.643921
 1837.000000  9007.564453  -65352.898438  -58757.648438  10241.466797  -48516.179688  304.250488  1820.841675   47.772488  898.195801  -43855.562500  1365.362061
 1838.000000  8821.673828  -65317.367188  -58921.507812  10338.480469  -48583.027344  307.132538  1623.094360   47.886452  896.058167  -43911.289062  1194.475342
 1839.000000  8882.265625  -65326.886719  -58867.828125  10263.866211  -48603.960938  304.915924  1699.417358   47.750088  898.617126  -43945.527344   49.076160
 1840.000000  8748.596680  -65231.085938  -58917.734375  10339.775391  -48577.960938  307.171021  1601.596313   47.654964  900.410828  -43928.808594  1807.987061
 1841.000000  8819.883789  -65313.464844  -58917.226562  10367.916016  -48549.312500  308.007019  1619.402466   47.745552  898.702515  -43891.320312  954.109070
 1842.000000  8827.950195  -65589.093750  -59192.734375  10541.500000  -48651.234375  313.163788  1567.923218   47.760597  898.419373  -43991.777344  1666.574951
 1843.000000  9029.732422  -65754.140625  -59148.726562  10601.656250  -48547.070312  314.950897  1742.368164   47.649250  900.518799  -43898.476562  1390.232422
 1844.000000  8844.677734  -65429.480469  -59010.289062  10425.401367  -48584.886719  309.714783  1606.719116   47.765190  898.333008  -43924.980469  -688.692871
 1845.000000  8804.457031  -65284.457031  -58892.328125  10416.152344  -48476.175781  309.440002  1715.685669   47.698330  899.592224  -43822.792969  2663.367432
 1846.000000  8653.894531  -65297.132812  -59056.335938  10489.078125  -48567.257812  311.606445  1443.664062   47.545792  902.478333  -43928.757812  1442.916992
 1847.000000  9021.927734  -65569.382812  -58969.296875  10338.773438  -48630.523438  307.141266  1843.354858   47.704426  899.477234  -43976.546875  -1296.514893
 1848.000000  8782.625000  -65407.316406  -59046.734375  10459.908203  -48586.828125  310.739899  1606.222778   47.557201  902.261780  -43947.210938  -152.585251
 1849.000000  8816.094727  -65327.207031  -58935.992188  10287.955078  -48648.039062  305.631561  1636.004517   47.752010  898.580933  -43989.417969  -631.628906
 1850.000000  8873.468750  -65548.804688  -59102.093750  10476.500000  -48625.593750  311.232788  1602.697388   47.669090  900.144043  -43975.062500  -388.917542
 1851.000000  8707.536133  -65473.695312  -59195.468750  10584.791992  -48610.675781  314.449890  1378.438965   47.801819  897.644653  -43947.195312  1602.165771
 1852.000000  8969.949219  -65563.476562  -59014.187500  10504.399414  -48509.789062  312.061615  1793.165894   47.660549  900.305298  -43860.093750  1750.527832
 1853.000000  8641.103516  -65276.750000  -59058.578125  10440.926758  -48617.652344  310.175995  1375.259888   47.847622  896.785339  -43949.703125  986.477783
 1854.000000  8736.253906  -65419.792969  -59102.203125  10418.886719  -48683.316406  309.521240  1436.053223   47.673988  900.051514  -44032.308594  -1234.887085
 1855.000000  8964.743164  -65301.652344  -58758.773438  10304.916992  -48453.855469  306.135468  1784.733398   47.861591  896.523621  -43784.542969  2086.562988
 1856.000000  8864.708008  -65477.781250  -59045.820312  10479.853516  -48565.968750  311.332428  1607.390747   47.704113  899.483154  -43912.019531  565.626892
 1857.000000  8788.452148  -65331.906250  -58959.351562  10358.298828  -48601.054688  307.721313  1651.166870   47.736149  898.879517  -43943.980469  1138.875366
 1858.000000  8794.607422  -65301.730469  -58937.890625  10354.777344  -48583.113281  307.616699  1668.473145   47.591579  901.610046  -43940.144531  -99.844048
 1859.000000  8807.390625  -65562.953125  -59181.828125  10614.978516  -48566.851562  315.346680  1512.680786   47.713493  899.306335  -43911.988281  380.359528
 1860.000000  8886.796875  -65580.031250  -59125.468750  10526.547852  -48598.921875  312.719604  1559.315308   47.948662  894.895569  -43921.117188  2728.434814
 1861.000000  8790.151367  -65482.968750  -59115.843750  10569.472656  -48546.371094  313.994812  1522.022949   47.779694  898.060303  -43885.050781  1421.367310
 1862.000000  8928.613281  -65532.929688  -59027.492188  10388.093750  -48639.398438  308.606445  1763.859985   47.775757  898.134338  -43978.460938  -549.240662
 1863.000000  8765.109375  -65567.296875  -59231.539062  10591.257812  -48640.281250  314.641998  1370.118286   47.832130  897.075806  -43973.843750  2035.654297
 1864.000000  8862.257812  -65398.531250  -58955.976562  10378.403320  -48577.574219  308.318573  1684.464966   47.605927  901.338318  -43933.207031   48.500248
 1865.000000  9036.294922  -65429.089844  -58814.781250  10197.855469  -48616.925781  302.954895  1929.241821   47.732300  898.952026  -43960.226562  488.039825
 1866.000000  8653.719727  -65224.984375  -58996.562500  10432.073242  -48564.488281  309.912964  1442.311401   47.862206  896.512085  -43895.117188  2899.128662
 1867.000000  8998.470703  -65540.046875  -58972.710938  10277.405273  -48695.304688  305.318146  1810.457153   47.750080  898.617249  -44036.871094  2578.017334
 1868.000000  8823.011719  -65410.585938  -59016.617188  10389.054688  -48627.562500  308.634979  1565.419312   47.702160  899.520020  -43973.804688  3262.969482
 1869.000000  8905.866211  -65585.937500  -59102.828125  10493.552734  -48609.273438  311.739380  1687.870117   47.674393  900.043884  -43958.226562  4529.699707
 1870.000000  8697.375977  -65324.789062  -59054.835938  10423.974609  -48630.859375  309.672394  1456.199829   47.726295  899.065125  -43974.746094  1088.312500
 1871.000000  8922.840820  -65360.062500  -58858.109375  10310.164062  -48547.945312  306.291321  1840.928345   47.687992  899.787231  -43895.570312  -1283.185913
 1872.000000  8840.061523  -65196.070312  -58777.804688  10315.177734  -48462.625000  306.440277  1665.600586   47.827610  897.160583  -43796.628906  -1854.172974
 1873.000000  8936.392578  -65597.937500  -59091.023438  10497.518555  -48593.503906  311.857208  1668.932007   47.784157  897.976440  -43931.746094  3088.240967
 1874.000000  8982.541016  -65590.171875  -59032.109375  10387.984375  -48644.125000  308.603210  1712.894043   47.737286  898.858093  -43986.941406  2251.851318
 1875.000000  9006.637695  -65403.742188  -58824.546875  10222.029297  -48602.515625  303.673065  1914.195435   47.770279  898.237305  -43942.113281  403.725769
 1876.000000  8691.273438  -65485.101562  -59224.757812  10606.875000  -48617.882812  315.105927  1371.832153   47.727451  899.043335  -43961.656250  1136.345215
 1877.000000  9035.804688  -65583.218750  -58979.414062  10421.610352  -48557.804688  309.602142  1867.884644   47.733200  898.935059  -43901.019531  887.560242
 1878.000000  8884.060547  -65574.710938  -59117.703125  10465.930664  -48651.773438  310.918793  1568.533569   47.841763  896.895203  -43984.398438  108.353371
 1879.000000  8839.237305  -65581.476562  -59172.000000  10534.921875  -48637.078125  312.968384  1519.735718   47.693413  899.684937  -43984.175781  -2360.627441
 1880.000000  8630.400391  -65130.179688  -58920.031250  10380.868164  -48539.164062  308.391785  1490.473267   47.662441  900.269592  -43889.281250  3089.213867
 1881.000000  8691.751953  -65224.597656  -58962.500000  10310.145508  -48652.355469  306.290771  1490.822754   47.621147  901.050232  -44006.500000  -1007.637146
 1882.000000  8917.777344  -65488.937500  -58994.031250  10501.513672  -48492.515625  311.975891  1680.109253   47.805717  897.571411  -43828.656250  1281.260742
 1883.000000  8787.299805  -65465.242188  -59100.429688  10658.542969  -48441.886719  316.640869  1425.378296   47.825054  897.208496  -43776.140625  2108.562500
 1884.000000  8880.502930  -65691.390625  -59232.101562  10573.876953  -48658.226562  314.125641  1577.719360   47.669991  900.127014  -44007.609375  271.808777
 1885.000000  8801.752930  -65316.031250  -58938.070312  10363.875000  -48574.195312  307.886963  1667.970093   47.659496  900.325195  -43924.601562  1919.308472
 1886.000000  8770.824219  -65277.261719  -58926.039062  10399.269531  -48526.769531  308.938446  1651.102905   47.652908  900.449707  -43877.816406  249.954941
 1887.000000  8803.870117  -65337.519531  -58953.593750  10347.878906  -48605.714844  307.411743  1623.296265   47.660656  900.303284  -43956.007812  1644.094116
 1888.000000  8825.893555  -65179.527344  -58777.117188  10167.805664  -48609.312500  302.062195  1760.144897   47.786427  897.933777  -43947.335938  1653.438599
 1889.000000  8806.088867  -65351.507812  -58963.593750  10474.099609  -48489.492188  311.161469  1628.622925   47.786907  897.924744  -43827.468750  737.143127
 1890.000000  8699.696289  -65376.156250  -59088.523438  10576.796875  -48511.726562  314.212372  1403.732544   47.801659  897.647644  -43848.261719  985.035217
 1891.000000  8604.403320  -65135.757812  -58952.367188  10459.438477  -48492.929688  310.725922  1455.468384   47.791569  897.837158  -43830.449219  1797.185669
 1892.000000  8823.018555  -65273.570312  -58878.117188  10285.968750  -48592.148438  305.572540  1759.297363   47.570526  902.009094  -43951.234375  1031.447144
 1893.000000  9083.705078  -65410.710938  -58744.539062  10170.539062  -48574.000000  302.143402  1944.202148   47.744572  898.720947  -43916.105469  2061.196533
 1894.000000  8924.040039  -65422.859375  -58921.289062  10364.597656  -48556.691406  307.908417  1695.113647   47.788715  897.890747  -43894.492188  -330.427124
 1895.000000  8973.819336  -65391.835938  -58839.242188  10217.880859  -48621.359375  303.549805  1846.744263   47.703777  899.489502  -43967.445312  -1527.819214
 1896.000000  8867.517578  -65564.382812  -59125.015625  10453.473633  -48671.542969  310.548737  1596.572632   47.765812  898.321289  -44011.574219  3959.767822
 1897.000000  8970.838867  -65592.101562  -59045.046875  10431.669922  -48613.375000  309.901001  1667.152954   47.890007  895.991638  -43941.292969  -368.167480
 1898.000000  8657.154297  -65329.097656  -59104.234375  10516.336914  -48587.898438  312.416260  1348.320801   47.715595  899.266724  -43932.832031  830.946716
 1899.000000  8828.262695  -65408.617188  -59008.078125  10399.205078  -48608.875000  308.936523  1564.249634   47.787746  897.908997  -43946.769531  1196.920166
 1900.000000  8600.250977  -65346.757812  -59175.554688  10569.738281  -48605.816406  314.002686  1339.543335   47.804535  897.593628  -43942.070312  1281.632080
 1901.000000  8774.325195  -65266.156250  -58907.859375  10380.735352  -48527.125000  308.387848  1610.699829   47.681454  899.910645  -43875.386719  -731.193542
 1902.000000  8931.410156  -65399.039062  -58886.351562  10315.256836  -48571.093750  306.442627  1779.127563   47.808350  897.522034  -43906.976562  945.390381
 1903.000000  8587.537109  -65068.683594  -58904.539062  10295.035156  -48609.503906  305.841888  1353.747070   47.855331  896.640869  -43940.804688  691.053223
 1904.000000  8877.375000  -65438.992188  -58984.484375  10541.888672  -48442.593750  313.175354  1619.975586   47.696861  899.619934  -43789.351562  -819.628418
 1905.000000  9065.445312  -65645.523438  -58997.101562  10412.078125  -48585.023438  309.318970  1852.765259   47.665810  900.205994  -43934.812500  1790.170898
 1906.000000  8757.807617  -65428.664062  -59098.000000  10599.591797  -48498.406250  314.889557  1529.766968   47.753422  898.554382  -43839.648438  3498.547119
 1907.000000  8976.957031  -65627.898438  -59080.421875  10515.660156  -48564.761719  312.396149  1726.597290   47.663673  900.246338  -43914.757812  936.638550
 1908.000000  9019.294922  -65564.617188  -58961.921875  10366.521484  -48595.398438  307.965576  1896.608765   47.673019  900.069824  -43944.484375   23.303675
 1909.000000  8734.652344  -65418.886719  -59113.875000  10399.479492  -48714.394531  308.944702  1458.865234   47.742870  898.752991  -44056.664062  1313.605957
 1910.000000  8725.555664  -65310.218750  -59003.890625  10372.042969  -48631.847656  308.129608  1521.581665   47.738857  898.828491  -43974.511719  227.222046
 1911.000000  8875.309570  -65550.609375  -59105.679688  10451.250977  -48654.429688  310.482697  1676.222656   47.660282  900.310364  -44004.757812  -2297.437744
 1912.000000  8860.899414  -65273.902344  -58842.875000  10286.443359  -48556.429688  305.586639  1776.638672   47.759880  898.432861  -43897.042969    7.010980
 1913.000000  8997.091797  -65622.039062  -59049.476562  10469.376953  -48580.101562  311.021179  1761.980347   47.744038  898.731018  -43922.257812  1218.970947
 1914.000000  9010.101562  -65568.187500  -58987.718750  10372.949219  -48614.769531  308.156525  1799.297363   47.637295  900.744812  -43967.339844  1709.790771
 1915.000000  8965.097656  -65413.480469  -58870.914062  10349.489258  -48521.425781  307.459595  1836.454956   47.749046  898.636719  -43863.093750  2264.071289
 1916.000000  8766.130859  -65377.046875  -59035.320312  10441.208984  -48594.109375  310.184387  1488.078247   47.809299  897.504211  -43929.898438  1089.689575
 1917.000000  8510.455078  -65262.492188  -59184.078125  10660.989258  -48523.089844  316.713531  1163.137085   47.822906  897.248840  -43857.554688  -591.258423
 1918.000000  8895.523438  -65355.453125  -58870.023438  10319.674805  -48550.347656  306.573883  1744.030884   47.730312  898.989441  -43893.843750  1660.915649
 1919.000000  8840.767578  -65482.328125  -59063.218750  10452.342773  -48610.875000  310.515137  1548.342407   47.815811  897.381958  -43946.031250  -40.891335
 1920.000000  8827.304688  -65322.585938  -58922.445312  10306.912109  -48615.531250  306.194733  1579.641724   47.844490  896.844055  -43947.890625  1324.619507
 1921.000000  8896.143555  -65442.578125  -58969.718750  10421.535156  -48548.183594  309.599915  1697.257812   47.682217  899.896240  -43896.371094  1808.645020
 1922.000000  8997.955078  -65560.585938  -58995.226562  10503.245117  -48491.980469  312.027344  1770.498047   47.807915  897.530151  -43827.906250  1611.119995
 1923.000000  8750.138672  -65432.457031  -59109.906250  10397.111328  -48712.796875  308.874329  1495.614746   47.673115  900.068054  -44061.875000  2996.219238
 1924.000000  9013.326172  -65666.781250  -59075.039062  10472.622070  -48602.417969  311.117584  1821.084839   47.713337  899.309265  -43947.570312  1080.806396
 1925.000000  8915.020508  -65490.687500  -58997.921875  10441.697266  -48556.226562  310.198883  1710.038086   47.784081  897.977844  -43894.476562  2991.757080
 1926.000000  8644.893555  -65339.523438  -59114.882812  10495.005859  -48619.875000  311.782562  1483.175415   47.546356  902.467590  -43981.316406  1195.578003
 1927.000000  8734.943359  -65305.105469  -58991.742188  10454.250000  -48537.492188  310.571808  1468.203979   47.785336  897.954285  -43875.621094   74.026596
 1928.000000  8770.017578  -65241.207031  -58899.382812  10369.482422  -48529.898438  308.053558  1617.670044   47.701672  899.529175  -43876.187500  1491.473511
 1929.000000  8840.327148  -65527.242188  -59104.234375  10587.695312  -48516.539062  314.536163  1542.406616   47.793633  897.798401  -43853.859375   97.507027
 1930.000000  8813.638672  -65337.496094  -58953.906250  10427.168945  -48526.738281  309.767273  1619.832886   47.781071  898.034424  -43865.281250  1931.149658
 1931.000000  8902.238281  -65411.781250  -58934.507812  10390.476562  -48544.031250  308.677246  1739.922852   47.719875  899.186035  -43888.546875  1965.328857
 1932.000000  8676.852539  -65320.277344  -59074.710938  10407.902344  -48666.808594  309.194916  1349.861938   47.734001  898.919983  -44009.945312  1925.086426
 1933.000000  8713.875000  -65212.804688  -58919.984375  10494.162109  -48425.820312  311.757507  1635.978882   47.619251  901.086121  -43780.152344  1296.698486
 1934.000000  8885.430664  -65413.984375  -58948.234375  10454.324219  -48493.910156  310.574005  1703.643433   47.683762  899.867065  -43841.949219  -1714.373413
 1935.000000  9057.849609  -65681.453125  -59051.203125  10400.394531  -48650.808594  308.971863  1836.299805   47.794197  897.787781  -43988.070312  1811.811401
 1936.000000  9018.408203  -65658.000000  -59061.031250  10399.692383  -48661.339844  308.951019  1747.178345   47.841217  896.905396  -43994.015625  128.530151
 1937.000000  8875.347656  -65459.828125  -59015.054688  10492.040039  -48523.015625  311.694458  1731.418579   47.692837  899.695801  -43870.167969  557.492249
 1938.000000  8873.055664  -65683.726562  -59241.195312  10495.020508  -48746.175781  311.782990  1517.802124   47.807728  897.533691  -44082.121094  900.521362
 1939.000000  8632.013672  -65545.406250  -59336.765625  10647.887695  -48688.878906  316.324341  1312.744263   47.661755  900.282532  -44039.062500  -1496.024170
 1940.000000  8983.250977  -65570.390625  -59010.210938  10317.259766  -48692.953125  306.502136  1736.076538   47.758667  898.455688  -44033.683594  1707.697266
 1941.000000  8851.517578  -65306.828125  -58878.546875  10305.513672  -48573.031250  306.153168  1633.118530   47.844131  896.850769  -43905.421875  3367.481445
 1942.000000  8928.417969  -65445.460938  -58938.968750  10407.716797  -48531.250000  309.189392  1788.492554   47.660477  900.306702  -43881.558594  -717.406006
 1943.000000  9033.676758  -65561.570312  -58956.328125  10284.423828  -48671.906250  305.526642  1811.951782   47.689095  899.766418  -44019.421875  1901.214355
 1944.000000  8850.656250  -65191.164062  -58756.007812  10114.023438  -48641.984375  300.464447  1728.884277   47.792580  897.818176  -43979.406250  -206.437851
 1945.000000  9232.398438  -65726.234375  -58920.367188  10237.857422  -48682.507812  304.143280  2026.789673   47.826958  897.172791  -44016.574219  -1409.068848
 1946.000000  8843.388672  -65474.613281  -59067.132812  10434.986328  -48632.148438  309.999512  1528.341187   47.817764  897.345276  -43967.113281  1435.890991
 1947.000000  8970.374023  -65553.351562  -59001.296875  10310.424805  -48690.871094  306.299072  1760.805664   47.739330  898.819641  -44033.488281  -1277.982056
 1948.000000  8850.691406  -65395.246094  -58972.171875  10405.945312  -48566.226562  309.136780  1596.008789   47.816612  897.366943  -43901.304688  749.468628
 1949.000000  8807.455078  -65498.039062  -59111.437500  10473.740234  -48637.695312  311.150818  1482.902222   47.820862  897.287170  -43972.359375  906.590332
 1950.000000  8833.962891  -65329.621094  -58916.242188  10355.254883  -48560.988281  307.630890  1556.041626   47.814400  897.408447  -43896.281250  -1212.294434
 1951.000000  8668.170898  -65255.792969  -59011.398438  10383.371094  -48628.027344  308.466156  1409.151001   47.840351  896.921631  -43960.789062  844.686646
 1952.000000  8710.340820  -65405.085938  -59107.492188  10530.657227  -48576.835938  312.841675  1415.556641   47.779129  898.070923  -43915.570312  -534.935608
 1953.000000  8896.304688  -65306.386719  -58824.421875  10292.357422  -48532.062500  305.762329  1700.606934   47.901241  895.781494  -43858.882812  2047.462158
 1954.000000  8936.212891  -65524.148438  -59002.921875  10529.792969  -48473.128906  312.816010  1658.174316   47.782009  898.016785  -43811.582031  684.184631
 1955.000000  9043.086914  -65806.953125  -59181.187500  10578.854492  -48602.332031  314.273499  1767.818726   47.660606  900.304260  -43952.628906  698.599426
 1956.000000  8695.515625  -65200.382812  -58932.765625  10320.265625  -48612.500000  306.591431  1481.009644   47.840794  896.913330  -43945.218750  2231.276855
 1957.000000  8966.714844  -65412.332031  -58874.804688  10333.453125  -48541.351562  306.983185  1761.927612   47.880604  896.167603  -43870.187500  926.048889
 1958.000000  8957.797852  -65591.492188  -59051.203125  10437.509766  -48613.695312  310.074493  1702.560181   47.819836  897.306458  -43948.457031  3648.531738
 1959.000000  8522.910156  -65294.281250  -59200.539062  10692.261719  -48508.277344  317.642578  1158.368042   47.704830  899.469666  -43854.257812  -827.916626
 1960.000000  8999.158203  -65463.457031  -58892.023438  10377.816406  -48514.207031  308.301117  1809.415405   47.789753  897.871277  -43851.906250  3093.466553
 1961.000000  8870.374023  -65251.882812  -58801.843750  10165.703125  -48636.140625  301.999725  1763.268555   47.716873  899.242615  -43980.949219  111.512390
 1962.000000  8731.311523  -65298.921875  -58992.992188  10410.285156  -48582.707031  309.265717  1490.609985   47.652901  900.449829  -43933.757812  116.020912
 1963.000000  8856.954102  -65273.281250  -58837.968750  10377.936523  -48460.031250  308.304688  1778.258301   47.740929  898.789490  -43802.492188  581.760376
 1964.000000  8465.915039  -65045.750000  -59002.343750  10558.480469  -48443.863281  313.668243  1190.744385   47.840286  896.922852  -43776.628906  754.511597
 1965.000000  8818.506836  -65300.992188  -58894.625000  10547.958984  -48346.664062  313.355682  1634.543091   47.732677  898.944885  -43689.929688  885.718018
 1966.000000  8764.651367  -65220.632812  -58875.289062  10305.794922  -48569.492188  306.161530  1580.270508   47.791626  897.836060  -43907.007812  -242.417450
 1967.000000  8783.950195  -65415.675781  -59055.031250  10555.192383  -48499.839844  313.570557  1516.365723   47.835796  897.007019  -43833.046875  2842.810791
 1968.000000  8665.387695  -65368.960938  -59128.867188  10648.671875  -48480.195312  316.347626  1452.938110   47.700596  899.549500  -43826.589844  3085.904053
 1969.000000  8752.387695  -65389.445312  -59063.515625  10487.759766  -48575.757812  311.567291  1547.392578   47.728241  899.028442  -43919.457031  1272.314575
 1970.000000  8813.512695  -65278.738281  -58890.515625  10271.613281  -48618.902344  305.146088  1628.592651   47.772816  898.189575  -43958.250000  -947.093933
 1971.000000  8599.806641  -65109.855469  -58930.906250  10517.636719  -48413.269531  312.454865  1396.133789   47.763767  898.359741  -43753.500000  2768.976807
 1972.000000  8835.535156  -65282.414062  -58873.562500  10332.214844  -48541.347656  306.946411  1671.323730   47.821190  897.281006  -43875.976562  -760.181030
 1973.000000  8603.803711  -65230.289062  -59065.359375  10557.238281  -48508.121094  313.631348  1400.081543   47.760010  898.430420  -43848.718750  3717.944092
 1974.000000  8899.220703  -65489.347656  -59016.023438  10412.367188  -48603.656250  309.327545  1610.536499   47.925102  895.335510  -43928.148438  2503.860107
 1975.000000  8642.687500  -65230.128906  -59010.851562  10444.058594  -48566.792969  310.269043  1415.002319   47.692406  899.703979  -43913.988281  379.592072
 1976.000000  9141.164062  -65487.281250  -58776.585938  10211.092773  -48565.492188  303.348145  1943.788696   47.944962  894.964661  -43888.046875  515.508362
 1977.000000  9001.485352  -65754.578125  -59182.585938  10578.637695  -48603.949219  314.267059  1727.254395   47.847317  896.791077  -43936.031250  -835.752258
 1978.000000  8660.558594  -65146.382812  -58903.437500  10333.167969  -48570.269531  306.974731  1544.202148   47.628819  900.905090  -43923.667969  1518.677246
 1979.000000  8689.780273  -65355.359375  -59087.625000  10576.092773  -48511.531250  314.191467  1421.410278   47.789619  897.873779  -43849.242188  -381.268677
 1980.000000  8969.960938  -65350.996094  -58809.976562  10211.740234  -48598.234375  303.367401  1783.672485   47.765896  898.319702  -43938.257812  1442.411743
 1981.000000  8789.853516  -65313.148438  -58937.421875  10450.884766  -48486.539062  310.471832  1586.439575   47.742916  898.752075  -43828.804688  509.017914
 1982.000000  8720.907227  -65122.312500  -58827.601562  10319.685547  -48507.914062  306.574188  1559.209351   47.623703  901.001892  -43861.812500  -110.452171
 1983.000000  8764.957031  -65381.382812  -59042.765625  10441.982422  -48600.781250  310.207367  1467.768921   47.796497  897.744568  -43937.820312  141.662842
 1984.000000  8646.243164  -65228.515625  -59008.414062  10436.224609  -48572.187500  310.036316  1470.517212   47.672531  900.079041  -43921.320312  2808.262695
 1985.000000  8934.843750  -65590.023438  -59075.242188  10549.759766  -48525.484375  313.409180  1687.425781   47.726032  899.070068  -43869.398438  2988.930420
 1986.000000  8866.224609  -65520.722656  -59081.593750  10432.995117  -48648.597656  309.940369  1616.828125   47.748753  898.642273  -43990.296875  3373.922852
 1987.000000  8902.105469  -65587.460938  -59111.531250  10406.011719  -48705.519531  309.138733  1571.526733   47.867977  896.403992  -44035.585938  1139.437866
 1988.000000  8828.817383  -65628.429688  -59231.296875  10599.361328  -48631.937500  314.882721  1466.069946   47.841434  896.901306  -43964.593750  1782.426758
 1989.000000  8905.917969  -65449.746094  -58975.062500  10458.111328  -48516.953125  310.686493  1700.931030   47.771046  898.222900  -43856.476562  2463.446289
 1990.000000  8975.276367  -65666.015625  -59120.890625  10508.364258  -48612.527344  312.179413  1800.724609   47.721992  899.146179  -43956.835938  2197.154053
 1991.000000  8897.533203  -65403.695312  -58941.039062  10408.240234  -48532.796875  309.204956  1790.918823   47.705582  899.455444  -43878.707031  809.573181
 1992.000000  8771.864258  -65288.882812  -58944.054688  10313.972656  -48630.082031  306.404480  1544.024048   47.766075  898.316345  -43970.089844  -587.224426
 1993.000000  8937.229492  -65623.539062  -59114.328125  10501.810547  -48612.515625  311.984711  1754.378784   47.622086  901.032471  -43966.570312  3176.749512
 1994.000000  8848.193359  -65372.554688  -58947.539062  10533.476562  -48414.062500  312.925446  1674.972534   47.749817  898.622192  -43755.656250  989.177979
 1995.000000  8831.097656  -65367.070312  -58940.593750  10437.973633  -48502.621094  310.088257  1657.715698   47.829468  897.125732  -43836.445312  -77.351852
 1996.000000  9040.503906  -65650.445312  -59034.757812  10441.775391  -48592.984375  310.201202  1826.864258   47.723045  899.126343  -43937.187500  -968.724915
 1997.000000  9151.034180  -65744.460938  -59012.343750  10426.158203  -48586.187500  309.737244  1955.056274   47.580658  901.817017  -43944.285156  -131.426804
 1998.000000  8883.538086  -65292.515625  -58816.570312  10146.235352  -48670.335938  301.421387  1682.266968   47.858528  896.580994  -44001.324219  1652.892700
 1999.000000  8660.572266  -65346.789062  -59111.789062  10526.674805  -48585.113281  312.723358  1323.717163   47.855743  896.633179  -43916.371094  2029.351685
 2000.000000  8803.636719  -65366.312500  -58978.937500  10315.158203  -48663.781250  306.439697  1623.712891   47.689507  899.758667  -44011.257812  -751.270142
 2001.000000  8508.554688  -64953.921875  -58869.765625  10312.297852  -48557.468750  306.354736  1392.605835   47.681881  899.902527  -43905.691406  -1486.499878
 2002.000000  8643.507812  -65091.812500  -58864.210938  10359.662109  -48504.546875  307.761810  1381.997681   47.808819  897.513184  -43840.382812  525.109436
 2003.000000  8902.710938  -65296.066406  -58819.726562  10294.347656  -48525.378906  305.821472  1749.817993   47.727119  899.049561  -43869.187500  643.955811
 2004.000000  9148.707031  -65661.468750  -58935.398438  10401.951172  -48533.445312  309.018127  1960.153931   47.683826  899.865845  -43881.476562  -20.501648
 2005.000000  8826.107422  -65574.804688  -59172.398438  10569.867188  -48602.531250  314.006531  1558.347168   47.691399  899.722961  -43949.824219  -473.342865
 2006.000000  8617.254883  -65155.453125  -58956.562500  10429.919922  -48526.640625  309.848999  1468.325073   47.622353  901.027466  -43880.667969  1695.322510
 2007.000000  8965.101562  -65504.722656  -58965.304688  10385.826172  -48579.476562  308.539093  1824.932739   47.675552  900.022034  -43928.316406   78.857834
 2008.000000  8934.172852  -65603.062500  -59090.671875  10523.341797  -48567.328125  312.624359  1660.695801   47.773083  898.184570  -43906.652344  1207.893555
 2009.000000  8782.158203  -65273.628906  -58911.804688  10240.481445  -48671.324219  304.221222  1546.668335   47.838882  896.949158  -44004.226562   97.167320
 2010.000000  8740.458984  -65359.785156  -59047.960938  10438.033203  -48609.929688  310.090027  1449.053101   47.863930  896.479797  -43940.390625  -130.520126
 2011.000000  8943.952148  -65564.070312  -59036.562500  10472.235352  -48564.328125  311.106110  1798.285156   47.672096  900.087280  -43913.503906  -232.061478
 2012.000000  8941.842773  -65657.656250  -59150.062500  10515.193359  -48634.867188  312.382294  1623.185913   47.755238  898.520203  -43975.929688  3046.215332
 2013.000000  8631.697266  -65440.730469  -59242.109375  10495.932617  -48746.175781  311.810089  1359.282104   47.730183  898.991882  -44089.683594  -626.242493
 2014.000000  8738.708984  -65254.730469  -58936.679688  10392.919922  -48543.757812  308.749817  1571.263672   47.655258  900.405273  -43894.578125  2574.255859
 2015.000000  8881.335938  -65474.148438  -59004.257812  10491.892578  -48512.367188  311.690063  1689.053833   47.694927  899.656372  -43859.316406  250.781403
 2016.000000  8804.154297  -65169.582031  -58785.976562  10364.341797  -48421.632812  307.900818  1621.697388   47.816620  897.366760  -43756.710938  -935.620300
 2017.000000  8841.241211  -65213.343750  -58785.937500  10313.508789  -48472.429688  306.390686  1672.889526   47.723846  899.111206  -43816.554688  628.724915
 2018.000000  8721.094727  -65412.710938  -59123.046875  10643.049805  -48479.996094  316.180603  1448.091431   47.654186  900.425537  -43830.917969  -1568.908936
 2019.000000  8951.356445  -65701.078125  -59179.820312  10631.582031  -48548.238281  315.839935  1652.420898   47.789524  897.875549  -43885.957031  -264.367737
 2020.000000  8856.727539  -65199.257812  -58759.632812  10363.574219  -48396.058594  307.878021  1700.730835   47.780296  898.048950  -43734.679688  -2470.821045
 2021.000000  8642.386719  -65298.523438  -59072.437500  10660.895508  -48411.542969  316.710754  1359.805786   47.719112  899.200439  -43756.132812  -477.049286
 2022.000000  8681.746094  -65237.148438  -58975.601562  10413.318359  -48562.281250  309.355804  1543.402344   47.645023  900.598694  -43914.097656  -2036.903687
 2023.000000  8759.016602  -65246.832031  -58908.562500  10435.495117  -48473.066406  310.014618  1667.692383   47.670940  900.109070  -43822.355469  -271.426819
 2024.000000  8855.226562  -65393.074219  -58955.210938  10476.390625  -48478.820312  311.229553  1597.796021   47.840530  896.918274  -43811.562500  -761.973206
 2025.000000  8894.914062  -65541.898438  -59067.742188  10446.460938  -48621.281250  310.340393  1606.930054   47.933701  895.174927  -43944.937500  3368.520508
 2026.000000  8786.139648  -65394.699219  -59032.171875  10470.202148  -48561.968750  311.045685  1552.847656   47.639202  900.708740  -43914.351562  242.197968
 2027.000000  8848.346680  -65456.484375  -59034.875000  10406.158203  -48628.718750  309.143097  1594.542603   47.714767  899.282288  -43973.730469  -1832.687012
 2028.000000  8936.440430  -65383.941406  -58865.492188  10293.951172  -48571.539062  305.809692  1827.539673   47.662846  900.261963  -43921.617188  521.367859
 2029.000000  8923.085938  -65283.332031  -58785.476562  10282.873047  -48502.601562  305.480591  1737.297852   47.857414  896.601868  -43833.699219  354.203156
 2030.000000  8701.597656  -65383.277344  -59102.757812  10541.000000  -48561.757812  313.148926  1420.299805   47.712227  899.330200  -43907.019531  -87.848946
 2031.000000  8849.699219  -65161.710938  -58736.265625  10201.791016  -48534.476562  303.071808  1711.235352   47.789959  897.867432  -43872.152344  -38.464825
 2032.000000  9006.687500  -65678.921875  -59099.445312  10442.453125  -48656.992188  310.221344  1744.626587   47.735207  898.897278  -44000.011719  -2928.516357
 2033.000000  8795.921875  -65423.070312  -59049.335938  10533.671875  -48515.664062  312.931244  1567.810913   47.765343  898.330139  -43855.742188  959.196167
 2034.000000  8779.007812  -65298.640625  -58937.734375  10399.795898  -48537.937500  308.954102  1593.633423   47.692951  899.693665  -43885.078125  -223.753357
 2035.000000  8757.815430  -65546.609375  -59207.445312  10591.486328  -48615.960938  314.648773  1408.762207   47.768478  898.271179  -43955.734375  1766.970825
 2036.000000  8757.830078  -65311.761719  -58979.289062  10446.876953  -48532.414062  310.352753  1457.920044   47.843658  896.859619  -43864.851562  -201.183807
 2037.000000  8825.419922  -65423.601562  -59021.328125  10414.755859  -48606.570312  309.398529  1574.007935   47.846561  896.805237  -43938.726562  -1095.765259
 2038.000000  9039.809570  -65575.328125  -58964.359375  10381.697266  -48582.664062  308.416412  1911.629395   47.754780  898.528809  -43923.773438  492.321533
 2039.000000  9042.790039  -65565.828125  -58945.843750  10382.529297  -48563.312500  308.441132  1881.529907   47.812325  897.447388  -43898.808594  1672.075195
 2040.000000  8827.849609  -65295.558594  -58898.328125  10272.609375  -48625.718750  305.175659  1665.538696   47.696301  899.630493  -43972.531250  -944.888916
 2041.000000  8732.531250  -65257.761719  -58955.007812  10509.343750  -48445.664062  312.208496  1464.139282   47.897003  895.860779  -43772.898438  1819.371826
 2042.000000  8495.226562  -65190.281250  -59125.007812  10567.504883  -48557.503906  313.936340  1131.450562   47.901920  895.768799  -43884.257812  -47.318005
 2043.000000  8982.037109  -65795.640625  -59244.226562  10653.162109  -48591.062500  316.481018  1611.401001   47.829170  897.131287  -43924.914062  646.737183
 2044.000000  9061.767578  -65630.421875  -58993.656250  10317.916016  -48675.742188  306.521637  1886.787109   47.742641  898.757263  -44018.035156  789.010986
 2045.000000  8691.703125  -65135.851562  -58867.726562  10291.447266  -48576.281250  305.735291  1560.451782   47.739273  898.820679  -43918.902344  -1214.052612
 2046.000000  9120.139648  -65808.242188  -59111.171875  10445.910156  -48665.261719  310.324036  1914.228638   47.673771  900.055664  -44014.273438  1872.799561
 2047.000000  8894.982422  -65563.007812  -59088.039062  10497.077148  -48590.960938  311.844086  1740.382324   47.662148  900.275146  -43941.109375  -883.343018
 2048.000000  8659.590820  -65330.906250  -59103.070312  10707.894531  -48395.175781  318.106995  1404.711060   47.703693  899.491089  -43741.269531  -965.661865
 2049.000000  8840.643555  -65386.875000  -58979.070312  10535.123047  -48443.945312  312.974335  1641.275391   47.726574  899.059875  -43787.804688  -626.330811
 2050.000000  9117.356445  -65646.218750  -58959.125000  10364.173828  -48594.953125  307.895844  1942.910767   47.726654  899.058350  -43938.804688  978.739563
 2051.000000  8610.438477  -64958.070312  -58771.968750  10267.271484  -48504.695312  305.017090  1508.042114   47.708237  899.405396  -43850.343750  -745.804626
 2052.000000  8517.776367  -65114.296875  -59024.265625  10532.871094  -48491.394531  312.907440  1275.606323   47.857742  896.595703  -43822.460938  -1151.285278
 2053.000000  8894.106445  -65609.781250  -59138.734375  10571.986328  -48566.750000  314.069458  1598.276978   47.734749  898.905884  -43909.812500  1039.704834
 2054.000000  8787.263672  -65391.898438  -59033.085938  10462.642578  -48570.445312  310.821106  1590.131714   47.735584  898.890137  -43913.425781  -308.165558
 2055.000000  8798.825195  -65291.687500  -58926.484375  10333.402344  -48593.082031  306.981689  1729.421875   47.632416  900.837097  -43946.128906  402.439178
 2056.000000  8795.990234  -65294.328125  -58920.218750  10260.749023  -48659.468750  304.823334  1610.727417   47.711632  899.341431  -44004.789062  799.465942
 2057.000000  8799.965820  -65468.546875  -59082.398438  10591.965820  -48490.433594  314.663025  1481.266602   47.757874  898.470642  -43831.242188  672.750549
 2058.000000  8674.357422  -65240.128906  -58986.695312  10480.632812  -48506.062500  311.355560  1393.356445   47.703777  899.489502  -43852.148438  664.949402
 2059.000000  8849.585938  -65455.753906  -59034.132812  10396.203125  -48637.929688  308.847351  1656.146851   47.662819  900.262451  -43988.011719  1091.024902
 2060.000000  8966.068359  -65448.542969  -58908.562500  10326.261719  -48582.300781  306.769562  1697.622070   47.821945  897.266846  -43916.859375  2058.313477
 2061.000000  8750.571289  -65022.218750  -58677.968750  10015.935547  -48662.031250  297.550476  1677.542603   47.699562  899.568970  -44008.527344  2236.376953
 2062.000000  8841.874023  -65464.820312  -59032.851562  10399.831055  -48633.019531  308.955139  1584.936890   47.770832  898.226929  -43972.562500  1841.093750
 2063.000000  8859.460938  -65376.828125  -58938.406250  10265.342773  -48673.062500  304.959808  1715.116821   47.669025  900.145264  -44022.539062  -2515.448242
 2064.000000  8669.333984  -65187.335938  -58940.820312  10369.291992  -48571.527344  308.047882  1485.615601   47.748932  898.638855  -43913.207031  3107.163330
 2065.000000  8895.231445  -65464.203125  -58996.453125  10440.957031  -48555.496094  310.176880  1723.360352   47.676998  899.994690  -43904.195312  261.501587
 2066.000000  8755.163086  -65241.996094  -58910.218750  10419.961914  -48490.257812  309.553162  1618.901978   47.672359  900.082275  -43839.406250  -588.614563
 2067.000000  8745.101562  -65499.222656  -59187.203125  10537.007812  -48650.195312  313.030334  1403.127563   47.797691  897.722168  -43987.117188  -572.910095
 2068.000000  8812.375000  -65539.179688  -59152.796875  10531.674805  -48621.121094  312.871918  1541.162720   47.721138  899.162231  -43965.511719  1471.345215
 2069.000000  8590.501953  -65369.441406  -59206.546875  10651.465820  -48555.082031  316.430634  1280.339111   47.704906  899.468201  -43901.058594  -683.413086
 2070.000000  8583.154297  -65114.687500  -58962.984375  10351.511719  -48611.472656  307.519684  1389.475708   47.690506  899.739807  -43958.851562  2255.751709
 2071.000000  9028.529297  -65813.679688  -59210.968750  10638.416992  -48572.550781  316.042969  1737.434448   47.671288  900.102539  -43921.804688  1432.344482
 2072.000000  8766.505859  -65196.808594  -58840.789062  10306.813477  -48533.976562  306.191803  1571.300293   47.851192  896.718445  -43865.679688  1581.783447
 2073.000000  8663.663086  -65267.101562  -59025.359375  10600.679688  -48424.679688  314.921875  1410.530273   47.696259  899.631287  -43771.500000  2296.206543
 2074.000000  8748.171875  -65286.542969  -58972.523438  10441.203125  -48531.320312  310.184204  1511.077148   47.769173  898.258118  -43871.023438  -465.056091
 2075.000000  8875.516602  -65360.425781  -58913.437500  10388.265625  -48525.171875  308.611542  1664.214355   47.737431  898.855408  -43867.972656  3220.492432
 2076.000000  8833.390625  -65405.273438  -58995.898438  10445.740234  -48550.156250  310.319000  1595.607422   47.846008  896.815613  -43882.367188  -2550.935547
 2077.000000  9007.471680  -65328.089844  -58746.820312  10126.271484  -48620.546875  300.828308  1905.055786   47.775238  898.144043  -43959.660156  2925.528076
 2078.000000  8866.388672  -65472.695312  -59026.671875  10520.941406  -48505.730469  312.553040  1635.435059   47.687325  899.799805  -43853.421875  -2079.201660
 2079.000000  9018.655273  -65687.890625  -59100.554688  10484.023438  -48616.531250  311.456299  1737.397583   47.808620  897.516907  -43952.386719  622.055237
 2080.000000  8578.400391  -65268.144531  -59104.328125  10535.238281  -48569.089844  312.977783  1308.748047   47.720329  899.177490  -43913.562500  591.140442
 2081.000000  8925.964844  -65526.109375  -59018.164062  10351.814453  -48666.351562  307.528687  1743.696411   47.582478  901.782532  -44024.269531  -1520.316284
 2082.000000  8901.689453  -65508.035156  -59031.148438  10539.903320  -48491.246094  313.116364  1732.736328   47.646027  900.579712  -43842.964844  4645.918945
 2083.000000  8848.311523  -65377.476562  -58954.593750  10363.311523  -48591.281250  307.870209  1641.845093   47.781567  898.025085  -43929.777344  1139.418945
 2084.000000  8844.211914  -65387.636719  -58966.953125  10386.613281  -48580.339844  308.562469  1565.224487   47.862232  896.511597  -43910.964844  -1709.723633
 2085.000000  8881.852539  -65557.117188  -59096.187500  10479.311523  -48616.875000  311.316315  1671.566772   47.661484  900.287659  -43967.085938  2350.666016
 2086.000000  8993.796875  -65397.519531  -58825.835938  10281.500000  -48544.335938  305.439789  1830.398560   47.682850  899.884277  -43892.460938  1115.486084
 2087.000000  8914.254883  -65524.789062  -59037.632812  10399.723633  -48637.910156  308.951935  1625.525757   47.784573  897.968628  -43976.113281  612.060364
 2088.000000  9067.055664  -65930.453125  -59295.125000  10651.955078  -48643.171875  316.445160  1748.784546   47.810192  897.487427  -43978.875000  1609.357910
 2089.000000  8693.986328  -65062.054688  -58786.718750  10286.390625  -48500.328125  305.585083  1597.136230   47.681503  899.909668  -43848.585938  -320.650482
 2090.000000  8841.244141  -65400.761719  -58987.781250  10359.147461  -48628.632812  307.746521  1640.283813   47.577030  901.885742  -43987.082031  1911.344360
 2091.000000  8606.135742  -65191.816406  -59011.710938  10476.207031  -48535.503906  311.224091  1380.135864   47.696014  899.635864  -43882.347656  -1677.072266
 2092.000000  9031.395508  -65383.476562  -58774.726562  10308.783203  -48465.945312  306.250305  1986.546021   47.649899  900.506592  -43817.285156  1455.194214
 2093.000000  8836.587891  -65548.554688  -59134.984375  10635.135742  -48499.847656  315.945496  1679.232788   47.605682  901.342957  -43855.503906  1791.034058
 2094.000000  8758.202148  -65187.039062  -58853.351562  10398.833984  -48454.515625  308.925507  1656.902344   47.719643  899.190430  -43799.054688  1815.475342
 2095.000000  9020.112305  -65471.703125  -58882.585938  10347.966797  -48534.617188  307.414368  1959.240112   47.627407  900.931824  -43888.152344  -1057.488403
 2096.000000  8726.282227  -65244.101562  -58933.234375  10368.132812  -48565.101562  308.013458  1577.308594   47.684250  899.857849  -43913.093750  -222.544128
 2097.000000  8689.556641  -65227.472656  -58959.484375  10373.119141  -48586.367188  308.161591  1575.920532   47.595028  901.544739  -43943.062500  188.865616
 2098.000000  8809.525391  -65313.375000  -58929.132812  10321.024414  -48608.109375  306.613983  1638.757446   47.644024  900.617615  -43960.023438  351.618134
 2099.000000  8920.654297  -65376.035156  -58878.593750  10234.166016  -48644.429688  304.033600  1785.938477   47.810909  897.473938  -43980.062500  -478.628754
 2100.000000  8617.190430  -65303.632812  -59116.242188  10581.001953  -48535.242188  314.337311  1344.198975   47.718464  899.212646  -43879.894531  -4194.124023
 2101.000000  8965.517578  -65310.023438  -58772.679688  10286.223633  -48486.457031  305.580109  1862.771118   47.641872  900.658264  -43838.582031  -475.738098
 2102.000000  8915.072266  -65315.132812  -58822.289062  10272.536133  -48549.753906  305.173492  1805.519165   47.645454  900.590576  -43901.531250  248.191666
 2103.000000  8741.300781  -65424.437500  -59105.179688  10550.777344  -48554.402344  313.439392  1481.604614   47.685886  899.826965  -43902.234375  -142.377716
 2104.000000  8679.152344  -65169.753906  -58914.257812  10467.151367  -48447.105469  310.955078  1541.631348   47.712357  899.327759  -43792.351562  782.588562
 2105.000000  8971.000000  -65614.703125  -59070.000000  10527.636719  -48542.363281  312.751953  1748.912476   47.630875  900.866211  -43895.562500  2820.945312
 2106.000000  8852.552734  -65219.894531  -58788.367188  10322.174805  -48466.191406  306.648132  1684.883789   47.759109  898.447388  -43806.878906  1029.690796
 2107.000000  8741.935547  -65385.605469  -59067.507812  10500.998047  -48566.507812  311.960571  1526.741089   47.661499  900.287415  -43916.718750  -1136.135742
 2108.000000  8746.890625  -65206.730469  -58883.062500  10280.584961  -48602.476562  305.412598  1506.932739   47.791794  897.832947  -43939.976562  -994.351318
 2109.000000  8934.621094  -65477.066406  -58965.437500  10418.732422  -48546.703125  309.516663  1756.376587   47.733608  898.927368  -43889.878906  457.466888
 2110.000000  9069.779297  -65566.835938  -58929.312500  10377.652344  -48551.660156  308.296265  1909.593140   47.689178  899.764832  -43899.167969  4566.854004
 2111.000000  8927.167969  -65459.113281  -58963.890625  10409.730469  -48554.160156  309.249237  1806.188599   47.614655  901.173096  -43908.941406  3687.841309
 2112.000000  8737.966797  -65446.257812  -59143.171875  10517.755859  -48625.414062  312.458405  1529.545288   47.680691  899.924988  -43973.750000  -234.621094
 2113.000000  8936.496094  -65481.382812  -58981.218750  10334.724609  -48646.492188  307.020966  1749.709595   47.777527  898.101013  -43985.382812  789.090576
 2114.000000  8826.259766  -65388.859375  -58975.960938  10440.295898  -48535.664062  310.157257  1570.921875   47.785042  897.959778  -43873.820312  158.777191
 2115.000000  8835.992188  -65533.070312  -59117.359375  10522.023438  -48595.335938  312.585205  1586.863281   47.701199  899.538147  -43941.671875  -1043.933105
 2116.000000  8822.919922  -65490.207031  -59087.460938  10455.606445  -48631.855469  310.612091  1573.247681   47.804466  897.594910  -43968.117188  -359.028198
 2117.000000  8893.471680  -65325.179688  -58850.062500  10265.263672  -48584.796875  304.957458  1749.842773   47.763794  898.359253  -43925.027344  952.180420
 2118.000000  8655.749023  -65278.593750  -59059.007812  10497.336914  -48561.671875  311.851807  1418.542480   47.709366  899.384155  -43907.210938  6141.151367
 2119.000000  8887.785156  -65458.265625  -58992.507812  10403.095703  -48589.414062  309.052124  1612.859009   47.786785  897.927063  -43927.402344  -660.280090
 2120.000000  8966.314453  -65611.218750  -59060.117188  10294.183594  -48765.933594  305.816589  1773.359375   47.648170  900.539246  -44117.445312  1240.360107
 2121.000000  8814.377930  -65445.468750  -59058.187500  10407.766602  -48650.421875  309.190887  1558.459595   47.900166  895.801636  -43977.347656  1987.307007
 2122.000000  8973.583008  -65559.078125  -59001.945312  10400.500000  -48601.445312  308.974976  1774.007324   47.754513  898.533875  -43942.582031  2122.916016
 2123.000000  9063.621094  -65575.539062  -58935.976562  10438.396484  -48497.578125  310.100830  1855.478516   47.798164  897.713257  -43834.453125  1659.774292
 2124.000000  8967.524414  -65456.023438  -58915.937500  10411.468750  -48504.468750  309.300873  1801.166870   47.709064  899.389832  -43850.039062   20.330383
 2125.000000  8836.247070  -65291.773438  -58891.070312  10369.693359  -48521.375000  308.059814  1794.885864   47.568600  902.045593  -43880.648438  -280.319519
 2126.000000  8616.994141  -65082.750000  -58886.890625  10386.166016  -48500.726562  308.549164  1562.340210   47.525101  902.871216  -43864.242188  1002.568542
 2127.000000  8963.188477  -65615.578125  -59082.203125  10520.813477  -48561.390625  312.549255  1767.150269   47.703625  899.492371  -43907.492188  -391.912567
 2128.000000  8697.013672  -65222.355469  -58940.578125  10440.365234  -48500.210938  310.159302  1491.357056   47.785534  897.950562  -43838.320312  -878.314087
 2129.000000  8773.504883  -65405.093750  -59060.984375  10558.266602  -48502.718750  313.661896  1493.097046   47.764336  898.349060  -43842.894531  824.929199
 2130.000000  8860.071289  -65311.214844  -58869.492188  10377.994141  -48491.500000  308.306396  1599.713745   47.895870  895.881958  -43818.843750  2381.102051
 2131.000000  8832.505859  -65327.476562  -58914.453125  10267.806641  -48646.648438  305.032990  1619.718750   47.845695  896.821472  -43978.886719   20.730888
 2132.000000  8682.127930  -65259.675781  -58998.757812  10426.603516  -48572.156250  309.750488  1417.163452   47.892147  895.951599  -43899.863281  332.407074
 2133.000000  8754.249023  -65314.187500  -58984.375000  10508.394531  -48475.980469  312.180298  1578.778320   47.743698  898.737366  -43818.171875  -1117.728149
 2134.000000  8878.738281  -65295.039062  -58839.875000  10200.041016  -48639.835938  303.019836  1781.154419   47.752865  898.564880  -43981.132812  1943.623901
 2135.000000  9092.875977  -65674.828125  -58999.335938  10331.752930  -48667.582031  306.932678  1884.956909   47.699169  899.576416  -44014.117188  -1973.096436
 2136.000000  8848.006836  -65188.894531  -58758.007812  10282.900391  -48475.109375  305.481384  1794.002563   47.585289  901.729248  -43832.753906  261.186951
 2137.000000  8842.769531  -65564.218750  -59146.617188  10572.087891  -48574.531250  314.072479  1486.263550   47.861374  896.527649  -43905.242188  1733.251221
 2138.000000  8903.517578  -65438.843750  -58956.929688  10412.781250  -48544.148438  309.339844  1692.020630   47.749073  898.636230  -43885.812500  633.958679
 2139.000000  8911.771484  -65584.765625  -59104.320312  10567.875977  -48536.445312  313.947357  1623.459473   47.700317  899.554749  -43882.867188  -885.322998
 2140.000000  8816.789062  -65351.636719  -58960.078125  10440.150391  -48519.929688  310.152924  1686.399048   47.721054  899.163818  -43864.328125  868.669312
 2141.000000  8983.217773  -65381.335938  -58824.257812  10209.410156  -48614.847656  303.298157  1856.324585   47.674931  900.033752  -43963.746094  -1375.796509
 2142.000000  8990.981445  -65873.515625  -59299.695312  10637.701172  -48661.992188  316.021698  1689.485352   47.798672  897.703735  -43998.820312  -1734.202637
 2143.000000  8745.479492  -65243.730469  -58923.625000  10388.611328  -48535.015625  308.621826  1594.615723   47.664463  900.231384  -43884.937500  2214.370850
 2144.000000  8576.592773  -65141.230469  -58997.390625  10499.335938  -48498.054688  311.911194  1340.578735   47.716660  899.246643  -43842.882812  990.661133
 2145.000000  8867.655273  -65492.816406  -59056.820312  10408.657227  -48648.164062  309.217346  1665.298340   47.648079  900.540955  -43999.683594  698.180176
 2146.000000  8915.900391  -65538.359375  -59042.476562  10440.888672  -48601.585938  310.174866  1675.032349   47.805702  897.571716  -43937.726562  -2154.908447
 2147.000000  8611.332031  -65137.027344  -58950.703125  10428.664062  -48522.039062  309.811707  1442.751099   47.683918  899.864136  -43870.062500  123.825783
 2148.000000  8936.762695  -65413.203125  -58886.867188  10289.509766  -48597.359375  305.677734  1792.082520   47.728588  899.021912  -43941.023438  779.893005
 2149.000000  8945.483398  -65705.523438  -59185.546875  10554.845703  -48630.703125  313.560272  1656.471802   47.816074  897.377014  -43965.832031  -569.634399
 2150.000000  8751.168945  -65266.542969  -58935.367188  10450.157227  -48485.210938  310.450195  1584.440063   47.712009  899.334290  -43830.492188  -1582.917603
 2151.000000  8845.619141  -65325.437500  -58908.429688  10327.854492  -48580.574219  306.816864  1693.633179   47.787163  897.919922  -43918.523438  708.466553
 2152.000000  8704.125977  -65171.433594  -58897.859375  10340.229492  -48557.628906  307.184509  1605.522583   47.641834  900.658997  -43909.757812  -922.774048
 2153.000000  8880.845703  -65567.976562  -59114.898438  10444.628906  -48670.269531  310.285980  1587.108765   47.822464  897.257141  -44004.777344  -1053.430054
 2154.000000  8946.558594  -65324.230469  -58799.789062  10238.099609  -48561.687500  304.150452  1836.731323   47.666496  900.192993  -43911.410156  -1013.743469
 2155.000000  8935.846680  -65377.367188  -58851.968750  10278.487305  -48573.480469  305.350281  1816.717285   47.697311  899.611450  -43920.195312  1484.150635
 2156.000000  8767.871094  -65221.507812  -58880.671875  10278.402344  -48602.269531  305.347778  1671.927124   47.553970  902.323120  -43962.968750  1115.869263
 2157.000000  8947.114258  -65501.578125  -58975.671875  10456.843750  -48518.828125  310.648865  1710.799194   47.771069  898.222473  -43858.347656  2146.879883
 2158.000000  8970.613281  -65617.968750  -59071.437500  10467.005859  -48604.429688  310.950745  1679.626465   47.787926  897.905579  -43942.304688  -594.913635
 2159.000000  8830.821289  -65283.703125  -58875.710938  10277.345703  -48598.367188  305.316376  1603.743164   47.784912  897.962219  -43936.539062  530.039795
 2160.000000  8811.064453  -65391.226562  -59007.468750  10445.706055  -48561.761719  310.317963  1522.933472   47.863598  896.486023  -43892.253906  2828.505859
 2161.000000  9098.453125  -65840.117188  -59164.882812  10591.708984  -48573.171875  314.655396  1818.953491   47.765919  898.319275  -43913.195312  -1176.370117
 2162.000000  8885.042969  -65604.578125  -59147.437500  10471.882812  -48675.554688  311.095642  1598.420898   47.809837  897.494080  -44011.292969  -19.499355
 2163.000000  8716.690430  -65205.234375  -58924.382812  10250.458984  -48673.921875  304.517639  1537.841797   47.664688  900.227173  -44023.820312  940.295776
 2164.000000  8784.141602  -65259.851562  -58896.718750  10401.481445  -48495.238281  309.004150  1596.899536   47.832924  897.060913  -43828.722656  322.266602
 2165.000000  8853.964844  -65340.773438  -58901.234375  10426.672852  -48474.562500  309.752533  1691.933228   47.775860  898.132385  -43813.617188  1752.664429
 2166.000000  8982.953125  -65478.382812  -58919.828125  10376.865234  -48542.960938  308.272858  1769.940796   47.819374  897.315125  -43877.769531  -283.592865
 2167.000000  8963.566406  -65413.015625  -58863.835938  10302.466797  -48561.367188  306.062653  1807.467163   47.676952  899.995605  -43910.070312  613.756104
 2168.000000  8867.345703  -65433.757812  -58986.875000  10397.402344  -48589.472656  308.882996  1643.811523   47.697643  899.605164  -43936.156250  2033.475098
 2169.000000  8754.408203  -65490.960938  -59167.289062  10483.408203  -48683.882812  311.438019  1590.692017   47.597553  901.496887  -44040.332031  -2534.948242
 2170.000000  8902.807617  -65452.777344  -58986.750000  10374.335938  -48612.414062  308.197723  1728.625854   47.713985  899.297058  -43957.503906  1128.926270
 2171.000000  8835.017578  -65455.160156  -59047.937500  10412.427734  -48635.507812  309.329346  1624.636108   47.744514  898.722046  -43977.617188  2085.176514
 2172.000000  8678.564453  -65295.671875  -59046.476562  10398.648438  -48647.828125  308.920013  1524.733032   47.603115  901.391541  -44003.734375  -2276.478027
 2173.000000  8843.571289  -65338.277344  -58920.828125  10334.390625  -48586.437500  307.011047  1625.978638   47.714500  899.287354  -43931.476562  2062.872070
 2174.000000  8900.130859  -65477.710938  -58990.343750  10486.740234  -48503.601562  311.537018  1706.047729   47.694035  899.673218  -43850.636719  956.987244
 2175.000000  8576.668945  -65057.792969  -58904.687500  10342.674805  -48562.011719  307.257141  1327.802368   47.823208  897.243164  -43896.445312  1935.825928
 2176.000000  8928.131836  -65588.421875  -59090.187500  10420.566406  -48669.621094  309.571136  1690.221680   47.719299  899.196899  -44014.191406  471.104431
 2177.000000  8857.933594  -65399.265625  -58957.257812  10372.853516  -48584.406250  308.153687  1671.126099   47.769184  898.257874  -43924.109375  1220.674927
 2178.000000  8718.001953  -65207.035156  -58913.515625  10365.121094  -48548.394531  307.923981  1512.199219   47.676792  899.998596  -43897.113281  -2428.300781
 2179.000000  8969.527344  -65576.312500  -59032.578125  10498.332031  -48534.246094  311.881378  1788.317383   47.715969  899.259644  -43879.140625  1436.076172
 2180.000000  9038.673828  -65538.281250  -58914.234375  10466.462891  -48447.773438  310.934601  1883.492554   47.626720  900.944824  -43801.375000  -412.914337
 2181.000000  9163.863281  -65360.593750  -58620.445312  10162.633789  -48457.812500  301.908539  2171.530029   47.681683  899.906311  -43806.054688  1725.441284
 2182.000000  8844.152344  -65664.570312  -59242.492188  10608.602539  -48633.890625  315.157257  1498.819946   47.720062  899.182556  -43978.386719  635.991882
 2183.000000  9053.020508  -65690.500000  -59066.539062  10433.074219  -48633.464844  309.942719  1857.880249   47.681362  899.912354  -43981.738281   72.080101
 2184.000000  8634.575195  -65273.742188  -59052.093750  10564.310547  -48487.781250  313.841431  1332.318604   47.904911  895.712891  -43814.242188  4775.686035
 2185.000000  9102.991211  -65819.468750  -59139.179688  10513.233398  -48625.945312  312.324066  1789.816040   47.898712  895.828796  -43953.011719  2256.232666
 2186.000000  8512.635742  -65059.093750  -58967.304688  10492.927734  -48474.375000  311.720825  1360.301392   47.657986  900.353760  -43824.925781  -1541.894531
 2187.000000  8705.093750  -65087.281250  -58807.828125  10331.534180  -48476.292969  306.926178  1572.956055   47.699242  899.575012  -43822.820312  1160.653687
 2188.000000  8690.538086  -65389.390625  -59131.046875  10547.236328  -48583.812500  313.334198  1458.159302   47.714268  899.291748  -43928.875000  1085.233887
 2189.000000  9070.212891  -65541.789062  -58899.757812  10342.033203  -48557.726562  307.238098  1895.754272   47.709064  899.389832  -43903.296875  496.540405
 2190.000000  8791.111328  -65444.671875  -59069.500000  10559.232422  -48510.265625  313.690582  1491.826538   47.742973  898.751038  -43852.527344  1425.769287
 2191.000000  8707.787109  -65327.886719  -59051.804688  10490.683594  -48561.121094  311.654144  1393.153320   47.909107  895.634460  -43887.175781  610.057861
 2192.000000  8833.589844  -65561.773438  -59163.414062  10543.382812  -48620.031250  313.219757  1550.028809   47.746777  898.679443  -43961.921875  1777.510010
 2193.000000  8934.065430  -65554.203125  -59053.578125  10393.958984  -48659.617188  308.780701  1746.780273   47.619747  901.076721  -44013.898438  2097.692383
 2194.000000  8689.535156  -65142.144531  -58878.375000  10389.006836  -48489.367188  308.633575  1419.218384   47.915962  895.506287  -43814.750000  4738.260254
 2195.000000  8847.916992  -65578.765625  -59148.351562  10534.623047  -48613.726562  312.959503  1502.227905   47.773205  898.182312  -43953.039062  3993.336914
 2196.000000  9036.681641  -65602.890625  -58990.242188  10337.967773  -48652.273438  307.117310  1768.263672   47.859062  896.570984  -43983.210938  2310.793701
 2197.000000  8893.351562  -65607.859375  -59138.070312  10504.763672  -48633.304688  312.072449  1655.348755   47.697437  899.609070  -43980.007812  567.783875
 2198.000000  8874.134766  -65438.460938  -58991.710938  10460.039062  -48531.671875  310.743774  1693.931030   47.757431  898.478943  -43872.523438  2003.898682
 2199.000000  8839.516602  -65384.707031  -58968.554688  10343.169922  -48625.382812  307.271851  1634.250610   47.804073  897.602295  -43961.683594  634.806274
 2200.000000  9001.743164  -65566.343750  -58985.773438  10342.918945  -48642.855469  307.264404  1768.296875   47.716949  899.241211  -43987.656250  1342.230835
 2201.000000  8897.613281  -65483.488281  -59007.828125  10514.792969  -48493.035156  312.370392  1707.462280   47.685173  899.840454  -43840.937500   -3.860446
 2202.000000  8802.645508  -65313.628906  -58934.210938  10439.626953  -48494.585938  310.137390  1575.583984   47.753986  898.543762  -43835.773438  -2210.156494
 2203.000000  8754.509766  -65435.066406  -59100.648438  10520.352539  -48580.296875  312.535553  1508.224121   47.775429  898.140503  -43919.390625  1355.577148
 2204.000000  8945.654297  -65444.289062  -58911.218750  10339.248047  -48571.968750  307.155365  1750.512695   47.669559  900.135132  -43921.390625  -1986.809570
 2205.000000  8895.256836  -65390.437500  -58916.125000  10344.816406  -48571.308594  307.320770  1663.846191   47.732346  898.951111  -43914.605469  1521.623291
 2206.000000  8946.719727  -65587.226562  -59055.804688  10605.769531  -48450.035156  315.073090  1759.933960   47.740280  898.801758  -43792.558594  -248.634308
 2207.000000  8984.589844  -65439.679688  -58881.882812  10383.482422  -48498.398438  308.469452  1840.691284   47.675861  900.016174  -43847.207031  -83.742455
 2208.000000  8806.824219  -65277.968750  -58904.804688  10342.291016  -48562.515625  307.245758  1636.188843   47.804466  897.594910  -43898.777344  4379.338867
 2209.000000  8825.039062  -65535.332031  -59136.328125  10499.257812  -48637.070312  311.908875  1462.649536   47.895485  895.889160  -43964.453125  817.367493
 2210.000000  8822.159180  -65470.140625  -59068.820312  10462.509766  -48606.312500  310.817169  1572.501587   47.866917  896.423889  -43936.480469  1916.405396
 2211.000000  8628.065430  -65365.320312  -59163.421875  10496.507812  -48666.914062  311.827179  1296.237671   47.785648  897.948425  -44005.011719  1904.763672
 2212.000000  8756.918945  -65294.726562  -58967.945312  10308.577148  -48659.367188  306.244202  1562.475464   47.743885  898.733887  -44001.539062  1940.341553
 2213.000000  8977.097656  -65563.304688  -59013.351562  10490.855469  -48522.496094  311.659271  1781.454590   47.723801  899.112122  -43866.628906  522.016418
 2214.000000  8945.074219  -65695.851562  -59168.976562  10514.053711  -48654.921875  312.348419  1694.287476   47.810951  897.473206  -43990.550781  3452.856934
 2215.000000  8786.207031  -65423.632812  -59068.335938  10423.744141  -48644.593750  309.665527  1542.549194   47.701904  899.524780  -43990.859375  2062.750732
 2216.000000  8726.559570  -65288.230469  -58982.062500  10261.546875  -48720.515625  304.847015  1580.730591   47.706356  899.440857  -44066.347656  3035.911621
 2217.000000  9115.309570  -65597.312500  -58902.937500  10233.427734  -48669.507812  304.011688  1992.560913   47.649815  900.508179  -44020.859375  -790.040710
 2218.000000  8777.637695  -65413.714844  -59055.781250  10502.707031  -48553.074219  312.011353  1521.313477   47.644920  900.600647  -43904.902344  1038.959351
 2219.000000  8882.945312  -65482.519531  -59031.882812  10415.706055  -48616.175781  309.426758  1625.109985   47.796799  897.738892  -43953.187500  1223.732910
 2220.000000  8675.317383  -65448.046875  -59189.507812  10533.115234  -48656.390625  312.914703  1355.913086   47.821503  897.275146  -43990.992188  -122.602219
 2221.000000  8889.546875  -65559.000000  -59087.820312  10533.888672  -48553.929688  312.937683  1717.330444   47.610550  901.250793  -43909.109375  -86.760498
 2222.000000  9048.451172  -65617.828125  -58992.312500  10447.748047  -48544.562500  310.378632  1916.115845   47.774120  898.165100  -43883.785156  -893.045715
 2223.000000  8879.852539  -65526.968750  -59071.078125  10427.753906  -48643.324219  309.784668  1654.750610   47.780964  898.036438  -43981.878906  796.339050
 2224.000000  8649.294922  -65373.992188  -59150.156250  10603.520508  -48546.636719  315.006287  1372.009888   47.650623  900.492859  -43897.906250  2495.350830
 2225.000000  8855.886719  -65167.164062  -58731.835938  10180.890625  -48550.945312  302.450928  1697.214722   47.779522  898.063538  -43889.640625  -499.011444
 2226.000000  8825.871094  -65352.148438  -58936.195312  10306.880859  -48629.312500  306.193787  1588.323242   47.855896  896.630310  -43960.554688  -105.502808
 2227.000000  8725.502930  -65551.210938  -59258.406250  10646.241211  -48612.164062  316.275421  1444.296875   47.674168  900.048157  -43961.136719  1280.206543
 2228.000000  9059.676758  -65693.070312  -59066.773438  10494.457031  -48572.316406  311.766266  1862.819702   47.755684  898.511841  -43913.335938  1245.375732
 2229.000000  8649.679688  -65049.406250  -58829.304688  10214.927734  -48614.375000  303.462067  1539.855469   47.720573  899.172913  -43958.820312  -949.522095
 2230.000000  8838.650391  -65412.042969  -58998.007812  10474.232422  -48523.773438  311.165436  1672.243530   47.654663  900.416504  -43874.648438  466.475250
 2231.000000  8624.720703  -65359.523438  -59150.250000  10517.561523  -48632.687500  312.452637  1406.091797   47.623657  901.002747  -43986.589844  507.824707
 2232.000000  8822.937500  -65448.820312  -59056.648438  10409.779297  -48646.867188  309.250671  1576.268188   47.828705  897.140015  -43980.765625  2342.958008
 2233.000000  8796.758789  -65342.488281  -58978.156250  10361.214844  -48616.941406  307.807922  1585.988892   47.721428  899.156799  -43961.304688  1782.520752
 2234.000000  8963.611328  -65499.574219  -58960.718750  10371.039062  -48589.679688  308.099792  1788.296875   47.730606  898.983887  -43933.148438  3086.177734
 2235.000000  9005.274414  -65386.761719  -58814.148438  10343.528320  -48470.621094  307.282501  1868.404663   47.780823  898.039062  -43809.191406  -2147.812012
 2236.000000  8821.907227  -65353.656250  -58946.156250  10311.964844  -48634.191406  306.344818  1607.784790   47.705536  899.456360  -43980.105469  2209.670898
 2237.000000  8856.386719  -65520.164062  -59080.242188  10447.945312  -48632.296875  310.384491  1645.916138   47.708069  899.408569  -43977.964844  -645.754333
 2238.000000  8914.574219  -65453.882812  -58959.054688  10436.199219  -48522.855469  310.035553  1729.813477   47.780296  898.048950  -43861.476562  1320.595703
 2239.000000  8875.406250  -65367.843750  -58898.914062  10368.248047  -48530.664062  308.016876  1631.170776   47.888271  896.024109  -43858.750000  -1775.529541
 2240.000000  8975.959961  -65388.621094  -58838.992188  10240.863281  -48598.128906  304.232574  1898.429077   47.579933  901.830750  -43956.296875  -382.305756
 2241.000000  8908.880859  -65441.234375  -58958.054688  10304.375000  -48653.679688  306.119354  1779.243042   47.629841  900.885803  -44006.976562  -1746.753052
 2242.000000  8839.809570  -65453.796875  -59030.187500  10435.046875  -48595.140625  310.001343  1655.328491   47.663750  900.244873  -43945.132812  941.369995
 2243.000000  8738.609375  -65372.000000  -59060.187500  10406.099609  -48654.085938  309.141357  1548.152344   47.699703  899.566345  -44000.570312  2418.303955
 2244.000000  8645.947266  -65363.750000  -59144.492188  10448.358398  -48696.132812  310.396759  1397.225098   47.724270  899.103271  -44040.218750  -1383.971802
 2245.000000  8978.222656  -65567.609375  -59019.312500  10397.570312  -48621.742188  308.887970  1757.136353   47.913799  895.546753  -43947.335938  -1134.993530
 2246.000000  9077.566406  -65641.812500  -58989.984375  10423.412109  -48566.570312  309.655670  1934.991577   47.676971  899.995239  -43915.269531  -92.942398
 2247.000000  8846.740234  -65364.300781  -58945.921875  10384.265625  -48561.656250  308.492706  1672.912476   47.707146  899.425964  -43907.414062  2327.516113
 2248.000000  8830.068359  -65508.281250  -59105.812500  10512.892578  -48592.921875  312.313934  1596.190063   47.720036  899.183044  -43937.421875  -600.221741
 2249.000000  8787.729492  -65251.750000  -58890.031250  10277.714844  -48612.316406  305.327332  1626.847046   47.702808  899.507751  -43958.496094  1042.895508
 2250.000000  8827.918945  -65419.902344  -59017.523438  10428.052734  -48589.468750  309.793549  1637.910522   47.795158  897.769714  -43926.640625  3359.104492
 2251.000000  8539.804688  -65189.570312  -59070.000000  10558.919922  -48511.078125  313.681305  1281.236816   47.788254  897.899414  -43848.921875  714.937256
 2252.000000  8550.337891  -65213.312500  -59098.062500  10500.085938  -48597.976562  311.933472  1281.192627   47.782803  898.001892  -43936.351562  733.572998
 2253.000000  8908.389648  -65404.570312  -58921.742188  10332.210938  -48589.531250  306.946289  1705.013184   47.667686  900.170532  -43939.136719  2381.318359
 2254.000000  8822.568359  -65181.972656  -58780.101562  10313.905273  -48466.195312  306.402466  1711.999878   47.785297  897.955017  -43804.328125  2585.545898
 2255.000000  8670.892578  -65217.812500  -58957.210938  10574.698242  -48382.511719  314.150024  1424.526001   47.865063  896.458557  -43712.863281  770.496155
 2256.000000  8732.162109  -65319.253906  -59010.710938  10448.986328  -48561.726562  310.415436  1510.273560   47.752434  898.572998  -43903.062500  -257.175781
 2257.000000  8949.535156  -65375.460938  -58844.632812  10293.918945  -48550.714844  305.808716  1764.940063   47.744007  898.731567  -43892.875000  -260.071899
 2258.000000  9053.446289  -65560.390625  -58928.765625  10298.901367  -48629.863281  305.956757  1923.030273   47.593781  901.568359  -43986.679688  672.101257
 2259.000000  8650.373047  -65204.703125  -58971.281250  10445.290039  -48525.992188  310.305603  1427.150269   47.759975  898.431091  -43866.593750  -295.478210
 2260.000000  8743.728516  -65380.125000  -59055.390625  10391.003906  -48664.386719  308.692902  1525.111938   47.825329  897.203369  -43998.613281  3561.392578
 2261.000000  8806.174805  -65413.062500  -59039.007812  10376.003906  -48663.003906  308.247284  1601.893188   47.728863  899.016724  -44006.640625  1684.858521
 2262.000000  8590.699219  -65392.429688  -59227.671875  10651.235352  -48576.437500  316.423767  1260.132690   47.811195  897.468567  -43912.042969  -377.735565
 2263.000000  8964.020508  -65316.789062  -58783.375000  10341.500977  -48441.875000  307.222290  1795.072632   47.863712  896.483887  -43772.359375  -1385.199707
 2264.000000  8820.062500  -65392.667969  -59006.250000  10550.331055  -48455.917969  313.426147  1533.831421   47.740299  898.801392  -43798.441406  3328.791260
 2265.000000  8966.384766  -65455.328125  -58908.734375  10402.378906  -48506.355469  309.030823  1806.646851   47.792728  897.815369  -43843.761719  1147.687134
 2266.000000  8673.707031  -65136.292969  -58888.648438  10286.593750  -48602.054688  305.591125  1530.738159   47.656452  900.382751  -43952.757812  -1461.617554
 2267.000000  8847.136719  -65232.183594  -58815.296875  10271.421875  -48543.875000  305.140381  1800.861450   47.547943  902.437500  -43905.164062  3206.271973
 2268.000000  8911.203125  -65345.273438  -58862.242188  10287.525391  -48574.718750  305.618805  1827.555054   47.711548  899.343018  -43920.046875  4734.675293
 2269.000000  8850.185547  -65253.250000  -58829.546875  10329.421875  -48500.125000  306.863434  1680.369141   47.685074  899.842285  -43848.035156  3767.968750
 2270.000000  8823.744141  -65434.781250  -59038.148438  10382.449219  -48655.699219  308.438751  1591.686035   47.766754  898.303589  -43995.640625  -1601.810181
 2271.000000  8849.833008  -65508.871094  -59088.507812  10514.769531  -48573.738281  312.369690  1643.163696   47.726032  899.070068  -43917.652344  439.532806
 2272.000000  8922.591797  -65469.421875  -58964.804688  10400.601562  -48564.203125  308.978027  1736.930298   47.825470  897.200745  -43898.414062  2352.500977
 2273.000000  8813.801758  -65583.781250  -59197.742188  10500.252930  -48697.488281  311.938446  1557.322632   47.665054  900.220215  -44047.351562  2089.110840
 2274.000000  8748.395508  -65642.656250  -59319.773438  10755.986328  -48563.789062  319.535706  1425.471313   47.838551  896.955383  -43896.726562  1202.992310
 2275.000000  8643.293945  -65280.183594  -59059.835938  10536.849609  -48522.984375  313.025635  1378.389038   47.785233  897.956238  -43861.121094  1972.218140
 2276.000000  8910.017578  -65611.132812  -59128.031250  10461.851562  -48666.179688  310.797607  1705.340454   47.720581  899.172729  -44010.625000  386.533295
 2277.000000  8940.753906  -65408.773438  -58889.593750  10304.965820  -48584.628906  306.136902  1808.995239   47.802986  897.622742  -43921.035156  -561.290283
 2278.000000  8590.921875  -65095.734375  -58930.820312  10441.420898  -48489.398438  310.190674  1430.343872   47.759804  898.434326  -43830.015625  -1552.220825
 2279.000000  8690.902344  -65231.941406  -58960.781250  10384.015625  -48576.765625  308.485291  1512.519653   47.816902  897.361511  -43911.812500  1702.496094
 2280.000000  8899.477539  -65463.449219  -58984.640625  10357.251953  -48627.390625  307.690216  1719.521484   47.753223  898.558105  -43968.652344  3025.074219
 2281.000000  8775.158203  -65381.914062  -59038.390625  10444.094727  -48594.296875  310.270111  1457.075073   47.890827  895.976318  -43922.132812  1035.690552
 2282.000000  8819.171875  -65600.984375  -59210.429688  10659.809570  -48550.621094  316.678497  1517.460327   47.757698  898.473938  -43891.445312  2120.729736
 2283.000000  8825.558594  -65559.562500  -59163.437500  10606.639648  -48556.796875  315.098938  1476.807251   47.864384  896.471313  -43887.214844  1328.265015
 2284.000000  8731.186523  -65229.269531  -58924.492188  10410.515625  -48513.976562  309.272552  1513.108398   47.852013  896.703064  -43845.601562   92.946976
 2285.000000  8861.529297  -65363.167969  -58918.796875  10280.372070  -48638.425781  305.406281  1693.487915   47.753101  898.560425  -43979.699219  -91.728333
 2286.000000  8924.083984  -65525.902344  -59023.132812  10413.431641  -48609.703125  309.359192  1751.449219   47.657570  900.361633  -43960.296875  429.743011
 2287.000000  8944.750977  -65616.929688  -59106.000000  10488.940430  -48617.058594  311.602356  1727.488647   47.701950  899.523926  -43963.320312  1775.721191
 2288.000000  8982.016602  -65589.773438  -59036.648438  10501.301758  -48535.347656  311.969604  1864.235962   47.584999  901.734741  -43893.019531  873.292786
 2289.000000  8940.983398  -65514.285156  -58998.640625  10334.216797  -48664.421875  307.005890  1776.449585   47.670605  900.115417  -44013.742188  3632.755127
 2290.000000  8694.278320  -65277.109375  -59005.757812  10350.181641  -48655.578125  307.480164  1431.643921   47.704437  899.477051  -44001.597656  747.529602
 2291.000000  8935.590820  -65539.609375  -59031.101562  10336.922852  -48694.179688  307.086273  1798.267212   47.618347  901.103210  -44048.601562  215.929077
 2292.000000  8710.444336  -65512.562500  -59222.320312  10508.613281  -48713.707031  312.186798  1370.681274   47.764484  898.346252  -44053.871094  508.312805
 2293.000000  8854.772461  -65431.726562  -59012.132812  10380.472656  -48631.660156  308.380035  1589.543457   47.730709  898.981934  -43975.117188  1821.693970
 2294.000000  8673.691406  -65411.566406  -59163.132812  10467.115234  -48696.015625  310.953979  1333.135864   47.828911  897.136169  -44029.890625  319.271057
 2295.000000  8974.721680  -65584.070312  -59027.695312  10308.581055  -48719.113281  306.244293  1800.834351   47.622227  901.029846  -44073.156250  446.803986
 2296.000000  8789.851562  -65210.753906  -58836.585938  10344.111328  -48492.476562  307.299835  1702.181641   47.550613  902.386780  -43853.503906  -813.759277
 2297.000000  8765.999023  -65430.527344  -59096.304688  10484.414062  -48611.890625  311.467896  1479.744629   47.731537  898.966370  -43955.265625  -751.578430
 2298.000000  8880.301758  -65474.593750  -59019.515625  10598.225586  -48421.289062  314.848969  1689.445679   47.876408  896.246155  -43750.531250  3236.523682
 2299.000000  8791.641602  -65312.804688  -58942.593750  10348.276367  -48594.316406  307.423553  1588.834961   47.768261  898.275269  -43934.109375  2996.729248
 2300.000000  8871.574219  -65569.820312  -59125.289062  10540.088867  -48585.199219  313.121887  1530.416870   47.893913  895.918579  -43912.734375  272.472198
 2301.000000  9032.070312  -65672.210938  -59060.523438  10439.530273  -48620.992188  310.134521  1811.013672   47.766735  898.303955  -43960.933594  -163.011520
 2302.000000  8805.873047  -65450.125000  -59057.742188  10463.678711  -48594.062500  310.851898  1501.800171   47.764786  898.340576  -43934.195312  -766.555298
 2303.000000  9086.295898  -65691.078125  -59028.367188  10416.488281  -48611.878906  309.449982  1837.121460   47.775597  898.137329  -43950.957031  241.400818
 2304.000000  9112.985352  -65744.984375  -59064.242188  10431.756836  -48632.484375  309.903564  1842.436401   47.765781  898.321899  -43972.519531  2185.283203
 2305.000000  8774.489258  -65344.054688  -59003.617188  10389.809570  -48613.808594  308.657410  1606.536743   47.592438  901.593811  -43970.757812   95.938927
 2306.000000  8803.183594  -65234.980469  -58859.664062  10468.820312  -48390.843750  311.004639  1572.456421   47.684597  899.851318  -43738.800781  -225.360428
 2307.000000  8721.640625  -65090.062500  -58786.984375  10361.787109  -48425.195312  307.824951  1581.336060   47.648857  900.526245  -43776.636719  2021.539917
 2308.000000  8609.618164  -65034.546875  -58837.070312  10344.423828  -48492.648438  307.309113  1447.901367   47.726616  899.059082  -43836.503906  1539.395264
 2309.000000  8666.638672  -65272.796875  -59021.507812  10470.466797  -48551.039062  311.053558  1398.767090   47.718513  899.211731  -43895.687500  820.613586
 2310.000000  8909.919922  -65429.437500  -58944.718750  10306.375977  -48638.343750  306.178802  1627.029663   47.867889  896.405640  -43968.417969  -865.114258
 2311.000000  8769.717773  -65228.664062  -58875.406250  10445.398438  -48430.007812  310.308838  1640.715332   47.772537  898.194824  -43769.382812  112.288345
 2312.000000  8958.097656  -65333.093750  -58806.851562  10306.547852  -48500.304688  306.183899  1775.405884   47.763561  898.363647  -43840.558594  -3342.179688
 2313.000000  9006.992188  -65653.695312  -59069.203125  10500.955078  -48568.250000  311.959290  1785.945923   47.775738  898.134644  -43907.312500  -1249.459473
 2314.000000  8818.771484  -65487.878906  -59096.000000  10638.757812  -48457.242188  316.053101  1526.102417   47.791420  897.839966  -43794.777344  2814.534180
 2315.000000  8888.135742  -65294.753906  -58823.054688  10287.256836  -48535.796875  305.610809  1748.797241   47.796535  897.743835  -43872.832031  2585.240234
 2316.000000  8897.017578  -65470.316406  -58997.523438  10443.257812  -48554.265625  310.245239  1678.740234   47.784008  897.979248  -43892.523438  -2034.974976
 2317.000000  8828.855469  -65560.375000  -59154.945312  10605.908203  -48549.039062  315.077209  1647.964966   47.643177  900.633606  -43901.035156  1582.879150
 2318.000000  8979.142578  -65468.984375  -58913.335938  10360.613281  -48552.722656  307.790070  1848.351562   47.748585  898.645386  -43894.437500  138.913620
 2319.000000  8733.101562  -65089.718750  -58784.015625  10359.851562  -48424.164062  307.767426  1559.905151   47.763573  898.363403  -43764.414062  1907.618896
 2320.000000  8702.748047  -65322.960938  -59055.460938  10457.986328  -48597.476562  310.682800  1486.277954   47.703762  899.489807  -43943.562500  -410.805054
 2321.000000  8803.747070  -65227.867188  -58845.179688  10251.778320  -48593.402344  304.556824  1652.787109   47.782238  898.012512  -43931.832031  161.533279
 2322.000000  8832.142578  -65448.535156  -59035.687500  10431.902344  -48603.785156  309.907898  1593.900269   47.764351  898.348755  -43943.960938  1062.333862
 2323.000000  9072.468750  -65549.156250  -58885.945312  10386.037109  -48499.906250  308.545349  1957.296265   47.732876  898.941162  -43843.152344  228.320465
 2324.000000  8653.642578  -65330.710938  -59093.406250  10618.256836  -48475.148438  315.444061  1386.444946   47.739857  898.809692  -43817.714844  -564.493652
 2325.000000  9019.069336  -65548.000000  -58946.398438  10349.877930  -48596.519531  307.471130  1846.780273   47.711182  899.349915  -43941.882812  -2010.303589
 2326.000000  8849.504883  -65378.046875  -58956.773438  10529.224609  -48427.546875  312.799133  1617.458374   47.726540  899.060486  -43771.410156  1388.890137
 2327.000000  8834.936523  -65501.988281  -59111.203125  10543.588867  -48567.613281  313.225861  1623.663452   47.618526  901.099854  -43922.015625  -270.205688
 2328.000000  8631.948242  -65396.402344  -59196.648438  10627.879883  -48568.769531  315.729950  1396.676880   47.597218  901.503235  -43925.250000  -3082.139893
 2329.000000  8949.009766  -65555.171875  -59029.679688  10427.015625  -48602.664062  309.762726  1734.593628   47.731628  898.964661  -43946.031250  573.519226
 2330.000000  8741.991211  -65349.351562  -59029.265625  10558.112305  -48471.152344  313.657318  1505.424194   47.713524  899.305725  -43816.285156  4268.153320
 2331.000000  8721.131836  -65162.316406  -58863.523438  10362.958008  -48500.566406  307.859711  1439.718384   47.901569  895.775391  -43827.355469  2695.569336
 2332.000000  8828.845703  -65271.539062  -58870.578125  10446.094727  -48424.484375  310.329529  1618.257324   47.727810  899.036560  -43768.226562  883.098450
 2333.000000  9106.568359  -65536.687500  -58855.320312  10224.442383  -48630.878906  303.744751  1944.032227   47.764484  898.346252  -43971.042969  -528.779053
 2334.000000  8790.349609  -65210.589844  -58846.468750  10465.449219  -48381.019531  310.904510  1588.597046   47.788689  897.891296  -43718.820312  -793.809509
 2335.000000  8638.322266  -65216.359375  -59000.507812  10453.925781  -48546.582031  310.562164  1410.674316   47.817108  897.357605  -43881.609375  349.519684
 2336.000000  8883.083984  -65262.371094  -58801.343750  10278.105469  -48523.238281  305.338959  1725.045898   47.773346  898.179626  -43862.535156  2996.693848
 2337.000000  8833.461914  -65503.234375  -59092.507812  10582.577148  -48509.929688  314.384094  1575.652344   47.748676  898.643677  -43851.632812  848.644409
 2338.000000  8997.503906  -65674.578125  -59102.828125  10323.404297  -48779.421875  306.684662  1801.811646   47.675411  900.024658  -44128.273438  2361.211670
 2339.000000  8884.767578  -65458.453125  -58995.640625  10426.855469  -48568.785156  309.757965  1665.708618   47.748810  898.641174  -43910.476562  -438.506226
 2340.000000  8514.402344  -65135.316406  -59048.695312  10587.422852  -48461.273438  314.528046  1298.962402   47.669777  900.131042  -43810.675781  578.172852
 2341.000000  8836.691406  -65333.472656  -58924.156250  10256.714844  -48667.441406  304.703491  1637.527710   47.693081  899.691223  -44014.570312  871.394287
 2342.000000  8877.889648  -65206.367188  -58750.523438  10215.333984  -48535.187500  303.474152  1717.028931   47.733147  898.936035  -43878.406250  1450.948364
 2343.000000  8891.474609  -65092.476562  -58631.421875  10173.730469  -48457.691406  302.238190  1761.589233   47.769680  898.248535  -43797.347656  501.038086
 2344.000000  8869.752930  -65452.906250  -59010.757812  10348.240234  -48662.515625  307.422485  1637.008179   47.718388  899.214111  -44007.175781  878.589661
 2345.000000  8822.858398  -65522.964844  -59130.031250  10549.369141  -48580.664062  313.397583  1574.741577   47.780560  898.044006  -43919.257812    8.550377
 2346.000000  8769.889648  -65548.421875  -59207.593750  10664.373047  -48543.218750  316.814056  1442.972778   47.739460  898.817200  -43885.824219  -72.785561
 2347.000000  8938.378906  -65370.539062  -58852.664062  10305.435547  -48547.226562  306.150848  1713.417969   47.762169  898.389832  -43887.617188  -1204.553833
 2348.000000  8948.242188  -65538.851562  -59022.382812  10318.970703  -48703.414062  306.552948  1729.711426   47.664482  900.231018  -44053.332031  -4321.565430
 2349.000000  8759.491211  -65260.109375  -58926.437500  10541.744141  -48384.695312  313.171051  1614.440552   47.653980  900.429443  -43735.640625  -1280.456909
 2350.000000  8742.711914  -65371.484375  -59056.804688  10386.328125  -48670.476562  308.553986  1508.208862   47.673744  900.056152  -44019.492188  1671.426270
 2351.000000  8602.693359  -65315.394531  -59137.992188  10543.954102  -48594.039062  313.236694  1265.191895   47.841805  896.894409  -43926.656250  1205.659912
 2352.000000  8851.523438  -65570.671875  -59151.421875  10463.572266  -48687.851562  310.848755  1593.623169   47.689526  899.758301  -44035.328125  517.596130
 2353.000000  8844.486328  -65512.949219  -59089.218750  10474.307617  -48614.910156  311.167664  1551.580566   47.829315  897.128601  -43948.750000  295.300781
 2354.000000  8697.303711  -65448.339844  -59182.335938  10609.360352  -48572.976562  315.179779  1408.430298   47.813049  897.433777  -43908.402344  288.492981
 2355.000000  8915.988281  -65378.523438  -58888.796875  10400.308594  -48488.488281  308.969330  1783.819336   47.686714  899.811340  -43836.238281  3787.490967
 2356.000000  8926.546875  -65621.218750  -59114.531250  10560.316406  -48554.214844  313.722778  1652.740723   47.739548  898.815491  -43896.808594  3999.530518
 2357.000000  8690.337891  -65295.433594  -59025.421875  10409.169922  -48616.250000  309.232574  1381.322388   47.832878  897.061768  -43949.738281  193.840866
 2358.000000  9089.186523  -65355.597656  -58688.218750  10264.164062  -48424.054688  304.924774  1972.896362   47.830238  897.111267  -43757.800781  884.257935
 2359.000000  8872.836914  -65352.093750  -58902.804688  10321.810547  -48580.992188  306.637329  1674.170044   47.727303  899.046143  -43924.781250  -2524.950684
 2360.000000  8871.213867  -65447.312500  -58986.601562  10447.859375  -48538.742188  310.381958  1649.638184   47.764011  898.355164  -43878.953125  -19.611822
 2361.000000  8772.191406  -65358.070312  -59013.031250  10325.714844  -48687.316406  306.753326  1481.130005   47.892082  895.952820  -44015.031250  1685.579590
 2362.000000  8863.323242  -65301.113281  -58865.117188  10276.701172  -48588.414062  305.297241  1695.587524   47.720085  899.182129  -43932.906250  -144.104462
 2363.000000  8928.942383  -65604.218750  -59098.148438  10501.229492  -48596.917969  311.967438  1728.305786   47.649940  900.505798  -43948.253906  -29.052202
 2364.000000  8883.411133  -65521.230469  -59068.023438  10513.211914  -48554.812500  312.323425  1629.448730   47.726990  899.052002  -43898.632812  -895.045166
 2365.000000  8767.990234  -65278.996094  -58938.664062  10453.553711  -48485.109375  310.551117  1630.670044   47.685604  899.832275  -43832.968750  -1149.319824
 2366.000000  8888.138672  -65162.980469  -58694.710938  10240.722656  -48453.988281  304.228394  1769.612915   47.718590  899.210266  -43798.628906  2157.344971
 2367.000000  8745.943359  -65129.144531  -58794.875000  10366.747070  -48428.128906  307.972290  1613.943970   47.640678  900.680847  -43780.371094  -2680.637695
 2368.000000  8865.956055  -65412.000000  -58966.929688  10303.949219  -48662.980469  306.106720  1684.643188   47.649796  900.508484  -44014.332031  132.125061
 2369.000000  8817.376953  -65228.273438  -58827.507812  10212.432617  -48615.074219  303.387970  1735.031616   47.673687  900.057251  -43964.093750  -73.300087
 2370.000000  9126.297852  -65724.375000  -59013.765625  10388.411133  -48625.355469  308.615875  1946.575073   47.726471  899.061768  -43969.226562  -914.169556
 2371.000000  8898.136719  -65363.406250  -58901.992188  10333.030273  -48568.960938  306.970642  1678.710327   47.732403  898.950073  -43912.253906  862.493713
 2372.000000  8823.604492  -65763.328125  -59366.687500  10736.134766  -48630.554688  318.945953  1426.334595   47.847610  896.785583  -43962.609375  -172.485672
 2373.000000  8856.583984  -65515.203125  -59075.617188  10422.566406  -48653.050781  309.630554  1585.965332   47.840012  896.927979  -43985.843750  -1009.685425
 2374.000000  8962.460938  -65357.093750  -58822.210938  10322.028320  -48500.183594  306.643799  1796.956543   47.834385  897.033508  -43833.527344  -719.203186
 2375.000000  9079.952148  -65610.765625  -58958.289062  10253.767578  -48704.523438  304.615936  1828.360352   47.854664  896.653381  -44035.886719  -945.037415
 2376.000000  8687.162109  -65047.238281  -58781.148438  10300.281250  -48480.867188  305.997742  1524.102905   47.867435  896.414124  -43810.984375  1179.301270
 2377.000000  8789.472656  -65402.167969  -59038.828125  10506.773438  -48532.054688  312.132141  1557.510254   47.716141  899.256409  -43876.933594  673.257629
 2378.000000  8906.458984  -65401.832031  -58924.210938  10390.142578  -48534.070312  308.667297  1663.286743   47.834187  897.037231  -43867.433594  274.912170
 2379.000000  8843.978516  -65522.664062  -59099.843750  10512.060547  -48587.781250  312.289215  1646.576172   47.737850  898.847473  -43930.542969  1050.933472
 2380.000000  8807.507812  -65463.421875  -59082.960938  10599.130859  -48483.828125  314.875885  1588.913574   47.704567  899.474609  -43829.835938  983.048096
 2381.000000  8946.160156  -65416.203125  -58895.882812  10383.539062  -48512.343750  308.471130  1779.326050   47.784637  897.967407  -43850.539062  2204.288330
 2382.000000  8823.633789  -65204.234375  -58806.914062  10302.180664  -48504.734375  306.054169  1736.792603   47.596241  901.521729  -43861.312500  705.707153
 2383.000000  8832.796875  -65298.007812  -58897.218750  10329.475586  -48567.742188  306.865021  1694.755249   47.647305  900.555603  -43919.335938  -1119.778931
 2384.000000  8726.521484  -65453.046875  -59153.148438  10538.589844  -48614.558594  313.077332  1495.345093   47.678482  899.966675  -43963.109375  345.022125
 2385.000000  8921.490234  -65592.617188  -59093.710938  10446.386719  -48647.324219  310.338196  1672.818726   47.696880  899.619568  -43994.082031  2514.965088
 2386.000000  8705.656250  -65324.347656  -59049.156250  10313.201172  -48735.953125  306.381561  1451.219238   47.688454  899.778503  -44083.531250  -541.150757
 2387.000000  8748.576172  -65388.742188  -59065.304688  10529.965820  -48535.339844  312.821136  1527.184448   47.764210  898.351440  -43875.527344  -260.636963
 2388.000000  8717.317383  -65469.957031  -59185.710938  10525.027344  -48660.683594  312.674438  1441.488281   47.731319  898.970459  -44004.082031  3064.735840
 2389.000000  8932.874023  -65672.484375  -59176.492188  10627.321289  -48549.171875  315.713348  1662.483521   47.701649  899.529602  -43895.464844  1738.391113
 2390.000000  9023.880859  -65799.281250  -59200.523438  10549.753906  -48650.769531  313.408997  1731.409180   47.684032  899.861938  -43998.781250   28.594339
 2391.000000  9034.953125  -65612.250000  -59000.187500  10302.008789  -48698.179688  306.049072  1868.016235   47.698803  899.583313  -44044.750000  2283.513428
 2392.000000  8876.595703  -65598.570312  -59147.703125  10549.181641  -48598.523438  313.391998  1638.407837   47.841763  896.895203  -43931.148438  -1101.408813
 2393.000000  8731.590820  -65484.421875  -59168.578125  10622.919922  -48545.656250  315.582581  1418.421753   47.839821  896.931580  -43878.468750  1622.629028
 2394.000000  8714.911133  -65410.335938  -59122.414062  10544.842773  -48577.570312  313.263092  1469.101562   47.790485  897.857483  -43915.195312  -904.001770
 2395.000000  8675.903320  -65457.628906  -59209.250000  10621.083984  -48588.164062  315.528046  1333.200317   47.710289  899.366699  -43933.613281  249.296371
 2396.000000  8724.789062  -65107.304688  -58805.250000  10298.189453  -48507.062500  305.935608  1476.558105   47.796600  897.742615  -43844.093750  -330.329651
 2397.000000  8991.655273  -65598.226562  -59026.726562  10494.670898  -48532.054688  311.772614  1800.205444   47.702873  899.506531  -43878.226562  2854.215332
 2398.000000  8957.124023  -65523.707031  -58998.117188  10574.427734  -48423.687500  314.141998  1701.172852   47.695518  899.645264  -43770.578125  2068.431885
 2399.000000  9146.316406  -65733.914062  -59011.148438  10480.394531  -48530.753906  311.348480  1804.734741   47.869324  896.378784  -43860.687500  -582.025269
 2400.000000  8807.388672  -65455.921875  -59072.625000  10541.912109  -48530.710938  313.176025  1517.779419   47.814632  897.404053  -43865.980469  2536.515625
 2401.000000  8802.256836  -65354.167969  -58977.703125  10461.209961  -48516.492188  310.778564  1574.401978   47.737926  898.846069  -43859.246094  1439.242554
 2402.000000  8820.035156  -65317.968750  -58917.585938  10460.205078  -48457.382812  310.748718  1563.349487   47.843056  896.870911  -43789.878906  -1246.302246
 2403.000000  9003.328125  -65313.210938  -58730.210938  10148.853516  -48581.359375  301.499176  1861.123413   47.815800  897.382202  -43916.515625  674.999390
 2404.000000  9053.518555  -65540.671875  -58906.164062  10359.238281  -48546.925781  307.749207  1816.297485   47.838070  896.964417  -43879.910156  2133.322754
 2405.000000  9043.207031  -65647.859375  -59035.218750  10428.376953  -48606.843750  309.803162  1771.699829   47.745110  898.710815  -43948.898438  -212.428497
 2406.000000  9129.795898  -65685.437500  -58976.960938  10323.891602  -48653.070312  306.699158  2011.140991   47.618526  901.099854  -44007.472656  4179.282715
 2407.000000  8808.239258  -65393.023438  -59013.179688  10505.214844  -48507.964844  312.085846  1609.630005   47.606735  901.322998  -43863.515625  -877.692383
 2408.000000  8566.781250  -64951.355469  -58817.148438  10417.809570  -48399.339844  309.489227  1443.886108   47.680092  899.936340  -43747.734375  -1695.508179
 2409.000000  8866.927734  -65345.332031  -58903.796875  10306.621094  -48597.175781  306.186066  1673.655640   47.756397  898.498413  -43938.125000  1301.130005
 2410.000000  8748.529297  -65270.074219  -58948.539062  10351.343750  -48597.195312  307.514679  1607.447144   47.573624  901.950317  -43955.976562  662.802246
 2411.000000  8688.583008  -65341.656250  -59079.820312  10568.481445  -48511.339844  313.965363  1436.173462   47.806477  897.557190  -43847.406250  570.127014
 2412.000000  8801.586914  -65370.546875  -58998.039062  10336.461914  -48661.578125  307.072571  1627.276855   47.707455  899.420166  -44007.304688  4027.700439
 2413.000000  8614.784180  -65317.808594  -59134.851562  10527.447266  -48607.406250  312.746307  1256.935425   47.788357  897.897522  -43945.238281  202.336426
 2414.000000  8709.830078  -65335.871094  -59061.585938  10442.652344  -48618.933594  310.227264  1451.278320   47.810959  897.473022  -43954.562500  -1678.129028
 2415.000000  8693.244141  -65302.671875  -59039.429688  10445.468750  -48593.960938  310.310913  1478.427734   47.656017  900.390930  -43944.703125  1735.411743
 2416.000000  8880.830078  -65506.968750  -59056.328125  10427.660156  -48628.667969  309.781860  1700.791870   47.531857  902.742920  -43991.523438  970.504089
 2417.000000  8682.861328  -65090.132812  -58831.656250  10362.082031  -48469.574219  307.833710  1568.578491   47.620445  901.063538  -43823.789062  1510.657593
 2418.000000  8726.031250  -65586.156250  -59279.601562  10741.659180  -48537.941406  319.110077  1380.254028   47.739941  898.808105  -43880.500000  1067.489380
 2419.000000  8769.028320  -65213.269531  -58859.835938  10379.063477  -48480.773438  308.338135  1689.519897   47.596729  901.512512  -43837.300781  1008.179321
 2420.000000  8994.676758  -65424.820312  -58859.070312  10288.140625  -48570.929688  305.637054  1882.429688   47.613659  901.191956  -43925.804688  1881.201538
 2421.000000  8710.123047  -65391.843750  -59105.367188  10583.044922  -48522.320312  314.398010  1442.311035   47.772179  898.201599  -43861.734375  -635.868469
 2422.000000  9054.656250  -65720.140625  -59087.109375  10582.887695  -48504.222656  314.393341  1807.633789   47.704819  899.469849  -43850.207031  -174.075073
 2423.000000  8779.401367  -65358.566406  -59004.835938  10472.044922  -48532.789062  311.100433  1555.905884   47.872746  896.314697  -43862.390625  335.796387
 2424.000000  8738.098633  -65149.781250  -58836.390625  10401.435547  -48434.953125  309.002808  1576.197754   47.773712  898.172729  -43774.214844  1530.588867
 2425.000000  8764.953125  -65472.023438  -59134.406250  10600.677734  -48533.726562  314.921814  1533.728638   47.697636  899.605286  -43880.410156  156.826294
 2426.000000  8933.666016  -65562.687500  -59050.390625  10261.152344  -48789.238281  304.835297  1823.044922   47.571896  901.983093  -44148.187500  3373.681396
 2427.000000  8858.945312  -65346.531250  -58917.257812  10325.713867  -48591.542969  306.753296  1588.196289   47.783669  897.985596  -43929.832031    1.975626
 2428.000000  8829.796875  -65236.609375  -58836.117188  10218.453125  -48617.664062  303.566803  1628.150757   47.726238  899.066162  -43961.558594  3090.495117
 2429.000000  9019.934570  -65559.523438  -58958.757812  10350.778320  -48607.980469  307.497894  1844.845703   47.728336  899.026672  -43951.667969  2196.400391
 2430.000000  8739.164062  -65465.890625  -59153.617188  10500.263672  -48653.351562  311.938751  1366.263062   47.849693  896.746521  -43985.203125  427.069946
 2431.000000  8690.283203  -65153.398438  -58883.945312  10291.215820  -48592.730469  305.728424  1431.313843   47.820568  897.292664  -43927.421875  -694.274536
 2432.000000  8898.275391  -65503.851562  -59025.710938  10390.714844  -48634.996094  308.684326  1619.200806   47.709110  899.388916  -43980.562500  1875.379761
 2433.000000  8777.766602  -65266.921875  -58905.210938  10329.337891  -48575.875000  306.860931  1622.912598   47.670765  900.112366  -43925.179688  -1057.317871
 2434.000000  8797.074219  -65345.843750  -58980.296875  10381.097656  -48599.199219  308.398621  1571.178345   47.859810  896.556946  -43930.062500  1188.211548
 2435.000000  9085.094727  -65562.718750  -58905.296875  10312.129883  -48593.167969  306.349731  1938.793945   47.762394  898.385559  -43933.535156  3926.938232
 2436.000000  9083.892578  -65787.890625  -59130.328125  10553.907227  -48576.421875  313.532379  1774.722046   47.842121  896.888489  -43909.011719  555.144531
 2437.000000  8739.894531  -65465.320312  -59139.828125  10540.194336  -48599.632812  313.124969  1458.762329   47.748562  898.645813  -43941.347656  -1124.099487
 2438.000000  8750.816406  -65169.343750  -58833.242188  10340.283203  -48492.960938  307.186096  1607.609985   47.639252  900.707825  -43845.339844  2164.609375
 2439.000000  8695.363281  -65397.726562  -59124.375000  10455.217773  -48669.156250  310.600555  1405.041382   47.690662  899.736877  -44016.519531  994.162476
 2440.000000  8959.416016  -65481.199219  -58940.703125  10347.838867  -48592.863281  307.410553  1671.890137   47.823719  897.233582  -43927.246094  -807.445435
 2441.000000  8763.472656  -65345.957031  -58996.359375  10602.775391  -48393.585938  314.984131  1508.536133   47.871719  896.333923  -43723.285156  739.707397
 2442.000000  8930.355469  -65458.191406  -58943.375000  10359.162109  -48584.210938  307.746948  1674.408813   47.750702  898.605591  -43925.718750  2017.153687
 2443.000000  8934.587891  -65632.171875  -59120.289062  10537.828125  -48582.460938  313.054718  1672.254272   47.802612  897.629761  -43918.902344  -860.605591
 2444.000000  8787.029297  -65319.703125  -58959.234375  10471.115234  -48488.117188  311.072815  1635.845581   47.551079  902.377991  -43849.097656  2576.373779
 2445.000000  8967.737305  -65685.453125  -59138.437500  10476.019531  -48662.417969  311.218506  1630.094604   47.808453  897.520081  -43998.289062  1364.378540
 2446.000000  8831.748047  -65365.296875  -58959.546875  10420.894531  -48538.652344  309.580872  1629.203247   47.675541  900.022217  -43887.492188  -252.832214
 2447.000000  8872.408203  -65670.226562  -59217.859375  10605.871094  -48611.988281  315.076111  1542.720093   47.790024  897.866211  -43949.660156  568.435852
 2448.000000  8885.658203  -65597.125000  -59145.625000  10576.663086  -48568.960938  314.208405  1551.436523   47.755417  898.516846  -43910.007812  468.431366
 2449.000000  9172.406250  -65417.933594  -58662.289062  10069.270508  -48593.019531  299.134949  2040.187866   47.829945  897.116760  -43926.796875  1415.780151
 2450.000000  8889.966797  -65486.312500  -59026.625000  10457.346680  -48569.277344  310.663788  1656.250854   47.829124  897.132202  -43903.132812  1747.835205
 2451.000000  8944.973633  -65518.785156  -58992.773438  10504.601562  -48488.171875  312.067627  1720.001587   47.775707  898.135254  -43827.238281  3092.841064
 2452.000000  8948.114258  -65365.914062  -58843.742188  10281.577148  -48562.164062  305.442078  1808.518066   47.606262  901.331970  -43917.761719  1735.145508
 2453.000000  8681.876953  -65231.871094  -58971.781250  10387.606445  -48584.175781  308.591980  1493.056519   47.610249  901.256531  -43939.386719  2378.010986
 2454.000000  9017.439453  -65462.007812  -58864.484375  10329.923828  -48534.562500  306.878357  1889.627563   47.653622  900.436218  -43885.539062  1498.805054
 2455.000000  8982.507812  -65414.550781  -58864.148438  10316.876953  -48547.273438  306.490753  1848.497681   47.719379  899.195374  -43891.835938  -931.391235
 2456.000000  8963.248047  -65737.593750  -59200.976562  10479.189453  -48721.789062  311.312683  1633.326172   47.818111  897.338806  -44056.718750  3880.739990
 2457.000000  8934.931641  -65562.882812  -59056.937500  10430.493164  -48626.445312  309.866028  1640.059448   47.877228  896.230774  -43955.609375  900.317505
 2458.000000  9000.583008  -65593.726562  -59008.234375  10334.303711  -48673.929688  307.008453  1785.705078   47.675655  900.020081  -44022.757812  1198.332153
 2459.000000  8955.199219  -65712.031250  -59179.539062  10444.433594  -48735.105469  310.280182  1662.067505   47.743866  898.734253  -44077.281250   88.630493
 2460.000000  8955.249023  -65611.539062  -59078.171875  10540.481445  -48537.691406  313.133545  1674.640991   47.875553  896.262146  -43867.019531   95.187775
 2461.000000  8857.542969  -65487.167969  -59048.695312  10484.484375  -48564.210938  311.470001  1605.685425   47.772781  898.190247  -43903.562500  908.209595
 2462.000000  8925.745117  -65311.242188  -58818.046875  10272.846680  -48545.199219  305.182709  1846.100220   47.693363  899.685913  -43892.300781  -248.613937
 2463.000000  8637.541016  -65342.386719  -59132.226562  10506.086914  -48626.140625  312.111755  1367.934937   47.768410  898.272461  -43965.921875  3165.452393
 2464.000000  8890.511719  -65735.585938  -59272.500000  10603.933594  -48668.566406  315.018555  1476.260132   47.864162  896.475464  -43999.003906  1203.096191
 2465.000000  9142.574219  -65771.031250  -59052.101562  10452.573242  -48599.527344  310.521973  1946.211548   47.651562  900.475159  -43950.707031  -403.516296
[truncated: 1,219,671 more chars]
