# Supplementary material for: Data for exploring the effect of parameters on decomposition of gas hydrate structure I
Source: Data Brief. 2018 Apr 11;18:1247–51. doi: 10.1016/j.dib.2018.04.015 (PMC5996948; doi:10.1016/j.dib.2018.04.015)
Supplement: Supplementary file 2 — Supplementary material [file mmc2.zip › data/data/temperature 310 K/cage occupancy 100/msdow.xvg]

# This file was created Mon Jan 23 22:31:29 2017
# Created by:
# GROMACS:      gmx msd, VERSION 5.0.2
# Executable:   /usr/bin/gmx
# Library dir:  /usr/share/gromacs/top
# Command line:
#   g_msd -f run.xtc -n ind.ndx -s run.tpr -o msdow10.xvg -b 9000 -e 10000
# g_msd is part of G R O M A C S:
#
# Great Red Oystrich Makes All Chemists Sane
#
@    title "Mean Square Displacement"
@    xaxis  label "Time (ps)"
@    yaxis  label "MSD (nm\S2\N)"
@TYPE xy
# MSD gathered over 1000 ps with 101 restarts
# Diffusion constants fitted from time 100 to 900 ps
# D[       OW*] = 0.0002 (+/- 0.0003) (1e-5 cm^2/s)
         0           0
  0.200195  0.00475223
  0.400391  0.00694951
  0.599609  0.00598183
  0.799805  0.00569079
         1  0.00557823
    1.2002  0.00569695
   1.40039  0.00568406
   1.59961  0.00551402
    1.7998  0.00514799
         2  0.00502968
    2.2002  0.00511258
   2.40039  0.00524081
   2.59961  0.00543347
    2.7998  0.00560709
         3  0.00566859
    3.2002  0.00552948
   3.40039  0.00549934
   3.59961  0.00555859
    3.7998  0.00557927
         4   0.0054885
    4.2002  0.00532239
   4.40039  0.00524939
   4.59961  0.00524842
    4.7998  0.00532305
         5  0.00542408
    5.2002  0.00551703
   5.40039  0.00557745
   5.59961  0.00558273
    5.7998  0.00553608
         6  0.00541678
    6.2002   0.0053587
   6.40039  0.00540129
   6.59961  0.00543935
    6.7998  0.00544811
         7  0.00543695
    7.2002  0.00543026
   7.40039  0.00541046
   7.59961  0.00542686
    7.7998  0.00546465
         8  0.00548499
    8.2002  0.00548115
   8.40039  0.00549985
   8.59961  0.00551229
    8.7998  0.00544864
         9  0.00544174
    9.2002  0.00545355
   9.40039  0.00538463
   9.59961  0.00533882
    9.7998  0.00535688
        10  0.00543197
   10.2002    0.005515
   10.4004  0.00555935
   10.5996  0.00557193
   10.7998  0.00556969
        11  0.00548307
   11.2002  0.00541897
   11.4004  0.00538855
   11.5996  0.00537926
   11.7998  0.00534494
        12  0.00536976
   12.2002  0.00544009
   12.4004  0.00552309
   12.5996  0.00554945
   12.7998   0.0055398
        13  0.00551539
   13.2002  0.00545611
   13.4004  0.00541404
   13.5996  0.00539383
   13.7998  0.00542631
        14   0.0054301
   14.2002  0.00544181
   14.4004   0.0054647
   14.5996  0.00548039
   14.7998  0.00550374
        15  0.00551475
   15.2002  0.00549146
   15.4004  0.00545989
   15.5996  0.00540616
   15.7998  0.00537632
        16  0.00539348
   16.2002  0.00542055
   16.4004  0.00545415
   16.5996  0.00547917
   16.7998  0.00550259
        17  0.00549936
   17.2002  0.00547758
   17.4004  0.00545894
   17.5996  0.00544081
   17.7998  0.00544449
        18  0.00545146
   18.2002  0.00547699
   18.4004  0.00547375
   18.5996  0.00545987
   18.7998  0.00547146
        19  0.00548604
   19.2002  0.00550296
   19.4004  0.00547575
   19.5996  0.00548552
   19.7998  0.00548384
        20  0.00549091
   20.2002  0.00547199
   20.4004  0.00546901
   20.5996   0.0054731
   20.7998  0.00549345
        21  0.00545186
   21.2002  0.00546311
   21.4004   0.0054838
   21.5996  0.00546801
   21.7998  0.00545683
        22  0.00548026
   22.2002  0.00549468
   22.4004  0.00548069
   22.5996  0.00550641
   22.7998  0.00550766
        23  0.00546558
   23.2002  0.00543758
   23.4004  0.00543621
   23.5996  0.00544637
   23.7998  0.00547479
        24  0.00548568
   24.2002  0.00549419
   24.4004  0.00550808
   24.5996  0.00550933
   24.7998  0.00548568
        25  0.00545443
   25.2002  0.00545245
   25.4004  0.00544955
   25.5996  0.00544495
   25.7998  0.00549287
        26  0.00548697
   26.2002  0.00543797
   26.4004  0.00544625
   26.5996  0.00548276
   26.7998  0.00552706
        27  0.00550486
   27.2002  0.00548857
   27.4004  0.00548046
   27.5996  0.00546667
   27.7998  0.00545549
        28  0.00548246
   28.2002  0.00547274
   28.4004  0.00547436
   28.5996  0.00548723
   28.7998  0.00550178
        29  0.00549602
   29.2002  0.00549341
   29.4004  0.00550841
   29.5996  0.00549818
   29.7998  0.00547013
        30  0.00548308
   30.2002  0.00549244
   30.4004  0.00550424
   30.5996  0.00548401
   30.7998  0.00549644
        31  0.00545667
   31.2002  0.00547554
   31.4004  0.00550896
   31.5996  0.00551258
   31.7998  0.00544952
        32  0.00545095
   32.2002  0.00546433
   32.4004  0.00549548
   32.5996  0.00551739
   32.7998  0.00550618
        33  0.00547625
   33.2002   0.0054599
   33.4004  0.00548009
   33.5996  0.00547713
   33.7998  0.00551251
        34  0.00551501
   34.2002  0.00550111
   34.4004  0.00548458
   34.5996   0.0054942
   34.7998  0.00547291
        35  0.00546866
   35.2002  0.00548201
   35.4004  0.00545667
   35.5996  0.00546968
   35.7998  0.00548833
        36   0.0054811
   36.2002  0.00548256
   36.4004  0.00551066
   36.5996  0.00551645
   36.7998  0.00550078
        37   0.0054806
   37.2002  0.00549304
   37.4004  0.00548737
   37.5996  0.00547136
   37.7998    0.005476
        38  0.00548454
   38.2002  0.00549945
   38.4004  0.00550284
   38.5996  0.00550905
   38.7998  0.00549349
        39  0.00548103
   39.2002  0.00548456
   39.4004  0.00548641
   39.5996  0.00553014
   39.7998   0.0055088
        40  0.00547502
   40.2002  0.00548088
   40.4004  0.00550522
   40.5996  0.00554064
   40.7998  0.00552584
        41  0.00547963
   41.2002  0.00552308
   41.4004  0.00551607
   41.5996  0.00550802
   41.7998  0.00546871
        42  0.00547045
   42.2002  0.00547113
   42.4004  0.00549861
   42.5996  0.00551731
   42.7998  0.00552348
        43  0.00552622
   43.2002  0.00548584
   43.4004  0.00549577
   43.5996  0.00548283
   43.7998  0.00548006
        44  0.00552929
   44.2002  0.00553906
   44.4004  0.00550687
   44.5996  0.00548953
   44.7998  0.00545272
        45  0.00546742
   45.2002  0.00548568
   45.4004  0.00550073
   45.5996    0.005501
   45.7998  0.00552543
        46   0.0055252
   46.2002  0.00548196
   46.4004  0.00547838
   46.5996   0.0054758
   46.7998  0.00548702
        47  0.00547832
   47.2002  0.00548785
   47.4004  0.00549166
   47.5996  0.00549398
   47.7998  0.00551166
        48  0.00552435
   48.2002  0.00553747
   48.4004    0.005532
   48.5996  0.00550789
   48.7998  0.00546968
        49  0.00548804
   49.2002  0.00548327
   49.4004  0.00547994
   49.5996  0.00551709
   49.7998  0.00551947
        50  0.00548747
   50.2002  0.00550249
   50.4004  0.00556815
   50.5996  0.00554226
   50.7998  0.00550147
        51  0.00548321
   51.2002  0.00550443
   51.4004  0.00548027
   51.5996  0.00548827
   51.7998  0.00546869
        52  0.00549669
   52.2002  0.00549335
   52.4004  0.00548494
   52.5996  0.00552326
   52.7998  0.00557602
        53  0.00555551
   53.2002  0.00550294
   53.4004  0.00551477
   53.5996  0.00550994
   53.7998  0.00550418
        54  0.00549005
   54.2002  0.00549847
   54.4004  0.00552082
   54.5996  0.00552399
   54.7998  0.00549594
        55  0.00550261
   55.2002  0.00553135
   55.4004  0.00552879
   55.5996  0.00551657
   55.7998  0.00549266
        56  0.00548185
   56.2002  0.00549582
   56.4004  0.00549575
   56.5996  0.00548062
   56.7998  0.00551008
        57  0.00550191
   57.2002  0.00553494
   57.4004  0.00554518
   57.5996  0.00551987
   57.7998  0.00551146
        58  0.00552235
   58.2002  0.00551857
   58.4004  0.00550494
   58.5996  0.00551765
   58.7998  0.00548573
        59  0.00548851
   59.2002  0.00550749
   59.4004  0.00551637
   59.5996  0.00555991
   59.7998  0.00554345
        60  0.00548638
   60.2002  0.00551457
   60.4004   0.0055649
   60.5996  0.00553211
   60.7998  0.00552442
        61  0.00551191
   61.2002  0.00550473
   61.4004  0.00551105
   61.5996  0.00550072
   61.7998  0.00547457
        62  0.00548638
   62.2002  0.00551802
   62.4004  0.00553055
   62.5996  0.00553758
   62.7998  0.00558493
        63  0.00555215
   63.2002  0.00545829
   63.4004  0.00549329
   63.5996  0.00554015
   63.7998  0.00552523
        64  0.00552137
   64.2002  0.00554334
   64.4004  0.00554078
   64.5996   0.0055395
   64.7998  0.00553819
        65  0.00551554
   65.2002  0.00548862
   65.4004    0.005468
   65.5996  0.00549502
   65.7998  0.00551792
        66  0.00554359
   66.2002  0.00551651
   66.4004  0.00549396
   66.5996  0.00552546
   66.7998  0.00555936
        67  0.00552543
   67.2002  0.00553642
   67.4004  0.00552498
   67.5996  0.00552443
   67.7998  0.00551171
        68  0.00548472
   68.2002  0.00548459
   68.4004  0.00551666
   68.5996   0.0055213
   68.7998  0.00551522
        69  0.00553826
   69.2002  0.00555254
   69.4004  0.00555095
   69.5996  0.00555073
   69.7998  0.00550049
        70  0.00547454
   70.2002  0.00548509
   70.4004  0.00555622
   70.5996  0.00556521
   70.7998  0.00556601
        71  0.00553603
   71.2002  0.00552366
   71.4004  0.00551632
   71.5996    0.005533
   71.7998  0.00551511
        72  0.00551012
   72.2002  0.00552769
   72.4004  0.00551899
   72.5996  0.00552954
   72.7998  0.00556046
        73  0.00554404
   73.2002  0.00553368
   73.4004  0.00554843
   73.5996  0.00555986
   73.7998  0.00556134
        74  0.00556465
   74.2002  0.00552923
   74.4004   0.0054996
   74.5996  0.00550279
   74.7998   0.0055056
        75  0.00552565
   75.2002   0.0055182
   75.4004  0.00552501
   75.5996  0.00553077
   75.7998  0.00553821
        76  0.00555956
   76.2002  0.00549416
   76.4004  0.00548453
   76.5996   0.0055561
   76.7998  0.00557392
        77  0.00550859
   77.2002  0.00550701
   77.4004  0.00553225
   77.5996  0.00552169
   77.7998  0.00554547
        78  0.00555902
   78.2002   0.0055664
   78.4004  0.00554162
   78.5996  0.00551454
   78.7998  0.00549152
        79   0.0054888
   79.2002  0.00549616
   79.4004  0.00553557
   79.5996  0.00557113
   79.7998  0.00555626
        80  0.00556095
   80.2002  0.00557105
   80.4004  0.00556963
   80.5996  0.00552493
   80.7998  0.00552936
        81  0.00554091
   81.2002  0.00554968
   81.4004  0.00556323
   81.5996  0.00554204
   81.7998  0.00548698
        82  0.00550777
   82.2002  0.00551595
   82.4004  0.00552836
   82.5996  0.00557736
   82.7998  0.00557236
        83  0.00554499
   83.2002  0.00552662
   83.4004   0.0055826
   83.5996  0.00556773
   83.7998  0.00553813
        84  0.00556216
   84.2002   0.0055539
   84.4004  0.00553737
   84.5996  0.00553594
   84.7998  0.00552168
        85  0.00554293
   85.2002  0.00556303
   85.4004   0.0055253
   85.5996  0.00550773
   85.7998  0.00553989
        86  0.00555462
   86.2002  0.00553413
   86.4004  0.00553249
   86.5996  0.00554287
   86.7998  0.00557968
        87  0.00557121
   87.2002  0.00555976
   87.4004  0.00552472
   87.5996  0.00553667
   87.7998  0.00555559
        88   0.0055474
   88.2002  0.00554667
   88.4004  0.00555338
   88.5996  0.00558379
   88.7998  0.00557863
        89  0.00553177
   89.2002  0.00552051
   89.4004  0.00553476
   89.5996   0.0055791
   89.7998  0.00556935
        90  0.00555147
   90.2002  0.00559049
   90.4004  0.00560839
   90.5996  0.00554588
   90.7998  0.00554789
        91  0.00556397
   91.2002  0.00557141
   91.4004  0.00557505
   91.5996  0.00555346
   91.7998  0.00551984
        92   0.0055578
   92.2002  0.00559209
   92.4004  0.00553852
   92.5996  0.00552998
   92.7998  0.00554197
        93  0.00555932
   93.2002  0.00558152
   93.4004  0.00558052
   93.5996  0.00555047
   93.7998  0.00558347
        94  0.00558557
   94.2002  0.00555461
   94.4004  0.00552228
   94.5996  0.00554374
   94.7998   0.0055577
        95  0.00555268
   95.2002  0.00557312
   95.4004   0.0055593
   95.5996   0.0055517
   95.7998  0.00556252
        96  0.00556988
   96.2002  0.00555461
   96.4004  0.00554816
   96.5996  0.00555935
   96.7998  0.00557145
        97  0.00555775
   97.2002  0.00555864
   97.4004  0.00554139
   97.5996  0.00553844
   97.7998  0.00555516
        98  0.00558656
   98.2002  0.00559415
   98.4004  0.00558264
   98.5996  0.00554648
   98.7998  0.00554684
        99   0.0055666
   99.2002  0.00557351
   99.4004   0.0055678
   99.5996  0.00559537
   99.7998  0.00559162
       100  0.00558046
     100.2  0.00555788
     100.4  0.00557435
     100.6  0.00557092
     100.8  0.00557895
       101  0.00556841
     101.2  0.00563458
     101.4  0.00561751
     101.6  0.00557274
     101.8  0.00554696
       102   0.0055292
     102.2  0.00555157
     102.4  0.00554121
     102.6  0.00554835
     102.8  0.00560392
       103  0.00560036
     103.2  0.00559142
     103.4  0.00563672
     103.6  0.00560485
     103.8  0.00557785
       104  0.00556892
     104.2  0.00554745
     104.4  0.00553728
     104.6  0.00555715
     104.8  0.00553867
       105  0.00556031
     105.2  0.00561315
     105.4  0.00560381
     105.6  0.00556659
     105.8  0.00557853
       106  0.00556894
     106.2  0.00554312
     106.4  0.00552691
     106.6  0.00554772
     106.8  0.00559378
       107  0.00559675
     107.2  0.00561514
     107.4  0.00557968
     107.6  0.00556162
     107.8  0.00556862
       108  0.00557534
     108.2  0.00562122
     108.4  0.00561219
     108.6  0.00558132
     108.8  0.00556705
       109  0.00555938
     109.2  0.00557962
     109.4  0.00559081
     109.6  0.00559006
     109.8  0.00557644
       110  0.00556905
     110.2  0.00553805
     110.4  0.00557051
     110.6  0.00558087
     110.8  0.00561592
       111  0.00563162
     111.2   0.0056485
     111.4  0.00562365
     111.6  0.00558125
     111.8  0.00551365
       112   0.0055524
     112.2  0.00558187
     112.4   0.0055772
     112.6  0.00560771
     112.8  0.00563929
       113  0.00562844
     113.2  0.00560062
     113.4  0.00559621
     113.6  0.00561411
     113.8  0.00560174
       114  0.00558456
     114.2  0.00557835
     114.4  0.00555147
     114.6  0.00557324
     114.8   0.0055389
       115  0.00555649
     115.2  0.00561406
     115.4  0.00561624
     115.6  0.00557729
     115.8   0.0055691
       116  0.00558798
     116.2    0.005591
     116.4  0.00559397
     116.6  0.00561497
     116.8   0.0055979
       117  0.00557476
     117.2  0.00559114
     117.4  0.00557511
     117.6  0.00558969
     117.8  0.00560969
       118  0.00559319
     118.2  0.00559574
     118.4  0.00560609
     118.6  0.00557696
     118.8  0.00556935
       119  0.00555469
     119.2  0.00561958
     119.4  0.00560385
     119.6   0.0056027
     119.8  0.00558906
       120  0.00559803
     120.2  0.00561291
     120.4  0.00561187
     120.6  0.00560828
     120.8  0.00561952
       121  0.00558512
     121.2  0.00557587
     121.4   0.0055739
     121.6  0.00557601
     121.8   0.0055771
       122  0.00560665
     122.2  0.00563034
     122.4  0.00561096
     122.6  0.00562141
     122.8  0.00565641
       123  0.00560498
     123.2  0.00557259
     123.4  0.00560651
     123.6  0.00561027
     123.8  0.00559543
       124  0.00559487
     124.2  0.00558823
     124.4   0.0055917
     124.6  0.00561321
     124.8  0.00560015
       125  0.00560297
     125.2  0.00562887
     125.4  0.00557614
     125.6  0.00554156
     125.8   0.0055602
       126  0.00559748
     126.2  0.00558933
     126.4  0.00557894
     126.6  0.00559476
     126.8  0.00563403
       127  0.00562923
     127.2  0.00562349
     127.4   0.0056273
     127.6  0.00561502
     127.8  0.00559756
       128  0.00558356
     128.2  0.00556204
     128.4  0.00560416
     128.6   0.0056278
     128.8  0.00561408
       129  0.00560397
     129.2  0.00562211
     129.4  0.00564946
     129.6  0.00563021
     129.8  0.00559361
       130  0.00555863
     130.2  0.00560946
     130.4  0.00565398
     130.6  0.00562438
     130.8   0.0056043
       131  0.00561939
     131.2  0.00563954
     131.4  0.00564189
     131.6  0.00562507
     131.8  0.00556359
       132  0.00557745
     132.2  0.00559677
     132.4  0.00560961
     132.6  0.00563455
     132.8  0.00565576
       133   0.0056468
     133.2  0.00559945
     133.4  0.00560937
     133.6   0.0056354
     133.8  0.00565443
       134  0.00563487
     134.2  0.00558585
     134.4  0.00560424
     134.6  0.00562327
     134.8  0.00562776
       135  0.00560714
     135.2  0.00559743
     135.4  0.00559001
     135.6  0.00559973
     135.8  0.00558238
       136   0.0056374
     136.2  0.00564638
     136.4  0.00561022
     136.6  0.00561674
     136.8  0.00560102
       137  0.00561006
     137.2  0.00564151
     137.4  0.00563761
     137.6  0.00561657
     137.8   0.0056177
       138  0.00564014
     138.2  0.00562534
     138.4  0.00561275
     138.6  0.00557222
     138.8  0.00558987
       139  0.00562004
     139.2  0.00566085
     139.4  0.00566505
     139.6  0.00565006
     139.8   0.0056297
       140  0.00560802
     140.2  0.00562067
     140.4  0.00563036
     140.6  0.00562746
     140.8  0.00564215
       141  0.00564593
     141.2  0.00566219
     141.4  0.00566362
     141.6  0.00565401
     141.8  0.00562585
       142  0.00560817
     142.2  0.00560642
     142.4  0.00561887
     142.6  0.00564534
     142.8  0.00566872
       143  0.00565492
     143.2  0.00561446
     143.4  0.00562323
     143.6  0.00562985
     143.8  0.00565739
       144  0.00564618
     144.2  0.00564201
     144.4  0.00564049
     144.6  0.00562954
     144.8   0.0056065
       145  0.00561266
     145.2  0.00563474
     145.4  0.00562344
     145.6  0.00561863
     145.8  0.00564979
       146  0.00564381
     146.2  0.00562651
     146.4  0.00559587
     146.6  0.00561647
     146.8  0.00566664
       147  0.00563634
     147.2  0.00562461
     147.4   0.0056301
     147.6  0.00564286
     147.8  0.00564757
       148  0.00562942
     148.2  0.00565095
     148.4  0.00566304
     148.6  0.00562485
     148.8  0.00561976
       149  0.00565058
     149.2  0.00564645
     149.4  0.00565788
     149.6  0.00565671
     149.8  0.00565444
       150  0.00562187
     150.2  0.00561091
     150.4  0.00564795
     150.6  0.00565299
     150.8  0.00566541
       151  0.00567967
     151.2  0.00568235
     151.4  0.00564928
     151.6  0.00564752
     151.8  0.00559605
       152  0.00562131
     152.2  0.00562377
     152.4  0.00561472
     152.6  0.00566946
     152.8  0.00572407
       153  0.00569589
     153.2  0.00565803
     153.4  0.00563229
     153.6   0.0055971
     153.8  0.00562432
       154  0.00563426
     154.2  0.00562679
     154.4  0.00566527
     154.6  0.00567063
     154.8  0.00564424
       155  0.00564204
     155.2  0.00565594
     155.4  0.00564172
     155.6  0.00563661
     155.8   0.0056204
       156  0.00562268
     156.2  0.00565044
     156.4  0.00564934
     156.6  0.00565041
     156.8  0.00565983
       157  0.00565604
     157.2  0.00569401
     157.4  0.00568602
     157.6    0.005658
     157.8  0.00560863
       158  0.00561051
     158.2  0.00562506
     158.4  0.00565313
     158.6  0.00564964
     158.8  0.00567132
       159  0.00566443
     159.2  0.00569005
     159.4  0.00568795
     159.6  0.00566742
     159.8  0.00566059
       160  0.00565562
     160.2  0.00562677
     160.4   0.0056315
     160.6  0.00567037
     160.8  0.00568892
       161  0.00567792
     161.2  0.00568338
     161.4  0.00566882
     161.6  0.00566775
     161.8  0.00563189
       162  0.00563266
     162.2  0.00564391
     162.4  0.00564811
     162.6   0.0056796
     162.8  0.00567856
       163  0.00566131
     163.2  0.00566521
     163.4  0.00565352
     163.6  0.00563931
     163.8  0.00564802
       164  0.00566359
     164.2  0.00565442
     164.4  0.00565426
     164.6  0.00565285
     164.8  0.00563932
       165   0.0056529
     165.2  0.00565747
     165.4  0.00565744
     165.6  0.00564221
     165.8  0.00561554
       166  0.00565408
     166.2  0.00567137
     166.4  0.00567307
     166.6  0.00567234
     166.8  0.00568533
       167  0.00568422
     167.2  0.00567563
     167.4   0.0056924
     167.6   0.0056665
     167.8  0.00564402
       168   0.0056557
     168.2  0.00567632
     168.4  0.00563946
     168.6  0.00563814
     168.8  0.00566415
       169  0.00566526
     169.2  0.00568968
     169.4  0.00570151
     169.6  0.00570997
     169.8  0.00562954
       170   0.0056354
     170.2  0.00566147
     170.4   0.0056696
     170.6  0.00566685
     170.8   0.0056745
       171  0.00566614
     171.2  0.00569928
     171.4  0.00569671
     171.6  0.00567036
     171.8  0.00565444
       172   0.0056694
     172.2  0.00567752
     172.4  0.00565773
     172.6  0.00563164
     172.8  0.00567993
       173  0.00570828
     173.2  0.00567717
     173.4  0.00567355
     173.6  0.00567771
     173.8  0.00573208
       174  0.00570144
     174.2  0.00566524
     174.4  0.00567518
     174.6  0.00567298
     174.8  0.00567055
       175  0.00564246
     175.2  0.00569442
     175.4   0.0056987
     175.6  0.00566418
     175.8  0.00565617
       176  0.00569214
     176.2  0.00566763
     176.4  0.00565663
     176.6  0.00566265
     176.8  0.00567356
       177  0.00568802
     177.2  0.00569561
     177.4   0.0056809
     177.6  0.00566081
     177.8  0.00567825
       178  0.00570786
     178.2  0.00569595
     178.4  0.00568731
     178.6  0.00564663
     178.8   0.0056539
       179  0.00566534
     179.2  0.00568801
     179.4  0.00569411
     179.6  0.00570412
     179.8  0.00572483
       180  0.00569016
     180.2  0.00569177
     180.4  0.00571722
     180.6  0.00568373
     180.8  0.00572153
       181  0.00568723
     181.2  0.00567233
     181.4  0.00567686
     181.6  0.00570695
     181.8  0.00569094
       182  0.00568739
     182.2  0.00570268
     182.4  0.00570006
     182.6  0.00568537
     182.8  0.00570127
       183    0.005721
     183.2  0.00570287
     183.4  0.00570036
     183.6  0.00568617
     183.8  0.00569355
       184   0.0057142
     184.2  0.00572417
     184.4  0.00570873
     184.6  0.00569536
     184.8  0.00566705
       185  0.00563744
     185.2  0.00565723
     185.4  0.00567232
     185.6   0.0056707
     185.8  0.00568916
       186  0.00570286
     186.2  0.00568075
     186.4  0.00569155
     186.6  0.00570649
     186.8  0.00570242
       187  0.00565923
     187.2  0.00566739
     187.4  0.00567742
     187.6  0.00569137
     187.8  0.00569958
       188  0.00569624
     188.2  0.00571653
     188.4  0.00570185
     188.6   0.0057065
     188.8  0.00571653
       189  0.00568829
     189.2  0.00565666
     189.4  0.00568031
     189.6   0.0057257
     189.8  0.00568637
       190  0.00569143
     190.2  0.00569977
     190.4  0.00575025
     190.6  0.00574385
     190.8  0.00572266
       191  0.00571299
     191.2  0.00570068
     191.4   0.0056731
     191.6  0.00566479
     191.8  0.00565514
       192   0.0056722
     192.2  0.00567492
     192.4  0.00572099
     192.6   0.0057282
     192.8  0.00575126
       193    0.005775
     193.2  0.00572032
     193.4  0.00568169
     193.6  0.00567918
     193.8  0.00570552
       194  0.00570721
     194.2  0.00571925
     194.4  0.00573877
     194.6  0.00572698
     194.8  0.00568455
       195  0.00570119
     195.2  0.00570681
     195.4  0.00568108
     195.6  0.00569806
     195.8  0.00569381
       196  0.00569804
     196.2   0.0057181
     196.4  0.00567506
     196.6  0.00567664
     196.8  0.00570184
       197  0.00574707
     197.2  0.00577527
     197.4  0.00574372
     197.6  0.00570002
     197.8   0.0057116
       198  0.00569898
     198.2  0.00571357
     198.4  0.00570244
     198.6  0.00571129
     198.8  0.00571738
       199  0.00570945
     199.2  0.00573184
     199.4  0.00573812
     199.6  0.00573743
     199.8  0.00571225
       200  0.00570064
     200.2  0.00572012
     200.4  0.00574622
     200.6  0.00574763
     200.8   0.0057402
       201   0.0057042
     201.2  0.00572925
     201.4  0.00571847
     201.6  0.00572747
     201.8  0.00570442
       202  0.00570316
     202.2  0.00570693
     202.4  0.00572531
     202.6  0.00573835
     202.8  0.00575236
       203  0.00576703
     203.2  0.00570408
     203.4  0.00571942
     203.6   0.0057384
     203.8  0.00575057
       204  0.00572991
     204.2  0.00572352
     204.4  0.00576912
     204.6   0.0057439
     204.8  0.00569254
       205  0.00569232
     205.2  0.00570075
     205.4  0.00571062
     205.6  0.00573668
     205.8  0.00575565
       206  0.00576384
     206.2   0.0057247
     206.4  0.00572295
     206.6  0.00571203
     206.8  0.00572237
       207  0.00572723
     207.2  0.00574444
     207.4   0.0057376
     207.6  0.00572446
     207.8  0.00571647
       208  0.00571718
     208.2  0.00574151
     208.4  0.00575153
     208.6  0.00571596
     208.8   0.0057208
       209   0.0057343
     209.2  0.00573958
     209.4  0.00572685
     209.6  0.00573115
     209.8   0.0056989
       210  0.00570269
     210.2  0.00575364
     210.4  0.00577639
     210.6  0.00575321
     210.8  0.00577499
       211  0.00575665
     211.2  0.00575287
     211.4  0.00573905
     211.6  0.00571951
     211.8   0.0056938
       212   0.0057444
     212.2  0.00573383
     212.4  0.00572412
     212.6  0.00578361
     212.8  0.00578386
       213  0.00572803
     213.2  0.00569591
     213.4  0.00573095
     213.6  0.00576294
     213.8  0.00575184
       214    0.005762
     214.2  0.00578065
     214.4  0.00574696
     214.6  0.00573786
     214.8  0.00572418
       215  0.00571123
     215.2   0.0057461
     215.4  0.00574923
     215.6  0.00574362
     215.8  0.00574282
       216  0.00575969
     216.2  0.00575972
     216.4  0.00572532
     216.6  0.00571847
     216.8  0.00574784
       217  0.00574855
     217.2  0.00575708
     217.4  0.00576115
     217.6  0.00575924
     217.8  0.00575246
       218  0.00571703
     218.2  0.00573987
     218.4  0.00575678
     218.6   0.0057506
     218.8  0.00573234
       219  0.00573801
     219.2  0.00574964
     219.4  0.00574271
     219.6  0.00577471
     219.8  0.00575141
       220  0.00574016
     220.2  0.00575259
     220.4   0.0057936
     220.6  0.00576376
     220.8  0.00575283
       221  0.00576133
     221.2  0.00575474
     221.4  0.00575112
     221.6  0.00574228
     221.8  0.00576635
       222  0.00577277
     222.2  0.00578114
     222.4  0.00575623
     222.6  0.00574292
     222.8  0.00576819
       223  0.00577214
     223.2  0.00575747
     223.4  0.00575678
     223.6  0.00576138
     223.8  0.00578914
       224  0.00578312
     224.2  0.00578931
     224.4  0.00580644
     224.6   0.0057792
     224.8  0.00573188
       225  0.00570683
     225.2  0.00573358
     225.4  0.00575114
     225.6  0.00576736
     225.8  0.00576393
       226  0.00578126
     226.2  0.00576825
     226.4  0.00574354
     226.6  0.00574216
     226.8  0.00576629
       227  0.00574416
     227.2  0.00575384
     227.4  0.00576935
     227.6  0.00577367
     227.8  0.00576815
       228  0.00573416
     228.2  0.00576804
     228.4  0.00579454
     228.6  0.00578743
     228.8  0.00578086
       229   0.0057754
     229.2  0.00576329
     229.4  0.00575035
     229.6  0.00579247
     229.8  0.00579424
       230  0.00575953
     230.2  0.00580261
     230.4  0.00582289
     230.6   0.0058054
     230.8  0.00579648
       231  0.00577694
     231.2  0.00578382
     231.4  0.00575868
     231.6  0.00577314
     231.8  0.00575595
       232  0.00575467
     232.2  0.00580048
     232.4  0.00579019
     232.6  0.00578882
     232.8  0.00578899
       233  0.00577843
     233.2  0.00577969
     233.4  0.00578524
     233.6  0.00581128
     233.8  0.00584511
       234  0.00581264
     234.2  0.00575945
     234.4  0.00576677
     234.6  0.00574356
     234.8  0.00573924
       235  0.00574312
     235.2  0.00575482
     235.4  0.00573993
     235.6  0.00574058
     235.8  0.00576864
       236  0.00579593
     236.2  0.00575835
     236.4  0.00575938
     236.6  0.00577928
     236.8  0.00577968
       237  0.00575413
     237.2  0.00576908
     237.4  0.00577092
     237.6  0.00574767
     237.8  0.00575878
       238  0.00576727
     238.2  0.00580629
     238.4  0.00582214
     238.6  0.00580848
     238.8  0.00580333
       239   0.0057958
     239.2  0.00576715
     239.4   0.0057454
     239.6  0.00576969
     239.8  0.00577535
       240  0.00575325
     240.2   0.0057705
     240.4  0.00583492
     240.6   0.0058282
     240.8  0.00582904
       241  0.00583106
     241.2  0.00581565
     241.4  0.00579897
     241.6  0.00578292
     241.8   0.0057423
       242  0.00574985
     242.2  0.00576551
     242.4   0.0057809
     242.6   0.0058141
     242.8  0.00581299
       243  0.00583446
     243.2  0.00579706
     243.4  0.00582584
     243.6  0.00582008
     243.8  0.00584298
       244  0.00579996
     244.2  0.00576388
     244.4   0.0057484
     244.6  0.00575531
     244.8  0.00574146
       245    0.005767
     245.2   0.0058199
     245.4  0.00581235
     245.6  0.00581058
     245.8  0.00577142
       246  0.00578896
     246.2  0.00577449
     246.4  0.00574988
     246.6  0.00573756
     246.8  0.00577657
       247  0.00579595
     247.2  0.00577797
     247.4  0.00580539
     247.6  0.00582394
     247.8  0.00580842
       248  0.00579471
     248.2  0.00580313
     248.4  0.00581097
     248.6  0.00579065
     248.8   0.0057856
       249  0.00578791
     249.2  0.00578736
     249.4  0.00577465
     249.6   0.0058203
     249.8   0.0057887
       250   0.0057896
     250.2  0.00582101
     250.4  0.00581953
     250.6  0.00580669
     250.8  0.00582459
       251  0.00583246
     251.2   0.0058198
     251.4  0.00581763
     251.6  0.00580354
     251.8  0.00578826
       252   0.0058207
     252.2   0.0058157
     252.4  0.00578581
     252.6  0.00580281
     252.8  0.00583421
       253  0.00584393
     253.2  0.00581085
     253.4  0.00580689
     253.6  0.00578584
     253.8   0.0057976
       254  0.00581534
     254.2  0.00584219
     254.4  0.00581653
     254.6  0.00577844
     254.8    0.005782
       255  0.00580489
     255.2   0.0058161
     255.4  0.00580168
     255.6  0.00579895
     255.8  0.00579556
       256  0.00578397
     256.2  0.00578681
     256.4  0.00579042
     256.6  0.00578557
     256.8  0.00583255
       257  0.00582787
     257.2  0.00583996
     257.4  0.00585084
     257.6  0.00579882
     257.8  0.00579799
       258  0.00578816
     258.2  0.00580926
     258.4  0.00581278
     258.6  0.00579187
     258.8  0.00579196
       259  0.00583364
     259.2  0.00583905
     259.4  0.00583707
     259.6  0.00587167
     259.8  0.00581036
       260  0.00578961
     260.2  0.00583992
     260.4  0.00586716
     260.6  0.00587158
     260.8  0.00585808
       261  0.00582545
     261.2  0.00582438
     261.4   0.0058362
     261.6   0.0058216
     261.8  0.00581902
       262  0.00585008
     262.2  0.00584287
     262.4  0.00581234
     262.6  0.00582289
     262.8  0.00584942
       263  0.00583909
     263.2  0.00580801
     263.4  0.00581453
     263.6  0.00585437
     263.8  0.00584843
       264  0.00582925
     264.2  0.00583347
     264.4  0.00586755
     264.6  0.00585005
     264.8  0.00581648
       265  0.00579316
     265.2  0.00579764
     265.4  0.00579273
     265.6  0.00582609
     265.8  0.00580059
       266  0.00583068
     266.2   0.0058236
     266.4  0.00583013
     266.6   0.0058207
     266.8  0.00584688
       267  0.00583085
     267.2   0.0058311
     267.4  0.00582707
     267.6  0.00579385
     267.8  0.00580765
       268  0.00577466
     268.2  0.00584148
     268.4  0.00590157
     268.6  0.00587229
     268.8  0.00584495
       269  0.00585671
     269.2  0.00584869
     269.4   0.0058503
     269.6  0.00584105
     269.8  0.00579206
       270  0.00581431
     270.2  0.00583582
     270.4   0.0058598
     270.6  0.00588136
     270.8  0.00589682
       271  0.00588428
     271.2  0.00585081
     271.4  0.00586918
     271.6  0.00585742
     271.8  0.00584949
       272  0.00583162
     272.2  0.00581883
     272.4   0.0058059
     272.6  0.00582101
     272.8  0.00586157
       273  0.00585925
     273.2  0.00578211
     273.4  0.00583194
     273.6  0.00588099
     273.8  0.00589727
       274  0.00588507
     274.2  0.00586114
     274.4  0.00584095
     274.6  0.00580549
     274.8  0.00576794
       275  0.00579671
     275.2  0.00583057
     275.4  0.00586798
     275.6  0.00586756
     275.8  0.00585742
       276  0.00588351
     276.2  0.00583369
     276.4  0.00583286
     276.6  0.00581652
     276.8   0.0058216
       277  0.00580875
     277.2  0.00582112
     277.4  0.00586282
     277.6  0.00587645
     277.8  0.00588045
       278  0.00585306
     278.2  0.00589162
     278.4  0.00585717
     278.6  0.00583414
     278.8  0.00586682
       279  0.00584988
     279.2  0.00582804
     279.4   0.0058199
     279.6  0.00585465
     279.8  0.00584229
       280  0.00587626
     280.2  0.00592086
     280.4  0.00591137
     280.6   0.0058501
     280.8  0.00584102
       281  0.00589142
     281.2    0.005877
     281.4  0.00583888
     281.6  0.00581248
     281.8  0.00583651
       282  0.00588926
     282.2  0.00584394
     282.4  0.00586327
     282.6  0.00588822
     282.8  0.00589231
       283  0.00586797
     283.2  0.00584183
     283.4  0.00586574
     283.6  0.00589311
     283.8  0.00591524
       284  0.00589471
     284.2  0.00586506
     284.4  0.00584649
     284.6  0.00583565
     284.8  0.00581593
       285  0.00581937
     285.2  0.00585361
     285.4  0.00587339
     285.6  0.00585395
     285.8  0.00587799
       286   0.0059165
     286.2  0.00587741
     286.4  0.00581165
     286.6  0.00582198
     286.8   0.0058757
       287  0.00587773
     287.2  0.00589928
     287.4  0.00589047
     287.6  0.00584054
     287.8  0.00585971
       288  0.00587267
     288.2  0.00588374
     288.4  0.00588981
     288.6  0.00584574
     288.8  0.00583665
       289  0.00586284
     289.2  0.00587603
     289.4  0.00587558
     289.6  0.00588486
     289.8  0.00588694
       290  0.00592175
     290.2  0.00594118
     290.4  0.00590785
     290.6  0.00589828
     290.8  0.00588041
       291  0.00584874
     291.2  0.00584105
     291.4  0.00591262
     291.6  0.00592531
     291.8   0.0059056
       292  0.00588912
     292.2  0.00587453
     292.4  0.00587321
     292.6  0.00590306
     292.8  0.00590236
       293  0.00587567
     293.2  0.00584911
     293.4  0.00589939
     293.6  0.00594303
     293.8  0.00593285
       294  0.00591354
     294.2   0.0058865
     294.4  0.00589424
     294.6  0.00586184
     294.8  0.00583108
       295  0.00587265
     295.2  0.00590387
     295.4  0.00585622
     295.6  0.00586753
     295.8   0.0058641
       296  0.00589832
     296.2  0.00587362
     296.4  0.00589338
     296.6  0.00590696
     296.8  0.00589712
       297  0.00590981
     297.2  0.00590443
     297.4   0.0058923
     297.6  0.00588335
     297.8  0.00589362
       298  0.00585484
     298.2  0.00586111
     298.4  0.00587594
     298.6  0.00587115
     298.8  0.00588917
       299  0.00593065
     299.2  0.00596371
     299.4  0.00595561
     299.6  0.00595567
     299.8  0.00592186
       300  0.00586727
     300.2  0.00588519
     300.4   0.0059052
     300.6  0.00589195
     300.8  0.00594614
       301  0.00593887
     301.2  0.00595878
     301.4  0.00597776
     301.6  0.00591809
     301.8  0.00586095
       302  0.00589341
     302.2  0.00588446
     302.4  0.00587231
     302.6  0.00591272
     302.8  0.00595656
       303  0.00596013
     303.2  0.00590658
     303.4  0.00591275
     303.6  0.00593386
     303.8  0.00594467
       304  0.00590638
     304.2   0.0058868
     304.4  0.00589816
     304.6   0.0059009
     304.8  0.00589989
       305  0.00590374
     305.2   0.0059279
     305.4  0.00591674
     305.6  0.00588005
     305.8  0.00587983
       306  0.00590582
     306.2  0.00589511
     306.4  0.00587938
     306.6  0.00588017
     306.8  0.00593469
       307  0.00596832
     307.2  0.00595986
     307.4  0.00594422
     307.6  0.00590806
     307.8  0.00590575
       308  0.00590584
     308.2  0.00592053
     308.4  0.00593732
     308.6   0.0059292
     308.8  0.00592933
       309  0.00592778
     309.2  0.00595972
     309.4  0.00592584
     309.6  0.00594652
     309.8  0.00591911
       310  0.00591311
     310.2  0.00593018
     310.4  0.00593742
     310.6  0.00593217
     310.8  0.00597299
       311  0.00598115
     311.2  0.00596374
     311.4  0.00597248
     311.6  0.00592941
     311.8  0.00590519
       312  0.00590419
     312.2  0.00590214
     312.4  0.00592211
     312.6  0.00595543
     312.8  0.00599903
       313  0.00600194
     313.2  0.00597713
     313.4  0.00596613
     313.6  0.00592829
     313.8  0.00593674
       314  0.00591443
     314.2  0.00588616
     314.4  0.00590527
     314.6  0.00593447
     314.8  0.00592123
       315  0.00591621
     315.2  0.00593214
     315.4  0.00592595
     315.6  0.00594698
     315.8   0.0059398
       316  0.00595233
     316.2   0.0059042
     316.4    0.005904
     316.6  0.00591458
     316.8  0.00593258
       317  0.00595157
     317.2  0.00597104
     317.4  0.00599162
     317.6  0.00595571
     317.8   0.0059482
       318  0.00589091
     318.2  0.00587776
     318.4   0.0059407
     318.6  0.00593105
     318.8  0.00595189
       319  0.00595569
     319.2  0.00597408
     319.4  0.00597013
     319.6   0.0059781
     319.8  0.00595257
       320  0.00596224
     320.2  0.00593935
     320.4  0.00592244
     320.6  0.00595695
     320.8  0.00597967
       321  0.00597096
     321.2  0.00598343
     321.4  0.00602837
     321.6  0.00599207
     321.8  0.00593523
       322  0.00594583
     322.2    0.005971
     322.4  0.00593348
     322.6  0.00595452
     322.8  0.00600803
       323  0.00599427
     323.2  0.00596842
     323.4  0.00598598
     323.6  0.00596191
     323.8  0.00597036
       324  0.00594997
     324.2  0.00594817
     324.4  0.00594653
     324.6  0.00596115
     324.8  0.00596061
       325  0.00594352
     325.2  0.00595895
     325.4  0.00595151
     325.6  0.00590412
     325.8  0.00591998
       326  0.00597129
     326.2  0.00596695
     326.4  0.00597918
     326.6  0.00591718
     326.8  0.00593764
       327  0.00599176
     327.2  0.00599236
     327.4  0.00593941
     327.6  0.00592869
     327.8  0.00594606
       328  0.00593469
     328.2  0.00595138
     328.4  0.00597864
     328.6  0.00596979
     328.8  0.00600449
       329  0.00600509
     329.2  0.00599819
     329.4  0.00596746
     329.6  0.00596921
     329.8  0.00594016
       330  0.00594425
     330.2  0.00597842
     330.4   0.0059679
     330.6   0.0059881
     330.8  0.00600372
       331  0.00600906
     331.2  0.00602248
     331.4  0.00602497
     331.6  0.00600038
     331.8  0.00596514
       332  0.00595958
     332.2  0.00598055
     332.4   0.0059675
     332.6  0.00598396
     332.8  0.00601402
       333  0.00601571
     333.2  0.00599519
     333.4  0.00600169
     333.6  0.00601532
     333.8  0.00599714
       334  0.00597792
     334.2  0.00594508
     334.4  0.00594813
     334.6  0.00597966
     334.8  0.00595301
       335  0.00597113
     335.2   0.0060077
     335.4  0.00598828
     335.6  0.00598736
     335.8  0.00596611
       336   0.0059571
     336.2  0.00597974
     336.4  0.00598791
     336.6   0.0059806
     336.8  0.00601308
       337  0.00599051
     337.2  0.00601135
     337.4  0.00598318
     337.6  0.00593236
     337.8  0.00597771
       338  0.00598541
     338.2  0.00599518
     338.4   0.0059949
     338.6  0.00598262
     338.8  0.00599259
       339  0.00599212
     339.2  0.00601562
     339.4  0.00600389
     339.6  0.00603481
     339.8  0.00601892
       340  0.00598814
     340.2  0.00599644
     340.4  0.00601654
     340.6  0.00601877
     340.8  0.00602482
       341  0.00604407
     341.2   0.0060061
     341.4  0.00601898
     341.6  0.00601596
     341.8  0.00600318
       342  0.00601046
     342.2  0.00601873
     342.4  0.00599317
     342.6  0.00600738
     342.8  0.00602152
       343  0.00600924
     343.2  0.00600042
     343.4  0.00602908
     343.6  0.00603162
     343.8  0.00608121
       344  0.00606412
     344.2   0.0060105
     344.4  0.00597076
     344.6   0.0059641
     344.8  0.00600377
       345  0.00598596
     345.2  0.00599214
     345.4  0.00597944
     345.6  0.00595187
     345.8  0.00598675
       346  0.00603837
     346.2  0.00604206
     346.4  0.00603232
     346.6  0.00602719
     346.8  0.00604173
       347  0.00602152
     347.2  0.00600861
     347.4  0.00598809
     347.6  0.00595622
     347.8  0.00598406
       348  0.00602777
     348.2  0.00605103
     348.4  0.00603957
     348.6  0.00602124
     348.8  0.00600823
       349  0.00600128
     349.2     0.00601
     349.4  0.00602481
     349.6  0.00604696
     349.8  0.00605641
       350  0.00602623
     350.2   0.0060408
     350.4  0.00602244
     350.6  0.00601117
     350.8  0.00602138
       351  0.00604276
     351.2  0.00602277
     351.4  0.00605769
     351.6  0.00605566
     351.8  0.00605172
       352  0.00604414
     352.2  0.00604529
     352.4  0.00603304
     352.6  0.00602321
     352.8  0.00602854
       353  0.00603751
     353.2  0.00599784
     353.4  0.00601662
     353.6  0.00603825
     353.8  0.00606012
       354  0.00605523
     354.2  0.00603707
     354.4  0.00602538
     354.6  0.00599317
     354.8  0.00598908
       355  0.00599855
     355.2  0.00602615
     355.4  0.00602328
     355.6  0.00600196
     355.8  0.00599072
       356  0.00602504
     356.2  0.00603112
     356.4  0.00605213
     356.6  0.00603339
     356.8  0.00605785
       357  0.00604589
     357.2  0.00604662
     357.4  0.00603647
     357.6  0.00602259
     357.8  0.00605687
       358  0.00604793
     358.2  0.00605155
     358.4  0.00608039
     358.6  0.00604501
     358.8  0.00602795
       359  0.00602678
     359.2  0.00604883
     359.4  0.00603683
     359.6  0.00605868
     359.8  0.00610557
       360  0.00608725
     360.2  0.00606967
     360.4  0.00601475
     360.6  0.00599856
     360.8  0.00604882
       361  0.00611051
     361.2  0.00609624
     361.4  0.00607409
     361.6  0.00605334
     361.8  0.00599954
       362  0.00602067
     362.2    0.006047
     362.4  0.00604828
     362.6  0.00609253
     362.8  0.00612679
       363  0.00607282
     363.2  0.00602763
     363.4  0.00605359
     363.6   0.0060626
     363.8  0.00604657
       364  0.00604553
     364.2  0.00608238
     364.4   0.0061084
     364.6  0.00605511
     364.8  0.00601041
       365  0.00601249
     365.2  0.00601109
     365.4   0.0060177
     365.6  0.00604932
     365.8  0.00610551
       366  0.00614727
     366.2  0.00609289
     366.4  0.00605386
     366.6  0.00604779
     366.8  0.00605422
       367  0.00606058
     367.2   0.0060704
     367.4  0.00607228
     367.6  0.00604908
     367.8  0.00607257
       368  0.00605376
     368.2  0.00606622
     368.4  0.00606933
     368.6  0.00610183
     368.8  0.00608855
       369  0.00607039
     369.2  0.00605671
     369.4  0.00602019
     369.6  0.00606538
     369.8  0.00609136
       370  0.00607085
     370.2  0.00604399
     370.4   0.0060867
     370.6  0.00613534
     370.8  0.00608508
       371  0.00608757
     371.2  0.00612176
     371.4  0.00615654
     371.6   0.0060895
     371.8  0.00597741
       372  0.00600248
     372.2  0.00607732
     372.4  0.00611302
     372.6  0.00613528
     372.8  0.00612286
       373  0.00607113
     373.2  0.00604363
     373.4  0.00608177
     373.6  0.00610178
     373.8  0.00612222
       374  0.00606938
     374.2  0.00606222
     374.4  0.00609407
     374.6  0.00611049
     374.8  0.00607703
       375  0.00606235
     375.2  0.00607423
     375.4  0.00606212
     375.6  0.00606016
     375.8  0.00607026
       376  0.00608948
     376.2  0.00605395
     376.4  0.00606679
     376.6  0.00608564
     376.8  0.00609728
       377  0.00609483
     377.2  0.00608604
     377.4  0.00611806
     377.6  0.00609904
     377.8  0.00606838
       378   0.0060454
     378.2  0.00608444
     378.4  0.00610638
     378.6  0.00611632
     378.8  0.00609618
       379  0.00609621
     379.2  0.00612336
     379.4  0.00610813
     379.6  0.00614033
     379.8  0.00613277
       380   0.0060759
     380.2  0.00604961
     380.4  0.00607108
     380.6  0.00607542
     380.8  0.00612974
       381  0.00616509
     381.2  0.00612748
     381.4  0.00613369
     381.6  0.00615117
     381.8  0.00612947
       382  0.00610164
     382.2  0.00609756
     382.4  0.00607444
     382.6  0.00609055
     382.8  0.00613343
       383  0.00612161
     383.2  0.00608686
     383.4  0.00609301
     383.6   0.0061152
     383.8   0.0061167
       384   0.0061326
     384.2  0.00614238
     384.4  0.00612233
     384.6  0.00608675
     384.8  0.00603588
       385  0.00604655
     385.2  0.00607279
     385.4   0.0060688
     385.6  0.00610421
     385.8  0.00614152
       386  0.00615039
     386.2  0.00612311
     386.4  0.00610294
     386.6  0.00608859
     386.8  0.00611474
       387  0.00606978
     387.2  0.00608695
     387.4  0.00611047
     387.6  0.00611337
     387.8  0.00612862
       388  0.00611415
     388.2  0.00614818
     388.4  0.00617117
     388.6  0.00612293
     388.8  0.00610621
       389  0.00611122
     389.2  0.00608368
     389.4  0.00608177
     389.6  0.00612173
     389.8  0.00613234
       390  0.00611236
     390.2  0.00613958
     390.4  0.00617017
     390.6  0.00615628
     390.8  0.00612985
       391   0.0061429
     391.2  0.00612178
     391.4  0.00613708
     391.6   0.0061367
     391.8  0.00610407
       392  0.00615257
     392.2  0.00614241
     392.4  0.00608867
     392.6  0.00612628
     392.8  0.00618283
       393   0.0061713
     393.2  0.00618215
     393.4  0.00617528
     393.6  0.00614863
     393.8  0.00613864
       394  0.00613591
     394.2  0.00610955
     394.4  0.00610621
     394.6  0.00611017
     394.8  0.00609333
       395  0.00612344
     395.2  0.00616573
     395.4  0.00611083
     395.6  0.00611008
     395.8  0.00611797
       396  0.00614689
     396.2   0.0061703
     396.4  0.00614009
     396.6  0.00611999
     396.8  0.00611621
       397  0.00611637
     397.2  0.00616472
     397.4  0.00618416
     397.6  0.00614574
     397.8  0.00614666
       398  0.00614461
     398.2  0.00615057
     398.4  0.00616289
     398.6  0.00614118
     398.8   0.0061223
       399  0.00611024
     399.2  0.00611844
     399.4  0.00617017
     399.6  0.00621342
     399.8  0.00619395
       400  0.00612578
     400.2  0.00613079
     400.4  0.00613787
     400.6  0.00614024
     400.8  0.00617618
       401  0.00618051
     401.2  0.00616754
     401.4  0.00618394
     401.6  0.00617667
     401.8  0.00615055
       402  0.00614885
     402.2  0.00617488
     402.4  0.00619283
     402.6  0.00617997
     402.8  0.00618056
       403  0.00615131
     403.2  0.00616589
     403.4  0.00618838
     403.6  0.00617184
     403.8  0.00616624
       404  0.00618453
     404.2  0.00621358
     404.4  0.00617019
     404.6  0.00613403
     404.8  0.00612542
       405  0.00613158
     405.2    0.006156
     405.4   0.0062049
     405.6  0.00617331
     405.8  0.00615209
       406  0.00615442
     406.2  0.00613154
     406.4  0.00610283
     406.6  0.00614169
     406.8  0.00616603
       407  0.00614658
     407.2  0.00620199
     407.4  0.00621152
     407.6  0.00617391
     407.8  0.00615413
       408  0.00613843
     408.2  0.00621976
     408.4  0.00620457
     408.6  0.00617166
     408.8   0.0061832
       409  0.00618153
     409.2  0.00619885
     409.4  0.00618093
     409.6  0.00619263
     409.8  0.00617335
       410  0.00619044
     410.2   0.0062186
     410.4   0.0061803
     410.6  0.00615261
     410.8  0.00617796
       411  0.00623515
     411.2  0.00625037
     411.4  0.00622552
     411.6  0.00619911
     411.8  0.00615292
       412  0.00617587
     412.2  0.00619877
     412.4  0.00620652
     412.6  0.00619083
     412.8  0.00621729
       413  0.00619252
     413.2  0.00618158
     413.4  0.00622693
     413.6  0.00626773
     413.8  0.00625141
       414  0.00619001
     414.2  0.00617942
     414.4  0.00618941
     414.6  0.00620351
     414.8  0.00617455
       415  0.00612465
     415.2  0.00611379
     415.4  0.00618665
     415.6  0.00621716
     415.8  0.00621027
       416  0.00621681
     416.2  0.00621059
     416.4  0.00617547
     416.6  0.00617249
     416.8  0.00618741
       417  0.00621195
     417.2   0.0062184
     417.4  0.00618313
     417.6  0.00617993
     417.8   0.0062159
       418  0.00619986
     418.2  0.00622787
     418.4   0.0062257
     418.6  0.00621569
     418.8  0.00619186
       419  0.00616078
     419.2  0.00620412
     419.4   0.0062027
     419.6  0.00625072
     419.8  0.00625311
       420  0.00621435
     420.2  0.00621268
     420.4  0.00623665
     420.6  0.00622819
     420.8  0.00624797
       421  0.00622404
     421.2  0.00619603
     421.4  0.00619817
     421.6  0.00616759
     421.8  0.00619227
       422  0.00624505
     422.2  0.00627912
     422.4  0.00624657
     422.6  0.00620489
     422.8  0.00624229
       423  0.00623897
     423.2  0.00618795
     423.4  0.00622447
     423.6  0.00625219
     423.8  0.00622608
       424  0.00621178
     424.2  0.00618944
     424.4  0.00619584
     424.6  0.00621039
     424.8  0.00615377
       425  0.00617522
     425.2  0.00624724
     425.4  0.00620857
     425.6  0.00618378
     425.8  0.00621082
       426  0.00625368
     426.2  0.00622274
     426.4  0.00617028
     426.6  0.00616456
     426.8  0.00618967
       427  0.00624331
     427.2  0.00625904
     427.4  0.00621446
     427.6  0.00622271
     427.8   0.0062484
       428  0.00623375
     428.2  0.00624486
     428.4  0.00619867
     428.6  0.00615522
     428.8  0.00617809
       429  0.00621965
     429.2  0.00625449
     429.4  0.00624926
     429.6  0.00626216
     429.8  0.00624692
       430  0.00624933
     430.2   0.0062535
     430.4  0.00620546
     430.6  0.00618134
     430.8  0.00620258
       431  0.00624964
     431.2  0.00625422
     431.4  0.00626606
     431.6  0.00623224
     431.8  0.00619934
       432  0.00622425
     432.2  0.00626752
     432.4  0.00624514
     432.6  0.00624448
     432.8  0.00627707
       433  0.00627004
     433.2  0.00619283
     433.4  0.00618948
     433.6  0.00622221
     433.8  0.00626229
       434  0.00623657
     434.2  0.00622987
     434.4  0.00625947
     434.6  0.00622915
     434.8  0.00619655
       435  0.00620723
     435.2  0.00622411
     435.4  0.00622246
     435.6  0.00623808
     435.8   0.0062146
       436  0.00625075
     436.2  0.00624431
     436.4  0.00619342
     436.6  0.00620185
     436.8  0.00624454
       437  0.00624275
     437.2  0.00623141
     437.4  0.00623791
     437.6  0.00622395
     437.8  0.00625697
       438   0.0062607
     438.2  0.00626526
     438.4  0.00623263
     438.6  0.00623528
     438.8   0.0062724
       439  0.00626587
     439.2  0.00624636
     439.4  0.00623024
     439.6  0.00628964
     439.8  0.00625443
       440   0.0062338
     440.2  0.00624486
     440.4  0.00625073
     440.6  0.00627604
     440.8  0.00630266
       441  0.00628011
     441.2  0.00625239
     441.4   0.0062817
     441.6  0.00625495
     441.8  0.00622433
       442  0.00622025
     442.2  0.00624673
     442.4  0.00626205
     442.6  0.00627151
     442.8  0.00628829
       443  0.00626183
     443.2  0.00624656
     443.4  0.00623387
     443.6  0.00624843
     443.8  0.00628015
       444  0.00629369
     444.2  0.00627007
     444.4   0.0062506
     444.6  0.00622982
     444.8   0.0062256
       445  0.00621803
     445.2  0.00624289
     445.4  0.00621547
     445.6  0.00623533
     445.8  0.00627268
       446  0.00625832
     446.2  0.00621598
     446.4  0.00624504
     446.6  0.00623481
     446.8  0.00626659
       447  0.00626836
     447.2  0.00628647
     447.4  0.00629331
     447.6  0.00627111
     447.8  0.00625606
       448  0.00625601
     448.2  0.00627015
     448.4  0.00624467
     448.6   0.0062384
     448.8   0.0062551
       449  0.00627872
     449.2   0.0062831
     449.4  0.00631173
     449.6  0.00634892
     449.8  0.00630067
       450  0.00624662
     450.2  0.00623324
     450.4  0.00625625
     450.6  0.00623643
     450.8  0.00625572
       451  0.00628954
     451.2  0.00632068
     451.4  0.00635739
     451.6  0.00629997
     451.8  0.00627585
       452  0.00624603
     452.2  0.00622111
     452.4  0.00623481
     452.6  0.00626262
     452.8  0.00630874
       453    0.006314
     453.2  0.00628188
     453.4  0.00630174
     453.6  0.00633592
     453.8  0.00630052
       454  0.00627874
     454.2  0.00625366
     454.4  0.00626612
     454.6  0.00626175
     454.8  0.00622673
       455  0.00623258
     455.2  0.00626663
     455.4  0.00627879
     455.6  0.00625635
     455.8  0.00627362
       456  0.00628851
     456.2  0.00623969
     456.4  0.00626336
     456.6  0.00623728
     456.8  0.00624728
       457  0.00632158
     457.2  0.00632581
     457.4   0.0063066
     457.6  0.00628349
     457.8  0.00626898
       458  0.00626406
     458.2  0.00630574
     458.4  0.00631577
     458.6    0.006274
     458.8  0.00627931
       459  0.00629624
     459.2  0.00629079
     459.4  0.00626754
     459.6  0.00630583
     459.8  0.00633425
       460  0.00634122
     460.2  0.00629267
     460.4  0.00626676
     460.6  0.00625923
     460.8  0.00630749
       461  0.00634358
     461.2  0.00626872
     461.4  0.00624009
     461.6  0.00621933
     461.8  0.00622824
       462  0.00626593
     462.2  0.00632075
     462.4  0.00631076
     462.6  0.00631032
     462.8  0.00632962
       463   0.0063328
     463.2   0.0063091
     463.4  0.00630776
     463.6  0.00631075
     463.8  0.00630233
       464  0.00626318
     464.2  0.00625937
     464.4  0.00628395
     464.6  0.00628359
     464.8  0.00627987
       465  0.00632291
     465.2  0.00630662
     465.4  0.00630414
     465.6  0.00627952
     465.8  0.00622987
       466   0.0062459
     466.2  0.00627872
     466.4  0.00628472
     466.6  0.00625532
     466.8  0.00629861
       467  0.00634438
     467.2  0.00636755
     467.4  0.00633154
     467.6  0.00627396
     467.8  0.00625704
       468  0.00628219
     468.2  0.00632035
     468.4  0.00632269
     468.6  0.00630103
     468.8  0.00629205
       469  0.00634212
     469.2  0.00635344
     469.4  0.00632389
     469.6  0.00634351
     469.8  0.00630496
       470   0.0062964
     470.2  0.00633472
     470.4  0.00630859
     470.6  0.00628889
     470.8  0.00630274
       471  0.00632538
     471.2  0.00629577
     471.4  0.00629035
     471.6   0.0062873
     471.8  0.00629792
       472  0.00630082
     472.2  0.00631367
     472.4  0.00632281
     472.6  0.00636004
     472.8  0.00637451
       473  0.00627252
     473.2  0.00626209
     473.4  0.00630108
     473.6  0.00634339
     473.8   0.0063012
       474  0.00629423
     474.2  0.00632795
     474.4  0.00636457
     474.6   0.0063159
     474.8  0.00624977
       475  0.00625619
     475.2  0.00629787
     475.4   0.0062952
     475.6  0.00629209
     475.8  0.00629184
       476  0.00632448
     476.2  0.00628645
     476.4  0.00630119
     476.6  0.00635374
     476.8  0.00636114
       477   0.0063581
     477.2  0.00631922
     477.4  0.00626194
     477.6  0.00628833
     477.8  0.00632806
       478  0.00630378
     478.2  0.00630646
     478.4  0.00630692
     478.6  0.00633689
     478.8  0.00635701
       479  0.00634618
     479.2  0.00632486
     479.4  0.00629552
     479.6  0.00632059
     479.8  0.00631522
       480   0.0063078
     480.2  0.00631801
     480.4  0.00631252
     480.6  0.00630604
     480.8  0.00634642
       481  0.00637645
     481.2  0.00636806
     481.4  0.00634227
     481.6  0.00631881
     481.8  0.00627715
       482   0.0063069
     482.2  0.00633284
     482.4  0.00633038
     482.6  0.00629719
     482.8  0.00634493
       483  0.00639131
     483.2  0.00636491
     483.4  0.00634407
     483.6  0.00640868
     483.8  0.00637625
       484  0.00631797
     484.2  0.00630015
     484.4  0.00632349
     484.6  0.00628619
     484.8  0.00622713
       485  0.00625108
     485.2  0.00632954
     485.4  0.00640436
     485.6  0.00635947
     485.8  0.00632073
       486  0.00628098
     486.2  0.00626173
     486.4  0.00628854
     486.6  0.00629281
     486.8  0.00631859
       487  0.00632909
     487.2  0.00636906
     487.4  0.00633621
     487.6  0.00634987
     487.8  0.00637749
       488  0.00632502
     488.2  0.00633005
     488.4   0.0063185
     488.6   0.0063397
     488.8  0.00633425
       489  0.00633433
     489.2  0.00635715
     489.4  0.00636157
     489.6  0.00638969
     489.8  0.00635007
       490  0.00634805
     490.2  0.00636331
     490.4  0.00637026
     490.6  0.00634469
     490.8  0.00635956
       491  0.00634645
     491.2  0.00633555
     491.4  0.00632615
     491.6  0.00629237
     491.8  0.00633064
       492  0.00637178
     492.2  0.00639515
     492.4  0.00637647
     492.6  0.00636282
     492.8  0.00636165
       493  0.00632267
     493.2  0.00635366
     493.4  0.00632148
     493.6  0.00632815
     493.8  0.00638447
       494  0.00637447
     494.2  0.00639537
     494.4  0.00636837
     494.6   0.0063743
     494.8  0.00632279
       495  0.00629291
     495.2  0.00631123
     495.4  0.00631648
     495.6  0.00633518
     495.8  0.00637615
       496  0.00636578
     496.2  0.00632056
     496.4  0.00634731
     496.6  0.00635395
     496.8  0.00636038
       497  0.00633406
     497.2  0.00638512
     497.4   0.0063706
     497.6  0.00636598
     497.8  0.00635415
       498  0.00634496
     498.2  0.00638722
     498.4  0.00635755
     498.6  0.00638843
     498.8  0.00635227
       499  0.00631306
     499.2  0.00637924
     499.4  0.00639922
     499.6  0.00641814
     499.8  0.00636146
       500  0.00632871
     500.2  0.00637356
     500.4  0.00637636
     500.6  0.00636535
     500.8  0.00633323
       501  0.00637998
     501.2  0.00640407
     501.4  0.00638557
     501.6  0.00638353
     501.8  0.00636956
       502   0.0063411
     502.2  0.00633569
     502.4  0.00637254
     502.6  0.00636391
     502.8   0.0064067
       503  0.00635798
     503.2  0.00634683
     503.4  0.00638763
     503.6  0.00639597
     503.8  0.00641615
       504  0.00638056
     504.2  0.00637629
     504.4   0.0063566
     504.6   0.0063668
     504.8  0.00633337
       505  0.00630417
     505.2  0.00635808
     505.4  0.00635426
     505.6  0.00629391
     505.8   0.0063587
       506  0.00641321
     506.2  0.00638321
     506.4  0.00638549
     506.6  0.00634248
     506.8  0.00635845
       507  0.00637563
     507.2  0.00638308
     507.4  0.00633071
     507.6  0.00633555
     507.8  0.00634887
       508  0.00634245
     508.2  0.00637547
     508.4  0.00639673
     508.6  0.00641146
     508.8  0.00640604
       509  0.00640952
     509.2  0.00639529
     509.4  0.00636165
     509.6  0.00638807
     509.8  0.00633507
       510  0.00635184
     510.2  0.00635525
     510.4  0.00637644
     510.6   0.0063716
     510.8  0.00640273
       511  0.00640827
     511.2  0.00638826
     511.4  0.00640691
     511.6  0.00639494
     511.8  0.00636182
       512  0.00631378
     512.2   0.0063062
     512.4  0.00637805
     512.6   0.0063724
     512.8   0.0064018
       513  0.00641174
     513.2   0.0064337
     513.4  0.00641896
     513.6  0.00639281
     513.8  0.00638717
       514  0.00637252
     514.2  0.00639764
     514.4  0.00638595
     514.6  0.00634429
     514.8  0.00633366
       515  0.00636019
     515.2  0.00636404
     515.4  0.00635424
     515.6  0.00633128
     515.8  0.00635097
       516  0.00640103
     516.2  0.00640377
     516.4   0.0063809
     516.6  0.00633441
     516.8  0.00635918
       517  0.00639701
     517.2  0.00638216
     517.4  0.00633802
     517.6   0.0063563
     517.8  0.00638997
       518  0.00639048
     518.2   0.0064574
     518.4  0.00641356
     518.6  0.00639372
     518.8   0.0063709
       519  0.00636243
     519.2  0.00637196
     519.4  0.00633636
     519.6  0.00636955
     519.8  0.00638737
       520  0.00638283
     520.2   0.0064033
     520.4  0.00638735
     520.6  0.00639939
     520.8  0.00643747
       521  0.00642361
     521.2  0.00641197
     521.4  0.00640567
     521.6  0.00634563
     521.8  0.00633748
       522  0.00637602
     522.2  0.00640995
     522.4    0.006379
     522.6  0.00638397
     522.8  0.00643607
       523  0.00638493
     523.2  0.00637855
     523.4  0.00641649
     523.6  0.00645454
     523.8  0.00643706
       524  0.00641661
     524.2  0.00641868
     524.4  0.00639101
     524.6  0.00639646
     524.8  0.00632934
       525  0.00629102
     525.2  0.00636815
     525.4  0.00637486
     525.6  0.00638488
     525.8  0.00639842
       526  0.00642169
     526.2  0.00640446
     526.4  0.00636599
     526.6  0.00634195
     526.8  0.00637774
       527  0.00642605
     527.2  0.00642658
     527.4   0.0063903
     527.6  0.00637306
     527.8  0.00642575
       528  0.00639289
     528.2  0.00643663
     528.4  0.00641642
     528.6  0.00640648
     528.8  0.00639268
       529  0.00640685
     529.2   0.0064072
     529.4  0.00634401
     529.6  0.00637962
     529.8  0.00639553
       530  0.00643098
     530.2   0.0064302
     530.4  0.00640658
     530.6  0.00640268
     530.8  0.00642554
       531  0.00642017
     531.2  0.00639574
     531.4  0.00640632
     531.6  0.00639035
     531.8   0.0063784
       532   0.0063843
     532.2  0.00640862
     532.4   0.0064127
     532.6  0.00639014
     532.8  0.00640552
       533   0.0064156
     533.2  0.00641372
     533.4  0.00638795
     533.6  0.00641959
     533.8   0.0064149
       534   0.0063726
     534.2  0.00643878
     534.4  0.00643258
     534.6   0.0064214
     534.8  0.00643418
       535  0.00635593
     535.2  0.00635884
     535.4  0.00642483
     535.6  0.00638587
     535.8    0.006352
       536  0.00638866
     536.2   0.0063423
     536.4  0.00637874
     536.6  0.00640325
     536.8  0.00642662
       537  0.00643959
     537.2  0.00641252
     537.4  0.00640838
     537.6  0.00642237
     537.8  0.00639155
       538  0.00635484
     538.2  0.00645323
     538.4  0.00643548
     538.6  0.00638572
     538.8  0.00640379
       539  0.00643335
     539.2  0.00640895
     539.4  0.00639473
     539.6  0.00645644
     539.8   0.0064381
       540  0.00647346
     540.2  0.00644566
     540.4  0.00637294
     540.6  0.00638402
     540.8  0.00638226
       541  0.00640112
     541.2  0.00639491
     541.4   0.0064217
     541.6  0.00643238
     541.8   0.0064414
       542  0.00644159
     542.2  0.00641399
     542.4  0.00644447
     542.6  0.00644145
     542.8  0.00640567
       543  0.00637514
     543.2  0.00640799
     543.4  0.00642594
     543.6  0.00647092
     543.8  0.00645923
       544  0.00644762
     544.2  0.00646697
     544.4   0.0064604
     544.6  0.00643017
     544.8  0.00635817
       545  0.00634183
     545.2  0.00637441
     545.4  0.00636723
     545.6  0.00634555
     545.8  0.00636452
       546  0.00642879
     546.2  0.00641398
     546.4  0.00644827
     546.6  0.00643664
     546.8  0.00647403
       547  0.00646254
     547.2  0.00640687
     547.4  0.00634992
     547.6  0.00634974
     547.8  0.00638469
       548  0.00637417
     548.2   0.0064521
     548.4  0.00645808
     548.6  0.00644473
     548.8  0.00642602
       549  0.00644396
     549.2  0.00645146
     549.4  0.00641918
     549.6  0.00641255
     549.8  0.00637664
       550  0.00642149
     550.2  0.00644198
     550.4  0.00644083
     550.6  0.00644234
     550.8  0.00644206
       551  0.00643964
     551.2  0.00644602
     551.4  0.00646319
     551.6  0.00643433
     551.8  0.00640387
       552  0.00640506
     552.2  0.00641995
     552.4  0.00641945
     552.6  0.00645486
     552.8  0.00647906
       553  0.00646773
     553.2   0.0064318
     553.4  0.00647544
     553.6  0.00646938
     553.8  0.00644144
       554  0.00642892
     554.2  0.00647086
     554.4   0.0064726
     554.6  0.00641783
     554.8  0.00639185
       555  0.00638988
     555.2  0.00636429
     555.4  0.00638894
     555.6  0.00644044
     555.8  0.00643275
       556  0.00646324
     556.2  0.00647179
     556.4  0.00643963
     556.6  0.00642156
     556.8   0.0064182
       557  0.00641393
     557.2  0.00643436
     557.4  0.00642558
     557.6  0.00642095
     557.8  0.00642829
       558  0.00638732
     558.2  0.00646439
     558.4  0.00647356
     558.6  0.00645277
     558.8  0.00643749
       559  0.00641671
     559.2  0.00641729
     559.4  0.00638328
     559.6  0.00641816
     559.8  0.00644128
       560  0.00646932
     560.2  0.00649174
     560.4  0.00646094
     560.6  0.00646253
     560.8  0.00649194
       561  0.00649661
     561.2  0.00646303
     561.4  0.00642112
     561.6  0.00637806
     561.8  0.00641987
       562  0.00643742
     562.2  0.00645386
     562.4  0.00645431
     562.6  0.00645544
     562.8  0.00653059
       563  0.00653147
     563.2  0.00648555
     563.4  0.00645025
     563.6  0.00641071
     563.8  0.00644124
       564  0.00645556
     564.2  0.00649473
     564.4  0.00645284
     564.6   0.0064223
     564.8  0.00644372
       565  0.00647232
     565.2  0.00645179
     565.4  0.00640662
     565.6  0.00641256
     565.8  0.00643299
       566  0.00645314
     566.2  0.00643495
     566.4  0.00648004
     566.6  0.00646225
     566.8  0.00647979
       567  0.00651237
     567.2  0.00645946
     567.4  0.00639744
     567.6  0.00640016
     567.8  0.00644677
       568  0.00640737
     568.2  0.00651601
     568.4  0.00650373
     568.6  0.00643944
     568.8   0.0063998
       569  0.00643898
     569.2  0.00649432
     569.4   0.0064383
     569.6  0.00645962
     569.8  0.00641983
       570  0.00644198
     570.2  0.00649965
     570.4  0.00649905
     570.6  0.00646167
     570.8  0.00645302
       571  0.00646821
     571.2  0.00648499
     571.4  0.00648394
     571.6  0.00646847
     571.8  0.00644879
       572  0.00640951
     572.2  0.00643447
     572.4  0.00649331
     572.6  0.00650481
     572.8  0.00651512
       573   0.0065203
     573.2  0.00648847
     573.4  0.00644558
     573.6  0.00650293
     573.8  0.00650619
       574   0.0064146
     574.2  0.00643493
     574.4  0.00645597
     574.6  0.00643818
     574.8  0.00641464
       575  0.00641163
     575.2  0.00645142
     575.4  0.00646125
     575.6  0.00647911
     575.8  0.00644109
       576   0.0064644
     576.2  0.00644024
     576.4  0.00643809
     576.6  0.00642456
     576.8  0.00642273
       577  0.00643285
     577.2  0.00649106
     577.4   0.0064829
     577.6  0.00649795
     577.8  0.00649646
       578  0.00645262
     578.2  0.00650174
     578.4  0.00646574
     578.6  0.00644876
     578.8  0.00642392
       579  0.00641061
     579.2  0.00642429
     579.4  0.00643747
     579.6  0.00653308
     579.8  0.00650085
       580  0.00645433
     580.2   0.0064121
     580.4  0.00643959
     580.6  0.00646235
     580.8  0.00649033
       581   0.0064814
     581.2  0.00648696
     581.4  0.00651902
     581.6  0.00647247
     581.8  0.00643052
       582  0.00643037
     582.2  0.00646988
     582.4  0.00649291
     582.6  0.00648154
     582.8  0.00653059
       583  0.00651956
     583.2  0.00651515
     583.4  0.00650235
     583.6  0.00651514
     583.8  0.00651087
       584  0.00644785
     584.2   0.0064316
     584.4  0.00645072
     584.6  0.00644219
     584.8  0.00644072
       585  0.00644519
     585.2  0.00646815
     585.4  0.00646038
     585.6  0.00645695
     585.8  0.00645065
       586  0.00650669
     586.2  0.00649774
     586.4  0.00647764
     586.6   0.0064401
     586.8  0.00642561
       587  0.00649595
     587.2  0.00651703
     587.4  0.00649492
     587.6   0.0064931
     587.8  0.00648438
       588  0.00644865
     588.2  0.00652168
     588.4  0.00649777
     588.6  0.00643616
     588.8  0.00641565
       589  0.00646847
     589.2  0.00651371
     589.4  0.00645551
     589.6  0.00651109
     589.8  0.00651123
       590  0.00650898
     590.2  0.00647915
     590.4   0.0064929
     590.6  0.00644871
     590.8  0.00643973
       591  0.00646703
     591.2  0.00650623
     591.4  0.00651817
     591.6   0.0064898
     591.8  0.00647476
       592  0.00645817
     592.2  0.00647381
     592.4  0.00650357
     592.6  0.00644875
     592.8  0.00648928
       593  0.00649344
     593.2  0.00648976
     593.4  0.00651403
     593.6  0.00652658
     593.8  0.00653909
       594  0.00653523
     594.2  0.00647269
     594.4  0.00641662
     594.6  0.00640872
     594.8  0.00644289
       595   0.0065133
     595.2  0.00649863
     595.4  0.00648594
     595.6   0.0065286
     595.8  0.00649497
       596  0.00649656
     596.2  0.00644485
     596.4  0.00642252
     596.6   0.0064186
     596.8  0.00647818
       597  0.00653551
     597.2  0.00651008
     597.4  0.00649097
     597.6  0.00648823
     597.8  0.00649203
       598  0.00641941
     598.2  0.00646392
     598.4  0.00644482
     598.6  0.00645436
     598.8  0.00642068
       599  0.00642168
     599.2  0.00650185
     599.4  0.00647866
     599.6  0.00652961
     599.8  0.00650588
       600  0.00649273
     600.2  0.00645904
     600.4  0.00648589
     600.6  0.00643757
     600.8  0.00640709
       601  0.00647032
     601.2  0.00649427
     601.4  0.00650386
     601.6  0.00649965
     601.8  0.00646065
       602   0.0064385
     602.2  0.00647191
     602.4  0.00652458
     602.6  0.00648642
     602.8  0.00649142
       603   0.0064722
     603.2  0.00649066
     603.4  0.00647967
     603.6  0.00648681
     603.8  0.00648798
       604   0.0064823
     604.2  0.00651993
     604.4  0.00651999
     604.6  0.00648259
     604.8  0.00645949
       605  0.00643332
     605.2  0.00644669
     605.4  0.00642158
     605.6  0.00645581
     605.8  0.00643539
       606  0.00648488
     606.2   0.0064848
     606.4  0.00645148
     606.6  0.00641936
     606.8  0.00650429
       607  0.00653607
     607.2  0.00649419
     607.4  0.00647733
     607.6  0.00650297
     607.8  0.00648531
       608  0.00642734
     608.2  0.00646718
     608.4  0.00646169
     608.6  0.00646778
     608.8  0.00649267
       609  0.00650421
     609.2  0.00651031
     609.4  0.00648169
     609.6  0.00650318
     609.8  0.00646214
       610  0.00646636
     610.2  0.00644879
     610.4  0.00645528
     610.6  0.00645792
     610.8  0.00650494
       611  0.00654444
     611.2  0.00655468
     611.4  0.00656311
     611.6  0.00647026
     611.8  0.00642888
       612  0.00640878
     612.2  0.00643343
     612.4  0.00649153
     612.6  0.00650077
     612.8  0.00655455
       613  0.00655014
     613.2    0.006521
     613.4  0.00651723
     613.6  0.00653606
     613.8  0.00650335
       614  0.00645067
     614.2  0.00648384
     614.4  0.00646266
     614.6  0.00642898
     614.8  0.00645161
       615  0.00647597
     615.2  0.00644008
     615.4  0.00644818
     615.6  0.00647594
     615.8   0.0065075
       616  0.00651576
     616.2  0.00644628
     616.4  0.00645315
     616.6  0.00646088
     616.8  0.00648694
       617  0.00648617
     617.2  0.00649574
     617.4  0.00649232
     617.6  0.00649466
     617.8  0.00651132
       618  0.00648682
     618.2  0.00647715
     618.4  0.00642897
     618.6   0.0064702
     618.8  0.00651018
       619  0.00652308
     619.2  0.00651691
     619.4  0.00644301
     619.6  0.00648941
     619.8  0.00649738
       620  0.00648709
     620.2  0.00648466
     620.4  0.00650477
     620.6  0.00650798
     620.8   0.0064952
       621  0.00651235
     621.2  0.00651615
     621.4  0.00651852
     621.6   0.0064519
     621.8  0.00640023
       622  0.00641998
     622.2  0.00649786
     622.4  0.00651154
     622.6  0.00645244
     622.8  0.00650669
       623  0.00655186
     623.2  0.00654321
     623.4  0.00653303
     623.6  0.00657417
     623.8   0.0065401
       624   0.0064454
     624.2  0.00643959
     624.4  0.00645818
     624.6   0.0064729
     624.8  0.00649787
       625  0.00649806
     625.2   0.0064701
     625.4  0.00650189
     625.6  0.00649108
     625.8  0.00645324
       626  0.00651333
     626.2  0.00653003
     626.4  0.00650382
     626.6  0.00645316
     626.8  0.00644346
       627  0.00649683
     627.2   0.0065654
     627.4  0.00650738
     627.6  0.00649833
     627.8  0.00650723
       628  0.00646286
     628.2  0.00655458
     628.4  0.00649744
     628.6  0.00644438
     628.8  0.00647846
       629  0.00650457
     629.2  0.00649585
     629.4  0.00647216
     629.6  0.00652757
     629.8  0.00649075
       630  0.00651794
     630.2  0.00653459
     630.4  0.00650726
     630.6  0.00646748
     630.8  0.00647323
       631  0.00650869
     631.2  0.00649651
     631.4  0.00654768
     631.6  0.00649399
     631.8    0.006449
       632  0.00647316
     632.2  0.00651724
     632.4  0.00654865
     632.6  0.00654671
     632.8  0.00655017
       633  0.00649137
     633.2  0.00648412
     633.4  0.00649158
     633.6  0.00651765
     633.8  0.00652941
       634  0.00646595
     634.2  0.00646792
     634.4  0.00651253
     634.6   0.0064793
     634.8  0.00649416
       635  0.00651457
     635.2  0.00650284
     635.4  0.00646987
     635.6  0.00639428
     635.8  0.00641254
       636  0.00654034
     636.2  0.00650586
     636.4  0.00649389
     636.6  0.00647654
     636.8  0.00647027
       637  0.00649723
     637.2  0.00654376
     637.4  0.00651379
     637.6  0.00649615
     637.8  0.00646913
       638   0.0064398
     638.2  0.00649488
     638.4  0.00648639
     638.6  0.00650685
     638.8  0.00652793
       639  0.00652691
     639.2  0.00653442
     639.4   0.0065001
     639.6  0.00651585
     639.8  0.00650414
       640  0.00651588
     640.2  0.00649016
     640.4  0.00647143
     640.6  0.00645066
     640.8  0.00646917
       641  0.00648533
     641.2  0.00651216
     641.4  0.00654485
     641.6  0.00650479
     641.8  0.00647046
       642  0.00644939
     642.2  0.00648009
     642.4  0.00654643
     642.6  0.00653424
     642.8  0.00655548
       643  0.00648453
     643.2  0.00643068
     643.4  0.00648695
     643.6  0.00653918
     643.8  0.00648025
       644  0.00648321
     644.2  0.00651943
     644.4  0.00649527
     644.6  0.00651309
     644.8  0.00648596
       645  0.00647868
     645.2  0.00643495
     645.4  0.00638748
     645.6  0.00642594
     645.8  0.00647694
       646   0.0065373
     646.2  0.00651853
     646.4  0.00646864
     646.6  0.00642179
     646.8  0.00647436
       647  0.00653804
     647.2  0.00653578
     647.4  0.00644915
     647.6  0.00649445
     647.8  0.00649479
       648  0.00643012
     648.2  0.00645745
     648.4   0.0064771
     648.6  0.00653574
     648.8  0.00649928
       649  0.00649625
     649.2  0.00650909
     649.4  0.00648173
     649.6  0.00648321
     649.8  0.00647179
       650  0.00647681
     650.2  0.00644059
     650.4  0.00648839
     650.6  0.00647423
     650.8   0.0065122
       651  0.00652752
     651.2  0.00650313
     651.4  0.00655709
     651.6  0.00651431
     651.8  0.00646119
       652  0.00642417
     652.2  0.00640694
     652.4   0.0064708
     652.6  0.00649524
     652.8  0.00658634
       653  0.00654856
     653.2  0.00647477
     653.4  0.00651862
     653.6  0.00659388
     653.8  0.00654408
       654  0.00649319
     654.2  0.00647651
     654.4  0.00648808
     654.6  0.00646759
     654.8  0.00647788
       655   0.0064596
     655.2   0.0064873
     655.4  0.00650563
     655.6  0.00645128
     655.8  0.00643209
       656  0.00648296
     656.2  0.00649518
     656.4  0.00649297
     656.6  0.00645844
     656.8  0.00647575
       657  0.00648635
     657.2  0.00649761
     657.4  0.00647491
     657.6  0.00646801
     657.8   0.0065328
       658  0.00649364
     658.2  0.00651721
     658.4  0.00652572
     658.6   0.0064612
     658.8  0.00650945
       659  0.00649586
     659.2   0.0064135
     659.4  0.00646392
     659.6  0.00653282
     659.8  0.00648298
       660  0.00653488
     660.2  0.00648182
     660.4  0.00646006
     660.6  0.00649176
     660.8  0.00652494
       661   0.0065086
     661.2  0.00649486
     661.4  0.00649622
     661.6  0.00641754
     661.8  0.00637091
       662  0.00641009
     662.2  0.00652575
     662.4  0.00659824
     662.6  0.00657575
     662.8  0.00658208
       663  0.00654339
     663.2  0.00648445
     663.4  0.00643758
     663.6  0.00648279
     663.8  0.00649746
       664  0.00645433
     664.2  0.00650812
     664.4  0.00654549
     664.6  0.00649317
     664.8  0.00646673
       665  0.00647138
     665.2  0.00646828
     665.4  0.00647468
     665.6  0.00648843
     665.8  0.00649634
       666   0.0065139
     666.2  0.00646641
     666.4  0.00646272
     666.6  0.00649224
     666.8   0.0065146
       667  0.00652071
     667.2  0.00655734
     667.4  0.00649045
     667.6  0.00642707
     667.8  0.00640133
       668  0.00643798
     668.2  0.00652255
     668.4  0.00653921
     668.6  0.00653356
     668.8  0.00652189
       669  0.00650718
     669.2   0.0064376
     669.4  0.00640898
     669.6   0.0064809
     669.8  0.00646386
       670  0.00652476
     670.2  0.00650421
     670.4  0.00652759
     670.6  0.00652388
     670.8  0.00652677
       671  0.00653906
     671.2  0.00652895
     671.4  0.00646747
     671.6  0.00634075
     671.8  0.00637845
       672  0.00647601
     672.2  0.00649133
     672.4  0.00651538
     672.6   0.0065183
     672.8  0.00659321
       673  0.00654692
     673.2  0.00648963
     673.4  0.00645187
     673.6  0.00653291
     673.8   0.0065192
       674  0.00647321
     674.2  0.00649337
     674.4  0.00652685
     674.6  0.00652264
     674.8  0.00649704
       675  0.00646706
     675.2  0.00643649
     675.4  0.00644071
     675.6  0.00644804
     675.8   0.0064376
       676  0.00649424
     676.2   0.0064552
     676.4  0.00644864
     676.6  0.00648749
     676.8  0.00657042
       677  0.00656778
     677.2  0.00650344
     677.4  0.00644214
     677.6  0.00644575
     677.8  0.00642401
       678  0.00638325
     678.2  0.00642415
     678.4  0.00646276
     678.6  0.00654941
     678.8  0.00651274
       679  0.00647156
     679.2  0.00652882
     679.4  0.00649586
     679.6   0.0064862
     679.8  0.00646337
       680  0.00646211
     680.2  0.00642551
     680.4  0.00643596
     680.6  0.00649887
     680.8  0.00650105
       681   0.0064904
     681.2  0.00650551
     681.4  0.00648952
     681.6   0.0064156
     681.8   0.0064524
       682  0.00643744
     682.2  0.00643974
     682.4  0.00649767
     682.6  0.00650773
     682.8   0.0065327
       683   0.0065047
     683.2  0.00648278
     683.4  0.00644707
     683.6  0.00650844
     683.8  0.00650674
       684   0.0065082
     684.2  0.00651789
     684.4  0.00652347
     684.6  0.00654093
     684.8  0.00646138
       685  0.00636235
     685.2   0.0063842
     685.4  0.00646833
     685.6  0.00650502
     685.8  0.00649213
       686  0.00650296
     686.2  0.00652642
     686.4  0.00647898
     686.6  0.00644204
     686.8  0.00645453
       687  0.00647414
     687.2  0.00650865
     687.4  0.00643149
     687.6  0.00643018
     687.8  0.00643849
       688  0.00648981
     688.2  0.00647591
     688.4  0.00643121
     688.6  0.00647355
     688.8  0.00650923
       689  0.00648045
     689.2  0.00648488
     689.4  0.00647117
     689.6  0.00645612
     689.8  0.00643153
       690  0.00649292
     690.2  0.00651274
     690.4  0.00652144
     690.6   0.0064801
     690.8  0.00646108
       691  0.00651444
     691.2   0.0065307
     691.4  0.00649951
     691.6  0.00649219
     691.8  0.00644385
       692  0.00639752
     692.2  0.00646171
     692.4  0.00649066
     692.6  0.00647864
     692.8  0.00651336
       693  0.00649522
     693.2  0.00651451
     693.4  0.00652485
     693.6  0.00654687
     693.8  0.00648132
       694  0.00643971
     694.2  0.00642147
     694.4  0.00646081
     694.6  0.00647294
     694.8  0.00646492
       695  0.00647217
     695.2  0.00650665
     695.4  0.00646955
     695.6  0.00648391
     695.8  0.00646595
       696  0.00650387
     696.2  0.00646884
     696.4  0.00646437
     696.6  0.00644179
     696.8  0.00646874
       697  0.00646192
     697.2  0.00649503
     697.4  0.00649491
     697.6   0.0065056
     697.8  0.00646784
       698  0.00640559
     698.2  0.00645291
     698.4  0.00645689
     698.6   0.0064887
     698.8  0.00649977
       699  0.00644535
     699.2   0.0064715
     699.4  0.00650431
     699.6  0.00652497
     699.8  0.00652047
       700  0.00651609
     700.2  0.00645959
     700.4  0.00646859
     700.6  0.00650674
     700.8  0.00654232
       701  0.00650942
     701.2  0.00647259
     701.4  0.00647935
     701.6  0.00648462
     701.8  0.00647696
       702  0.00646318
     702.2  0.00645516
     702.4   0.0064559
     702.6  0.00652151
     702.8  0.00655845
       703  0.00651436
     703.2  0.00646074
     703.4  0.00643672
     703.6  0.00651609
     703.8  0.00649114
       704  0.00646182
     704.2  0.00650197
     704.4  0.00648878
     704.6   0.0064826
     704.8  0.00650888
       705  0.00644906
     705.2  0.00645495
     705.4  0.00646711
     705.6  0.00648913
     705.8  0.00648064
       706  0.00652023
     706.2  0.00647832
     706.4  0.00647115
     706.6  0.00644784
     706.8  0.00652028
       707  0.00647729
     707.2  0.00648257
     707.4  0.00649636
     707.6  0.00653414
     707.8  0.00651625
       708  0.00644687
     708.2  0.00645274
     708.4  0.00647071
     708.6  0.00645874
     708.8  0.00649107
       709  0.00648851
     709.2  0.00647617
     709.4  0.00650692
     709.6  0.00650732
     709.8   0.0064884
       710  0.00651961
     710.2  0.00652128
     710.4  0.00645908
     710.6  0.00646919
     710.8  0.00644867
       711  0.00647552
     711.2  0.00650033
     711.4  0.00649907
     711.6  0.00644846
     711.8  0.00643821
       712  0.00637331
     712.2  0.00643715
     712.4  0.00653876
     712.6  0.00652557
     712.8  0.00655236
       713   0.0065235
     713.2  0.00649125
     713.4  0.00649251
     713.6  0.00648831
     713.8  0.00642369
       714  0.00648066
     714.2  0.00651824
     714.4  0.00647763
     714.6   0.0064797
     714.8  0.00650996
       715  0.00648104
     715.2  0.00646701
     715.4   0.0064755
     715.6  0.00650895
     715.8  0.00648158
       716  0.00650689
     716.2  0.00643715
     716.4  0.00647495
     716.6  0.00641406
     716.8  0.00646525
       717  0.00651391
     717.2  0.00646543
     717.4  0.00647938
     717.6  0.00651511
     717.8  0.00657571
       718  0.00651867
     718.2  0.00648605
     718.4  0.00648269
     718.6  0.00646645
     718.8  0.00643767
       719  0.00652502
     719.2    0.006488
     719.4  0.00646483
     719.6  0.00648208
     719.8  0.00649926
       720  0.00656489
     720.2  0.00652366
     720.4  0.00649358
     720.6   0.0064835
     720.8  0.00650929
       721  0.00650884
     721.2  0.00651702
     721.4  0.00651104
     721.6   0.0063876
     721.8  0.00639268
       722   0.0064682
     722.2  0.00649135
     722.4  0.00649042
     722.6  0.00647606
     722.8  0.00651952
       723  0.00652623
     723.2  0.00653856
     723.4  0.00655716
     723.6  0.00653348
     723.8  0.00644616
       724  0.00646697
     724.2  0.00648943
     724.4  0.00647679
     724.6  0.00642477
     724.8  0.00649074
       725  0.00651154
     725.2  0.00643931
     725.4  0.00646279
     725.6  0.00653208
     725.8  0.00650178
       726  0.00650223
     726.2  0.00639943
     726.4  0.00639395
     726.6  0.00644022
     726.8  0.00653091
       727  0.00654185
     727.2  0.00649638
     727.4  0.00647345
     727.6  0.00646748
     727.8  0.00654524
       728  0.00652009
     728.2  0.00654541
     728.4  0.00649938
     728.6   0.0064846
     728.8  0.00645745
       729  0.00648391
     729.2   0.0064805
     729.4  0.00645965
     729.6  0.00650145
     729.8  0.00651324
       730  0.00653423
     730.2  0.00647368
     730.4  0.00646018
     730.6   0.0065288
     730.8  0.00650524
       731  0.00648603
     731.2  0.00651286
     731.4  0.00655039
     731.6  0.00647771
     731.8  0.00647422
       732  0.00648785
     732.2  0.00649225
     732.4  0.00654111
     732.6   0.0065136
     732.8  0.00653774
       733  0.00658489
     733.2  0.00650801
     733.4  0.00647831
     733.6  0.00653413
     733.8  0.00654328
       734  0.00650113
     734.2   0.0065002
     734.4  0.00653214
     734.6  0.00649303
     734.8  0.00648696
       735  0.00645255
     735.2  0.00644593
     735.4  0.00649744
     735.6  0.00653132
     735.8  0.00648631
       736  0.00651982
     736.2  0.00650053
     736.4  0.00648166
     736.6  0.00647894
     736.8  0.00653326
       737  0.00658474
     737.2  0.00647467
     737.4  0.00642286
     737.6  0.00652265
     737.8  0.00652793
       738  0.00651661
     738.2  0.00657965
     738.4  0.00650211
     738.6  0.00650958
     738.8  0.00654444
       739  0.00654874
     739.2  0.00650378
     739.4  0.00647133
     739.6  0.00646438
     739.8  0.00650091
       740  0.00657942
     740.2  0.00657246
     740.4  0.00658239
     740.6  0.00653756
     740.8  0.00651418
       741  0.00645601
     741.2  0.00648946
     741.4   0.0065593
     741.6  0.00644774
     741.8  0.00643898
       742  0.00650542
     742.2  0.00659034
     742.4  0.00661289
     742.6  0.00652335
     742.8   0.0065127
       743  0.00651401
     743.2  0.00648934
     743.4  0.00648913
     743.6  0.00652413
     743.8  0.00652166
       744  0.00648643
     744.2  0.00646882
     744.4  0.00647954
     744.6   0.0064555
     744.8  0.00650747
       745  0.00648663
     745.2  0.00651182
     745.4  0.00649993
     745.6   0.0064776
     745.8   0.0064384
       746  0.00651238
     746.2  0.00644734
     746.4  0.00648296
     746.6  0.00648702
     746.8  0.00655591
       747  0.00655898
     747.2  0.00647329
     747.4  0.00647044
     747.6  0.00651963
     747.8   0.0065173
       748  0.00650207
     748.2  0.00649637
     748.4  0.00649926
     748.6  0.00650815
     748.8  0.00651138
       749  0.00651541
     749.2  0.00647157
     749.4  0.00647389
     749.6  0.00653358
     749.8  0.00656797
       750  0.00661099
     750.2  0.00656098
     750.4  0.00648125
     750.6  0.00644606
     750.8  0.00651389
       751  0.00657342
     751.2  0.00654857
     751.4  0.00654021
     751.6  0.00645167
     751.8  0.00650366
       752  0.00654002
     752.2  0.00654165
     752.4  0.00654009
     752.6  0.00652927
     752.8  0.00655149
       753  0.00650249
     753.2  0.00646755
     753.4  0.00648006
     753.6  0.00651702
     753.8  0.00655548
       754  0.00654008
     754.2  0.00651827
     754.4  0.00654018
     754.6  0.00652221
     754.8   0.0065446
       755  0.00649822
     755.2  0.00641843
     755.4    0.006486
     755.6  0.00650346
     755.8  0.00647571
       756  0.00651773
     756.2  0.00647942
     756.4   0.0065044
     756.6   0.0064872
     756.8  0.00652385
       757  0.00654417
     757.2  0.00650804
     757.4  0.00643192
     757.6  0.00644185
     757.8  0.00653093
       758   0.0065469
     758.2  0.00656063
     758.4  0.00653186
     758.6  0.00657596
     758.8  0.00655218
       759  0.00651239
     759.2  0.00655304
     759.4  0.00649205
     759.6  0.00646256
     759.8  0.00642818
       760  0.00650284
     760.2  0.00651123
     760.4  0.00653191
     760.6  0.00653525
     760.8  0.00657607
       761  0.00656334
     761.2   0.0065293
     761.4  0.00652886
     761.6  0.00648401
     761.8  0.00644507
       762  0.00642831
     762.2  0.00649387
     762.4  0.00653506
     762.6  0.00648985
     762.8  0.00657118
       763  0.00658743
     763.2  0.00656162
     763.4  0.00650407
     763.6  0.00649404
     763.8  0.00652737
       764  0.00647527
     764.2   0.0064886
     764.4  0.00654678
     764.6  0.00645695
     764.8  0.00648537
       765  0.00650382
     765.2  0.00649349
     765.4  0.00650477
     765.6  0.00656125
     765.8  0.00652887
       766  0.00652578
     766.2  0.00645408
     766.4   0.0064802
     766.6  0.00646392
     766.8  0.00650964
       767  0.00651774
     767.2  0.00644873
     767.4  0.00652906
     767.6  0.00656846
     767.8  0.00651575
       768  0.00646141
     768.2   0.0065215
     768.4  0.00651477
     768.6   0.0065381
     768.8  0.00649613
       769  0.00649044
     769.2  0.00655479
     769.4  0.00646857
     769.6  0.00646643
     769.8     0.00658
       770  0.00659974
     770.2   0.0065046
     770.4  0.00659858
     770.6  0.00655618
     770.8  0.00650628
       771  0.00642345
     771.2  0.00645501
     771.4  0.00653982
     771.6  0.00656194
     771.8  0.00651168
       772  0.00649476
     772.2  0.00658785
     772.4  0.00663847
     772.6  0.00659312
     772.8  0.00651503
       773  0.00644987
     773.2  0.00644414
     773.4  0.00647054
     773.6   0.0065777
     773.8  0.00662743
       774  0.00653169
     774.2   0.0065399
     774.4  0.00656656
     774.6  0.00646576
     774.8  0.00651866
       775  0.00660274
     775.2  0.00650595
     775.4   0.0064335
     775.6  0.00649721
     775.8  0.00646721
       776  0.00651656
     776.2  0.00647283
     776.4  0.00652194
     776.6  0.00653287
     776.8  0.00653841
       777  0.00652809
     777.2  0.00637309
     777.4  0.00642297
     777.6  0.00654311
     777.8  0.00654817
       778   0.0064858
     778.2  0.00651115
     778.4  0.00655161
     778.6  0.00660594
     778.8  0.00651716
       779  0.00649397
     779.2  0.00651535
     779.4  0.00649781
     779.6  0.00651692
     779.8  0.00657063
       780  0.00663429
     780.2   0.0065535
     780.4  0.00652018
     780.6  0.00653531
     780.8  0.00647846
       781  0.00648118
     781.2  0.00648528
     781.4   0.0065182
     781.6  0.00647545
     781.8  0.00648886
       782  0.00651658
     782.2  0.00659041
     782.4  0.00664845
     782.6  0.00662455
     782.8  0.00659763
       783  0.00651227
     783.2  0.00648596
     783.4  0.00647545
     783.6  0.00645959
     783.8  0.00652823
       784  0.00656785
     784.2  0.00656547
     784.4   0.0066244
     784.6  0.00651619
     784.8  0.00649661
       785  0.00652748
     785.2  0.00647762
     785.4  0.00644517
     785.6  0.00645733
     785.8  0.00646675
       786  0.00660985
     786.2  0.00653309
     786.4  0.00655686
     786.6  0.00659692
     786.8   0.0066427
       787  0.00659067
     787.2  0.00649944
     787.4  0.00645429
     787.6  0.00649157
     787.8  0.00658451
       788  0.00656495
     788.2  0.00649958
     788.4   0.0063761
     788.6  0.00646413
     788.8  0.00659378
       789    0.006606
     789.2  0.00657033
     789.4  0.00657393
     789.6  0.00663127
     789.8  0.00656862
       790  0.00656687
     790.2  0.00648852
     790.4  0.00645843
     790.6  0.00646978
     790.8  0.00649785
       791  0.00655785
     791.2  0.00663144
     791.4  0.00664889
     791.6  0.00654744
     791.8  0.00651655
       792  0.00652476
     792.2  0.00651349
     792.4  0.00655918
     792.6  0.00652194
     792.8  0.00655503
       793  0.00656244
     793.2    0.006563
     793.4  0.00658289
     793.6  0.00656676
     793.8  0.00656724
       794  0.00654624
     794.2  0.00651523
     794.4  0.00657499
     794.6  0.00647986
     794.8  0.00649373
       795  0.00648664
     795.2  0.00650821
     795.4  0.00651236
     795.6  0.00656678
     795.8  0.00651079
       796  0.00656649
     796.2  0.00652521
     796.4   0.0065186
     796.6  0.00657016
     796.8  0.00659826
       797  0.00654733
     797.2  0.00649307
     797.4   0.0064388
     797.6  0.00648517
     797.8  0.00654876
       798  0.00654859
     798.2  0.00662063
     798.4  0.00657506
     798.6  0.00657416
     798.8  0.00660243
       799  0.00655837
     799.2  0.00648877
     799.4  0.00643956
     799.6  0.00648803
     799.8  0.00656916
       800  0.00660204
     800.2  0.00656235
     800.4  0.00655959
     800.6  0.00656371
     800.8  0.00666961
       801  0.00656497
     801.2  0.00654942
     801.4  0.00657739
     801.6  0.00648663
     801.8   0.0065069
       802  0.00649995
     802.2  0.00655319
     802.4  0.00657586
     802.6  0.00654782
     802.8  0.00659189
       803  0.00665401
     803.2  0.00661045
     803.4   0.0065238
     803.6  0.00647709
     803.8  0.00653296
       804  0.00654431
     804.2  0.00655767
     804.4  0.00655485
     804.6  0.00651473
     804.8  0.00653676
       805  0.00662356
     805.2  0.00660243
     805.4  0.00648894
     805.6   0.0065113
     805.8  0.00646115
       806  0.00651196
     806.2  0.00648437
     806.4  0.00655515
     806.6  0.00655367
     806.8  0.00658333
       807  0.00661595
     807.2  0.00655212
     807.4  0.00645992
     807.6  0.00653468
     807.8  0.00659955
       808  0.00657899
     808.2  0.00656777
     808.4  0.00651818
     808.6  0.00652407
     808.8  0.00652461
       809  0.00655258
     809.2  0.00655814
     809.4  0.00653389
     809.6  0.00656097
     809.8  0.00661593
       810  0.00667344
     810.2  0.00657739
     810.4  0.00657316
     810.6  0.00651303
     810.8  0.00648521
       811  0.00650858
     811.2  0.00651647
     811.4  0.00660553
     811.6  0.00663825
     811.8  0.00656168
       812  0.00650336
     812.2   0.0065099
     812.4  0.00654174
     812.6  0.00651625
     812.8  0.00657338
       813  0.00652743
     813.2  0.00656622
     813.4  0.00659952
     813.6  0.00656697
     813.8  0.00661794
       814  0.00658272
     814.2  0.00656014
     814.4   0.0065593
     814.6  0.00651898
     814.8  0.00654733
       815   0.0064962
     815.2  0.00647635
     815.4  0.00650681
     815.6  0.00661944
     815.8  0.00657528
       816  0.00659079
     816.2  0.00656142
     816.4  0.00656896
     816.6  0.00659181
     816.8  0.00647721
       817  0.00653713
     817.2  0.00652049
     817.4  0.00648542
     817.6  0.00654753
     817.8  0.00662287
       818  0.00657726
     818.2  0.00660265
     818.4    0.006563
     818.6  0.00654978
     818.8  0.00652249
       819  0.00656044
     819.2   0.0065663
     819.4  0.00654854
     819.6  0.00662283
     819.8  0.00661869
       820  0.00658691
     820.2  0.00654676
     820.4  0.00651231
     820.6  0.00647289
     820.8  0.00652741
       821  0.00655486
     821.2   0.0066432
     821.4  0.00666271
     821.6  0.00660128
     821.8  0.00650417
       822  0.00649049
     822.2   0.0065943
     822.4  0.00665513
     822.6  0.00658403
     822.8  0.00656097
       823  0.00657969
     823.2  0.00652123
     823.4  0.00645759
     823.6  0.00645091
     823.8   0.0065158
       824  0.00659117
     824.2  0.00656971
     824.4   0.0066118
     824.6  0.00658426
     824.8  0.00653603
       825  0.00649444
     825.2  0.00652719
     825.4  0.00649135
     825.6  0.00652555
     825.8  0.00654322
       826  0.00667138
     826.2  0.00658634
     826.4  0.00656185
     826.6  0.00659106
     826.8  0.00651796
       827  0.00657767
     827.2  0.00657237
     827.4  0.00647785
     827.6   0.0065113
     827.8  0.00663248
       828  0.00654458
     828.2  0.00656317
     828.4   0.0065425
     828.6  0.00656612
     828.8  0.00666516
       829   0.0066361
     829.2  0.00653482
     829.4  0.00644752
     829.6   0.0066122
     829.8  0.00665985
       830  0.00667277
     830.2  0.00658819
     830.4  0.00651557
     830.6  0.00655021
     830.8  0.00659464
       831  0.00654243
     831.2  0.00657076
     831.4  0.00667428
     831.6  0.00658467
     831.8  0.00655909
       832   0.0065811
     832.2  0.00662179
     832.4  0.00665732
     832.6  0.00653431
     832.8  0.00660666
       833  0.00660177
     833.2  0.00655897
     833.4  0.00651324
     833.6  0.00653303
     833.8  0.00664952
       834  0.00663877
     834.2  0.00660923
     834.4  0.00659126
     834.6  0.00651789
     834.8  0.00656922
       835  0.00656492
     835.2  0.00652638
     835.4  0.00652223
     835.6  0.00663657
     835.8  0.00654529
       836  0.00662069
     836.2  0.00658237
     836.4  0.00648734
     836.6   0.0065152
     836.8  0.00654717
       837  0.00654449
     837.2  0.00659647
     837.4  0.00654975
     837.6  0.00649771
     837.8  0.00659281
       838  0.00662511
     838.2  0.00665949
     838.4  0.00656639
     838.6  0.00652728
     838.8  0.00651993
       839  0.00652538
     839.2  0.00657312
     839.4  0.00648769
     839.6  0.00656963
     839.8  0.00665939
       840  0.00667775
     840.2  0.00654444
     840.4  0.00655555
     840.6  0.00656497
     840.8   0.0065579
       841  0.00654226
     841.2  0.00666516
     841.4  0.00667374
     841.6  0.00655119
     841.8  0.00654783
       842    0.006516
     842.2  0.00649579
     842.4  0.00659014
     842.6  0.00665419
     842.8  0.00674689
       843  0.00662805
     843.2  0.00650192
     843.4  0.00655591
     843.6  0.00655913
     843.8  0.00659926
       844  0.00663787
     844.2  0.00656024
     844.4  0.00655311
     844.6  0.00657407
     844.8  0.00653514
       845  0.00657513
     845.2  0.00661668
     845.4    0.006513
     845.6  0.00653537
     845.8  0.00653594
       846  0.00667031
     846.2  0.00653476
     846.4  0.00652673
     846.6  0.00658159
     846.8  0.00657426
       847  0.00659728
     847.2  0.00661743
     847.4  0.00656896
     847.6  0.00659063
     847.8  0.00661141
       848  0.00654125
     848.2  0.00656446
     848.4  0.00649238
     848.6  0.00649465
     848.8  0.00655456
       849  0.00660986
     849.2  0.00665352
     849.4  0.00660615
     849.6  0.00664346
     849.8  0.00666464
       850  0.00660579
     850.2  0.00649469
     850.4  0.00653934
     850.6  0.00659822
     850.8  0.00655551
       851  0.00653296
     851.2  0.00661686
     851.4  0.00667219
     851.6  0.00657664
     851.8  0.00657755
       852  0.00657505
     852.2  0.00654411
     852.4  0.00662648
     852.6   0.0066552
     852.8  0.00669714
       853  0.00666947
     853.2    0.006541
     853.4  0.00650787
     853.6  0.00657115
     853.8  0.00660907
       854   0.0066139
     854.2  0.00664146
     854.4  0.00670327
     854.6  0.00662785
     854.8  0.00657442
       855  0.00654098
     855.2  0.00652056
     855.4  0.00654717
     855.6  0.00656397
     855.8  0.00656226
       856  0.00668458
     856.2  0.00653749
     856.4  0.00658761
     856.6  0.00664693
     856.8  0.00667081
       857   0.0065946
     857.2   0.0065098
     857.4  0.00650585
     857.6  0.00656999
     857.8  0.00657274
       858  0.00658559
     858.2  0.00658414
     858.4  0.00651524
     858.6  0.00654705
     858.8  0.00662349
       859  0.00672468
     859.2  0.00672512
     859.4  0.00663629
     859.6  0.00658508
     859.8  0.00648844
       860  0.00656521
     860.2  0.00649291
     860.4  0.00647489
     860.6  0.00656078
     860.8  0.00661626
       861  0.00664845
     861.2  0.00674072
     861.4  0.00678278
     861.6  0.00665088
     861.8  0.00657276
       862  0.00650551
     862.2  0.00652927
     862.4  0.00662288
     862.6  0.00662281
     862.8  0.00659225
       863  0.00656745
     863.2   0.0066104
     863.4  0.00667578
     863.6  0.00663791
     863.8  0.00670059
       864  0.00665139
     864.2  0.00657055
     864.4  0.00658983
     864.6  0.00661663
     864.8  0.00659684
       865  0.00649053
     865.2  0.00655944
     865.4  0.00656801
     865.6  0.00657972
     865.8  0.00654831
       866   0.0066755
     866.2  0.00660049
     866.4  0.00654855
     866.6  0.00666505
     866.8  0.00672615
       867  0.00674751
     867.2  0.00656652
     867.4  0.00639751
     867.6   0.0065541
     867.8  0.00662089
       868  0.00658558
     868.2  0.00665151
     868.4  0.00666049
     868.6  0.00662851
     868.8  0.00654222
       869  0.00659535
     869.2  0.00665773
     869.4  0.00658896
     869.6  0.00656334
     869.8  0.00660108
       870  0.00664688
     870.2   0.0065739
     870.4  0.00656961
     870.6  0.00663385
     870.8  0.00666158
       871  0.00661596
     871.2  0.00663953
     871.4   0.0066305
     871.6  0.00649066
     871.8  0.00652894
       872  0.00658382
     872.2  0.00663026
     872.4  0.00666816
     872.6   0.0066547
     872.8  0.00662945
       873  0.00661773
     873.2  0.00660036
     873.4  0.00662716
     873.6  0.00660387
     873.8  0.00662206
       874  0.00654016
     874.2  0.00662454
     874.4  0.00665947
     874.6  0.00662222
     874.8   0.0066069
       875  0.00657513
     875.2  0.00661405
     875.4  0.00661386
     875.6  0.00667446
     875.8  0.00659774
       876  0.00666799
     876.2   0.0066222
     876.4  0.00657409
     876.6  0.00656099
     876.8  0.00660415
       877  0.00662113
     877.2  0.00655613
     877.4  0.00660595
     877.6  0.00671214
     877.8  0.00669419
       878  0.00668356
     878.2  0.00663648
     878.4  0.00649684
     878.6  0.00653463
     878.8  0.00655913
       879  0.00662028
     879.2  0.00658581
     879.4  0.00655993
     879.6  0.00664076
     879.8  0.00662594
       880  0.00666502
     880.2  0.00655401
     880.4  0.00668892
     880.6  0.00675097
     880.8  0.00669412
       881  0.00657353
     881.2  0.00664065
     881.4  0.00664745
     881.6   0.0065035
     881.8  0.00651017
       882  0.00650277
     882.2  0.00674373
     882.4  0.00691525
     882.6  0.00677953
     882.8  0.00661289
       883  0.00654112
     883.2  0.00658766
     883.4  0.00656769
     883.6  0.00657969
     883.8  0.00666969
       884  0.00665358
     884.2  0.00671168
     884.4  0.00670118
     884.6  0.00660953
     884.8  0.00667906
       885  0.00657063
     885.2  0.00648015
     885.4  0.00657072
     885.6  0.00669533
     885.8  0.00661551
       886  0.00670082
     886.2  0.00657887
     886.4  0.00644982
     886.6  0.00658896
     886.8  0.00676805
       887  0.00678715
     887.2  0.00665958
     887.4  0.00659683
     887.6  0.00664076
     887.8  0.00657653
       888  0.00652475
     888.2  0.00665379
     888.4  0.00657988
     888.6  0.00668403
     888.8  0.00669286
       889  0.00662175
     889.2  0.00661761
     889.4  0.00667082
     889.6  0.00660957
     889.8  0.00656126
       890  0.00667364
     890.2  0.00651859
     890.4  0.00651352
     890.6  0.00657504
     890.8  0.00664645
       891  0.00661056
     891.2  0.00666181
     891.4  0.00676346
     891.6  0.00662772
     891.8  0.00656294
       892  0.00660262
     892.2  0.00661733
     892.4  0.00660772
     892.6  0.00658804
     892.8  0.00660974
       893  0.00664112
     893.2  0.00672797
     893.4  0.00669392
     893.6   0.0066419
     893.8  0.00663015
       894  0.00658139
     894.2  0.00663984
     894.4  0.00669226
     894.6  0.00665118
     894.8  0.00661874
       895  0.00651788
     895.2  0.00654163
     895.4  0.00655668
     895.6  0.00666898
     895.8  0.00667395
       896  0.00659023
     896.2  0.00653713
     896.4   0.0065976
     896.6  0.00664703
     896.8  0.00666239
       897  0.00658463
     897.2  0.00654578
     897.4  0.00645817
     897.6  0.00669256
     897.8  0.00675324
       898  0.00652854
     898.2  0.00658223
     898.4   0.0065007
     898.6  0.00654793
     898.8  0.00668792
       899  0.00667161
     899.2  0.00667426
     899.4  0.00659898
     899.6  0.00665008
     899.8  0.00666912
       900  0.00659848
     900.2   0.0065669
     900.4  0.00662335
     900.6  0.00666096
     900.8  0.00666926
       901  0.00667065
     901.2  0.00675014
     901.4  0.00676995
     901.6  0.00664399
     901.8  0.00661773
       902  0.00660539
     902.2  0.00653322
     902.4  0.00656284
     902.6  0.00667468
     902.8   0.0067111
       903  0.00665862
     903.2  0.00657062
     903.4  0.00667616
     903.6  0.00665316
     903.8  0.00662776
       904  0.00666901
     904.2  0.00672084
     904.4  0.00664747
     904.6  0.00654778
     904.8  0.00653336
       905  0.00654634
     905.2  0.00655085
     905.4  0.00657286
     905.6  0.00670347
     905.8  0.00665265
       906  0.00667271
     906.2  0.00658933
     906.4  0.00656193
     906.6  0.00666356
     906.8  0.00671217
       907  0.00671006
     907.2   0.0065602
     907.4  0.00640203
     907.6   0.0066262
     907.8  0.00673681
       908  0.00663203
     908.2  0.00671768
     908.4  0.00665481
     908.6  0.00671535
     908.8  0.00672607
       909  0.00676752
     909.2  0.00666068
     909.4  0.00656858
     909.6   0.0065598
     909.8  0.00661854
       910  0.00668869
     910.2  0.00665292
     910.4  0.00662379
     910.6  0.00665774
     910.8  0.00666178
       911  0.00660779
     911.2  0.00656366
     911.4  0.00665468
     911.6  0.00658181
     911.8  0.00648298
       912  0.00654746
     912.2  0.00662878
     912.4  0.00674162
     912.6   0.0067523
     912.8  0.00662393
       913  0.00652868
     913.2  0.00660797
     913.4  0.00666532
     913.6  0.00661358
     913.8  0.00658608
       914  0.00668961
     914.2  0.00675776
     914.4   0.0066822
     914.6  0.00650512
     914.8  0.00660377
       915  0.00653577
     915.2  0.00651564
     915.4  0.00659285
     915.6  0.00660568
     915.8  0.00667067
       916  0.00667009
     916.2   0.0065971
     916.4  0.00662821
     916.6  0.00667484
     916.8  0.00664203
       917  0.00654639
     917.2  0.00665882
     917.4   0.0065672
     917.6  0.00662792
     917.8  0.00658272
       918  0.00662435
     918.2  0.00674999
     918.4  0.00662215
     918.6   0.0065997
     918.8  0.00660619
       919  0.00673272
     919.2  0.00667586
     919.4  0.00660881
     919.6  0.00659006
     919.8  0.00656916
       920  0.00664873
     920.2  0.00669274
     920.4  0.00666425
     920.6  0.00670624
     920.8  0.00673336
       921  0.00669755
     921.2  0.00671758
     921.4  0.00669851
     921.6  0.00666952
     921.8  0.00664497
       922  0.00654685
     922.2  0.00654985
     922.4  0.00664363
     922.6  0.00670013
     922.8  0.00665559
       923  0.00656439
     923.2  0.00665712
     923.4  0.00665102
     923.6  0.00672923
     923.8  0.00680461
       924  0.00668173
     924.2  0.00661091
     924.4  0.00663251
     924.6  0.00656783
     924.8  0.00670256
       925  0.00658688
     925.2  0.00659613
     925.4  0.00664234
     925.6  0.00659579
     925.8  0.00661796
       926   0.0066661
     926.2  0.00657733
     926.4  0.00661791
     926.6  0.00669886
     926.8  0.00664885
       927  0.00664183
     927.2  0.00660454
     927.4  0.00647684
     927.6  0.00664195
     927.8   0.0067901
       928   0.0067987
     928.2   0.0067179
     928.4  0.00653159
     928.6  0.00668331
     928.8  0.00674978
       929  0.00664981
     929.2  0.00656778
     929.4  0.00665168
     929.6  0.00674639
     929.8  0.00678083
       930  0.00677063
     930.2  0.00661684
     930.4  0.00656076
     930.6  0.00660072
     930.8  0.00668297
       931  0.00681197
     931.2    0.006762
     931.4  0.00673474
     931.6  0.00660512
     931.8  0.00662875
       932  0.00676345
     932.2   0.0066891
     932.4  0.00663548
     932.6  0.00664446
     932.8  0.00664157
       933    0.006509
     933.2  0.00661317
     933.4  0.00677395
     933.6  0.00679593
     933.8  0.00666706
       934  0.00664232
     934.2  0.00671281
     934.4  0.00661145
     934.6  0.00652342
     934.8  0.00671328
       935   0.0066225
     935.2  0.00662054
     935.4  0.00668612
     935.6  0.00663539
     935.8  0.00662953
       936  0.00670975
     936.2  0.00660382
     936.4  0.00655624
     936.6  0.00655891
     936.8  0.00663549
       937   0.0066599
     937.2   0.0066216
     937.4  0.00653632
     937.6  0.00671848
     937.8  0.00678279
       938  0.00677273
     938.2  0.00675358
     938.4  0.00662857
     938.6  0.00678214
     938.8   0.0067031
       939  0.00658569
     939.2  0.00661789
     939.4  0.00667391
     939.6  0.00678586
     939.8  0.00682615
       940  0.00681971
     940.2  0.00662085
     940.4   0.0066431
     940.6  0.00667728
     940.8  0.00670649
       941  0.00657764
     941.2  0.00674531
     941.4  0.00678294
     941.6  0.00670403
     941.8  0.00672931
       942  0.00659258
     942.2   0.0065403
     942.4  0.00672238
     942.6  0.00675116
     942.8   0.0067547
       943  0.00666472
     943.2  0.00677894
     943.4  0.00690344
     943.6  0.00680818
     943.8   0.0065732
       944  0.00654777
     944.2  0.00669667
     944.4  0.00675007
     944.6  0.00662762
     944.8  0.00663868
       945  0.00652047
     945.2  0.00658024
     945.4  0.00674396
     945.6  0.00688733
     945.8  0.00684824
       946  0.00671377
     946.2  0.00661168
     946.4  0.00654479
     946.6  0.00650154
     946.8  0.00654995
       947  0.00659538
     947.2  0.00677948
     947.4  0.00676879
     947.6  0.00682838
     947.8  0.00677812
       948  0.00673853
     948.2  0.00666482
     948.4  0.00646749
     948.6  0.00652101
     948.8   0.0067475
       949  0.00679417
     949.2  0.00670309
     949.4  0.00672211
     949.6  0.00671495
     949.8   0.0067952
       950  0.00684548
     950.2  0.00664359
     950.4  0.00670902
     950.6  0.00675093
     950.8  0.00669363
       951   0.0065636
     951.2  0.00654641
     951.4   0.0065834
     951.6  0.00655361
     951.8  0.00669099
       952  0.00665696
     952.2  0.00658221
     952.4  0.00680411
     952.6  0.00681149
     952.8   0.0067112
       953  0.00662704
     953.2   0.0065446
     953.4  0.00668389
     953.6  0.00680897
     953.8  0.00676361
       954  0.00672156
     954.2  0.00673391
     954.4  0.00673188
     954.6  0.00669895
     954.8  0.00665061
       955   0.0064918
     955.2   0.0065539
     955.4  0.00659281
     955.6  0.00674069
     955.8  0.00671711
       956  0.00662612
     956.2  0.00657214
     956.4  0.00664583
     956.6  0.00674311
     956.8  0.00673048
       957  0.00666841
     957.2  0.00661266
     957.4  0.00645489
     957.6  0.00661539
     957.8  0.00671802
       958  0.00673652
     958.2  0.00684399
     958.4  0.00672855
     958.6  0.00677531
     958.8   0.0066826
       959  0.00667266
     959.2  0.00657343
     959.4  0.00655364
     959.6  0.00670623
     959.8  0.00675148
       960  0.00672315
     960.2  0.00644827
     960.4  0.00657788
     960.6  0.00668432
     960.8  0.00656147
       961  0.00649356
     961.2  0.00670746
     961.4  0.00675179
     961.6  0.00665412
     961.8  0.00663444
       962  0.00660767
     962.2  0.00645179
     962.4  0.00659455
     962.6  0.00654824
     962.8  0.00655593
       963  0.00660367
     963.2  0.00671887
     963.4  0.00681795
     963.6  0.00688946
     963.8  0.00663707
       964  0.00661033
     964.2  0.00658146
     964.4  0.00643912
     964.6  0.00646417
     964.8  0.00658521
       965  0.00645711
     965.2  0.00664766
     965.4  0.00666469
     965.6  0.00663277
     965.8  0.00661491
       966  0.00657177
     966.2  0.00654567
     966.4  0.00649193
     966.6  0.00658903
     966.8  0.00667239
       967  0.00667717
     967.2  0.00662784
     967.4  0.00658476
     967.6  0.00648936
     967.8   0.0066219
       968  0.00663689
     968.2  0.00669287
     968.4  0.00650358
     968.6  0.00653372
     968.8  0.00647586
       969  0.00654217
     969.2  0.00647939
     969.4  0.00660297
     969.6  0.00674856
     969.8  0.00677998
       970  0.00681809
     970.2   0.0064866
     970.4    0.006417
     970.6  0.00637804
     970.8  0.00649195
       971  0.00647237
     971.2  0.00675503
     971.4  0.00700349
     971.6  0.00670587
     971.8  0.00658162
       972  0.00677077
     972.2  0.00640352
     972.4  0.00663105
     972.6  0.00649108
     972.8  0.00652362
       973  0.00645548
     973.2  0.00655399
     973.4  0.00670941
     973.6  0.00691854
     973.8  0.00679384
       974  0.00673211
     974.2  0.00659039
     974.4  0.00648373
     974.6  0.00647463
     974.8  0.00672046
       975  0.00640588
     975.2  0.00637867
     975.4  0.00636403
     975.6  0.00655942
     975.8  0.00674884
       976  0.00671377
     976.2  0.00662716
     976.4  0.00645229
     976.6    0.006403
     976.8  0.00659549
       977  0.00652109
     977.2  0.00659563
     977.4  0.00658737
     977.6   0.0064483
     977.8  0.00672578
       978  0.00685023
     978.2  0.00669415
     978.4  0.00650198
     978.6  0.00669643
     978.8    0.006608
       979  0.00661934
     979.2  0.00661607
     979.4  0.00664472
     979.6   0.0065603
     979.8  0.00650862
       980  0.00670968
     980.2   0.0067368
     980.4  0.00671503
     980.6  0.00651372
     980.8  0.00646582
       981   0.0063332
     981.2  0.00669318
     981.4  0.00665713
     981.6  0.00663805
     981.8  0.00675158
       982  0.00677932
     982.2  0.00654741
     982.4  0.00675608
     982.6  0.00672715
     982.8  0.00672009
       983  0.00666724
     983.2  0.00651783
     983.4  0.00658875
     983.6  0.00681206
     983.8  0.00671785
       984  0.00636484
     984.2  0.00655632
     984.4  0.00670252
     984.6  0.00665967
     984.8  0.00673119
       985  0.00656533
     985.2  0.00640768
     985.4  0.00645233
     985.6  0.00657225
     985.8  0.00643696
       986  0.00650569
     986.2   0.0066179
     986.4  0.00668859
     986.6  0.00679631
     986.8  0.00667702
       987  0.00674864
     987.2   0.0067713
     987.4  0.00655785
     987.6  0.00650121
     987.8  0.00638086
       988   0.0065262
     988.2  0.00673211
     988.4  0.00657445
     988.6  0.00653136
     988.8  0.00670445
       989  0.00675452
     989.2  0.00646973
     989.4  0.00654326
     989.6  0.00666401
     989.8  0.00672816
       990  0.00673428
     990.2  0.00709529
     990.4  0.00703234
     990.6  0.00664188
     990.8  0.00670291
       991  0.00639945
     991.2  0.00657052
     991.4  0.00647485
     991.6   0.0063702
     991.8  0.00682531
       992  0.00711174
     992.2   0.0067296
     992.4  0.00696172
     992.6  0.00650305
     992.8  0.00688922
       993  0.00676764
     993.2  0.00674765
     993.4   0.0069641
     993.6  0.00686306
     993.8  0.00661783
       994  0.00661223
     994.2  0.00660318
     994.4  0.00677805
     994.6  0.00706987
     994.8  0.00702518
       995  0.00718233
     995.2  0.00692475
     995.4  0.00689113
     995.6  0.00679045
     995.8  0.00654099
       996  0.00650885
     996.2  0.00650738
     996.4  0.00648988
     996.6  0.00674468
     996.8  0.00700817
       997  0.00692791
     997.2  0.00662721
     997.4  0.00666155
     997.6  0.00640898
     997.8  0.00637581
       998   0.0068348
     998.2  0.00674409
     998.4  0.00656896
     998.6  0.00665341
     998.8  0.00670131
       999  0.00655383
     999.2  0.00656889
     999.4  0.00679472
     999.6  0.00691109
     999.8  0.00688611
      1000  0.00679843
