# Supplementary material for: Data for exploring the effect of parameters on decomposition of gas hydrate structure I
Source: Data Brief. 2018 Apr 11;18:1247–51. doi: 10.1016/j.dib.2018.04.015 (PMC5996948; doi:10.1016/j.dib.2018.04.015)
Supplement: Supplementary file 2 — Supplementary material [file mmc2.zip › data/data/temperature 310 K/cage occupancy 100/rdf.xvg]

# This file was created Wed Jan 25 22:50:13 2017
# Created by:
# GROMACS:      gmx rdf, VERSION 5.0.2
# Executable:   /usr/bin/gmx
# Library dir:  /usr/share/gromacs/top
# Command line:
#   g_rdf -f run.xtc -n ind.ndx -s run.tpr -o rdf10.xvg -b 9000 -e 10000
# g_rdf is part of G R O M A C S:
#
# Gyas ROwers Mature At Cryogenic Speed
#
@    title "Radial distribution"
@    xaxis  label "r"
@    yaxis  label ""
@TYPE xy
@ subtitle "OW* - OW*"
         0          0
     0.002          0
     0.004          0
     0.006          0
     0.008          0
      0.01          0
     0.012          0
     0.014          0
     0.016          0
     0.018          0
      0.02          0
     0.022          0
     0.024          0
     0.026          0
     0.028          0
      0.03          0
     0.032          0
     0.034          0
     0.036          0
     0.038          0
      0.04          0
     0.042          0
     0.044          0
     0.046          0
     0.048          0
      0.05          0
     0.052          0
     0.054          0
     0.056          0
     0.058          0
      0.06          0
     0.062          0
     0.064          0
     0.066          0
     0.068          0
      0.07          0
     0.072          0
     0.074          0
     0.076          0
     0.078          0
      0.08          0
     0.082          0
     0.084          0
     0.086          0
     0.088          0
      0.09          0
     0.092          0
     0.094          0
     0.096          0
     0.098          0
       0.1          0
     0.102          0
     0.104          0
     0.106          0
     0.108          0
      0.11          0
     0.112          0
     0.114          0
     0.116          0
     0.118          0
      0.12          0
     0.122          0
     0.124          0
     0.126          0
     0.128          0
      0.13          0
     0.132          0
     0.134          0
     0.136          0
     0.138          0
      0.14          0
     0.142          0
     0.144          0
     0.146          0
     0.148          0
      0.15          0
     0.152          0
     0.154          0
     0.156          0
     0.158          0
      0.16          0
     0.162          0
     0.164          0
     0.166          0
     0.168          0
      0.17          0
     0.172          0
     0.174          0
     0.176          0
     0.178          0
      0.18          0
     0.182          0
     0.184          0
     0.186          0
     0.188          0
      0.19          0
     0.192          0
     0.194          0
     0.196          0
     0.198          0
       0.2          0
     0.202          0
     0.204          0
     0.206          0
     0.208          0
      0.21          0
     0.212          0
     0.214          0
     0.216          0
     0.218          0
      0.22          0
     0.222          0
     0.224          0
     0.226          0
     0.228          0
      0.23          0
     0.232          0
     0.234 8.99053e-06
     0.236 1.76775e-05
     0.238 0.000252037
      0.24 0.000529891
     0.242 0.00239569
     0.244 0.00533334
     0.246  0.0142766
     0.248  0.0325527
      0.25  0.0990794
     0.252   0.115141
     0.254   0.310238
     0.256   0.407252
     0.258   0.649814
      0.26    1.13604
     0.262     1.4809
     0.264    2.09456
     0.266    1.78573
     0.268    2.75743
      0.27    4.30298
     0.272    3.29973
     0.274    4.48828
     0.276    3.67562
     0.278    4.70324
      0.28    4.53434
     0.282    3.56683
     0.284    5.27908
     0.286    3.18842
     0.288     3.3121
      0.29    3.50332
     0.292    3.18272
     0.294    2.52609
     0.296    2.08676
     0.298    1.88698
       0.3    1.75041
     0.302    1.50355
     0.304    1.17761
     0.306    1.04719
     0.308   0.869891
      0.31   0.718105
     0.312   0.675519
     0.314   0.594691
     0.316   0.410772
     0.318    0.35145
      0.32   0.377267
     0.322   0.277775
     0.324   0.233823
     0.326   0.197459
     0.328   0.162378
      0.33   0.132583
     0.332   0.136879
     0.334   0.121169
     0.336  0.0915753
     0.338  0.0729916
      0.34  0.0845746
     0.342  0.0800527
     0.344  0.0693983
     0.346  0.0496133
     0.348  0.0664302
      0.35  0.0653676
     0.352  0.0736535
     0.354   0.064551
     0.356  0.0692578
     0.358  0.0635735
      0.36  0.0902104
     0.362   0.109215
     0.364   0.102306
     0.366  0.0900225
     0.368   0.114882
      0.37   0.134809
     0.372   0.185423
     0.374   0.165309
     0.376   0.171238
     0.378   0.172186
      0.38   0.258603
     0.382   0.284318
     0.384   0.278444
     0.386    0.27981
     0.388   0.282935
      0.39   0.390299
     0.392   0.458263
     0.394   0.475217
     0.396   0.453689
     0.398   0.491071
       0.4   0.605158
     0.402   0.696752
     0.404   0.700825
     0.406   0.675882
     0.408   0.691282
      0.41   0.980167
     0.412   0.977461
     0.414    1.08282
     0.416   0.832425
     0.418    1.14557
      0.42    1.19569
     0.422    1.43506
     0.424    1.26399
     0.426    1.27248
     0.428    1.27924
      0.43    1.69316
     0.432    1.61803
     0.434    1.80387
     0.436    1.46757
     0.438    1.65444
      0.44    1.71265
     0.442    2.16196
     0.444    1.89779
     0.446    1.85924
     0.448    1.63368
      0.45    2.10341
     0.452    2.14018
     0.454    2.12608
     0.456    1.56541
     0.458    2.05816
      0.46    1.89551
     0.462    2.14822
     0.464    1.83319
     0.466      1.868
     0.468    1.61954
      0.47    1.96357
     0.472    1.84866
     0.474    1.67559
     0.476    1.64342
     0.478    1.54811
      0.48    1.52052
     0.482    1.49426
     0.484    1.44562
     0.486    1.30153
     0.488     1.2171
      0.49    1.22371
     0.492    1.36679
     0.494     1.0555
     0.496   0.931006
     0.498   0.967319
       0.5   0.920032
     0.502    0.90994
     0.504   0.743351
     0.506   0.733945
     0.508   0.645314
      0.51   0.690909
     0.512   0.603528
     0.514   0.579204
     0.516   0.504016
     0.518   0.433374
      0.52   0.527186
     0.522   0.398161
     0.524   0.446029
     0.526   0.317893
     0.528   0.365913
      0.53   0.330931
     0.532   0.313116
     0.534   0.318069
     0.536    0.24181
     0.538   0.294935
      0.54   0.250656
     0.542    0.28001
     0.544   0.242764
     0.546   0.240991
     0.548   0.245013
      0.55   0.254492
     0.552   0.261553
     0.554   0.251944
     0.556   0.265426
     0.558   0.232204
      0.56   0.322475
     0.562   0.270693
     0.564   0.326372
     0.566   0.328136
     0.568    0.34268
      0.57   0.357987
     0.572    0.37613
     0.574   0.451874
     0.576   0.391655
     0.578   0.447242
      0.58   0.514572
     0.582   0.559309
     0.584   0.532929
     0.586    0.53435
     0.588   0.657966
      0.59   0.659089
     0.592   0.723419
     0.594   0.752576
     0.596   0.791826
     0.598   0.791808
       0.6   0.857021
     0.602   0.972356
     0.604   0.977492
     0.606   0.933297
     0.608    1.04353
      0.61    1.15424
     0.612    1.10148
     0.614    1.18601
     0.616    1.27521
     0.618    1.22372
      0.62    1.26512
     0.622    1.45104
     0.624    1.46106
     0.626    1.36868
     0.628    1.38448
      0.63    1.57699
     0.632    1.49093
     0.634    1.51036
     0.636    1.53233
     0.638    1.68565
      0.64    1.56685
     0.642     1.7274
     0.644    1.61115
     0.646    1.78259
     0.648    1.57402
      0.65    1.70812
     0.652    1.64501
     0.654    1.77472
     0.656    1.54495
     0.658    1.72978
      0.66    1.67553
     0.662    1.65647
     0.664    1.65065
     0.666    1.53671
     0.668    1.70691
      0.67     1.5736
     0.672    1.57058
     0.674    1.57589
     0.676    1.42334
     0.678    1.46164
      0.68    1.50179
     0.682    1.43397
     0.684    1.41622
     0.686    1.33011
     0.688    1.40716
      0.69    1.33095
     0.692    1.26417
     0.694    1.33895
     0.696    1.20148
     0.698    1.20887
       0.7    1.23287
     0.702    1.14487
     0.704    1.13036
     0.706    1.09192
     0.708    1.04538
      0.71    1.09039
     0.712    1.12869
     0.714    0.97264
     0.716   0.979234
     0.718   0.966773
      0.72    1.04722
     0.722    1.01533
     0.724   0.938651
     0.726   0.885586
     0.728   0.903461
      0.73   0.965025
     0.732    0.95439
     0.734   0.901725
     0.736    0.86652
     0.738   0.837043
      0.74   0.966691
     0.742   0.846084
     0.744   0.966989
     0.746   0.790262
     0.748   0.870031
      0.75   0.837067
     0.752     1.0343
     0.754   0.793958
     0.756    0.84139
     0.758   0.749315
      0.76   0.979073
     0.762   0.930335
     0.764   0.868979
     0.766   0.799543
     0.768   0.819854
      0.77   0.950498
     0.772   0.916981
     0.774   0.894572
     0.776   0.822415
     0.778   0.820497
      0.78   0.925793
     0.782   0.928837
     0.784   0.913641
     0.786   0.797473
     0.788   0.910527
      0.79   0.873438
     0.792   0.964143
     0.794   0.902725
     0.796   0.843753
     0.798   0.879699
       0.8   0.929711
     0.802   0.943052
     0.804   0.897779
     0.806   0.923318
     0.808   0.861303
      0.81   0.978037
     0.812   0.920446
     0.814   0.949747
     0.816   0.926978
     0.818    0.91094
      0.82   0.969544
     0.822   0.965873
     0.824   0.965075
     0.826   0.930067
     0.828   0.981019
      0.83     1.0055
     0.832    1.00839
     0.834   0.994811
     0.836   0.954421
     0.838    1.04327
      0.84   0.990834
     0.842    1.11248
     0.844     1.0268
     0.846    1.07304
     0.848    1.00689
      0.85    1.10125
     0.852    1.07398
     0.854    1.16088
     0.856    1.01223
     0.858    1.13541
      0.86    1.13651
     0.862    1.09005
     0.864    1.17998
     0.866    1.05399
     0.868    1.17894
      0.87    1.14557
     0.872    1.12465
     0.874    1.15713
     0.876    1.14871
     0.878     1.1034
      0.88    1.11882
     0.882    1.16551
     0.884    1.10025
     0.886    1.14149
     0.888    1.08402
      0.89    1.09006
     0.892    1.08533
     0.894    1.05992
     0.896    1.05937
     0.898    1.01389
       0.9    1.04889
     0.902    1.03059
     0.904   0.971252
     0.906   0.925175
     0.908   0.942835
      0.91   0.966706
     0.912   0.910984
     0.914   0.896627
     0.916   0.820954
     0.918   0.861742
      0.92   0.844448
     0.922   0.838489
     0.924   0.830717
     0.926   0.735956
     0.928   0.784508
      0.93   0.754929
     0.932   0.728529
     0.934   0.764648
     0.936   0.704067
     0.938    0.67287
      0.94   0.730017
     0.942   0.676222
     0.944    0.68735
     0.946   0.662505
     0.948   0.681024
      0.95   0.668261
     0.952   0.682432
     0.954   0.642709
     0.956   0.650645
     0.958   0.660547
      0.96   0.708965
     0.962   0.663365
     0.964   0.654817
     0.966    0.70503
     0.968   0.688432
      0.97    0.69282
     0.972   0.719149
     0.974   0.708063
     0.976   0.738713
     0.978   0.710188
      0.98   0.751313
     0.982   0.782793
     0.984   0.795011
     0.986   0.752006
     0.988   0.814523
      0.99   0.803237
     0.992   0.801562
     0.994   0.884155
     0.996   0.811889
     0.998   0.885905
         1   0.905199
     1.002   0.882076
     1.004   0.943721
     1.006   0.920081
     1.008   0.913535
      1.01     1.0084
     1.012   0.988342
     1.014   0.967694
     1.016    1.01706
     1.018    1.01633
      1.02    1.03043
     1.022    1.07444
     1.024    1.10431
     1.026    1.06276
     1.028    1.09524
      1.03    1.15053
     1.032    1.09965
     1.034    1.20932
     1.036    1.07243
     1.038    1.21299
      1.04    1.20695
     1.042    1.19813
     1.044    1.14988
     1.046    1.30337
     1.048    1.21174
      1.05    1.21705
     1.052    1.23585
     1.054    1.30084
     1.056    1.24263
     1.058    1.26531
      1.06    1.22861
     1.062    1.31485
     1.064    1.28976
     1.066    1.22236
     1.068    1.29862
      1.07    1.33236
     1.072    1.19471
     1.074    1.29257
     1.076     1.2318
     1.078      1.241
      1.08    1.27435
     1.082    1.21491
     1.084    1.23414
     1.086    1.21401
     1.088    1.21491
      1.09    1.19073
     1.092    1.20566
     1.094    1.16536
     1.096    1.14014
     1.098    1.18569
       1.1    1.09115
     1.102    1.10369
     1.104    1.14988
     1.106    1.06993
     1.108    1.03452
      1.11    1.10891
     1.112    1.04586
     1.114     1.0347
     1.116     1.0207
     1.118    1.03468
      1.12    1.03382
     1.122   0.984308
     1.124    0.98258
     1.126   0.994521
     1.128   0.961799
      1.13   0.965056
     1.132   0.996057
     1.134   0.946689
     1.136   0.926279
     1.138    0.94988
      1.14    0.97584
     1.142    0.95494
     1.144   0.943939
     1.146    0.88975
     1.148   0.932114
      1.15   0.956902
     1.152    1.00642
     1.154   0.895106
     1.156   0.903271
     1.158   0.912739
      1.16    1.00873
     1.162   0.962276
     1.164   0.926819
     1.166   0.895197
     1.168   0.930484
      1.17    1.01901
     1.172   0.984995
     1.174   0.949675
     1.176   0.893333
     1.178   0.891269
      1.18    1.06228
     1.182    1.02749
     1.184   0.927197
     1.186   0.877984
     1.188   0.939186
      1.19    1.08631
     1.192    1.03917
     1.194   0.918406
     1.196   0.928464
     1.198   0.930512
       1.2    1.09175
     1.202     1.0547
     1.204   0.926599
     1.206   0.906704
     1.208   0.952299
      1.21    1.12384
     1.212    1.05109
     1.214   0.945513
     1.216    0.92943
     1.218   0.959683
      1.22    1.09785
     1.222    1.08967
     1.224   0.947278
     1.226   0.924188
     1.228   0.956442
      1.23    1.11284
     1.232     1.0831
     1.234   0.964979
     1.236   0.936195
     1.238   0.985047
      1.24    1.09366
     1.242     1.0735
     1.244   0.979037
     1.246   0.982899
     1.248   0.952441
      1.25    1.11793
     1.252    1.04619
     1.254    1.02562
     1.256   0.958564
     1.258   0.991528
      1.26     1.1069
     1.262    1.06921
     1.264   0.995661
     1.266    1.00294
     1.268    1.01593
      1.27    1.08337
     1.272    1.06686
     1.274     1.0124
     1.276    1.03955
     1.278    1.02749
      1.28    1.06629
     1.282    1.03763
     1.284    1.04952
     1.286    1.02462
     1.288    1.07383
      1.29    1.06003
     1.292    1.03867
     1.294    1.07566
     1.296    1.03018
     1.298    1.04453
       1.3     1.0637
     1.302    1.02912
     1.304    1.06394
     1.306    1.02716
     1.308    1.03113
      1.31    1.03913
     1.312    1.04364
     1.314    1.02088
     1.316    1.03018
     1.318    1.03703
      1.32    1.03458
     1.322    1.00652
     1.324    1.02901
     1.326   0.992006
     1.328    1.01635
      1.33   0.981716
     1.332   0.992747
     1.334     1.0097
     1.336   0.970762
     1.338    0.96686
      1.34    1.00555
     1.342    0.96015
     1.344   0.977321
     1.346   0.926739
     1.348   0.984529
      1.35   0.926906
     1.352   0.970005
     1.354   0.921603
     1.356   0.961271
     1.358   0.905715
      1.36   0.957737
     1.362    0.88845
     1.364   0.954073
     1.366   0.928072
     1.368   0.915809
      1.37   0.916502
     1.372   0.922785
     1.374   0.942671
     1.376   0.883435
     1.378    0.92482
      1.38   0.922094
     1.382   0.936815
     1.384   0.932933
     1.386   0.903659
     1.388   0.939439
      1.39   0.922697
     1.392   0.933041
     1.394   0.946254
     1.396   0.949524
     1.398   0.950397
       1.4   0.944336
     1.402   0.955514
     1.404   0.972459
     1.406   0.962055
     1.408   0.963312
      1.41   0.994124
     1.412   0.980168
     1.414   0.987976
     1.416    1.00115
     1.418    1.00465
      1.42    1.00059
     1.422    1.02209
     1.424    1.03626
     1.426    1.00404
     1.428     1.0233
      1.43    1.04721
     1.432    1.05058
     1.434    1.02145
     1.436    1.06578
     1.438    1.05299
      1.44     1.0382
     1.442    1.08194
     1.444    1.04334
     1.446    1.08242
     1.448    1.06145
      1.45    1.09186
     1.452    1.05746
     1.454    1.06632
     1.456    1.06799
     1.458    1.07711
      1.46    1.07116
     1.462    1.08327
     1.464    1.06525
     1.466    1.04589
     1.468    1.09154
      1.47    1.06272
     1.472      1.055
     1.474    1.06965
     1.476    1.04625
     1.478    1.06179
      1.48    1.06105
     1.482    1.03209
     1.484    1.04693
     1.486    1.02538
     1.488    1.02864
      1.49    1.03909
     1.492     1.0059
     1.494    1.02902
     1.496   0.997151
     1.498     0.9909
       1.5   0.994437
     1.502    1.00184
     1.504   0.972179
     1.506    0.95934
     1.508   0.972897
      1.51   0.951663
     1.512   0.965357
     1.514   0.936223
     1.516   0.930941
     1.518   0.923555
      1.52   0.945196
     1.522   0.919106
     1.524   0.922456
     1.526   0.907199
     1.528   0.906892
      1.53   0.897759
     1.532   0.896791
     1.534   0.903265
     1.536   0.877039
     1.538   0.898773
      1.54   0.886149
     1.542   0.877385
     1.544   0.907928
     1.546   0.870173
     1.548   0.902882
      1.55   0.874715
     1.552   0.885012
     1.554   0.888692
     1.556   0.881464
     1.558   0.885091
      1.56   0.913153
     1.562    0.90144
     1.564   0.894551
     1.566   0.894525
     1.568   0.920947
      1.57   0.911588
     1.572   0.922783
     1.574   0.927118
     1.576   0.923942
     1.578   0.933234
      1.58   0.942299
     1.582   0.935023
     1.584   0.959858
     1.586   0.944856
     1.588   0.952868
      1.59   0.963859
     1.592   0.975179
     1.594   0.965492
     1.596   0.977221
     1.598   0.976051
       1.6   0.997416
     1.602   0.989658
     1.604   0.986896
     1.606    1.00229
     1.608   0.976685
      1.61    1.03072
     1.612   0.996845
     1.614    1.02671
     1.616   0.978248
     1.618    1.01207
      1.62    1.03988
     1.622    1.01253
     1.624    1.01294
     1.626     1.0157
     1.628     1.0201
      1.63    1.02751
     1.632    1.02055
     1.634    1.04865
     1.636   0.985061
     1.638    1.04035
      1.64    1.02442
     1.642    1.06233
     1.644      1.003
     1.646    1.02614
     1.648    1.05643
      1.65    1.05322
     1.652    1.01536
     1.654    1.06341
     1.656    1.02657
     1.658    1.02856
      1.66    1.05989
     1.662    1.08789
     1.664     1.0303
     1.666     1.0203
     1.668    1.07196
      1.67    1.11911
     1.672    1.03325
     1.674    1.04466
     1.676    1.11691
     1.678    1.06074
      1.68    1.04596
     1.682    1.07067
     1.684    1.14577
     1.686    1.03469
     1.688    1.05486
      1.69    1.17142
     1.692     1.0781
     1.694    1.02728
     1.696    1.08207
     1.698    1.18031
       1.7    1.05912
     1.702    1.04906
     1.704    1.18144
     1.706    1.05321
     1.708     1.0504
      1.71    1.08368
     1.712    1.16372
     1.714    1.05069
     1.716    1.04104
     1.718    1.14884
      1.72     1.0903
     1.722    1.02202
     1.724    1.06121
     1.726    1.15175
     1.728     1.0339
      1.73    1.02089
     1.732    1.10462
     1.734    1.07568
     1.736   0.996647
     1.738    1.01422
      1.74    1.12769
     1.742    1.00651
     1.744    1.01144
     1.746    1.03451
     1.748    1.05264
      1.75   0.973016
     1.752   0.990936
     1.754    1.05043
     1.756   0.991673
     1.758   0.956139
      1.76    1.00499
     1.762    1.00164
     1.764   0.958707
     1.766   0.964526
     1.768     1.0091
      1.77   0.943511
     1.772   0.959599
     1.774   0.964205
     1.776   0.977739
     1.778    0.93207
      1.78   0.942299
     1.782   0.977656
     1.784    0.94948
     1.786   0.924977
     1.788   0.938316
      1.79   0.971283
     1.792   0.937752
     1.794   0.945358
