# Supplementary material for: Data for exploring the effect of parameters on decomposition of gas hydrate structure I
Source: Data Brief. 2018 Apr 11;18:1247–51. doi: 10.1016/j.dib.2018.04.015 (PMC5996948; doi:10.1016/j.dib.2018.04.015)
Supplement: Supplementary file 2 — Supplementary material [file mmc2.zip › data/data/temperature 310 K/cage occupancy 75/energy.xvg]

# This file was created Mon Jan 23 21:44:23 2017
# Created by:
# GROMACS:      gmx energy, VERSION 5.0.2
# Executable:   /usr/bin/gmx
# Library dir:  /usr/share/gromacs/top
# Command line:
#   g_energy -f run.edr -s run.tpr -o energy.xvg
# g_energy is part of G R O M A C S:
#
# Great Red Owns Many ACres of Sand 
#
@    title "Gromacs Energies"
@    xaxis  label "Time (ps)"
@    yaxis  label "(kJ/mol), (K), (bar), (nm^3), (kg/m^3), (bar nm)"
@TYPE xy
@ view 0.15, 0.15, 0.75, 0.85
@ legend on
@ legend box on
@ legend loctype view
@ legend 0.78, 0.8
@ legend length 2
@ s0 legend "LJ (SR)"
@ s1 legend "Coulomb (SR)"
@ s2 legend "Potential"
@ s3 legend "Kinetic En."
@ s4 legend "Total Energy"
@ s5 legend "Temperature"
@ s6 legend "Pressure"
@ s7 legend "Volume"
@ s8 legend "Density"
@ s9 legend "Enthalpy"
@ s10 legend "#Surf*SurfTen"
    0.000000  9033.907227  -71206.320312  -64663.148438   28.584576  -64634.562500    0.866519  -5010.723633   50.982269  813.429565  -59660.804688  -1008.253723
    1.000000  10530.466797  -63030.457031  -54930.039062  8876.738281  -46053.300781  269.091370  2294.382324   49.699574  834.423401  -41204.679688  214.329330
    2.000000  9746.271484  -64628.210938  -57297.546875  10302.937500  -46994.609375  312.325470  1706.709595   47.698811  869.423889  -42341.179688  3720.511475
    3.000000  9790.055664  -64916.078125  -57545.617188  10236.705078  -47308.914062  310.317688  1757.896362   47.618950  870.882019  -42663.273438  -422.197174
    4.000000  9823.955078  -65073.804688  -57674.585938  10286.964844  -47387.621094  311.841278  1670.575195   47.543476  872.264526  -42749.343750  1101.223877
    5.000000  9703.128906  -64864.226562  -57583.976562  10391.791016  -47192.187500  315.019012  1719.338257   47.520584  872.684692  -42556.144531  2005.682007
    6.000000  9400.523438  -64375.441406  -57395.101562  10160.121094  -47234.980469  307.996094  1358.561890   47.579483  871.604370  -42593.191406  -503.963989
    7.000000  9891.079102  -65211.765625  -57744.164062  10331.447266  -47412.718750  313.189728  1800.402710   47.514336  872.799438  -42777.285156  1603.437256
    8.000000  9657.747070  -64780.226562  -57542.757812  10087.978516  -47454.781250  305.809174  1667.462280   47.453419  873.919922  -42825.289062  1084.293823
    9.000000  9485.029297  -64669.152344  -57601.554688  10229.659180  -47371.894531  310.104095  1391.808716   47.447906  874.021423  -42742.941406   95.934959
   10.000000  9696.355469  -64881.183594  -57604.554688  10063.389648  -47541.164062  305.063782  1654.273071   47.494690  873.160461  -42907.648438  -95.008514
   11.000000  9519.792969  -64728.253906  -57624.500000  10313.175781  -47311.324219  312.635834  1521.230835   47.286701  877.001038  -42698.097656  2687.441895
   12.000000  9678.293945  -64784.578125  -57517.554688  10222.769531  -47294.785156  309.895233  1679.932251   47.504139  872.986816  -42660.347656  2317.209717
   13.000000  9590.614258  -64739.785156  -57574.312500  10264.357422  -47309.953125  311.155945  1484.775513   47.523624  872.628845  -42673.613281  4300.647949
   14.000000  9541.716797  -64649.304688  -57523.195312  10196.081055  -47327.113281  309.086212  1453.819336   47.662468  870.086853  -42677.226562  321.293365
   15.000000  9718.609375  -64923.535156  -57621.281250  10263.548828  -47357.734375  311.131439  1618.094727   47.512203  872.838623  -42722.507812  1704.461426
   16.000000  9787.517578  -64709.488281  -57333.406250  10050.980469  -47282.425781  304.687592  1766.356934   47.562420  871.917114  -42642.300781  730.267456
   17.000000  9665.528320  -64742.750000  -57501.812500  10109.330078  -47392.484375  306.456421  1635.272827   47.493816  873.176575  -42759.054688  277.507294
   18.000000  9728.796875  -65057.179688  -57748.914062  10280.898438  -47468.015625  311.657379  1573.947388   47.601204  871.206665  -42824.109375  2912.004150
   19.000000  9379.705078  -64577.679688  -57620.421875  10357.859375  -47262.562500  313.990387  1293.687378   47.465389  873.699524  -42631.906250  3575.320068
   20.000000  9630.029297  -64626.781250  -57421.835938  10243.894531  -47177.941406  310.535645  1639.730347   47.308270  876.601196  -42562.609375  180.076462
   21.000000  9727.359375  -64781.027344  -57475.453125  10216.205078  -47259.250000  309.696259  1728.803589   47.415169  874.624878  -42633.492188  -857.543457
   22.000000  9430.425781  -64545.027344  -57542.945312  10342.514648  -47200.429688  313.525238  1495.355835   47.368458  875.487366  -42579.226562  590.510315
   23.000000  9550.242188  -64878.414062  -57747.929688  10505.038086  -47242.890625  318.451996  1416.808228   47.513462  872.815491  -42607.542969  1330.866089
   24.000000  9735.488281  -64764.925781  -57449.859375  10234.099609  -47215.757812  310.238708  1817.476562   47.309181  876.584351  -42600.339844  4320.468750
   25.000000  9726.787109  -64857.914062  -57555.523438  10205.192383  -47350.332031  309.362396  1701.277466   47.328926  876.218628  -42732.988281  329.896942
   26.000000  9573.654297  -64768.429688  -57621.109375  10309.267578  -47311.843750  312.517365  1540.312866   47.449039  874.000549  -42682.781250  395.755402
   27.000000  9642.382812  -64501.453125  -57276.132812  10127.008789  -47149.125000  306.992340  1831.690796   47.260536  877.486572  -42538.453125  1426.192017
   28.000000  9534.866211  -64412.960938  -57302.273438  10029.825195  -47272.449219  304.046295  1686.280640   47.261646  877.466003  -42661.667969  714.225281
   29.000000  9600.703125  -64627.843750  -57435.031250  10122.501953  -47312.531250  306.855713  1630.782104   47.342049  875.975769  -42693.906250  -2582.099609
   30.000000  9719.944336  -64883.671875  -57575.851562  10332.319336  -47243.531250  313.216156  1726.660767   47.431110  874.330933  -42616.218750  193.456573
   31.000000  9716.859375  -64971.410156  -57676.054688  10229.624023  -47446.429688  310.103027  1689.585327   47.331116  876.178101  -42828.871094  508.230194
   32.000000  9147.597656  -64125.843750  -57404.609375  10152.531250  -47252.078125  307.766022  1142.473511   47.380753  875.260193  -42629.675781  233.626297
   33.000000  9777.107422  -64690.707031  -57324.062500  10009.701172  -47314.359375  303.436249  1907.199585   47.230072  878.052551  -42706.656250  2696.913330
   34.000000  9541.567383  -64364.000000  -57237.742188  10133.160156  -47104.582031  307.178802  1617.455078   47.424252  874.457397  -42477.937500  1176.952881
   35.000000  9512.352539  -64482.285156  -57380.750000  10202.666016  -47178.085938  309.285828  1597.615723   47.450165  873.979797  -42548.914062  1831.658691
   36.000000  9316.120117  -64283.460938  -57380.414062  10112.689453  -47267.726562  306.558258  1398.685913   47.309750  876.573792  -42652.253906  303.401917
   37.000000  9708.993164  -64795.894531  -57504.859375  10291.096680  -47213.761719  311.966522  1663.900879   47.449375  873.994385  -42584.664062  914.957031
   38.000000  9560.703125  -64826.351562  -57686.015625  10335.105469  -47350.910156  313.300629  1441.467407   47.450325  873.976868  -42721.722656  1200.563599
   39.000000  9851.529297  -64786.562500  -57339.632812  10006.919922  -47332.710938  303.351929  1921.407227   47.348812  875.850647  -42713.425781  2724.506592
   40.000000  9674.115234  -64814.230469  -57559.757812  10338.469727  -47221.289062  313.402618  1646.962524   47.349991  875.828796  -42601.890625  -693.050476
   41.000000  9540.160156  -64368.703125  -57240.960938  10113.521484  -47127.437500  306.583466  1721.330078   47.327770  876.240051  -42510.207031  2292.107422
   42.000000  9414.452148  -64359.781250  -57371.000000  10253.378906  -47117.621094  310.823151  1481.002441   47.404369  874.824158  -42492.914062  -904.448547
   43.000000  9553.205078  -64728.687500  -57590.078125  10247.646484  -47342.429688  310.649384  1566.582520   47.452324  873.940063  -42713.046875  1222.364502
   44.000000  9701.283203  -65016.402344  -57729.171875  10342.890625  -47386.281250  313.536621  1623.839966   47.480274  873.425598  -42754.171875  3427.303223
   45.000000  9448.272461  -64782.691406  -57764.109375  10416.664062  -47347.445312  315.773010  1357.580933   47.459698  873.804260  -42717.343750   95.945114
   46.000000  9795.542969  -64688.992188  -57314.234375  10089.758789  -47224.476562  305.863129  1913.690552   47.257835  877.536743  -42614.066406  591.929016
   47.000000  9316.374023  -64435.992188  -57527.289062  10459.058594  -47068.230469  317.058167  1341.286011   47.299507  876.763611  -42453.753906  -261.915466
   48.000000  9205.411133  -64136.816406  -57350.140625  10266.113281  -47084.027344  311.209167  1286.629761   47.287849  876.979736  -42470.691406  2091.858643
   49.000000  9537.943359  -64341.125000  -57209.242188  10049.185547  -47160.054688  304.633179  1786.716309   47.166851  879.229492  -42558.523438  698.403259
   50.000000  9292.863281  -64214.332031  -57330.757812  10295.398438  -47035.359375  312.096924  1464.638062   47.198765  878.635010  -42430.710938  1749.556274
   51.000000  9215.282227  -63937.390625  -57119.585938  10207.373047  -46912.210938  309.428528  1439.388062   47.193222  878.738220  -42308.105469  633.760437
   52.000000  9205.656250  -63742.164062  -56951.078125  10156.107422  -46794.968750  307.874420  1563.103516   47.133102  879.859070  -42196.726562  2537.186035
   53.000000  9395.064453  -64186.343750  -57206.601562  10312.874023  -46893.726562  312.626678  1741.029907   47.080383  880.844299  -42300.628906  283.175690
   54.000000  9231.080078  -64004.699219  -57202.726562  10402.658203  -46800.070312  315.348419  1496.042603   47.053699  881.343811  -42209.578125  3364.300537
   55.000000  9204.452148  -63905.046875  -57106.265625  10309.493164  -46796.773438  312.524200  1387.947876   47.238979  877.887024  -42188.203125  909.614380
   56.000000  9315.818359  -63866.558594  -56962.468750  10068.341797  -46894.125000  305.213898  1594.053101   47.163395  879.293945  -42292.929688  2290.059570
   57.000000  9183.224609  -64031.546875  -57260.007812  10198.887695  -47061.121094  309.171295  1357.832764   47.104515  880.393005  -42465.667969  907.230408
   58.000000  9511.416992  -64183.054688  -57073.023438  10256.412109  -46816.609375  310.915100  1769.100220   47.267269  877.361572  -42205.281250  696.982117
   59.000000  9372.439453  -64060.144531  -57106.007812  10144.677734  -46961.328125  307.527954  1498.863892   47.420746  874.522034  -42335.023438  1430.657837
   60.000000  9410.527344  -63868.804688  -56876.132812  9962.002930  -46914.128906  301.990295  1731.415649   47.339611  876.020874  -42295.742188  2797.554932
   61.000000  9203.005859  -63450.109375  -56635.484375  9911.771484  -46723.710938  300.467590  1594.000854   47.321739  876.351685  -42107.066406  2252.613281
   62.000000  9205.435547  -63899.628906  -57113.195312  10331.433594  -46781.761719  313.189301  1487.438110   47.269745  877.315613  -42170.191406  892.016174
   63.000000  9239.664062  -63712.992188  -56878.023438  10310.870117  -46567.152344  312.565948  1658.198364   47.050652  881.400879  -41976.957031  -194.677322
   64.000000  9189.038086  -63440.253906  -56665.570312  10066.641602  -46598.929688  305.162354  1744.078979   46.934101  883.589661  -42020.101562  1496.953735
   65.000000  9177.274414  -63611.195312  -56846.531250  10340.220703  -46506.312500  313.455688  1617.778809   47.005455  882.248352  -41920.523438  491.598206
   66.000000  9415.456055  -64030.269531  -57029.078125  10358.107422  -46670.968750  313.997894  1764.378418   47.297756  876.796082  -42056.664062  3022.791504
   67.000000  9310.833984  -63703.019531  -56799.546875  10104.829102  -46694.718750  306.319977  1699.952148   47.060577  881.215027  -42103.554688  -190.501541
   68.000000  9391.504883  -63919.898438  -56928.546875  10175.498047  -46753.046875  308.462250  1738.790039   47.178429  879.013733  -42150.382812  -699.116760
   69.000000  9237.111328  -63652.324219  -56825.476562  10213.116211  -46612.359375  309.602600  1666.506836   47.061268  881.202087  -42021.125000  2429.636719
   70.000000  9104.645508  -63194.558594  -56500.867188  10037.255859  -46463.609375  304.271545  1741.583374   46.832047  885.515137  -41894.738281  615.026855
   71.000000  9006.331055  -63188.460938  -56568.054688  10319.105469  -46248.949219  312.815582  1617.863159   46.826302  885.623779  -41680.640625  1577.769775
   72.000000  8786.414062  -62566.281250  -56174.750000  10352.151367  -45822.597656  313.817352  1658.253784   46.734573  887.362061  -41263.238281  -660.735840
   73.000000  8835.039062  -62523.558594  -56084.929688  10231.350586  -45853.578125  310.155365  1668.741699   46.799934  886.122742  -41287.839844  1188.626953
   74.000000  8577.594727  -62433.667969  -56248.710938  10281.996094  -45966.714844  311.690643  1413.223022   46.614693  889.644104  -41419.050781  3603.688965
   75.000000  8751.873047  -62155.093750  -55792.320312  9926.523438  -45865.796875  300.914764  1696.900879   46.733448  887.383423  -41306.546875  2169.378174
   76.000000  9027.531250  -62490.246094  -55854.101562  9955.141602  -45898.960938  301.782318  1953.078003   46.688671  888.234436  -41344.078125  1869.774414
   77.000000  8597.388672  -62133.820312  -55924.750000  10301.568359  -45623.179688  312.283966  1542.693848   46.819511  885.752258  -41055.531250  -250.295715
   78.000000  8840.744141  -62190.304688  -55732.250000  10099.623047  -45632.625000  306.162140  1837.970703   46.726322  887.518738  -41074.070312  2716.390869
   79.000000  8406.291992  -61787.453125  -55776.617188  10256.395508  -45520.222656  310.914581  1396.884399   46.705570  887.913086  -40963.691406  757.795715
   80.000000  8776.710938  -62288.296875  -55900.367188  10229.132812  -45671.234375  310.088135  1810.266602   46.580685  890.293640  -41126.886719  574.970886
   81.000000  8499.926758  -61764.796875  -55653.718750  10156.952148  -45496.765625  307.900055  1692.491699   46.393341  893.888794  -40970.695312  -1784.345703
   82.000000  8321.297852  -61151.425781  -55212.250000  10164.613281  -45047.636719  308.132294  1589.881226   46.489719  892.035645  -40512.164062  732.970398
   83.000000  8564.913086  -61647.808594  -55466.656250  10297.287109  -45169.367188  312.154205  1830.364258   46.527275  891.315613  -40630.230469  -54.832340
   84.000000  8275.869141  -61523.589844  -55637.726562  10273.014648  -45364.710938  311.418396  1378.263672   46.629223  889.366882  -40815.628906  118.637550
   85.000000  8330.225586  -61583.128906  -55641.304688  10284.165039  -45357.140625  311.756409  1425.237671   46.607903  889.773743  -40810.136719  363.548828
   86.000000  8521.439453  -61728.605469  -55590.992188  10340.957031  -45250.035156  313.477997  1689.754272   46.578564  890.334167  -40705.894531  1499.390503
   87.000000  8072.770508  -61006.820312  -55325.789062  10251.435547  -45074.351562  310.764221  1296.215820   46.420132  893.372864  -40545.667969  652.903809
   88.000000  8165.807129  -61177.230469  -55401.281250  10242.821289  -45158.460938  310.503082  1410.319336   46.435677  893.073792  -40628.261719  2258.322998
   89.000000  7897.199219  -60583.839844  -55065.625000  10238.617188  -44827.007812  310.375641  1339.982300   46.418022  893.413452  -40298.531250  1363.365601
   90.000000  8461.419922  -61311.265625  -55216.484375  10061.977539  -45154.507812  305.020966  1764.182007   46.605701  889.815735  -40607.718750  672.685608
   91.000000  8466.837891  -61430.031250  -55349.781250  10238.657227  -45111.125000  310.376862  1762.085938   46.454502  892.711914  -40579.085938  2490.935547
   92.000000  8234.291016  -61029.339844  -55174.046875  10265.488281  -44908.558594  311.190216  1601.259155   46.668613  888.616211  -40355.632812  2076.646729
   93.000000  8051.029785  -60589.089844  -54910.976562  10187.514648  -44723.460938  308.826508  1586.378906   46.312492  895.449280  -40205.277344  663.322510
   94.000000  7849.784180  -60334.730469  -54844.906250  10431.612305  -44413.292969  316.226135  1416.088257   46.381451  894.117920  -39888.382812  2135.468750
   95.000000  8059.429688  -60216.035156  -54526.585938  10251.544922  -44275.039062  310.767548  1795.121582   46.177425  898.068420  -39770.031250  931.649536
   96.000000  7880.851074  -59907.613281  -54390.898438  10287.388672  -44103.507812  311.854126  1808.374634   46.074944  900.065918  -39608.500000  -44.050949
   97.000000  7639.965820  -59621.441406  -54354.078125  10362.387695  -43991.691406  314.127655  1554.748535   46.021179  901.117432  -39501.929688  -1100.895508
   98.000000  7591.090332  -59325.351562  -54108.617188  10193.351562  -43915.265625  309.003448  1604.233765   46.098114  899.613525  -39417.996094  -864.881714
   99.000000  7539.885742  -59284.433594  -54109.234375  10141.906250  -43967.328125  307.443939  1618.231323   46.025814  901.026672  -39477.113281   34.740017
  100.000000  7526.407715  -59193.527344  -54047.929688  10329.421875  -43718.507812  313.128326  1632.952515   45.966290  902.193481  -39234.101562  383.713989
  101.000000  7452.880371  -58723.000000  -53634.101562  10278.395508  -43355.707031  311.581512  1855.103516   45.788628  905.694031  -38888.632812  1636.251953
  102.000000  7454.054688  -58695.687500  -53622.187500  10242.656250  -43379.531250  310.498108  1718.686523   46.199558  897.638184  -38872.367188  2027.756226
  103.000000  6870.187988  -57613.589844  -53091.914062  10299.110352  -42792.804688  312.209442  1500.618652   45.791355  905.640076  -38325.464844  -733.478516
  104.000000  6697.950195  -56924.117188  -52586.765625  10125.607422  -42461.156250  306.949860  1503.610229   45.727375  906.907227  -38000.054688  1668.951904
  105.000000  6694.103516  -57179.816406  -52843.539062  10418.440430  -42425.097656  315.826843  1374.195679   45.819504  905.083740  -37955.007812  -1186.328735
  106.000000  6418.833984  -56300.894531  -52239.453125  10090.216797  -42149.234375  305.877014  1562.480347   45.417652  913.091797  -37718.351562  364.814911
  107.000000  6623.656738  -56525.164062  -52241.882812  10206.482422  -42035.398438  309.401520  1641.899048   45.705822  907.334900  -37576.402344  384.804352
  108.000000  6474.885742  -55996.828125  -51862.781250  10021.046875  -41841.734375  303.780182  1625.385742   45.659779  908.249817  -37387.230469  4019.538574
  109.000000  6338.448242  -55728.503906  -51750.781250  10212.201172  -41538.578125  309.574860  1675.217651   45.481609  911.807800  -37101.453125  2090.117432
  110.000000  6208.151855  -55778.593750  -51914.695312  10359.217773  -41555.476562  314.031555  1489.390991   45.425663  912.930786  -37123.812500  -1123.960938
  111.000000  5961.988281  -54935.906250  -51329.132812  10181.331055  -41147.800781  308.639069  1436.031128   45.463467  912.171692  -36712.449219  -1901.541870
  112.000000  6194.353027  -54912.812500  -51047.468750  10178.469727  -40869.000000  308.552338  1728.660522   45.768600  906.090332  -36403.878906  568.807983
  113.000000  5753.512695  -54230.371094  -50801.250000  10182.673828  -40618.578125  308.679779  1426.526367   45.493084  911.577820  -36180.335938  1857.201904
  114.000000  5466.609375  -53656.968750  -50511.546875  10248.980469  -40262.566406  310.689819  1430.285767   45.204567  917.395935  -35852.472656  3592.128906
  115.000000  5579.755859  -53334.867188  -50081.914062  10145.877930  -39936.035156  307.564331  1794.126587   45.327702  914.903809  -35513.925781  2682.437744
  116.000000  5378.845703  -52739.515625  -49666.421875  10243.263672  -39423.156250  310.516510  1677.937866   45.510815  911.222656  -34983.183594  2091.629883
  117.000000  5474.273438  -52637.546875  -49480.156250  10351.474609  -39128.679688  313.796844  1794.942383   45.772392  906.015259  -34663.187500  791.099060
  118.000000  5060.211426  -52134.921875  -49405.515625  10164.819336  -39240.695312  308.138519  1390.708984   45.522530  910.988159  -34799.578125  2312.124512
  119.000000  5093.526367  -51769.082031  -48990.351562  10157.978516  -38832.375000  307.931152  1592.782227   45.608379  909.273438  -34382.882812  2255.072021
  120.000000  5151.968262  -51559.507812  -48723.765625  10193.902344  -38529.863281  309.020172  1941.940063   45.467419  912.092407  -34094.125000  2267.134521
  121.000000  5040.800293  -51504.328125  -48798.593750  10158.277344  -38640.316406  307.940216  1446.635376   46.010975  901.317261  -34151.546875  1072.139160
  122.000000  5046.891113  -51623.835938  -48892.585938  10338.624023  -38553.960938  313.407288  1546.036255   45.762829  906.204590  -34089.402344  -1025.080200
  123.000000  5026.747070  -51099.484375  -48387.664062  10100.468750  -38287.195312  306.187805  1667.501465   45.980427  901.916077  -33801.406250  -76.970810
  124.000000  4975.812500  -51075.746094  -48416.656250  10176.389648  -38240.265625  308.489288  1488.355591   46.009689  901.342468  -33751.625000  -2636.298584
  125.000000  4863.528809  -50692.121094  -48133.960938  10030.553711  -38103.406250  304.068359  1662.171875   45.998447  901.562744  -33615.859375  -680.599976
  126.000000  4790.902832  -50612.253906  -48127.195312  10000.986328  -38126.210938  303.172058  1552.233032   46.050579  900.542114  -33633.578125  -445.189667
  127.000000  4702.234375  -50855.000000  -48471.984375  10234.720703  -38237.265625  310.257538  1435.560913   45.728325  906.888367  -33776.074219  -209.964859
  128.000000  4979.340820  -50766.390625  -48100.062500  9980.328125  -38119.734375  302.545837  1922.518188   45.704750  907.356140  -33660.843750   12.432164
  129.000000  4920.557617  -50661.128906  -48041.898438  10176.724609  -37865.171875  308.499420  1644.857422   46.094856  899.677124  -33368.222656  -855.575012
  130.000000  4865.236816  -51097.093750  -48551.289062  10242.218750  -38309.070312  310.484833  1471.786499   45.982502  901.875366  -33823.082031  1853.980713
  131.000000  4916.914551  -51125.316406  -48509.554688  10145.887695  -38363.667969  307.564636  1690.492798   45.749477  906.469055  -33900.410156  909.829956
  132.000000  4928.870117  -51064.097656  -48441.539062  10196.187500  -38245.351562  309.089417  1699.793823   45.846363  904.553467  -33772.644531  -744.929138
  133.000000  4948.802734  -51041.656250  -48396.554688  10207.948242  -38188.605469  309.445953  1832.921265   45.505589  911.327332  -33749.140625  -39.818317
  134.000000  4749.623535  -51001.984375  -48570.757812  10275.210938  -38295.546875  311.484955  1390.410278   45.563023  910.178589  -33850.480469  243.804565
  135.000000  5195.924316  -51141.664062  -48257.562500  10001.468750  -38256.093750  303.186676  1826.761353   46.230480  897.037781  -33745.910156  -64.927040
  136.000000  4879.839355  -50629.539062  -48058.281250  10094.106445  -37964.175781  305.994934  1734.761719   46.048923  900.574524  -33471.707031  -2036.192627
  137.000000  4649.732910  -50498.609375  -48168.468750  10198.618164  -37969.851562  309.163116  1412.531860   45.940624  902.697510  -33487.945312  1086.201782
  138.000000  4845.623047  -51085.097656  -48531.335938  10337.519531  -38193.816406  313.373810  1407.795898   46.081238  899.942993  -33698.195312  2854.429688
  139.000000  5138.444824  -51033.097656  -48187.281250  10075.309570  -38111.972656  305.425110  1862.820801   46.326237  895.183594  -33592.449219  1281.178467
  140.000000  4993.027344  -51267.691406  -48575.648438  10175.765625  -38399.882812  308.470367  1683.398071   45.676041  907.926453  -33943.789062  164.084595
  141.000000  5064.050293  -51178.378906  -48394.226562  10161.271484  -38232.953125  308.030975  1849.188110   45.807304  905.324768  -33764.054688  1037.768066
  142.000000  5086.249023  -50725.816406  -47928.203125  10031.612305  -37896.589844  304.100464  1925.641724   46.036392  900.819641  -33405.343750  -1540.592163
  143.000000  4729.377441  -50859.222656  -48437.460938  10304.869141  -38132.593750  312.384033  1415.160278   45.956562  902.384460  -33649.132812  -414.331299
  144.000000  5025.901367  -51012.562500  -48271.656250  10128.750000  -38142.906250  307.045105  1719.297241   46.101654  899.544434  -33645.292969  2636.119385
  145.000000  5136.060059  -50902.273438  -48068.257812  10103.186523  -37965.070312  306.270172  1919.076782   46.136265  898.869629  -33464.078125  816.512268
  146.000000  4721.357422  -50798.578125  -48395.320312  10284.208984  -38111.109375  311.757721  1337.552612   45.770000  906.062622  -33645.851562  1294.349121
  147.000000  4864.692871  -50920.312500  -48366.390625  10258.822266  -38107.570312  310.988159  1549.113892   45.875851  903.972046  -33631.984375  1843.151855
  148.000000  5107.519531  -50886.058594  -48070.000000  10081.693359  -37988.304688  305.618622  1862.895508   46.156971  898.466370  -33485.292969  -2398.012695
  149.000000  5005.222656  -50880.972656  -48159.398438  10187.232422  -37972.164062  308.817963  1664.656860   46.123249  899.123291  -33472.445312  -634.331970
  150.000000  5212.505371  -50978.234375  -48071.296875  10011.828125  -38059.468750  303.500732  2071.878418   46.038044  900.787354  -33568.062500  -1557.742432
  151.000000  4949.052246  -51121.550781  -48466.304688  10514.066406  -37952.238281  318.725677  1343.369019   46.424923  893.280701  -33423.085938  -3028.782959
  152.000000  5049.875977  -50724.492188  -47929.984375  10118.946289  -37811.039062  306.747925  1872.173706   46.134914  898.895935  -33310.179688  2489.657471
  153.000000  4983.178711  -50691.148438  -48012.242188  10137.299805  -37874.941406  307.304291  1666.455444   46.405331  893.657837  -33347.703125  429.064087
  154.000000  4992.919922  -50947.363281  -48270.578125  10253.727539  -38016.851562  310.833710  1631.144531   46.170151  898.209900  -33512.554688   23.256744
  155.000000  5076.968750  -50941.878906  -48173.218750  10371.728516  -37801.492188  314.410828  1804.196289   46.236591  896.919189  -33290.714844  -341.606964
  156.000000  5025.096680  -51015.703125  -48304.187500  10228.832031  -38075.355469  310.079010  1395.108765   46.701061  887.998779  -33519.265625  1370.379761
  157.000000  4736.433594  -50471.656250  -48018.484375  10018.550781  -37999.933594  303.704498  1608.799194   46.021088  901.119202  -33510.179688  -1682.479126
  158.000000  4834.970215  -51187.656250  -48661.898438  10513.187500  -38148.710938  318.699036  1332.614380   46.137859  898.838562  -33647.562500  1392.424805
  159.000000  4824.297852  -50819.492188  -48280.500000  10365.074219  -37915.425781  314.209106  1438.727417   46.091015  899.752075  -33418.851562  2127.181885
  160.000000  4797.659668  -50640.894531  -48136.328125  10294.419922  -37841.906250  312.067261  1410.856934   46.415520  893.461670  -33313.671875  3006.094727
  161.000000  5128.578613  -51199.617188  -48379.765625  10332.816406  -38046.949219  313.231232  1795.714722   46.345592  894.809692  -33525.539062  -2265.309814
  162.000000  5101.159180  -51068.714844  -48256.140625  10127.523438  -38128.617188  307.007935  1923.799927   46.079697  899.973083  -33633.144531  654.248230
  163.000000  5206.956055  -51342.835938  -48425.929688  10203.167969  -38222.761719  309.301025  1807.717407   46.164150  898.326660  -33719.050781  -947.253418
  164.000000  4992.324707  -51167.519531  -48447.195312  10395.294922  -38051.898438  315.125214  1504.121948   46.326115  895.185913  -33532.386719  460.386108
  165.000000  4854.224121  -50593.687500  -48049.187500  10256.147461  -37793.039062  310.907074  1572.840454   46.181087  897.997192  -33287.675781  -332.690521
  166.000000  5033.502930  -51073.054688  -48329.820312  10259.208984  -38070.609375  310.999878  1689.513672   46.058525  900.386780  -33577.203125  729.463318
  167.000000  4648.770020  -50264.750000  -47933.562500  10099.000000  -37834.562500  306.143280  1377.246460   46.304420  895.605347  -33317.167969  944.997009
  168.000000  5006.339355  -50974.191406  -48259.531250  10425.017578  -37834.515625  316.026245  1422.307617   46.718037  887.676147  -33276.769531  1006.925415
  169.000000  5101.759277  -51282.062500  -48478.578125  10430.298828  -38048.281250  316.186340  1597.937134   46.313683  895.426270  -33529.980469  -2793.583984
  170.000000  5093.113770  -51140.734375  -48342.429688  10269.226562  -38073.203125  311.303558  1711.539673   46.063419  900.291077  -33579.320312  -100.271217
  171.000000  4983.394043  -51036.867188  -48368.148438  10158.568359  -38209.578125  307.949036  1586.631226   46.201824  897.594116  -33702.191406  1446.942505
  172.000000  5031.440918  -50639.617188  -47915.695312  9979.541016  -37936.156250  302.521973  1887.317017   46.232243  897.003540  -33425.800781  1571.310669
  173.000000  5022.405273  -50803.628906  -48077.453125  10098.021484  -37979.429688  306.113617  1534.390015   46.698029  888.056458  -33423.632812  -1655.850952
  174.000000  5072.369141  -50948.156250  -48154.703125  10136.900391  -38017.804688  307.292175  1749.625366   46.313328  895.433105  -33499.539062  -882.889954
  175.000000  4927.513672  -51131.296875  -48526.648438  10354.667969  -38171.980469  313.893646  1351.627563   46.324024  895.226318  -33652.671875  608.728210
  176.000000  4726.334961  -50692.359375  -48275.742188  10316.573242  -37959.167969  312.738831  1483.684204   45.838531  904.708008  -33487.222656  -58.162872
  177.000000  5091.015625  -51162.101562  -48355.914062  10220.156250  -38135.757812  309.816010  1804.318970   45.867428  904.138062  -33660.996094  481.395782
  178.000000  5006.595215  -50794.464844  -48089.164062  9990.750977  -38098.414062  302.861786  1858.531372   46.116692  899.251099  -33599.332031  547.090515
  179.000000  5288.854980  -51011.328125  -48043.531250  10123.931641  -37919.601562  306.899048  2063.678711   46.030674  900.931580  -33428.914062  -1439.572266
  180.000000  4851.508789  -50715.125000  -48160.343750  10324.201172  -37836.140625  312.970062  1409.372070   46.423401  893.309937  -33307.136719  531.600769
  181.000000  5201.145996  -51017.050781  -48091.671875  10209.996094  -37881.675781  309.508026  1832.402954   46.526180  891.336609  -33342.644531  585.924622
  182.000000  4822.875000  -50880.226562  -48345.304688  10314.144531  -38031.160156  312.665192  1379.975586   46.462547  892.557312  -33498.335938  127.301888
  183.000000  5077.069336  -50880.449219  -48101.367188  10201.478516  -37899.890625  309.249817  1636.770874   46.583534  890.239136  -33355.265625  -1126.222900
  184.000000  5052.569824  -50981.132812  -48226.125000  10127.759766  -38098.367188  307.015106  1752.866699   46.189098  897.841431  -33592.222656  -477.183472
  185.000000  4866.937500  -50553.390625  -48007.226562  10212.660156  -37794.566406  309.588776  1597.522461   46.397793  893.802979  -33268.062500  504.486664
  186.000000  5154.961914  -51226.886719  -48375.132812  10565.627930  -37809.503906  320.288727  1686.471313   46.419907  893.377197  -33280.839844  -42.321537
  187.000000  4843.067383  -50868.242188  -48320.812500  10193.410156  -38127.402344  309.005249  1457.448608   46.052238  900.509705  -33634.609375  1589.950439
  188.000000  4992.341309  -50992.949219  -48293.843750  10158.437500  -38135.406250  307.945068  1538.770630   46.322807  895.249878  -33616.218750  473.568481
  189.000000  5000.985840  -50969.074219  -48278.734375  10262.677734  -38016.054688  311.105042  1439.935669   46.531780  891.229309  -33476.476562  -252.995880
  190.000000  4914.372070  -50539.261719  -47924.226562  10114.283203  -37809.945312  306.606567  1625.793579   46.452164  892.756836  -33278.136719   50.448486
  191.000000  4905.693359  -50631.765625  -48040.062500  10278.839844  -37761.222656  311.594971  1670.330444   46.186768  897.886780  -33255.304688  -1067.414062
  192.000000  5110.969727  -51160.199219  -48353.359375  10201.565430  -38151.792969  309.252472  1791.176758   46.211193  897.412170  -33643.492188  -1618.546509
  193.000000  4870.604492  -50613.976562  -48046.789062  10234.699219  -37812.089844  310.256897  1629.481079   46.139149  898.813416  -33310.816406  -1472.671265
  194.000000  4654.439453  -50182.402344  -47848.539062  10144.775391  -37703.765625  307.530914  1500.540527   46.351963  894.686768  -33181.730469  5330.475098
  195.000000  5234.836914  -50999.082031  -48045.851562  10201.214844  -37844.636719  309.241821  1989.204956   46.209606  897.442993  -33336.492188  2861.201904
  196.000000  5260.238281  -51221.597656  -48240.804688  10136.232422  -38104.570312  307.271942  1760.265015   46.528210  891.297729  -33565.343750  -1571.277222
  197.000000  4966.072266  -50923.324219  -48255.687500  10247.304688  -38008.382812  310.639008  1540.560181   46.468784  892.437500  -33474.953125  201.134689
  198.000000  5003.955078  -50935.281250  -48200.289062  10115.477539  -38084.812500  306.642761  1744.938843   46.220734  897.226929  -33575.582031  -776.955566
  199.000000  4492.206055  -49981.429688  -47795.750000  10189.983398  -37605.765625  308.901367  1239.107422   46.323578  895.234985  -33086.500000  -798.486816
  200.000000  5033.150391  -50478.414062  -47709.812500  9983.029297  -37726.781250  302.627716  1847.084839   46.462154  892.564880  -33193.996094  1035.065063
  201.000000  5113.351074  -50937.339844  -48138.210938  10203.144531  -37935.066406  309.300323  1760.722046   46.413895  893.492920  -33406.992188  1075.196899
  202.000000  4760.712891  -50670.683594  -48214.679688  10299.976562  -37914.703125  312.235718  1514.432495   45.940933  902.691406  -33432.769531  -1982.963257
  203.000000  4908.732422  -51177.105469  -48562.093750  10404.578125  -38157.515625  315.406616  1589.319702   45.974945  902.023621  -33672.261719  3430.675781
  204.000000  4920.928711  -51114.601562  -48489.539062  10275.675781  -38213.863281  311.499054  1403.014282   46.561676  890.657104  -33671.371094  1007.963623
  205.000000  4941.622070  -50816.195312  -48161.976562  10061.152344  -38100.824219  304.995941  1639.480591   46.073822  900.087830  -33605.925781  1685.150757
  206.000000  4716.255859  -50571.992188  -48144.062500  10208.964844  -37935.097656  309.476776  1482.802734   46.139660  898.803467  -33433.777344  837.842163
  207.000000  4980.999023  -51287.281250  -48603.632812  10352.682617  -38250.949219  313.833466  1509.942871   46.221268  897.216553  -33741.664062  214.903839
  208.000000  5074.138184  -51019.281250  -48229.828125  10087.169922  -38142.656250  305.784637  1732.378418   46.279430  896.088989  -33627.699219  524.463501
  209.000000  5043.754395  -51027.343750  -48288.601562  10337.938477  -37950.664062  313.386505  1673.806519   46.283035  896.019165  -33435.355469  -2325.168213
  210.000000  5029.575684  -50957.500000  -48209.898438  10269.302734  -37940.593750  311.305847  1714.327026   46.269436  896.282532  -33426.609375  -500.296448
  211.000000  4792.701660  -50797.929688  -48316.421875  10162.702148  -38153.718750  308.074341  1450.109009   46.375622  894.230286  -33629.375000  343.295898
  212.000000  4853.292969  -50686.726562  -48113.523438  10124.683594  -37988.839844  306.921844  1474.779785   46.542339  891.027100  -33448.234375  -1781.100220
  213.000000  5207.591797  -51382.003906  -48503.203125  10408.131836  -38095.070312  315.514343  1744.645874   46.397591  893.806885  -33568.585938  3416.786865
  214.000000  5340.797852  -51088.156250  -48041.984375  10226.992188  -37814.992188  310.023254  1933.726074   46.621567  889.512939  -33266.656250  -899.874756
  215.000000  5283.890625  -51325.347656  -48337.453125  10367.496094  -37969.957031  314.282501  1658.114258   46.893211  884.360107  -33395.121094  1478.179443
  216.000000  4820.649414  -50689.039062  -48169.320312  10320.964844  -37848.355469  312.871948  1404.943237   46.493217  891.968506  -33312.539062  -37.497452
  217.000000  5161.165039  -51248.757812  -48390.000000  10372.518555  -38017.480469  314.434753  1773.126953   46.347820  894.766724  -33495.851562  -658.316162
  218.000000  5063.665039  -50993.445312  -48202.851562  10268.405273  -37934.445312  311.278656  1674.173462   46.378483  894.175171  -33409.824219   93.254410
  219.000000  5010.589355  -50836.644531  -48131.445312  10122.757812  -38008.687500  306.863464  1589.511719   46.539463  891.082214  -33468.359375  -1335.029785
  220.000000  4803.919434  -50687.558594  -48177.296875  10211.330078  -37965.968750  309.548462  1491.734985   46.333988  895.033813  -33445.687500  310.337769
  221.000000  5054.722168  -51120.703125  -48350.328125  10255.212891  -38095.117188  310.878754  1726.047485   46.283710  896.006104  -33579.742188  2342.735352
  222.000000  5194.336914  -50943.960938  -48055.140625  10131.773438  -37923.367188  307.136780  1815.782227   46.465073  892.508789  -33390.296875  148.924713
  223.000000  4763.211426  -50523.328125  -48052.554688  10080.082031  -37972.472656  305.569794  1516.719360   46.177238  898.072021  -33467.484375  -478.428864
  224.000000  5052.849609  -50873.679688  -48127.726562  10226.862305  -37900.863281  310.019318  1791.502563   46.354622  894.635437  -33378.570312  -86.212250
  225.000000  5096.906250  -50919.984375  -48099.898438  10093.160156  -38006.738281  305.966248  1819.947876   46.190205  897.819946  -33500.484375  2040.920898
  226.000000  5087.577148  -50862.582031  -48083.421875  10141.970703  -37941.453125  307.445892  1721.800171   46.454586  892.710266  -33409.406250  -428.772614
  227.000000  4995.598633  -50937.992188  -48263.273438  10160.922852  -38102.351562  308.020416  1602.757812   46.303490  895.623352  -33585.046875  -64.199356
  228.000000  4811.802734  -50555.460938  -48051.132812  10267.490234  -37783.640625  311.250916  1459.608398   46.340160  894.914612  -33262.757812  3126.387939
  229.000000  4790.854004  -50424.023438  -47917.171875  10139.257812  -37777.914062  307.363647  1626.813843   46.225746  897.129639  -33268.195312  1971.009033
  230.000000  4890.743164  -50458.621094  -47889.109375  10179.330078  -37709.781250  308.578400  1483.759399   46.809376  885.944031  -33143.125000  -41.075333
  231.000000  4965.102539  -50710.820312  -48041.320312  10136.181641  -37905.140625  307.270386  1603.624634   46.648895  888.991821  -33354.140625  -579.723938
  232.000000  5065.781738  -51251.242188  -48478.875000  10405.303711  -38073.570312  315.428619  1553.416504   46.243225  896.790527  -33562.144531  1429.080444
  233.000000  4990.419922  -51021.996094  -48341.867188  10323.361328  -38018.507812  312.944611  1595.533569   46.337391  894.968079  -33497.894531  -961.400940
  234.000000  4913.320801  -50797.609375  -48190.531250  10123.677734  -38066.851562  306.891357  1465.831055   46.346851  894.785400  -33545.316406  553.324463
  235.000000  5006.780273  -50831.925781  -48129.531250  10363.032227  -37766.500000  314.147186  1515.082031   46.698502  888.047485  -33210.660156  2958.961914
  236.000000  4741.369141  -50716.625000  -48274.625000  10205.289062  -38069.335938  309.365326  1359.102905   46.213318  897.370911  -33560.828125  3400.603760
  237.000000  5044.612305  -51042.867188  -48294.500000  10114.414062  -38180.085938  306.610535  1793.293579   46.048153  900.589600  -33687.691406  -80.532066
  238.000000  4791.209961  -50995.628906  -48516.921875  10330.413086  -38186.507812  313.158386  1341.221558   46.108551  899.409912  -33688.222656  -64.577942
  239.000000  5100.891113  -51266.988281  -48458.656250  10240.448242  -38218.207031  310.431152  1626.849121   46.384357  894.061890  -33693.011719  1777.255859
  240.000000  5051.948242  -50926.156250  -48183.539062  10140.301758  -38043.238281  307.395294  1617.049805   46.584751  890.215881  -33498.492188  592.045959
  241.000000  5053.292969  -50989.156250  -48259.593750  10309.525391  -37950.070312  312.525177  1572.718384   46.529285  891.277100  -33410.738281  -1098.133911
  242.000000  5290.607422  -51573.183594  -48565.757812  10303.873047  -38261.882812  312.353821  1795.215210   46.399399  893.772095  -33735.222656  2608.355957
  243.000000  5133.864746  -51410.968750  -48575.625000  10579.267578  -37996.359375  320.702209  1606.716797   46.375187  894.238708  -33472.058594  -2294.967285
  244.000000  4869.158203  -50930.589844  -48378.000000  10243.406250  -38134.593750  310.520844  1481.201294   46.153446  898.534973  -33631.925781  -1745.121704
  245.000000  4848.109863  -51001.230469  -48426.078125  10250.863281  -38175.214844  310.746887  1326.294434   46.430588  893.171692  -33645.511719  -1659.280151
  246.000000  4970.137695  -50846.054688  -48173.007812  10033.566406  -38139.441406  304.159698  1749.408691   46.071018  900.142639  -33644.816406  -190.369873
  247.000000  5114.552734  -51117.031250  -48286.195312  10231.469727  -38054.726562  310.158997  1864.686157   46.373821  894.265015  -33530.558594  -631.245117
  248.000000  4952.562012  -50664.910156  -47994.390625  10274.444336  -37719.945312  311.461731  1739.435913   46.457588  892.652588  -33187.605469  212.775162
  249.000000  5141.498047  -51184.414062  -48327.898438  10241.638672  -38086.257812  310.467255  1786.509644   46.343372  894.852600  -33565.062500  -90.902596
  250.000000  5155.123047  -51163.394531  -48327.601562  10367.673828  -37959.929688  314.287903  1627.262573   46.653854  888.897339  -33408.445312  -1811.308838
  251.000000  5081.765137  -51091.203125  -48289.250000  10276.173828  -38013.078125  311.514160  1715.224121   46.450890  892.781311  -33481.394531  113.176094
  252.000000  5249.100586  -51236.785156  -48317.554688  10361.855469  -37955.699219  314.111511  1705.235962   46.742390  887.213684  -33395.574219  695.358704
  253.000000  5180.129883  -51259.804688  -48381.437500  10214.791016  -38166.648438  309.653381  1693.610352   46.393757  893.880737  -33640.539062  385.201538
  254.000000  4901.371094  -50890.378906  -48279.195312  10233.222656  -38045.972656  310.212128  1510.857544   46.415749  893.457214  -33517.714844  -3644.604004
  255.000000  4976.588867  -50867.519531  -48212.984375  10121.234375  -38091.750000  306.817291  1423.869995   46.738007  887.296875  -33532.054688  -123.495316
  256.000000  5209.696777  -51434.070312  -48506.203125  10329.839844  -38176.363281  313.140991  1789.271973   46.454975  892.702820  -33644.281250  1092.865479
  257.000000  5255.801758  -51276.859375  -48338.195312  10225.213867  -38112.980469  309.969330  1793.546997   46.666279  888.660645  -33560.281250  -406.706360
  258.000000  4919.285645  -50592.375000  -47949.351562  10055.932617  -37893.417969  304.837708  1663.468750   46.441055  892.970398  -33362.691406  -146.789856
  259.000000  5361.868652  -51502.183594  -48449.890625  10330.103516  -38119.789062  313.148987  2029.069214   46.205498  897.522766  -33612.042969  1092.581055
  260.000000  4780.839844  -50721.964844  -48248.414062  10155.432617  -38092.980469  307.853973  1559.753052   45.906136  903.375671  -33614.441406  530.552124
  261.000000  4879.297852  -50938.476562  -48349.203125  10250.607422  -38098.593750  310.739136  1531.632202   46.144669  898.705933  -33596.785156  -2469.658203
  262.000000  5042.335449  -50785.437500  -48041.070312  10329.544922  -37711.523438  313.132050  1695.700195   46.498245  891.872070  -33175.218750  -101.458389
  263.000000  4907.690430  -51117.488281  -48523.484375  10330.753906  -38192.730469  313.168701  1625.804199   45.948154  902.549561  -33710.093750  -965.000488
  264.000000  5045.653320  -51121.105469  -48393.273438  10322.958984  -38070.312500  312.932373  1680.919312   46.300388  895.683350  -33553.308594   15.570054
  265.000000  4910.410156  -51089.906250  -48494.085938  10176.021484  -38318.062500  308.478088  1509.950684   46.187828  897.866150  -33812.042969  484.316803
  266.000000  5148.260742  -51205.359375  -48350.460938  10181.054688  -38169.406250  308.630676  1693.797241   46.731037  887.429199  -33610.390625  552.572937
  267.000000  5473.851562  -51230.878906  -48048.585938  9967.666016  -38080.921875  302.161987  2234.939697   46.423092  893.315918  -33551.949219  150.711075
  268.000000  5027.419434  -50823.652344  -48098.320312  10056.585938  -38041.734375  304.857513  1740.383301   46.342358  894.872192  -33520.636719  1229.087280
  269.000000  5088.119629  -51176.691406  -48396.054688  10153.517578  -38242.539062  307.795929  1508.602173   46.718548  887.666443  -33684.742188  -1115.688232
  270.000000  5218.064453  -51128.324219  -48206.671875  10087.065430  -38119.605469  305.781494  1685.548828   46.780254  886.495544  -33555.789062  -3433.154297
  271.000000  4830.725098  -50939.710938  -48440.257812  10236.706055  -38203.550781  310.317719  1327.610229   46.341026  894.897888  -33682.585938  -612.607239
  272.000000  5035.414551  -51173.011719  -48445.070312  10189.064453  -38256.007812  308.873505  1611.835815   46.314716  895.406250  -33737.609375   50.182556
  273.000000  4984.720215  -51180.054688  -48489.343750  10400.802734  -38088.539062  315.292175  1418.259644   46.457203  892.659973  -33556.238281  978.349182
  274.000000  5177.757812  -51082.652344  -48205.023438  10021.767578  -38183.257812  303.802063  1836.002319   46.211109  897.413818  -33674.964844  -4318.748535
  275.000000  4928.747559  -50799.648438  -48174.710938  9993.347656  -38181.363281  302.940491  1568.472656   46.351292  894.699707  -33659.394531  243.632278
  276.000000  5147.247559  -51318.968750  -48449.203125  10318.401367  -38130.800781  312.794281  1795.927124   46.321247  895.280029  -33611.765625  1435.191406
  277.000000  5138.174805  -51121.433594  -48286.812500  10097.578125  -38189.234375  306.100159  1745.314331   46.419762  893.380005  -33660.585938  -383.375641
  278.000000  4978.733398  -51101.503906  -48425.679688  10366.605469  -38059.074219  314.255524  1532.763550   46.381660  894.113892  -33534.144531  510.099152
  279.000000  4970.004395  -50842.179688  -48177.320312  10141.814453  -38035.507812  307.441132  1477.897339   46.490700  892.016846  -33499.937500   39.725677
  280.000000  5118.465820  -51075.089844  -48260.750000  10347.979492  -37912.769531  313.690887  1665.197144   46.798012  886.159180  -33347.218750  897.536865
  281.000000  5168.274902  -51015.355469  -48131.187500  10244.867188  -37886.320312  310.565125  1823.146851   46.405449  893.655518  -33359.070312  -777.046936
  282.000000  5428.750000  -51673.554688  -48536.226562  10302.758789  -38233.468750  312.320068  1726.203613   46.930294  883.661316  -33655.015625  -1015.372803
  283.000000  5368.919434  -51189.839844  -48118.820312  10161.866211  -37956.953125  308.049011  2083.616943   46.666470  888.657043  -33404.234375  -2246.507080
  284.000000  5031.510254  -51033.820312  -48318.171875  10242.309570  -38075.863281  310.487579  1557.242065   46.674938  888.495789  -33522.320312  -3967.211182
  285.000000  5173.006348  -51313.851562  -48437.226562  10289.359375  -38147.867188  311.913849  1752.313354   46.510891  891.629578  -33610.328125  -206.427826
  286.000000  5298.996094  -51518.843750  -48505.476562  10357.835938  -38147.640625  313.989685  1787.231445   46.634140  889.273132  -33598.078125  1419.942627
  287.000000  5247.492188  -51176.851562  -48233.007812  10130.417969  -38102.589844  307.095673  1627.252563   47.024750  881.886414  -33514.921875  -1436.320801
  288.000000  5019.155762  -51089.437500  -48365.320312  10150.957031  -38214.363281  307.718292  1602.054688   46.400822  893.744690  -33687.562500  409.013519
  289.000000  4820.069336  -50650.562500  -48122.914062  10304.269531  -37818.644531  312.365845  1418.375610   46.547123  890.935547  -33277.570312  -1367.766357
  290.000000  5155.177246  -50987.593750  -48133.070312  9996.849609  -38136.218750  303.046661  1729.448853   46.695541  888.103760  -33580.664062  -1100.083374
  291.000000  5221.434570  -51059.433594  -48120.710938  10100.964844  -38019.746094  306.202850  1834.829224   46.685406  888.296570  -33465.183594  1647.018066
  292.000000  4903.497559  -50898.449219  -48285.875000  10337.197266  -37948.679688  313.364044  1573.571411   46.342339  894.872559  -33427.585938  -1412.714966
  293.000000  5048.359863  -51105.164062  -48370.250000  10234.888672  -38135.359375  310.262634  1684.268921   46.277752  896.121460  -33620.566406  568.002441
  294.000000  5023.743652  -50939.222656  -48204.343750  10123.271484  -38081.070312  306.879028  1673.398071   46.269844  896.274597  -33567.046875  2355.839600
  295.000000  4921.845703  -50989.812500  -48379.398438  10255.138672  -38124.257812  310.876495  1433.294556   46.451908  892.761719  -33592.472656  826.007202
  296.000000  4689.460449  -50560.589844  -48193.921875  10076.183594  -38117.738281  305.451599  1272.271362   46.251095  896.637939  -33605.546875  -858.430908
  297.000000  4902.823730  -50977.296875  -48348.070312  10350.717773  -37997.351562  313.773895  1506.908813   46.295235  895.783081  -33480.851562  -559.064331
  298.000000  4897.527344  -50967.890625  -48393.007812  10107.648438  -38285.359375  306.405426  1524.040649   46.363472  894.464661  -33762.203125  -211.406555
  299.000000  5277.330078  -51408.695312  -48433.937500  10045.953125  -38387.984375  304.535187  1846.403198   46.475700  892.304688  -33853.878906  2112.713135
  300.000000  4830.158203  -50733.027344  -48215.226562  10098.923828  -38116.304688  306.140961  1308.294800   46.712452  887.782288  -33559.101562  -698.692566
  301.000000  5501.467773  -51539.406250  -48322.867188  10241.896484  -38080.968750  310.475067  1872.718384   46.938885  883.499634  -33501.675781  1934.333008
  302.000000  4989.704102  -50887.898438  -48205.265625  10265.815430  -37939.449219  311.200134  1568.366577   46.452286  892.754517  -33407.628906  -467.277039
  303.000000  5169.826172  -51191.218750  -48309.609375  10283.838867  -38025.769531  311.746521  1792.403320   46.449116  892.815430  -33494.257812  -145.016373
  304.000000  4930.282715  -51086.609375  -48458.062500  10183.425781  -38274.636719  308.702576  1409.014526   46.650063  888.969604  -33723.519531  -1911.070312
  305.000000  5516.686523  -51435.179688  -48215.179688  10069.823242  -38145.355469  305.258789  2076.780273   46.808083  885.968506  -33578.824219  -1084.850952
  306.000000  4868.458008  -50763.730469  -48221.726562  10118.421875  -38103.304688  306.732025  1408.578613   46.604958  889.829956  -33556.589844  -264.490295
  307.000000  5039.970215  -50921.882812  -48190.695312  10224.903320  -37965.792969  309.959930  1582.337280   46.777023  886.556763  -33402.289062  3055.981934
  308.000000  5245.455566  -51425.304688  -48488.460938  10294.402344  -38194.058594  312.066742  1572.809204   46.895599  884.315125  -33618.988281  332.002380
  309.000000  5118.637207  -51221.441406  -48377.367188  10210.525391  -38166.843750  309.524078  1582.472656   46.538452  891.101562  -33626.617188  1563.488159
  310.000000  5052.422852  -51044.296875  -48293.554688  10309.710938  -37983.843750  312.530792  1652.116699   46.506275  891.718079  -33446.753906  2180.177734
  311.000000  4956.404297  -50649.566406  -47980.921875  10311.644531  -37669.277344  312.589417  1553.508667   47.092480  880.618042  -33075.000000  2752.519531
  312.000000  4969.191895  -50759.917969  -48069.578125  10309.643555  -37759.933594  312.528748  1435.546021   46.864178  884.908020  -33187.929688  2724.102539
  313.000000  5129.866211  -50902.328125  -48090.601562  10104.584961  -37986.015625  306.312561  1810.045776   46.552444  890.833679  -33444.421875  -92.611168
  314.000000  4918.635742  -50579.234375  -47965.726562  10037.156250  -37928.570312  304.268524  1536.698242   46.377975  894.184937  -33404.000000  1178.990601
  315.000000  4845.942383  -50767.179688  -48212.601562  10069.975586  -38142.625000  305.263428  1310.078125   46.570797  890.482666  -33599.242188  1233.853760
  316.000000  4961.912109  -50984.417969  -48318.546875  10298.409180  -38020.136719  312.188202  1493.205688   46.482700  892.170349  -33485.347656  3214.677002
  317.000000  5289.651855  -51388.167969  -48418.460938  10230.972656  -38187.488281  310.143921  1620.970337   47.002415  882.305420  -33601.996094  1663.434814
  318.000000  5083.553711  -51049.000000  -48249.507812  10156.341797  -38093.164062  307.881531  1630.430664   46.706387  887.897583  -33536.554688  2395.937744
  319.000000  5052.188477  -51115.832031  -48362.609375  10366.019531  -37996.589844  314.237762  1617.487671   46.256763  896.528076  -33483.843750  1771.620972
  320.000000  5348.976074  -51201.238281  -48159.750000  10076.785156  -38082.964844  305.469849  1818.800659   46.763767  886.808105  -33520.757812  545.733398
  321.000000  5192.583496  -51399.804688  -48500.703125  10326.422852  -38174.281250  313.037415  1648.325806   46.684486  888.314087  -33619.808594  812.316406
  322.000000  5138.974121  -51362.085938  -48507.234375  10347.646484  -38159.585938  313.680786  1477.036621   46.603188  889.863708  -33613.042969  -1842.979614
  323.000000  4999.899902  -51175.742188  -48478.382812  10470.636719  -38007.746094  317.409149  1413.182983   46.756016  886.955078  -33446.292969  -1480.903687
  324.000000  5187.926758  -50871.160156  -47980.390625  10055.334961  -37925.054688  304.819611  1776.080078   46.878963  884.628906  -33351.609375  -1128.582397
  325.000000  5206.804688  -50901.460938  -48015.898438  10264.201172  -37751.695312  311.151215  1846.999390   46.831413  885.527100  -33182.886719  -2320.891846
  326.000000  4951.334473  -51146.476562  -48490.875000  10242.333984  -38248.539062  310.488312  1262.737183   46.985641  882.620422  -33664.683594  -494.966675
  327.000000  5241.357422  -51228.015625  -48290.101562  10106.763672  -38183.335938  306.378632  1737.012085   46.856647  885.050232  -33612.066406  520.981628
  328.000000  5207.000977  -50959.996094  -48036.398438  9996.665039  -38039.734375  303.041077  1886.643555   46.673592  888.521423  -33486.324219  685.550842
  329.000000  5173.937012  -51042.035156  -48188.101562  10124.949219  -38063.152344  306.929901  1778.822876   46.569859  890.500610  -33519.859375  1551.292358
  330.000000  4813.998047  -50631.136719  -48118.429688  10119.615234  -37998.812500  306.768188  1651.728027   46.228539  897.075439  -33488.820312  1483.376587
  331.000000  5201.246582  -51192.593750  -48297.132812  10100.843750  -38196.289062  306.199158  1886.765259   46.428284  893.216003  -33666.808594  427.492615
  332.000000  5269.480469  -51154.464844  -48201.523438  10117.412109  -38084.109375  306.701416  1880.273438   46.633270  889.289673  -33534.632812  -2136.800049
  333.000000  5176.118652  -51246.875000  -48386.750000  10362.182617  -38024.566406  314.121429  1523.846313   46.825893  885.631531  -33456.296875  -569.673035
  334.000000  5071.231934  -51119.882812  -48333.867188  10247.781250  -38086.085938  310.653442  1785.602905   46.028061  900.982727  -33595.652344  166.927765
  335.000000  5190.206543  -51232.832031  -48359.023438  10217.296875  -38141.726562  309.729340  1744.341797   46.498016  891.876465  -33605.445312  747.649231
  336.000000  5101.454102  -51149.996094  -48369.601562  10278.980469  -38090.621094  311.599243  1693.485840   46.276562  896.144531  -33575.945312   43.384533
  337.000000  5294.644043  -51500.363281  -48514.484375  10264.056641  -38250.429688  311.146820  1700.774292   46.689396  888.220642  -33695.476562  659.424805
  338.000000  5345.259766  -51404.726562  -48388.171875  10110.733398  -38277.437500  306.498962  1967.832031   46.369186  894.354431  -33753.722656  1379.768066
  339.000000  4993.926758  -51228.679688  -48562.546875  10339.557617  -38222.988281  313.435577  1446.831543   46.639435  889.172180  -33672.910156  892.190308
  340.000000  5187.990234  -51457.597656  -48594.281250  10278.081055  -38316.199219  311.571960  1559.660034   47.034664  881.700500  -33727.562500  -2600.343018
  341.000000  4923.968262  -50936.207031  -48330.531250  10097.646484  -38232.882812  306.102234  1410.052856   46.495525  891.924255  -33696.843750  675.274780
  342.000000  5111.315918  -51381.726562  -48578.703125  10323.638672  -38255.062500  312.953003  1616.120605   46.496906  891.897766  -33718.890625  181.282776
  343.000000  4739.338379  -50775.117188  -48347.015625  10369.209961  -37977.804688  314.334473  1368.631226   46.244286  896.769958  -33466.277344  1931.058960
  344.000000  5165.109375  -51128.941406  -48243.312500  10152.123047  -38091.187500  307.753662  1780.753540   46.446194  892.871582  -33559.960938  1245.423462
  345.000000  5172.851562  -51452.726562  -48569.984375  10342.173828  -38227.812500  313.514893  1623.936890   46.620930  889.525085  -33679.539062  -163.447006
  346.000000  5281.437988  -51168.730469  -48156.578125  10109.375000  -38047.203125  306.457764  2004.067993   46.690441  888.200806  -33492.148438  2524.213867
  347.000000  5124.116211  -51080.148438  -48252.960938  10205.228516  -38047.734375  309.363495  1721.256470   46.507755  891.689697  -33510.500000  1032.749878
  348.000000  4983.008789  -50933.398438  -48259.085938  10181.806641  -38077.281250  308.653473  1475.188354   46.761631  886.848572  -33515.281250  985.587891
  349.000000  5188.347168  -51269.261719  -48395.265625  10402.880859  -37992.382812  315.355164  1739.942017   46.688854  888.230957  -33437.484375  -2405.806641
  350.000000  5145.859375  -51122.710938  -48305.242188  10344.476562  -37960.765625  313.584686  1620.773926   46.827225  885.606323  -33392.367188  -147.150269
  351.000000  5058.583008  -51380.339844  -48633.421875  10344.715820  -38288.707031  313.591949  1543.542603   46.612007  889.695374  -33741.304688  1922.404419
  352.000000  4774.429688  -50711.609375  -48216.718750  10346.615234  -37870.101562  313.649536  1300.590820   46.575783  890.387329  -33326.234375  -355.769165
  353.000000  5043.418945  -51147.671875  -48421.765625  10355.708008  -38066.058594  313.925171  1570.952759   46.538822  891.094482  -33525.796875  -2327.207520
  354.000000  5186.511719  -51398.656250  -48495.476562  10276.734375  -38218.742188  311.531158  1728.653687   46.268997  896.291016  -33704.804688  1879.764771
  355.000000  4912.301270  -50992.921875  -48396.289062  10073.269531  -38323.019531  305.363281  1414.180054   46.465691  892.496948  -33789.890625  -308.569336
  356.000000  4943.737305  -50906.000000  -48272.234375  10250.535156  -38021.699219  310.736938  1556.227539   46.455708  892.688721  -33489.542969  247.702179
  357.000000  5090.488281  -51388.968750  -48579.757812  10309.958984  -38269.796875  312.538330  1497.793457   46.511806  891.612061  -33732.167969  2439.718994
  358.000000  5186.073242  -51250.851562  -48372.500000  10191.759766  -38180.742188  308.955200  1582.993530   46.686985  888.266541  -33626.023438  -2242.330322
  359.000000  5035.825195  -51065.773438  -48350.882812  10180.672852  -38170.210938  308.619110  1580.793945   46.649887  888.972900  -33619.113281  -889.640137
  360.000000  5193.909180  -51190.390625  -48330.250000  10319.095703  -38011.156250  312.815308  1604.993652   47.027618  881.832581  -33423.207031  314.492889
  361.000000  4949.155273  -50532.714844  -47869.992188  10082.544922  -37787.445312  305.644440  1584.610840   46.920498  883.845825  -33209.945312  -2030.815186
  362.000000  5158.118164  -50948.968750  -48085.703125  10119.895508  -37965.808594  306.776703  1799.451294   46.656628  888.844482  -33414.050781  -2035.868042
  363.000000  4860.086426  -50680.707031  -48119.164062  9990.728516  -38128.437500  302.861115  1609.865356   46.329124  895.127808  -33608.632812  188.102493
  364.000000  5170.764160  -51412.007812  -48583.312500  10296.658203  -38286.656250  312.135132  1671.998413   46.602585  889.875244  -33740.171875  -410.172607
  365.000000  5209.044922  -50985.964844  -48070.445312  10134.392578  -37936.054688  307.216156  1853.516479   46.535408  891.159851  -33396.125000  406.743835
  366.000000  5384.058594  -51549.570312  -48468.609375  10161.038086  -38307.570312  308.023895  1747.622681   46.902344  884.187927  -33731.843750  379.317841
  367.000000  4858.203613  -51031.773438  -48495.640625  10366.597656  -38129.042969  314.255280  1329.166748   46.474426  892.329163  -33595.062500  -166.192444
  368.000000  5150.159668  -51042.792969  -48189.234375  10147.759766  -38041.476562  307.621368  1728.380249   46.778843  886.522278  -33477.796875  3232.405029
  369.000000  4844.439453  -50902.109375  -48346.703125  10257.638672  -38089.062500  310.952271  1284.081055   46.869804  884.801758  -33516.507812  -1583.239990
  370.000000  5313.061523  -51007.515625  -48003.320312  10001.848633  -38001.472656  303.198212  1868.665649   46.775444  886.586731  -33438.125000  2067.203613
  371.000000  5117.000488  -50907.515625  -48092.375000  10074.664062  -38017.710938  305.405548  1620.510132   46.894810  884.330017  -33442.718750  -1249.951660
  372.000000  5147.115723  -51307.441406  -48477.515625  10242.215820  -38235.300781  310.484741  1614.576538   46.683060  888.341248  -33680.964844  -1044.361328
  373.000000  5127.498047  -50972.320312  -48161.359375  9964.469727  -38196.890625  302.065094  1744.611816   46.420673  893.362427  -33668.152344  1682.549561
  374.000000  4938.315918  -50831.066406  -48198.742188  10333.960938  -37864.781250  313.265930  1580.892578   46.673279  888.527405  -33311.398438  324.580597
  375.000000  4999.047363  -51044.609375  -48319.570312  10247.806641  -38071.765625  310.654236  1519.095337   46.775288  886.589661  -33508.433594  -2656.546143
  376.000000  5298.797852  -51498.296875  -48499.289062  10443.458984  -38055.828125  316.585266  1696.477417   47.095055  880.569885  -33461.300781  837.281372
  377.000000  5072.450195  -51049.375000  -48282.828125  10267.491211  -38015.335938  311.250946  1600.777710   46.840698  885.351562  -33445.621094  -1622.630371
  378.000000  5124.988281  -50917.859375  -48125.289062  10103.562500  -38021.726562  306.281586  1682.544434   46.892475  884.374023  -33446.960938  1475.505371
  379.000000  5289.715332  -51306.878906  -48310.304688  10392.777344  -37917.527344  315.048889  1815.896973   46.776970  886.557800  -33354.031250  570.431641
  380.000000  5106.783691  -51420.937500  -48635.570312  10359.497070  -38276.074219  314.040039  1578.178711   46.355911  894.610535  -33753.656250  -753.515747
  381.000000  5134.782227  -50909.425781  -48103.523438  10255.208008  -37848.316406  310.878601  1647.045898   46.983860  882.653870  -33264.636719  1265.796265
  382.000000  5128.663574  -51065.609375  -48259.796875  10105.562500  -38154.234375  306.342194  1704.230835   46.833485  885.487976  -33585.222656  457.889893
  383.000000  5282.836914  -51368.277344  -48389.242188  10119.880859  -38269.359375  306.776245  1762.618164   46.614990  889.638428  -33721.664062  3372.070801
  384.000000  5261.852539  -51526.421875  -48572.906250  10369.587891  -38203.320312  314.345917  1670.690552   46.826332  885.623230  -33635.007812  1375.655396
  385.000000  5549.574219  -51404.937500  -48172.390625  9906.800781  -38265.589844  300.316895  2156.695557   46.571972  890.460205  -33722.093750  3180.755859
  386.000000  4972.569824  -51050.121094  -48371.468750  10222.488281  -38148.980469  309.886719  1513.073853   46.738277  887.291748  -33589.257812  -752.015808
  387.000000  5263.147461  -51541.816406  -48574.726562  10395.146484  -38179.578125  315.120728  1651.661499   46.976692  882.788574  -33596.597656  1196.784790
  388.000000  5309.372559  -51237.671875  -48219.382812  10207.037109  -38012.343750  309.418335  1913.852539   46.751217  887.046143  -33451.359375  -80.047592
  389.000000  5392.600098  -51059.214844  -47968.578125  10163.803711  -37804.773438  308.107727  2001.184937   46.818424  885.772827  -33237.234375  289.396759
  390.000000  5423.763184  -51609.679688  -48506.718750  10396.899414  -38109.820312  315.173859  1863.621094   46.829369  885.565796  -33541.210938  2121.971436
  391.000000  4929.860352  -50693.816406  -48078.953125  10327.511719  -37751.441406  313.070435  1495.576538   46.676350  888.468933  -33197.761719  808.171570
  392.000000  5021.451660  -51046.875000  -48332.796875  10457.431641  -37875.367188  317.008850  1484.796021   46.850487  885.166626  -33304.699219  -2335.644043
  393.000000  5163.011719  -51393.953125  -48557.421875  10315.116211  -38242.304688  312.694672  1584.416992   46.673767  888.518066  -33688.875000  562.155640
  394.000000  5056.062500  -51025.390625  -48273.257812  10224.423828  -38048.835938  309.945404  1446.868652   46.958267  883.134949  -33467.652344  1566.758179
  395.000000  5290.849609  -51067.089844  -48070.843750  10056.601562  -38014.242188  304.858002  1916.846069   46.913460  883.978455  -33437.429688  1787.569092
  396.000000  5353.245605  -51310.769531  -48272.273438  10316.601562  -37955.671875  312.739685  1814.057495   47.027180  881.840820  -33367.765625  -1430.635986
  397.000000  4974.108398  -50862.500000  -48205.125000  10226.137695  -37978.988281  309.997345  1382.891235   47.209366  878.437683  -33373.308594  -1100.554810
  398.000000  4925.769043  -51116.960938  -48480.742188  10330.050781  -38150.691406  313.147400  1331.877075   46.758415  886.909607  -33589.003906  653.406311
  399.000000  4903.283203  -50982.921875  -48414.132812  10238.124023  -38176.007812  310.360718  1406.374634   46.687439  888.257874  -33621.246094  838.551453
  400.000000  5298.453125  -51002.437500  -48012.609375  10139.644531  -37872.964844  307.375366  1766.319946   47.264549  877.412109  -33261.898438   17.194328
  401.000000  5368.542480  -51393.457031  -48343.726562  10279.593750  -38064.132812  311.617828  1790.851929   46.872852  884.744263  -33491.281250  -325.156128
  402.000000  4998.324219  -51114.343750  -48424.125000  10282.679688  -38141.445312  311.711365  1366.136719   46.931931  883.630554  -33562.832031  -1216.939697
  403.000000  5078.823730  -50986.835938  -48207.656250  10086.236328  -38121.421875  305.756348  1487.554077   46.843075  885.306702  -33551.476562  -3636.563721
  404.000000  5096.859375  -51069.941406  -48262.453125  10334.677734  -37927.773438  313.287659  1558.443481   46.849323  885.188599  -33357.218750  752.197693
  405.000000  4840.437988  -50922.468750  -48387.101562  10295.319336  -38091.781250  312.094543  1259.032837   46.921436  883.828186  -33514.191406  550.398865
  406.000000  4709.630859  -50679.355469  -48283.218750  10255.792969  -38027.425781  310.896332  1221.007202   46.786610  886.375122  -33462.988281  -494.062714
  407.000000  5040.145020  -50781.929688  -48054.750000  10161.595703  -37893.156250  308.040802  1623.222290   46.765194  886.781006  -33330.808594  2040.014282
  408.000000  5062.381836  -51187.000000  -48433.382812  10141.712891  -38291.671875  307.438080  1858.005005   46.126202  899.065735  -33791.664062  1626.260254
  409.000000  4904.686035  -50749.554688  -48165.695312  10110.092773  -38055.601562  306.479523  1519.619507   46.610638  889.721497  -33508.332031  1849.341919
  410.000000  5133.018066  -51175.085938  -48346.539062  10414.558594  -37931.980469  315.709167  1609.544556   46.784618  886.412842  -33367.738281  1896.540649
  411.000000  5095.786133  -51258.757812  -48462.015625  10269.964844  -38192.050781  311.325928  1436.258179   46.818794  885.765808  -33624.472656  232.427078
  412.000000  4956.524414  -50939.007812  -48281.179688  10156.027344  -38125.152344  307.872009  1484.773071   46.798336  886.153015  -33559.570312  -900.297546
  413.000000  5215.254883  -51370.734375  -48460.429688  10285.444336  -38174.984375  311.795197  1710.208496   46.722057  887.599731  -33616.843750  -455.507111
  414.000000  5381.406738  -51764.554688  -48697.140625  10221.430664  -38475.710938  309.854645  1631.023315   46.985500  882.623047  -33891.871094  481.626556
  415.000000  5335.622559  -51389.468750  -48356.101562  10103.425781  -38252.675781  306.277435  1794.981934   46.636311  889.231689  -33702.902344  -70.229668
  416.000000  5137.233887  -51329.945312  -48494.867188  10186.755859  -38308.109375  308.803528  1479.795044   46.884838  884.518066  -33734.089844  -1682.886841
  417.000000  4886.228516  -50873.695312  -48285.179688  10056.011719  -38229.167969  304.840118  1423.328735   46.657173  888.834106  -33677.359375  434.076111
  418.000000  5204.825684  -51132.578125  -48197.054688  9951.580078  -38245.476562  301.674347  1696.650879   46.470467  892.405212  -33711.882812  -994.611145
  419.000000  5091.428223  -51345.109375  -48556.898438  10402.408203  -38154.492188  315.340851  1559.392944   46.531013  891.244019  -33614.992188  1612.248535
  420.000000  5309.510254  -51741.816406  -48764.187500  10503.812500  -38260.375000  318.414856  1680.937012   46.532066  891.223816  -33720.769531  1497.845093
  421.000000  5493.088379  -51515.496094  -48318.859375  10120.051758  -38198.808594  306.781433  1885.261719   46.910503  884.034119  -33622.285156  474.076080
  422.000000  4951.820312  -51048.191406  -48407.000000  10297.498047  -38109.500000  312.160583  1421.526978   46.781929  886.463806  -33545.519531  -119.923279
  423.000000  5146.246094  -51073.562500  -48205.531250  10263.861328  -37941.671875  311.140900  1555.981079   46.867825  884.839172  -33369.312500  509.540833
  424.000000  5476.769043  -51456.976562  -48272.781250  10133.792969  -38138.988281  307.197998  2001.136108   46.679760  888.404053  -33584.976562  -1129.707520
  425.000000  4939.485352  -51211.554688  -48566.250000  10380.910156  -38185.339844  314.689148  1423.411621   46.520317  891.448914  -33646.882812  935.166382
  426.000000  5181.539551  -51471.421875  -48596.093750  10359.791016  -38236.304688  314.048950  1622.093384   46.773552  886.622559  -33673.140625  529.136536
  427.000000  5329.644531  -51530.281250  -48478.937500  10286.167969  -38192.769531  311.817108  1581.954590   47.260303  877.490906  -33582.117188  648.842468
  428.000000  4982.260742  -51136.281250  -48460.218750  10276.753906  -38183.464844  311.531738  1290.367188   47.061455  881.198547  -33592.214844  997.881592
  429.000000  5111.851074  -51694.183594  -48914.500000  10442.874023  -38471.625000  316.567535  1317.733765   46.733959  887.373718  -33912.324219  2511.878906
  430.000000  4904.544922  -50813.324219  -48201.625000  10251.825195  -37949.800781  310.776031  1497.676270   46.631351  889.326294  -33400.511719  407.576355
  431.000000  5311.360352  -51206.671875  -48180.734375  10127.669922  -38053.062500  307.012360  2001.205078   46.591621  890.084656  -33507.648438  501.129944
  432.000000  5224.744141  -51244.285156  -48339.859375  10186.578125  -38153.281250  308.798126  1722.998901   46.683884  888.325562  -33598.867188  -3071.106689
  433.000000  5059.833008  -51080.191406  -48331.695312  10318.282227  -38013.414062  312.790649  1468.166138   46.931774  883.633484  -33434.812500  -44.157215
  434.000000  5828.651855  -52046.699219  -48526.375000  10101.485352  -38424.890625  306.218597  2279.894531   46.945900  883.367615  -33844.914062  -3027.439453
  435.000000  5564.249023  -51688.765625  -48432.203125  10285.373047  -38146.828125  311.793030  1910.171997   47.278900  877.145752  -33534.363281  1838.797241
  436.000000  5052.553711  -51315.585938  -48600.820312  10281.215820  -38319.605469  311.666992  1395.383301   46.947876  883.330383  -33739.433594  989.051147
  437.000000  5012.421387  -51328.921875  -48611.945312  10553.036133  -38058.910156  319.907013  1496.219849   46.435760  893.072205  -33528.703125  681.188049
  438.000000  5102.383301  -50963.015625  -48162.976562  10174.281250  -37988.695312  308.425354  1490.588379   46.979263  882.740234  -33405.460938  -689.439392
  439.000000  4975.206055  -50844.394531  -48161.984375  10088.845703  -38073.140625  305.835449  1622.710449   46.485855  892.109802  -33538.042969  -2141.148682
  440.000000  5192.044922  -51016.890625  -48114.289062  10116.792969  -37997.496094  306.682648  1890.847046   46.458504  892.635010  -33465.070312  -1838.492310
  441.000000  5148.826660  -50888.691406  -48010.679688  10076.704102  -37933.976562  305.467377  1812.823730   46.738350  887.290344  -33374.246094  -811.451111
  442.000000  5142.660156  -51328.847656  -48495.171875  10309.420898  -38185.750000  312.522003  1490.396484   46.953880  883.217468  -33604.992188  131.291519
  443.000000  4668.600098  -50674.773438  -48332.328125  10148.139648  -38184.187500  307.632904  1230.709106   46.323387  895.238647  -33664.941406  2461.635254
  444.000000  5230.260254  -51273.468750  -48360.039062  10081.705078  -38278.335938  305.618988  1741.240601   46.546993  890.938049  -33737.273438  147.943390
  445.000000  5107.494629  -51263.113281  -48481.742188  10298.219727  -38183.523438  312.182465  1546.081421   46.535267  891.162537  -33643.605469  2818.088623
  446.000000  4636.940430  -50154.054688  -47816.906250  10053.499023  -37763.406250  304.763947  1289.006470   46.488045  892.067749  -33228.097656  245.970596
  447.000000  5033.189453  -51191.734375  -48462.398438  10205.182617  -38257.214844  309.362122  1343.037231   46.671265  888.565735  -33704.031250  157.854706
  448.000000  5135.689453  -51255.027344  -48429.992188  10206.882812  -38223.109375  309.413666  1507.716187   47.099720  880.482666  -33628.125000  476.836609
  449.000000  5005.225098  -50885.851562  -48212.234375  10200.308594  -38011.925781  309.214355  1458.889282   46.619381  889.554626  -33463.804688  529.047424
  450.000000  5031.098633  -51368.785156  -48622.203125  10367.705078  -38254.500000  314.288849  1484.110229   46.664211  888.700073  -33702.003906  3463.272949
  451.000000  5100.175293  -51405.234375  -48609.046875  10230.281250  -38378.765625  310.122955  1624.304321   46.472633  892.363586  -33844.960938  -37.893929
  452.000000  5390.726074  -51548.246094  -48466.421875  10205.791016  -38260.632812  309.380554  1828.305786   46.694557  888.122498  -33705.175781  -1760.066772
  453.000000  5074.764648  -51351.246094  -48591.375000  10466.512695  -38124.863281  317.284119  1632.941284   46.314034  895.419434  -33606.531250  -246.767578
  454.000000  5205.628418  -51191.976562  -48311.414062  10280.587891  -38030.828125  311.647949  1551.731934   47.010250  882.158386  -33444.574219   -2.219995
  455.000000  4895.647949  -51085.792969  -48481.875000  10381.585938  -38100.289062  314.709656  1360.932617   46.662273  888.736938  -33547.980469  -59.681728
  456.000000  5193.188477  -51308.109375  -48424.046875  10139.251953  -38284.796875  307.363464  1717.966797   46.641529  889.132202  -33734.515625  -1692.198486
  457.000000  5103.244629  -51268.820312  -48483.656250  10265.203125  -38218.453125  311.181580  1595.961304   46.530773  891.248596  -33678.976562  260.913361
  458.000000  4913.385742  -50890.062500  -48274.828125  10305.051758  -37969.777344  312.389557  1303.665161   46.876732  884.671021  -33396.546875  -935.725525
  459.000000  5274.702637  -51376.480469  -48414.617188  10137.446289  -38277.171875  307.308746  1679.833008   46.873070  884.740173  -33704.300781  -539.072510
  460.000000  5074.609375  -51306.675781  -48544.062500  10270.377930  -38273.683594  311.338470  1294.167114   47.164974  879.264465  -33672.332031  -1840.133423
  461.000000  5015.499023  -51062.425781  -48382.281250  10480.669922  -37901.609375  317.713287  1470.640625   46.809074  885.949707  -33334.980469  133.738373
  462.000000  4992.172363  -51106.171875  -48392.984375  10252.046875  -38140.937500  310.782776  1545.436035   46.508236  891.680481  -33603.656250  328.243256
  463.000000  5363.230469  -51017.187500  -47956.312500  9859.478516  -38096.835938  298.882355  2058.968018   46.771725  886.657227  -33533.851562  1488.630737
  464.000000  4860.637695  -50683.734375  -48136.718750  10247.968750  -37888.750000  310.659149  1426.232544   46.899471  884.242065  -33313.300781  2459.304443
  465.000000  5124.409180  -51222.164062  -48429.218750  10394.022461  -38035.195312  315.086639  1722.346680   46.703362  887.955078  -33478.878906  1411.872559
  466.000000  5298.723145  -51654.265625  -48672.281250  10321.853516  -38350.429688  312.898895  1565.993652   47.007336  882.213074  -33764.457031  471.114197
  467.000000  5164.683594  -51462.664062  -48617.023438  10248.062500  -38368.960938  310.661987  1566.091187   46.819817  885.746460  -33801.285156  -1481.636719
  468.000000  4863.966797  -51028.074219  -48484.078125  10159.877930  -38324.199219  307.988739  1526.896606   46.293629  895.814148  -33807.855469  -3577.992920
  469.000000  5133.850586  -51095.382812  -48281.320312  10099.140625  -38182.179688  306.147522  1652.299316   46.853691  885.106079  -33611.199219  502.533356
  470.000000  5062.021973  -51359.261719  -48602.078125  10375.636719  -38226.441406  314.529297  1495.952759   46.611488  889.705261  -33679.089844  551.137024
  471.000000  5161.979492  -51397.464844  -48542.421875  10238.684570  -38303.738281  310.377686  1658.922974   46.744846  887.167053  -33743.375000  573.068298
  472.000000  5069.373047  -51163.851562  -48422.195312  10284.158203  -38138.039062  311.756195  1553.637085   46.739346  887.271423  -33578.210938  883.929749
  473.000000  5237.453125  -51176.828125  -48244.843750  10327.859375  -37916.984375  313.080963  1629.022339   46.994591  882.452332  -33332.257812  1156.635010
  474.000000  5110.605957  -50793.437500  -47970.492188  10039.607422  -37930.882812  304.342834  1667.306641   46.876778  884.670166  -33357.648438  -655.025879
  475.000000  5407.745117  -51485.765625  -48392.539062  10313.179688  -38079.359375  312.635956  1921.131836   46.633743  889.280701  -33529.835938  -951.823181
  476.000000  5225.135254  -51190.035156  -48285.867188  10065.720703  -38220.148438  305.134430  1812.081543   46.762299  886.835938  -33658.082031  1960.844482
  477.000000  5160.895996  -51065.996094  -48216.132812  10117.090820  -38099.042969  306.691681  1555.816040   47.127361  879.966248  -33501.363281  -891.187561
  478.000000  5047.078613  -51119.453125  -48369.125000  10247.303711  -38121.820312  310.638977  1456.333008   46.756153  886.952515  -33560.355469  -740.360657
  479.000000  5365.429199  -51545.753906  -48479.484375  10249.021484  -38230.460938  310.691040  1784.582397   46.717659  887.683350  -33672.750000  -595.012451
  480.000000  5380.521484  -51496.707031  -48402.601562  10196.755859  -38205.843750  309.106659  1873.939941   46.719868  887.641357  -33647.917969  -1045.688232
  481.000000  5399.220703  -51374.195312  -48277.953125  10150.172852  -38127.781250  307.694519  1861.432251   46.919994  883.855347  -33550.332031  -125.095993
  482.000000  5347.998047  -51230.207031  -48143.281250  10240.294922  -37902.984375  310.426514  1932.852173   46.987148  882.592102  -33318.984375  -1833.734131
  483.000000  5388.009766  -51336.589844  -48259.398438  10196.583984  -38062.812500  309.101440  2001.888306   46.749218  887.084045  -33502.023438  765.962952
  484.000000  5302.125977  -51294.679688  -48285.132812  10090.083984  -38195.046875  305.872986  1744.208618   46.915798  883.934387  -33618.007812  -388.420105
  485.000000  5073.277344  -51351.281250  -48607.984375  10326.522461  -38281.460938  313.040436  1331.914429   46.980804  882.711304  -33698.078125  1726.113770
  486.000000  5082.430664  -51211.679688  -48450.031250  10330.343750  -38119.687500  313.156281  1465.866821   46.852234  885.133606  -33548.847656  -797.008240
  487.000000  5178.326660  -51180.359375  -48323.046875  10302.682617  -38020.363281  312.317749  1819.175293   46.676003  888.475525  -33466.718750  -14.930796
  488.000000  5446.753418  -51697.242188  -48559.812500  10346.024414  -38213.789062  313.631622  1842.429565   46.920364  883.848328  -33636.304688  4176.570312
  489.000000  5170.962891  -51178.976562  -48311.312500  10077.501953  -38233.812500  305.491577  1739.597046   46.529892  891.265503  -33694.421875  -1253.245972
  490.000000  5187.755859  -51327.343750  -48440.187500  10333.403320  -38106.785156  313.249023  1658.032593   46.744152  887.180237  -33546.492188  -1000.615540
  491.000000  5149.489746  -51432.285156  -48574.921875  10345.346680  -38229.574219  313.611084  1456.651978   46.707008  887.885742  -33672.902344  -2482.503418
  492.000000  4685.420410  -50881.023438  -48497.398438  10416.654297  -38080.742188  315.772705  1169.321289   46.749863  887.071838  -33519.890625  -603.852173
  493.000000  5065.175781  -51178.937500  -48411.726562  10465.682617  -37946.042969  317.258972  1391.127441   47.021114  881.954590  -33358.726562  2815.527344
  494.000000  5210.701660  -51252.941406  -48342.445312  10156.515625  -38185.929688  307.886810  1632.558472   46.777424  886.549194  -33622.386719  -339.243530
  495.000000  5366.328125  -51542.664062  -48504.609375  10270.655273  -38233.953125  311.346863  1899.058960   46.617397  889.592468  -33686.023438  3151.664307
  496.000000  4732.081055  -50728.117188  -48288.476562  10196.732422  -38091.742188  309.105957  1275.437866   46.669586  888.597717  -33538.722656  -1021.373230
  497.000000  5037.207520  -50987.953125  -48262.187500  10136.085938  -38126.101562  307.267487  1702.629272   46.560047  890.688232  -33583.765625  1935.332520
  498.000000  5293.948242  -50907.335938  -47927.828125  9937.312500  -37990.515625  301.241852  2122.809326   46.380417  894.137878  -33465.707031  -3206.835938
  499.000000  5170.998047  -50881.152344  -48057.390625  10140.511719  -37916.878906  307.401672  1770.107422   46.875095  884.701904  -33343.808594  -520.941711
  500.000000  5228.154297  -51144.828125  -48209.921875  9972.645508  -38237.277344  302.312927  1766.408081   46.822987  885.686462  -33669.289062  1439.432861
  501.000000  5478.483887  -51541.953125  -48378.046875  10054.462891  -38323.585938  304.793152  2198.970703   46.026485  901.013550  -33833.304688  -482.942474
  502.000000  5275.840820  -51005.871094  -48026.039062  10120.622070  -37905.417969  306.798737  1833.068970   46.812019  885.893982  -33338.500000  -2650.147217
  503.000000  5621.376465  -51609.949219  -48276.414062  10188.732422  -38087.679688  308.863434  2009.719360   47.269764  877.315308  -33476.105469  -911.587585
  504.000000  5198.715332  -51138.136719  -48237.109375  10099.109375  -38138.000000  306.146576  1580.115234   47.205692  878.506042  -33532.679688  1364.956055
  505.000000  5563.453613  -51707.558594  -48430.875000  10182.467773  -38248.406250  308.673523  1859.782837   47.047310  881.463501  -33658.535156  -1705.503052
  506.000000  5258.828125  -51457.398438  -48491.937500  10320.552734  -38171.382812  312.859467  1654.359985   46.876583  884.673828  -33598.167969  265.272064
  507.000000  5088.062988  -51281.148438  -48517.046875  10248.152344  -38268.894531  310.664703  1535.550171   46.692471  888.162170  -33713.640625  1113.084961
  508.000000  5297.472168  -51236.027344  -48215.593750  10195.878906  -38019.714844  309.080078  1780.468750   47.053905  881.339966  -33429.199219  -845.058594
  509.000000  5205.951172  -51338.578125  -48452.328125  10411.294922  -38041.031250  315.610229  1709.022339   46.735111  887.351807  -33481.617188  942.637512
  510.000000  5316.227539  -51151.593750  -48165.062500  10053.794922  -38111.265625  304.772919  1991.332153   46.777843  886.541199  -33547.683594  -1207.081909
  511.000000  5055.160645  -51179.117188  -48441.671875  10264.242188  -38177.429688  311.152466  1421.922852   46.849751  885.180542  -33606.832031  242.623444
  512.000000  5225.310547  -51097.472656  -48179.796875  10061.860352  -38117.937500  305.017395  1862.410767   46.528198  891.297913  -33578.710938  -3808.270996
  513.000000  5031.657227  -51054.394531  -48339.695312  10156.088867  -38183.605469  307.873871  1538.521362   46.784836  886.408752  -33619.339844  -694.864929
  514.000000  5072.618164  -51110.726562  -48343.851562  10253.692383  -38090.160156  310.832642  1647.873535   46.690128  888.206726  -33535.136719  829.666016
  515.000000  5467.785156  -51315.343750  -48186.875000  10070.004883  -38116.871094  305.264313  2179.685303   46.616917  889.601685  -33568.988281  -4625.379883
  516.000000  5000.524902  -51283.410156  -48580.031250  10441.708984  -38138.320312  316.532227  1398.592285   46.781929  886.463806  -33574.339844  -951.501465
  517.000000  5161.819824  -51193.734375  -48343.609375  10195.573242  -38148.035156  309.070801  1544.792603   47.109138  880.306641  -33552.132812  446.706177
  518.000000  5236.317383  -51197.281250  -48246.718750  10109.419922  -38137.296875  306.459137  1692.139648   46.708305  887.861084  -33580.500000  -698.539551
  519.000000  5104.415039  -50835.058594  -48045.265625  10066.431641  -37978.835938  305.155975  1759.474976   46.742222  887.216858  -33418.730469  -1251.271973
  520.000000  5176.267090  -51285.683594  -48411.429688  10204.410156  -38207.019531  309.338684  1530.233398   46.952248  883.248169  -33626.421875  -272.914429
  521.000000  5359.553711  -51504.785156  -48437.796875  10343.716797  -38094.078125  313.561676  1771.248169   46.999584  882.358582  -33508.863281  552.274292
  522.000000  4927.317383  -50977.503906  -48334.734375  10204.175781  -38130.558594  309.331604  1575.580078   46.298298  895.723755  -33613.761719  -2532.323975
  523.000000  5346.762695  -51158.277344  -48118.593750  9987.731445  -38130.863281  302.770264  1876.522461   46.925259  883.756165  -33552.898438  -1878.295044
  524.000000  5194.914062  -51160.667969  -48271.773438  10108.911133  -38162.863281  306.443726  1655.668945   46.913311  883.981262  -33586.066406  397.493591
  525.000000  4741.224121  -50977.175781  -48569.320312  10438.828125  -38130.492188  316.444885  1013.109192   47.000942  882.333069  -33545.144531  -2436.346191
  526.000000  5563.718750  -51673.054688  -48424.484375  10266.207031  -38158.277344  311.212006  2073.152100   46.646912  889.029602  -33607.468750  2551.038086
  527.000000  5307.680664  -51523.886719  -48520.351562  10290.172852  -38230.179688  311.938538  1541.404663   47.290375  876.932922  -33616.593750  -1525.476196
  528.000000  5203.327637  -51192.683594  -48301.671875  10046.807617  -38254.863281  304.561096  1633.509277   46.880878  884.592773  -33681.230469  515.344055
  529.000000  5027.396484  -51070.046875  -48334.562500  10008.910156  -38325.652344  303.412262  1628.750854   46.653225  888.909302  -33774.226562  210.684158
  530.000000  5125.913086  -51147.304688  -48325.750000  10243.598633  -38082.152344  310.526672  1569.932983   46.743633  887.190063  -33521.906250  -942.412903
  531.000000  5188.460938  -51254.957031  -48350.390625  10130.101562  -38220.289062  307.086060  1652.404297   46.846478  885.242371  -33650.011719  192.750412
  532.000000  4775.573242  -50740.667969  -48269.039062  10279.281250  -37989.757812  311.608337  1262.699585   46.777451  886.548645  -33426.214844  207.351868
  533.000000  5280.830566  -51285.488281  -48307.710938  10113.629883  -38194.082031  306.586761  1820.924683   46.694523  888.123169  -33638.628906  -2903.442871
  534.000000  5249.241211  -51511.410156  -48558.382812  10369.731445  -38188.652344  314.350281  1548.450317   47.081467  880.824036  -33595.449219  -1399.346191
  535.000000  5339.077148  -51512.101562  -48470.398438  10230.697266  -38239.703125  310.135559  1686.972290   47.032715  881.737061  -33651.257812  -1647.242432
  536.000000  5084.619629  -51123.195312  -48332.281250  10296.759766  -38035.523438  312.138214  1510.015747   46.897331  884.282471  -33460.285156  413.875763
  537.000000  4673.159180  -50519.281250  -48158.945312  10233.289062  -37925.656250  310.214142  1332.924194   46.843525  885.298157  -33355.667969  -713.017944
  538.000000  5115.273438  -51115.910156  -48290.000000  10237.074219  -38052.925781  310.328888  1570.967651   46.750641  887.057068  -33491.996094  -1189.677856
  539.000000  5083.102051  -50922.460938  -48152.765625  10087.753906  -38065.011719  305.802338  1677.056763   46.722675  887.588013  -33506.812500  816.607788
  540.000000  5167.152344  -51344.640625  -48486.757812  10334.438477  -38152.320312  313.280396  1576.863647   46.899014  884.250732  -33576.917969  269.784760
  541.000000  5017.734375  -51366.476562  -48650.898438  10311.450195  -38339.449219  312.583527  1443.011597   46.425274  893.273926  -33810.261719  -3266.817383
  542.000000  5342.400391  -51638.500000  -48622.093750  10279.415039  -38342.679688  311.612396  1550.151733   47.279793  877.129211  -33730.128906  -1185.459106
  543.000000  5342.662598  -51344.269531  -48279.234375  10082.757812  -38196.476562  305.650909  1805.965454   47.031525  881.759338  -33608.144531  1137.128174
  544.000000  5235.831055  -51477.179688  -48544.171875  10329.017578  -38215.156250  313.116058  1698.207886   46.701439  887.991638  -33659.027344  482.875275
  545.000000  5391.273926  -51414.789062  -48348.335938  10108.628906  -38239.707031  306.435150  1858.457886   47.175049  879.076721  -33637.375000  3894.590332
  546.000000  5194.115723  -51301.757812  -48402.468750  10056.711914  -38345.757812  304.861328  1643.046875   46.878201  884.643311  -33772.382812  3425.938232
  547.000000  4555.558594  -50338.132812  -48101.414062  10142.022461  -37959.390625  307.447449  1138.849121   46.621170  889.520508  -33411.093750  -1411.055054
  548.000000  4964.014648  -50691.734375  -48028.609375  10092.984375  -37935.625000  305.960907  1559.873413   46.535030  891.167053  -33395.730469  -1992.240967
  549.000000  5059.743164  -51185.914062  -48408.437500  10088.683594  -38319.753906  305.830536  1646.341431   46.337410  894.967712  -33799.140625  -1694.766235
  550.000000  5310.136719  -51469.902344  -48509.906250  10310.220703  -38199.687500  312.546265  1873.910767   46.594463  890.030334  -33653.996094  1454.923462
  551.000000  5189.894043  -51040.363281  -48149.398438  10171.591797  -37977.804688  308.343842  1849.909790   46.591370  890.089478  -33432.414062  -422.321869
  552.000000  4949.780273  -51075.507812  -48436.570312  10343.409180  -38093.160156  313.552338  1401.888184   47.047352  881.462708  -33503.285156  938.818237
  553.000000  5398.097168  -51567.968750  -48489.062500  10354.510742  -38134.550781  313.888885  1840.806763   46.705524  887.913940  -33578.023438  -2330.297363
  554.000000  4970.716797  -50983.175781  -48317.804688  10125.458984  -38192.343750  306.945343  1451.015503   46.649544  888.979492  -33641.277344  -196.643570
  555.000000  5017.476074  -51079.277344  -48349.843750  10213.796875  -38136.046875  309.623230  1553.402710   46.792244  886.268372  -33571.058594  925.504089
  556.000000  4975.293945  -51342.500000  -48690.210938  10350.863281  -38339.347656  313.778320  1357.405273   46.392963  893.896057  -33813.312500  575.196655
  557.000000  5070.785645  -51145.375000  -48384.570312  10261.107422  -38123.460938  311.057434  1663.424805   46.450825  892.782593  -33591.781250  -1436.379639
  558.000000  5394.297852  -51669.343750  -48585.218750  10259.523438  -38325.695312  311.009399  1689.856812   46.861057  884.966919  -33753.996094  -654.375183
  559.000000  5151.834961  -51164.742188  -48329.812500  10248.445312  -38081.367188  310.673584  1644.720337   46.840446  885.356323  -33511.679688  -723.312256
  560.000000  5213.727539  -51200.554688  -48274.359375  10213.720703  -38060.640625  309.620941  1581.070435   46.946743  883.351746  -33480.582031  3463.871094
  561.000000  5201.206055  -50861.804688  -47998.437500  9891.482422  -38106.953125  299.852539  1952.477417   46.411812  893.533020  -33579.082031  -3689.455566
  562.000000  4964.607910  -51038.406250  -48387.851562  10235.080078  -38152.773438  310.268433  1547.943726   46.316513  895.371521  -33634.199219  -408.432465
  563.000000  4938.221191  -50906.253906  -48294.906250  10264.316406  -38030.589844  311.154694  1472.820312   46.752785  887.016418  -33469.453125  1110.694092
  564.000000  5168.163574  -50919.265625  -48075.257812  10061.613281  -38013.644531  305.009918  1847.589233   46.725746  887.529663  -33455.144531  868.799377
  565.000000  5213.729980  -51186.152344  -48282.640625  10246.377930  -38036.261719  310.610901  1503.544922   47.339230  876.027893  -33417.910156  -662.793335
  566.000000  4955.992188  -51040.882812  -48382.218750  10257.974609  -38124.242188  310.962463  1326.207886   46.883724  884.539062  -33550.332031  373.237793
  567.000000  5049.141602  -50835.296875  -48114.789062  10111.470703  -38003.320312  306.521301  1627.172852   46.674767  888.499084  -33449.792969  -925.327148
  568.000000  5238.136230  -51216.867188  -48297.710938  10115.894531  -38181.816406  306.655426  1669.730103   46.733402  887.384277  -33622.570312  667.502075
  569.000000  5152.162598  -51165.503906  -48315.796875  10244.595703  -38071.203125  310.556885  1577.301392   47.107021  880.346191  -33475.507812  1134.165283
  570.000000  5017.151855  -51185.898438  -48449.617188  10278.195312  -38171.421875  311.575439  1370.681030   47.031963  881.751099  -33583.046875  1280.034790
  571.000000  5227.467285  -51393.855469  -48484.257812  10274.056641  -38210.203125  311.449982  1756.448242   46.748348  887.100586  -33649.500000  837.128845
  572.000000  5451.340820  -51536.949219  -48387.835938  10225.227539  -38162.609375  309.969757  1986.896606   46.679379  888.411255  -33608.632812  -1025.220703
  573.000000  5273.096680  -51085.609375  -48107.156250  9912.640625  -38194.515625  300.493927  1765.088867   47.103935  880.403870  -33599.121094  389.882050
  574.000000  4983.489258  -51096.117188  -48430.492188  10248.553711  -38181.937500  310.676880  1493.133911   46.694881  888.116333  -33626.449219  334.942657
  575.000000  5183.995117  -51158.093750  -48259.625000  10191.297852  -38068.328125  308.941193  1680.242676   46.903294  884.170044  -33492.507812  -1020.564270
  576.000000  5152.094238  -51127.683594  -48282.992188  10280.800781  -38002.191406  311.654419  1681.270020   46.839840  885.367798  -33432.562500  720.631592
  577.000000  5168.780273  -51074.437500  -48229.875000  10198.042969  -38031.832031  309.145691  1620.867676   47.085251  880.753235  -33438.257812  322.239166
  578.000000  5135.341309  -51058.671875  -48202.828125  10297.297852  -37905.531250  312.154510  1468.989624   47.443794  874.097168  -33276.980469  1120.627930
  579.000000  5090.279785  -50953.609375  -48200.945312  10125.716797  -38075.226562  306.953156  1522.986328   47.054668  881.325684  -33484.636719  1199.907471
  580.000000  5155.435059  -51235.621094  -48393.515625  10159.554688  -38233.960938  307.978943  1406.932495   47.237579  877.913025  -33625.527344  -3393.860107
  581.000000  5006.834961  -51039.878906  -48334.976562  10190.608398  -38144.367188  308.920319  1503.585449   46.691399  888.182556  -33589.218750  -2539.177490
  582.000000  5207.219727  -51429.179688  -48528.109375  10296.152344  -38231.957031  312.119781  1709.570435   46.557926  890.728821  -33689.828125  2286.194092
  583.000000  5222.874023  -51287.957031  -48393.609375  10323.410156  -38070.199219  312.946075  1641.081665   46.878723  884.633423  -33496.773438  -502.806366
  584.000000  4926.010742  -51036.828125  -48452.164062  10143.490234  -38308.671875  307.491943  1431.632202   46.649925  888.972229  -33757.570312  3104.854736
  585.000000  5043.294434  -51368.660156  -48648.992188  10409.314453  -38239.679688  315.550201  1261.004761   47.059616  881.232971  -33648.609375  966.650879
  586.000000  4935.305664  -50967.164062  -48346.679688  10155.623047  -38191.054688  307.859741  1485.946777   46.604733  889.834229  -33644.359375  -1418.279663
  587.000000  5113.490234  -51048.457031  -48263.906250  10051.968750  -38211.937500  304.717560  1508.413452   46.791103  886.289978  -33647.062500  -1185.400024
  588.000000  5111.765625  -51026.492188  -48232.125000  10319.215820  -37912.910156  312.818939  1640.809082   46.952847  883.236877  -33332.253906  778.175964
  589.000000  5187.843750  -51411.589844  -48554.203125  10318.909180  -38235.292969  312.809631  1625.498901   46.632000  889.313904  -33685.937500  -537.777283
  590.000000  5309.245117  -51018.035156  -48033.515625  10093.172852  -37940.343750  305.966614  1981.715210   46.799629  886.128540  -33374.636719  -1626.118164
  591.000000  5116.411621  -51101.164062  -48299.500000  10162.207031  -38137.292969  308.059326  1672.499146   46.869350  884.810364  -33564.781250  898.373840
  592.000000  4956.599121  -51139.800781  -48509.093750  10361.200195  -38147.894531  314.091675  1437.421875   46.814018  885.856140  -33580.781250  1865.876953
  593.000000  5048.527832  -50930.167969  -48185.835938  10118.262695  -38067.574219  306.727203  1582.121948   46.790333  886.304565  -33502.773438  -311.575836
  594.000000  4659.576172  -50473.328125  -48135.304688  10196.171875  -37939.132812  309.088959  1174.741333   46.844795  885.274170  -33369.019531  156.768707
  595.000000  5012.332520  -50941.734375  -48228.187500  10222.626953  -38005.562500  309.890930  1514.164917   46.792690  886.259949  -33440.531250  592.701233
  596.000000  4912.149902  -50997.445312  -48399.312500  10260.885742  -38138.425781  311.050720  1427.092163   46.702980  887.962341  -33582.148438  -1190.098511
  597.000000  5129.133789  -51278.734375  -48451.070312  10286.193359  -38164.875000  311.817902  1527.024292   47.045395  881.499390  -33575.191406  -78.291161
  598.000000  4993.156250  -50736.417969  -48059.156250  10167.431641  -37891.726562  308.217712  1559.010742   47.055553  881.309082  -33301.050781  -759.859680
  599.000000  5133.371582  -51265.902344  -48442.632812  10230.582031  -38212.050781  310.132080  1597.574829   46.765678  886.771851  -33649.656250  1879.025269
  600.000000  5348.802734  -51114.515625  -48075.921875  10035.088867  -38040.832031  304.205841  1920.841431   46.832123  885.513733  -33471.953125  -424.414673
  601.000000  5368.795410  -51617.144531  -48554.375000  10183.587891  -38370.789062  308.707489  1822.777710   46.798218  886.155273  -33805.218750  -1509.005493
  602.000000  5032.264648  -51215.234375  -48486.968750  10281.312500  -38205.656250  311.669922  1505.231812   46.725895  887.526855  -33647.140625  174.440048
  603.000000  5091.708008  -50962.972656  -48184.843750  10107.726562  -38077.117188  306.407806  1544.348267   47.316761  876.443909  -33460.960938  697.626648
  604.000000  5341.026855  -51394.906250  -48388.953125  10199.597656  -38189.355469  309.192810  2039.988281   46.403362  893.695740  -33662.308594  2048.587891
  605.000000  5271.123535  -51311.167969  -48323.460938  10204.224609  -38119.234375  309.333069  1857.860229   46.457722  892.650024  -33586.882812  447.852936
  606.000000  5314.314453  -51419.914062  -48431.468750  10150.777344  -38280.691406  307.712860  1711.196899   46.852104  885.136047  -33709.863281  -1148.712524
  607.000000  5035.160645  -51189.531250  -48488.484375  10321.977539  -38166.507812  312.902649  1438.356079   46.816936  885.800964  -33599.113281  633.749573
  608.000000  5177.647949  -50988.582031  -48120.562500  10296.492188  -37824.070312  312.130096  1560.454102   47.008991  882.182007  -33237.937500  860.047974
  609.000000  4900.591309  -50959.179688  -48387.109375  10311.427734  -38075.679688  312.582855  1488.487305   46.570621  890.486023  -33532.312500  121.813202
  610.000000  5030.763184  -51029.578125  -48303.078125  10191.619141  -38111.460938  308.950958  1578.414673   46.661819  888.745605  -33559.199219  -2573.620605
  611.000000  5166.717285  -51152.113281  -48288.273438  10098.813477  -38189.460938  306.137604  1726.058228   46.856220  885.058289  -33618.234375  -295.971100
  612.000000  4993.177734  -51086.085938  -48400.570312  10293.738281  -38106.832031  312.046600  1396.777954   46.951172  883.268433  -33526.339844  -261.408325
  613.000000  5103.649414  -51344.707031  -48583.812500  10435.849609  -38147.960938  316.354614  1348.487671   47.173115  879.112732  -33545.816406  -1248.359863
  614.000000  5290.658203  -51430.875000  -48469.695312  10056.187500  -38413.507812  304.845428  1664.709961   46.626480  889.419189  -33864.691406  896.351501
  615.000000  5320.362305  -51601.984375  -48611.109375  10297.769531  -38313.339844  312.168823  1610.740234   46.883591  884.541626  -33739.441406  2040.275391
  616.000000  4958.066406  -50715.679688  -48103.296875  10030.214844  -38073.082031  304.058105  1562.569702   46.826527  885.619507  -33504.750000  -964.522034
  617.000000  5179.396484  -51142.335938  -48245.164062  10122.020508  -38123.144531  306.841125  1668.807007   46.937759  883.520813  -33543.960938  627.152893
  618.000000  5032.613770  -51186.496094  -48435.421875  10209.399414  -38226.023438  309.489929  1481.378906   46.858524  885.014771  -33654.570312  -311.588074
  619.000000  5005.523438  -50937.226562  -48244.281250  10036.757812  -38207.523438  304.256439  1542.775269   46.768036  886.727112  -33644.898438  -527.846863
  620.000000  5203.501953  -51446.488281  -48544.804688  10027.067383  -38517.738281  303.962677  1795.586304   46.017971  901.180237  -34028.289062  -1116.088501
  621.000000  5121.393555  -51396.730469  -48585.468750  10305.315430  -38280.152344  312.397552  1466.634155   46.758205  886.913574  -33718.484375  -1353.045776
  622.000000  5220.531250  -51281.460938  -48386.210938  10278.997070  -38107.214844  311.599731  1733.739624   46.795868  886.199768  -33541.875000  -4183.366699
  623.000000  4898.299316  -50907.445312  -48309.539062  10127.541016  -38182.000000  307.008453  1463.777832   46.609997  889.733765  -33634.792969  164.598846
  624.000000  5079.044922  -51110.015625  -48326.101562  10109.444336  -38216.656250  306.459869  1615.248169   46.893936  884.346436  -33641.750000  691.962280
  625.000000  4860.098145  -50891.613281  -48350.500000  10269.378906  -38081.121094  311.308167  1411.009277   46.474186  892.333801  -33547.164062  1804.095825
  626.000000  5180.048340  -51253.031250  -48374.304688  10317.359375  -38056.945312  312.762665  1628.192383   46.799953  886.122375  -33491.207031  -1429.257568
  627.000000  5276.834961  -51617.019531  -48633.406250  10348.743164  -38284.664062  313.714050  1429.812866   47.322899  876.330200  -33667.906250  264.837891
  628.000000  5204.989258  -51275.343750  -48381.023438  10137.576172  -38243.445312  307.312683  1592.391235   47.093300  880.602722  -33649.085938  -1449.133057
  629.000000  5078.735352  -51191.390625  -48403.554688  10272.531250  -38131.023438  311.403717  1466.737427   47.023621  881.907593  -33543.464844  149.965851
  630.000000  5264.733398  -51356.878906  -48393.421875  10097.927734  -38295.492188  306.110748  1781.608032   46.536491  891.139099  -33755.457031  -1486.318481
  631.000000  5016.946289  -50878.050781  -48156.078125  10113.245117  -38042.832031  306.575104  1519.761108   46.833736  885.483215  -33473.796875  1465.364624
  632.000000  4996.057617  -50914.062500  -48234.710938  10102.269531  -38132.441406  306.242371  1568.327148   46.491211  892.007019  -33596.824219  -1099.132202
  633.000000  5510.607910  -51629.785156  -48430.359375  10357.943359  -38072.414062  313.992920  1750.810913   47.576771  871.654114  -33430.890625  -1322.801025
  634.000000  5068.525879  -51143.359375  -48373.710938  10250.015625  -38123.695312  310.721191  1347.285278   47.169064  879.188232  -33521.945312  -128.100479
  635.000000  5140.464844  -50997.886719  -48165.265625  10089.302734  -38075.960938  305.849304  1673.535767   46.871708  884.765869  -33503.222656  -1481.325684
  636.000000  5272.221680  -51460.062500  -48496.125000  10382.708008  -38113.417969  314.743652  1912.658569   46.590889  890.098633  -33568.074219  -816.882507
  637.000000  5351.068848  -51580.046875  -48549.242188  10350.625977  -38198.617188  313.771118  1685.296387   47.085960  880.739929  -33604.976562  -77.581932
  638.000000  5328.331055  -51442.300781  -48387.445312  10099.648438  -38287.796875  306.162964  1672.587280   47.072140  880.998535  -33695.503906  1340.136963
  639.000000  5183.226074  -51272.562500  -48415.523438  10234.642578  -38180.882812  310.255157  1521.817993   47.155434  879.442383  -33580.464844  1182.567871
  640.000000  4934.433594  -51215.015625  -48604.457031  10298.166992  -38306.289062  312.180847  1556.176758   46.165596  898.298523  -33802.437500  -1826.184448
  641.000000  5078.732422  -51215.718750  -48412.359375  10290.062500  -38122.296875  311.935181  1446.083984   46.904575  884.145874  -33546.351562  -173.005524
  642.000000  5185.245117  -51098.750000  -48204.179688  10124.453125  -38079.726562  306.914856  1630.197266   47.136127  879.802551  -33481.191406  4197.999512
  643.000000  5130.013672  -51158.093750  -48313.792969  10292.904297  -38020.890625  312.021332  1624.916382   47.081455  880.824219  -33427.687500  653.157654
  644.000000  5208.089355  -51403.160156  -48489.226562  10246.468750  -38242.757812  310.613678  1662.276367   46.865368  884.885559  -33670.636719  -961.538879
  645.000000  5254.705078  -51118.832031  -48178.066406  10182.276367  -37995.789062  308.667725  1647.743652   47.036026  881.674988  -33407.019531  -1929.361328
  646.000000  5172.742676  -51268.468750  -48402.351562  10315.290039  -38087.062500  312.699921  1640.962402   46.810127  885.929810  -33520.332031  3693.539551
  647.000000  5088.995605  -51050.906250  -48292.226562  10086.232422  -38205.992188  305.756226  1523.656860   46.780563  886.489685  -33642.144531  2900.437256
  648.000000  5220.668945  -51126.898438  -48224.703125  10100.119141  -38124.585938  306.177185  1884.791016   46.566387  890.566956  -33581.632812  2240.885254
  649.000000  5071.683105  -51278.222656  -48520.617188  10386.876953  -38133.742188  314.870026  1275.611816   47.215263  878.328003  -33527.484375  -1375.710327
  650.000000  5158.572754  -51210.570312  -48341.812500  10205.987305  -38135.824219  309.386505  1550.395020   46.971207  882.891663  -33553.378906  -1102.233276
  651.000000  5483.031738  -51717.976562  -48550.109375  10223.383789  -38326.726562  309.913879  1926.832642   46.570877  890.481140  -33783.335938  1825.454346
  652.000000  5058.719238  -51051.085938  -48316.375000  10260.153320  -38056.222656  311.028503  1617.062622   46.670734  888.575806  -33503.089844  968.396057
  653.000000  5109.531250  -51078.214844  -48294.726562  10057.470703  -38237.257812  304.884338  1639.224243   46.701897  887.982910  -33681.085938  -3545.828369
  654.000000  5262.770996  -51275.964844  -48332.890625  10074.054688  -38258.835938  305.387085  1787.119751   46.932335  883.622925  -33680.179688  -726.388977
  655.000000  5180.331055  -51318.179688  -48415.164062  10034.212891  -38380.953125  304.179291  1564.584595   47.062992  881.169800  -33789.550781  1209.898071
  656.000000  5157.316895  -51253.910156  -48390.097656  10280.804688  -38109.292969  311.654541  1713.892944   46.646587  889.035828  -33558.515625  3181.177002
  657.000000  5480.047363  -51520.453125  -48332.667969  10229.226562  -38103.441406  310.090973  1946.397827   46.973961  882.839905  -33520.726562  2082.266602
  658.000000  5150.126953  -51050.851562  -48201.867188  10081.949219  -38119.917969  305.626373  1698.947388   46.978882  882.747437  -33536.722656  -1478.041748
  659.000000  5028.720215  -51049.777344  -48336.980469  10189.981445  -38147.000000  308.901306  1495.713745   46.871414  884.771423  -33574.289062  3161.172119
  660.000000  5387.018066  -51569.437500  -48470.539062  10152.388672  -38318.148438  307.761688  1765.468140   47.095566  880.560303  -33723.570312  -1745.562134
  661.000000  5469.726074  -51463.003906  -48311.664062  10393.404297  -37918.257812  315.067902  2003.370972   46.927643  883.711243  -33340.062500  -948.855835
  662.000000  5342.993164  -51365.644531  -48350.546875  10143.381836  -38207.164062  307.488678  1793.756714   46.705811  887.908508  -33650.609375  -3184.759033
  663.000000  5247.874512  -51488.886719  -48540.531250  10336.517578  -38204.015625  313.343414  1598.140015   46.873569  884.730713  -33631.093750  -1501.946655
  664.000000  5181.671875  -51261.234375  -48371.750000  10370.777344  -38000.972656  314.381989  1543.526001   47.105064  880.382751  -33405.468750  1135.053833
  665.000000  5443.500977  -51744.562500  -48610.484375  10253.066406  -38357.417969  310.813660  1577.492676   47.343048  875.957275  -33738.695312  1444.916016
  666.000000  4991.079102  -50846.457031  -48122.906250  10154.436523  -37968.468750  307.823792  1542.064331   46.716228  887.710510  -33410.898438  -309.828125
  667.000000  5237.591797  -51354.078125  -48414.757812  10262.966797  -38151.789062  311.113800  1725.110352   46.719151  887.654968  -33593.933594  2970.132080
  668.000000  5229.119141  -51493.691406  -48559.679688  10348.410156  -38211.269531  313.703949  1576.637085   46.878349  884.640503  -33637.882812  -3073.641113
  669.000000  4915.126953  -50999.875000  -48419.914062  10281.947266  -38137.968750  311.689178  1395.383789   46.444134  892.911194  -33606.941406  124.753708
  670.000000  5325.990234  -51525.632812  -48469.179688  10357.860352  -38111.320312  313.990417  1687.069458   47.237686  877.911072  -33502.875000  926.107056
  671.000000  5343.804688  -51184.875000  -48155.527344  10069.983398  -38085.542969  305.263641  1821.646362   47.129456  879.927124  -33487.656250  -439.696014
  672.000000  5316.502930  -51609.277344  -48587.648438  10199.638672  -38388.007812  309.194092  1622.504517   47.019054  881.993225  -33800.894531  735.888489
  673.000000  5266.341797  -51392.500000  -48442.546875  10360.992188  -38081.554688  314.085358  1560.461548   47.125683  879.997559  -33484.039062  865.364014
  674.000000  5076.753906  -50975.414062  -48200.437500  10098.873047  -38101.562500  306.139404  1551.295532   46.849419  885.186768  -33531.000000  3178.104004
  675.000000  4871.284180  -50944.503906  -48393.078125  10224.992188  -38168.085938  309.962616  1402.482056   46.511391  891.619995  -33630.500000  -618.859009
  676.000000  5347.957520  -51370.730469  -48332.421875  10111.614258  -38220.808594  306.525665  1900.147095   46.915638  883.937378  -33643.781250  1666.240723
  677.000000  5110.768066  -51218.859375  -48420.984375  10172.260742  -38248.722656  308.364105  1549.501465   47.024834  881.884827  -33661.042969  -1334.247192
  678.000000  5166.973145  -51382.667969  -48543.757812  10250.857422  -38292.898438  310.746704  1649.341797   46.624134  889.463928  -33744.312500  -993.235779
  679.000000  5167.052246  -51260.609375  -48379.562500  10229.878906  -38149.683594  310.110748  1521.828003   46.946106  883.363708  -33569.687500  -895.389526
  680.000000  5497.736816  -51624.414062  -48452.148438  10269.656250  -38182.492188  311.316589  1969.690796   47.212036  878.388000  -33576.550781  630.437805
  681.000000  4971.383789  -51038.164062  -48375.210938  10223.513672  -38151.695312  309.917786  1499.905640   46.576431  890.374939  -33607.761719  713.079712
  682.000000  5279.993164  -51609.062500  -48651.363281  10395.177734  -38256.187500  315.121674  1591.892212   46.905499  884.128479  -33680.152344  278.697418
  683.000000  4978.362793  -51220.625000  -48565.367188  10368.335938  -38197.031250  314.307983  1254.004761   46.865761  884.878113  -33624.871094  3890.904785
  684.000000  5421.915527  -51489.421875  -48356.863281  10263.132812  -38093.730469  311.118835  2015.256226   46.681797  888.365234  -33539.519531  2409.413574
  685.000000  4939.813477  -51013.281250  -48402.843750  10226.291016  -38176.554688  310.001984  1254.116333   46.916958  883.912537  -33599.402344  2716.679932
  686.000000  5287.632812  -51370.335938  -48401.363281  10072.460938  -38328.902344  305.338745  1751.388672   46.612156  889.692505  -33781.484375  -1983.860107
  687.000000  4914.283203  -51003.089844  -48394.289062  10316.794922  -38077.492188  312.745544  1564.129517   46.347378  894.775269  -33555.906250  1701.342651
  688.000000  4997.385742  -51132.445312  -48433.636719  10172.910156  -38260.726562  308.383789  1429.986816   46.859184  885.002319  -33689.210938  -1331.048218
  689.000000  5193.195312  -51334.589844  -48457.898438  10185.071289  -38272.828125  308.752411  1814.187012   46.280281  896.072510  -33757.789062  -1652.676147
  690.000000  5335.958008  -51499.347656  -48446.898438  10237.418945  -38209.480469  310.339325  1935.948608   46.541256  891.047852  -33668.980469  -3298.987793
  691.000000  5102.600098  -51408.359375  -48582.699219  10204.109375  -38378.589844  309.329590  1529.782837   46.716648  887.702515  -33820.976562  -421.724457
  692.000000  5712.625488  -52001.429688  -48600.777344  10120.719727  -38480.058594  306.801697  2189.603760   46.908585  884.070312  -33903.722656  -480.326385
  693.000000  5035.206055  -50903.289062  -48177.234375  10187.643555  -37989.589844  308.830414  1482.975220   46.862106  884.947144  -33417.789062  -167.333664
  694.000000  5078.325684  -51116.835938  -48343.425781  10228.636719  -38114.789062  310.073090  1462.970703   47.094540  880.579529  -33520.312500  3253.552979
  695.000000  5393.547852  -51279.949219  -48195.375000  10180.154297  -38015.218750  308.603394  1865.893433   47.067581  881.083862  -33423.371094  -3614.906006
  696.000000  5363.600098  -51648.164062  -48605.914062  10232.350586  -38373.562500  310.185699  1730.623901   46.800011  886.121277  -33807.816406  128.528305
  697.000000  5094.058594  -51134.363281  -48341.992188  10208.171875  -38133.820312  309.452728  1509.179565   47.031319  881.763184  -33545.507812  1632.895996
  698.000000  5165.959961  -51472.363281  -48629.093750  10504.188477  -38124.906250  318.426239  1585.074219   46.675884  888.477783  -33571.273438  2453.468018
  699.000000  5296.991699  -51429.867188  -48458.054688  10292.900391  -38165.156250  312.021210  1654.867676   47.147003  879.599609  -33565.558594  -1171.839600
  700.000000  5081.796387  -51068.539062  -48294.632812  10213.085938  -38081.546875  309.601685  1607.393677   46.826904  885.612366  -33513.179688  -1656.071289
  701.000000  4780.994629  -50801.421875  -48337.789062  10350.502930  -37987.285156  313.767395  1341.367676   46.705364  887.916992  -33430.773438  799.780273
  702.000000  5075.544922  -51198.277344  -48428.734375  10251.471680  -38177.261719  310.765320  1397.324097   46.948460  883.319458  -33597.035156  -739.127502
  703.000000  5205.923828  -51226.218750  -48322.492188  10273.087891  -38049.406250  311.420593  1559.060181   47.397762  874.946106  -33425.343750  851.617249
  704.000000  5071.213379  -51317.710938  -48562.531250  10488.873047  -38073.656250  317.961975  1457.288696   46.810081  885.930664  -33506.929688  1187.968994
  705.000000  5148.719727  -50991.484375  -48134.457031  10294.867188  -37839.589844  312.080841  1691.946655   47.129955  879.917786  -33241.656250  2465.687744
  706.000000  5151.265625  -51272.363281  -48443.523438  10216.331055  -38227.191406  309.700073  1609.677124   46.998325  882.382202  -33642.097656  -754.389465
  707.000000  4969.719727  -50664.406250  -47975.593750  10064.076172  -37911.515625  305.084564  1415.779907   47.220539  878.229858  -33304.746094  5514.694824
  708.000000  5370.868164  -51609.164062  -48540.695312  10213.585938  -38327.109375  309.616852  1799.840454   46.942291  883.435486  -33747.484375  -271.258789
  709.000000  5147.534668  -51263.078125  -48444.437500  10359.792969  -38084.644531  314.049011  1583.888794   46.968365  882.945068  -33502.476562  169.887268
  710.000000  5061.808594  -50946.820312  -48200.640625  10232.343750  -37968.296875  310.185486  1578.885864   46.980377  882.719299  -33384.957031  -93.063660
  711.000000  4996.458008  -50821.863281  -48110.000000  10178.225586  -37931.773438  308.544922  1596.344238   46.766495  886.756348  -33369.296875  -312.074432
  712.000000  5402.781250  -51536.140625  -48443.609375  10306.876953  -38136.734375  312.444885  1765.766968   47.161755  879.324524  -33535.699219  -445.488007
  713.000000  5190.925781  -51362.765625  -48471.460938  10435.748047  -38035.710938  316.351532  1629.982788   46.827377  885.603455  -33467.296875  -1582.107056
  714.000000  5091.227051  -51222.621094  -48444.757812  10330.382812  -38114.375000  313.157471  1428.413208   46.864826  884.895752  -33542.308594  1347.360596
  715.000000  5151.501465  -51214.406250  -48341.851562  10153.220703  -38188.632812  307.786926  1633.337280   46.781090  886.479675  -33624.734375  -2565.908447
  716.000000  5223.537598  -51095.820312  -48185.421875  10368.725586  -37816.695312  314.319794  1850.541992   46.935413  883.564941  -33237.742188  -1102.989746
  717.000000  5146.823242  -51099.464844  -48259.960938  10281.391602  -37978.570312  311.672333  1588.604858   46.842239  885.322449  -33408.707031  -210.651031
  718.000000  5381.289062  -51934.925781  -48856.234375  10337.384766  -38518.851562  313.369720  1827.229126   46.488186  892.065063  -33983.527344  1722.397217
  719.000000  5083.254883  -51244.460938  -48508.214844  10314.519531  -38193.695312  312.676575  1719.599731   46.336220  894.990723  -33673.195312  860.666260
  720.000000  5275.159668  -51172.910156  -48210.734375  10175.970703  -38034.765625  308.476562  1896.411255   46.669449  888.600281  -33481.757812  -610.349609
  721.000000  4728.206055  -50701.589844  -48294.476562  10265.511719  -38028.964844  311.190948  1132.804321   46.795589  886.205017  -33463.652344  1112.629395
  722.000000  5290.573730  -51243.894531  -48259.144531  10248.794922  -38010.351562  310.684174  1695.853149   47.237831  877.908325  -33401.894531  -2378.854248
  723.000000  5229.272461  -51391.312500  -48482.339844  10371.960938  -38110.378906  314.417877  1620.404907   46.798431  886.151184  -33544.789062  -414.559418
  724.000000  5162.831055  -51171.210938  -48315.972656  10223.035156  -38092.937500  309.903290  1618.230347   46.845577  885.259399  -33522.746094  -453.306610
  725.000000  5302.356445  -51331.601562  -48327.445312  10258.254883  -38069.191406  310.970947  1843.522949   47.035866  881.677979  -33480.437500  1505.458862
  726.000000  5159.016602  -51292.574219  -48429.421875  10364.518555  -38064.902344  314.192261  1492.708130   47.094532  880.579651  -33470.425781  3627.889648
  727.000000  5166.276855  -51207.765625  -48353.851562  10340.152344  -38013.699219  313.453613  1332.320801   47.766987  868.183044  -33353.617188  584.242920
  728.000000  5287.650391  -51274.078125  -48285.039062  10252.996094  -38032.042969  310.811523  1641.423706   47.342339  875.970398  -33413.390625  -924.935242
  729.000000  5200.648438  -51208.210938  -48325.953125  10443.317383  -37882.636719  316.580994  1640.863281   46.780239  886.495850  -33318.820312  2225.868164
  730.000000  5119.990234  -50895.570312  -48098.367188  10155.367188  -37943.000000  307.851990  1865.539917   46.396168  893.834290  -33416.652344  -4058.039795
  731.000000  4842.954102  -50791.066406  -48251.101562  10288.897461  -37962.203125  311.899872  1391.536987   46.702469  887.972046  -33405.976562  -2362.076904
  732.000000  5271.600586  -51304.000000  -48355.554688  10386.257812  -37969.296875  314.851257  1797.155884   46.888218  884.454285  -33394.945312  1534.857422
  733.000000  5410.326172  -51526.250000  -48444.792969  10252.973633  -38191.820312  310.810852  1939.887085   46.742741  887.206970  -33631.664062  481.531738
  734.000000  5134.817383  -51337.617188  -48543.546875  10330.332031  -38213.214844  313.155914  1456.916016   47.109310  880.303406  -33617.296875  -2347.965576
  735.000000  5154.259766  -51110.078125  -48260.691406  10221.816406  -38038.875000  309.866364  1668.164429   46.732792  887.395874  -33479.687500  333.596344
  736.000000  5261.943359  -51024.933594  -48089.195312  10017.306641  -38071.890625  303.666809  1915.216431   46.788410  886.341003  -33507.277344  390.120209
  737.000000  5194.289062  -51028.019531  -48145.265625  10222.046875  -37923.218750  309.873352  1691.217163   46.971375  882.888489  -33340.757812  721.464050
  738.000000  5117.979492  -51151.765625  -48335.460938  10322.944336  -38012.515625  312.931976  1673.277954   46.632019  889.313538  -33463.160156  3334.899170
  739.000000  4881.591797  -50832.492188  -48268.859375  10216.480469  -38052.378906  309.704590  1281.026978   46.996063  882.424683  -33467.507812  1078.002319
  740.000000  4896.078613  -50800.089844  -48219.757812  10320.801758  -37898.957031  312.867004  1436.185425   46.899742  884.237000  -33323.484375  -44.222446
  741.000000  5352.487305  -51502.777344  -48421.796875  10148.053711  -38273.742188  307.630280  1838.052734   46.873672  884.728760  -33700.812500  -743.253296
  742.000000  5404.009766  -51648.632812  -48563.460938  10218.806641  -38344.656250  309.775116  1807.380493   46.770878  886.673279  -33781.753906  -593.980896
  743.000000  5316.517090  -51326.652344  -48316.179688  10236.593750  -38079.585938  310.314301  1762.469116   47.253422  877.618713  -33469.605469  1842.286987
  744.000000  5239.602051  -51264.171875  -48338.343750  10167.234375  -38171.109375  308.211731  1811.425659   46.823143  885.683533  -33603.109375  -546.356323
  745.000000  4864.352051  -51102.757812  -48558.125000  10376.784180  -38181.339844  314.564087  1162.557983   46.812664  885.881775  -33614.359375  1828.177002
  746.000000  5229.019043  -51123.789062  -48201.171875  9969.009766  -38232.164062  302.202728  1681.789429   47.201767  878.579102  -33627.226562   76.223190
  747.000000  5226.789551  -51374.804688  -48444.835938  10327.347656  -38117.488281  313.065460  1349.108154   47.381378  875.248657  -33495.027344  -2013.530273
  748.000000  5201.643555  -51089.117188  -48202.179688  9985.953125  -38216.226562  302.716339  1837.673218   46.556393  890.758179  -33674.250000  308.214020
  749.000000  5022.928711  -51118.535156  -48400.617188  10342.218750  -38058.398438  313.516266  1573.043335   46.508430  891.676758  -33521.101562  3546.934082
  750.000000  5063.526855  -51646.875000  -48885.117188  10550.369141  -38334.750000  319.826172  1382.840454   46.594673  890.026367  -33789.039062  -263.282196
  751.000000  5269.338867  -51134.050781  -48180.453125  10159.361328  -38021.093750  307.973083  1832.977661   46.931114  883.645874  -33442.558594  -1486.239868
  752.000000  5215.364258  -50932.640625  -48013.468750  10075.486328  -37937.984375  305.430481  1845.132202   46.937973  883.516785  -33358.781250  713.443115
  753.000000  5076.118652  -50803.136719  -48016.703125  10102.386719  -37914.316406  306.245941  1656.008179   47.032547  881.740173  -33325.886719  259.989746
  754.000000  5378.676270  -51643.566406  -48575.007812  10390.259766  -38184.750000  314.972565  1611.170898   47.401997  874.867920  -33560.277344  -4380.933105
  755.000000  5113.279785  -51294.859375  -48485.984375  10396.791016  -38089.195312  315.170563  1592.912231   46.720341  887.632385  -33531.222656  271.208252
  756.000000  4977.927734  -51082.425781  -48405.000000  10320.996094  -38084.003906  312.872894  1580.822388   46.568645  890.523804  -33540.832031  290.913269
  757.000000  5068.691406  -51372.472656  -48618.976562  10385.454102  -38233.523438  314.826904  1414.565430   46.851860  885.140686  -33662.718750  -3261.267578
  758.000000  5200.218750  -51262.671875  -48370.789062  10223.645508  -38147.144531  309.921783  1662.684937   46.731762  887.415405  -33588.058594  585.166077
  759.000000  5140.560547  -51374.023438  -48536.156250  10312.766602  -38223.390625  312.623444  1526.628540   46.654930  888.876831  -33671.800781  1613.802856
  760.000000  5506.763672  -51524.972656  -48327.210938  10089.765625  -38237.445312  305.863342  1971.036499   46.861698  884.954834  -33665.683594  451.316101
  761.000000  5169.788574  -51323.945312  -48454.492188  10147.291016  -38307.203125  307.607178  1569.060547   46.919575  883.863220  -33729.792969  754.869568
  762.000000  5028.256836  -51082.839844  -48339.414062  10472.992188  -37866.421875  317.480560  1326.341675   47.293961  876.866455  -33252.488281  -1343.983276
  763.000000  5232.577637  -51030.554688  -48099.757812  10145.988281  -37953.769531  307.567688  1589.096191   47.367233  875.510010  -33332.687500  393.449738
  764.000000  4999.540039  -50955.500000  -48272.445312  10223.857422  -38048.585938  309.928223  1535.997559   46.745682  887.151184  -33488.140625  2043.277466
  765.000000  5498.837891  -51504.019531  -48313.648438  10168.508789  -38145.140625  308.250366  2059.301025   46.788910  886.331543  -33580.480469  -1908.280640
  766.000000  4969.775391  -50913.003906  -48222.257812  10126.517578  -38095.742188  306.977448  1361.545532   47.066341  881.107056  -33504.015625  -610.412476
  767.000000  5543.617188  -51783.046875  -48518.476562  10366.615234  -38151.859375  314.255829  1863.197266   47.270119  877.308716  -33540.250000  2259.153320
  768.000000  5138.017578  -51321.890625  -48497.015625  10331.718750  -38165.296875  313.197937  1474.260132   47.042419  881.555115  -33575.902344  562.944824
  769.000000  5106.930176  -51085.644531  -48278.500000  10200.343750  -38078.156250  309.215424  1535.358887   47.225887  878.130371  -33470.863281  1652.096436
  770.000000  5046.561523  -51332.566406  -48593.906250  10411.202148  -38182.703125  315.607422  1424.883789   46.934387  883.584290  -33603.847656  -378.164703
  771.000000  5160.881836  -51160.007812  -48310.164062  10244.796875  -38065.367188  310.562988  1555.619507   47.130707  879.903748  -33467.359375  -1707.274292
  772.000000  5105.932617  -50911.101562  -48120.804688  10212.296875  -37908.507812  309.577759  1730.336060   46.873558  884.730957  -33335.585938  771.371582
  773.000000  5126.673340  -50704.765625  -47893.984375  10035.162109  -37858.820312  304.208069  1898.832153   46.756023  886.954956  -33297.367188  586.884399
  774.000000  5183.631836  -51111.671875  -48244.953125  10125.544922  -38119.406250  306.947937  1780.027344   46.724525  887.552856  -33561.023438  -926.302979
  775.000000  5151.835938  -51403.410156  -48553.539062  10342.557617  -38210.980469  313.526520  1401.464355   47.364815  875.554688  -33590.132812  -1286.251099
  776.000000  5139.395508  -51186.632812  -48342.460938  10144.105469  -38198.355469  307.510590  1656.163696   47.033901  881.714783  -33609.792969  1418.197998
  777.000000  5094.553711  -50976.921875  -48201.914062  10097.102539  -38104.812500  306.085754  1570.925415   47.066051  881.112488  -33513.113281  -2086.112061
  778.000000  5170.602051  -51316.039062  -48447.015625  10423.781250  -38023.234375  315.988770  1545.302856   46.830215  885.549744  -33454.542969  2205.619873
  779.000000  5039.312500  -51000.703125  -48273.335938  10350.847656  -37922.488281  313.777832  1549.981445   47.017517  882.022034  -33335.523438  2180.400391
  780.000000  5188.956543  -51147.585938  -48254.398438  10242.354492  -38012.042969  310.488953  1617.247437   47.228390  878.083862  -33404.507812  -633.689697
  781.000000  4870.491211  -50645.488281  -48046.562500  10195.256836  -37851.304688  309.061218  1530.663696   46.878750  884.632935  -33277.878906  -1439.235962
  782.000000  5238.174316  -51320.292969  -48370.820312  10286.682617  -38084.136719  311.832733  1729.822754   46.774399  886.606506  -33520.890625  2126.135010
  783.000000  5354.346191  -51526.863281  -48489.835938  10318.583984  -38171.250000  312.799774  1728.605835   46.867489  884.845520  -33598.921875  3781.104492
  784.000000  5226.478027  -51476.039062  -48569.710938  10402.983398  -38166.726562  315.358276  1598.005859   46.910469  884.034790  -33590.207031  -2789.233643
  785.000000  5349.066406  -51546.773438  -48508.820312  10264.424805  -38244.394531  311.157990  1703.210938   47.269333  877.323303  -33632.863281  545.255310
  786.000000  5241.549805  -51396.878906  -48423.242188  10221.409180  -38201.832031  309.854004  1609.026001   47.218147  878.274353  -33595.292969  302.173981
  787.000000  5064.934570  -51101.437500  -48326.023438  10235.603516  -38090.421875  310.284302  1557.598999   46.710716  887.815247  -33533.390625  408.037384
  788.000000  5316.336426  -51447.941406  -48415.421875  10306.597656  -38108.824219  312.436432  1742.993530   46.823376  885.679138  -33540.800781  4188.585938
  789.000000  5155.456543  -50919.535156  -48065.812500  9928.914062  -38136.898438  300.987244  1755.019043   46.621475  889.514709  -33588.570312  335.560059
  790.000000  5079.078125  -51331.492188  -48539.242188  10364.080078  -38175.164062  314.178955  1557.962280   46.692760  888.156677  -33619.882812  1101.138062
  791.000000  5189.437988  -51489.789062  -48600.203125  10362.707031  -38237.496094  314.137329  1467.454102   47.160259  879.352417  -33636.605469  898.106873
  792.000000  4978.605957  -50696.621094  -48013.281250  10039.179688  -37974.101562  304.329865  1535.276855   47.087963  880.702515  -33380.265625  -1725.576416
  793.000000  5259.030762  -51527.640625  -48591.476562  10286.732422  -38304.742188  311.834229  1693.387085   46.899700  884.237793  -33729.273438  650.643311
  794.000000  5185.968262  -50700.648438  -47797.476562  9841.666992  -37955.808594  298.342407  1747.085815   46.989746  882.543335  -33371.554688  -710.085754
  795.000000  5259.583008  -51490.949219  -48510.789062  10283.498047  -38227.289062  311.736176  1655.777344   46.956776  883.163025  -33646.250000  627.402771
  796.000000  4943.990234  -50892.695312  -48220.406250  10316.722656  -37903.683594  312.743347  1386.957886   47.077995  880.888977  -33310.820312  -1607.440430
  797.000000  5169.926270  -50872.253906  -48027.679688  10003.962891  -38023.718750  303.262299  1705.477905   47.185471  878.882568  -33420.367188  863.388428
  798.000000  5117.550293  -51299.343750  -48499.414062  10334.624023  -38164.789062  313.286011  1750.459961   46.535095  891.165833  -33624.890625  -1616.050537
  799.000000  5017.714844  -51084.484375  -48382.710938  10374.398438  -38008.312500  314.491760  1412.464844   46.907249  884.095459  -33432.105469  812.888733
  800.000000  5233.806152  -51459.144531  -48531.468750  10475.013672  -38056.453125  317.541840  1695.596069   46.849266  885.189697  -33485.902344  -822.572083
  801.000000  5324.943359  -51424.070312  -48403.750000  10378.933594  -38024.816406  314.629242  1620.242554   47.271805  877.277405  -33413.042969  -346.744873
  802.000000  5495.772461  -51732.324219  -48552.484375  10199.933594  -38352.550781  309.203003  1744.958862   47.155365  879.443665  -33752.136719  2800.701904
  803.000000  5540.536133  -51888.500000  -48638.804688  10229.445312  -38409.359375  310.097626  1797.140015   46.959194  883.117493  -33828.085938  2437.504639
  804.000000  5002.584473  -51292.687500  -48595.203125  10372.043945  -38223.160156  314.420380  1287.044922   47.025757  881.867493  -33635.390625  2917.099854
  805.000000  5030.458496  -50901.390625  -48192.531250  10221.931641  -37970.601562  309.869843  1569.557251   46.927372  883.716370  -33392.429688  -724.663818
  806.000000  4713.012207  -50626.273438  -48207.835938  10214.946289  -37992.890625  309.658051  1313.611938   46.646225  889.042725  -33442.148438  -3677.278076
  807.000000  5016.649414  -51228.519531  -48536.859375  10457.208008  -38079.652344  317.002075  1500.528320   46.593685  890.045227  -33534.035156  -27.648617
  808.000000  5024.516113  -51093.156250  -48381.093750  10318.102539  -38062.992188  312.785187  1518.045288   46.875710  884.690308  -33489.863281  4763.388672
  809.000000  5261.449219  -51161.136719  -48195.218750  10090.633789  -38104.585938  305.889648  1898.050415   46.640491  889.151978  -33554.402344  -72.515350
  810.000000  4714.351562  -50530.113281  -48129.804688  10241.499023  -37888.304688  310.463013  1186.594360   47.098568  880.504211  -33293.433594  106.210724
  811.000000  5234.570801  -51248.515625  -48329.140625  10248.953125  -38080.187500  310.688965  1670.622681   47.035961  881.676208  -33491.421875  1553.403076
  812.000000  5016.308594  -51208.902344  -48475.031250  10317.418945  -38157.613281  312.764465  1382.036743   46.821461  885.715332  -33589.777344  220.457214
  813.000000  5195.139160  -51532.640625  -48652.515625  10491.825195  -38160.691406  318.051453  1513.135132   46.720005  887.638733  -33602.750000  2667.062500
  814.000000  5035.987305  -50931.792969  -48197.484375  10304.172852  -37893.312500  312.362915  1510.055054   46.980816  882.711060  -33309.929688  -2316.372803
  815.000000  5263.491699  -51040.792969  -48078.585938  10051.102539  -38027.484375  304.691284  1955.044800   46.463959  892.530212  -33494.523438  3312.838623
  816.000000  5203.171875  -51064.859375  -48177.015625  10157.716797  -38019.296875  307.923218  1785.375366   46.696758  888.080627  -33463.625000  742.866455
  817.000000  5032.161621  -50851.640625  -48122.101562  10350.726562  -37771.375000  313.774170  1540.878906   47.108234  880.323547  -33175.562500  -2930.691162
  818.000000  4926.211914  -51090.148438  -48453.328125  10460.367188  -37992.960938  317.097839  1247.611206   47.009209  882.177917  -33406.808594  606.606995
  819.000000  5463.603516  -51760.171875  -48603.062500  10276.166992  -38326.894531  311.513947  1895.884644   46.828442  885.583313  -33758.375000  1543.640137
  820.000000  5012.414062  -51102.742188  -48390.273438  10331.640625  -38058.632812  313.195587  1363.230347   47.109913  880.292175  -33462.656250  -11.531933
  821.000000  4905.813965  -50994.347656  -48418.843750  10139.147461  -38279.695312  307.360321  1462.970825   46.623375  889.478455  -33731.183594  -1138.971802
  822.000000  5249.507812  -51370.714844  -48413.906250  10359.486328  -38054.421875  314.039703  1500.341187   47.407383  874.768555  -33429.421875  -1770.442749
  823.000000  5306.640625  -51115.046875  -48100.914062  10057.352539  -38043.562500  304.880768  1892.151245   47.099075  880.494690  -33448.640625  -3111.035889
  824.000000  5171.238281  -51173.640625  -48325.210938  10370.608398  -37954.601562  314.376862  1564.060425   47.132050  879.878723  -33356.464844  288.128723
  825.000000  4916.400391  -50788.125000  -48182.117188  10223.947266  -37958.171875  309.930939  1446.277344   46.756237  886.950928  -33396.699219  -913.260132
  826.000000  5137.768555  -51084.695312  -48260.445312  10235.450195  -38024.996094  310.279694  1745.677368   46.629444  889.362671  -33475.890625  -2749.381592
  827.000000  5489.368164  -51464.761719  -48284.960938  10283.724609  -38001.234375  311.743042  1902.005005   47.246422  877.748718  -33391.937500  2342.314941
  828.000000  5315.402344  -51349.976562  -48358.656250  10226.949219  -38131.707031  310.021942  1764.593872   46.949978  883.290894  -33551.332031  296.924500
  829.000000  5080.990723  -51187.539062  -48421.031250  10238.571289  -38182.460938  310.374268  1377.395874   47.247429  877.730042  -33573.066406  -2777.095703
  830.000000  4865.636719  -50677.308594  -48126.609375  10212.943359  -37913.664062  309.597382  1316.527710   47.097488  880.524353  -33318.898438  391.863434
  831.000000  5297.123535  -51565.316406  -48573.398438  10310.612305  -38262.785156  312.558136  1631.885254   46.834480  885.469116  -33693.679688  -397.769806
  832.000000  5119.725098  -51255.007812  -48463.453125  10356.422852  -38107.031250  313.946838  1714.025269   46.524906  891.361023  -33568.125000  -483.875580
  833.000000  4968.856445  -50865.460938  -48220.203125  10175.248047  -38044.953125  308.454681  1539.281616   46.762577  886.830627  -33482.859375  1905.511230
  834.000000  4994.093750  -51192.156250  -48499.875000  10319.395508  -38180.480469  312.824371  1517.403687   46.727306  887.500061  -33621.828125  1275.416016
  835.000000  5220.721191  -51299.898438  -48383.203125  10091.915039  -38291.289062  305.928528  1622.489746   46.879974  884.609863  -33717.742188  -1785.754150
  836.000000  5090.997070  -51164.113281  -48400.773438  10455.707031  -37945.066406  316.956573  1462.684204   47.235428  877.953003  -33336.843750  -911.188110
  837.000000  5291.034180  -51285.945312  -48290.390625  10177.297852  -38113.093750  308.516815  1619.013794   47.292656  876.890625  -33499.289062  1109.834961
  838.000000  5187.976562  -51290.425781  -48408.968750  10236.613281  -38172.355469  310.314911  1605.456421   46.870762  884.783691  -33599.707031  -314.985687
  839.000000  5275.321289  -51277.179688  -48320.656250  10208.706055  -38111.949219  309.468933  1669.143555   47.097431  880.525452  -33517.187500  2248.187500
  840.000000  5235.666016  -51373.664062  -48443.781250  10390.384766  -38053.398438  314.976379  1688.853638   46.591324  890.090332  -33508.011719  -362.158081
  841.000000  5246.894531  -51480.464844  -48557.882812  10357.421875  -38200.460938  313.977112  1551.880493   46.950481  883.281372  -33620.035156  171.343170
  842.000000  5084.659668  -51228.453125  -48482.820312  10412.619141  -38070.203125  315.650391  1569.908813   46.751198  887.046509  -33509.218750  -1218.372437
  843.000000  5245.204590  -51111.617188  -48156.476562  10075.339844  -38081.136719  305.426025  1813.217163   46.709892  887.830933  -33524.183594  -2241.915283
  844.000000  4927.984375  -51149.402344  -48515.515625  10329.114258  -38186.402344  313.118988  1407.853149   46.794075  886.233704  -33621.238281  1494.464600
  845.000000  5190.350586  -51412.160156  -48524.726562  10232.699219  -38292.027344  310.196259  1530.850220   46.883175  884.549438  -33718.167969  2716.885010
  846.000000  4871.158691  -50978.414062  -48418.078125  10308.436523  -38109.640625  312.492157  1257.024902   47.033955  881.713806  -33521.074219  643.256714
  847.000000  5178.880859  -51161.863281  -48291.132812  10034.859375  -38256.273438  304.198883  1602.817261   46.914513  883.958618  -33679.359375  -3274.656738
  848.000000  4958.538086  -50927.648438  -48283.921875  10208.574219  -38075.347656  309.464935  1323.765503   47.136055  879.803955  -33476.820312  -2092.926270
  849.000000  4971.513184  -50713.578125  -48045.906250  10104.607422  -37941.296875  306.313263  1476.460449   47.020256  881.970642  -33354.066406  -223.423355
  850.000000  4963.091797  -50704.796875  -48041.687500  10082.572266  -37959.117188  305.645264  1773.881958   46.419296  893.388977  -33430.515625  -800.142334
  851.000000  5085.194824  -50989.878906  -48180.960938  10144.013672  -38036.945312  307.507812  1506.093140   47.213711  878.356873  -33430.839844  418.926453
  852.000000  5475.640137  -51344.828125  -48155.117188  9894.124023  -38260.992188  299.932617  2034.534180   46.793472  886.245117  -33695.886719  -2168.306885
  853.000000  5182.800293  -51208.828125  -48345.843750  10188.500000  -38157.343750  308.856384  1691.469604   46.847546  885.222168  -33586.960938  1226.570923
  854.000000  5141.836914  -50911.687500  -48097.468750  10078.994141  -38018.476562  305.536804  1703.405273   46.931160  883.645020  -33439.937500  2548.982910
  855.000000  5119.132812  -50791.250000  -47977.242188  10022.977539  -37954.265625  303.838715  1711.021362   47.125900  879.993530  -33356.726562  829.475464
  856.000000  5354.216797  -51609.968750  -48568.281250  10277.666016  -38290.617188  311.559387  1675.097046   46.949306  883.303528  -33710.308594  1010.818237
  857.000000  5208.404785  -51558.468750  -48677.343750  10234.830078  -38442.515625  310.260864  1519.278931   46.874981  884.704102  -33869.457031  -2343.268311
  858.000000  5164.166504  -50937.542969  -48066.351562  10043.573242  -38022.777344  304.463043  1591.854126   47.166039  879.244629  -33421.324219  -355.402740
  859.000000  4919.755859  -50594.093750  -47964.859375  10172.330078  -37792.531250  308.366211  1453.032593   47.057137  881.279419  -33201.703125  -516.571289
  860.000000  5646.989258  -51641.734375  -48312.148438  10198.854492  -38113.292969  309.170288  2105.904297   47.253841  877.610901  -33503.273438  1315.037720
  861.000000  5142.032227  -50999.789062  -48162.796875  10042.605469  -38120.191406  304.433716  1672.340332   47.124664  880.016602  -33522.773438  1430.283081
  862.000000  5423.199707  -51465.554688  -48359.718750  10095.861328  -38263.859375  306.048126  1803.192749   47.197361  878.661133  -33659.351562  2125.819092
  863.000000  5126.848633  -51049.109375  -48226.148438  10064.509766  -38161.640625  305.097717  1598.202759   46.962185  883.061279  -33580.074219  2246.437256
  864.000000  5223.130859  -51139.625000  -48226.445312  10335.898438  -37890.546875  313.324646  1662.081665   47.300564  876.744019  -33275.968750   17.434439
  865.000000  4867.420410  -50932.195312  -48359.546875  10370.677734  -37988.867188  314.378967  1479.977905   46.510509  891.636902  -33451.367188  -1058.116577
  866.000000  5098.795898  -51057.964844  -48278.976562  10199.402344  -38079.574219  309.186890  1514.256836   47.098141  880.512207  -33484.746094  -927.950317
  867.000000  5052.032227  -50972.757812  -48236.906250  10217.345703  -38019.562500  309.730835  1605.744751   46.790630  886.298950  -33454.734375  -150.652924
  868.000000  5179.651855  -51018.671875  -48156.000000  9953.359375  -38202.640625  301.728271  1719.049438   47.016560  882.039978  -33615.769531  2161.783691
  869.000000  5186.788574  -51471.941406  -48596.976562  10426.994141  -38169.984375  316.086151  1593.392944   46.746956  887.127014  -33609.414062  -53.178898
  870.000000  5112.095703  -51242.562500  -48472.250000  10172.212891  -38300.039062  308.362671  1532.129272   46.802483  886.074524  -33734.054688  -490.790192
  871.000000  5218.168457  -50979.500000  -48053.039062  10060.767578  -37992.273438  304.984283  1690.102539   47.292736  876.889160  -33378.460938  2077.516602
  872.000000  5261.654297  -51561.820312  -48633.351562  10348.237305  -38285.113281  313.698700  1665.349243   46.727280  887.500549  -33726.464844  1211.410278
  873.000000  5053.499023  -51188.953125  -48446.585938  10250.180664  -38196.406250  310.726196  1404.537476   47.241043  877.848694  -33587.632812  569.481934
  874.000000  5079.154297  -51350.226562  -48558.453125  10425.769531  -38132.683594  316.049042  1505.210083   46.829956  885.554688  -33564.015625   -6.497459
  875.000000  4967.146973  -51015.578125  -48337.335938  10170.255859  -38167.078125  308.303345  1411.697388   46.847267  885.227417  -33596.722656  -1947.849365
  876.000000  5241.715820  -51249.062500  -48306.468750  10149.699219  -38156.769531  307.680176  1885.732544   46.597824  889.966187  -33610.750000  2260.527588
  877.000000  5057.874023  -51347.718750  -48611.562500  10255.644531  -38355.917969  310.891815  1364.544434   47.050743  881.399170  -33765.710938  -1089.795654
  878.000000  5237.336914  -51407.546875  -48499.812500  10306.501953  -38193.312500  312.433533  1608.285156   47.006721  882.224609  -33607.402344  -1120.692627
  879.000000  5602.275391  -51857.222656  -48576.281250  10259.400391  -38316.882812  311.005676  1741.414062   47.349781  875.832703  -33697.503906  -2061.952881
  880.000000  5439.474609  -51695.585938  -48574.960938  10245.796875  -38329.164062  310.593292  1690.364868   47.014584  882.077087  -33742.484375  -1913.009521
  881.000000  5164.041016  -51328.082031  -48482.828125  10383.166992  -38099.660156  314.757568  1560.560913   46.920216  883.851135  -33522.187500  -755.945068
  882.000000  5193.857422  -51368.308594  -48490.312500  10146.904297  -38343.406250  307.595459  1706.685181   46.869179  884.813599  -33770.914062  897.716553
  883.000000  5135.960938  -51201.636719  -48386.210938  10278.205078  -38108.007812  311.575714  1651.596680   46.666870  888.649414  -33555.250000  -1244.671875
  884.000000  5129.436035  -51140.488281  -48334.367188  10202.149414  -38132.218750  309.270172  1467.324097   47.347176  875.880920  -33513.093750  -1293.250000
  885.000000  5071.162598  -51077.789062  -48288.234375  10177.558594  -38110.675781  308.524719  1609.282227   46.798740  886.145386  -33545.054688  -112.246849
  886.000000  4942.309570  -51070.796875  -48437.750000  10150.049805  -38287.699219  307.690796  1227.815308   47.206001  878.500305  -33682.347656  1516.638306
  887.000000  5255.636230  -51369.578125  -48418.773438  10130.143555  -38288.628906  307.087372  1467.980591   47.196419  878.678650  -33684.210938  1685.509521
  888.000000  5303.629883  -51232.609375  -48242.914062  10134.806641  -38108.109375  307.228729  1663.658081   47.420296  874.530334  -33481.851562  -71.756104
  889.000000  5430.911621  -51357.273438  -48210.593750  10250.830078  -37959.765625  310.745880  1992.037476   46.716404  887.707153  -33402.175781  1754.530518
  890.000000  5226.179688  -51120.433594  -48211.242188  10125.651367  -38085.589844  306.951172  1714.525391   47.087730  880.706848  -33491.773438  -742.766113
  891.000000  5322.519043  -51297.585938  -48283.046875  10261.144531  -38021.902344  311.058563  1731.944702   47.147438  879.591492  -33422.261719  4425.787109
  892.000000  5242.871582  -51203.019531  -48257.257812  10044.875000  -38212.382812  304.502502  1967.082397   46.547863  890.921387  -33671.238281  1190.346680
  893.000000  5094.353516  -51165.023438  -48371.859375  10123.351562  -38248.507812  306.881470  1545.256470   46.831451  885.526428  -33679.695312   60.423893
  894.000000  5384.018555  -51228.871094  -48162.039062  10075.022461  -38087.015625  305.416412  1998.644165   46.649536  888.979614  -33535.949219  -1119.670410
  895.000000  5178.616699  -51120.898438  -48224.781250  10212.695312  -38012.085938  309.589844  1595.788208   46.831387  885.527649  -33443.281250  4201.330078
  896.000000  4973.580078  -51147.964844  -48506.101562  10323.011719  -38183.089844  312.934021  1402.831543   46.616455  889.610474  -33635.253906  -759.438049
  897.000000  5254.538086  -51305.101562  -48390.140625  10275.166016  -38114.976562  311.483612  1737.031860   46.902840  884.178589  -33539.199219  1968.123047
  898.000000  5037.395996  -51094.078125  -48372.359375  10256.824219  -38115.535156  310.927582  1424.678345   47.012440  882.117310  -33529.066406  -376.936646
  899.000000  5032.125488  -50981.226562  -48281.937500  10100.558594  -38181.378906  306.190521  1541.154663   46.877876  884.649414  -33608.039062  -2106.024902
  900.000000  5049.471191  -51079.183594  -48329.484375  10108.405273  -38221.078125  306.428375  1550.386230   46.781929  886.463806  -33657.097656  1179.659912
  901.000000  5020.385254  -51026.390625  -48349.023438  10175.280273  -38173.742188  308.455658  1650.612915   46.570080  890.496338  -33630.429688  328.335999
  902.000000  5323.511230  -51587.421875  -48587.492188  10195.007812  -38392.484375  309.053680  1690.387085   46.947708  883.333557  -33812.332031  -372.484070
  903.000000  5081.496582  -51260.566406  -48500.679688  10428.660156  -38072.019531  316.136658  1598.019897   46.570251  890.493103  -33528.691406  152.744583
  904.000000  5142.166016  -51437.546875  -48621.507812  10274.098633  -38347.410156  311.451233  1525.285522   46.826183  885.626038  -33779.113281  -104.481461
  905.000000  5352.270508  -51649.875000  -48619.070312  10212.578125  -38406.492188  309.586304  1674.960938   47.110195  880.286865  -33810.484375  -339.252533
  906.000000  5259.073242  -51448.898438  -48495.718750  10118.106445  -38377.613281  306.722473  1709.522461   46.628342  889.383667  -33828.617188  3637.090576
  907.000000  5192.169434  -51515.378906  -48608.546875  10147.278320  -38461.269531  307.606781  1465.937500   46.754230  886.988953  -33899.992188  -1434.902954
  908.000000  5075.169922  -51207.093750  -48431.046875  10225.806641  -38205.242188  309.987305  1512.510742   46.818459  885.772156  -33637.699219  1356.411255
  909.000000  5138.131348  -51262.675781  -48414.281250  10174.685547  -38239.593750  308.437622  1497.024414   47.034084  881.711365  -33651.011719  588.359253
  910.000000  5293.603027  -51500.960938  -48526.335938  10287.990234  -38238.343750  311.872345  1705.834473   46.990150  882.535706  -33654.046875  993.931702
  911.000000  5238.206055  -51315.722656  -48391.421875  10247.744141  -38143.679688  310.652344  1844.585327   46.772938  886.634216  -33580.578125  334.438232
  912.000000  5296.551758  -51398.445312  -48411.382812  10209.644531  -38201.738281  309.497375  1837.736328   46.769863  886.692505  -33638.933594  3232.429199
  913.000000  5185.421875  -51461.320312  -48614.218750  10283.852539  -38330.367188  311.746918  1448.593872   47.008293  882.195129  -33744.304688  1044.192749
  914.000000  4980.896973  -51052.121094  -48373.078125  10138.519531  -38234.558594  307.341278  1420.131226   46.756866  886.938965  -33673.023438   77.968071
  915.000000  5188.503418  -51541.402344  -48674.750000  10430.704102  -38244.046875  316.198608  1480.693359   46.614937  889.639465  -33696.359375  -1678.048218
  916.000000  4972.442871  -50933.308594  -48264.671875  10090.839844  -38173.832031  305.895905  1577.482056   46.740921  887.241516  -33613.851562  1629.793335
  917.000000  5177.722656  -51546.242188  -48686.328125  10389.599609  -38296.726562  314.952576  1564.282593   46.948704  883.314819  -33716.476562  1391.355347
  918.000000  5164.065918  -51369.652344  -48514.500000  10203.455078  -38311.046875  309.309753  1696.009888   46.704670  887.930176  -33754.601562  -1795.963623
  919.000000  5400.233887  -51575.933594  -48474.132812  10214.116211  -38260.015625  309.632935  1793.163452   46.751057  887.049194  -33699.046875  2459.471680
  920.000000  5411.448242  -51307.417969  -48211.406250  9991.775391  -38219.632812  302.892853  1966.524902   47.042213  881.559021  -33630.257812  1037.803467
  921.000000  5133.505859  -51093.253906  -48276.703125  10402.576172  -37874.125000  315.345947  1520.219604   47.060345  881.219360  -33282.984375  -173.181412
  922.000000  5300.870605  -50904.218750  -47880.468750  9902.728516  -37977.742188  300.193451  2006.529419   46.957111  883.156677  -33396.671875  -109.142578
  923.000000  5056.960449  -50851.152344  -48104.562500  10121.173828  -37983.390625  306.815460  1418.744263   47.415188  874.624512  -33357.628906  521.877075
  924.000000  5255.428711  -51306.781250  -48370.953125  10177.425781  -38193.527344  308.520691  1654.864258   47.163666  879.288879  -33592.304688   10.281996
  925.000000  5239.564453  -51426.339844  -48497.304688  10279.761719  -38217.542969  311.622925  1681.397095   46.740948  887.241028  -33657.562500  -560.427979
  926.000000  4939.519531  -50731.832031  -48092.140625  10165.200195  -37926.941406  308.150085  1562.429077   47.131832  879.882751  -33328.824219  1342.853638
  927.000000  5393.163574  -51622.476562  -48544.695312  10387.230469  -38157.464844  314.880737  1598.628418   47.378437  875.302979  -33535.289062  1880.019531
  928.000000  5236.444336  -50960.242188  -48031.984375  10135.399414  -37896.585938  307.246674  1825.648071   47.137779  879.771729  -33297.890625  1266.425537
  929.000000  5597.508789  -51730.617188  -48449.484375  10335.241211  -38114.242188  313.304749  1857.746460   47.295387  876.839966  -33500.167969  -581.623413
  930.000000  5573.171875  -51752.953125  -48506.398438  10212.539062  -38293.859375  309.585144  1869.942383   47.165730  879.250427  -33692.437500  -328.620239
  931.000000  5124.422363  -51261.531250  -48451.304688  10287.562500  -38163.742188  311.859406  1510.134766   46.814381  885.849304  -33596.593750  106.532089
  932.000000  5359.849609  -51474.382812  -48402.593750  10294.605469  -38107.988281  312.072906  1768.202637   47.029083  881.805115  -33519.894531  808.819153
  933.000000  5038.594238  -50908.027344  -48186.109375  10396.260742  -37789.847656  315.154480  1554.328613   47.004959  882.257690  -33204.109375  -400.155884
  934.000000  5508.274902  -51683.394531  -48478.804688  10165.344727  -38313.460938  308.154449  1973.636597   46.919956  883.856018  -33736.015625  639.867737
  935.000000  5297.829590  -51466.781250  -48493.679688  10233.599609  -38260.078125  310.223541  1707.977173   46.906448  884.110596  -33683.949219  2499.080811
  936.000000  5025.957031  -51117.531250  -48409.101562  10271.300781  -38137.800781  311.366425  1560.706543   46.751316  887.044250  -33576.804688  -2258.983154
  937.000000  5443.294434  -51404.046875  -48281.195312  10027.929688  -38253.265625  303.988831  1848.952148   47.059990  881.226013  -33662.156250  -2590.397217
  938.000000  5214.928711  -51167.003906  -48260.757812  10201.160156  -38059.597656  309.240173  1623.075806   47.179482  878.994141  -33456.832031  207.289642
  939.000000  4984.259277  -50907.890625  -48236.062500  10247.338867  -37988.722656  310.640045  1345.887329   47.180439  878.976257  -33385.863281  2508.438232
  940.000000  5098.541992  -50907.367188  -48142.218750  10150.996094  -37991.222656  307.719482  1616.581543   46.987831  882.579285  -33407.156250  -58.192142
  941.000000  5136.464355  -51295.531250  -48465.117188  10395.041016  -38070.078125  315.117523  1635.317993   46.719822  887.642212  -33512.156250  -421.765656
  942.000000  5263.997559  -51143.917969  -48202.523438  10150.207031  -38052.316406  307.695557  1773.544922   46.984222  882.647095  -33468.601562  1274.580444
  943.000000  5077.610352  -50989.484375  -48227.664062  10298.515625  -37929.148438  312.191437  1595.302734   46.871822  884.763672  -33356.398438  1094.712524
  944.000000  5327.650391  -51196.078125  -48162.640625  10075.518555  -38087.121094  305.431458  1950.205444   46.735558  887.343384  -33527.664062  2274.139160
  945.000000  5082.117188  -51197.843750  -48440.929688  10315.518555  -38125.410156  312.706848  1515.476196   46.950111  883.288330  -33545.023438  -346.697235
  946.000000  5362.363770  -51242.121094  -48153.867188  10080.839844  -38073.027344  305.592743  1775.523804   47.041496  881.572449  -33483.722656  556.253662
  947.000000  5224.429688  -50928.769531  -47978.117188  9948.993164  -38029.125000  301.595917  1946.621094   46.690090  888.207458  -33474.105469  -2978.180664
  948.000000  5094.604980  -51209.964844  -48410.671875  10230.582031  -38180.089844  310.132080  1469.918091   46.813358  885.868652  -33613.042969  -1500.335083
  949.000000  5263.567871  -51312.062500  -48386.257812  10201.169922  -38185.085938  309.240479  1584.922729   46.991692  882.506775  -33600.640625  -907.654419
  950.000000  5334.609375  -51295.152344  -48255.507812  10018.728516  -38236.781250  303.709900  1851.630249   46.788639  886.336670  -33672.144531  -773.023438
  951.000000  4832.966309  -50872.648438  -48347.890625  10390.958984  -37956.929688  314.993774  1334.023193   46.805805  886.011597  -33390.621094  249.438965
  952.000000  5209.012207  -51365.179688  -48450.773438  10261.511719  -38189.261719  311.069672  1556.589233   47.053158  881.353943  -33598.820312  -2364.009521
  953.000000  5248.067871  -51173.925781  -48210.234375  9966.958984  -38243.273438  302.140533  1753.169922   47.034916  881.695801  -33654.613281  1583.363892
  954.000000  5048.709961  -51035.042969  -48284.406250  10101.070312  -38183.335938  306.206024  1508.073242   47.071991  881.001343  -33591.058594  547.815247
  955.000000  5372.759277  -51406.515625  -48336.656250  10195.714844  -38140.941406  309.075104  1597.226196   47.444458  874.084961  -33512.324219  347.433411
  956.000000  5308.664062  -51359.882812  -48357.375000  10212.905273  -38144.468750  309.596222  1647.946289   47.288776  876.962585  -33531.039062  -3325.315430
  957.000000  5556.823242  -51564.671875  -48313.164062  10145.718750  -38167.445312  307.559509  1898.535034   47.210018  878.425537  -33561.703125  1991.198608
  958.000000  4934.620605  -51029.273438  -48413.328125  10404.157227  -38009.171875  315.393860  1367.288086   46.894348  884.338684  -33434.222656  219.228058
  959.000000  5218.324707  -51273.925781  -48364.257812  10199.359375  -38164.898438  309.185577  1632.693359   46.910568  884.032898  -33588.367188  -504.932617
  960.000000  4934.378418  -50710.660156  -48088.171875  10030.180664  -38057.992188  304.057068  1398.706421   47.029716  881.793274  -33469.835938  1700.818481
  961.000000  4969.892090  -50738.003906  -48073.398438  10137.213867  -37936.183594  307.301697  1551.694702   46.600346  889.918030  -33389.917969  -1135.788818
  962.000000  5156.934570  -51040.015625  -48210.718750  10035.525391  -38175.195312  304.219086  1766.293335   46.770424  886.681885  -33612.335938  750.468079
  963.000000  4760.179688  -50620.777344  -48180.070312  10225.982422  -37954.085938  309.992645  1442.157837   46.551048  890.860413  -33412.628906  566.076111
  964.000000  4985.389160  -50859.992188  -48182.703125  10234.883789  -37947.820312  310.262482  1627.444336   46.660622  888.768433  -33395.671875  -1099.399536
  965.000000  4882.210449  -50949.656250  -48347.398438  10303.351562  -38044.046875  312.338013  1457.428833   46.603718  889.853638  -33497.453125  -1383.837769
  966.000000  4931.838867  -51069.023438  -48455.023438  10475.865234  -37979.156250  317.567627  1384.231445   46.836182  885.436951  -33409.882812  3688.421875
  967.000000  5228.865234  -51106.500000  -48195.960938  10073.902344  -38122.058594  305.382446  1840.357056   46.759911  886.881226  -33560.226562  2139.131104
  968.000000  5039.604004  -50989.312500  -48241.609375  10294.254883  -37947.355469  312.062256  1413.612793   46.973286  882.852600  -33364.707031  746.864746
  969.000000  5181.970215  -51177.679688  -48321.054688  10168.935547  -38152.117188  308.263306  1741.206421   46.810291  885.926697  -33585.371094  2735.260986
  970.000000  5346.805176  -51306.703125  -48253.007812  10286.072266  -37966.937500  311.814209  1602.439575   47.485546  873.328613  -33334.312500  1401.195068
  971.000000  5387.561523  -51045.246094  -47950.859375  9969.435547  -37981.421875  302.215637  2006.152344   47.156002  879.431763  -33380.945312  1846.285767
  972.000000  5097.826172  -50995.914062  -48205.953125  10141.097656  -38064.855469  307.419434  1581.302856   47.109749  880.295227  -33468.894531  1847.528687
  973.000000  5174.839844  -51086.855469  -48222.570312  10195.953125  -38026.617188  309.082336  1757.051880   46.692741  888.157043  -33471.335938  2380.655273
  974.000000  5366.013184  -51336.835938  -48296.281250  10139.576172  -38156.703125  307.373291  1760.137695   47.320335  876.377686  -33540.195312  -238.586868
  975.000000  5000.513672  -50948.593750  -48239.257812  10117.345703  -38121.914062  306.699402  1523.373413   46.699272  888.032837  -33565.996094  -347.738586
  976.000000  5204.214355  -51204.832031  -48334.656250  10179.462891  -38155.195312  308.582428  1814.099243   46.715145  887.731079  -33597.730469  -3110.413818
  977.000000  5194.687500  -51113.960938  -48229.382812  10132.675781  -38096.707031  307.164124  1857.039429   46.545506  890.966492  -33555.792969  1748.252808
  978.000000  5051.413574  -51075.355469  -48316.335938  10273.216797  -38043.117188  311.424500  1628.927734   46.780273  886.495178  -33479.296875  -1622.117554
  979.000000  5226.606445  -51216.500000  -48295.414062  10361.511719  -37933.902344  314.101105  1533.622192   47.378620  875.299561  -33311.710938  424.536591
  980.000000  5454.356445  -51572.886719  -48426.335938  10257.245117  -38169.089844  310.940338  1965.386108   46.950912  883.273254  -33588.625000  2092.316162
  981.000000  5337.186523  -51513.632812  -48474.429688  10098.099609  -38376.328125  306.115967  1665.136597   46.980743  882.712463  -33792.953125  -2028.605591
  982.000000  5177.221680  -51041.289062  -48161.945312  10166.057617  -37995.886719  308.176056  1760.189941   46.860153  884.984009  -33424.273438  -1821.222534
  983.000000  5201.359375  -51309.750000  -48432.421875  10322.375000  -38110.046875  312.914703  1806.735840   46.656448  888.847900  -33558.308594  -1266.899536
  984.000000  5240.672852  -51372.117188  -48416.000000  10074.195312  -38341.804688  305.391327  1614.018188   47.099907  880.479187  -33746.800781  -2857.586670
  985.000000  5095.265137  -50687.890625  -47898.101562  10011.321289  -37886.781250  303.485352  1618.573242   47.280502  877.116028  -33274.160156  1545.782349
  986.000000  4906.857422  -50736.101562  -48146.968750  10143.878906  -38003.089844  307.503723  1393.692017   46.906429  884.110901  -33426.964844  -2324.436035
  987.000000  4948.941406  -50887.000000  -48231.257812  10220.835938  -38010.421875  309.836639  1412.627563   46.894176  884.341919  -33435.492188  -2964.255127
  988.000000  5307.943359  -51374.078125  -48369.929688  10236.145508  -38133.785156  310.300720  1704.333984   46.874397  884.715088  -33560.781250  855.203491
  989.000000  5045.881836  -51077.339844  -48345.515625  10451.933594  -37893.582031  316.842163  1580.898804   46.652225  888.928345  -33342.253906  569.885437
  990.000000  5065.843262  -51270.414062  -48525.304688  10272.020508  -38253.285156  311.388245  1473.092896   46.871094  884.777466  -33680.605469  -824.824768
  991.000000  5082.458008  -51322.960938  -48552.109375  10263.576172  -38288.531250  311.132263  1458.264771   46.808445  885.961609  -33721.964844  -1600.807251
  992.000000  4835.391113  -51116.000000  -48596.542969  10301.333008  -38295.210938  312.276825  1234.032104   46.656246  888.851746  -33743.492188  234.829666
  993.000000  5383.571777  -51464.851562  -48385.093750  10343.488281  -38041.605469  313.554749  1889.232056   47.197968  878.649841  -33437.035156  704.075134
  994.000000  5089.133301  -51140.804688  -48359.011719  10280.874023  -38078.136719  311.656647  1513.210815   46.844063  885.288025  -33508.093750  -1635.740723
  995.000000  5164.687012  -51515.000000  -48656.210938  10329.046875  -38327.164062  313.116943  1469.786621   47.057808  881.266846  -33736.269531  2293.533203
  996.000000  5215.663574  -51398.750000  -48499.640625  10362.105469  -38137.535156  314.119110  1539.548950   47.089058  880.682007  -33543.589844  341.960358
  997.000000  5071.367676  -51085.734375  -48338.250000  10412.103516  -37926.148438  315.634766  1672.165894   46.844845  885.273193  -33356.031250  2257.681152
  998.000000  5246.079102  -51439.960938  -48488.632812  10276.718750  -38211.914062  311.530670  1811.682495   46.384396  894.061157  -33686.714844  -754.292847
  999.000000  5352.880859  -51572.054688  -48538.093750  10320.108398  -38217.984375  312.846008  1811.122437   46.844566  885.278503  -33647.894531  -531.474548
 1000.000000  5120.393555  -51067.531250  -48288.648438  10176.630859  -38112.015625  308.496613  1550.739136   47.062824  881.172913  -33520.632812  -321.651611
 1001.000000  5183.253906  -51315.070312  -48430.398438  10231.437500  -38198.960938  310.158020  1575.512573   46.970230  882.910034  -33616.609375  -1031.727051
 1002.000000  5308.771484  -51332.890625  -48335.890625  10108.531250  -38227.359375  306.432190  1845.271851   46.615833  889.622314  -33679.582031  -228.851578
 1003.000000  5158.204102  -51235.421875  -48384.484375  10225.714844  -38158.769531  309.984528  1564.474487   46.904884  884.140076  -33582.792969  -1517.040771
 1004.000000  5458.140625  -51358.453125  -48190.441406  10168.328125  -38022.113281  308.244904  1968.072876   46.996586  882.414856  -33437.191406  -1454.959595
 1005.000000  4973.623047  -50953.164062  -48285.085938  10259.013672  -38026.070312  310.993958  1404.479126   46.973545  882.847717  -33443.394531  268.858612
 1006.000000  5541.981934  -51917.414062  -48683.550781  10365.572266  -38317.976562  314.224182  1711.027954   47.353291  875.767761  -33698.253906  -943.155884
 1007.000000  4983.516113  -50959.460938  -48258.722656  10144.337891  -38114.382812  307.517639  1514.246704   46.901161  884.210205  -33538.769531  549.902710
 1008.000000  5291.587402  -51494.992188  -48526.886719  10239.490234  -38287.398438  310.402130  1702.296509   46.860470  884.978027  -33715.753906   -5.033797
 1009.000000  5166.401367  -51351.644531  -48501.960938  10245.446289  -38256.515625  310.582672  1652.398926   46.879150  884.625366  -33683.050781  -1771.208496
 1010.000000  5332.266113  -51169.843750  -48164.433594  10122.362305  -38042.070312  306.851471  1816.070923   46.997154  882.404236  -33457.093750  -3695.288330
 1011.000000  4834.875488  -50749.718750  -48198.808594  10158.078125  -38040.730469  307.934174  1160.524048   47.202969  878.556763  -33435.671875   80.772232
 1012.000000  5288.043457  -51339.972656  -48356.054688  10364.980469  -37991.074219  314.206268  1853.805176   46.830193  885.550232  -33422.382812  -1316.336426
 1013.000000  5105.625000  -51243.632812  -48432.847656  10295.185547  -38137.664062  312.090485  1525.275024   46.991508  882.510193  -33553.238281  919.493042
 1014.000000  5410.525879  -51758.476562  -48639.582031  10346.219727  -38293.363281  313.637543  1838.782349   46.788837  886.332886  -33728.710938  -1152.801514
 1015.000000  5117.791016  -51222.503906  -48413.007812  10178.447266  -38234.562500  308.551636  1640.175659   46.696220  888.090881  -33678.945312  -3136.884033
 1016.000000  5188.173340  -51237.050781  -48381.273438  10201.972656  -38179.300781  309.264801  1618.566406   47.002369  882.306335  -33593.812500  1257.263916
 1017.000000  4916.277344  -50957.710938  -48350.058594  10219.246094  -38130.812500  309.788452  1457.585571   46.720531  887.628723  -33572.820312  1151.630493
 1018.000000  5018.247070  -51080.492188  -48376.187500  10107.582031  -38268.605469  306.403412  1505.092896   46.721294  887.614258  -33710.539062  2092.427490
 1019.000000  5176.014160  -51069.292969  -48191.742188  10173.812500  -38017.929688  308.411163  1686.008301   47.104057  880.401611  -33422.523438  997.008606
 1020.000000  5341.036621  -51444.109375  -48379.136719  10306.900391  -38072.234375  312.445618  1704.053711   47.029995  881.788025  -33484.054688  1026.836426
 1021.000000  5270.385254  -51154.656250  -48206.785156  10087.040039  -38119.746094  305.780701  1640.801147   47.200249  878.607361  -33514.953125  -590.570190
 1022.000000  5224.261230  -51289.570312  -48360.093750  10287.271484  -38072.820312  311.850555  1533.378540   47.245373  877.768188  -33463.625000  -405.034546
 1023.000000  5234.567383  -50994.730469  -48050.765625  10035.826172  -38014.937500  304.228210  1828.057983   46.927742  883.709412  -33436.730469  2604.946289
 1024.000000  5384.231934  -51469.039062  -48383.320312  10275.993164  -38107.328125  311.508667  1591.433960   47.470886  873.598328  -33476.132812  -440.673950
 1025.000000  5332.488281  -51644.906250  -48601.050781  10426.513672  -38174.539062  316.071594  1598.097046   47.049847  881.415955  -33584.421875  -2277.963379
 1026.000000  5241.036621  -50964.730469  -48023.046875  9994.423828  -38028.625000  302.973114  1770.174194   47.093910  880.591309  -33434.207031  -679.555786
 1027.000000  5270.149414  -51493.250000  -48538.796875  10257.521484  -38281.273438  310.948730  1642.337891   46.980423  882.718445  -33697.929688  462.085388
 1028.000000  5161.112305  -51202.351562  -48359.148438  10252.165039  -38106.984375  310.786346  1643.471802   47.263107  877.438843  -33496.062500  2324.798096
 1029.000000  4948.898926  -51038.750000  -48417.035156  10347.805664  -38069.230469  313.685608  1366.935181   46.696880  888.078308  -33513.546875  -65.714790
 1030.000000  5012.449707  -51025.523438  -48344.699219  10295.744141  -38048.953125  312.107422  1404.919312   46.970013  882.914124  -33466.625000  -175.410568
 1031.000000  4982.522949  -50896.410156  -48218.179688  10195.683594  -38022.496094  309.074158  1521.469727   46.910271  884.038513  -33445.996094  -1243.285400
 1032.000000  5233.038086  -51538.406250  -48604.644531  10289.438477  -38315.207031  311.916260  1755.571289   46.779728  886.505493  -33751.441406  -705.467102
 1033.000000  5222.781738  -51316.820312  -48403.882812  10166.730469  -38237.152344  308.196472  1813.135132   46.706608  887.893372  -33680.519531  246.649124
 1034.000000  5637.450195  -51638.234375  -48319.156250  10172.015625  -38147.140625  308.356689  2083.595459   46.792542  886.262756  -33582.125000  -1988.073975
 1035.000000  5413.948242  -51615.906250  -48526.835938  10180.691406  -38346.144531  308.619690  1802.939087   46.577682  890.351013  -33802.089844  -1829.178101
 1036.000000  5108.614746  -51436.757812  -48656.253906  10190.669922  -38465.585938  308.922180  1485.846069   46.860283  884.981567  -33893.960938  -1695.852173
 1037.000000  5398.546875  -51662.617188  -48581.703125  10304.121094  -38277.582031  312.361359  1679.177368   47.072399  880.993713  -33685.261719  -84.415466
 1038.000000  5106.259766  -51199.125000  -48407.046875  10237.848633  -38169.199219  310.352356  1396.650269   47.348347  875.859253  -33549.960938  254.253906
 1039.000000  5263.305664  -51246.921875  -48296.039062  10051.949219  -38244.089844  304.716949  1617.363892   47.184246  878.905334  -33640.859375  1174.373535
 1040.000000  5116.855957  -51120.898438  -48315.406250  10143.128906  -38172.277344  307.480988  1530.981079   47.081467  880.824036  -33579.074219  1635.375488
 1041.000000  5268.905273  -51490.324219  -48521.199219  10238.944336  -38282.253906  310.385559  1566.162598   46.950069  883.289124  -33701.871094  944.169495
 1042.000000  5196.499512  -51087.093750  -48174.667969  10343.123047  -37831.546875  313.543671  1535.342896   47.454395  873.901917  -33201.960938  -2165.558838
 1043.000000  5363.420898  -51236.316406  -48159.750000  10180.407227  -37979.343750  308.611053  1881.271973   47.017395  882.024353  -33392.390625  -2139.699219
 1044.000000  5244.541016  -51104.179688  -48137.953125  10233.709961  -37904.242188  310.226898  1676.964844   47.250984  877.664001  -33294.500000  1889.704346
 1045.000000  5123.831543  -51164.867188  -48347.187500  10185.908203  -38161.281250  308.777832  1442.270020   47.112865  880.237000  -33565.015625  -1548.217896
 1046.000000  5120.212891  -51072.074219  -48257.304688  10259.538086  -37997.765625  311.009857  1562.978882   46.956703  883.164368  -33416.734375  1735.747681
 1047.000000  5054.833008  -50964.429688  -48234.734375  10153.880859  -38080.851562  307.806946  1482.115234   47.043995  881.525635  -33491.304688  1127.267334
 1048.000000  5231.724121  -51358.101562  -48451.835938  10204.369141  -38247.468750  309.337463  1602.331055   47.008144  882.197937  -33661.417969  745.168701
 1049.000000  5080.985352  -51180.089844  -48423.015625  10185.894531  -38237.121094  308.777405  1500.424805   46.716053  887.713806  -33679.566406  156.559891
 1050.000000  5072.333008  -51267.531250  -48527.117188  10224.777344  -38302.339844  309.956116  1397.352539   47.110287  880.285156  -33706.324219  581.049683
 1051.000000  5128.060547  -51328.660156  -48531.046875  10195.834961  -38335.210938  309.078735  1555.886719   46.873451  884.732971  -33762.300781  -523.835205
 1052.000000  5307.890137  -51225.312500  -48225.421875  10174.154297  -38051.265625  308.421509  1680.318481   47.114151  880.212952  -33454.875000  362.252502
 1053.000000  5204.859863  -51114.351562  -48232.242188  10290.614258  -37941.628906  311.951904  1631.901001   47.097198  880.529785  -33346.890625  -1575.915039
 1054.000000  5258.913574  -50983.960938  -48031.570312  10043.549805  -37988.019531  304.462341  2001.868774   46.496220  891.910950  -33451.914062  1669.871094
 1055.000000  5305.945312  -51686.613281  -48699.507812  10514.380859  -38185.125000  318.735199  1705.400757   46.645077  889.064575  -33634.496094  1812.103027
 1056.000000  5263.058105  -51315.214844  -48355.257812  10156.435547  -38198.820312  307.884369  1794.208374   46.587906  890.155640  -33653.769531  1606.109863
 1057.000000  5328.998535  -51368.738281  -48361.078125  10235.349609  -38125.726562  310.276611  1838.345093   46.762894  886.824646  -33563.601562  -767.887390
 1058.000000  5175.366211  -51324.183594  -48459.195312  10262.537109  -38196.656250  311.100769  1656.842407   46.699272  888.032837  -33640.738281  1441.687378
 1059.000000  5092.890625  -51208.390625  -48440.812500  10351.351562  -38089.460938  313.793121  1500.421997   46.916328  883.924377  -33512.367188  -1489.910645
 1060.000000  5136.861328  -51300.183594  -48496.179688  10333.052734  -38163.125000  313.238403  1704.410522   46.692516  888.161316  -33607.867188  -153.794647
 1061.000000  5269.980469  -51376.941406  -48409.945312  10294.774414  -38115.171875  312.078003  1638.818237   46.986889  882.596985  -33531.195312  -1551.755249
 1062.000000  5159.155762  -51310.031250  -48456.953125  10254.277344  -38202.675781  310.850372  1646.625000   46.527302  891.315125  -33663.535156  2993.402344
 1063.000000  5016.626953  -50893.859375  -48186.351562  10285.423828  -37900.929688  311.794556  1722.489624   46.554874  890.787231  -33359.101562  -3744.386719
 1064.000000  5314.089844  -51637.320312  -48658.031250  10264.593750  -38393.437500  311.163116  1678.838867   46.774666  886.601440  -33830.164062  426.029816
 1065.000000  4946.781250  -51041.734375  -48402.492188  10249.935547  -38152.554688  310.718750  1534.051636   46.463200  892.544800  -33619.667969  -410.099854
 1066.000000  4994.306152  -50765.570312  -48100.085938  10038.101562  -38061.984375  304.297150  1565.730469   46.804935  886.028076  -33495.757812  2419.697754
 1067.000000  5002.290527  -51056.636719  -48374.015625  10157.579102  -38216.437500  307.919037  1501.613647   46.722057  887.599731  -33658.296875  -80.077988
 1068.000000  4892.152344  -50930.007812  -48353.648438  10249.794922  -38103.851562  310.714478  1473.439087   46.395676  893.843811  -33577.554688  1343.858765
 1069.000000  5156.049316  -51222.593750  -48351.820312  10231.886719  -38119.933594  310.171631  1753.364136   46.639942  889.162476  -33569.804688  -1314.986816
 1070.000000  5283.706055  -51613.257812  -48613.585938  10366.271484  -38247.312500  314.245392  1686.539917   47.142559  879.682556  -33648.148438  -121.677040
 1071.000000  5090.103516  -51408.296875  -48633.921875  10366.296875  -38267.625000  314.246155  1398.523315   46.968925  882.934570  -33685.402344  -2763.657959
 1072.000000  5171.547852  -51149.949219  -48302.687500  10173.880859  -38128.804688  308.413208  1666.863770   46.803719  886.051086  -33562.699219  -2133.070312
 1073.000000  5077.957520  -50973.410156  -48209.335938  10291.185547  -37918.148438  311.969208  1669.337280   46.910782  884.028870  -33341.597656  1644.066406
 1074.000000  5174.126953  -51241.914062  -48380.804688  10260.751953  -38120.054688  311.046661  1605.684937   46.872696  884.747192  -33547.218750  1159.900391
 1075.000000  5092.133789  -51430.097656  -48642.554688  10411.473633  -38231.082031  315.615662  1543.127441   46.640285  889.155945  -33680.921875  -3346.070557
 1076.000000  5348.583008  -51569.281250  -48548.921875  10181.481445  -38367.441406  308.643616  1716.037109   46.905525  884.127991  -33791.402344  -2118.272461
 1077.000000  5105.941406  -51318.445312  -48522.890625  10386.506836  -38136.382812  314.858826  1334.774292   47.464012  873.724854  -33505.859375  1802.173218
 1078.000000  5179.688965  -51453.726562  -48585.312500  10181.131836  -38404.179688  308.633026  1391.397583   47.351379  875.803162  -33784.644531  -2726.093994
 1079.000000  4991.401367  -51149.125000  -48457.203125  10291.965820  -38165.238281  311.992889  1492.435913   46.623024  889.485107  -33616.761719  2934.084473
 1080.000000  5098.727539  -51252.363281  -48472.421875  10181.365234  -38291.054688  308.640106  1502.102051   46.970184  882.910889  -33708.707031  839.979187
 1081.000000  5179.807129  -51344.031250  -48466.226562  10309.349609  -38156.875000  312.519836  1518.090332   47.139378  879.741943  -33558.023438  1162.812988
 1082.000000  5351.186035  -51697.359375  -48651.070312  10281.106445  -38369.964844  311.663696  1605.522095   47.017014  882.031494  -33783.050781  -1243.554932
 1083.000000  5110.138672  -51342.699219  -48524.046875  10166.454102  -38357.593750  308.188080  1628.659668   46.621502  889.514160  -33809.265625  -901.992859
 1084.000000  5119.960449  -50919.019531  -48082.601562  10007.814453  -38074.789062  303.379059  1702.540039   46.817215  885.795654  -33507.367188  3974.466797
 1085.000000  5305.320312  -51428.230469  -48430.484375  10187.894531  -38242.589844  308.838013  1740.263550   46.890724  884.407043  -33667.996094  2082.468262
 1086.000000  5069.022461  -51131.183594  -48381.515625  10275.691406  -38105.824219  311.499542  1486.819824   47.014156  882.085083  -33519.187500  -2036.254028
 1087.000000  4825.822754  -50735.902344  -48205.703125  10291.898438  -37913.804688  311.990845  1292.070679   47.044170  881.522339  -33324.242188  -345.666962
 1088.000000  5234.368652  -51463.636719  -48531.156250  10163.423828  -38367.734375  308.096222  1493.936157   47.085529  880.748047  -33774.136719  -59.804771
 1089.000000  5257.523438  -51366.984375  -48413.835938  10168.664062  -38245.171875  308.255066  1641.198242   47.064018  881.150574  -33653.671875  2920.877197
 1090.000000  4997.458008  -51101.687500  -48428.390625  10225.929688  -38202.460938  309.991028  1465.469116   46.842213  885.322937  -33632.597656  -1693.070068
 1091.000000  5241.566895  -51431.046875  -48524.500000  10321.453125  -38203.046875  312.886749  1806.385742   46.729496  887.458435  -33644.179688  251.563751
 1092.000000  4964.998535  -50976.851562  -48316.070312  10190.458984  -38125.609375  308.915771  1346.235107   47.021141  881.954041  -33538.292969  -1887.859375
 1093.000000  5047.250000  -51057.503906  -48318.570312  10188.755859  -38129.812500  308.864136  1492.175659   46.867359  884.847961  -33557.496094  -456.433014
 1094.000000  5229.970703  -51244.023438  -48322.203125  10101.467773  -38220.734375  306.218079  1706.005493   46.659954  888.781128  -33668.652344  -161.778259
 1095.000000  5168.884766  -51137.921875  -48294.078125  10054.726562  -38239.351562  304.801147  1683.557983   46.730091  887.447144  -33680.429688  1232.014526
 1096.000000  5251.866211  -51592.929688  -48656.687500  10444.369141  -38212.320312  316.612854  1649.036255   46.888615  884.446838  -33637.929688  968.345947
 1097.000000  5292.008789  -51342.867188  -48365.894531  10096.126953  -38269.765625  306.056183  1804.906860   46.543793  890.999268  -33729.015625   58.146133
 1098.000000  5274.774902  -51235.085938  -48258.449219  10025.041016  -38233.406250  303.901245  1896.566406   46.586395  890.184509  -33688.500000  178.891861
 1099.000000  4944.462402  -50822.500000  -48196.812500  10185.631836  -38011.179688  308.769440  1509.052124   46.693951  888.134033  -33455.781250  -2422.208252
 1100.000000  5316.861328  -51498.742188  -48480.785156  10193.855469  -38286.929688  309.018738  1765.388794   46.730148  887.446045  -33728.000000  -261.971405
 1101.000000  5131.552246  -51194.125000  -48389.425781  10279.510742  -38109.914062  311.615295  1461.437622   47.256741  877.557068  -33499.609375  843.613464
 1102.000000  4776.960449  -50915.222656  -48432.199219  10442.515625  -37989.683594  316.556671  1139.239746   47.018040  882.012268  -33402.667969  -1659.470093
 1103.000000  5086.703613  -51358.273438  -48555.578125  10376.216797  -38179.359375  314.546875  1520.942383   46.792728  886.259216  -33614.324219  105.877838
 1104.000000  5377.205566  -51402.441406  -48350.828125  10195.146484  -38155.679688  309.057861  1799.819946   47.249722  877.687439  -33546.062500  -39.589863
 1105.000000  5464.456055  -51442.929688  -48287.656250  10166.621094  -38121.035156  308.193146  1867.876587   47.189274  878.811707  -33517.312500  2312.186035
 1106.000000  5242.744141  -51361.921875  -48435.167969  10323.895508  -38111.273438  312.960785  1729.597778   47.027973  881.825928  -33523.289062  134.130264
 1107.000000  4855.940430  -51007.046875  -48470.246094  10392.595703  -38077.648438  315.043396  1266.063965   46.923409  883.791016  -33499.867188  -120.625229
 1108.000000  5400.874512  -51312.480469  -48228.257812  10252.119141  -37976.140625  310.784943  2058.148438   46.700512  888.009277  -33420.101562   92.778709
 1109.000000  5095.223145  -51478.398438  -48674.398438  10424.393555  -38250.003906  316.007324  1403.017944   46.896492  884.298279  -33674.847656  -379.796875
 1110.000000  5537.645996  -51578.527344  -48325.007812  10064.813477  -38260.195312  305.106934  2050.839844   47.006077  882.236694  -33674.347656   93.851143
 1111.000000  5226.127930  -51312.246094  -48393.421875  10109.941406  -38283.480469  306.474945  1665.052368   46.968933  882.934387  -33701.257812    2.729366
 1112.000000  5304.095215  -51610.414062  -48609.273438  10538.488281  -38070.785156  319.466003  1745.501587   46.691963  888.171814  -33515.582031  504.559784
 1113.000000  5000.362793  -50881.027344  -48186.941406  10113.583008  -38073.359375  306.585327  1529.167847   46.986580  882.602783  -33489.414062  -379.390625
 1114.000000  5270.951660  -51197.734375  -48241.101562  9937.283203  -38303.820312  301.240936  1651.615112   47.179874  878.986816  -33701.015625  -444.079773
 1115.000000  5281.712891  -51120.886719  -48146.117188  10307.333984  -37838.781250  312.458740  1933.113892   46.738434  887.288757  -33279.042969  1418.401123
 1116.000000  4876.309082  -50945.769531  -48386.914062  10458.046875  -37928.867188  317.027496  1352.811035   46.888077  884.456970  -33354.531250   29.680056
 1117.000000  5130.174316  -51111.097656  -48277.632812  10279.346680  -37998.285156  311.610321  1620.492676   46.877243  884.661377  -33425.007812  502.169922
 1118.000000  5038.673828  -51160.078125  -48446.296875  10245.283203  -38201.015625  310.577728  1500.878296   46.938831  883.500610  -33621.726562  570.036865
 1119.000000  5068.232910  -51238.347656  -48495.281250  10191.738281  -38303.542969  308.954559  1499.926392   46.856926  885.044983  -33732.246094  -2081.313477
 1120.000000  4965.907715  -50858.472656  -48198.804688  10118.371094  -38080.433594  306.730499  1443.888062   46.798702  886.146057  -33514.816406  -1974.852783
 1121.000000  5341.916992  -51610.683594  -48589.804688  10277.930664  -38311.875000  311.567413  1753.065063   46.727566  887.495117  -33753.199219  872.423035
 1122.000000  5717.829590  -51650.542969  -48206.281250  10179.200195  -38027.082031  308.574463  2010.194336   47.405491  874.803467  -33402.265625  -1044.569336
 1123.000000  5201.186523  -51079.269531  -48156.992188  10012.685547  -38144.304688  303.526703  1557.767090   47.332180  876.158386  -33526.640625  -1820.674438
 1124.000000  5183.690918  -51231.214844  -48341.242188  10232.953125  -38108.289062  310.203949  1725.721802   46.670876  888.573120  -33555.140625  176.851212
 1125.000000  5040.729004  -51133.902344  -48389.820312  10402.763672  -37987.054688  315.351624  1431.451172   47.011982  882.125916  -33400.628906  -1875.543213
 1126.000000  5069.225098  -50833.281250  -48068.984375  10170.872070  -37898.113281  308.322021  1581.910278   47.084797  880.761719  -33304.585938  -1369.408569
 1127.000000  5100.708008  -51192.832031  -48413.312500  10323.474609  -38089.835938  312.948029  1487.163452   46.773476  886.624023  -33526.679688  -645.488403
 1128.000000  5347.923828  -51756.460938  -48732.875000  10482.473633  -38250.402344  317.767975  1622.984009   46.938290  883.510803  -33671.167969  -2057.625488
 1129.000000  5355.863770  -51648.339844  -48611.187500  10311.315430  -38299.871094  312.579437  1660.818726   46.965496  882.999023  -33717.980469  391.658661
 1130.000000  5084.933594  -50950.921875  -48177.875000  10087.924805  -38089.949219  305.807526  1687.842407   46.655521  888.865601  -33538.300781  -1322.236084
 1131.000000  5159.937500  -51175.582031  -48313.656250  10386.898438  -37926.757812  314.870697  1658.795532   46.869888  884.800232  -33354.195312  781.491882
 1132.000000  5205.003906  -51069.335938  -48151.585938  10123.796875  -38027.789062  306.894958  1550.983765   47.229324  878.066467  -33420.160156  650.834961
 1133.000000  4640.811035  -50005.019531  -47668.453125  9910.479492  -37757.972656  300.428406  1287.363647   46.652000  888.932678  -33206.667969    3.995394
 1134.000000  5128.763672  -51244.511719  -48448.296875  10260.892578  -38187.406250  311.050903  1540.964844   47.020630  881.963684  -33600.136719  -77.425758
 1135.000000  5204.448730  -51264.718750  -48356.828125  10130.943359  -38225.882812  307.111603  1632.293335   47.066750  881.099426  -33634.117188  -1736.872070
 1136.000000  5484.703613  -51470.140625  -48284.851562  10128.446289  -38156.406250  307.035919  2050.224854   46.917900  883.894775  -33579.160156  -911.580872
 1137.000000  5194.640137  -51164.726562  -48271.500000  10148.986328  -38122.515625  307.658569  1645.562500   47.048981  881.432190  -33532.480469  -461.715118
 1138.000000  5449.133301  -51283.300781  -48149.007812  10301.410156  -37847.597656  312.279175  1883.853027   47.550209  872.140991  -33208.664062  -2679.050293
 1139.000000  5196.994629  -51108.304688  -48206.734375  10221.939453  -37984.796875  309.870087  1610.618164   47.348797  875.850891  -33365.511719  1065.525635
 1140.000000  5081.748047  -51213.050781  -48436.382812  10283.181641  -38153.203125  311.726593  1450.752563   47.171703  879.139038  -33551.195312  403.022156
 1141.000000  5037.845215  -51187.523438  -48477.281250  10187.078125  -38290.203125  308.813293  1345.517212   47.069901  881.040466  -33698.128906  -755.471680
 1142.000000  5266.370605  -51262.906250  -48281.968750  10067.178711  -38214.789062  305.178619  1687.365112   46.939758  883.483154  -33635.410156  -3194.449951
 1143.000000  4949.528320  -50864.585938  -48232.429688  10206.542969  -38025.886719  309.403351  1583.094727   46.612274  889.690247  -33478.457031  -2121.052246
 1144.000000  4693.391113  -50614.921875  -48231.523438  10111.992188  -38119.531250  306.537109  1169.236938   46.887249  884.472595  -33545.277344  -2182.382324
 1145.000000  5394.773926  -51534.320312  -48463.937500  10286.121094  -38177.816406  311.815704  1894.609863   46.629444  889.362671  -33628.710938  1379.991821
 1146.000000  4948.472656  -50603.300781  -47948.734375  10093.611328  -37855.125000  305.979919  1823.407104   46.234573  896.958374  -33344.542969  -706.997314
 1147.000000  4950.677734  -51038.320312  -48401.023438  10400.111328  -38000.914062  315.271210  1357.348022   46.837711  885.408020  -33431.492188  833.729858
 1148.000000  5198.773926  -51298.632812  -48402.578125  10263.000000  -38139.578125  311.114807  1682.956177   46.799549  886.130066  -33573.878906  1795.773071
 1149.000000  5138.968262  -51052.734375  -48218.414062  10160.920898  -38057.492188  308.020355  1707.694458   46.684608  888.311768  -33503.007812  -254.109436
 1150.000000  4978.609375  -51314.589844  -48630.046875  10353.351562  -38276.695312  313.853729  1304.279419   46.890419  884.412781  -33702.132812  -296.148285
 1151.000000  5311.294434  -51155.902344  -48157.687500  10081.013672  -38076.671875  305.598022  1796.769897   47.113087  880.232849  -33480.382812  -2550.124756
 1152.000000  5338.966309  -51557.539062  -48536.664062  10123.123047  -38413.539062  306.874542  1723.363281   46.881805  884.575317  -33839.812500  166.449509
 1153.000000  5457.521484  -51602.437500  -48435.062500  10256.355469  -38178.707031  310.913361  1762.882812   47.261066  877.476746  -33567.984375  348.723206
 1154.000000  4835.298340  -50780.082031  -48255.328125  10165.130859  -38090.195312  308.147980  1154.052124   47.214512  878.341980  -33484.011719  2451.574463
 1155.000000  5364.728027  -51268.179688  -48208.195312  10121.866211  -38086.328125  306.836426  1828.785767   46.990128  882.536133  -33502.035156  -2123.591309
 1156.000000  5079.532715  -51124.707031  -48356.406250  10419.528320  -37936.878906  315.859833  1539.955444   47.142773  879.678589  -33337.695312  374.662598
 1157.000000  5316.681152  -51310.734375  -48292.851562  10103.945312  -38188.906250  306.293182  1838.487671   46.780033  886.499756  -33625.109375  -1238.234497
 1158.000000  5072.305664  -50935.820312  -48160.632812  10050.937500  -38109.695312  304.686310  1674.021118   46.553123  890.820740  -33568.035156  314.041534
 1159.000000  5292.207520  -51519.449219  -48552.546875  10274.482422  -38278.062500  311.462891  1680.873901   46.762131  886.839111  -33716.015625  1094.291992
 1160.000000  5222.930664  -51431.843750  -48537.476562  10359.412109  -38178.062500  314.037476  1565.504883   46.994480  882.454407  -33593.343750  -620.479675
 1161.000000  5043.208984  -50963.667969  -48239.976562  10073.540039  -38166.437500  305.371460  1582.596069   46.766827  886.750061  -33603.929688  -2261.903564
 1162.000000  4931.410156  -50692.347656  -48051.015625  10042.824219  -38008.191406  304.440338  1506.441284   46.805973  886.008423  -33441.863281  3048.720703
 1163.000000  5370.205566  -51337.781250  -48270.593750  10222.029297  -38048.562500  309.872803  1965.721191   46.669483  888.599670  -33495.550781  355.614227
 1164.000000  5229.858887  -51326.429688  -48399.625000  10171.871094  -38227.753906  308.352295  1703.826782   46.739922  887.260498  -33667.871094  1790.265991
 1165.000000  5141.678711  -51470.351562  -48647.960938  10469.490234  -38178.468750  317.374390  1690.167969   46.514053  891.568970  -33640.621094  -1690.206787
 1166.000000  5213.281250  -51316.664062  -48414.921875  10174.404297  -38240.515625  308.429077  1543.742310   47.092918  880.609802  -33646.195312  -2784.442383
 1167.000000  5337.065918  -51491.429688  -48458.265625  10296.658203  -38161.609375  312.135132  1712.382812   46.967583  882.959778  -33579.515625  1521.488770
 1168.000000  5489.038574  -51563.632812  -48368.609375  10226.195312  -38142.414062  309.999084  1892.784180   47.142391  879.685669  -33543.265625  2379.656006
 1169.000000  4980.459473  -51041.718750  -48362.273438  10408.979492  -37953.292969  315.540039  1435.540405   47.017799  882.016724  -33366.300781  -114.274826
 1170.000000  5388.935059  -51442.476562  -48351.289062  10033.329102  -38317.960938  304.152496  1826.054810   46.982502  882.679382  -33734.414062  967.085022
 1171.000000  5302.090820  -51469.296875  -48479.113281  10107.363281  -38371.750000  306.396790  1702.313599   46.983406  882.662415  -33788.113281  -3122.798340
 1172.000000  4986.023926  -50919.539062  -48264.609375  10166.957031  -38097.652344  308.203339  1432.413574   47.050362  881.406311  -33507.484375  984.891846
 1173.000000  5267.179688  -51394.953125  -48437.785156  10269.448242  -38168.335938  311.310272  1795.784668   46.786198  886.382935  -33603.937500  -2026.834839
 1174.000000  5005.787598  -50980.148438  -48305.808594  10173.431641  -38132.375000  308.399597  1557.114746   46.679863  888.402039  -33578.351562  2080.701416
 1175.000000  4780.424316  -50518.414062  -48036.656250  10114.343750  -37922.312500  306.608398  1305.162231   46.845169  885.267090  -33352.164062  -1132.098633
 1176.000000  5277.829102  -51427.718750  -48454.984375  10216.212891  -38238.773438  309.696472  1761.719849   46.717621  887.684021  -33681.066406  517.827942
 1177.000000  5183.474121  -51344.074219  -48483.031250  10180.744141  -38302.289062  308.621277  1542.093872   46.795395  886.208740  -33736.996094  -2850.912354
 1178.000000  5342.445312  -51423.320312  -48386.000000  10132.412109  -38253.585938  307.156158  1753.069946   46.909706  884.049194  -33677.140625  526.081238
 1179.000000  5219.703613  -51053.148438  -48136.140625  10029.212891  -38106.929688  304.027740  1797.209839   46.826542  885.619263  -33538.597656  3235.646484
 1180.000000  4888.700195  -50846.781250  -48264.515625  10255.587891  -38008.929688  310.890106  1408.510376   46.846359  885.244629  -33438.664062  -488.546112
 1181.000000  5575.471191  -51792.695312  -48522.343750  10276.144531  -38246.199219  311.513275  1950.916016   47.106136  880.362732  -33650.589844   67.472145
 1182.000000  5251.298828  -51509.421875  -48588.109375  10294.662109  -38293.445312  312.074615  1528.279907   47.031635  881.757263  -33705.101562  -1263.780518
 1183.000000  5557.845703  -51896.273438  -48647.031250  10242.588867  -38404.441406  310.496063  1879.084961   46.861214  884.963989  -33832.726562  2358.503418
 1184.000000  5318.419922  -51199.285156  -48194.765625  10151.044922  -38043.718750  307.720978  1742.018677   47.088852  880.685852  -33449.796875  2414.749023
 1185.000000  5241.498535  -51255.617188  -48343.898438  10266.797852  -38077.101562  311.229919  1744.352051   47.159836  879.360291  -33476.253906  1477.484863
 1186.000000  5439.643066  -51588.671875  -48450.351562  10165.359375  -38284.992188  308.154907  1771.297485   47.255905  877.572571  -33674.773438  -2427.979980
 1187.000000  5401.723145  -51438.628906  -48336.460938  10115.831055  -38220.628906  306.653473  1791.328735   47.386539  875.153320  -33597.664062  361.175262
 1188.000000  5227.899902  -51500.500000  -48584.476562  10240.050781  -38344.425781  310.419098  1568.248169   46.920952  883.837280  -33766.882812  -57.056767
 1189.000000  4979.752441  -51138.652344  -48457.898438  10140.181641  -38317.718750  307.391663  1407.986938   46.921520  883.826599  -33740.121094  -433.136292
 1190.000000  5290.973633  -51317.050781  -48329.234375  10209.646484  -38119.585938  309.497437  1823.959595   46.937424  883.527100  -33540.437500  418.652832
 1191.000000  4795.729004  -51000.691406  -48515.289062  10435.246094  -38080.042969  316.336304  1172.763062   46.943966  883.403992  -33500.253906  -89.432655
 1192.000000  5380.758301  -51284.144531  -48196.921875  10039.174805  -38157.746094  304.329712  2070.828857   46.587963  890.154541  -33612.687500  -715.140198
 1193.000000  5299.611328  -51349.609375  -48366.257812  10370.171875  -37996.085938  314.363617  1745.693359   46.996307  882.420105  -33411.191406  167.899399
 1194.000000  5070.543945  -50812.414062  -48048.531250  10225.878906  -37822.652344  309.989502  1602.183594   47.163422  879.293457  -33221.453125  -2768.679199
 1195.000000  5362.597656  -51496.472656  -48438.960938  10232.674805  -38206.285156  310.195526  1857.355103   46.875431  884.695557  -33633.183594  1287.830933
 1196.000000  5263.651367  -51380.460938  -48455.046875  10322.874023  -38132.171875  312.929840  1626.450562   47.265697  877.390747  -33520.996094  -140.766190
 1197.000000  5120.299805  -51108.960938  -48294.859375  10119.913086  -38174.945312  306.777222  1641.783081   46.667130  888.644470  -33622.164062  -574.062378
 1198.000000  5185.446289  -51324.179688  -48430.562500  10171.384766  -38259.179688  308.337555  1498.598999   47.207451  878.473328  -33653.687500  -1152.240601
 1199.000000  5003.865234  -51076.687500  -48393.484375  10336.678711  -38056.804688  313.348297  1554.537720   46.737442  887.307556  -33497.164062  1389.938965
 1200.000000  4914.431641  -51075.308594  -48493.125000  10255.042969  -38238.082031  310.873596  1339.863281   47.011639  882.132324  -33651.691406  -560.757507
 1201.000000  5341.251953  -51505.605469  -48448.656250  10316.554688  -38132.101562  312.738281  1728.856079   46.801739  886.088562  -33566.187500  -1297.589111
 1202.000000  4873.909180  -50571.445312  -47981.843750  10114.611328  -37867.234375  306.616516  1621.801636   46.828709  885.578247  -33298.691406  3340.078125
 1203.000000  5364.501953  -51315.218750  -48259.695312  10295.192383  -37964.503906  312.090698  1785.250488   47.116501  880.169067  -33367.882812  -1356.836548
 1204.000000  5385.351562  -51191.140625  -48121.429688  10017.042969  -38104.386719  303.658813  1974.096680   46.877556  884.655457  -33531.078125  2607.878662
 1205.000000  5406.279297  -51360.210938  -48237.687500  10129.440430  -38108.246094  307.066040  1831.635620   47.027332  881.837952  -33520.324219  -659.566772
 1206.000000  4846.357910  -51117.718750  -48584.039062  10491.556641  -38092.484375  318.043304  1381.348633   46.262180  896.423096  -33579.210938  -634.702271
 1207.000000  5164.399414  -51288.609375  -48431.820312  10187.541992  -38244.277344  308.827362  1739.281860   46.375801  894.226868  -33719.917969  347.006195
 1208.000000  5559.780273  -51622.449219  -48362.140625  10067.385742  -38294.753906  305.184906  2150.349365   46.710903  887.811707  -33737.703125  -838.033325
 1209.000000  4856.630371  -50663.726562  -48118.554688  10041.380859  -38077.171875  304.396576  1414.443848   46.703396  887.954407  -33520.851562  2269.427246
 1210.000000  5448.911133  -51379.625000  -48232.562500  10094.578125  -38137.984375  306.009216  1820.072754   47.070034  881.037964  -33545.898438  -1318.218384
 1211.000000  5031.602051  -51116.820312  -48387.429688  10205.466797  -38181.960938  309.370728  1595.166992   46.530319  891.257324  -33642.527344  218.405975
 1212.000000  5170.618652  -51451.875000  -48567.445312  10429.309570  -38138.136719  316.156342  1494.115356   47.031410  881.761475  -33549.816406  -1233.603760
 1213.000000  4903.555664  -50809.738281  -48190.054688  10256.113281  -37933.941406  310.906036  1210.975464   47.202274  878.569641  -33328.953125  -779.234741
 1214.000000  5037.033203  -51197.859375  -48477.312500  10302.765625  -38174.546875  312.320251  1298.621948   46.966549  882.979248  -33592.554688  -2110.868164
 1215.000000  5222.728027  -51296.945312  -48365.820312  10210.768555  -38155.050781  309.531433  1728.681274   46.966236  882.985107  -33573.089844  -363.437408
 1216.000000  5263.635254  -51366.203125  -48436.898438  10210.505859  -38226.390625  309.523468  1747.204590   46.888878  884.441895  -33651.976562  669.275452
 1217.000000  4867.064941  -51048.933594  -48510.273438  10222.615234  -38287.656250  309.890594  1365.362671   46.577324  890.357849  -33743.636719  -1170.112305
 1218.000000  5245.541016  -51338.578125  -48371.109375  10273.934570  -38097.175781  311.446259  1764.126831   47.077724  880.894043  -33504.335938  -473.517822
 1219.000000  5165.559082  -51245.429688  -48405.039062  10142.692383  -38262.347656  307.467773  1624.943970   46.824795  885.652283  -33694.183594  -2438.291748
 1220.000000  4994.019531  -50923.031250  -48244.601562  10260.035156  -37984.566406  311.024933  1701.447754   46.452312  892.753967  -33452.742188  -504.323029
 1221.000000  5153.979492  -51298.960938  -48475.179688  10241.404297  -38233.773438  310.460144  1604.114258   46.737385  887.308655  -33674.140625  -458.451965
 1222.000000  5319.285156  -51425.609375  -48399.632812  10295.306641  -38104.328125  312.094147  1737.778320   46.797371  886.171265  -33538.839844  -2108.750000
 1223.000000  4967.083008  -51086.679688  -48430.304688  10227.478516  -38202.828125  310.037994  1266.862671   46.967762  882.956421  -33620.718750  -1170.367676
 1224.000000  5224.080078  -51411.558594  -48499.531250  10328.185547  -38171.343750  313.090851  1607.311523   46.936932  883.536377  -33592.242188  1153.012939
 1225.000000  5072.373047  -50926.625000  -48159.015625  10083.589844  -38075.425781  305.676117  1448.942017   46.907509  884.090576  -33499.195312  1993.629028
 1226.000000  5224.194824  -51526.500000  -48613.960938  10371.671875  -38242.289062  314.409088  1419.724976   47.054966  881.320068  -33651.671875  471.226990
 1227.000000  5176.801270  -51582.171875  -48722.398438  10335.189453  -38387.210938  313.303162  1615.070312   46.631622  889.321106  -33837.894531  1233.640625
 1228.000000  5205.764648  -51403.312500  -48506.875000  10265.875977  -38241.000000  311.201996  1562.025024   47.089813  880.667908  -33646.984375  -755.585693
 1229.000000  5016.785645  -50791.890625  -48084.054688  9976.958008  -38107.097656  302.443665  1676.798218   46.721481  887.610718  -33549.015625  -1317.924194
 1230.000000  4926.976562  -51162.132812  -48541.812500  10319.822266  -38221.992188  312.837311  1372.707642   46.712231  887.786499  -33664.812500  513.672485
 1231.000000  5436.245117  -51838.210938  -48729.320312  10448.621094  -38280.699219  316.741760  1528.375366   47.193371  878.735413  -33676.578125  188.058014
 1232.000000  4959.145020  -51002.429688  -48360.765625  10104.196289  -38256.570312  306.300781  1440.693481   46.874580  884.711609  -33683.550781  -1074.515381
 1233.000000  5442.456543  -51679.738281  -48518.898438  10251.077148  -38267.820312  310.753357  1693.668091   47.134670  879.829773  -33669.425781  -455.074982
 1234.000000  4864.442871  -50780.347656  -48235.195312  10264.757812  -37970.437500  311.168091  1299.432251   46.770916  886.672546  -33407.531250  1779.068970
 1235.000000  5284.018555  -51381.085938  -48410.960938  10282.143555  -38128.816406  311.695129  1701.093872   46.902336  884.188110  -33553.089844  -3222.885498
 1236.000000  5323.940430  -51434.546875  -48441.562500  9972.946289  -38468.617188  302.322052  1757.170898   46.718529  887.666809  -33910.820312  -1270.886108
 1237.000000  5176.567871  -51437.878906  -48574.742188  10366.466797  -38208.273438  314.251312  1616.493652   46.617165  889.596924  -33660.367188  -88.885040
 1238.000000  5141.708008  -51247.125000  -48425.476562  10128.882812  -38296.593750  307.049103  1619.471802   46.840630  885.352905  -33726.886719  -940.805664
 1239.000000  5189.270996  -51401.480469  -48514.468750  10212.140625  -38302.328125  309.573029  1450.586060   47.231400  878.027893  -33694.496094  2919.306396
 1240.000000  4968.898438  -51016.929688  -48349.335938  10141.824219  -38207.511719  307.441437  1529.685181   46.437603  893.036743  -33677.125000  -312.282745
 1241.000000  5187.437500  -51368.960938  -48493.867188  10420.859375  -38073.007812  315.900177  1580.541382   47.114124  880.213440  -33476.617188  818.850220
 1242.000000  5369.416504  -51144.390625  -48079.539062  10165.233398  -37914.304688  308.151093  1829.733032   47.259712  877.501892  -33303.710938  -494.833588
 1243.000000  5153.386719  -51059.578125  -48200.250000  10022.919922  -38177.328125  303.836945  1494.736816   47.209076  878.443115  -33571.675781  -1442.098633
 1244.000000  5311.639160  -51731.171875  -48708.640625  10404.255859  -38304.382812  315.396851  1436.635742   47.258797  877.518860  -33693.878906  -1910.521362
 1245.000000  5239.247559  -51282.671875  -48337.289062  10120.874023  -38216.414062  306.806366  1666.925659   47.020191  881.971863  -33629.187500  -3457.868164
 1246.000000  5374.879395  -51350.917969  -48279.484375  9960.603516  -38318.882812  301.947876  1836.224731   46.921974  883.818054  -33741.238281  -568.140564
 1247.000000  5527.853516  -51832.242188  -48613.531250  10319.367188  -38294.164062  312.823517  1819.582520   46.998775  882.373779  -33709.027344  -1335.749634
 1248.000000  5080.307129  -51389.679688  -48598.664062  10289.409180  -38309.253906  311.915375  1468.391724   46.668880  888.611145  -33756.300781  -468.203918
 1249.000000  4798.840332  -50697.519531  -48190.515625  10130.828125  -38059.687500  307.108124  1350.425781   46.606579  889.799011  -33512.812500  1642.689941
 1250.000000  5153.165039  -51024.695312  -48200.414062  10236.789062  -37963.625000  310.320221  1671.779419   46.794250  886.230408  -33398.441406  -1439.356079
 1251.000000  5264.540039  -51390.546875  -48436.468750  10246.492188  -38189.976562  310.614380  1701.527222   46.868633  884.823914  -33617.539062  -513.790039
 1252.000000  4794.447754  -50721.929688  -48226.148438  10328.788086  -37897.359375  313.109100  1402.745483   46.713650  887.759521  -33340.039062  465.544769
 1253.000000  5055.721680  -50977.894531  -48227.664062  10198.330078  -38029.335938  309.154388  1614.473755   46.913666  883.974548  -33452.503906   37.052334
 1254.000000  5043.930176  -51249.679688  -48514.007812  10342.458008  -38171.550781  313.523499  1320.913696   47.027489  881.835022  -33583.613281  -429.144501
 1255.000000  5219.517578  -51320.125000  -48420.984375  10194.702148  -38226.281250  309.044403  1764.628418   46.584091  890.228516  -33681.601562  -3545.881104
 1256.000000  5211.481934  -51609.015625  -48687.859375  10423.134766  -38264.726562  315.969147  1534.895874   47.003551  882.284119  -33679.125000  571.877686
 1257.000000  5265.455078  -51732.167969  -48755.062500  10280.802734  -38474.257812  311.654480  1349.931885   47.222500  878.193359  -33867.296875  -2728.501953
 1258.000000  5288.538574  -51397.648438  -48413.500000  10149.537109  -38263.960938  307.675262  1698.984009   46.871235  884.774780  -33691.265625  -1412.111938
 1259.000000  5560.175293  -51663.593750  -48408.734375  10123.005859  -38285.726562  306.870972  1895.350952   47.244026  877.793213  -33676.664062  2110.310791
 1260.000000  5095.547852  -51197.734375  -48415.617188  10289.492188  -38126.125000  311.917877  1760.488281   46.541603  891.041199  -33585.589844  -1197.020630
 1261.000000  5276.287109  -51067.664062  -48079.453125  10049.929688  -38029.523438  304.655731  2024.484741   46.655994  888.856567  -33477.828125  -318.403564
 1262.000000  5385.448242  -51514.984375  -48432.875000  10365.708984  -38067.164062  314.228333  1745.419434   47.269287  877.324158  -33455.636719  -401.759949
 1263.000000  5594.800293  -51842.648438  -48561.453125  10206.572266  -38354.882812  309.404236  1931.203735   47.007801  882.204346  -33768.867188  -3763.100586
 1264.000000  5024.564941  -51319.535156  -48616.984375  10246.417969  -38370.566406  310.612122  1464.320190   46.368687  894.364075  -33846.902344  1561.858398
 1265.000000  5415.356445  -51452.246094  -48349.710938  10207.358398  -38142.351562  309.428070  1706.644531   47.234428  877.971619  -33534.226562  615.985962
 1266.000000  5240.168457  -51509.496094  -48571.039062  10296.870117  -38274.167969  312.141510  1644.775513   46.926208  883.738281  -33696.109375  2150.077148
 1267.000000  5184.161133  -51333.757812  -48466.023438  10205.472656  -38260.550781  309.370911  1649.611694   46.888737  884.444519  -33686.148438  1398.163940
 1268.000000  5328.754883  -51194.253906  -48172.054688  10081.142578  -38090.914062  305.601929  1827.632935   47.152229  879.502136  -33490.808594  -35.358067
 1269.000000  5400.254395  -51408.207031  -48307.210938  10138.260742  -38168.949219  307.333435  1759.585571   47.322964  876.329041  -33552.187500  -515.995911
 1270.000000  5130.165039  -51098.226562  -48281.554688  10151.591797  -38129.960938  307.737549  1566.969604   46.918934  883.875305  -33552.613281  -3389.405518
 1271.000000  5057.371582  -51331.367188  -48594.203125  10360.539062  -38233.664062  314.071625  1394.129883   46.842251  885.322266  -33663.796875  -525.350647
 1272.000000  4962.062012  -51074.500000  -48423.968750  10220.558594  -38203.410156  309.828217  1286.109375   47.088470  880.692993  -33609.523438  -789.778503
 1273.000000  5341.205566  -51582.648438  -48549.367188  10352.871094  -38196.496094  313.839172  1583.620483   47.204010  878.537354  -33591.335938  -3600.939209
 1274.000000  4780.187500  -50605.480469  -48143.171875  10115.566406  -38027.605469  306.645477  1368.128296   46.512630  891.596252  -33489.898438  -3686.612061
 1275.000000  5037.333008  -51153.742188  -48406.546875  10356.746094  -38049.800781  313.956635  1445.293091   46.737663  887.303406  -33490.140625  -2254.001709
 1276.000000  5222.170410  -51280.699219  -48365.835938  10246.761719  -38119.074219  310.622559  1801.755249   46.790768  886.296326  -33554.230469  -2680.986572
 1277.000000  5216.199219  -51124.664062  -48224.210938  10173.673828  -38050.539062  308.406952  1668.767944   47.102367  880.433167  -33455.296875  -438.086884
 1278.000000  5215.124023  -51039.921875  -48140.484375  10155.548828  -37984.937500  307.857513  1722.474487   47.033592  881.720581  -33396.406250  -915.248291
 1279.000000  5080.052734  -51179.507812  -48425.750000  10303.547852  -38122.203125  312.343964  1478.868164   46.959187  883.117676  -33540.929688  746.423157
 1280.000000  5280.778320  -51154.078125  -48171.171875  9912.292969  -38258.878906  300.483398  1764.041992   47.107368  880.339722  -33663.148438  1244.370361
 1281.000000  5392.023926  -51306.289062  -48240.664062  10048.050781  -38192.613281  304.598785  1754.855957   47.209290  878.439087  -33586.941406  -164.530548
 1282.000000  5121.895020  -51084.601562  -48278.109375  10186.723633  -38091.386719  308.802551  1410.942871   47.272457  877.265320  -33479.550781  -2098.153076
 1283.000000  5055.442383  -50800.941406  -48033.015625  10200.422852  -37832.593750  309.217834  1409.483765   47.518944  872.714844  -33196.710938  -1020.552002
 1284.000000  5000.616699  -51162.187500  -48488.812500  10184.773438  -38304.039062  308.743408  1255.698120   47.088215  880.697815  -33710.179688  -2167.991211
 1285.000000  5205.148438  -51376.960938  -48474.179688  10201.114258  -38273.066406  309.238770  1497.551392   47.066284  881.108154  -33681.343750  2012.641968
 1286.000000  5650.844238  -52058.105469  -48715.984375  10354.259766  -38361.726562  313.881256  1988.002808   46.989487  882.548218  -33777.496094  238.017197
 1287.000000  5420.543457  -51309.191406  -48180.968750  10151.792969  -38029.175781  307.743652  2078.720947   46.912457  883.997314  -33452.460938   99.262947
 1288.000000  5070.688965  -51058.335938  -48316.101562  10355.682617  -37960.417969  313.924408  1574.453735   46.962780  883.050110  -33378.792969  -176.900299
 1289.000000  5197.382812  -51050.398438  -48161.992188  9913.507812  -38248.484375  300.520203  1684.214844   46.834534  885.468140  -33679.371094  1556.893433
 1290.000000  5433.880371  -51472.929688  -48359.367188  10146.279297  -38213.085938  307.576508  1935.047241   47.036064  881.674255  -33624.312500  3844.988037
 1291.000000  5255.496582  -51449.445312  -48504.156250  10357.560547  -38146.593750  313.981323  1580.784546   46.805946  886.008911  -33580.269531  457.708618
 1292.000000  5042.220215  -50871.699219  -48125.695312  10158.036133  -37967.660156  307.932892  1627.227539   46.850288  885.170349  -33397.011719  687.626343
 1293.000000  5246.860840  -51254.566406  -48326.273438  10227.386719  -38098.886719  310.035217  1725.952759   46.826805  885.614258  -33530.527344  -1490.679199
 1294.000000  5622.702148  -51715.867188  -48390.656250  10185.652344  -38205.003906  308.770081  1777.919556   47.791595  867.735962  -33542.523438  1300.181396
 1295.000000  5489.294922  -51501.011719  -48310.257812  10253.926758  -38056.332031  310.839752  1762.133423   47.583794  871.525452  -33414.121094  1817.969238
 1296.000000  5195.709473  -51353.375000  -48488.039062  10308.312500  -38179.726562  312.488403  1514.165649   47.062908  881.171387  -33588.335938  2121.684326
 1297.000000  5192.606445  -51193.722656  -48292.953125  10208.923828  -38084.031250  309.475525  1587.618530   47.180576  878.973694  -33481.160156  -1410.352539
 1298.000000  5110.581055  -51360.640625  -48568.132812  10419.013672  -38149.117188  315.844238  1451.166626   46.787224  886.363464  -33584.621094  3166.552734
 1299.000000  4897.813965  -51044.562500  -48461.257812  10434.407227  -38026.851562  316.310883  1182.095703   46.913910  883.969971  -33449.996094   54.455490
 1300.000000  4931.089844  -50709.199219  -48087.523438  10217.921875  -37869.601562  309.748291  1390.090698   47.267178  877.363281  -33258.281250  -1017.981995
 1301.000000  5039.356934  -51141.281250  -48398.703125  10214.551758  -38184.152344  309.646118  1435.685181   46.793118  886.251831  -33619.078125  3128.447998
 1302.000000  5211.249023  -51315.734375  -48410.117188  10359.568359  -38050.546875  314.042206  1735.290405   46.787731  886.353882  -33486.000000  -1501.213623
 1303.000000  5104.485352  -51208.800781  -48407.789062  10177.008789  -38230.781250  308.508057  1496.045532   47.053791  881.342102  -33640.277344  1827.282349
 1304.000000  5150.442871  -50995.976562  -48135.914062  10020.858398  -38115.054688  303.774475  1716.884399   46.755463  886.965576  -33553.656250  -2604.252441
 1305.000000  5068.925293  -51143.957031  -48357.578125  10186.999023  -38170.578125  308.810883  1486.013062   47.291798  876.906555  -33556.855469  -68.828049
 1306.000000  5147.994141  -51412.902344  -48572.656250  10394.027344  -38178.628906  315.086792  1545.717773   46.931931  883.630554  -33600.015625  -2960.826660
 1307.000000  5028.430176  -50872.671875  -48169.523438  10211.371094  -37958.152344  309.549713  1515.159180   46.740921  887.241516  -33398.171875  1624.942871
 1308.000000  4791.399414  -50591.714844  -48110.273438  10204.563477  -37905.710938  309.343353  1352.502930   46.907249  884.095459  -33329.503906  -1916.671265
 1309.000000  5584.569824  -51245.445312  -47937.546875  10010.648438  -37926.898438  303.464966  2030.460327   47.613968  870.973145  -33281.746094  245.512878
 1310.000000  5182.394531  -51254.394531  -48340.789062  10239.228516  -38101.562500  310.394196  1596.260254   47.024097  881.898621  -33513.957031  -3011.587402
 1311.000000  4825.922852  -50729.269531  -48191.390625  10322.797852  -37868.593750  312.927551  1252.473755   47.234444  877.971313  -33260.464844  935.520447
 1312.000000  5244.953613  -51189.105469  -48249.562500  10035.299805  -38214.261719  304.212250  1671.098755   47.121262  880.080139  -33617.175781  -2340.656250
 1313.000000  5374.865234  -51573.898438  -48508.140625  10261.678711  -38246.460938  311.074738  1791.357422   46.983135  882.667480  -33662.851562  -1692.160767
 1314.000000  4904.858887  -50915.914062  -48336.367188  10213.821289  -38122.546875  309.623993  1292.824585   46.797306  886.172546  -33557.066406  -2445.712402
 1315.000000  5003.538086  -51172.179688  -48467.000000  10414.835938  -38052.164062  315.717590  1459.598755   46.838776  885.387939  -33482.636719  440.081238
 1316.000000  5223.512207  -51190.328125  -48271.343750  9986.750977  -38284.593750  302.740540  1861.238281   46.548492  890.909363  -33743.386719  -678.387512
 1317.000000  5145.914062  -51146.300781  -48313.984375  10058.205078  -38255.781250  304.906616  1666.198120   46.433617  893.113403  -33725.781250  -2946.220947
 1318.000000  5332.543457  -51434.320312  -48427.812500  10071.644531  -38356.167969  305.313995  1669.080200   46.873409  884.733765  -33783.261719  -620.125977
 1319.000000  4940.749512  -50846.902344  -48209.382812  10300.417969  -37908.964844  312.249084  1412.558105   46.952885  883.236206  -33328.304688  -1040.286133
 1320.000000  4918.772949  -50915.183594  -48309.406250  10152.445312  -38156.960938  307.763428  1522.844238   46.400452  893.751770  -33630.195312  -1511.006104
 1321.000000  5155.801270  -51114.234375  -48260.789062  10048.896484  -38211.890625  304.624420  1689.580566   46.822178  885.701782  -33643.984375  2186.985352
 1322.000000  5104.314453  -51281.148438  -48472.718750  10230.808594  -38241.910156  310.138947  1525.193481   46.947811  883.331604  -33661.746094  312.907471
 1323.000000  5023.016113  -51036.484375  -48326.140625  10233.693359  -38092.445312  310.226379  1613.123413   46.819706  885.748535  -33524.781250  -1481.064575
 1324.000000  5700.380859  -51833.617188  -48428.812500  10095.760742  -38333.050781  306.045074  2027.390625   47.224953  878.147766  -33725.851562  -313.387848
 1325.000000  5004.387695  -50659.925781  -47957.726562  10096.071289  -37861.656250  306.054474  1484.098633   47.147102  879.597778  -33262.050781  440.789429
 1326.000000  5203.133301  -51387.406250  -48471.070312  10420.167969  -38050.902344  315.879211  1670.653687   46.968636  882.940002  -33468.707031  288.052551
 1327.000000  5311.091797  -51292.421875  -48279.296875  10006.862305  -38272.433594  303.350189  1947.437866   46.566601  890.562866  -33729.460938  -3654.993652
 1328.000000  5139.329102  -51331.476562  -48502.312500  10199.345703  -38302.968750  309.185181  1677.626343   46.512215  891.604187  -33765.300781  -1511.759033
 1329.000000  5279.548828  -51307.542969  -48359.085938  10081.179688  -38277.906250  305.603058  1648.781128   47.023407  881.911560  -33690.367188  -554.214172
 1330.000000  5131.895508  -51221.769531  -48398.406250  10236.297852  -38162.109375  310.305359  1427.643677   47.323860  876.312439  -33545.257812  752.591370
 1331.000000  5188.125977  -50973.128906  -48106.851562  10090.646484  -38016.203125  305.890045  1675.898804   46.990456  882.529968  -33431.878906  -618.422485
 1332.000000  4794.879395  -50747.585938  -48264.593750  10151.851562  -38112.742188  307.745422  1230.647583   46.907387  884.092896  -33536.523438  479.337463
 1333.000000  5096.834473  -50972.890625  -48166.281250  10041.082031  -38125.199219  304.387543  1504.522339   47.048954  881.432678  -33535.167969  1328.538452
 1334.000000  5212.710938  -51087.992188  -48177.765625  10015.583984  -38162.179688  303.614563  1652.213501   46.925808  883.745850  -33584.164062  1489.892090
 1335.000000  5410.038086  -51514.480469  -48399.304688  10166.663086  -38232.640625  308.194427  1716.830078   47.200024  878.611572  -33627.871094  609.527405
 1336.000000  5317.602051  -51583.164062  -48595.390625  10309.433594  -38285.957031  312.522400  1703.040649   47.054810  881.322998  -33695.355469  229.067047
 1337.000000  5284.018066  -51259.171875  -48269.257812  10066.167969  -38203.089844  305.147980  1585.486328   47.125832  879.994812  -33605.558594  1348.346191
 1338.000000  5388.263672  -51509.753906  -48439.437500  10136.798828  -38302.640625  307.289124  1720.993286   47.081150  880.829956  -33709.468750  1523.398560
 1339.000000  5238.322266  -51486.492188  -48546.328125  10248.580078  -38297.750000  310.677673  1769.520874   46.851498  885.147522  -33726.980469  966.877502
 1340.000000  4975.980469  -50976.863281  -48324.742188  10225.784180  -38098.957031  309.986633  1553.549194   46.581516  890.277710  -33554.527344  -2834.434082
 1341.000000  5145.149414  -51164.906250  -48348.296875  10247.857422  -38100.437500  310.655762  1463.395508   47.249195  877.697205  -33490.871094  453.931763
 1342.000000  5001.256348  -50968.214844  -48260.671875  10222.609375  -38038.062500  309.890381  1544.177124   46.856621  885.050720  -33466.796875  -3321.000488
 1343.000000  5511.329102  -51594.953125  -48403.531250  10225.189453  -38178.343750  309.968597  1969.278931   46.853485  885.109985  -33607.382812  1003.627991
 1344.000000  5150.726562  -51526.519531  -48681.593750  10239.381836  -38442.210938  310.398834  1760.316406   46.193924  897.747620  -33935.593750  2039.052002
 1345.000000  5423.694336  -51658.804688  -48560.773438  10246.126953  -38314.648438  310.603302  2000.586060   46.473850  892.340210  -33780.722656  -662.005127
 1346.000000  4828.152832  -50642.449219  -48134.281250  10176.154297  -37958.125000  308.482147  1536.057617   46.751835  887.034424  -33397.082031  -165.347427
 1347.000000  4921.974121  -50803.230469  -48202.335938  10296.324219  -37906.011719  312.125031  1382.310669   47.137760  879.772095  -33307.316406  -295.259216
 1348.000000  4949.854492  -50786.972656  -48147.335938  10153.328125  -37994.007812  307.790192  1564.350464   46.563721  890.617981  -33451.316406  684.173218
 1349.000000  4787.387695  -50601.976562  -48136.789062  10217.670898  -37919.117188  309.740692  1491.222656   46.627998  889.390259  -33370.152344  -494.900940
 1350.000000  5021.924805  -51024.812500  -48311.625000  10293.947266  -38017.679688  312.052948  1478.325195   47.035034  881.693542  -33429.007812  -665.617493
 1351.000000  5012.194336  -51333.828125  -48644.132812  10493.939453  -38150.195312  318.115540  1320.601318   46.971821  882.880127  -33567.687500  1364.191284
 1352.000000  5365.598145  -51382.929688  -48340.531250  10224.116211  -38116.414062  309.936066  1770.638550   47.128948  879.936584  -33518.578125  1717.525879
 1353.000000  5368.271973  -51658.375000  -48596.687500  10147.857422  -38448.828125  307.624329  1598.945679   46.841125  885.343506  -33879.070312  -1113.023560
 1354.000000  5375.476074  -51551.218750  -48494.593750  10253.626953  -38240.968750  310.830658  1673.735718   47.093285  880.602966  -33646.613281  1070.917847
 1355.000000  5465.933105  -51519.238281  -48367.687500  10232.742188  -38134.945312  310.197571  1926.235352   47.006458  882.229553  -33549.058594  1862.539551
 1356.000000  5423.513184  -51515.171875  -48386.406250  10220.589844  -38165.816406  309.829163  1768.115356   47.155144  879.447754  -33565.425781  -767.333374
 1357.000000  5346.803711  -51594.992188  -48552.710938  10329.111328  -38223.601562  313.118927  1536.017456   47.358269  875.675720  -33603.394531  -2213.090332
 1358.000000  5046.415527  -51030.960938  -48279.164062  10274.625000  -38004.539062  311.467194  1414.533569   47.106976  880.347046  -33408.847656  1081.180542
 1359.000000  5244.331543  -51351.707031  -48420.070312  10401.460938  -38018.609375  315.312134  1498.868286   47.509804  872.882690  -33383.617188  774.074524
 1360.000000  5503.503418  -51157.492188  -47965.429688  9996.439453  -37968.992188  303.034210  1902.963379   47.250072  877.680908  -33359.339844  -2685.962891
 1361.000000  5504.181152  -51565.558594  -48365.054688  10224.473633  -38140.582031  309.946899  1792.712891   47.430698  874.338501  -33513.308594  2026.306030
 1362.000000  5296.224609  -51241.562500  -48272.101562  10169.123047  -38102.976562  308.268951  1898.560669   46.880013  884.609131  -33529.425781  -1485.966187
 1363.000000  5020.853027  -50745.457031  -48025.789062  9930.398438  -38095.390625  301.032257  1666.905762   46.977875  882.766357  -33512.292969  -124.416245
 1364.000000  5251.856445  -51397.859375  -48444.023438  10291.309570  -38152.714844  311.972992  1698.735840   46.927277  883.718140  -33574.554688  -1144.038086
 1365.000000  5287.917969  -51536.070312  -48576.273438  10289.867188  -38286.406250  311.929260  1676.890259   46.662910  888.724792  -33734.039062  -1884.773071
 1366.000000  4870.215820  -50672.664062  -48097.367188  10244.142578  -37853.226562  310.543152  1372.087891   46.965927  882.990906  -33271.296875  -70.316345
 1367.000000  5264.891113  -51113.953125  -48153.726562  10165.585938  -37988.140625  308.161774  1688.087769   47.035736  881.680420  -33399.398438  -239.563477
 1368.000000  4950.474121  -50894.171875  -48242.804688  10141.506836  -38101.296875  307.431824  1435.486206   46.836674  885.427673  -33531.976562  1721.252197
 1369.000000  5236.471680  -51218.781250  -48301.234375  10340.886719  -37960.347656  313.475861  1622.411743   46.962009  883.064575  -33378.796875  -1130.602661
 1370.000000  5298.116699  -51168.851562  -48168.054688  10121.962891  -38046.093750  306.839355  2002.424927   46.591694  890.083252  -33500.671875  -826.758911
 1371.000000  5156.349609  -51279.093750  -48384.578125  10334.386719  -38050.191406  313.278839  1613.739746   46.881653  884.578186  -33476.480469    0.351688
 1372.000000  5216.349609  -51334.101562  -48427.531250  10385.394531  -38042.136719  314.825104  1587.270874   47.191326  878.773499  -33438.214844  1307.238037
 1373.000000  5040.051270  -51039.300781  -48302.640625  10305.251953  -37997.390625  312.395630  1525.641235   47.118881  880.124573  -33400.539062  -393.198730
 1374.000000  5422.148926  -51629.062500  -48503.546875  10349.910156  -38153.636719  313.749420  1803.719849   47.020721  881.961914  -33566.359375  -1557.817505
 1375.000000  5105.841309  -51207.070312  -48400.421875  10216.517578  -38183.906250  309.705719  1445.868530   46.990971  882.520325  -33599.531250  -171.665955
 1376.000000  5130.262207  -51358.308594  -48552.914062  10271.757812  -38281.156250  311.380280  1545.515503   46.670033  888.589172  -33728.093750  -315.016205
 1377.000000  5245.064941  -51269.929688  -48351.726562  10220.066406  -38131.660156  309.813293  1708.086914   47.014072  882.086670  -33545.031250  -3500.489746
 1378.000000  5194.683594  -51063.273438  -48183.757812  10114.286133  -38069.472656  306.606659  1751.292603   46.931911  883.630859  -33490.859375  210.795059
 1379.000000  5237.171387  -51417.136719  -48485.257812  10282.933594  -38202.324219  311.719055  1661.891113   46.807785  885.974121  -33635.820312  -1113.407104
 1380.000000  5370.897461  -51223.066406  -48180.078125  10034.910156  -38145.167969  304.200439  1908.404663   46.908642  884.069214  -33568.824219  -196.610291
 1381.000000  4977.078613  -50951.152344  -48286.765625  10029.559570  -38257.207031  304.038239  1529.731445   46.550797  890.865234  -33715.773438  -2473.215576
 1382.000000  5262.880859  -51345.996094  -48406.710938  10134.163086  -38272.546875  307.209198  1731.155640   46.615276  889.632996  -33724.824219  -1459.489380
 1383.000000  5278.041016  -51574.214844  -48590.609375  10401.997070  -38188.613281  315.328400  1761.470703   46.716240  887.710266  -33631.039062  -1814.104736
 1384.000000  5210.374512  -51358.726562  -48453.367188  10292.798828  -38160.570312  312.018127  1633.068237   46.682968  888.342957  -33606.242188  1562.328735
 1385.000000  5027.235840  -50761.542969  -48035.773438  10056.916016  -37978.859375  304.867523  1582.932251   46.788280  886.343445  -33414.257812  -85.659027
 1386.000000  4937.801270  -50779.449219  -48129.679688  10200.775391  -37928.906250  309.228516  1333.718872   46.934956  883.573547  -33349.996094  722.202698
 1387.000000  4957.905762  -50973.355469  -48324.265625  10214.339844  -38109.925781  309.639709  1528.635742   46.745338  887.157715  -33549.515625  376.954010
 1388.000000  5594.607910  -51426.371094  -48146.820312  9901.988281  -38244.832031  300.171021  2146.000244   46.866150  884.870789  -33672.632812  2357.422607
 1389.000000  5064.592773  -51213.410156  -48444.250000  10267.617188  -38176.632812  311.254761  1430.567993   47.024529  881.890564  -33588.984375  347.966858
 1390.000000  4956.729492  -50675.460938  -48012.859375  10076.351562  -37936.507812  305.456696  1540.981567   46.906158  884.116028  -33360.406250  2146.947998
 1391.000000  4947.811523  -50940.082031  -48303.710938  10274.189453  -38029.523438  311.454010  1522.217163   46.638981  889.180786  -33479.488281  748.451416
 1392.000000  5042.163086  -51035.710938  -48304.648438  10113.308594  -38191.339844  306.577026  1534.836060   46.738796  887.281860  -33631.566406  -793.499756
 1393.000000  5244.797852  -51195.375000  -48247.648438  10288.523438  -37959.125000  311.888519  1719.357422   47.036797  881.660522  -33370.281250  -2039.970825
 1394.000000  5422.653320  -51645.898438  -48529.039062  10281.352539  -38247.687500  311.671143  1869.696899   46.713417  887.763916  -33690.390625  332.201874
 1395.000000  4873.892578  -50866.679688  -48300.484375  10268.990234  -38031.492188  311.296387  1340.597656   46.896523  884.297668  -33456.332031  443.670532
 1396.000000  5093.685059  -51012.777344  -48240.937500  10302.065430  -37938.871094  312.299042  1688.417969   46.844368  885.282227  -33368.796875  1657.138794
 1397.000000  5081.973633  -50818.949219  -48042.164062  10109.976562  -37932.187500  306.476013  1633.418457   46.935329  883.566528  -33353.242188  2225.003906
 1398.000000  5013.915039  -51077.957031  -48388.796875  10278.604492  -38110.191406  311.587830  1525.150757   47.001915  882.314819  -33524.750000  -179.238449
 1399.000000  5257.164062  -51444.824219  -48494.679688  10224.207031  -38270.472656  309.938812  1709.095093   46.571571  890.467834  -33727.015625  -634.236938
 1400.000000  5426.315918  -51488.781250  -48386.929688  10242.238281  -38144.691406  310.485413  1849.190796   47.027901  881.827271  -33556.714844  -544.085693
 1401.000000  5305.283691  -51466.082031  -48479.734375  10284.157227  -38195.578125  311.756165  1725.541138   47.099632  880.484314  -33600.601562  -749.984863
 1402.000000  4872.551758  -50800.984375  -48231.265625  10258.351562  -37972.914062  310.973877  1498.928101   46.689709  888.214722  -33417.929688  2152.596191
 1403.000000  5041.975098  -51114.375000  -48382.765625  10413.677734  -37969.085938  315.682465  1518.185547   46.813850  885.859314  -33401.992188  -1144.814209
 1404.000000  5154.144043  -51126.824219  -48262.367188  10256.343750  -38006.023438  310.913025  1608.761719   46.890663  884.408203  -33431.433594  2466.627930
 1405.000000  5452.390137  -51611.484375  -48475.523438  10260.236328  -38215.289062  311.031006  1866.841187   47.111958  880.253967  -33619.109375  1253.599243
 1406.000000  5218.332031  -51279.046875  -48352.164062  10167.988281  -38184.175781  308.234589  1569.270874   47.272400  877.266357  -33572.343750  949.507141
 1407.000000  5154.390625  -51346.781250  -48510.875000  10042.755859  -38468.117188  304.438263  1489.550415   46.767498  886.737366  -33905.542969  -1869.821655
 1408.000000  5125.170898  -51114.785156  -48299.765625  10074.529297  -38225.234375  305.401459  1545.960083   46.836643  885.428223  -33655.914062  3662.689453
 1409.000000  4759.771973  -50737.679688  -48293.257812  10247.847656  -38045.410156  310.655457  1539.634644   46.262783  896.411438  -33532.078125  -2833.325195
 1410.000000  5191.906738  -51289.773438  -48401.242188  10256.318359  -38144.921875  310.912262  1619.222046   46.923260  883.793823  -33567.152344  -1564.471558
 1411.000000  5416.784668  -51428.808594  -48334.320312  10046.017578  -38288.304688  304.537140  1832.284790   47.167614  879.215271  -33686.695312  845.631165
 1412.000000  5147.092285  -51279.667969  -48445.140625  10305.823242  -38139.316406  312.412964  1585.421997   46.970219  882.910217  -33556.964844  478.508423
 1413.000000  5536.902344  -51619.695312  -48393.781250  10173.241211  -38220.539062  308.393829  2014.559570   46.909901  884.045471  -33644.074219  2193.216797
 1414.000000  5232.107422  -51311.085938  -48395.718750  10271.020508  -38124.699219  311.357941  1752.936890   46.656818  888.840881  -33572.925781  -1588.861328
 1415.000000  5112.130859  -51389.769531  -48591.390625  10287.479492  -38303.910156  311.856873  1508.924194   46.658821  888.802734  -33751.941406  1027.334229
 1416.000000  5111.627930  -51341.781250  -48545.062500  10353.566406  -38191.496094  313.860260  1493.690308   46.814510  885.846863  -33624.335938  -1488.777100
 1417.000000  5246.050293  -51279.933594  -48349.367188  10162.462891  -38186.906250  308.067108  1758.268677   46.694603  888.121643  -33631.445312  -1108.352295
 1418.000000  5260.289062  -51410.406250  -48446.390625  10328.109375  -38118.281250  313.088531  1716.065430   46.923874  883.782227  -33540.453125  646.191406
 1419.000000  5136.136719  -51165.199219  -48326.062500  10269.416016  -38056.648438  311.309296  1556.988281   46.851295  885.151306  -33485.898438  -439.552307
 1420.000000  5006.955078  -51149.750000  -48466.851562  10195.572266  -38271.281250  309.070770  1565.341797   46.518143  891.490601  -33733.035156  2128.253418
 1421.000000  5201.282715  -51641.542969  -48764.609375  10365.840820  -38398.769531  314.232330  1560.063354   46.692398  888.163574  -33843.523438  -3110.833984
 1422.000000  5237.461914  -51236.906250  -48292.000000  10183.519531  -38108.480469  308.705414  1751.816406   47.095150  880.568115  -33513.941406  -636.331116
 1423.000000  5239.672363  -51315.742188  -48374.062500  10389.544922  -37984.515625  314.950897  1559.618774   47.294102  876.863831  -33370.566406  -4395.497070
 1424.000000  5592.533691  -51464.308594  -48176.539062  10094.063477  -38082.476562  305.993622  1961.295776   47.514843  872.790161  -33446.992188  -2289.527344
 1425.000000  5215.291992  -51231.222656  -48328.765625  10198.481445  -38130.285156  309.158966  1810.571167   46.739407  887.270264  -33570.453125  815.401489
 1426.000000  5081.813477  -51334.511719  -48549.585938  10387.839844  -38161.746094  314.899231  1338.413818   47.184303  878.904297  -33558.511719  1091.312866
 1427.000000  5168.742188  -51250.304688  -48405.398438  10213.781250  -38191.617188  309.622772  1488.104614   47.226700  878.115295  -33584.246094  148.159668
 1428.000000  5257.543945  -51314.863281  -48361.820312  10271.294922  -38090.523438  311.366272  1659.230835   47.078079  880.887390  -33497.648438  1061.117554
 1429.000000  5362.029297  -51538.695312  -48465.664062  10391.441406  -38074.222656  315.008392  1787.126343   46.979691  882.732239  -33490.949219  -3571.501709
 1430.000000  5771.325195  -51984.460938  -48519.312500  10101.931641  -38417.382812  306.232147  2298.822266   46.867302  884.848999  -33845.074219  1827.851807
 1431.000000  5095.793945  -51355.257812  -48560.281250  10377.634766  -38182.648438  314.589874  1597.431030   46.849331  885.188477  -33612.093750  -1830.874146
 1432.000000  5346.017578  -51387.351562  -48344.687500  10226.461914  -38118.226562  310.007172  1541.444214   47.483856  873.359680  -33485.765625  861.128906
 1433.000000  5352.577637  -51317.417969  -48268.476562  10112.701172  -38155.773438  306.558594  1736.890991   47.483498  873.366272  -33523.347656    7.064619
 1434.000000  5171.377930  -51266.339844  -48409.140625  10265.489258  -38143.652344  311.190247  1586.752319   46.930611  883.655396  -33565.167969  -590.307373
 1435.000000  4976.562988  -50883.570312  -48192.921875  10337.115234  -37855.804688  313.361542  1342.567993   47.282326  877.082214  -33243.007812  3093.189941
 1436.000000  5351.064453  -51081.652344  -48037.898438  10009.064453  -38028.835938  303.416931  1807.476440   47.205891  878.502380  -33423.492188  1816.526123
 1437.000000  5249.338867  -51418.375000  -48478.679688  10388.416992  -38090.261719  314.916718  1650.998169   46.875240  884.699158  -33517.179688  2917.073730
 1438.000000  5174.184570  -51297.000000  -48452.765625  10186.243164  -38266.523438  308.787964  1481.885376   47.053474  881.348022  -33676.050781  2498.175049
 1439.000000  5246.916504  -51435.835938  -48485.070312  10287.533203  -38197.539062  311.858490  1534.751953   47.082966  880.795959  -33604.187500  679.428223
 1440.000000  5053.309082  -50955.554688  -48200.695312  9988.396484  -38212.296875  302.790405  1642.879517   46.932629  883.617371  -33633.613281  2069.022949
 1441.000000  5147.166016  -51303.617188  -48458.140625  10162.601562  -38295.539062  308.071289  1599.309937   46.790611  886.299316  -33730.710938  116.037361
 1442.000000  5275.851562  -51535.230469  -48586.117188  10230.982422  -38355.132812  310.144226  1561.034790   47.037281  881.651428  -33766.242188  2069.529053
 1443.000000  5400.778320  -51401.867188  -48328.218750  10152.740234  -38175.476562  307.772369  1790.889526   47.402454  874.859497  -33550.957031  123.385513
 1444.000000  5027.013184  -51118.089844  -48398.835938  10231.302734  -38167.531250  310.153931  1409.898071   46.976784  882.786865  -33584.539062  1053.208984
 1445.000000  4960.956543  -51050.253906  -48413.617188  10294.013672  -38119.601562  312.054932  1243.088135   47.117741  880.145935  -33522.859375  -3975.767334
 1446.000000  5302.661133  -51518.765625  -48551.945312  10262.791016  -38289.156250  311.108490  1617.636597   47.166412  879.237671  -33687.664062  1758.980835
 1447.000000  5249.985840  -51365.914062  -48429.132812  10250.664062  -38178.468750  310.740845  1639.169312   46.789001  886.329834  -33613.796875  -932.565552
 1448.000000  5084.953125  -50957.738281  -48164.960938  10029.220703  -38135.742188  304.027954  1671.543945   46.738972  887.278564  -33575.953125  1188.661133
 1449.000000  5398.148926  -51489.269531  -48380.414062  10136.562500  -38243.851562  307.281952  1842.312500   47.017723  882.018188  -33656.867188  3424.300537
 1450.000000  5302.729980  -51490.179688  -48510.382812  10267.725586  -38242.656250  311.258057  1579.936646   46.983536  882.659973  -33659.007812  -188.867737
 1451.000000  5093.416016  -51321.132812  -48537.828125  10379.024414  -38158.804688  314.631989  1548.540161   46.656494  888.847046  -33607.062500  -1160.221436
 1452.000000  5055.209961  -51139.089844  -48383.578125  10145.132812  -38238.445312  307.541748  1359.238647   47.134678  879.829651  -33640.050781  -738.608643
 1453.000000  5259.694336  -51259.785156  -48302.281250  10120.181641  -38182.101562  306.785370  1825.590210   46.766003  886.765686  -33619.675781  716.621765
 1454.000000  5159.034180  -51043.890625  -48212.085938  10202.131836  -38009.953125  309.269623  1736.391235   46.751465  887.041443  -33448.945312  2934.302246
 1455.000000  5251.529297  -50970.316406  -48039.757812  9922.251953  -38117.507812  300.785278  1623.627319   47.414806  874.631592  -33491.785156  214.469589
 1456.000000  5075.654297  -51350.875000  -48596.734375  10329.548828  -38267.187500  313.132172  1291.449097   47.215225  878.328674  -33660.933594  2061.415771
 1457.000000  5268.709473  -51450.667969  -48487.773438  10458.266602  -38029.507812  317.034149  1667.227905   46.791279  886.286682  -33464.613281  -1179.571899
 1458.000000  5298.430664  -51111.039062  -48118.046875  10096.504883  -38021.542969  306.067627  1756.097656   47.229145  878.069824  -33413.933594  -2113.138672
 1459.000000  5517.665527  -51946.675781  -48743.750000  10404.296875  -38339.453125  315.398102  1883.881348   46.975800  882.805359  -33756.558594  -22.064148
 1460.000000  5346.878906  -51324.796875  -48276.968750  10216.679688  -38060.289062  309.710632  1957.780640   46.739231  887.273621  -33500.472656  880.176514
 1461.000000  5278.440918  -51264.406250  -48298.195312  10242.917969  -38055.277344  310.506042  1659.136108   47.074490  880.954590  -33462.753906  -281.407440
 1462.000000  5335.722656  -51389.625000  -48359.843750  10065.935547  -38293.906250  305.140930  1861.892456   46.599930  889.925964  -33747.679688  2182.015381
 1463.000000  5335.309570  -51355.359375  -48331.500000  10357.794922  -37973.703125  313.988434  1739.130981   47.065586  881.121216  -33382.050781  4073.783203
 1464.000000  5187.210938  -50826.359375  -47953.289062  10017.208008  -37936.082031  303.663818  1702.486816   47.177879  879.023987  -33333.472656  -676.646912
 1465.000000  5247.660156  -51188.546875  -48255.562500  10135.942383  -38119.621094  307.263153  1544.158569   47.181065  878.964600  -33516.703125  -208.803589
 1466.000000  5233.687500  -51263.699219  -48343.195312  10403.445312  -37939.750000  315.372284  1643.471313   46.900688  884.219177  -33364.183594   72.241425
 1467.000000  5476.311035  -51269.617188  -48094.023438  9949.303711  -38144.718750  301.605347  2130.284424   46.687920  888.248779  -33589.910156  -88.359009
 1468.000000  4768.415527  -50741.984375  -48266.242188  10304.083008  -37962.160156  312.360199  1305.602173   46.791157  886.289001  -33397.281250  2282.597412
 1469.000000  5071.084961  -51140.855469  -48403.195312  10410.926758  -37992.269531  315.599091  1593.907593   46.744755  887.168762  -33431.914062  -1114.423706
 1470.000000  5138.398438  -51212.398438  -48371.765625  10175.556641  -38196.210938  308.464020  1655.959595   46.749393  887.080750  -33635.406250  1743.809937
 1471.000000  5382.179688  -51375.792969  -48305.726562  10033.689453  -38272.039062  304.163422  1778.692993   47.152592  879.495361  -33671.898438  -1411.862915
 1472.000000  5334.300293  -51377.929688  -48339.343750  10023.224609  -38316.117188  303.846191  1794.283569   47.069557  881.046875  -33724.078125  1418.382690
 1473.000000  5455.703125  -51485.757812  -48334.625000  10112.077148  -38222.546875  306.539703  1980.592773   46.840828  885.349121  -33652.820312  3199.360352
 1474.000000  5158.594727  -51330.628906  -48466.671875  10278.343750  -38188.328125  311.579926  1598.958374   47.008930  882.183167  -33602.203125  -2475.569092
 1475.000000  5164.452148  -51142.843750  -48248.640625  10217.120117  -38031.519531  309.723999  1682.312622   46.972034  882.876099  -33448.992188  624.380981
 1476.000000  5223.332520  -51321.414062  -48388.375000  10242.100586  -38146.273438  310.481262  1705.768555   46.670280  888.584473  -33593.183594  -355.104675
 1477.000000  5320.682129  -51488.546875  -48457.742188  10406.721680  -38051.019531  315.471619  1773.788696   46.867321  884.848694  -33478.707031  -1737.485718
 1478.000000  5095.275879  -51238.750000  -48438.609375  10296.441406  -38142.167969  312.128540  1542.456421   46.790527  886.300903  -33577.347656  935.062683
 1479.000000  5155.077148  -51339.800781  -48526.625000  10383.957031  -38142.667969  314.781525  1636.439453   46.930889  883.650146  -33564.156250  304.082062
 1480.000000  5156.400391  -51347.398438  -48496.320312  10335.482422  -38160.835938  313.312042  1521.439331   47.248516  877.709839  -33551.335938  -3012.569092
 1481.000000  5093.864746  -50815.636719  -48020.687500  10076.648438  -37944.039062  305.465698  1824.789185   46.615101  889.636292  -33396.335938  103.585732
 1482.000000  5201.554199  -51565.242188  -48675.796875  10423.322266  -38252.476562  315.974854  1543.141113   46.743240  887.197510  -33692.269531  -548.280029
 1483.000000  5344.515625  -51690.468750  -48672.492188  10411.114258  -38261.378906  315.604767  1742.701172   46.793964  886.235779  -33696.222656  613.442810
 1484.000000  5349.833008  -51357.867188  -48332.718750  10080.969727  -38251.750000  305.596680  1724.710083   47.317142  876.436829  -33635.554688  -688.718262
 1485.000000  5158.190430  -51132.902344  -48301.187500  10199.791016  -38101.398438  309.198669  1422.123657   47.500713  873.049744  -33467.292969  -1574.869263
 1486.000000  5495.456543  -51636.171875  -48454.257812  10250.529297  -38203.726562  310.736755  1902.522583   47.062428  881.180359  -33612.382812  -1513.742554
 1487.000000  5142.467773  -51322.226562  -48482.898438  10138.277344  -38344.621094  307.333923  1557.829102   47.033527  881.721802  -33756.093750  -1175.850586
 1488.000000  5332.629395  -51251.371094  -48225.968750  10147.830078  -38078.140625  307.623505  1890.831665   47.001820  882.316650  -33492.707031  893.130798
 1489.000000  5432.280762  -51734.378906  -48615.320312  10313.445312  -38301.875000  312.644012  1524.702515   47.375866  875.350464  -33679.949219  171.042374
 1490.000000  5205.583984  -51277.640625  -48395.195312  10419.452148  -37975.742188  315.857513  1574.085938   47.002621  882.301575  -33390.230469  -1693.334839
 1491.000000  5405.510254  -51593.558594  -48501.000000  10360.438477  -38140.562500  314.068604  1755.865845   47.062664  881.175903  -33549.195312  -1077.378662
 1492.000000  5148.048828  -51181.738281  -48344.867188  10255.669922  -38089.195312  310.892609  1629.733032   46.928982  883.686035  -33510.867188  -752.392151
 1493.000000  4830.882812  -50640.273438  -48108.257812  10341.054688  -37767.203125  313.480957  1329.846680   47.135971  879.805481  -33168.683594  1546.388794
 1494.000000  5259.797363  -51231.710938  -48267.765625  10247.690430  -38020.074219  310.650696  1586.376587   47.209412  878.436829  -33414.390625  1108.113892
 1495.000000  4857.689941  -50850.648438  -48296.968750  10292.757812  -38004.210938  312.016876  1293.601562   46.945839  883.368713  -33424.238281  1110.509155
 1496.000000  5161.563965  -51225.992188  -48390.914062  10284.056641  -38106.859375  311.753113  1539.570312   47.035892  881.677490  -33518.101562  -886.621887
 1497.000000  5275.479492  -51165.027344  -48182.062500  10161.332031  -38020.730469  308.032806  1936.598633   46.808846  885.954041  -33454.125000  1755.425659
 1498.000000  5100.230957  -51155.175781  -48344.468750  10346.029297  -37998.437500  313.631775  1449.274414   47.194969  878.705688  -33394.160156  2120.735352
 1499.000000  5272.108887  -51243.343750  -48295.210938  10221.895508  -38073.316406  309.868744  1718.166382   46.937599  883.523804  -33494.148438  -2544.474121
 1500.000000  5299.367188  -51369.437500  -48391.953125  10105.566406  -38286.386719  306.342316  1708.441406   46.838543  885.392334  -33716.882812  2755.684326
 1501.000000  5136.777344  -51220.304688  -48385.218750  10097.454102  -38287.765625  306.096405  1730.225220   46.619946  889.543884  -33739.585938  -1520.267212
 1502.000000  5036.613281  -50815.148438  -48097.882812  10027.744141  -38070.140625  303.983215  1535.242676   47.302967  876.699463  -33455.328125  -519.256348
 1503.000000  5305.612305  -51310.589844  -48316.007812  10410.292969  -37905.714844  315.579865  1737.534668   47.161816  879.323364  -33304.671875  750.741699
 1504.000000  5242.234863  -51026.007812  -48112.601562  10216.992188  -37895.609375  309.720123  1823.030884   46.917732  883.897949  -33318.378906  226.197479
 1505.000000  5356.806641  -51400.554688  -48345.960938  10255.139648  -38090.820312  310.876526  1753.058594   46.945091  883.382812  -33510.921875  2568.408447
 1506.000000  5214.403320  -51407.324219  -48504.093750  10208.032227  -38296.062500  309.448486  1617.196167   47.016941  882.032837  -33709.156250  1021.973389
 1507.000000  5491.827148  -51618.656250  -48429.101562  10097.642578  -38331.460938  306.102112  1952.830933   46.983608  882.658630  -33747.804688  1928.880005
 1508.000000  5070.443848  -51166.730469  -48405.257812  10234.302734  -38170.953125  310.244873  1519.121704   46.854202  885.096436  -33599.921875  1558.458862
 1509.000000  5138.503418  -51420.832031  -48610.734375  10414.279297  -38196.453125  315.700714  1316.969360   47.294830  876.850281  -33582.433594  -1088.103027
 1510.000000  5146.850586  -51131.097656  -48328.507812  10370.039062  -37958.468750  314.359619  1512.022461   47.126732  879.977966  -33360.851562  1024.974243
 1511.000000  5499.740234  -51516.992188  -48314.250000  10188.896484  -38125.351562  308.868408  2004.939941   46.941845  883.443909  -33545.769531  -3524.503418
 1512.000000  4749.927246  -50612.558594  -48160.593750  10308.596680  -37851.996094  312.497040  1194.689819   46.988155  882.573181  -33267.894531  1356.556641
 1513.000000  5155.249023  -50991.554688  -48135.007812  10086.842773  -38048.164062  305.774719  1608.599731   46.817463  885.791016  -33480.718750  2021.991821
 1514.000000  4953.594238  -50643.074219  -48008.953125  10053.105469  -37955.847656  304.752014  1595.158203   46.688522  888.237305  -33400.980469  -1368.091431
 1515.000000  5069.487305  -51211.414062  -48463.367188  10255.608398  -38207.757812  310.890717  1427.508911   47.046482  881.479004  -33617.968750  -2719.841309
 1516.000000  5417.242188  -51530.453125  -48433.835938  10281.308594  -38152.527344  311.669800  1798.991699   47.317677  876.426941  -33536.281250  1305.966919
 1517.000000  5155.171387  -50972.710938  -48104.664062  10086.581055  -38018.082031  305.766785  1670.021851   47.135895  879.806946  -33419.570312  -1154.552124
 1518.000000  5159.074707  -50985.859375  -48147.351562  10107.266602  -38040.085938  306.393860  1650.837524   47.190441  878.789978  -33436.250000  994.214844
 1519.000000  5295.699707  -51110.851562  -48099.117188  10080.611328  -38018.507812  305.585815  1837.950684   46.973667  882.845398  -33435.820312  -1144.614380
 1520.000000  5218.028320  -51121.882812  -48186.382812  10265.035156  -37921.347656  311.176483  1753.439819   46.931355  883.641357  -33342.789062  -574.060181
 1521.000000  5295.812988  -51345.261719  -48375.734375  10101.886719  -38273.847656  306.230774  1786.485840   46.883926  884.535278  -33699.914062  -1068.108887
 1522.000000  5173.863281  -51547.304688  -48647.492188  10434.115234  -38213.375000  316.302063  1504.010254   46.694420  888.125122  -33657.929688  -1812.669312
 1523.000000  5227.341309  -51110.082031  -48165.023438  9857.475586  -38307.546875  298.821655  1883.518921   46.897282  884.283386  -33732.312500  -1426.955811
 1524.000000  5550.536133  -51455.000000  -48224.656250  10266.101562  -37958.554688  311.208832  1810.630737   47.603298  871.168335  -33314.441406  -50.116798
 1525.000000  5560.535156  -51634.957031  -48343.156250  10171.921875  -38171.234375  308.353851  1890.622437   47.237381  877.916748  -33562.820312  -19.780853
 1526.000000  5564.424805  -51683.308594  -48428.929688  10223.125000  -38205.804688  309.906006  1810.192749   47.597462  871.275146  -33562.261719  -1916.655396
 1527.000000  5323.766602  -51617.367188  -48605.718750  10144.566406  -38461.152344  307.524567  1416.229858   47.606018  871.118591  -33816.773438  1861.650513
 1528.000000  5097.580566  -50767.023438  -47962.343750  10074.748047  -37887.593750  305.408051  1616.364624   47.170902  879.153992  -33285.664062  -119.579025
 1529.000000  5506.623047  -51533.398438  -48325.382812  10269.389648  -38055.992188  311.308502  2086.549072   46.926468  883.733398  -33477.910156  -297.032562
 1530.000000  4920.613281  -51077.789062  -48482.804688  10336.449219  -38146.355469  313.341370  1415.400879   46.731712  887.416382  -33587.273438  -1480.789551
 1531.000000  4877.156738  -51104.566406  -48556.273438  10343.337891  -38212.937500  313.550171  1328.944702   46.781128  886.479004  -33649.035156  -864.353882
 1532.000000  5021.281738  -51029.695312  -48282.820312  10102.687500  -38180.132812  306.255066  1435.009399   47.203175  878.552917  -33575.054688  101.711334
 1533.000000  5287.650879  -51282.695312  -48310.187500  10264.765625  -38045.421875  311.168335  1753.433594   46.739380  887.270813  -33485.593750  -730.837585
 1534.000000  5251.191895  -51182.660156  -48233.000000  10185.457031  -38047.542969  308.764130  1720.068848   46.783115  886.441345  -33483.445312  -752.922607
 1535.000000  5102.123047  -51080.835938  -48315.335938  10153.941406  -38161.394531  307.808777  1585.933228   46.865360  884.885681  -33589.273438  -4331.316406
 1536.000000  5536.843262  -51298.218750  -48062.796875  9927.330078  -38135.468750  300.939240  2011.714478   47.193878  878.725952  -33531.296875  106.202911
 1537.000000  5483.883789  -51647.894531  -48487.851562  10301.058594  -38186.792969  312.268524  1708.133423   47.106659  880.352966  -33591.132812  337.231506
 1538.000000  5119.231445  -50975.855469  -48171.195312  10079.466797  -38091.726562  305.551147  1405.726929   47.416630  874.597961  -33465.824219  1314.691284
 1539.000000  5395.500977  -51359.218750  -48265.460938  10093.229492  -38172.230469  305.968353  1834.233398   46.996826  882.410339  -33587.285156  1736.238037
 1540.000000  5221.282715  -51292.878906  -48377.281250  10176.906250  -38200.375000  308.504944  1649.675781   46.954250  883.210510  -33619.582031  -688.920715
 1541.000000  5106.667969  -51002.671875  -48191.710938  10219.208008  -37972.503906  309.787292  1567.481812   47.259750  877.501160  -33361.906250  129.000320
 1542.000000  4953.973145  -50996.015625  -48367.625000  10173.876953  -38193.750000  308.413116  1355.572876   47.099773  880.481689  -33598.761719  1699.821167
 1543.000000  4850.988770  -50856.812500  -48317.453125  10333.859375  -37983.593750  313.262848  1303.503418   47.005966  882.238770  -33397.757812  1930.430542
 1544.000000  5619.293945  -51677.054688  -48390.812500  10046.868164  -38343.945312  304.562927  2006.361328   47.273125  877.252930  -33732.042969  -1507.530762
 1545.000000  5361.518555  -51412.972656  -48367.734375  10179.395508  -38188.339844  308.580383  1769.286133   47.210495  878.416687  -33582.546875  -1154.605469
 1546.000000  5119.589355  -51263.917969  -48442.281250  10387.475586  -38054.804688  314.888184  1555.171997   47.019287  881.988831  -33467.667969  -99.321938
 1547.000000  5254.330078  -51268.398438  -48344.296875  10231.604492  -38112.691406  310.163055  1700.548950   47.008900  882.183716  -33526.566406  2939.787598
 1548.000000  5273.115234  -51290.453125  -48313.234375  10167.562500  -38145.671875  308.221680  1618.064575   47.265987  877.385376  -33534.468750  489.376434
 1549.000000  5224.715820  -51366.406250  -48438.226562  10404.796875  -38033.429688  315.413269  1673.327759   46.701054  887.998962  -33477.339844  2000.332275
 1550.000000  4995.143066  -51088.035156  -48425.617188  10408.460938  -38017.156250  315.524323  1539.085938   46.934380  883.584412  -33438.304688  -1314.663696
 1551.000000  5405.573242  -51585.742188  -48480.281250  10432.065430  -38048.214844  316.239899  1817.661011   46.962360  883.057983  -33466.632812  290.418823
 1552.000000  5081.561523  -50986.687500  -48226.679688  10047.820312  -38178.859375  304.591797  1543.425903   47.220402  878.232422  -33572.101562  -12.520445
 1553.000000  5187.017090  -51182.382812  -48291.281250  10200.360352  -38090.921875  309.215942  1562.748657   47.239765  877.872437  -33482.273438  1063.862549
 1554.000000  5246.923828  -51208.906250  -48243.078125  10202.409180  -38040.667969  309.278046  1547.574707   47.116104  880.176453  -33444.085938  783.358765
 1555.000000  5311.262695  -51282.355469  -48263.953125  10332.060547  -37931.890625  313.208313  1798.462280   47.143826  879.658936  -33332.601562  -1009.278870
 1556.000000  4988.796387  -51160.597656  -48498.945312  10286.388672  -38212.554688  311.823822  1408.977173   46.622890  889.487671  -33664.089844  -1241.209717
 1557.000000  5448.107422  -51483.789062  -48356.156250  10167.942383  -38188.214844  308.233215  1846.369507   46.895676  884.313660  -33613.136719  -577.296326
 1558.000000  5224.608398  -51339.976562  -48416.929688  10089.269531  -38327.660156  305.848297  1612.745117   47.082306  880.808289  -33734.375000  -528.351318
 1559.000000  5291.457520  -51328.738281  -48325.148438  10207.029297  -38118.117188  309.418091  1780.214355   46.886105  884.494202  -33543.972656  -1021.923828
 1560.000000  5278.271484  -51199.335938  -48257.835938  10075.330078  -38182.507812  305.425720  1693.346680   47.054245  881.333618  -33591.960938  1660.551636
 1561.000000  5321.500000  -51358.394531  -48326.093750  10230.041016  -38096.054688  310.115662  1680.933960   46.945885  883.367859  -33516.078125  -1984.972534
 1562.000000  5491.008789  -51336.742188  -48163.851562  10206.789062  -37957.062500  309.410797  1862.548218   47.321316  876.359558  -33340.460938  -573.322449
 1563.000000  5058.270508  -51057.226562  -48331.468750  10203.247070  -38128.222656  309.303436  1453.132446   46.678795  888.422363  -33574.304688  1152.329590
 1564.000000  5284.268555  -51471.304688  -48475.421875  10229.726562  -38245.695312  310.106140  1642.213867   47.104046  880.401794  -33650.289062  -1575.930908
 1565.000000  5419.468750  -51394.628906  -48279.984375  10278.376953  -38001.609375  311.580933  1892.089478   47.111195  880.268188  -33405.507812  1324.061401
 1566.000000  5195.121094  -51358.625000  -48494.546875  10313.261719  -38181.285156  312.638458  1383.420044   47.167774  879.212280  -33579.660156  445.505646
 1567.000000  5458.115234  -51550.128906  -48380.328125  10071.390625  -38308.937500  305.306305  1878.550415   47.172134  879.131042  -33706.890625  1221.330566
 1568.000000  5213.593750  -51062.488281  -48142.953125  10152.630859  -37990.320312  307.769043  1697.287109   46.975750  882.806274  -33407.429688   87.395912
 1569.000000  5054.970215  -51229.437500  -48469.664062  10187.408203  -38282.257812  308.823303  1336.397095   47.199005  878.630554  -33677.585938  1394.842285
 1570.000000  5107.636719  -51142.222656  -48349.031250  10229.791016  -38119.242188  310.108093  1479.910645   46.991341  882.513367  -33534.832031  1456.694702
 1571.000000  5158.400391  -51168.527344  -48316.187500  10350.762695  -37965.425781  313.775269  1528.174805   47.091942  880.628113  -33371.199219  -1578.567749
 1572.000000  5006.677246  -51189.929688  -48478.054688  10454.714844  -38023.339844  316.926483  1247.093628   47.327374  876.247375  -33406.148438  804.270996
 1573.000000  5001.403320  -50679.343750  -48004.375000  10137.535156  -37866.839844  307.311432  1764.081665   46.817280  885.794434  -33299.410156  -1034.015137
 1574.000000  5220.588379  -51451.246094  -48541.828125  10404.719727  -38137.109375  315.410919  1552.308228   47.059383  881.237366  -33546.062500  -1252.950684
 1575.000000  5112.588379  -51165.781250  -48373.179688  10107.452148  -38265.726562  306.399475  1754.957642   46.558479  890.718262  -33723.546875  -1867.534790
 1576.000000  5482.152344  -51838.105469  -48630.101562  10173.714844  -38456.386719  308.408203  1837.093750   47.180511  878.974915  -33853.519531  -1225.871582
 1577.000000  5459.447266  -51755.300781  -48618.671875  10378.593750  -38240.078125  314.618927  1716.482300   47.293137  876.881714  -33626.226562  -452.102264
 1578.000000  5129.770996  -51059.062500  -48210.125000  10176.239258  -38033.886719  308.484711  1656.287476   47.040138  881.597900  -33444.714844  1636.057983
 1579.000000  5418.083984  -51350.246094  -48237.703125  10239.333984  -37998.367188  310.397400  1631.837402   47.791965  867.729248  -33335.847656  2263.746582
 1580.000000  5214.278809  -51088.367188  -48184.781250  10087.441406  -38097.339844  305.792877  1895.374634   46.656757  888.842041  -33545.570312  -551.172546
 1581.000000  5270.346680  -51469.976562  -48523.585938  10217.122070  -38306.464844  309.724060  1623.508789   46.894268  884.340210  -33731.523438  -1322.181519
 1582.000000  5352.097656  -51844.140625  -48806.078125  10370.394531  -38435.683594  314.370392  1606.815796   46.989208  882.553406  -33851.480469  -2522.023438
 1583.000000  5148.981445  -51366.437500  -48526.210938  10471.600586  -38054.609375  317.438354  1569.469116   46.910912  884.026428  -33478.046875  -452.662720
 1584.000000  5369.501465  -51560.187500  -48502.812500  10261.561523  -38241.250000  311.071198  1697.604858   47.182968  878.929138  -33638.144531  -1957.697754
 1585.000000  5045.445312  -51271.968750  -48535.335938  10288.579102  -38246.757812  311.890198  1453.558228   46.787872  886.351196  -33682.195312  2513.003174
 1586.000000  5377.059570  -51725.625000  -48646.304688  10147.876953  -38498.429688  307.624939  1738.141724   46.575516  890.392456  -33954.585938  -1373.063965
 1587.000000  5142.319336  -51367.632812  -48528.968750  10487.226562  -38041.742188  317.912048  1590.058594   46.860302  884.981201  -33470.117188  176.048019
 1588.000000  5593.670898  -51426.960938  -48146.367188  10039.758789  -38106.609375  304.347412  2266.204834   46.671940  888.552856  -33553.359375  -267.901794
 1589.000000  5108.719727  -51482.273438  -48658.781250  10363.656250  -38295.125000  314.166107  1471.156250   46.807934  885.971313  -33728.609375  -389.693634
 1590.000000  5176.037109  -51121.046875  -48242.164062  10221.451172  -38020.710938  309.855286  1568.217896   47.058090  881.261597  -33429.789062  -1605.960938
 1591.000000  4936.666992  -50890.328125  -48259.546875  10123.405273  -38136.140625  306.883087  1430.699341   46.758873  886.900879  -33574.410156  2033.075562
 1592.000000  4902.288086  -50615.250000  -48049.937500  9901.455078  -38148.484375  300.154846  1442.491333   46.871292  884.773682  -33575.785156  -1181.969116
 1593.000000  5246.750000  -51324.371094  -48398.710938  10324.931641  -38073.781250  312.992218  1514.274780   47.190945  878.780579  -33469.898438  517.977112
 1594.000000  5158.919434  -51169.687500  -48321.359375  10270.921875  -38050.437500  311.354950  1483.019897   47.228611  878.079773  -33442.878906  212.862991
 1595.000000  4878.048828  -50823.265625  -48238.015625  10269.898438  -37968.117188  311.323914  1380.106934   46.841106  885.343872  -33398.363281  380.104034
 1596.000000  5019.153320  -51253.390625  -48555.789062  10444.811523  -38110.976562  316.626282  1366.957397   47.090645  880.652344  -33516.878906    1.477607
 1597.000000  5224.693848  -51098.710938  -48178.882812  10144.847656  -38034.035156  307.533112  1816.493164   46.875763  884.689331  -33460.898438  -452.776306
 1598.000000  5318.783203  -51060.359375  -48046.875000  10040.677734  -38006.195312  304.375275  1686.570679   47.410271  874.715271  -33380.914062  -1074.681396
 1599.000000  5155.024414  -51130.820312  -48301.531250  10046.335938  -38255.195312  304.546783  1576.031616   47.101307  880.453003  -33660.054688  -261.499756
 1600.000000  5100.750977  -51204.898438  -48417.046875  10310.857422  -38106.187500  312.565552  1481.401978   47.058529  881.253357  -33515.222656  127.393028
 1601.000000  5332.420410  -51174.539062  -48155.218750  10239.933594  -37915.285156  310.415558  1883.486694   47.030155  881.785034  -33327.085938  123.333061
 1602.000000  5159.222168  -50876.656250  -48027.453125  10091.195312  -37936.257812  305.906677  1707.712402   47.022522  881.928162  -33348.804688  1911.080811
 1603.000000  5363.824707  -51369.308594  -48311.335938  10241.408203  -38069.929688  310.460266  1645.441895   47.535450  872.411804  -33432.437500  2042.860962
 1604.000000  5036.612793  -51041.675781  -48301.812500  10284.476562  -38017.335938  311.765839  1466.881958   47.035809  881.679016  -33428.585938  -481.506683
 1605.000000  5013.196777  -50968.273438  -48255.921875  10097.191406  -38158.730469  306.088440  1481.201172   46.944321  883.397339  -33578.906250  -1141.561646
 1606.000000  5620.910156  -51870.429688  -48546.382812  10309.759766  -38236.625000  312.532288  2003.443481   46.903046  884.174683  -33660.828125  -846.351685
 1607.000000  5310.578613  -51190.316406  -48201.460938  10247.804688  -37953.656250  310.654205  1994.945801   46.681835  888.364502  -33399.441406  -210.500412
 1608.000000  4966.692383  -51135.328125  -48461.859375  10313.287109  -38148.570312  312.639221  1407.899048   46.976124  882.799255  -33565.644531  -1590.961548
 1609.000000  5081.438965  -51013.238281  -48238.726562  10178.583984  -38060.140625  308.555786  1662.940796   46.791382  886.284729  -33495.238281  -844.344910
 1610.000000  5317.115234  -51131.132812  -48141.804688  10072.413086  -38069.390625  305.337311  2022.530396   46.167728  898.257019  -33565.332031  -2105.436279
 1611.000000  5072.424805  -50938.613281  -48173.687500  10106.974609  -38066.710938  306.385010  1663.114380   46.444950  892.895508  -33535.605469  912.790100
 1612.000000  5275.450195  -51169.484375  -48202.195312  10184.284180  -38017.910156  308.728577  1842.953491   46.698185  888.053528  -33462.097656  -388.228760
 1613.000000  4877.847656  -51047.796875  -48455.757812  10345.039062  -38110.718750  313.601746  1314.376953   46.905872  884.121399  -33534.644531  1977.157349
 1614.000000  5146.903320  -50866.636719  -48024.554688  10034.619141  -37989.937500  304.191620  1607.108032   47.206509  878.490845  -33384.535156  1625.059814
 1615.000000  5210.725098  -51287.050781  -48407.085938  10424.845703  -37982.242188  316.021027  1856.487305   46.575256  890.397400  -33438.425781  1413.335083
 1616.000000  5076.422363  -51190.789062  -48435.054688  10297.039062  -38138.015625  312.146667  1405.639038   47.119892  880.105713  -33541.062500   84.409897
 1617.000000  5124.238770  -51194.601562  -48401.953125  10091.277344  -38310.675781  305.909149  1643.947266   46.819809  885.746582  -33743.000000  1074.087036
 1618.000000  5050.194336  -51107.746094  -48353.375000  10312.466797  -38040.906250  312.614349  1497.726440   46.899033  884.250366  -33465.500000  1830.686768
 1619.000000  5023.219238  -51119.843750  -48390.179688  10367.962891  -38022.218750  314.296661  1441.348145   46.827633  885.598633  -33453.781250  1791.402710
 1620.000000  5065.153809  -51276.734375  -48536.531250  10370.500000  -38166.031250  314.373566  1392.742188   47.124508  880.019531  -33568.628906  -694.798279
 1621.000000  5111.529297  -51204.628906  -48413.078125  10315.892578  -38097.187500  312.718201  1502.484375   46.887268  884.472229  -33522.929688  2390.929443
 1622.000000  5201.733398  -51370.820312  -48472.039062  10257.601562  -38214.437500  310.951141  1594.882690   46.822372  885.698120  -33646.511719  -2642.687744
 1623.000000  5283.264648  -51484.070312  -48506.054688  10199.728516  -38306.328125  309.196777  1519.005859   47.148151  879.578186  -33706.617188  -1558.090576
 1624.000000  4953.441895  -50973.773438  -48341.343750  10316.326172  -38025.015625  312.731354  1364.217041   46.886021  884.495789  -33450.878906  369.532349
 1625.000000  5271.781738  -51196.828125  -48251.445312  10258.996094  -37992.449219  310.993439  1717.947388   46.917408  883.904053  -33415.250000  -1933.697144
 1626.000000  5373.873535  -51518.730469  -48451.929688  10130.304688  -38321.625000  307.092255  1765.557495   46.845596  885.259033  -33751.433594  417.480621
 1627.000000  5302.408691  -51110.312500  -48125.906250  10026.704102  -38099.203125  303.951660  1746.130981   47.004356  882.268982  -33513.523438  710.435974
 1628.000000  5296.060547  -51580.957031  -48601.890625  10415.699219  -38186.191406  315.743744  1468.945312   47.130241  879.912476  -33588.230469  1850.912720
 1629.000000  5407.188477  -51254.292969  -48130.796875  9990.352539  -38140.445312  302.849731  2010.482788   46.784191  886.420959  -33576.242188  -3137.635742
 1630.000000  5051.722656  -51024.468750  -48300.617188  10244.797852  -38055.820312  310.563019  1535.439331   46.850727  885.162048  -33485.128906  1931.606567
 1631.000000  5006.094727  -51018.429688  -48338.078125  10294.128906  -38043.949219  312.058441  1361.714844   47.062489  881.179199  -33452.597656  -388.987579
 1632.000000  5365.068359  -51691.152344  -48631.843750  10415.611328  -38216.234375  315.741089  1506.808594   47.478371  873.460632  -33584.308594  1120.125732
 1633.000000  5564.749512  -51569.757812  -48289.273438  10112.335938  -38176.937500  306.547546  1858.287231   47.424728  874.448608  -33550.246094  -1957.106689
 1634.000000  4948.808594  -50744.152344  -48083.164062  10211.921875  -37871.242188  309.566406  1507.830688   46.956562  883.166992  -33290.226562  -3455.200684
 1635.000000  4872.001465  -50905.105469  -48351.570312  10302.798828  -38048.773438  312.321259  1263.364014   46.924805  883.764709  -33470.851562  -346.463226
 1636.000000  5034.557617  -51177.453125  -48461.546875  10256.049805  -38205.496094  310.904114  1473.583618   46.760792  886.864502  -33643.578125  2812.857666
 1637.000000  5264.778320  -51409.664062  -48445.273438  10297.062500  -38148.210938  312.147400  1611.738281   47.023975  881.900879  -33560.617188  3040.743652
 1638.000000  5241.408203  -51320.464844  -48372.957031  10105.783203  -38267.171875  306.348907  1570.702759   46.989792  882.542480  -33682.914062  -1078.100098
 1639.000000  5326.375977  -51576.375000  -48541.335938  10124.719727  -38416.617188  306.922943  1649.026855   46.890114  884.418579  -33842.082031  4155.590820
 1640.000000  5104.871582  -51313.937500  -48546.253906  10350.850586  -38195.402344  313.777924  1509.050781   47.009178  882.178528  -33609.250000  -1035.489014
 1641.000000  4695.424316  -50938.257812  -48553.363281  10407.514648  -38145.847656  315.495605  1174.799438   46.540958  891.053589  -33605.375000  -1877.693115
 1642.000000  4936.171875  -51247.125000  -48627.464844  10291.400391  -38336.062500  311.975739  1371.067383   46.663986  888.704346  -33783.589844  995.612793
 1643.000000  5123.413574  -51553.796875  -48758.003906  10452.895508  -38305.109375  316.871338  1507.750977   46.590694  890.102356  -33759.785156  -703.779358
 1644.000000  5490.776367  -51671.886719  -48484.937500  10247.046875  -38237.890625  310.631195  1798.770630   47.097431  880.525452  -33643.128906  2950.945068
 1645.000000  5141.732422  -51103.738281  -48273.449219  10268.617188  -38004.832031  311.285065  1495.501343   47.082760  880.799805  -33411.503906  2404.208740
 1646.000000  5326.185547  -51521.042969  -48500.050781  10248.519531  -38251.531250  310.675842  1700.734375   46.977184  882.779297  -33668.500000  -113.821274
 1647.000000  4995.247559  -51113.667969  -48407.085938  10325.680664  -38081.406250  313.014923  1450.194946   46.701527  887.989929  -33525.269531  -304.232971
 1648.000000  5130.213379  -51275.433594  -48463.144531  10090.232422  -38372.914062  305.877472  1478.659546   47.078098  880.887024  -33780.039062  -3415.583252
 1649.000000  5052.620605  -50952.121094  -48211.484375  10070.628906  -38140.855469  305.283234  1683.163086   46.500671  891.825562  -33604.312500  1257.564209
 1650.000000  4770.192871  -50805.589844  -48357.628906  10171.263672  -38186.367188  308.333893  1050.594849   47.175365  879.070801  -33584.003906  1248.753296
 1651.000000  5165.912109  -51387.234375  -48513.839844  10257.785156  -38256.054688  310.956696  1583.901855   46.954041  883.214417  -33675.281250  1775.708984
 1652.000000  5215.444824  -51300.414062  -48369.820312  10283.833008  -38085.988281  311.746338  1736.913696   46.780109  886.498291  -33522.187500  892.465820
 1653.000000  5409.040039  -51557.054688  -48474.238281  10314.283203  -38159.953125  312.669403  1696.910278   47.136147  879.802246  -33561.414062  1059.907471
 1654.000000  5405.688477  -51544.687500  -48454.000000  10186.316406  -38267.683594  308.790192  1602.893188   47.361191  875.621704  -33647.191406  -907.718201
 1655.000000  5050.288086  -50984.558594  -48230.820312  10344.250000  -37886.570312  313.577820  1607.932617   47.082695  880.801025  -33293.246094  -2044.110596
 1656.000000  5100.050781  -51214.398438  -48419.015625  10330.263672  -38088.750000  313.153839  1456.966309   47.042435  881.554871  -33499.355469  -767.113770
 1657.000000  5258.941895  -51319.414062  -48365.539062  10382.231445  -37983.308594  314.729218  1628.288208   47.189526  878.807007  -33379.562500  -1306.269043
 1658.000000  5309.469727  -51267.671875  -48263.539062  10093.466797  -38170.070312  305.975525  1712.153687   47.269222  877.325317  -33558.550781  1921.261841
 1659.000000  5306.491211  -51236.722656  -48241.828125  10119.021484  -38122.804688  306.750214  1657.580688   47.451572  873.953918  -33493.496094  -2953.534912
 1660.000000  5339.812500  -51418.613281  -48399.078125  10133.433594  -38265.644531  307.187103  1595.984741   47.258068  877.532410  -33655.210938  -791.735779
 1661.000000  5033.946777  -50983.414062  -48243.007812  10282.121094  -37960.886719  311.694427  1581.589478   46.828449  885.583191  -33392.367188  -493.683716
 1662.000000  5424.421875  -51181.476562  -48060.765625  10040.458984  -38020.304688  304.368652  1902.334351   47.343506  875.948792  -33401.539062  1633.811157
 1663.000000  5202.724121  -51257.011719  -48358.554688  10227.941406  -38130.613281  310.052063  1689.256714   46.907482  884.091064  -33554.382812  -3315.395752
 1664.000000  5283.021973  -51360.445312  -48401.765625  10175.291992  -38226.472656  308.455994  1661.729370   47.271336  877.286133  -33614.746094  422.350220
 1665.000000  5531.422852  -51540.242188  -48278.070312  10246.169922  -38031.898438  310.604614  1779.457397   47.484421  873.349304  -33399.382812  2739.411865
 1666.000000  5350.889648  -51993.660156  -48942.371094  10396.181641  -38546.187500  315.152100  1356.056641   47.328522  876.226135  -33928.882812  2224.944824
 1667.000000  5261.358887  -51213.824219  -48274.621094  10112.724609  -38161.898438  306.559326  1760.920410   47.029160  881.803711  -33573.796875  -1145.691895
 1668.000000  4988.294922  -51060.656250  -48373.730469  10243.149414  -38130.582031  310.513031  1377.031616   46.870213  884.794067  -33557.988281  826.987610
 1669.000000  5473.865234  -51454.500000  -48301.992188  10086.951172  -38215.039062  305.778015  1994.571899   47.017723  882.018188  -33628.054688  1452.193115
 1670.000000  4952.058594  -50779.539062  -48125.195312  10223.815430  -37901.378906  309.926941  1480.494507   47.200512  878.602478  -33296.562500  -467.453857
 1671.000000  5172.118652  -51045.550781  -48191.722656  10103.264648  -38088.457031  306.272552  1712.473755   47.276676  877.187012  -33476.210938  -2358.542480
 1672.000000  4995.520508  -50803.433594  -48130.847656  10091.070312  -38039.777344  305.902893  1523.818970   46.910633  884.031677  -33463.242188  -476.727722
 1673.000000  4993.530762  -51038.671875  -48353.492188  10242.414062  -38111.078125  310.490784  1429.623413   47.236923  877.925232  -33502.710938  -1422.308716
 1674.000000  4845.752441  -50712.968750  -48174.898438  10158.291016  -38016.609375  307.940643  1481.917480   46.934921  883.574219  -33437.703125  -2673.958740
 1675.000000  5114.926758  -51119.906250  -48330.996094  10298.307617  -38032.687500  312.185120  1723.161133   46.507996  891.685120  -33495.429688  1934.812622
 1676.000000  5176.909668  -51178.472656  -48304.640625  10108.038086  -38196.601562  306.417236  1665.869263   47.026127  881.860535  -33608.796875  227.280960
 1677.000000  5440.987793  -51687.656250  -48571.660156  10188.817383  -38382.843750  308.865997  1713.333618   47.424465  874.453430  -33756.179688  -2547.225342
 1678.000000  5227.902832  -51104.367188  -48196.082031  10126.517578  -38069.562500  306.977448  1637.887573   47.208340  878.456787  -33463.980469  -2603.481445
 1679.000000  4890.271973  -50822.015625  -48266.832031  10275.684570  -37991.148438  311.499329  1373.416382   46.884113  884.531738  -33417.199219  -1944.882812
 1680.000000  4999.374023  -51163.328125  -48462.832031  10235.363281  -38227.468750  310.277008  1432.712036   46.771954  886.652893  -33664.460938  -282.782471
 1681.000000  5196.894043  -51078.523438  -48189.437500  10200.188477  -37989.250000  309.210724  1797.562988   47.053677  881.344238  -33398.757812  216.709366
 1682.000000  5242.251953  -51219.382812  -48301.726562  9996.543945  -38305.183594  303.037384  1653.296387   47.157867  879.396973  -33704.527344  1720.017822
 1683.000000  5373.488281  -51729.058594  -48659.460938  10379.800781  -38279.660156  314.655518  1425.309937   47.844501  866.776428  -33612.015625  1305.364990
 1684.000000  5548.534180  -52031.105469  -48785.535156  10544.619141  -38240.914062  319.651855  1802.791016   47.079681  880.857422  -33647.882812  1128.897583
 1685.000000  5462.227539  -51758.250000  -48599.261719  10116.873047  -38482.390625  306.685089  1854.144897   46.958126  883.137573  -33901.218750  1014.031677
 1686.000000  5104.136719  -51356.937500  -48576.519531  10375.600586  -38200.917969  314.528198  1374.647827   47.165943  879.246399  -33599.472656  735.578735
 1687.000000  5296.610352  -51219.949219  -48252.066406  10183.683594  -38068.382812  308.710388  1805.731079   46.967342  882.964294  -33486.312500  -449.595093
 1688.000000  5398.241699  -51292.460938  -48178.414062  10370.998047  -37807.414062  314.388672  1857.361450   47.304970  876.662354  -33192.406250  -1106.922974
 1689.000000  5135.487793  -51043.542969  -48201.132812  10288.017578  -37913.117188  311.873199  1622.987793   47.300190  876.750977  -33298.574219  -342.220367
 1690.000000  5102.747070  -51197.683594  -48405.781250  10099.885742  -38305.894531  306.170105  1479.284546   46.921299  883.830750  -33728.316406  241.813049
 1691.000000  5211.058105  -51483.078125  -48548.867188  10329.103516  -38219.765625  313.118683  1602.982788   46.976543  882.791382  -33636.796875  -44.451824
 1692.000000  5233.126465  -51567.304688  -48643.218750  10393.254883  -38249.964844  315.063385  1455.349121   47.157692  879.400269  -33649.324219  575.307007
 1693.000000  5163.486816  -51177.058594  -48312.074219  10280.781250  -38031.292969  311.653809  1741.629883   47.093113  880.606201  -33436.953125  -1407.690430
 1694.000000  4855.404785  -50895.410156  -48356.320312  10330.113281  -38026.207031  313.149292  1317.833618   46.935951  883.554810  -33447.199219  4610.328125
 1695.000000  5181.690918  -51145.250000  -48278.000000  10128.807617  -38149.191406  307.046875  1634.348999   47.130657  879.904724  -33551.187500  -192.406540
 1696.000000  5295.188965  -51190.976562  -48192.019531  10035.529297  -38156.492188  304.219208  1802.190796   47.034515  881.703308  -33567.871094  2976.906250
 1697.000000  5163.656250  -51237.484375  -48378.187500  10179.927734  -38198.257812  308.596527  1519.476196   47.260406  877.489014  -33587.597656  -807.940369
 1698.000000  5318.695312  -51446.796875  -48456.152344  10166.241211  -38289.910156  308.181641  1745.677368   47.119938  880.104858  -33692.953125  436.054962
 1699.000000  5224.587402  -51424.742188  -48505.148438  10286.914062  -38218.234375  311.839722  1586.624634   47.058609  881.251831  -33627.261719  1211.704102
 1700.000000  5220.120117  -51122.839844  -48221.125000  10054.537109  -38166.585938  304.795410  1676.028931   47.207115  878.479553  -33561.125000  -164.327286
 1701.000000  5122.791016  -51084.578125  -48266.898438  10235.074219  -38031.824219  310.268250  1547.810913   47.073547  880.972229  -33439.394531  1099.666748
 1702.000000  5487.616699  -51255.789062  -48106.269531  10039.187500  -38067.082031  304.330109  1850.194946   47.048050  881.449646  -33477.140625  2122.986816
 1703.000000  5502.103027  -51580.144531  -48400.800781  10299.527344  -38101.273438  312.222107  1778.177856   47.208954  878.445374  -33495.632812  2315.924805
 1704.000000  5155.624023  -51288.378906  -48438.195312  10255.652344  -38182.542969  310.892059  1706.059082   46.630184  889.348572  -33633.367188  -1800.127563
 1705.000000  5075.088867  -50992.578125  -48234.886719  10046.925781  -38187.960938  304.564667  1814.469116   46.522583  891.405518  -33649.281250  544.902466
 1706.000000  5230.335938  -51281.968750  -48380.820312  10318.974609  -38061.843750  312.811615  1605.742310   47.092125  880.624634  -33467.601562  3687.338135
 1707.000000  5105.226074  -51242.710938  -48435.246094  10287.151367  -38148.093750  311.846924  1554.304688   47.018661  882.000549  -33561.015625  601.539917
 1708.000000  5196.966309  -51291.257812  -48426.445312  10313.945312  -38112.500000  312.659180  1741.773560   46.655739  888.861450  -33560.828125  -327.878876
 1709.000000  5439.241211  -51612.984375  -48470.640625  10309.402344  -38161.238281  312.521454  1764.452271   47.057259  881.277161  -33570.398438  -1109.058716
 1710.000000  5229.872070  -51152.187500  -48215.601562  10214.469727  -38001.132812  309.643646  1784.894653   46.732876  887.394287  -33441.937500  -1798.580322
 1711.000000  5404.913086  -51260.488281  -48185.750000  10109.587891  -38076.164062  306.464233  1710.300415   47.563274  871.901428  -33435.957031  339.852325
 1712.000000  5285.148926  -51227.781250  -48261.703125  10085.576172  -38176.125000  305.736328  1535.724731   47.480434  873.422668  -33544.000000  2599.374268
 1713.000000  5310.227539  -51219.824219  -48224.242188  10136.292969  -38087.949219  307.273773  1819.737183   47.037277  881.651489  -33499.058594  1826.527832
 1714.000000  4863.846680  -51092.890625  -48559.195312  10405.369141  -38153.828125  315.430603  1306.735474   47.012554  882.115173  -33567.347656  2001.995117
 1715.000000  5216.748535  -51221.972656  -48307.464844  10125.595703  -38181.867188  306.949493  1743.642212   46.878433  884.638916  -33608.472656  -124.412910
 1716.000000  5139.074219  -51199.382812  -48359.394531  10298.281250  -38061.113281  312.184357  1660.324219   46.738350  887.290344  -33501.382812  2871.193115
 1717.000000  5274.183594  -50990.367188  -48026.246094  10147.104492  -37879.140625  307.601532  1880.390259   46.993927  882.464783  -33294.476562  -951.027466
 1718.000000  5341.575684  -51573.351562  -48522.289062  10259.901367  -38262.386719  311.020874  1700.504272   47.180859  878.968445  -33659.488281  -1224.441895
 1719.000000  5264.582520  -51480.140625  -48501.355469  10218.495117  -38282.859375  309.765656  1643.016968   46.867142  884.852051  -33710.566406  -321.155487
 1720.000000  5495.825195  -51678.613281  -48511.601562  10096.494141  -38415.109375  306.067291  1913.613647   46.920734  883.841370  -33837.585938    7.850682
 1721.000000  5276.386230  -51254.835938  -48273.531250  10081.630859  -38191.898438  305.616730  1567.150757   47.651470  870.287659  -33543.085938   55.096970
 1722.000000  5383.733887  -51447.117188  -48376.039062  10159.991211  -38216.046875  307.992157  1770.674438   47.262051  877.458496  -33605.226562  692.249512
 1723.000000  5318.768555  -51660.296875  -48659.570312  10138.634766  -38520.937500  307.344757  1569.064453   47.168865  879.191956  -33919.207031  966.455322
 1724.000000  5349.601074  -51688.203125  -48660.648438  10350.738281  -38309.910156  313.774506  1560.004028   47.120094  880.101929  -33712.937500  457.509033
 1725.000000  5383.653809  -51613.347656  -48540.546875  10378.614258  -38161.933594  314.619568  1647.423828   47.210804  878.410950  -33556.113281  1958.124146
 1726.000000  5165.806152  -51270.546875  -48392.031250  10069.403320  -38322.628906  305.246063  1357.095093   47.291790  876.906677  -33708.906250  1518.748413
 1727.000000  5212.547852  -51316.339844  -48415.250000  10327.982422  -38087.265625  313.084686  1603.419800   47.140270  879.725281  -33488.324219  2372.038086
 1728.000000  5078.390625  -51257.750000  -48516.339844  10219.792969  -38296.546875  309.805023  1506.305664   46.689262  888.223206  -33741.605469  347.035522
 1729.000000  5553.827637  -51842.472656  -48617.628906  10157.667969  -38459.960938  307.921753  2005.505859   46.801273  886.097412  -33894.093750  -305.950378
 1730.000000  5056.185547  -51191.250000  -48455.953125  10159.599609  -38296.351562  307.980286  1495.088989   46.505825  891.726746  -33759.308594  1076.728516
 1731.000000  5212.587891  -51435.906250  -48536.031250  10396.287109  -38139.742188  315.155304  1562.004517   47.013382  882.099609  -33553.179688  -271.507996
 1732.000000  5414.794434  -51666.851562  -48567.988281  10242.604492  -38325.382812  310.496521  1678.483521   47.208599  878.451965  -33719.777344  349.878387
 1733.000000  5636.755371  -51521.433594  -48171.347656  10155.035156  -38016.312500  307.841949  1976.153687   47.412144  874.680664  -33390.847656  -1414.160156
 1734.000000  5188.180176  -51170.519531  -48309.433594  10225.045898  -38084.386719  309.964264  1612.130493   47.105305  880.378296  -33488.859375  -636.005249
 1735.000000  4992.929688  -50932.179688  -48244.296875  10319.346680  -37924.949219  312.822906  1406.598267   47.200855  878.596069  -33320.097656  996.900513
 1736.000000  5100.072754  -51334.109375  -48539.492188  10374.051758  -38165.441406  314.481232  1528.376587   46.879662  884.615723  -33591.925781  -148.011978
 1737.000000  5445.477539  -51604.296875  -48455.710938  10267.281250  -38188.429688  311.244568  1788.071777   47.281624  877.095215  -33575.699219  1852.800049
 1738.000000  5571.875000  -51659.644531  -48397.343750  10254.610352  -38142.734375  310.860474  2017.489380   47.050110  881.411072  -33552.589844  -1857.989014
 1739.000000  5024.114746  -51114.597656  -48417.906250  10204.958008  -38212.949219  309.355316  1468.794434   47.025066  881.880432  -33625.250000  2966.713867
 1740.000000  5248.129395  -51460.296875  -48516.234375  10345.820312  -38170.414062  313.625427  1614.818237   47.172070  879.132202  -33568.371094  -2369.708740
 1741.000000  5347.926270  -51583.886719  -48545.250000  10315.605469  -38229.644531  312.709503  1788.283569   46.974697  882.826050  -33646.859375  -2791.769531
 1742.000000  5434.697754  -51566.148438  -48442.386719  10338.917969  -38103.468750  313.416199  1710.361328   47.187374  878.847107  -33499.933594  -901.157715
 1743.000000  5041.152344  -51126.562500  -48396.023438  10195.091797  -38200.929688  309.056213  1245.603149   47.323139  876.325745  -33584.148438  -1593.155396
 1744.000000  5186.027344  -51291.843750  -48390.906250  10282.502930  -38108.402344  311.706024  1687.695679   46.931446  883.639648  -33529.835938  -358.294128
 1745.000000  5296.238770  -51358.304688  -48378.820312  10175.822266  -38203.000000  308.472076  1768.395874   46.848015  885.213318  -33632.570312  -2622.972900
 1746.000000  5271.507812  -51703.863281  -48721.761719  10291.406250  -38430.355469  311.975922  1454.209595   47.101017  880.458435  -33835.246094  -3513.242920
 1747.000000  5089.216797  -50939.246094  -48153.800781  10089.318359  -38064.484375  305.849762  1629.443481   47.009476  882.172913  -33478.304688  1343.062500
 1748.000000  5329.452637  -51160.214844  -48090.132812  10036.177734  -38053.953125  304.238861  1887.250610   47.077988  880.889099  -33461.089844  938.942627
 1749.000000  5067.774414  -51269.011719  -48506.718750  10354.562500  -38152.156250  313.890442  1309.345581   47.404449  874.822632  -33527.445312  774.795044
 1750.000000  5470.996094  -51368.300781  -48211.675781  10104.519531  -38107.156250  306.310577  1873.248047   47.130527  879.907104  -33509.167969  -3380.785889
 1751.000000  5174.634766  -50948.910156  -48081.605469  10023.246094  -38058.359375  303.846832  1739.864258   46.927494  883.714050  -33480.179688  1392.010986
 1752.000000  5202.063477  -51428.605469  -48545.601562  10319.105469  -38226.496094  312.815582  1691.306030   46.977158  882.779846  -33643.468750  -2778.618408
 1753.000000  5089.050293  -51218.324219  -48445.335938  10170.984375  -38274.351562  308.325409  1443.622437   47.329086  876.215637  -33656.992188  -200.161011
 1754.000000  5083.770996  -51009.171875  -48232.335938  10100.091797  -38132.242188  306.176361  1712.924805   46.616592  889.607849  -33584.390625  -1034.655396
 1755.000000  5167.319336  -51057.582031  -48230.656250  10131.476562  -38099.179688  307.127777  1760.257446   46.695354  888.107361  -33543.644531  -267.954956
 1756.000000  5158.327148  -51146.875000  -48285.679688  10178.488281  -38107.191406  308.552887  1676.238892   46.879688  884.615234  -33533.671875  -571.665833
 1757.000000  4986.289062  -51178.902344  -48496.574219  10221.193359  -38275.382812  309.847473  1328.666504   47.038132  881.635498  -33686.406250  2948.547852
 1758.000000  5241.114258  -51031.265625  -48088.281250  10178.461914  -37909.820312  308.552094  1651.862793   47.382935  875.219910  -33287.207031  2844.376465
 1759.000000  4953.279297  -51109.671875  -48455.398438  10270.948242  -38184.449219  311.355743  1376.325317   46.908466  884.072510  -33608.125000  -3762.788330
 1760.000000  5282.571289  -51307.273438  -48312.527344  10156.858398  -38155.667969  307.897186  1711.590332   47.055645  881.307373  -33564.984375  1317.621704
 1761.000000  4976.333984  -51333.039062  -48692.296875  10462.062500  -38230.234375  317.149231  1435.232544   46.655800  888.860291  -33678.558594  -2653.289795
 1762.000000  5056.582520  -50898.539062  -48138.011719  9973.318359  -38164.695312  302.333313  1543.028320   47.009739  882.167969  -33578.492188  420.350220
 1763.000000  5224.842773  -51401.105469  -48494.562500  10181.486328  -38313.078125  308.643768  1666.813354   47.139690  879.736084  -33714.195312  -2738.735107
 1764.000000  5120.263672  -50958.390625  -48156.027344  10038.732422  -38117.296875  304.316315  1531.458618   47.332977  876.143616  -33499.554688  259.930573
 1765.000000  5379.821289  -51508.285156  -48428.000000  10210.164062  -38217.835938  309.513153  1840.857056   47.024498  881.891113  -33630.191406  1977.802246
 1766.000000  5194.897461  -51406.566406  -48539.195312  10275.619141  -38263.578125  311.497345  1610.775879   46.786610  886.375122  -33699.140625  -1074.797241
 1767.000000  5223.216797  -51230.410156  -48318.492188  10166.250000  -38152.242188  308.181885  1697.271118   47.040245  881.595886  -33563.062500  -1386.167969
 1768.000000  5331.438965  -51441.195312  -48427.250000  10310.773438  -38116.476562  312.563019  1776.093628   47.064438  881.142700  -33524.933594  505.909821
 1769.000000  5480.688477  -51657.671875  -48449.085938  10277.119141  -38171.968750  311.542816  1891.483032   46.818398  885.773315  -33604.429688  -161.894730
 1770.000000  5251.862793  -51511.996094  -48592.746094  10319.757812  -38272.988281  312.835358  1603.115845   46.807617  885.977295  -33706.500000  1811.614746
 1771.000000  5345.418457  -51400.710938  -48366.132812  10109.191406  -38256.941406  306.452209  1853.721069   46.668743  888.613770  -33704.003906  481.938507
 1772.000000  5422.837891  -51710.140625  -48607.187500  10271.667969  -38335.519531  311.377563  1754.900391   47.081810  880.817566  -33742.281250  176.808075
 1773.000000  4976.355469  -50951.968750  -48291.210938  10252.011719  -38039.199219  310.781708  1383.227539   47.046024  881.487610  -33449.453125  737.931091
 1774.000000  5258.453125  -51408.101562  -48440.835938  10249.139648  -38191.695312  310.694641  1646.633179   46.875149  884.700928  -33618.621094  -485.027344
 1775.000000  5183.146484  -51071.085938  -48197.011719  10094.229492  -38102.781250  305.998657  1694.555298   46.901741  884.199280  -33527.113281  1578.499023
 1776.000000  5259.665039  -51406.078125  -48463.132812  10351.660156  -38111.472656  313.802460  1755.719604   46.571667  890.466003  -33568.003906  835.274414
 1777.000000  5162.868164  -51163.781250  -48313.320312  10261.501953  -38051.820312  311.069397  1685.312866   46.871799  884.764099  -33479.070312  3720.400879
 1778.000000  4947.895020  -50782.890625  -48146.480469  10281.970703  -37864.507812  311.689880  1541.447754   46.968021  882.951538  -33282.371094  -594.864502
 1779.000000  4994.393066  -50824.421875  -48117.261719  10339.664062  -37777.597656  313.438812  1461.166382   47.148209  879.577148  -33177.882812  1767.185425
 1780.000000  5241.032227  -51178.648438  -48246.363281  10122.875000  -38123.488281  306.867004  1496.234375   47.433678  874.283630  -33495.925781  582.771240
 1781.000000  5156.624512  -51394.121094  -48558.945312  10430.094727  -38128.851562  316.180145  1695.520874   46.601807  889.890076  -33582.445312  1133.777344
 1782.000000  5010.552734  -51150.843750  -48460.707031  10300.756836  -38159.949219  312.259369  1521.555542   46.701588  887.988770  -33603.804688  -423.492035
 1783.000000  5020.397949  -51090.519531  -48385.843750  10100.339844  -38285.503906  306.183899  1557.348267   46.673618  888.520935  -33732.089844  4145.016602
 1784.000000  5194.930664  -51454.582031  -48591.199219  10389.186523  -38202.011719  314.940033  1637.783203   46.668335  888.621521  -33649.113281  -284.904999
 1785.000000  5349.325195  -51449.691406  -48401.500000  10090.752930  -38310.746094  305.893250  1832.104126   46.769985  886.690186  -33747.929688  -441.348297
 1786.000000  5149.959473  -51219.914062  -48386.589844  10378.283203  -38008.304688  314.609528  1666.546509   46.698601  888.045593  -33452.453125  2975.606445
 1787.000000  5248.260742  -51135.718750  -48215.261719  10036.268555  -38178.992188  304.241608  1824.474243   46.782417  886.454529  -33614.964844  340.916046
 1788.000000  5045.223633  -50988.867188  -48251.253906  10134.908203  -38116.343750  307.231812  1611.979370   46.695957  888.095886  -33560.750000  1262.879272
 1789.000000  5317.753906  -51289.761719  -48279.691406  10178.001953  -38101.687500  308.538147  1804.514648   46.865582  884.881531  -33529.546875  167.877823
 1790.000000  5271.848633  -51197.054688  -48224.367188  10158.267578  -38066.101562  307.939911  1709.699707   46.932289  883.623779  -33487.453125  970.539368
 1791.000000  5143.091797  -50814.429688  -48007.632812  10079.178711  -37928.453125  305.542389  1815.866211   46.571869  890.462158  -33384.964844  -642.007080
 1792.000000  5023.682129  -51013.507812  -48297.328125  10410.913086  -37886.414062  315.598663  1388.588257   47.036228  881.671204  -33297.625000  -222.114380
 1793.000000  5380.228516  -51460.203125  -48387.562500  10243.885742  -38143.675781  310.535370  1635.247070   47.288555  876.966675  -33530.269531  -1485.651123
 1794.000000  5316.903320  -51195.285156  -48187.984375  10083.781250  -38104.203125  305.681915  1688.720093   47.334782  876.110229  -33486.289062  -522.427124
 1795.000000  5201.784180  -51474.406250  -48590.316406  10223.076172  -38367.242188  309.904541  1625.497437   46.870419  884.790222  -33794.628906  1149.107788
 1796.000000  5181.724609  -51354.937500  -48479.492188  10150.519531  -38328.972656  307.705048  1566.671997   46.808743  885.955994  -33762.375000  -168.160553
 1797.000000  5048.521484  -50944.140625  -48191.503906  10181.628906  -38009.875000  308.648102  1504.376953   47.320538  876.373962  -33393.347656  -429.641998
 1798.000000  5084.493164  -50983.402344  -48220.546875  10091.621094  -38128.925781  305.919586  1639.541626   46.838486  885.393433  -33559.429688  1374.808472
 1799.000000  5289.460938  -51345.960938  -48362.464844  10286.605469  -38075.859375  311.830383  1814.083984   46.619205  889.557983  -33527.753906  399.004181
 1800.000000  5236.261719  -51147.859375  -48257.589844  10214.533203  -38043.054688  309.645569  1695.921387   46.933392  883.603027  -33464.296875  -397.999420
 1801.000000  5235.491211  -51219.667969  -48307.757812  10298.781250  -38008.976562  312.199493  1549.586548   47.295307  876.841492  -33394.910156  1846.816528
 1802.000000  5159.936523  -51266.093750  -48430.578125  10192.088867  -38238.488281  308.965179  1472.838257   47.158466  879.385803  -33637.773438  -40.774090
 1803.000000  5034.331055  -51047.785156  -48339.101562  10339.757812  -37999.343750  313.441650  1443.198120   46.977612  882.771301  -33416.273438  -475.326996
 1804.000000  5104.046387  -51188.765625  -48410.261719  10274.519531  -38135.742188  311.464020  1532.470215   46.958004  883.139893  -33554.582031  -61.389458
 1805.000000  5142.278320  -51167.789062  -48328.585938  10316.310547  -38012.273438  312.730865  1516.101929   47.062141  881.185730  -33420.957031  1259.631958
 1806.000000  5534.473633  -51913.917969  -48682.453125  10248.932617  -38433.519531  310.688354  1868.709351   46.888374  884.451355  -33859.156250  2149.708984
 1807.000000  5258.231445  -51437.742188  -48502.992188  10292.833984  -38210.156250  312.019196  1681.141724   46.921204  883.832520  -33632.585938  3775.318115
 1808.000000  5562.044434  -51611.156250  -48341.625000  10216.789062  -38124.835938  309.713959  1914.638794   47.271496  877.283142  -33513.093750  -161.780609
 1809.000000  4956.872070  -50810.019531  -48159.433594  10096.589844  -38062.843750  306.070221  1523.190552   46.898495  884.260498  -33487.492188  -834.439026
 1810.000000  5208.641113  -51232.058594  -48321.269531  10034.772461  -38286.496094  304.196259  1754.185913   46.884525  884.523987  -33712.507812  -393.682281
 1811.000000  5397.226074  -51634.613281  -48571.484375  10310.179688  -38261.304688  312.545013  1771.840942   47.003071  882.293152  -33675.750000  -3551.123291
 1812.000000  5179.309570  -51203.097656  -48318.964844  10065.812500  -38253.152344  305.137207  1597.304688   47.336197  876.084045  -33635.097656  -375.928528
 1813.000000  5111.255859  -50973.582031  -48157.308594  10039.273438  -38118.035156  304.332703  1611.390991   47.061146  881.204346  -33526.812500  -2848.053223
 1814.000000  5221.334961  -51318.050781  -48435.250000  10154.805664  -38280.445312  307.834961  1610.258789   47.174690  879.083374  -33678.148438  1827.784424
 1815.000000  5021.012207  -51125.234375  -48427.375000  10262.361328  -38165.015625  311.095428  1377.180664   47.050991  881.394531  -33574.785156  1132.091919
 1816.000000  5349.939941  -51447.875000  -48382.566406  10206.811523  -38175.753906  309.411499  1698.770508   47.381668  875.243286  -33553.261719   71.242332
 1817.000000  5133.139648  -51142.687500  -48305.539062  10200.082031  -38105.457031  309.207489  1555.823853   47.430031  874.350830  -33478.250000  2053.727051
 1818.000000  5216.027832  -51069.832031  -48173.296875  10131.208984  -38042.085938  307.119659  1708.129517   46.989964  882.539246  -33457.808594  -2632.898682
 1819.000000  5187.990234  -51035.679688  -48161.878906  10269.865234  -37892.015625  311.322906  1629.767212   47.333801  876.128357  -33274.195312  -3436.427490
 1820.000000  5148.031738  -51268.515625  -48442.121094  10164.307617  -38277.812500  308.123016  1475.964966   46.830326  885.547668  -33709.109375  1484.354126
 1821.000000  5255.865234  -51510.894531  -48552.890625  10426.037109  -38126.851562  316.057129  1531.145508   47.267754  877.352600  -33515.476562  -336.308136
 1822.000000  5316.723633  -51631.308594  -48633.457031  10431.071289  -38202.386719  316.209747  1482.848999   47.342373  875.969727  -33583.730469  1331.259644
 1823.000000  5350.155762  -51411.390625  -48361.500000  10117.048828  -38244.453125  306.690399  1686.646362   47.167885  879.210205  -33642.820312  2046.341797
 1824.000000  4943.088379  -51142.976562  -48491.550781  10320.923828  -38170.625000  312.870728  1326.669800   47.116390  880.171143  -33574.015625  838.494629
 1825.000000  5118.327148  -51432.453125  -48615.570312  10512.265625  -38103.304688  318.671082  1444.194458   47.220474  878.231079  -33496.539062  160.192245
 1826.000000  5194.109863  -51064.468750  -48182.687500  10059.291016  -38123.398438  304.939514  1641.311523   47.292931  876.885559  -33509.566406  -54.279934
 1827.000000  5054.737305  -50890.562500  -48133.078125  9993.273438  -38139.804688  302.938263  1540.610840   47.285175  877.029358  -33526.726562  -4617.856445
 1828.000000  4827.722656  -50651.960938  -48107.894531  10052.520508  -38055.375000  304.734283  1291.508789   47.192616  878.749512  -33451.328125  1663.545288
 1829.000000  5107.252930  -51124.781250  -48345.406250  10350.943359  -37994.460938  313.780731  1561.560913   47.105072  880.382629  -33398.953125  1445.438110
 1830.000000  4938.767090  -51075.714844  -48458.148438  10378.102539  -38080.046875  314.604034  1250.712280   47.161053  879.337585  -33479.078125  -960.314331
 1831.000000  5536.026855  -51429.304688  -48204.058594  10116.437500  -38087.621094  306.671875  1970.056274   47.236229  877.938110  -33479.320312  2577.199951
 1832.000000  5139.435547  -51183.878906  -48369.753906  10173.533203  -38196.218750  308.402679  1543.641235   47.225746  878.132996  -33588.941406  -871.367493
 1833.000000  5387.313477  -51333.136719  -48249.324219  10272.410156  -37976.914062  311.400055  1761.783691   47.328350  876.229309  -33359.625000  1784.221802
 1834.000000  4925.583008  -50979.902344  -48355.207031  10223.597656  -38131.609375  309.920349  1180.704712   47.207348  878.475220  -33526.125000  2410.133789
 1835.000000  5420.934082  -51308.625000  -48203.433594  10201.505859  -38001.929688  309.250641  1858.496094   47.322559  876.336487  -33385.207031  -1703.510010
 1836.000000  5416.806152  -51461.808594  -48349.648438  10298.654297  -38050.992188  312.195618  1736.594360   47.363831  875.572876  -33430.242188  -939.680603
 1837.000000  5309.128906  -51461.679688  -48455.886719  10427.473633  -38028.414062  316.100708  1595.650024   47.273270  877.250244  -33416.500000  -159.541290
 1838.000000  5080.497559  -51126.222656  -48378.976562  10243.027344  -38135.949219  310.509338  1501.220337   46.916737  883.916687  -33558.816406  2118.427979
 1839.000000  5362.936035  -51645.046875  -48572.867188  10249.812500  -38323.054688  310.715027  1791.732910   47.038765  881.623657  -33734.015625  -1262.483154
 1840.000000  5195.864746  -51206.742188  -48320.941406  10074.884766  -38246.054688  305.412231  1506.843628   47.454556  873.898987  -33616.453125  -114.796837
 1841.000000  5638.598633  -51855.296875  -48535.808594  10262.451172  -38273.359375  311.098175  1959.514526   47.232689  878.003906  -33665.402344  2097.450684
 1842.000000  5473.008789  -51336.054688  -48177.394531  10056.530273  -38120.863281  304.855835  1844.083008   47.280201  877.121643  -33508.273438  -2051.476074
 1843.000000  5511.552246  -51683.390625  -48476.023438  10260.639648  -38215.382812  311.043243  1868.755371   47.194008  878.723572  -33611.199219  -1180.981934
 1844.000000  5349.580078  -51464.519531  -48391.511719  10185.260742  -38206.250000  308.758209  1650.238647   47.512882  872.826172  -33570.957031  -376.067596
 1845.000000  5134.702637  -51108.273438  -48283.234375  10284.849609  -37998.382812  311.777161  1472.651855   47.395916  874.980164  -33374.503906  834.182617
 1846.000000  5363.755371  -51346.343750  -48295.753906  10231.471680  -38064.281250  310.159027  1815.092163   47.137283  879.781006  -33465.632812  -641.890808
 1847.000000  5163.812500  -51677.917969  -48845.351562  10445.995117  -38399.355469  316.662140  1509.833984   46.680061  888.398315  -33845.312500  -1958.797363
 1848.000000  5207.304199  -51203.007812  -48291.281250  10265.005859  -38026.273438  311.175568  1881.408203   46.525589  891.347900  -33487.300781  1884.673340
 1849.000000  5333.185059  -51586.914062  -48555.343750  10533.827148  -38021.515625  319.324707  1757.821289   46.959736  883.107300  -33440.187500  923.107605
 1850.000000  5172.260742  -51056.292969  -48192.539062  10182.465820  -38010.074219  308.673462  1764.851196   46.941612  883.448303  -33430.515625  1063.082520
 1851.000000  5237.032227  -51292.187500  -48361.210938  10316.642578  -38044.570312  312.740936  1784.067383   46.992153  882.498108  -33460.082031  3233.701660
 1852.000000  5534.418457  -51649.359375  -48416.835938  10189.089844  -38227.746094  308.874268  1788.128540   47.211803  878.392334  -33621.828125  948.315491
 1853.000000  5292.916504  -51290.507812  -48322.312500  10294.908203  -38027.406250  312.082062  1759.147827   46.869358  884.810242  -33454.894531  1642.504395
 1854.000000  5090.265137  -51092.707031  -48323.179688  10188.115234  -38135.062500  308.844727  1552.459106   46.738705  887.283630  -33575.296875  2554.971436
 1855.000000  5039.589355  -51231.664062  -48484.085938  10302.028320  -38182.058594  312.297913  1485.592896   46.609070  889.751404  -33634.941406  1560.737671
 1856.000000  5202.095703  -51071.441406  -48174.929688  10107.018555  -38067.910156  306.386353  1537.536743   47.357719  875.685913  -33447.757812  1144.942139
 1857.000000  5045.588867  -50881.953125  -48127.296875  10189.905273  -37937.390625  308.898987  1631.109375   46.818096  885.778992  -33369.882812  -1484.830322
 1858.000000  5046.398438  -50873.535156  -48159.277344  10385.218750  -37774.058594  314.819763  1577.303101   47.085373  880.750916  -33180.472656  699.904663
 1859.000000  5256.024414  -51123.679688  -48178.332031  10229.691406  -37948.640625  310.105072  1762.960571   46.910736  884.029785  -33372.093750  -106.568146
 1860.000000  5176.593262  -51038.562500  -48191.289062  10117.947266  -38073.343750  306.717651  1854.817505   46.642040  889.122498  -33523.011719  -479.997955
 1861.000000  5415.130859  -51497.554688  -48396.949219  10185.578125  -38211.371094  308.767822  1883.991211   46.886494  884.486816  -33637.187500  2863.970459
 1862.000000  5096.544922  -51051.585938  -48284.046875  10156.451172  -38127.593750  307.884857  1547.159790   46.872761  884.745972  -33554.750000  -1606.642578
 1863.000000  5028.970215  -50964.121094  -48238.625000  10279.089844  -37959.535156  311.602539  1602.579224   46.863239  884.925720  -33387.621094  1816.125244
 1864.000000  5271.480469  -51132.277344  -48150.132812  10308.923828  -37841.210938  312.506958  1692.732910   47.500336  873.056702  -33207.144531  -1513.181763
 1865.000000  5433.911133  -51456.253906  -48323.898438  10119.013672  -38204.882812  306.749969  1801.208862   47.370640  875.447021  -33583.468750  1860.779053
 1866.000000  5206.098145  -50913.312500  -47995.132812  10018.994141  -37976.140625  303.717957  1840.484985   46.873837  884.725647  -33403.195312  315.241699
 1867.000000  5411.643555  -51286.632812  -48147.203125  10125.632812  -38021.570312  306.950623  1826.047241   47.274300  877.231140  -33409.554688  279.203033
 1868.000000  5382.263184  -51593.117188  -48514.503906  10220.568359  -38293.937500  309.828522  1633.703979   47.392220  875.048401  -33670.417969  -360.034058
 1869.000000  4952.697266  -51030.550781  -48400.242188  10095.582031  -38304.660156  306.039642  1377.946289   46.874611  884.711060  -33731.636719  1789.525757
 1870.000000  5326.296387  -51106.027344  -48118.437500  10217.722656  -37900.714844  309.742249  1792.735474   47.250813  877.667175  -33290.992188  1099.320190
 1871.000000  5119.431152  -51618.277344  -48814.121094  10345.006836  -38469.113281  313.600769  1352.406006   47.025246  881.877075  -33881.394531  2182.198242
 1872.000000  5338.562500  -51380.531250  -48330.066406  10151.382812  -38178.683594  307.731201  1760.058228   47.157841  879.397461  -33578.031250  -743.234680
 1873.000000  5389.007812  -51580.117188  -48494.265625  10344.031250  -38150.234375  313.571198  1757.375122   47.259945  877.497559  -33539.617188  595.003418
 1874.000000  4909.428711  -50760.957031  -48153.199219  10196.779297  -37956.421875  309.107361  1544.734497   46.727306  887.500061  -33397.769531  -1794.520630
 1875.000000  5320.806641  -51400.902344  -48369.562500  10231.700195  -38137.863281  310.165985  1791.960815   47.046120  881.485779  -33548.109375  1031.403687
 1876.000000  5128.465820  -51064.703125  -48250.464844  10234.624023  -38015.839844  310.254608  1609.939575   46.986153  882.610840  -33431.933594  697.844604
 1877.000000  5239.697754  -51455.394531  -48521.796875  10276.442383  -38245.355469  311.522308  1654.456177   46.956600  883.166321  -33664.335938  -1531.629150
 1878.000000  5225.025391  -51370.835938  -48463.062500  10277.178711  -38185.882812  311.544617  1687.059937   46.859417  884.997925  -33614.343750  -791.201965
 1879.000000  5124.437012  -51114.390625  -48314.460938  10224.800781  -38089.660156  309.956818  1573.823120   46.873543  884.731201  -33516.742188  1872.418701
 1880.000000  4843.047852  -50829.738281  -48302.835938  10280.120117  -38022.714844  311.633789  1162.790649   47.301266  876.731018  -33408.070312  1850.740234
 1881.000000  5504.052734  -51429.750000  -48240.187500  10168.763672  -38071.421875  308.258087  1970.601196   47.102650  880.427917  -33476.152344  2305.260498
 1882.000000  5156.937012  -51000.183594  -48164.546875  10067.625000  -38096.921875  305.192169  1721.903320   47.038952  881.620117  -33507.867188  -208.634277
 1883.000000  4864.163086  -50762.390625  -48188.828125  10300.443359  -37888.382812  312.249878  1378.506348   46.938831  883.500610  -33309.093750  -136.894455
 1884.000000  5138.313477  -51394.664062  -48564.976562  10285.928711  -38279.046875  311.809875  1631.089355   46.554066  890.802673  -33737.296875  855.727234
 1885.000000  5089.191406  -51131.773438  -48340.828125  10311.692383  -38029.136719  312.590881  1427.320801   47.138760  879.753479  -33430.343750  1213.400024
 1886.000000  5265.073730  -51487.398438  -48541.875000  10270.346680  -38271.527344  311.337494  1583.394897   47.153648  879.475647  -33671.281250  393.806091
 1887.000000  5286.473145  -51305.539062  -48335.773438  10077.498047  -38258.273438  305.491455  1708.124023   47.223343  878.177673  -33651.230469  -1444.802124
 1888.000000  5682.459961  -51663.167969  -48297.921875  10064.439453  -38233.484375  305.095581  2130.353271   47.253414  877.618835  -33623.507812  2902.617432
 1889.000000  5304.477051  -51443.500000  -48454.304688  10437.427734  -38016.875000  316.402435  1521.533569   47.569736  871.782959  -33376.035156  1739.666016
 1890.000000  5099.151855  -51057.355469  -48259.875000  10194.784180  -38065.089844  309.046875  1385.201782   47.685623  869.664368  -33412.945312  -812.623962
 1891.000000  5554.339355  -51621.804688  -48364.273438  10325.597656  -38038.675781  313.012390  1795.234863   47.547935  872.182678  -33399.964844  -233.071121
 1892.000000  5543.308594  -51587.996094  -48368.105469  10129.529297  -38238.578125  307.068726  1916.455933   47.261147  877.475281  -33627.843750  -166.799255
 1893.000000  5207.339844  -51075.445312  -48184.976562  10048.944336  -38136.031250  304.625854  1621.634277   47.130798  879.902039  -33538.015625  -855.172180
 1894.000000  5306.163574  -51263.609375  -48257.656250  10062.552734  -38195.101562  305.038391  1863.452637   46.923111  883.796631  -33617.347656  -2646.234131
 1895.000000  5048.711426  -51146.843750  -48415.804688  10193.666016  -38222.140625  309.013000  1516.580566   46.967129  882.968323  -33640.093750  -712.702454
 1896.000000  5170.813965  -51474.617188  -48640.839844  10258.506836  -38382.332031  310.978607  1638.128906   46.730183  887.445435  -33823.398438  -679.291870
 1897.000000  4977.831055  -51303.105469  -48637.355469  10235.685547  -38401.671875  310.286774  1421.102173   46.450344  892.791809  -33870.039062  -1102.139771
 1898.000000  5007.954590  -51177.316406  -48492.082031  10385.960938  -38106.121094  314.842255  1548.607422   46.602020  889.886047  -33559.691406  -744.172302
 1899.000000  5075.114258  -50747.457031  -47999.917969  10100.991211  -37898.925781  306.203644  1696.652344   46.850636  885.163818  -33328.242188  -1096.131348
 1900.000000  5308.073242  -51183.554688  -48189.675781  10233.215820  -37956.460938  310.211914  1914.351685   47.082165  880.810974  -33363.187500   23.118401
 1901.000000  5625.579102  -51705.078125  -48395.378906  10194.718750  -38200.660156  309.044891  1993.360718   47.123760  880.033508  -33603.332031  -1839.993652
 1902.000000  5279.332520  -51236.945312  -48264.972656  10115.067383  -38149.906250  306.630341  1778.137329   47.077969  880.889465  -33557.042969  216.201401
 1903.000000  5470.359375  -51398.558594  -48253.843750  10153.108398  -38100.734375  307.783508  1989.240601   47.082024  880.813599  -33507.476562  -1404.517700
 1904.000000  5095.055664  -50924.062500  -48151.343750  10172.025391  -37979.320312  308.356964  1651.927124   47.131062  879.897156  -33381.277344  -287.912842
 1905.000000  5024.117676  -51009.265625  -48310.070312  10263.826172  -38046.242188  311.139832  1295.119507   47.458809  873.820618  -33416.226562   95.300140
 1906.000000  5282.270996  -51049.824219  -48090.371094  10142.617188  -37947.753906  307.465485  1768.092407   47.281845  877.091125  -33335.003906  -2364.539551
 1907.000000  5054.871094  -51221.542969  -48485.816406  10408.654297  -38077.164062  315.530182  1284.072388   47.581322  871.570740  -33435.195312  1454.719116
 1908.000000  5097.097656  -51224.855469  -48453.269531  10319.841797  -38133.429688  312.837921  1445.569824   46.965862  882.992126  -33551.503906  -2180.562744
 1909.000000  4905.328613  -50662.539062  -48053.515625  10018.218750  -38035.296875  303.694458  1566.938354   46.697174  888.072754  -33479.585938   95.237717
 1910.000000  5107.818359  -51386.015625  -48595.335938  10168.215820  -38427.121094  308.241486  1584.779907   46.812263  885.889343  -33860.179688  -786.909241
 1911.000000  4761.817383  -50501.429688  -48039.976562  9991.918945  -38048.058594  302.897186  1362.430786   47.183338  878.922241  -33444.917969  -1448.187866
 1912.000000  5003.790039  -50990.695312  -48282.343750  10359.906250  -37922.437500  314.052429  1438.100952   46.905834  884.122131  -33346.367188  -1766.202271
 1913.000000  4922.386719  -50584.375000  -47976.437500  10188.365234  -37788.070312  308.852295  1316.555664   47.275593  877.207092  -33175.929688   40.757942
 1914.000000  5005.926758  -50691.539062  -48012.523438  10271.117188  -37741.406250  311.360870  1651.471680   46.874100  884.720703  -33168.433594  2221.234131
 1915.000000  5099.788574  -51060.562500  -48261.261719  10110.989258  -38150.273438  306.506714  1646.692993   46.893147  884.361328  -33575.441406  -1095.682739
 1916.000000  5060.378906  -50744.144531  -47980.960938  10245.350586  -37735.609375  310.579773  1798.699219   46.620132  889.540283  -33187.414062  2305.584961
 1917.000000  5052.217285  -50984.148438  -48242.570312  10380.341797  -37862.226562  314.671936  1567.589722   47.046829  881.472534  -33272.402344  2694.771973
 1918.000000  4916.883789  -50792.062500  -48168.421875  10140.135742  -38028.285156  307.390259  1554.741089   46.655891  888.858521  -33476.601562  -3440.288818
 1919.000000  5270.772949  -51391.300781  -48405.960938  10269.265625  -38136.695312  311.304749  1883.116333   46.493935  891.954773  -33600.812500  -484.413452
 1920.000000  5062.668457  -50890.250000  -48122.203125  10062.603516  -38059.601562  305.039948  1676.416016   46.867397  884.847229  -33487.281250  2893.269531
 1921.000000  5262.925781  -51361.203125  -48409.031250  10325.902344  -38083.128906  313.021637  1699.133911   47.020035  881.974792  -33495.917969  2585.283203
 1922.000000  5248.161133  -51284.707031  -48339.960938  10187.846680  -38152.113281  308.836578  1827.274048   46.699059  888.036865  -33596.218750  -1749.579346
 1923.000000  5160.723145  -51149.453125  -48298.835938  10004.095703  -38294.742188  303.266327  1584.395020   47.006977  882.219788  -33708.804688  -38.258888
 1924.000000  5205.894043  -51328.148438  -48436.101562  10261.160156  -38174.941406  311.059021  1662.285156   46.732929  887.393250  -33615.742188  -872.647217
 1925.000000  4951.976562  -50939.671875  -48299.218750  10294.703125  -38004.515625  312.075867  1382.688843   47.145546  879.626831  -33405.062500  -709.362854
 1926.000000  4859.493652  -50666.441406  -48111.738281  10269.878906  -37841.859375  311.323334  1370.675781   47.013184  882.103333  -33255.316406  1774.664795
 1927.000000  5077.539062  -50945.664062  -48187.859375  10158.707031  -38029.152344  307.953247  1682.300781   46.600697  889.911316  -33482.851562  1387.794800
 1928.000000  5256.650391  -51159.785156  -48221.640625  10111.473633  -38110.167969  306.521393  1685.943970   47.003597  882.283264  -33524.562500  189.532959
 1929.000000  5101.408203  -51027.476562  -48253.339844  10199.579102  -38053.761719  309.192230  1602.757812   46.926765  883.727783  -33475.652344  1396.388306
 1930.000000  5284.306641  -51318.132812  -48320.343750  10127.699219  -38192.644531  307.013275  1731.432495   46.872108  884.758301  -33619.867188  246.028152
 1931.000000  4864.762207  -51016.101562  -48440.890625  10438.914062  -38001.976562  316.447510  1261.263794   47.143024  879.673889  -33402.765625  -2422.163086
 1932.000000  4799.830078  -50766.640625  -48289.523438  10342.022461  -37947.500000  313.510315  1423.767090   46.561119  890.667725  -33405.062500  1520.558472
 1933.000000  4968.600098  -51071.625000  -48407.281250  10208.736328  -38198.546875  309.469849  1381.020630   47.051918  881.377197  -33608.226562  -1659.589600
 1934.000000  4961.304688  -51225.320312  -48541.070312  10334.873047  -38206.195312  313.293579  1378.161133   46.532734  891.211060  -33666.523438  -823.891113
 1935.000000  5190.185547  -51275.070312  -48388.289062  10321.524414  -38066.765625  312.888916  1633.489624   46.932602  883.617859  -33488.085938   40.714615
 1936.000000  5063.491699  -51092.136719  -48306.101562  10218.433594  -38087.667969  309.763794  1514.829590   46.972481  882.867737  -33505.097656  -1959.950439
 1937.000000  4984.082031  -51065.085938  -48395.218750  10152.865234  -38242.351562  307.776154  1474.091675   47.083977  880.777039  -33648.902344  1033.995239
 1938.000000  5231.721680  -51184.226562  -48265.039062  10276.279297  -37988.757812  311.517365  1593.789062   47.112343  880.246765  -33392.542969  212.503876
 1939.000000  4832.326172  -50656.027344  -48107.320312  10265.097656  -37842.222656  311.178375  1451.193726   46.706467  887.896057  -33285.605469   12.505190
 1940.000000  5235.015625  -51221.500000  -48296.539062  10148.581055  -38147.957031  307.646271  1687.609741   47.007122  882.217102  -33562.007812  -230.524078
 1941.000000  4994.931152  -50964.519531  -48287.265625  10458.773438  -37828.492188  317.049530  1412.715454   47.203945  878.538574  -33223.339844  346.913727
 1942.000000  5065.923828  -51040.574219  -48303.789062  10470.242188  -37833.546875  317.397186  1278.645020   47.607327  871.094604  -33189.042969  1325.920532
 1943.000000  5157.319336  -51558.335938  -48732.929688  10431.409180  -38301.519531  316.220001  1371.478882   46.844013  885.288940  -33731.480469  -1865.295898
 1944.000000  5329.652832  -51636.437500  -48611.644531  10247.494141  -38364.148438  310.644745  1719.919922   46.770756  886.675598  -33801.257812  -1790.781006
 1945.000000  5286.825684  -51384.976562  -48392.851562  10274.697266  -38118.156250  311.469391  1639.599487   47.134514  879.832703  -33519.777344  -1349.015869
 1946.000000  5257.627441  -51608.648438  -48664.136719  10309.000000  -38355.136719  312.509216  1437.344360   47.202461  878.566162  -33750.128906  1865.905151
 1947.000000  5308.233398  -51061.777344  -48042.917969  10093.467773  -37949.449219  305.975555  1860.948853   47.163086  879.299683  -33348.281250  -2490.991455
 1948.000000  5152.201172  -51004.929688  -48187.613281  10197.599609  -37990.015625  309.132233  1731.852051   46.765503  886.775146  -33427.636719  -2218.770508
 1949.000000  5152.114258  -51328.339844  -48501.628906  10256.042969  -38245.585938  310.903900  1484.800415   46.997246  882.402466  -33660.597656  941.951294
 1950.000000  5275.276367  -51480.402344  -48525.609375  10274.068359  -38251.539062  311.450317  1765.487793   46.756664  886.942810  -33690.023438  -786.426086
 1951.000000  5180.661133  -51207.226562  -48368.804688  10356.378906  -38012.425781  313.945496  1438.539429   47.548256  872.176819  -33373.683594  -833.627930
 1952.000000  5137.360840  -51002.601562  -48169.679688  10205.176758  -37964.503906  309.361938  1700.074219   46.992638  882.489014  -33379.968750  833.507202
 1953.000000  5332.410156  -51305.039062  -48272.886719  10159.174805  -38113.710938  307.967438  1757.855591   47.041634  881.569885  -33524.394531  -395.489349
 1954.000000  5103.027344  -51220.609375  -48417.031250  10353.279297  -38063.750000  313.851532  1507.261108   46.958061  883.138794  -33482.585938  2656.318115
 1955.000000  5323.448242  -51351.515625  -48318.382812  10204.692383  -38113.691406  309.347260  1704.237915   47.216373  878.307312  -33507.328125  1514.623657
 1956.000000  5077.322754  -51100.390625  -48334.160156  10101.602539  -38232.558594  306.222168  1471.225586   47.124050  880.028076  -33635.203125  -1866.431763
 1957.000000  5277.409668  -51543.218750  -48588.753906  10244.490234  -38344.265625  310.553680  1552.495972   47.234604  877.968323  -33736.125000  876.671692
 1958.000000  5181.755859  -51384.117188  -48507.445312  10349.069336  -38158.375000  313.723938  1595.038086   47.184387  878.902710  -33555.132812  1328.925415
 1959.000000  4933.663574  -50649.785156  -48059.492188  10273.796875  -37785.695312  311.442139  1416.205688   47.190735  878.784485  -33181.832031  1494.387695
 1960.000000  5132.447266  -51061.406250  -48246.765625  10130.440430  -38116.324219  307.096375  1586.336426   47.279285  877.138611  -33503.820312  770.027771
 1961.000000  5371.977539  -51178.898438  -48104.132812  10052.488281  -38051.644531  304.733307  1775.029297   47.385754  875.167847  -33428.753906  -3203.930176
 1962.000000  5039.389648  -50717.644531  -47996.175781  10029.664062  -37966.511719  304.041412  1657.088379   47.021275  881.951538  -33379.179688  -1459.391602
 1963.000000  5246.926758  -50948.621094  -48052.531250  10022.906250  -38029.625000  303.836548  1827.433105   47.087147  880.717773  -33435.867188  550.066162
 1964.000000  5481.125000  -51332.066406  -48151.597656  10184.790039  -37966.808594  308.743927  1813.780396   47.317501  876.430176  -33350.578125  -698.440918
 1965.000000  4930.460449  -51059.597656  -48428.636719  10438.405273  -37990.230469  316.432068  1163.193481   47.375835  875.351013  -33368.308594  -850.350525
 1966.000000  5132.524414  -51202.660156  -48390.023438  10255.393555  -38134.628906  310.884216  1553.279663   46.826515  885.619751  -33566.296875  1908.404175
 1967.000000  5372.529785  -51361.089844  -48291.292969  10030.625000  -38260.667969  304.070496  2053.409912   46.500347  891.831787  -33724.156250  -863.068359
 1968.000000  5491.872070  -51679.316406  -48477.597656  10351.386719  -38126.210938  313.794159  1933.291992   47.022957  881.919983  -33538.714844  -1111.168091
 1969.000000  5311.551270  -51490.757812  -48489.382812  10162.312500  -38327.070312  308.062531  1663.264038   47.223782  878.169556  -33719.984375  1380.236328
 1970.000000  5293.630371  -51446.171875  -48474.238281  10353.826172  -38120.414062  313.868134  1673.858398   47.218540  878.267029  -33513.839844  -34.602512
 1971.000000  5265.933105  -51285.617188  -48337.390625  10216.375000  -38121.015625  309.701385  1580.692383   47.396179  874.975281  -33497.109375  -440.249603
 1972.000000  5223.016113  -51098.902344  -48191.847656  10089.074219  -38102.773438  305.842377  1698.183105   47.244781  877.779175  -33493.636719  1777.409546
 1973.000000  5186.739746  -50862.835938  -47972.867188  10086.142578  -37886.726562  305.753510  1672.744507   47.166344  879.238953  -33285.242188  1052.813721
 1974.000000  5155.808594  -51313.359375  -48492.746094  10320.992188  -38171.753906  312.872772  1604.239258   46.758892  886.900513  -33610.019531  849.649292
 1975.000000  5037.631836  -51078.804688  -48346.726562  10095.716797  -38251.007812  306.043732  1567.407227   46.868542  884.825623  -33678.578125  1058.393433
 1976.000000  5252.958984  -51218.718750  -48249.742188  10074.345703  -38175.398438  305.395905  1800.586914   46.738247  887.292297  -33615.679688  -1196.952393
 1977.000000  5159.171387  -51136.535156  -48284.218750  10203.593750  -38080.625000  309.313934  1655.157104   46.947506  883.337402  -33500.492188  243.246979
 1978.000000  5268.342285  -50997.843750  -48035.953125  10111.686523  -37924.265625  306.527863  1820.160156   47.008629  882.188843  -33338.167969  -1574.800049
 1979.000000  5257.319336  -51445.308594  -48471.109375  10240.902344  -38230.207031  310.444916  1652.182129   46.749897  887.071167  -33669.351562  -2234.480957
 1980.000000  5097.581543  -51054.214844  -48275.949219  10118.146484  -38157.804688  306.723663  1381.860840   46.956879  883.161072  -33576.757812  -347.377563
 1981.000000  5002.972168  -50903.820312  -48223.187500  10238.304688  -37984.882812  310.366180  1632.914429   46.638996  889.180542  -33434.847656  464.586578
 1982.000000  5355.948730  -51354.621094  -48311.742188  10241.068359  -38070.671875  310.449951  1728.751099   47.086697  880.726196  -33476.957031  594.700806
 1983.000000  5312.011719  -51339.054688  -48340.058594  10245.364258  -38094.695312  310.580200  1776.901367   47.109428  880.301208  -33498.765625  1613.294067
 1984.000000  5240.932617  -51362.484375  -48443.156250  10331.185547  -38111.968750  313.181793  1537.636719   46.946247  883.361084  -33531.957031  -871.484924
 1985.000000  5243.727051  -51141.554688  -48220.058594  10163.685547  -38056.375000  308.104156  1808.703735   46.733574  887.381042  -33497.113281  -392.292847
 1986.000000  5261.101562  -50980.480469  -48047.914062  10000.591797  -38047.320312  303.160095  1809.353149   46.937935  883.517517  -33468.121094  -1142.173096
 1987.000000  5606.560059  -51638.445312  -48357.445312  10137.302734  -38220.140625  307.304382  1976.208984   47.188797  878.820618  -33616.464844  1899.542114
 1988.000000  5055.596191  -50959.296875  -48232.453125  10194.943359  -38037.507812  309.051727  1422.978638   47.089394  880.675720  -33443.531250  2344.289062
 1989.000000  5391.744141  -51271.433594  -48193.199219  10045.188477  -38148.011719  304.512024  1828.390503   47.404949  874.813416  -33523.250000  1302.652344
 1990.000000  5440.432129  -51391.628906  -48243.023438  10055.910156  -38187.113281  304.837036  1729.331909   47.384602  875.189087  -33564.335938  -285.298553
 1991.000000  5381.573730  -51624.730469  -48533.968750  10351.812500  -38182.156250  313.807068  1759.188965   47.062172  881.185120  -33590.835938  2535.493652
 1992.000000  5393.272461  -51470.031250  -48420.433594  10250.075195  -38170.359375  310.722992  1686.787720   47.185116  878.889160  -33567.042969  -1007.365234
 1993.000000  5222.230957  -51379.855469  -48456.371094  10111.333984  -38345.039062  306.517151  1609.052734   46.953453  883.225464  -33764.324219  636.928467
 1994.000000  5004.231445  -51195.699219  -48492.046875  10399.163086  -38092.882812  315.242462  1243.198364   46.942905  883.423950  -33513.195312  -408.607086
 1995.000000  5065.180176  -51210.125000  -48467.289062  10496.619141  -37970.671875  318.196777  1351.032837   47.368736  875.482239  -33349.445312  -667.363708
 1996.000000  4986.336914  -51168.339844  -48478.738281  10365.323242  -38113.414062  314.216644  1233.151978   47.061520  881.197327  -33522.156250  907.616272
 1997.000000  4957.973145  -50963.160156  -48313.742188  10160.666016  -38153.078125  308.012634  1475.272949   46.787628  886.355835  -33588.539062  -840.138794
 1998.000000  5232.680664  -51304.445312  -48384.984375  10387.322266  -37997.664062  314.883545  1638.318359   47.004940  882.258057  -33411.925781  -630.522156
 1999.000000  5247.011719  -51514.472656  -48557.460938  10288.883789  -38268.578125  311.899445  1704.044800   46.341625  894.886353  -33747.554688  -342.197815
 2000.000000  5419.357910  -51824.027344  -48728.019531  10408.496094  -38319.523438  315.525391  1670.919800   46.975361  882.813599  -33736.671875  772.632568
 2001.000000  5276.143555  -51418.519531  -48463.035156  10303.991211  -38159.042969  312.357422  1494.325195   47.554977  872.053528  -33519.644531  1864.530518
 2002.000000  5062.610352  -50998.613281  -48229.273438  10230.598633  -37998.675781  310.132568  1729.317017   46.551392  890.853882  -33457.187500  1683.497681
 2003.000000  5223.233887  -51169.582031  -48262.109375  10162.738281  -38099.371094  308.075439  1601.028931   47.044804  881.510437  -33509.746094  -821.840759
 2004.000000  5260.016602  -51797.363281  -48840.652344  10478.630859  -38362.023438  317.651489  1638.285645   46.625877  889.430725  -33813.265625  -2814.691895
 2005.000000  5186.649414  -51351.500000  -48470.996094  10184.035156  -38286.960938  308.721039  1605.135742   46.848217  885.209473  -33716.511719  -1185.821411
 2006.000000  5367.920898  -51870.742188  -48808.707031  10408.830078  -38399.875000  315.535522  1819.412476   46.633411  889.286987  -33850.382812  -1042.025635
 2007.000000  5550.233398  -51478.972656  -48208.492188  9934.007812  -38274.484375  301.141663  2029.267944   47.068371  881.069092  -33682.558594  765.027649
 2008.000000  4950.406738  -50659.515625  -48019.007812  10103.341797  -37915.664062  306.274872  1384.189331   47.133614  879.849487  -33317.375000  1396.060425
 2009.000000  5370.872559  -51689.609375  -48610.089844  10351.982422  -38258.109375  313.812225  1718.917358   47.086018  880.738892  -33664.460938  -1917.777222
 2010.000000  5622.068359  -51995.410156  -48668.246094  10336.514648  -38331.730469  313.343353  1969.011353   46.978943  882.746277  -33748.531250  1768.214844
 2011.000000  5154.384277  -51037.628906  -48190.187500  10137.848633  -38052.339844  307.320923  1660.510132   47.122093  880.064636  -33455.171875  4134.291016
 2012.000000  5115.610840  -51210.691406  -48391.683594  10308.487305  -38083.195312  312.493713  1452.412720   47.287552  876.985291  -33469.886719  2153.726318
 2013.000000  5228.675781  -51206.484375  -48292.156250  10255.607422  -38036.546875  310.890686  1630.608276   47.299301  876.767456  -33422.093750  1932.172974
 2014.000000  5128.849121  -51353.625000  -48523.390625  10406.732422  -38116.656250  315.471924  1452.792114   46.983452  882.661560  -33533.015625  -1264.667603
 2015.000000  5088.595703  -51192.820312  -48420.472656  10186.750000  -38233.722656  308.803345  1453.837280   47.036873  881.659119  -33644.871094  2380.944824
 2016.000000  5505.077637  -51446.082031  -48255.914062  10150.160156  -38105.753906  307.694153  1950.610474   47.180202  878.980713  -33502.917969  2886.258789
 2017.000000  4917.650879  -51201.632812  -48607.460938  10372.501953  -38234.960938  314.434265  1266.111328   46.749535  887.078064  -33674.140625  -1163.031738
 2018.000000  5007.861328  -51305.773438  -48585.000000  10256.426758  -38328.574219  310.915527  1427.964722   46.834526  885.468262  -33759.460938  -189.983063
 2019.000000  5568.401367  -51734.570312  -48476.554688  10277.426758  -38199.128906  311.552124  1949.977173   47.190628  878.786499  -33595.277344  -1838.694458
 2020.000000  4895.705566  -50756.027344  -48137.902344  10340.068359  -37797.835938  313.451080  1412.637329   47.310226  876.564941  -33182.316406  -1420.735107
 2021.000000  5453.596680  -51556.218750  -48416.968750  10287.121094  -38129.847656  311.846008  1790.963867   47.370373  875.451965  -33508.460938   29.149422
 2022.000000  5342.437988  -51763.804688  -48713.718750  10368.169922  -38345.546875  314.302948  1696.776733   46.998501  882.378906  -33760.437500  3330.277100
 2023.000000  4878.687500  -50977.027344  -48405.656250  10178.830078  -38226.828125  308.563263  1375.965698   46.969341  882.926697  -33644.562500  748.594543
 2024.000000  4960.720215  -51235.136719  -48581.539062  10363.440430  -38218.097656  314.159576  1296.288574   46.874035  884.721924  -33645.132812  -1396.737061
 2025.000000  5119.571289  -51275.730469  -48424.855469  10230.370117  -38194.484375  310.125641  1478.493042   47.121353  880.078430  -33597.390625  2480.303711
 2026.000000  5161.837402  -51142.687500  -48285.699219  10444.945312  -37840.753906  316.630341  1568.117554   46.938732  883.502502  -33261.476562  -1643.776855
 2027.000000  5269.477539  -51275.148438  -48302.113281  10140.244141  -38161.867188  307.393555  1755.697388   47.014339  882.081665  -33575.210938  -436.395599
 2028.000000  4997.189941  -50825.476562  -48130.609375  10172.472656  -37958.136719  308.370544  1574.621094   46.930344  883.660400  -33379.675781  471.127197
 2029.000000  5340.709961  -51372.027344  -48349.503906  10421.098633  -37928.406250  315.907440  1853.024292   46.937454  883.526550  -33349.253906  -2796.302979
 2030.000000  5443.989746  -51579.507812  -48442.015625  10328.702148  -38113.312500  313.106537  1789.027710   47.044830  881.509949  -33523.683594  222.868698
 2031.000000  5169.417480  -51066.476562  -48197.738281  10222.560547  -37975.179688  309.888916  1635.291992   47.001278  882.326782  -33389.800781  -1212.664673
 2032.000000  5488.176758  -51562.085938  -48362.191406  10068.289062  -38293.902344  305.212280  1959.507202   46.941471  883.450928  -33714.355469  -1119.796021
 2033.000000  5024.481445  -51095.156250  -48355.070312  10221.406250  -38133.664062  309.853912  1439.614746   47.004692  882.262695  -33547.949219  478.200775
 2034.000000  5224.042480  -50991.945312  -48054.855469  10055.248047  -37999.609375  304.816956  1696.418091   46.935925  883.555359  -33420.605469  -150.083923
 2035.000000  5294.054688  -51076.691406  -48084.656250  9996.419922  -38088.234375  303.033630  1769.089722   47.305973  876.643799  -33473.128906  -906.048767
 2036.000000  5261.317871  -51058.195312  -48090.007812  10063.164062  -38026.843750  305.056885  1836.269165   47.011604  882.132996  -33440.457031  -283.277832
 2037.000000  5267.306641  -51253.562500  -48270.378906  9979.085938  -38291.292969  302.508179  1781.817993   46.795750  886.201965  -33725.964844  1537.301880
 2038.000000  5204.105957  -51138.136719  -48211.351562  10260.087891  -37951.265625  311.026520  1679.932983   47.104572  880.391968  -33355.808594  -1411.845825
 2039.000000  5213.149414  -50726.851562  -47790.824219  9944.923828  -37845.898438  301.472565  1815.743286   47.277687  877.168274  -33233.550781  -395.144257
 2040.000000  4896.942871  -50930.132812  -48344.492188  10393.061523  -37951.429688  315.057526  1181.981567   47.389034  875.107239  -33328.218750  1285.050537
 2041.000000  5270.263184  -51231.191406  -48289.750000  10246.454102  -38043.296875  310.613220  1716.017944   47.349564  875.836731  -33423.937500  1619.802002
 2042.000000  5119.364258  -51258.558594  -48426.992188  10167.378906  -38259.613281  308.216125  1549.140015   47.184586  878.899048  -33656.351562  -1938.096558
 2043.000000  5181.324707  -51312.109375  -48459.625000  10167.784180  -38291.839844  308.228394  1603.440796   46.996574  882.415100  -33706.917969  -1038.927734
 2044.000000  4991.324219  -51150.460938  -48462.445312  10307.123047  -38155.320312  312.452362  1284.224487   47.189693  878.803894  -33551.558594  760.371033
 2045.000000  4927.088379  -50981.285156  -48395.367188  10382.379883  -38012.988281  314.733704  1354.844482   47.047642  881.457275  -33423.085938  -2068.236084
 2046.000000  5545.023438  -51816.738281  -48565.406250  10278.598633  -38286.808594  311.587646  1916.305542   46.985081  882.630981  -33703.007812  509.499817
 2047.000000  5126.415039  -51193.539062  -48386.929688  10187.474609  -38199.453125  308.825317  1467.084595   47.012756  882.111389  -33612.953125  1482.701782
 2048.000000  5411.451172  -51430.429688  -48322.632812  10172.867188  -38149.765625  308.382507  2056.403564   46.713474  887.762817  -33592.464844  -393.341858
 2049.000000  5539.003906  -51591.855469  -48347.902344  9942.476562  -38405.425781  301.398376  2048.942871   46.869350  884.810364  -33832.914062  -382.288177
 2050.000000  4957.292969  -51072.750000  -48417.683594  10360.980469  -38056.703125  314.084991  1330.905884   47.142410  879.685303  -33457.554688  -113.568703
 2051.000000  5422.905273  -51593.695312  -48474.546875  10210.662109  -38263.882812  309.528229  1760.249634   47.163273  879.296204  -33662.699219  1535.854980
 2052.000000  5182.617676  -51177.460938  -48299.140625  9997.284180  -38301.855469  303.059845  1629.001587   46.953636  883.222046  -33721.125000   29.257460
 2053.000000  5243.415039  -51080.773438  -48155.843750  10058.757812  -38097.085938  304.923370  1687.704590   47.021206  881.952881  -33509.761719  -2591.917236
 2054.000000  5147.421875  -50931.437500  -48106.523438  10051.335938  -38055.187500  304.698364  1681.929810   46.880486  884.600220  -33481.593750  1152.865723
 2055.000000  5124.694824  -51148.507812  -48317.527344  10354.199219  -37963.328125  313.879425  1395.563843   47.436584  874.230042  -33335.480469  2405.352295
 2056.000000  4944.437988  -50943.992188  -48302.269531  10208.610352  -38093.660156  309.466034  1265.524292   47.212990  878.370300  -33487.625000  -1194.812866
 2057.000000  5113.199707  -50985.882812  -48163.242188  10083.378906  -38079.863281  305.669769  1645.353882   46.975758  882.806152  -33496.972656  242.195953
 2058.000000  5184.191406  -51355.992188  -48503.582031  10403.587891  -38099.992188  315.376617  1611.957642   46.870613  884.786499  -33527.359375  704.388489
 2059.000000  5012.851074  -51258.625000  -48556.175781  10257.160156  -38299.015625  310.937775  1421.371216   46.626015  889.428101  -33750.246094  -2357.581299
 2060.000000  5372.590820  -51583.296875  -48521.878906  10260.377930  -38261.500000  311.035309  1809.572388   46.957550  883.148438  -33680.386719  1510.425903
 2061.000000  4987.192383  -51065.246094  -48385.992188  10186.789062  -38199.203125  308.804535  1312.772583   47.349018  875.846802  -33579.898438  1408.211670
 2062.000000  5397.366211  -51267.398438  -48202.265625  9956.957031  -38245.308594  301.837341  1631.120483   47.368382  875.488770  -33624.113281  -1484.672119
 2063.000000  5336.728027  -51304.367188  -48264.609375  10127.701172  -38136.906250  307.013336  1862.733887   46.912941  883.988220  -33560.144531  -1168.777588
 2064.000000  5150.640625  -51226.222656  -48377.425781  10372.311523  -38005.113281  314.428528  1670.426392   46.828533  885.581604  -33436.585938  3163.911377
 2065.000000  5227.615723  -51464.550781  -48549.398438  10115.471680  -38433.925781  306.642609  1700.495972   46.991993  882.501099  -33849.453125  2263.074219
 2066.000000  5336.335938  -51444.007812  -48408.687500  10302.717773  -38105.968750  312.318817  1681.744141   47.386238  875.158875  -33483.031250  -1434.880127
 2067.000000  5349.520996  -51622.753906  -48586.464844  10336.519531  -38249.945312  313.343475  1746.773560   46.845352  885.263611  -33679.777344  -1311.206177
 2068.000000  5385.604492  -51706.792969  -48615.972656  10368.804688  -38247.167969  314.322174  1728.722534   46.907135  884.097595  -33670.972656  878.881470
 2069.000000  5179.440430  -51497.078125  -48615.542969  10438.703125  -38176.839844  316.441101  1566.614136   46.784805  886.409302  -33612.578125  353.495605
 2070.000000  5131.448242  -51104.300781  -48279.660156  10259.272461  -38020.386719  311.001801  1683.031860   46.735027  887.353455  -33460.980469  2542.353027
 2071.000000  5186.804688  -51231.027344  -48357.347656  10188.063477  -38169.285156  308.843170  1595.033569   47.186012  878.872437  -33565.882812  3077.972412
 2072.000000  5341.046875  -51324.683594  -48298.914062  10150.867188  -38148.046875  307.715576  1817.062866   46.970947  882.896545  -33565.625000  2328.453369
 2073.000000  4699.708984  -50768.687500  -48414.699219  10375.193359  -38039.507812  314.515839  1179.506226   46.590519  890.105713  -33494.199219  -1033.679443
 2074.000000  5136.005859  -51173.421875  -48335.792969  10263.826172  -38071.968750  311.139832  1522.283813   47.034592  881.701843  -33483.339844  3080.462891
 2075.000000  5257.762207  -51081.410156  -48147.773438  10085.858398  -38061.914062  305.744904  1835.056152   46.883968  884.534485  -33487.976562  198.431564
 2076.000000  4733.413086  -50605.632812  -48199.312500  10025.228516  -38174.085938  303.906952  1225.689575   46.783924  886.426025  -33609.910156  325.709534
 2077.000000  5542.589355  -51561.593750  -48336.035156  10077.559570  -38258.476562  305.493317  2116.742432   46.770969  886.671509  -33695.566406  -857.876587
 2078.000000  5187.419922  -51166.910156  -48306.171875  10279.005859  -38027.164062  311.600006  1772.138672   47.065205  881.128357  -33435.546875  912.318359
 2079.000000  5114.268066  -50920.128906  -48128.652344  10115.895508  -38012.757812  306.655457  1581.536255   47.045410  881.499084  -33423.070312  -486.981293
 2080.000000  4952.761230  -51198.437500  -48560.035156  10423.710938  -38136.324219  315.986633  1328.077759   46.789265  886.324829  -33571.628906  -404.418396
 2081.000000  4961.514160  -50964.699219  -48315.726562  10320.830078  -37994.898438  312.867859  1567.232422   46.833153  885.494202  -33425.921875  733.294617
 2082.000000  5146.650879  -51410.687500  -48572.265625  10343.923828  -38228.343750  313.567932  1600.476685   46.807198  885.985229  -33661.898438  486.191406
 2083.000000  5146.476074  -51265.554688  -48439.007812  10436.959961  -38002.046875  316.388245  1365.897949   47.525749  872.589844  -33365.500000  -128.698914
 2084.000000  5252.285645  -51463.101562  -48525.835938  10217.540039  -38308.296875  309.736725  1580.312866   46.953915  883.216797  -33727.539062  -758.929504
 2085.000000  5216.921875  -51247.648438  -48324.566406  10075.121094  -38249.445312  305.419403  1699.330078   46.900402  884.224548  -33673.906250  -1263.386597
 2086.000000  5146.394043  -51180.468750  -48353.687500  10310.928711  -38042.757812  312.567719  1626.524414   46.757572  886.925598  -33481.152344  -200.581238
 2087.000000  5333.254883  -51387.234375  -48358.718750  10270.003906  -38088.714844  311.327118  1859.526001   46.877037  884.665283  -33515.457031  737.036377
 2088.000000  5112.163086  -51529.339844  -48733.117188  10322.668945  -38410.449219  312.923615  1408.313354   46.684765  888.308777  -33855.949219  2169.609619
 2089.000000  5112.479004  -50893.351562  -48078.207031  9888.142578  -38190.062500  299.751282  1482.270630   47.096436  880.544067  -33595.398438  -564.206299
 2090.000000  5494.572266  -51543.695312  -48348.914062  10090.811523  -38258.101562  305.895050  1744.345337   47.391533  875.061096  -33634.648438  1448.273926
 2091.000000  5388.557129  -51512.605469  -48437.109375  10144.796875  -38292.312500  307.531555  1731.629395   47.071301  881.014282  -33700.101562  -240.155838
 2092.000000  5031.676758  -51160.960938  -48458.292969  10139.871094  -38318.421875  307.382233  1460.427856   46.773476  886.624023  -33755.265625  -2094.702148
 2093.000000  4973.012207  -50786.957031  -48118.593750  10194.111328  -37924.484375  309.026489  1414.299927   47.147057  879.598633  -33324.882812  2644.191650
 2094.000000  5126.585938  -50886.144531  -48078.515625  10032.827148  -38045.687500  304.137299  1578.725586   47.380913  875.257263  -33423.269531  1205.623047
 2095.000000  5044.868652  -50806.906250  -48061.253906  10165.298828  -37895.953125  308.153076  1573.390747   47.129772  879.921204  -33298.039062  1520.708862
 2096.000000  5039.187500  -51249.375000  -48509.246094  10449.333008  -38059.914062  316.763336  1417.846313   47.081635  880.820862  -33466.695312  -358.438324
 2097.000000  5290.782715  -51260.531250  -48287.660156  10150.822266  -38136.835938  307.714233  1844.646851   47.024925  881.883118  -33549.148438  -1942.281982
 2098.000000  5148.657715  -51276.648438  -48424.988281  10195.177734  -38229.812500  309.058807  1599.802124   46.910877  884.027100  -33653.250000  -1146.359985
 2099.000000  5235.677734  -51071.019531  -48153.765625  10289.455078  -37864.312500  311.916779  1731.126587   46.810246  885.927551  -33297.570312  339.766327
 2100.000000  5400.455078  -51467.117188  -48375.792969  10147.739258  -38228.054688  307.620758  1664.916870   47.387600  875.133728  -33604.984375  -1590.046753
 2101.000000  5198.475586  -51059.078125  -48159.730469  10099.420898  -38060.308594  306.156036  1767.847046   47.107574  880.335876  -33464.558594  -1573.794189
 2102.000000  5309.878418  -51104.976562  -48095.164062  10080.983398  -38014.179688  305.597107  1789.094849   47.027264  881.839233  -33426.265625  -1076.039917
 2103.000000  5205.551758  -51168.359375  -48280.605469  10261.348633  -38019.257812  311.064728  1644.719727   47.279404  877.136414  -33406.742188  -1603.249756
 2104.000000  5157.272461  -50969.296875  -48114.953125  10126.542969  -37988.410156  306.978210  1544.216431   47.294266  876.860779  -33374.445312  3104.477783
 2105.000000  5286.965820  -51232.664062  -48248.789062  10286.408203  -37962.382812  311.824432  1812.977173   47.099064  880.494934  -33367.460938   14.057941
 2106.000000  5331.109375  -51516.960938  -48494.019531  10348.964844  -38145.054688  313.720764  1768.008423   46.919807  883.858826  -33567.625000  509.031281
 2107.000000  5336.016113  -51482.242188  -48441.187500  10160.622070  -38280.566406  308.011292  1790.092163   46.863621  884.918518  -33708.617188  -40.746151
 2108.000000  5261.187988  -51317.968750  -48340.710938  10145.697266  -38195.015625  307.558868  1705.621460   46.927856  883.707214  -33616.796875  264.853149
 2109.000000  5121.962402  -51317.644531  -48507.664062  10348.015625  -38159.648438  313.691986  1306.923950   47.554790  872.056946  -33520.269531  -53.989861
 2110.000000  5401.151855  -51247.863281  -48158.132812  10067.115234  -38091.015625  305.176697  1760.479492   47.370750  875.445007  -33469.589844  1551.769165
 2111.000000  4928.708008  -51180.000000  -48534.140625  10458.864258  -38075.277344  317.052277  1278.963745   46.978230  882.759705  -33492.144531  -416.885864
 2112.000000  5256.169922  -51220.425781  -48289.531250  10121.835938  -38167.695312  306.835510  1765.219604   46.863815  884.914856  -33595.726562  1365.255615
 2113.000000  5131.590332  -51220.398438  -48409.351562  10112.265625  -38297.085938  306.545410  1523.280640   47.057625  881.270264  -33706.210938  -123.387474
 2114.000000  5076.270508  -50886.851562  -48105.335938  10146.343750  -37958.992188  307.578461  1633.745728   46.885769  884.500488  -33384.882812  1551.828979
 2115.000000  5365.083496  -51576.339844  -48541.687500  10249.800781  -38291.886719  310.714661  1702.247437   47.178436  879.013611  -33689.222656  -1200.419556
 2116.000000  5115.809570  -51207.574219  -48401.156250  10258.874023  -38142.281250  310.989716  1550.644043   46.862152  884.946289  -33570.472656  -1542.305054
 2117.000000  5693.806152  -51749.335938  -48381.406250  10224.950195  -38156.457031  309.961334  2070.003174   47.247688  877.725220  -33547.039062  -197.735092
 2118.000000  5237.968262  -51065.652344  -48117.523438  10014.372070  -38103.152344  303.577850  1693.046997   47.099411  880.488403  -33508.199219  190.828568
 2119.000000  5079.361816  -51053.429688  -48289.265625  10313.395508  -37975.871094  312.642487  1585.168091   47.145096  879.635193  -33376.460938  886.695435
 2120.000000  5222.645508  -51275.496094  -48336.789062  10245.324219  -38091.464844  310.578979  1536.316528   47.363392  875.580994  -33470.757812  -2394.585205
 2121.000000  5273.155273  -51126.015625  -48162.398438  10048.603516  -38113.796875  304.615540  1676.669312   47.067497  881.085449  -33521.957031  1926.846558
 2122.000000  5440.341309  -51187.359375  -48059.171875  10097.344727  -37961.828125  306.093079  2001.388306   47.200512  878.602478  -33357.011719  1522.058228
 2123.000000  4944.927734  -50839.457031  -48202.640625  10300.803711  -37901.835938  312.260803  1514.227539   46.995392  882.437317  -33317.031250  231.155548
 2124.000000  5067.026855  -51328.562500  -48564.226562  10409.462891  -38154.765625  315.554718  1415.336060   47.093113  880.606201  -33560.425781  1133.426880
 2125.000000  4943.896484  -51120.914062  -48475.101562  10264.511719  -38210.589844  311.160614  1408.643433   46.773838  886.617126  -33647.398438  -3529.162842
 2126.000000  5069.306152  -51339.941406  -48568.554688  10302.104492  -38266.449219  312.300232  1440.661499   46.915348  883.942871  -33689.453125  -650.076782
 2127.000000  4878.411133  -50713.160156  -48164.640625  10112.054688  -38052.585938  306.539001  1391.481934   47.119709  880.109131  -33455.652344  1692.827515
 2128.000000  5495.800293  -51526.523438  -48334.179688  10218.973633  -38115.207031  309.780182  1810.963013   47.272839  877.258240  -33503.335938  -545.657654
 2129.000000  5487.306152  -51523.375000  -48338.546875  10152.083008  -38186.464844  307.752411  1722.237305   47.485752  873.324829  -33553.820312  1226.626343
 2130.000000  5128.510254  -50910.601562  -48094.882812  10103.451172  -37991.429688  306.278198  1686.562378   47.219849  878.242676  -33384.726562  1332.804199
 2131.000000  4838.251465  -51196.218750  -48694.328125  10484.496094  -38209.832031  317.829254  1406.065308   46.253807  896.585388  -33697.375000  -1882.756470
 2132.000000  4742.949707  -50962.902344  -48525.390625  10331.403320  -38193.988281  313.188385  1199.142456   46.513130  891.586670  -33656.230469  1134.296631
 2133.000000  4799.744629  -51000.980469  -48521.937500  10362.215820  -38159.722656  314.122437  1259.968140   46.533012  891.205688  -33620.027344  1736.807617
 2134.000000  5070.098633  -51291.039062  -48546.984375  10243.820312  -38303.164062  310.533386  1618.710571   46.500519  891.828491  -33766.636719  -1179.213867
 2135.000000  5012.496582  -50938.824219  -48234.949219  10198.758789  -38036.191406  309.167389  1488.036133   46.738602  887.285583  -33476.437500  2205.097412
 2136.000000  4761.752441  -50962.714844  -48489.953125  10281.290039  -38208.664062  311.669250  1454.636230   46.188889  897.845520  -33702.539062  2038.966919
 2137.000000  5107.135254  -51221.546875  -48429.457031  10226.060547  -38203.398438  309.994995  1446.727173   47.006187  882.234619  -33617.539062  966.643066
 2138.000000  5231.062012  -51252.589844  -48348.000000  10221.053711  -38126.945312  309.843231  1695.739136   46.988361  882.569336  -33542.824219   68.751007
 2139.000000  4908.528809  -50655.023438  -48068.152344  10113.195312  -37954.957031  306.573578  1363.489258   46.981461  882.698975  -33371.511719  4522.870605
 2140.000000  5078.017090  -50856.890625  -48092.070312  10164.273438  -37927.796875  308.121979  1504.265625   47.224682  878.152771  -33320.621094  916.044922
 2141.000000  5288.953613  -51494.726562  -48512.320312  10266.615234  -38245.703125  311.224396  1681.899048   46.953331  883.227783  -33665.000000  -491.522583
 2142.000000  5434.110352  -51330.593750  -48224.812500  10180.519531  -38044.292969  308.614471  1806.378906   47.254494  877.598816  -33434.210938  -1160.621826
 2143.000000  5242.119141  -51525.277344  -48584.460938  10467.345703  -38117.117188  317.309387  1552.414551   47.232128  878.014343  -33509.214844  -2027.886475
 2144.000000  5295.053223  -51410.757812  -48434.375000  10295.807617  -38138.566406  312.109344  1639.263794   47.017883  882.015198  -33551.566406  -1210.764038
 2145.000000  4816.746582  -50873.589844  -48375.156250  10290.893555  -38084.261719  311.960358  1249.668823   46.867016  884.854431  -33511.980469  1215.928101
 2146.000000  5331.095703  -51297.960938  -48297.562500  10107.921875  -38189.640625  306.413727  1806.900024   46.935413  883.564941  -33610.687500  1473.810791
 2147.000000  5446.757812  -51515.609375  -48376.937500  10004.746094  -38372.191406  303.286041  1746.212891   47.470951  873.597107  -33740.992188  2315.136230
 2148.000000  5041.277344  -51299.835938  -48582.585938  10376.503906  -38206.082031  314.555573  1260.524536   47.044357  881.518799  -33616.500000  272.289856
 2149.000000  5324.806152  -51504.132812  -48486.351562  10276.275391  -38210.078125  311.517242  1633.734741   47.170059  879.169678  -33608.234375  1640.100220
 2150.000000  5523.740234  -51612.164062  -48406.136719  10130.197266  -38275.937500  307.088989  2107.901123   46.805435  886.018616  -33709.664062  367.985779
 2151.000000  5293.795410  -51690.765625  -48706.578125  10439.162109  -38267.414062  316.455017  1454.051758   47.256771  877.556519  -33657.109375  2271.013184
 2152.000000  5058.332520  -51142.585938  -48357.703125  10391.941406  -37965.761719  315.023560  1405.478027   46.811317  885.907288  -33398.914062  -2796.015625
 2153.000000  5238.329590  -51261.726562  -48332.789062  10212.355469  -38120.433594  309.579559  1772.705078   46.699909  888.020691  -33564.453125  495.218109
 2154.000000  5146.858887  -51057.285156  -48217.312500  10169.437500  -38047.875000  308.278534  1652.043945   46.992199  882.497253  -33463.382812  2443.317139
 2155.000000  5382.362305  -51538.343750  -48453.203125  10341.108398  -38112.093750  313.482605  1747.903320   47.074089  880.962036  -33519.609375  -2223.542725
 2156.000000  5247.009766  -51282.550781  -48353.687500  10163.519531  -38190.167969  308.099121  1722.814087   46.958080  883.138428  -33609.000000  609.148743
 2157.000000  5077.825195  -51047.593750  -48283.039062  10138.304688  -38144.734375  307.334747  1504.188110   46.891083  884.400269  -33570.105469  -1312.803589
 2158.000000  5433.178223  -51610.601562  -48496.429688  10359.273438  -38137.156250  314.033264  1848.920776   47.070324  881.032532  -33545.039062  -1963.332031
 2159.000000  5528.695312  -51779.257812  -48576.257812  10178.669922  -38397.585938  308.558411  1804.502319   47.393799  875.019287  -33773.914062  -938.643616
 2160.000000  5250.187988  -51298.750000  -48352.453125  10033.896484  -38318.554688  304.169708  1624.350098   47.172024  879.133057  -33716.515625  -1271.415405
 2161.000000  5307.528809  -51473.812500  -48488.796875  10258.621094  -38230.175781  310.982056  1751.544556   47.217888  878.279175  -33623.664062  1298.169312
 2162.000000  5157.980469  -51200.671875  -48379.554688  10115.058594  -38264.496094  306.630066  1590.024048   47.129929  879.918274  -33666.566406  266.330261
 2163.000000  5343.497559  -51586.500000  -48560.820312  10060.885742  -38499.933594  304.987823  1626.775879   47.019249  881.989563  -33912.800781  -2044.164917
 2164.000000  5192.401855  -51027.820312  -48160.546875  10135.141602  -38025.406250  307.238861  1653.619507   47.290516  876.930298  -33411.808594  -1899.086914
 2165.000000  5493.220703  -51563.320312  -48374.703125  10040.482422  -38334.218750  304.369354  1875.979980   47.217243  878.291138  -33727.769531  139.962723
 2166.000000  5085.415527  -51090.500000  -48311.960938  10377.404297  -37934.554688  314.582886  1467.067017   47.089329  880.676941  -33340.585938  385.566772
 2167.000000  5022.482422  -50909.902344  -48208.593750  10183.357422  -38025.234375  308.700500  1412.433594   47.181381  878.958740  -33422.285156  -123.867393
 2168.000000  5089.651855  -51218.093750  -48431.457031  10357.796875  -38073.660156  313.988495  1565.589233   46.915554  883.938965  -33496.644531  2713.605225
 2169.000000  5459.265625  -51561.496094  -48388.218750  10303.289062  -38084.929688  312.336121  1766.875366   47.377869  875.313477  -33462.808594  -1461.567505
 2170.000000  5454.797363  -51481.140625  -48342.144531  10215.541016  -38126.601562  309.676117  1683.856323   47.560101  871.959595  -33486.703125  1765.853760
 2171.000000  5265.462891  -51333.714844  -48366.867188  10260.068359  -38106.796875  311.025940  1644.367188   46.978985  882.745483  -33523.593750  -771.549927
 2172.000000  5114.115723  -51228.082031  -48423.332031  10249.696289  -38173.636719  310.711517  1410.489624   47.047871  881.453003  -33583.710938  -838.204712
 2173.000000  5193.153320  -50912.625000  -48030.812500  9954.405273  -38076.406250  301.759979  1737.693970   47.184807  878.894897  -33473.121094  556.274963
 2174.000000  5288.658691  -51207.562500  -48220.914062  10091.199219  -38129.714844  305.906799  1939.568359   46.691277  888.184875  -33574.578125  -3789.517822
 2175.000000  4884.396484  -50933.332031  -48338.468750  10371.452148  -37967.015625  314.402435  1452.154297   46.788456  886.340149  -33402.398438  -1914.173584
 2176.000000  5401.645996  -51820.890625  -48750.117188  10344.205078  -38405.914062  313.576477  1844.877563   46.573193  890.436829  -33862.296875  1554.652710
 2177.000000  5568.855957  -51618.859375  -48329.671875  10040.085938  -38289.585938  304.357330  2084.235840   46.864681  884.898499  -33717.531250  -2862.851562
 2178.000000  5179.722656  -51274.625000  -48410.226562  10296.131836  -38114.093750  312.119141  1375.670898   47.389687  875.095215  -33490.820312  -667.297302
 2179.000000  5157.956055  -50971.289062  -48098.722656  9951.852539  -38146.871094  301.682617  1553.128296   47.283924  877.052551  -33533.914062  1441.920532
 2180.000000  5325.341309  -51309.015625  -48329.058594  10122.958984  -38206.101562  306.869568  1544.140015   47.247570  877.727417  -33596.695312  -4442.861816
 2181.000000  5251.507812  -51313.351562  -48366.839844  10234.406250  -38132.433594  310.248016  1692.640137   47.193859  878.726318  -33528.265625  190.641953
 2182.000000  5406.499023  -51711.699219  -48649.714844  10416.784180  -38232.929688  315.776642  1632.937500   47.178680  879.009033  -33630.242188  742.347717
 2183.000000  5199.877441  -51338.300781  -48441.308594  10198.014648  -38243.292969  309.144806  1376.693481   47.506706  872.939636  -33608.605469  136.615784
 2184.000000  5259.309570  -51432.960938  -48459.921875  10255.000977  -38204.921875  310.872314  1709.406860   46.987324  882.588806  -33620.902344  3899.683838
 2185.000000  5211.562988  -51268.988281  -48357.496094  10310.283203  -38047.210938  312.548126  1584.788696   47.167290  879.221313  -33445.636719  1182.470337
 2186.000000  5098.679688  -50899.289062  -48124.929688  10116.476562  -38008.453125  306.673065  1688.150757   46.835030  885.458740  -33439.292969  -316.630463
 2187.000000  5709.705078  -51709.289062  -48286.273438  10098.079102  -38188.195312  306.115356  1982.458618   47.297550  876.799866  -33573.910156  -2518.201660
 2188.000000  5133.316406  -51097.625000  -48260.484375  10302.505859  -37957.976562  312.312378  1659.279419   46.809013  885.950867  -33391.351562  -159.405319
 2189.000000  5093.337891  -50881.007812  -48122.261719  10068.733398  -38053.527344  305.225769  1768.640503   46.649681  888.976868  -33502.449219  -269.543976
 2190.000000  5236.869141  -51252.007812  -48340.472656  10141.798828  -38198.671875  307.440674  1941.788574   46.404610  893.671692  -33671.500000  -1231.666260
 2191.000000  5013.997559  -51252.808594  -48522.679688  10202.867188  -38319.812500  309.291931  1447.757324   46.753933  886.994629  -33758.562500  -537.793091
 2192.000000  5050.752930  -51308.414062  -48599.195312  10357.284180  -38241.910156  313.972961  1416.756348   46.840828  885.349121  -33672.183594  -2562.053955
 2193.000000  4833.935547  -51129.445312  -48604.437500  10378.658203  -38225.781250  314.620880  1238.420776   46.937794  883.520142  -33646.593750  508.454773
 2194.000000  4957.743652  -51093.453125  -48429.898438  10191.249023  -38238.648438  308.939728  1339.764282   47.142952  879.675232  -33639.445312  -160.418060
 2195.000000  5127.576660  -51461.589844  -48667.890625  10447.713867  -38220.175781  316.714264  1466.204102   46.891129  884.399414  -33645.542969  884.513611
 2196.000000  5083.450195  -51069.257812  -48307.242188  10365.234375  -37942.007812  314.213959  1530.631714   47.018703  881.999817  -33354.929688  2580.394287
 2197.000000  5046.304688  -50585.417969  -47820.773438  10063.723633  -37757.050781  305.073883  1637.405273   47.200920  878.594849  -33152.195312  2330.254150
 2198.000000  4963.967773  -51077.835938  -48417.742188  10156.853516  -38260.890625  307.897064  1434.430054   46.816639  885.806580  -33693.523438  222.145676
 2199.000000  5497.602051  -51804.742188  -48617.632812  10418.861328  -38198.773438  315.839600  1689.365112   47.264713  877.409058  -33587.691406  -255.398178
 2200.000000  5431.796875  -51689.617188  -48566.117188  10363.435547  -38202.679688  314.159424  1729.042114   47.190235  878.793823  -33598.867188  1167.692993
 2201.000000  5287.192383  -51361.750000  -48377.375000  10228.704102  -38148.671875  310.075134  1723.011108   46.841274  885.340698  -33578.902344  -2519.235352
 2202.000000  5297.182617  -51582.757812  -48632.843750  10319.255859  -38313.585938  312.820160  1626.374023   46.873058  884.740356  -33740.714844  606.835022
 2203.000000  5264.126465  -51141.500000  -48192.429688  10058.566406  -38133.863281  304.917542  1707.036499   47.048607  881.439209  -33543.867188  -2307.278809
 2204.000000  5172.505859  -51409.761719  -48563.320312  10198.871094  -38364.449219  309.170776  1703.326050   46.622334  889.498291  -33816.039062  1150.783081
 2205.000000  4917.065430  -51092.078125  -48480.570312  10300.988281  -38179.582031  312.266388  1352.093750   46.687519  888.256409  -33624.812500  131.363647
 2206.000000  5099.750977  -51001.621094  -48200.183594  10114.809570  -38085.375000  306.622528  1512.623657   47.130348  879.910461  -33487.402344  -340.916046
 2207.000000  5171.276367  -50980.367188  -48090.250000  10203.613281  -37886.636719  309.314545  1771.792969   47.001045  882.331177  -33301.281250  2122.933350
 2208.000000  5178.987793  -51216.093750  -48356.695312  10311.603516  -38045.093750  312.588165  1602.383423   47.077175  880.904297  -33452.308594  2074.470459
 2209.000000  5374.923340  -51618.671875  -48538.671875  10156.539062  -38382.132812  307.887512  1543.619141   47.450787  873.968384  -33752.898438  120.696716
 2210.000000  4926.835449  -51125.511719  -48505.453125  10270.617188  -38234.835938  311.345703  1230.725464   47.132393  879.872314  -33636.664062  560.131775
 2211.000000  5406.239258  -51455.750000  -48372.015625  10252.361328  -38119.656250  310.792297  1652.786499   47.399391  874.916016  -33495.437500  -644.518127
 2212.000000  5089.766113  -51022.164062  -48262.718750  10307.849609  -37954.867188  312.474365  1544.141602   46.894855  884.329102  -33379.871094  3087.296143
 2213.000000  5059.971680  -50715.585938  -47975.843750  9884.602539  -38091.242188  299.643982  1659.771362   46.870026  884.797607  -33518.667969  1745.957642
 2214.000000  5249.757812  -51401.875000  -48460.218750  10237.932617  -38222.285156  310.354889  1629.059204   47.089561  880.672607  -33628.292969  -983.274658
 2215.000000  4914.938477  -50677.718750  -48067.531250  10159.290039  -37908.242188  307.970917  1437.485840   47.101158  880.455750  -33313.117188  -1038.978271
 2216.000000  5335.365234  -51138.289062  -48094.507812  10144.660156  -37949.847656  307.527405  1709.249634   47.236813  877.927307  -33341.488281  2437.212646
 2217.000000  5293.222168  -51507.445312  -48535.917969  10229.330078  -38306.585938  310.094116  1528.065796   47.265556  877.393372  -33695.421875  152.369812
 2218.000000  5172.313965  -51329.691406  -48456.382812  10250.558594  -38205.824219  310.737640  1466.171021   47.066006  881.113342  -33614.128906  817.442200
 2219.000000  5092.723633  -51332.789062  -48539.882812  10318.490234  -38221.390625  312.796936  1505.540527   46.881668  884.577881  -33647.679688  1207.174072
 2220.000000  5139.935547  -51123.457031  -48309.984375  10250.825195  -38059.160156  310.745728  1593.054199   46.788918  886.331421  -33494.496094  1381.308105
 2221.000000  5351.477051  -51769.738281  -48737.937500  10379.977539  -38357.960938  314.660889  1665.621582   46.989002  882.557312  -33773.777344  -1665.007202
 2222.000000  5530.138184  -51677.820312  -48435.812500  10158.284180  -38277.527344  307.940430  1897.395020   47.272598  877.262695  -33665.679688  1533.737427
 2223.000000  5230.280273  -51561.863281  -48653.414062  10107.328125  -38546.085938  306.395721  1481.570435   47.152843  879.490662  -33945.917969  -107.052376
 2224.000000  5362.796387  -51555.656250  -48496.453125  10246.226562  -38250.226562  310.606323  1607.611328   47.321869  876.349304  -33633.570312  -1888.900879
 2225.000000  5262.238281  -51593.050781  -48650.171875  10207.543945  -38442.628906  309.433685  1648.939331   46.794289  886.229675  -33877.441406  -846.416687
 2226.000000  5230.825684  -51533.656250  -48609.015625  10323.177734  -38285.835938  312.939026  1575.558960   46.867722  884.841125  -33713.484375  -2378.049561
 2227.000000  5195.149414  -51273.718750  -48401.960938  10035.749023  -38366.210938  304.225861  1763.375000   46.627441  889.400879  -33817.300781  609.607117
 2228.000000  5241.516602  -51143.699219  -48200.781250  10124.384766  -38076.398438  306.912781  1629.023071   47.144695  879.642700  -33477.027344  155.731079
 2229.000000  5163.404785  -51122.246094  -48284.671875  10123.796875  -38160.875000  306.894958  1449.585815   46.947559  883.336365  -33580.734375  -1377.576050
 2230.000000  4978.485840  -50823.398438  -48159.882812  10072.615234  -38087.265625  305.343445  1496.472168   46.846348  885.244812  -33517.000000  1604.365356
 2231.000000  5215.045898  -51411.832031  -48520.843750  10349.168945  -38171.675781  313.726929  1544.180664   47.144527  879.645813  -33572.320312  -1001.239929
 2232.000000  5292.915039  -51493.507812  -48514.718750  10297.309570  -38217.410156  312.154877  1578.025879   47.200340  878.605652  -33612.609375  -2122.173584
 2233.000000  5302.404785  -51496.500000  -48505.578125  10255.875000  -38249.703125  310.898804  1613.539062   47.064445  881.142578  -33658.160156  -475.835632
 2234.000000  5224.566406  -51452.503906  -48546.078125  10352.908203  -38193.171875  313.840302  1594.496460   46.961849  883.067566  -33611.640625  -1155.384277
 2235.000000  5147.606934  -50909.484375  -48084.640625  10145.623047  -37939.015625  307.556610  1664.520020   47.311893  876.534058  -33323.332031  866.558350
 2236.000000  5347.999023  -51306.414062  -48278.054688  10310.320312  -37967.734375  312.549286  1734.662476   47.068260  881.071167  -33375.820312  6394.319336
 2237.000000  5294.271484  -51453.992188  -48478.695312  10551.786133  -37926.910156  319.869110  1695.102417   47.070564  881.028015  -33334.769531  1052.173340
 2238.000000  5150.806641  -50923.835938  -48098.257812  10215.810547  -37882.445312  309.684296  1661.205933   47.175964  879.059631  -33280.023438  495.154205
 2239.000000  5042.967773  -50802.726562  -48076.398438  10018.880859  -38057.515625  303.714478  1671.170410   46.933125  883.608032  -33478.785156  1114.154663
 2240.000000  5452.953125  -51402.644531  -48219.210938  10017.773438  -38201.437500  303.680939  1968.518188   47.043556  881.533813  -33611.933594  443.737579
 2241.000000  5192.075684  -51367.429688  -48454.140625  10390.978516  -38063.164062  314.994354  1614.495117   46.936726  883.540283  -33484.082031  -669.812134
 2242.000000  5476.715820  -51539.175781  -48340.242188  10271.557617  -38068.683594  311.374207  1899.954712   47.087452  880.712036  -33474.898438  941.211731
 2243.000000  5017.522461  -51262.828125  -48568.765625  10334.771484  -38233.992188  313.290497  1262.266113   47.268986  877.329712  -33622.496094  -1102.868164
 2244.000000  5001.924805  -50840.078125  -48150.546875  10009.200195  -38141.347656  303.421051  1671.137207   46.692314  888.165161  -33586.109375  -206.975449
 2245.000000  5097.455078  -51078.914062  -48301.210938  10191.254883  -38109.957031  308.939911  1481.791016   47.028297  881.819885  -33521.941406  -979.078613
 2246.000000  5386.808594  -51420.257812  -48350.453125  10168.905273  -38181.546875  308.262390  1847.600098   46.954716  883.201721  -33600.710938  111.063026
 2247.000000  5327.086426  -51513.921875  -48518.085938  10155.140625  -38362.945312  307.845123  1698.374512   46.828522  885.581787  -33794.417969  2120.048828
 2248.000000  5277.396484  -51253.683594  -48283.320312  10337.910156  -37945.410156  313.385651  1682.267944   47.178280  879.016479  -33342.761719  3119.225830
 2249.000000  5328.647461  -51674.414062  -48661.406250  10338.515625  -38322.890625  313.403992  1900.364624   46.483849  892.148315  -33787.992188  -1162.287964
 2250.000000  5269.366211  -51320.671875  -48388.718750  10036.107422  -38352.609375  304.236725  1802.086060   46.839779  885.368958  -33782.984375  -212.685562
 2251.000000  5485.216309  -51859.835938  -48714.492188  10505.648438  -38208.843750  318.470490  1854.572144   46.960342  883.095947  -33627.457031  -2171.434814
 2252.000000  5209.715820  -51299.074219  -48391.968750  10154.459961  -38237.507812  307.824493  1633.181519   47.142239  879.688538  -33638.375000  1884.796387
 2253.000000  5243.309570  -51611.375000  -48667.445312  10551.366211  -38116.078125  319.856384  1571.860962   47.058342  881.256836  -33525.132812  3069.176270
 2254.000000  5078.390625  -51196.035156  -48426.484375  10084.122070  -38342.363281  305.692261  1385.606445   47.262432  877.451416  -33731.503906  -700.795044
 2255.000000  5558.971191  -51734.148438  -48480.351562  10011.625977  -38468.726562  303.494598  2003.604126   46.970936  882.896729  -33886.304688  -1649.516724
 2256.000000  5398.550293  -51320.859375  -48236.210938  10064.694336  -38171.515625  305.103333  1863.986694   47.136726  879.791382  -33572.921875  -1858.237671
 2257.000000  5542.466797  -51545.750000  -48311.945312  10118.607422  -38193.335938  306.737640  1929.634766   47.084961  880.758667  -33599.792969  179.035828
 2258.000000  5253.232422  -51285.570312  -48343.781250  10093.927734  -38249.851562  305.989502  1556.231445   47.295803  876.832275  -33635.738281  282.671936
 2259.000000  5315.568359  -51497.179688  -48497.085938  10211.672852  -38285.414062  309.558868  1868.056519   46.535408  891.159851  -33745.484375  -2443.730957
 2260.000000  5281.379395  -51615.992188  -48641.898438  10271.511719  -38370.386719  311.372833  1559.824707   47.072468  880.992432  -33778.062500  1213.436523
 2261.000000  5072.687012  -51042.132812  -48283.062500  10117.246094  -38165.816406  306.696381  1582.734863   46.985321  882.626465  -33581.992188  2367.372559
 2262.000000  5353.266113  -51461.554688  -48413.148438  10409.414062  -38003.734375  315.553223  1664.429688   47.278629  877.150757  -33391.296875  -1205.178223
 2263.000000  5397.725586  -51445.070312  -48354.992188  10182.118164  -38172.875000  308.662964  1725.930542   47.165646  879.251953  -33571.460938  861.261169
 2264.000000  5176.562500  -51201.343750  -48368.789062  10168.734375  -38200.054688  308.257202  1648.180176   46.770367  886.682922  -33637.203125  -835.482544
 2265.000000  5225.039551  -51226.980469  -48334.468750  10375.419922  -37959.046875  314.522736  1803.234375   46.844666  885.276611  -33388.945312  3047.087158
 2266.000000  5588.161621  -51845.812500  -48565.187500  10108.462891  -38456.726562  306.430115  1951.993164   46.997459  882.398499  -33871.718750  -865.474060
 2267.000000  5177.443359  -51222.250000  -48352.085938  10093.403320  -38258.683594  305.973602  1432.424805   47.035076  881.692749  -33670.007812  2255.408447
 2268.000000  5227.989746  -51208.734375  -48272.914062  10125.752930  -38147.160156  306.954254  1876.943726   46.600372  889.917480  -33600.890625  -456.918945
 2269.000000  5439.629395  -51393.960938  -48254.484375  10071.050781  -38183.433594  305.296021  1926.448608   46.988361  882.569336  -33599.312500  -2684.016357
 2270.000000  5201.740723  -51371.625000  -48493.296875  10225.891602  -38267.406250  309.989899  1414.448364   47.208096  878.461365  -33661.847656  -1875.717529
 2271.000000  5183.892578  -51641.015625  -48783.726562  10412.474609  -38371.250000  315.645996  1336.397583   47.093899  880.591492  -33776.835938  -2174.649170
 2272.000000  4861.604492  -50912.484375  -48389.851562  10148.595703  -38241.257812  307.646729  1316.295288   46.713093  887.770081  -33683.992188  249.751160
 2273.000000  5275.342285  -51316.144531  -48345.210938  10113.324219  -38231.886719  306.577484  1631.667358   47.287247  876.990906  -33618.609375  -500.291199
 2274.000000  5232.519043  -51370.582031  -48450.562500  10236.312500  -38214.250000  310.305786  1815.332153   46.784992  886.405762  -33649.968750  -1443.227417
 2275.000000  5070.681641  -51337.632812  -48600.414062  10396.777344  -38203.636719  315.170166  1354.678711   47.285698  877.019653  -33590.507812  509.168488
 2276.000000  5387.407227  -51501.671875  -48426.710938  10249.406250  -38177.304688  310.702728  1784.626953   47.254002  877.607910  -33567.269531  -23.131929
 2277.000000  5081.706055  -50930.664062  -48141.687500  10188.583984  -37953.101562  308.858948  1581.909790   46.998718  882.374817  -33367.972656  2486.365723
 2278.000000  4916.764160  -50955.632812  -48346.500000  10380.068359  -37966.429688  314.663635  1445.850586   46.734974  887.354431  -33407.031250  991.083252
 2279.000000  4915.308594  -51028.660156  -48418.742188  10409.880859  -38008.859375  315.567383  1480.310669   46.708656  887.854431  -33452.027344  1174.236572
 2280.000000  5445.575684  -51502.976562  -48354.492188  10142.980469  -38211.511719  307.476501  2065.911377   46.413052  893.509155  -33683.519531  2052.172363
 2281.000000  5040.907715  -51247.441406  -48535.179688  10257.451172  -38277.726562  310.946594  1414.254028   46.780296  886.494751  -33713.906250  -2288.626221
 2282.000000  5304.343262  -51318.804688  -48308.343750  10206.922852  -38101.421875  309.414856  1893.431519   46.816669  885.805969  -33534.050781  -119.310173
 2283.000000  5097.616699  -50824.996094  -48058.359375  10134.622070  -37923.738281  307.223114  1639.443237   46.852112  885.135925  -33352.910156  1300.016235
 2284.000000  5355.462891  -51480.386719  -48436.843750  10217.742188  -38219.101562  309.742859  2040.280273   46.228596  897.074341  -33709.101562  2905.862793
 2285.000000  5179.717285  -51346.757812  -48470.804688  10223.632812  -38247.171875  309.921417  1735.919434   46.518051  891.492371  -33708.933594  -1456.137085
 2286.000000  5147.613770  -51067.757812  -48218.859375  10286.203125  -37932.656250  311.818176  1748.108276   46.843319  885.302063  -33362.687500  -876.963257
 2287.000000  4873.808105  -50809.304688  -48254.929688  10075.653320  -38179.277344  305.435516  1506.078735   46.596039  890.000244  -33633.429688  1229.763062
 2288.000000  5223.879883  -51424.339844  -48502.914062  10431.981445  -38070.933594  316.237335  1597.555054   46.942078  883.439514  -33491.328125  -18.417618
 2289.000000  5480.788086  -51738.085938  -48557.953125  10338.953125  -38219.000000  313.417267  1653.983765   47.430676  874.338928  -33591.726562  -1146.699463
 2290.000000  5219.048340  -51392.617188  -48490.257812  10294.742188  -38195.515625  312.077026  1667.803711   46.853897  885.102173  -33624.515625  1146.694458
 2291.000000  5401.384277  -51471.476562  -48370.664062  10198.103516  -38172.562500  309.147522  1676.421265   47.232399  878.009338  -33564.632812  839.184448
 2292.000000  5073.326172  -51089.179688  -48328.117188  10296.091797  -38032.023438  312.117950  1548.231934   47.012394  882.118164  -33445.558594  2724.843262
 2293.000000  5413.014160  -51585.378906  -48491.085938  10217.183594  -38273.902344  309.725922  1964.320190   46.600948  889.906494  -33727.578125  524.858582
 2294.000000  5269.231445  -51183.183594  -48218.039062  10047.658203  -38170.382812  304.586884  1818.528809   46.822857  885.688965  -33602.410156  1199.220337
 2295.000000  5228.739258  -51336.960938  -48398.421875  10252.540039  -38145.882812  310.797699  1587.035767   47.108177  880.324585  -33550.074219  -1387.307495
 2296.000000  5428.189453  -51605.914062  -48501.656250  10373.939453  -38127.718750  314.477844  1931.878784   46.717491  887.686523  -33570.023438  654.998840
 2297.000000  5306.011230  -51494.765625  -48517.750000  10211.977539  -38305.773438  309.568085  1852.409180   46.448452  892.828186  -33774.328125  507.860687
 2298.000000  5208.677246  -51347.519531  -48450.875000  10201.445312  -38249.429688  309.248810  1733.955078   46.558434  890.719116  -33707.253906  113.640602
 2299.000000  4939.668945  -51163.554688  -48524.875000  10308.897461  -38215.976562  312.506134  1166.513184   47.020584  881.964539  -33628.714844  1315.532837
 2300.000000  5018.240234  -51027.277344  -48326.585938  10176.990234  -38149.593750  308.507477  1588.454712   46.681744  888.366272  -33595.386719  453.408264
 2301.000000  5154.496094  -51131.812500  -48308.859375  10068.873047  -38239.984375  305.229980  1596.576660   46.829762  885.558350  -33671.335938  -767.998901
 2302.000000  5100.742676  -51405.320312  -48608.914062  10436.186523  -38172.726562  316.364807  1497.192993   46.741497  887.230591  -33612.691406   -1.878929
 2303.000000  5378.077148  -51734.093750  -48674.390625  10426.975586  -38247.414062  316.085602  1717.540527   47.001251  882.327271  -33662.035156  -2179.862305
 2304.000000  5147.363281  -51207.878906  -48376.710938  10174.345703  -38202.367188  308.427307  1638.786011   46.856163  885.059387  -33631.144531  -412.916260
 2305.000000  5012.195312  -51152.882812  -48439.460938  10374.686523  -38064.773438  314.500458  1587.121094   46.586620  890.180176  -33519.847656  569.954651
 2306.000000  4900.068359  -51224.753906  -48621.531250  10459.361328  -38162.171875  317.067352  1346.370117   46.533306  891.200073  -33622.445312  -164.998962
 2307.000000  4869.971191  -50783.289062  -48232.273438  10076.730469  -38155.542969  305.468170  1576.757324   46.306683  895.561584  -33637.925781  306.602509
 2308.000000  5218.368652  -51219.804688  -48304.609375  10074.316406  -38230.292969  305.394989  1516.708008   46.997780  882.392456  -33645.253906  -56.201118
 2309.000000  5139.838379  -51241.132812  -48382.632812  10261.032227  -38121.601562  311.055145  1593.339355   46.869766  884.802490  -33549.050781  1994.830078
 2310.000000  4951.162598  -51184.070312  -48547.156250  10227.087891  -38320.070312  310.026154  1531.304321   46.464619  892.517517  -33787.046875  941.357788
 2311.000000  4980.108398  -51165.050781  -48480.968750  10356.684570  -38124.285156  313.954742  1535.065552   46.687843  888.250183  -33569.484375  -58.879456
 2312.000000  5110.036621  -50928.660156  -48132.992188  10135.562500  -37997.429688  307.251617  1278.889648   47.721447  869.011536  -33341.789062  -1190.155640
 2313.000000  5288.220215  -51545.945312  -48569.492188  10404.384766  -38165.109375  315.400757  1651.506958   47.007183  882.215942  -33579.152344  -836.021973
 2314.000000  5200.958984  -51230.687500  -48331.679688  10323.384766  -38008.296875  312.945312  1727.696411   46.731155  887.426941  -33449.269531  125.281456
 2315.000000  4992.536621  -50910.714844  -48195.890625  10265.965820  -37929.925781  311.204712  1434.536255   47.081150  880.829956  -33336.753906  -1048.736938
 2316.000000  4867.822754  -50888.468750  -48334.007812  10366.699219  -37967.308594  314.258362  1338.975098   46.921844  883.820496  -33389.679688  3012.563721
 2317.000000  4958.513672  -51169.800781  -48512.476562  10215.776367  -38296.699219  309.683258  1454.743530   46.589363  890.127808  -33751.503906  145.918991
 2318.000000  5339.806152  -51659.449219  -48639.367188  10449.165039  -38190.203125  316.758240  1777.005249   46.984318  882.645264  -33606.476562  -2160.301514
 2319.000000  5251.237305  -51498.070312  -48565.445312  10391.196289  -38174.250000  315.000977  1482.084595   47.322250  876.342224  -33557.554688  -1070.314087
 2320.000000  5353.915039  -51320.125000  -48265.250000  10067.375977  -38197.875000  305.184601  1831.912964   46.998344  882.381836  -33612.781250  1449.805542
 2321.000000  5363.833496  -51502.937500  -48452.351562  10338.441406  -38113.910156  313.401733  1637.243042   47.222542  878.192627  -33506.945312  -1087.119019
 2322.000000  5206.673828  -51406.410156  -48517.750000  10184.779297  -38332.968750  308.743591  1503.382202   47.119862  880.106262  -33736.019531  -2371.799316
 2323.000000  5282.711914  -51270.218750  -48310.789062  10209.622070  -38101.167969  309.496704  1704.600952   47.146095  879.616577  -33501.660156  -1272.383667
 2324.000000  5181.089844  -51308.542969  -48457.054688  10383.773438  -38073.281250  314.775940  1494.479858   47.090752  880.650330  -33479.171875  169.040222
 2325.000000  5413.531738  -51550.437500  -48411.515625  10284.539062  -38126.976562  311.767731  1769.740845   46.941677  883.447083  -33547.410156  1177.414551
 2326.000000  5536.836914  -52118.113281  -48878.382812  10513.058594  -38365.324219  318.695129  1685.076172   46.893620  884.352417  -33790.445312  -1435.788696
 2327.000000  4825.271484  -50796.414062  -48272.320312  10279.900391  -37992.421875  311.627136  1210.651367   47.038933  881.620483  -33403.367188  1355.015869
 2328.000000  4894.948242  -50854.296875  -48242.273438  10255.941406  -37986.332031  310.900818  1280.280640   46.981850  882.691650  -33402.847656  728.004089
 2329.000000  5184.434082  -51062.570312  -48209.671875  10096.486328  -38113.187500  306.067078  1715.491577   46.914028  883.967712  -33536.320312  -253.320007
 2330.000000  5464.452148  -51278.062500  -48123.492188  9971.767578  -38151.726562  302.286316  1883.768555   47.168007  879.207947  -33550.082031  1383.039795
 2331.000000  5040.226562  -51018.531250  -48306.218750  10226.258789  -38079.960938  310.001007  1500.610718   47.056580  881.289856  -33489.187500  2331.271484
 2332.000000  5221.584961  -51208.472656  -48302.976562  10277.011719  -38025.964844  311.539551  1728.923462   46.873711  884.728027  -33453.031250  2123.725586
 2333.000000  5250.474121  -51414.273438  -48479.468750  10250.402344  -38229.066406  310.732910  1794.016235   46.786774  886.372009  -33664.613281  -433.486633
 2334.000000  5266.992188  -51415.554688  -48464.039062  10351.295898  -38112.742188  313.791412  1692.479980   46.743744  887.187927  -33552.488281  1214.583984
 2335.000000  5108.795898  -51159.644531  -48356.765625  10190.930664  -38165.835938  308.930084  1712.200195   46.463432  892.540344  -33632.929688  -688.668335
 2336.000000  5235.095703  -51279.652344  -48338.218750  10147.349609  -38190.867188  307.608948  1773.653931   46.543125  891.012085  -33650.183594  759.229797
 2337.000000  5504.988281  -51389.773438  -48186.296875  10156.799805  -38029.496094  307.895447  1986.310181   47.002781  882.298584  -33443.968750  -451.723175
 2338.000000  5265.809570  -51368.445312  -48431.648438  10275.529297  -38156.117188  311.494629  1546.949585   47.055561  881.308960  -33565.441406  -4104.247070
 2339.000000  5414.754395  -51374.250000  -48266.414062  10241.443359  -38024.968750  310.461334  1875.394531   47.072372  880.994202  -33432.652344  -3697.398193
 2340.000000  5266.554199  -51441.234375  -48457.328125  10382.197266  -38075.132812  314.728180  1625.513062   47.115669  880.184631  -33478.593750  179.305328
 2341.000000  5089.759766  -51187.402344  -48415.023438  10199.547852  -38215.476562  309.191284  1547.725586   46.975071  882.819031  -33632.652344  -1382.187012
 2342.000000  5095.342773  -51026.687500  -48211.468750  10190.931641  -38020.539062  308.930115  1482.772461   47.137249  879.781677  -33421.894531  -2081.617920
 2343.000000  4974.706543  -51041.128906  -48392.171875  10212.452148  -38179.718750  309.582489  1410.135376   46.878246  884.642456  -33606.339844  -1118.280640
 2344.000000  5329.080078  -51744.488281  -48716.757812  10409.146484  -38307.609375  315.545105  1614.165649   46.857147  885.040771  -33736.289062  -24.743269
 2345.000000  5699.427734  -51604.398438  -48205.148438  10077.302734  -38127.843750  305.485535  2148.802002   47.139561  879.738525  -33528.972656  -1745.175903
 2346.000000  5403.275879  -51835.769531  -48761.585938  10391.361328  -38370.226562  315.005981  1711.081421   46.844322  885.283081  -33800.160156  -107.089890
 2347.000000  5055.795898  -51316.812500  -48579.578125  10359.988281  -38219.589844  314.054932  1478.279175   46.743259  887.197144  -33659.382812  -2905.479248
 2348.000000  5188.222168  -51322.937500  -48441.132812  10153.236328  -38287.898438  307.787415  1516.963867   47.378590  875.300171  -33665.707031  -932.928162
 2349.000000  5203.917480  -51489.023438  -48593.343750  10211.491211  -38381.851562  309.553345  1624.036987   46.594582  890.028076  -33836.148438   76.273582
 2350.000000  5479.400391  -51767.414062  -48619.593750  10341.461914  -38278.132812  313.493317  1785.594849   47.022308  881.932190  -33690.703125  1914.960449
 2351.000000  4982.534180  -50962.984375  -48261.015625  10199.605469  -38061.410156  309.193054  1555.199219   46.567833  890.539307  -33518.316406  1503.028076
 2352.000000  5187.598145  -51215.906250  -48323.390625  10294.228516  -38029.164062  312.061462  1643.644653   46.954456  883.206604  -33448.351562  2130.875488
 2353.000000  5319.176758  -51288.554688  -48256.328125  10226.081055  -38030.246094  309.995605  1831.826538   46.854656  885.087830  -33459.171875  2464.694824
 2354.000000  5179.740234  -51274.941406  -48394.531250  10311.696289  -38082.835938  312.591003  1606.654175   46.918461  883.884216  -33505.535156  1659.444580
 2355.000000  5119.812988  -51344.281250  -48537.718750  10229.585938  -38308.132812  310.101868  1531.842407   46.852188  885.134460  -33737.296875  -843.165894
 2356.000000  5002.141602  -50984.406250  -48291.437500  10271.929688  -38019.507812  311.385498  1516.568359   46.952530  883.242859  -33438.882812  -1669.638550
 2357.000000  5201.358398  -51463.613281  -48584.351562  10218.962891  -38365.390625  309.779846  1606.110718   46.824516  885.657532  -33797.253906  724.903503
 2358.000000  4860.077637  -50915.101562  -48381.398438  10205.780273  -38175.617188  309.380219  1411.147095   46.654522  888.884583  -33624.066406  4064.142578
 2359.000000  4923.768066  -50920.523438  -48309.929688  10229.550781  -38080.378906  310.100800  1472.294922   46.855186  885.077820  -33509.250000  1614.853394
 2360.000000  5368.831055  -51346.164062  -48297.000000  10239.767578  -38057.234375  310.410522  1792.624390   47.187153  878.851196  -33453.718750  -805.207703
 2361.000000  5385.655273  -51638.472656  -48574.148438  10359.735352  -38214.414062  314.047241  1749.011108   47.018497  882.003662  -33627.355469  359.748291
 2362.000000  5181.229980  -51609.710938  -48761.828125  10528.535156  -38233.292969  319.164276  1321.703003   47.390354  875.082886  -33609.953125  419.243744
 2363.000000  5427.210938  -51398.203125  -48259.609375  9949.165039  -38310.445312  301.601135  1888.246582   47.208942  878.445557  -33704.804688  -3805.561035
 2364.000000  5278.749023  -51674.738281  -48708.515625  10403.597656  -38304.917969  315.376892  1578.069946   46.902512  884.184753  -33729.171875  -432.104462
 2365.000000  5333.695801  -51421.898438  -48395.312500  10149.694336  -38245.617188  307.680023  1543.179077   47.677937  869.804565  -33594.222656  -1362.551147
 2366.000000  5145.091797  -51150.343750  -48329.593750  10331.259766  -37998.335938  313.184052  1595.851929   47.030731  881.774231  -33410.082031  1765.809937
 2367.000000  5159.553711  -51290.492188  -48393.398438  10111.417969  -38281.980469  306.519714  1654.768677   46.893471  884.355225  -33707.117188  -233.149261
 2368.000000  4950.103516  -51028.765625  -48395.445312  10262.791992  -38132.652344  311.108490  1616.559937   46.637245  889.213928  -33582.789062  1384.483765
 2369.000000  5179.102539  -51347.734375  -48479.867188  10256.732422  -38223.132812  310.924805  1519.263184   47.222260  878.197876  -33616.195312  -1651.502197
 2370.000000  5318.346680  -51515.644531  -48477.562500  10290.650391  -38186.914062  311.953003  1643.276245   47.154255  879.464355  -33586.609375  -614.812561
 2371.000000  4974.046387  -50742.058594  -48094.953125  10298.175781  -37796.777344  312.181122  1469.777954   46.955547  883.186096  -33215.859375  -90.922371
 2372.000000  4990.275879  -50731.078125  -48051.617188  9993.509766  -38058.109375  302.945404  1626.687500   46.681820  888.364807  -33503.894531  1500.766602
 2373.000000  5130.175293  -50878.593750  -48040.093750  10100.012695  -37940.082031  306.173981  1745.810547   46.919518  883.864319  -33362.679688  325.371429
 2374.000000  5306.570312  -51109.601562  -48106.835938  10211.970703  -37894.867188  309.567871  1756.006226   47.213215  878.366089  -33288.812500  1649.226074
 2375.000000  5231.905762  -51373.718750  -48449.171875  10288.793945  -38160.378906  311.896729  1625.424683   46.911110  884.022705  -33583.796875  -252.493240
 2376.000000  4928.546387  -50816.281250  -48180.304688  10093.895508  -38086.410156  305.988525  1489.978027   46.735397  887.346375  -33526.968750  -365.519653
 2377.000000  5065.113770  -50982.460938  -48234.343750  10258.261719  -37976.082031  310.971161  1624.468750   46.827862  885.594299  -33407.621094  616.777344
 2378.000000  4715.129883  -50587.078125  -48193.242188  10247.153320  -37946.089844  310.634430  1187.870483   46.903664  884.163086  -33370.234375  -893.138367
 2379.000000  5137.595703  -51168.449219  -48358.515625  10218.884766  -38139.632812  309.777466  1559.663696   46.910473  884.034729  -33563.109375  -110.815933
 2380.000000  5338.696289  -51466.335938  -48439.257812  10245.041992  -38194.214844  310.570404  1783.099976   46.743790  887.187073  -33633.953125  237.380432
 2381.000000  5023.804688  -50909.914062  -48162.296875  10224.138672  -37938.156250  309.936737  1508.350586   47.011837  882.128601  -33351.746094  -347.900299
 2382.000000  5083.721191  -50909.707031  -48127.273438  10303.597656  -37823.675781  312.345490  1702.305298   46.935143  883.570068  -33244.750000  3649.375244
 2383.000000  4944.434570  -50870.675781  -48228.968750  10219.062500  -38009.906250  309.782867  1566.359253   46.705784  887.908997  -33453.355469  -1824.461060
 2384.000000  4929.453613  -50895.464844  -48262.984375  10192.363281  -38070.621094  308.973511  1540.796997   46.740143  887.256287  -33510.718750  -37.976612
 2385.000000  5298.853027  -51442.023438  -48461.601562  10365.253906  -38096.347656  314.214539  1811.203247   46.808529  885.960022  -33529.773438  -2123.483887
 2386.000000  5185.338867  -51359.398438  -48449.742188  10231.127930  -38218.613281  310.148621  1575.058716   47.197079  878.666382  -33614.132812  -1083.934814
 2387.000000  5079.044922  -51149.625000  -48388.398438  10176.392578  -38212.007812  308.489349  1460.015503   46.858536  885.014587  -33640.554688  814.376892
 2388.000000  5158.009766  -50896.078125  -48039.960938  9976.741211  -38063.218750  302.437103  1825.099243   46.989132  882.554871  -33479.023438  -995.050476
 2389.000000  5585.876465  -51647.214844  -48370.726562  9948.366211  -38422.359375  301.576935  1884.228882   47.173599  879.103699  -33820.167969  -2479.008301
 2390.000000  5413.171875  -51391.390625  -48276.742188  10199.582031  -38077.160156  309.192322  1964.321411   47.032406  881.742859  -33488.742188  476.915131
 2391.000000  5286.403320  -51384.746094  -48409.445312  10233.128906  -38176.316406  310.209290  1698.372070   47.106441  880.356995  -33580.675781  -2666.437256
 2392.000000  4985.824219  -51140.363281  -48440.460938  10218.068359  -38222.390625  309.752747  1406.560181   46.945839  883.368713  -33642.417969  1921.944336
 2393.000000  5161.509277  -51356.484375  -48511.921875  10218.734375  -38293.187500  309.772919  1685.693726   46.731064  887.428711  -33734.167969  180.394150
 2394.000000  5330.054688  -51272.343750  -48268.226562  10193.807617  -38074.417969  309.017273  1921.340820   46.737534  887.305847  -33514.769531  -2016.316650
 2395.000000  5320.830078  -51605.218750  -48586.445312  10346.343750  -38240.101562  313.641296  1824.429321   46.450954  892.780090  -33708.410156   85.343407
 2396.000000  5254.108887  -51340.773438  -48381.046875  10230.543945  -38150.503906  310.130920  1964.359009   46.363281  894.468323  -33627.367188  512.400696
 2397.000000  5144.062500  -51273.867188  -48413.617188  10226.822266  -38186.796875  310.018097  1661.815918   46.439236  893.005371  -33656.250000  -412.085419
 2398.000000  5356.110840  -51165.085938  -48135.148438  10072.504883  -38062.644531  305.340088  1792.829712   46.963329  883.039734  -33480.968750  -1462.169922
 2399.000000  5372.055176  -51535.992188  -48480.851562  10193.628906  -38287.222656  309.011871  1838.263062   46.729313  887.461914  -33728.375000  -1847.967285
 2400.000000  4943.464355  -50800.347656  -48175.453125  10106.703125  -38068.750000  306.376770  1372.182617   47.080868  880.835205  -33475.605469  645.092590
 2401.000000  5337.910156  -51521.789062  -48515.851562  10286.268555  -38229.582031  311.820160  1620.092163   47.143818  879.659058  -33630.296875  -587.350159
 2402.000000  5451.938965  -51608.703125  -48456.546875  10318.580078  -38137.968750  312.799652  1818.992798   46.976032  882.800964  -33555.050781  3125.352539
 2403.000000  5321.010254  -51417.734375  -48382.367188  10256.837891  -38125.531250  310.928009  1728.042480   46.987579  882.584045  -33541.488281  -661.434875
 2404.000000  5231.975586  -51562.886719  -48653.546875  10321.535156  -38332.011719  312.889252  1442.072144   47.120564  880.093201  -33734.992188  2128.433838
 2405.000000  5389.344727  -51602.433594  -48524.882812  10270.712891  -38254.171875  311.348602  1718.576172   47.073971  880.964294  -33661.699219  975.280029
 2406.000000  5350.212891  -51675.250000  -48654.812500  10328.671875  -38326.140625  313.105591  1628.793945   47.068520  881.066284  -33734.199219  1148.754761
 2407.000000  5158.432617  -51694.207031  -48862.546875  10400.899414  -38461.648438  315.295105  1445.150391   46.953991  883.215393  -33880.882812  233.918015
 2408.000000  5379.052246  -51449.378906  -48351.351562  10052.401367  -38298.949219  304.730652  1699.285645   47.274635  877.224915  -33686.902344  742.183716
 2409.000000  5131.426758  -51481.082031  -48655.984375  10461.603516  -38194.382812  317.135315  1522.830444   46.866028  884.873108  -33622.195312  -1075.775269
 2410.000000  5620.177734  -51735.078125  -48445.195312  10286.029297  -38159.164062  311.812927  1959.369751   47.324310  876.304077  -33542.269531  3184.783691
 2411.000000  5227.478027  -51363.507812  -48430.906250  10343.216797  -38087.687500  313.546509  1494.667847   47.342525  875.966919  -33469.015625  1949.364136
 2412.000000  5484.389648  -51554.843750  -48377.484375  10110.751953  -38266.734375  306.499542  1633.042603   47.614872  870.956604  -33621.492188  -2559.377197
 2413.000000  5019.774902  -51085.398438  -48384.351562  10311.327148  -38073.023438  312.579803  1405.307007   46.962463  883.056030  -33491.429688  263.670563
 2414.000000  5257.621094  -51403.316406  -48417.531250  10227.729492  -38189.800781  310.045593  1571.674194   47.399475  874.914490  -33565.574219  -2353.208252
 2415.000000  4960.936523  -51048.140625  -48392.585938  10235.083984  -38157.500000  310.268555  1382.111206   46.819908  885.744751  -33589.812500  -1508.311646
 2416.000000  4954.942383  -51205.636719  -48553.976562  10371.744141  -38182.234375  314.411285  1427.544434   46.715443  887.725464  -33624.742188  -2283.707275
 2417.000000  4824.417969  -50792.589844  -48284.984375  10159.113281  -38125.871094  307.965546  1188.749634   47.226044  878.127502  -33518.562500  -1695.122314
 2418.000000  5173.363281  -51289.738281  -48423.500000  10201.597656  -38221.902344  309.253448  1617.142700   46.840595  885.353516  -33652.199219  1287.854614
 2419.000000  5331.849121  -51498.859375  -48477.828125  10245.810547  -38232.015625  310.593719  1774.581665   46.878757  884.632812  -33658.589844  -953.541382
 2420.000000  5324.280273  -51582.894531  -48573.375000  10229.717773  -38343.656250  310.105865  1671.249634   46.986794  882.598755  -33759.687500  -370.172211
 2421.000000  5170.833008  -51263.382812  -48412.195312  10194.245117  -38217.949219  309.030548  1667.914917   46.930843  883.651001  -33639.441406  -1327.137451
 2422.000000  5263.473633  -51042.136719  -48064.679688  9947.436523  -38117.242188  301.548737  1768.284546   47.154732  879.455444  -33516.890625  3547.734375
 2423.000000  5076.965820  -50820.312500  -48036.890625  10063.902344  -37972.988281  305.079315  1596.598022   47.012775  882.111023  -33386.488281  -342.694641
 2424.000000  5071.049316  -51063.363281  -48287.289062  10370.098633  -37917.191406  314.361420  1463.534180   47.143242  879.669800  -33317.960938  -1467.470703
 2425.000000  5184.145996  -51002.750000  -48118.429688  10161.776367  -37956.652344  308.046295  1581.033203   47.208534  878.453186  -33351.050781  2613.680664
 2426.000000  5441.991211  -51596.839844  -48457.031250  10137.353516  -38319.679688  307.305908  1849.305298   47.196785  878.671875  -33715.226562  292.814941
 2427.000000  5192.768555  -51255.484375  -48363.140625  10236.487305  -38126.652344  310.311096  1559.328247   47.218136  878.274536  -33520.117188   40.202705
 2428.000000  5274.000000  -51625.906250  -48689.585938  10314.520508  -38375.066406  312.676605  1566.145142   47.002007  882.313110  -33789.617188  1471.992065
 2429.000000  5167.584473  -51089.027344  -48219.546875  10288.818359  -37930.726562  311.897461  1612.351562   47.037407  881.649109  -33341.820312  -222.205688
 2430.000000  5287.868164  -51450.148438  -48474.203125  10298.964844  -38175.238281  312.205048  1741.231567   46.797626  886.166443  -33609.726562  146.522324
 2431.000000  5271.342773  -51199.468750  -48237.875000  10066.703125  -38171.171875  305.164215  1815.468140   46.689903  888.210999  -33616.167969  635.803101
 2432.000000  5005.853516  -50686.347656  -48013.929688  10175.467773  -37838.460938  308.461334  1626.916626   46.918552  883.882507  -33261.152344  2512.187012
 2433.000000  5280.591797  -51229.437500  -48273.539062  10306.066406  -37967.472656  312.420319  1687.161133   47.227184  878.106262  -33360.054688  -1973.951416
 2434.000000  5190.402832  -51371.273438  -48510.804688  10453.605469  -38057.199219  316.892853  1452.951782   47.039921  881.601990  -33468.050781  732.411255
 2435.000000  5483.650391  -51683.859375  -48509.125000  10434.423828  -38074.703125  316.311371  1917.536011   46.854889  885.083435  -33503.605469  1310.284302
 2436.000000  4942.689453  -51155.656250  -48519.992188  10237.875000  -38282.117188  310.353149  1444.821899   46.541477  891.043640  -33741.593750  2761.283691
 2437.000000  4984.872070  -51215.945312  -48543.890625  10318.516602  -38225.375000  312.797729  1419.851562   46.665852  888.668823  -33672.718750  -1063.078125
 2438.000000  4986.030273  -50927.550781  -48250.765625  10242.855469  -38007.910156  310.504120  1465.091797   46.924946  883.762085  -33429.976562  -960.707153
 2439.000000  4939.765625  -50625.500000  -47986.843750  10079.585938  -37907.257812  305.554749  1580.621094   47.020016  881.975159  -33320.050781  3383.347900
 2440.000000  5500.876465  -51523.468750  -48325.343750  10319.949219  -38005.394531  312.841156  1900.263184   47.080097  880.849609  -33412.324219  148.017654
 2441.000000  4902.608887  -50906.128906  -48322.773438  10139.605469  -38183.167969  307.374176  1407.322632   46.577972  890.345459  -33639.085938  1096.216187
 2442.000000  5080.911621  -51205.515625  -48435.406250  10264.651367  -38170.753906  311.164856  1539.746704   46.896271  884.302429  -33595.617188  -575.420837
 2443.000000  4983.791016  -50908.984375  -48233.968750  10139.151367  -38094.816406  307.360382  1646.450806   46.342697  894.865601  -33573.687500  645.512390
 2444.000000  5127.446777  -51158.750000  -48332.125000  10179.539062  -38152.585938  308.584747  1782.481445   46.405258  893.659241  -33625.351562  -297.127625
 2445.000000  5311.367676  -51243.898438  -48235.179688  10255.123047  -37980.054688  310.876007  1848.005493   46.799740  886.126465  -33414.335938  -699.120422
 2446.000000  5294.673828  -51210.824219  -48254.195312  10201.005859  -38053.187500  309.235504  1797.408569   46.986450  882.605225  -33469.253906  -52.750221
 2447.000000  5489.100586  -51859.617188  -48674.031250  10414.320312  -38259.710938  315.701965  1976.349976   46.749218  887.084045  -33698.921875  2494.746338
 2448.000000  5365.419434  -51272.046875  -48245.890625  10238.877930  -38007.011719  310.383545  1706.014648   47.388702  875.113342  -33383.835938  -1658.226929
 2449.000000  5384.351562  -51459.968750  -48406.453125  10329.385742  -38077.066406  313.127228  1791.378784   47.123989  880.029175  -33479.714844  -2299.244873
 2450.000000  5091.563477  -51365.488281  -48572.109375  10273.541992  -38298.566406  311.434357  1295.924805   47.268070  877.346741  -33687.160156  3120.063721
 2451.000000  5577.953125  -51721.656250  -48455.820312  10104.020508  -38351.800781  306.295471  1999.005249   46.985596  882.621277  -33767.949219  -368.716339
 2452.000000  5099.367188  -51103.773438  -48296.695312  10018.374023  -38278.320312  303.699158  1537.080078   47.067383  881.087585  -33686.492188  302.436890
 2453.000000  5460.859375  -51694.515625  -48555.257812  10220.925781  -38334.332031  309.839355  1727.710083   47.069557  881.046875  -33742.289062  -1739.226685
 2454.000000  5358.195801  -51509.503906  -48434.625000  10246.175781  -38188.449219  310.604797  1810.259155   46.845287  885.264832  -33618.289062  -459.871613
 2455.000000  4842.450684  -51095.382812  -48578.171875  10577.089844  -38001.082031  320.636200  1104.856323   47.090473  880.655579  -33407.000000  -3254.208740
 2456.000000  4880.482910  -50593.859375  -48023.710938  10097.449219  -37926.261719  306.096252  1472.130005   46.802296  886.078064  -33360.292969  4014.092041
 2457.000000  4998.583984  -51055.261719  -48383.546875  10334.846680  -38048.699219  313.292786  1318.743530   47.066620  881.101868  -33456.945312  -1449.063354
 2458.000000  5307.809082  -51568.531250  -48594.898438  10314.589844  -38280.308594  312.678711  1758.121460   46.653187  888.910034  -33728.886719  2026.645874
 2459.000000  5369.425781  -51570.449219  -48533.085938  10213.760742  -38319.324219  309.622162  1818.350708   47.077518  880.897888  -33726.507812  863.331116
 2460.000000  4884.611816  -50991.742188  -48400.898438  10324.367188  -38076.531250  312.975098  1268.384399   47.207336  878.475464  -33471.046875  833.575989
 2461.000000  4950.058594  -51049.078125  -48382.078125  10310.017578  -38072.062500  312.540100  1404.216309   46.723782  887.567017  -33513.753906   42.587791
 2462.000000  5360.886230  -51553.093750  -48519.125000  10213.297852  -38305.828125  309.608124  1548.989258   47.343788  875.943542  -33687.031250  -1452.189697
 2463.000000  4911.500000  -51048.214844  -48451.773438  10500.107422  -37951.664062  318.302521  1276.642944   47.089699  880.670044  -33357.656250  -1095.620239
[truncated: 1,220,757 more chars]
