# Supplementary material for: Data for exploring the effect of parameters on decomposition of gas hydrate structure I
Source: Data Brief. 2018 Apr 11;18:1247–51. doi: 10.1016/j.dib.2018.04.015 (PMC5996948; doi:10.1016/j.dib.2018.04.015)
Supplement: Supplementary file 2 — Supplementary material [file mmc2.zip › data/data/temperature 310 K/cage occupancy 75/msdow.xvg]

# This file was created Mon Jan 23 21:47:03 2017
# Created by:
# GROMACS:      gmx msd, VERSION 5.0.2
# Executable:   /usr/bin/gmx
# Library dir:  /usr/share/gromacs/top
# Command line:
#   g_msd -f run.xtc -n ind.ndx -s run.tpr -o msdow10.xvg -b 9000 -e 10000
# g_msd is part of G R O M A C S:
#
# Glycine aRginine prOline Methionine Alanine Cystine Serine
#
@    title "Mean Square Displacement"
@    xaxis  label "Time (ps)"
@    yaxis  label "MSD (nm\S2\N)"
@TYPE xy
# MSD gathered over 1000 ps with 101 restarts
# Diffusion constants fitted from time 100 to 900 ps
# D[       OW*] = 4.9194 (+/- 0.1430) (1e-5 cm^2/s)
         0           0
  0.200195  0.00654719
  0.400391   0.0144784
  0.599609   0.0214817
  0.799805    0.028221
         1   0.0348457
    1.2002    0.041398
   1.40039    0.047887
   1.59961    0.054321
    1.7998   0.0608259
         2   0.0673875
    2.2002   0.0738077
   2.40039   0.0803282
   2.59961   0.0867074
    2.7998   0.0931296
         3    0.099544
    3.2002    0.105958
   3.40039    0.112287
   3.59961    0.118632
    3.7998    0.125126
         4    0.131533
    4.2002    0.137703
   4.40039    0.144086
   4.59961    0.150331
    4.7998    0.156667
         5     0.16311
    5.2002    0.169408
   5.40039     0.17579
   5.59961    0.181989
    5.7998    0.188524
         6    0.194931
    6.2002    0.201059
   6.40039    0.207319
   6.59961    0.213651
    6.7998    0.219722
         7    0.225871
    7.2002    0.232167
   7.40039    0.238118
   7.59961    0.244362
    7.7998    0.250506
         8    0.256921
    8.2002    0.263392
   8.40039    0.269827
   8.59961    0.276312
    8.7998    0.282766
         9    0.288932
    9.2002    0.294997
   9.40039     0.30137
   9.59961    0.307463
    9.7998    0.313626
        10    0.319826
   10.2002    0.326132
   10.4004    0.332438
   10.5996    0.338694
   10.7998    0.345199
        11    0.351682
   11.2002    0.357798
   11.4004    0.363993
   11.5996    0.370322
   11.7998    0.376661
        12    0.382999
   12.2002    0.389221
   12.4004    0.395622
   12.5996    0.401475
   12.7998    0.407795
        13    0.413996
   13.2002    0.420194
   13.4004    0.426061
   13.5996    0.432301
   13.7998    0.438414
        14    0.444421
   14.2002     0.45009
   14.4004    0.456334
   14.5996    0.462325
   14.7998    0.468169
        15     0.47431
   15.2002    0.480229
   15.4004    0.486233
   15.5996    0.491979
   15.7998    0.498386
        16    0.504683
   16.2002    0.510576
   16.4004    0.516503
   16.5996    0.522602
   16.7998    0.528452
        17    0.534517
   17.2002     0.54099
   17.4004    0.546803
   17.5996    0.552646
   17.7998    0.558565
        18    0.564976
   18.2002    0.571454
   18.4004    0.577661
   18.5996    0.583674
   18.7998     0.59003
        19    0.595897
   19.2002    0.601792
   19.4004    0.608115
   19.5996    0.614118
   19.7998    0.620195
        20    0.625975
   20.2002    0.632155
   20.4004    0.638345
   20.5996    0.644309
   20.7998    0.650415
        21     0.65659
   21.2002    0.662608
   21.4004    0.668735
   21.5996    0.674911
   21.7998    0.681513
        22    0.687812
   22.2002    0.693669
   22.4004    0.699828
   22.5996    0.705399
   22.7998    0.711743
        23     0.71787
   23.2002    0.724204
   23.4004    0.730128
   23.5996    0.736335
   23.7998    0.742145
        24    0.747894
   24.2002    0.753286
   24.4004    0.759414
   24.5996    0.765525
   24.7998    0.771634
        25    0.777902
   25.2002    0.783678
   25.4004    0.789569
   25.5996    0.794744
   25.7998    0.801084
        26    0.807419
   26.2002    0.813222
   26.4004    0.818879
   26.5996    0.824945
   26.7998    0.830806
        27    0.836874
   27.2002    0.843641
   27.4004    0.849485
   27.5996    0.854998
   27.7998    0.860702
        28    0.867221
   28.2002    0.873709
   28.4004    0.879977
   28.5996    0.886023
   28.7998    0.892502
        29    0.898281
   29.2002    0.904027
   29.4004    0.910598
   29.5996    0.916857
   29.7998    0.922847
        30    0.928356
   30.2002    0.934974
   30.4004    0.941209
   30.5996    0.947216
   30.7998    0.953377
        31    0.959161
   31.2002    0.965143
   31.4004    0.971405
   31.5996    0.977743
   31.7998    0.984478
        32    0.990539
   32.2002    0.996502
   32.4004     1.00255
   32.5996     1.00799
   32.7998     1.01465
        33     1.02089
   33.2002     1.02724
   33.4004     1.03302
   33.5996     1.03887
   33.7998     1.04465
        34     1.05064
   34.2002     1.05595
   34.4004     1.06202
   34.5996     1.06815
   34.7998     1.07417
        35     1.08058
   35.2002     1.08621
   35.4004     1.09185
   35.5996     1.09687
   35.7998     1.10356
        36     1.11008
   36.2002     1.11555
   36.4004     1.12125
   36.5996     1.12726
   36.7998     1.13306
        37     1.13945
   37.2002     1.14593
   37.4004     1.15157
   37.5996     1.15711
   37.7998     1.16277
        38     1.16898
   38.2002     1.17545
   38.4004      1.1818
   38.5996     1.18798
   38.7998     1.19453
        39     1.20031
   39.2002     1.20584
   39.4004     1.21253
   39.5996      1.2187
   39.7998     1.22462
        40     1.23007
   40.2002     1.23662
   40.4004     1.24305
   40.5996     1.24895
   40.7998     1.25537
        41      1.2613
   41.2002     1.26729
   41.4004     1.27349
   41.5996     1.27976
   41.7998     1.28661
        42      1.2926
   42.2002      1.2983
   42.4004     1.30426
   42.5996     1.30943
   42.7998     1.31626
        43     1.32227
   43.2002     1.32845
   43.4004     1.33381
   43.5996     1.33945
   43.7998     1.34503
        44     1.35103
   44.2002     1.35643
   44.4004     1.36276
   44.5996     1.36883
   44.7998     1.37463
        45     1.38069
   45.2002     1.38643
   45.4004     1.39219
   45.5996       1.397
   45.7998     1.40401
        46     1.41023
   46.2002     1.41546
   46.4004      1.4209
   46.5996     1.42666
   46.7998     1.43204
        47     1.43845
   47.2002     1.44463
   47.4004     1.45024
   47.5996     1.45586
   47.7998      1.4617
        48     1.46785
   48.2002     1.47448
   48.4004     1.48051
   48.5996     1.48634
   48.7998     1.49276
        49     1.49846
   49.2002     1.50383
   49.4004     1.51054
   49.5996     1.51668
   49.7998     1.52267
        50     1.52792
   50.2002     1.53493
   50.4004     1.54161
   50.5996     1.54755
   50.7998     1.55388
        51     1.55965
   51.2002     1.56561
   51.4004     1.57152
   51.5996     1.57761
   51.7998     1.58488
        52     1.59097
   52.2002     1.59667
   52.4004     1.60243
   52.5996     1.60752
   52.7998     1.61438
        53     1.62045
   53.2002     1.62689
   53.4004      1.6319
   53.5996     1.63731
   53.7998     1.64271
        54     1.64853
   54.2002     1.65364
   54.4004     1.66009
   54.5996     1.66622
   54.7998      1.6718
        55     1.67771
   55.2002     1.68278
   55.4004     1.68844
   55.5996     1.69298
   55.7998     1.70027
        56     1.70673
   56.2002     1.71176
   56.4004     1.71717
   56.5996     1.72268
   56.7998     1.72797
        57     1.73412
   57.2002     1.74012
   57.4004     1.74577
   57.5996      1.7512
   57.7998     1.75676
        58     1.76243
   58.2002     1.76884
   58.4004     1.77472
   58.5996     1.78027
   58.7998     1.78644
        59      1.7922
   59.2002      1.7977
   59.4004     1.80447
   59.5996     1.81053
   59.7998     1.81647
        60     1.82199
   60.2002      1.8286
   60.4004     1.83497
   60.5996      1.8409
   60.7998     1.84703
        61     1.85261
   61.2002     1.85865
   61.4004     1.86452
   61.5996     1.87087
   61.7998     1.87812
        62     1.88431
   62.2002      1.8904
   62.4004     1.89601
   62.5996     1.90113
   62.7998     1.90809
        63     1.91403
   63.2002     1.92042
   63.4004     1.92531
   63.5996     1.93057
   63.7998     1.93577
        64     1.94185
   64.2002     1.94707
   64.4004     1.95365
   64.5996     1.95948
   64.7998     1.96501
        65     1.97122
   65.2002     1.97651
   65.4004     1.98201
   65.5996     1.98613
   65.7998     1.99344
        66     2.00009
   66.2002     2.00511
   66.4004     2.01066
   66.5996     2.01614
   66.7998     2.02138
        67     2.02769
   67.2002     2.03373
   67.4004     2.03901
   67.5996     2.04445
   67.7998      2.0502
        68     2.05612
   68.2002     2.06282
   68.4004     2.06844
   68.5996     2.07404
   68.7998     2.08017
        69     2.08599
   69.2002     2.09169
   69.4004     2.09855
   69.5996     2.10462
   69.7998      2.1107
        70     2.11643
   70.2002      2.1232
   70.4004     2.12979
   70.5996     2.13576
   70.7998     2.14178
        71     2.14737
   71.2002     2.15334
   71.4004      2.1595
   71.5996     2.16583
   71.7998     2.17337
        72     2.17981
   72.2002     2.18594
   72.4004     2.19153
   72.5996     2.19691
   72.7998     2.20378
        73     2.20958
   73.2002     2.21611
   73.4004     2.22098
   73.5996     2.22627
   73.7998     2.23115
        74     2.23718
   74.2002     2.24259
   74.4004     2.24893
   74.5996     2.25455
   74.7998     2.26002
        75     2.26632
   75.2002     2.27139
   75.4004      2.2768
   75.5996     2.28085
   75.7998     2.28819
        76     2.29498
   76.2002     2.29998
   76.4004     2.30568
   76.5996     2.31103
   76.7998     2.31603
        77     2.32237
   77.2002     2.32856
   77.4004     2.33387
   77.5996     2.33927
   77.7998     2.34471
        78     2.35087
   78.2002     2.35768
   78.4004     2.36325
   78.5996     2.36879
   78.7998     2.37505
        79      2.3808
   79.2002     2.38693
   79.4004     2.39383
   79.5996     2.39953
   79.7998     2.40572
        80     2.41146
   80.2002     2.41811
   80.4004     2.42488
   80.5996     2.43056
   80.7998     2.43652
        81     2.44197
   81.2002     2.44798
   81.4004      2.4538
   81.5996     2.46027
   81.7998     2.46803
        82     2.47421
   82.2002     2.48026
   82.4004     2.48572
   82.5996     2.49086
   82.7998     2.49788
        83     2.50408
   83.2002     2.51072
   83.4004     2.51539
   83.5996     2.52039
   83.7998     2.52539
        84     2.53176
   84.2002     2.53684
   84.4004     2.54342
   84.5996     2.54905
   84.7998     2.55425
        85     2.56072
   85.2002     2.56585
   85.4004     2.57132
   85.5996     2.57528
   85.7998      2.5829
        86     2.58993
   86.2002      2.5946
   86.4004     2.60036
   86.5996      2.6054
   86.7998     2.61031
        87     2.61688
   87.2002     2.62305
   87.4004     2.62821
   87.5996     2.63339
   87.7998     2.63857
        88      2.6448
   88.2002     2.65149
   88.4004     2.65691
   88.5996     2.66248
   88.7998     2.66861
        89     2.67421
   89.2002     2.68034
   89.4004     2.68717
   89.5996     2.69275
   89.7998     2.69886
        90     2.70469
   90.2002     2.71118
   90.4004     2.71804
   90.5996     2.72372
   90.7998     2.72987
        91     2.73525
   91.2002     2.74121
   91.4004      2.7469
   91.5996     2.75342
   91.7998     2.76153
        92     2.76799
   92.2002     2.77378
   92.4004     2.77917
   92.5996     2.78431
   92.7998     2.79087
        93     2.79699
   93.2002     2.80372
   93.4004     2.80801
   93.5996     2.81308
   93.7998     2.81794
        94     2.82443
   94.2002     2.82965
   94.4004      2.8361
   94.5996     2.84172
   94.7998     2.84713
        95     2.85342
   95.2002     2.85861
   95.4004     2.86394
   95.5996     2.86793
   95.7998     2.87564
        96     2.88265
   96.2002     2.88739
   96.4004     2.89321
   96.5996     2.89843
   96.7998     2.90337
        97     2.90955
   97.2002      2.9154
   97.4004     2.92042
   97.5996     2.92557
   97.7998     2.93072
        98     2.93671
   98.2002     2.94349
   98.4004     2.94879
   98.5996     2.95449
   98.7998     2.96085
        99     2.96629
   99.2002     2.97248
   99.4004     2.97923
   99.5996     2.98439
   99.7998     2.99041
       100     2.99633
     100.2     3.00273
     100.4     3.00973
     100.6     3.01515
     100.8     3.02153
       101     3.02682
     101.2     3.03236
     101.4     3.03821
     101.6     3.04461
     101.8     3.05266
       102     3.05928
     102.2     3.06485
     102.4     3.06996
     102.6     3.07526
     102.8     3.08183
       103     3.08794
     103.2     3.09483
     103.4     3.09901
     103.6     3.10446
     103.8     3.10933
       104     3.11621
     104.2     3.12125
     104.4     3.12771
     104.6     3.13317
     104.8     3.13844
       105      3.1448
     105.2     3.14977
     105.4     3.15481
     105.6     3.15853
     105.8     3.16657
       106     3.17362
     106.2     3.17845
     106.4     3.18446
     106.6     3.18973
     106.8     3.19433
       107     3.20025
     107.2     3.20616
     107.4     3.21137
     107.6     3.21618
     107.8     3.22123
       108     3.22726
     108.2     3.23402
     108.4     3.23946
     108.6     3.24508
     108.8     3.25159
       109     3.25721
     109.2     3.26303
     109.4     3.26984
     109.6     3.27495
     109.8     3.28081
       110     3.28646
     110.2     3.29235
     110.4     3.29932
     110.6     3.30455
     110.8     3.31039
       111     3.31546
     111.2     3.32116
     111.4     3.32701
     111.6     3.33325
     111.8     3.34155
       112     3.34821
     112.2     3.35361
     112.4     3.35869
     112.6     3.36392
     112.8     3.37051
       113     3.37689
     113.2     3.38386
     113.4      3.3879
     113.6      3.3934
     113.8     3.39833
       114      3.4053
     114.2     3.40989
     114.4     3.41659
     114.6     3.42192
     114.8     3.42699
       115     3.43338
     115.2     3.43819
     115.4     3.44339
     115.6     3.44725
     115.8     3.45539
       116     3.46262
     116.2     3.46748
     116.4     3.47346
     116.6     3.47871
     116.8     3.48301
       117     3.48866
     117.2     3.49464
     117.4     3.49975
     117.6     3.50439
     117.8     3.50917
       118     3.51546
     118.2     3.52233
     118.4     3.52758
     118.6     3.53316
     118.8     3.53952
       119     3.54536
     119.2     3.55071
     119.4     3.55764
     119.6     3.56259
     119.8     3.56858
       120     3.57417
     120.2     3.57951
     120.4     3.58688
     120.6     3.59214
     120.8     3.59818
       121     3.60338
     121.2     3.60879
     121.4     3.61454
     121.6     3.62085
     121.8     3.62963
       122     3.63642
     122.2     3.64198
     122.4     3.64686
     122.6     3.65169
     122.8      3.6581
       123     3.66462
     123.2      3.6715
     123.4     3.67527
     123.6      3.6809
     123.8     3.68593
       124     3.69295
     124.2     3.69733
     124.4     3.70377
     124.6     3.70896
     124.8     3.71379
       125     3.72002
     125.2     3.72473
     125.4     3.72982
     125.6     3.73378
     125.8     3.74184
       126     3.74925
     126.2     3.75405
     126.4     3.76012
     126.6     3.76572
     126.8     3.77016
       127     3.77577
     127.2     3.78164
     127.4     3.78697
     127.6     3.79164
     127.8       3.796
       128     3.80262
     128.2     3.80938
     128.4     3.81448
     128.6      3.8199
     128.8     3.82632
       129     3.83203
     129.2     3.83726
     129.4     3.84405
     129.6     3.84875
     129.8     3.85444
       130     3.86027
     130.2     3.86599
     130.4     3.87331
     130.6     3.87842
     130.8     3.88443
       131     3.88989
     131.2     3.89533
     131.4     3.90067
     131.6     3.90676
     131.8     3.91571
       132     3.92259
     132.2     3.92811
     132.4     3.93313
     132.6     3.93815
     132.8     3.94441
       133     3.95101
     133.2     3.95813
     133.4     3.96199
     133.6     3.96731
     133.8     3.97244
       134     3.97928
     134.2     3.98314
     134.4     3.99005
     134.6     3.99487
     134.8      3.9994
       135     4.00608
     135.2     4.01056
     135.4     4.01539
     135.6      4.0191
     135.8     4.02748
       136     4.03511
     136.2      4.0398
     136.4     4.04606
     136.6     4.05166
     136.8       4.056
       137     4.06171
     137.2     4.06773
     137.4     4.07334
     137.6     4.07782
     137.8     4.08197
       138     4.08878
     138.2     4.09564
     138.4     4.10069
     138.6     4.10651
     138.8      4.1128
       139     4.11835
     139.2     4.12338
     139.4     4.13002
     139.6     4.13465
     139.8     4.14024
       140      4.1458
     140.2     4.15099
     140.4     4.15863
     140.6     4.16365
     140.8     4.16992
       141     4.17543
     141.2     4.18103
     141.4     4.18635
     141.6     4.19267
     141.8     4.20178
       142     4.20877
     142.2     4.21413
     142.4     4.21923
     142.6      4.2241
     142.8     4.23001
       143     4.23699
     143.2     4.24439
     143.4     4.24816
     143.6     4.25321
     143.8     4.25807
       144     4.26517
     144.2     4.26917
     144.4     4.27624
     144.6     4.28084
     144.8     4.28553
       145     4.29233
     145.2     4.29693
     145.4     4.30164
     145.6     4.30518
     145.8     4.31398
       146      4.3218
     146.2     4.32661
     146.4     4.33308
     146.6     4.33878
     146.8      4.3432
       147      4.3492
     147.2     4.35512
     147.4     4.36054
     147.6     4.36496
     147.8     4.36912
       148     4.37575
     148.2      4.3825
     148.4     4.38783
     148.6     4.39324
     148.8     4.39965
       149     4.40506
     149.2     4.41015
     149.4     4.41676
     149.6     4.42148
     149.8     4.42713
       150     4.43268
     150.2     4.43883
     150.4     4.44657
     150.6     4.45197
     150.8     4.45838
       151     4.46328
     151.2     4.46892
     151.4     4.47419
     151.6      4.4804
     151.8      4.4898
       152     4.49694
     152.2     4.50219
     152.4     4.50741
     152.6     4.51242
     152.8     4.51808
       153     4.52515
     153.2     4.53321
     153.4     4.53721
     153.6     4.54242
     153.8     4.54691
       154      4.5543
     154.2       4.558
     154.4     4.56509
     154.6     4.57003
     154.8     4.57482
       155     4.58193
     155.2     4.58629
     155.4     4.59072
     155.6     4.59418
     155.8     4.60293
       156     4.61098
     156.2     4.61582
     156.4      4.6221
     156.6     4.62786
     156.8     4.63245
       157     4.63855
     157.2     4.64467
     157.4      4.6499
     157.6      4.6544
     157.8     4.65844
       158     4.66492
     158.2     4.67131
     158.4     4.67681
     158.6     4.68205
     158.8     4.68815
       159     4.69356
     159.2     4.69886
     159.4      4.7059
     159.6     4.71019
     159.8     4.71601
       160     4.72154
     160.2     4.72753
     160.4     4.73543
     160.6     4.74093
     160.8     4.74745
       161     4.75256
     161.2     4.75796
     161.4     4.76314
     161.6     4.76926
     161.8     4.77879
       162     4.78612
     162.2     4.79156
     162.4     4.79682
     162.6      4.8018
     162.8     4.80726
       163     4.81436
     163.2     4.82224
     163.4     4.82581
     163.6     4.83086
     163.8     4.83564
       164     4.84297
     164.2     4.84643
     164.4     4.85331
     164.6     4.85775
     164.8     4.86299
       165     4.87041
     165.2     4.87444
     165.4     4.87858
     165.6     4.88212
     165.8     4.89145
       166      4.8996
     166.2     4.90402
     166.4     4.91032
     166.6     4.91602
     166.8     4.92043
       167     4.92696
     167.2     4.93353
     167.4     4.93833
     167.6     4.94242
     167.8     4.94632
       168     4.95288
     168.2     4.95927
     168.4     4.96445
     168.6     4.96963
     168.8     4.97596
       169     4.98131
     169.2     4.98669
     169.4     4.99355
     169.6     4.99788
     169.8     5.00407
       170     5.00956
     170.2     5.01561
     170.4     5.02342
     170.6     5.02909
     170.8     5.03552
       171     5.04066
     171.2     5.04621
     171.4     5.05152
     171.6     5.05794
     171.8     5.06771
       172      5.0748
     172.2     5.08008
     172.4     5.08512
     172.6     5.09017
     172.8     5.09591
       173     5.10317
     173.2     5.11086
     173.4     5.11392
     173.6     5.11909
     173.8      5.1242
       174     5.13151
     174.2     5.13466
     174.4     5.14159
     174.6       5.146
     174.8     5.15093
       175     5.15869
     175.2     5.16279
     175.4     5.16707
     175.6     5.17083
     175.8     5.18022
       176     5.18847
     176.2     5.19293
     176.4     5.19911
     176.6     5.20449
     176.8     5.20893
       177     5.21549
     177.2     5.22194
     177.4     5.22652
     177.6      5.2304
     177.8      5.2342
       178     5.24086
     178.2     5.24714
     178.4     5.25234
     178.6     5.25777
     178.8     5.26403
       179     5.26946
     179.2     5.27497
     179.4     5.28186
     179.6     5.28668
     179.8     5.29256
       180     5.29804
     180.2     5.30506
     180.4      5.3128
     180.6     5.31855
     180.8     5.32501
       181     5.32995
     181.2     5.33564
     181.4     5.34097
     181.6     5.34731
     181.8     5.35739
       182     5.36464
     182.2     5.36951
     182.4     5.37441
     182.6      5.3794
     182.8     5.38469
       183     5.39216
     183.2     5.40013
     183.4     5.40297
     183.6     5.40818
     183.8     5.41349
       184     5.42067
     184.2      5.4241
     184.4     5.43107
     184.6     5.43525
     184.8     5.44048
       185     5.44846
     185.2     5.45194
     185.4     5.45587
     185.6     5.45945
     185.8     5.46917
       186     5.47728
     186.2     5.48177
     186.4     5.48741
     186.6      5.4931
     186.8     5.49789
       187     5.50412
     187.2     5.51052
     187.4     5.51514
     187.6     5.51944
     187.8     5.52319
       188     5.52948
     188.2     5.53561
     188.4     5.54045
     188.6     5.54567
     188.8     5.55198
       189     5.55713
     189.2     5.56252
     189.4      5.5694
     189.6     5.57451
     189.8     5.58025
       190     5.58524
     190.2     5.59221
     190.4     5.59984
     190.6     5.60583
     190.8     5.61253
       191     5.61739
     191.2     5.62318
     191.4     5.62864
     191.6       5.635
     191.8      5.6454
       192     5.65269
     192.2     5.65716
     192.4     5.66184
     192.6     5.66681
     192.8     5.67219
       193     5.67915
     193.2     5.68743
     193.4     5.69014
     193.6     5.69544
     193.8     5.70079
       194     5.70833
     194.2     5.71191
     194.4      5.7192
     194.6     5.72297
     194.8     5.72804
       195     5.73597
     195.2     5.73971
     195.4      5.7434
     195.6     5.74664
     195.8     5.75644
       196     5.76451
     196.2     5.76874
     196.4     5.77475
     196.6      5.7802
     196.8     5.78538
       197     5.79162
     197.2     5.79792
     197.4      5.8021
     197.6     5.80644
     197.8     5.80964
       198     5.81574
     198.2     5.82204
     198.4     5.82694
     198.6     5.83268
     198.8     5.83903
       199     5.84461
     199.2     5.84974
     199.4     5.85695
     199.6     5.86219
     199.8     5.86755
       200     5.87208
     200.2     5.88044
     200.4     5.88815
     200.6     5.89388
     200.8     5.90089
       201     5.90536
     201.2      5.9115
     201.4     5.91749
     201.6     5.92335
     201.8     5.93422
       202     5.94165
     202.2     5.94629
     202.4      5.9511
     202.6     5.95645
     202.8      5.9617
       203     5.96856
     203.2     5.97663
     203.4     5.97904
     203.6     5.98435
     203.8     5.98946
       204     5.99736
     204.2     6.00087
     204.4     6.00862
     204.6     6.01224
     204.8     6.01737
       205     6.02537
     205.2     6.02897
     205.4     6.03274
     205.6     6.03589
     205.8     6.04598
       206     6.05425
     206.2     6.05865
     206.4     6.06447
     206.6     6.07017
     206.8     6.07544
       207     6.08141
     207.2     6.08707
     207.4     6.09152
     207.6     6.09551
     207.8     6.09864
       208     6.10435
     208.2     6.11064
     208.4      6.1158
     208.6     6.12163
     208.8     6.12798
       209     6.13354
     209.2     6.13863
     209.4      6.1461
     209.6     6.15186
     209.8     6.15765
       210     6.16244
     210.2     6.17067
     210.4     6.17854
     210.6     6.18486
     210.8     6.19199
       211     6.19608
     211.2     6.20173
     211.4     6.20757
     211.6     6.21397
     211.8     6.22473
       212       6.232
     212.2     6.23644
     212.4     6.24154
     212.6     6.24708
     212.8     6.25218
       213     6.25917
     213.2     6.26723
     213.4     6.26984
     213.6     6.27505
     213.8     6.28029
       214     6.28813
     214.2     6.29147
     214.4     6.29914
     214.6     6.30296
     214.8      6.3079
       215     6.31625
     215.2     6.31995
     215.4     6.32374
     215.6     6.32671
     215.8     6.33702
       216     6.34534
     216.2     6.34985
     216.4     6.35536
     216.6     6.36132
     216.8     6.36678
       217     6.37337
     217.2     6.37881
     217.4     6.38335
     217.6     6.38734
     217.8     6.39008
       218     6.39555
     218.2      6.4021
     218.4     6.40727
     218.6     6.41321
     218.8     6.41941
       219     6.42554
     219.2      6.4306
     219.4     6.43842
     219.6     6.44413
     219.8     6.44979
       220     6.45448
     220.2     6.46396
     220.4     6.47148
     220.6     6.47761
     220.8     6.48492
       221     6.48873
     221.2      6.4944
     221.4     6.50029
     221.6     6.50653
     221.8     6.51778
       222     6.52543
     222.2     6.52951
     222.4     6.53425
     222.6     6.53982
     222.8     6.54512
       223     6.55217
     223.2      6.5606
     223.4     6.56309
     223.6     6.56802
     223.8     6.57335
       224     6.58118
     224.2     6.58437
     224.4     6.59246
     224.6      6.5963
     224.8     6.60138
       225     6.60923
     225.2     6.61253
     225.4      6.6163
     225.6     6.61901
     225.8     6.62953
       226     6.63853
     226.2     6.64304
     226.4     6.64841
     226.6     6.65403
     226.8     6.65961
       227      6.6666
     227.2     6.67201
     227.4     6.67634
     227.6     6.67992
     227.8     6.68202
       228     6.68781
     228.2     6.69434
     228.4     6.69945
     228.6     6.70565
     228.8     6.71182
       229     6.71772
     229.2     6.72281
     229.4      6.7309
     229.6     6.73663
     229.8     6.74213
       230      6.7468
     230.2     6.75723
     230.4     6.76449
     230.6     6.77043
     230.8     6.77741
       231     6.78117
     231.2     6.78649
     231.4      6.7919
     231.6     6.79825
     231.8     6.80935
       232     6.81718
     232.2     6.82111
     232.4     6.82589
     232.6     6.83178
     232.8     6.83663
       233     6.84357
     233.2     6.85174
     233.4     6.85371
     233.6     6.85846
     233.8      6.8635
       234      6.8714
     234.2     6.87397
     234.4     6.88225
     234.6     6.88634
     234.8     6.89141
       235     6.89937
     235.2     6.90285
     235.4     6.90643
     235.6     6.90861
     235.8     6.91908
       236     6.92816
     236.2     6.93255
     236.4     6.93818
     236.6      6.9437
     236.8     6.94937
       237     6.95605
     237.2     6.96129
     237.4     6.96575
     237.6      6.9691
     237.8     6.97109
       238     6.97703
     238.2     6.98365
     238.4     6.98845
     238.6     6.99485
     238.8     7.00095
       239      7.0067
     239.2     7.01199
     239.4     7.01988
     239.6     7.02621
     239.8     7.03111
       240     7.03568
     240.2     7.04625
     240.4     7.05358
     240.6     7.05971
     240.8     7.06669
       241     7.07028
     241.2     7.07521
     241.4     7.08078
     241.6     7.08771
     241.8     7.09949
       242     7.10734
     242.2     7.11099
     242.4     7.11538
     242.6     7.12161
     242.8     7.12717
       243     7.13458
     243.2     7.14293
     243.4     7.14411
     243.6     7.14912
     243.8     7.15399
       244     7.16212
     244.2     7.16434
     244.4     7.17286
     244.6     7.17705
     244.8     7.18217
       245     7.18998
     245.2     7.19329
     245.4     7.19661
     245.6     7.19896
     245.8     7.20976
       246     7.21934
     246.2     7.22377
     246.4     7.22928
     246.6     7.23482
     246.8     7.24109
       247     7.24776
     247.2     7.25276
     247.4     7.25685
     247.6     7.25972
     247.8     7.26196
       248     7.26781
     248.2     7.27457
     248.4     7.27923
     248.6     7.28595
     248.8      7.2919
       249     7.29699
     249.2      7.3026
     249.4     7.31063
     249.6     7.31654
     249.8     7.32166
       250     7.32593
     250.2     7.33836
     250.4     7.34579
     250.6     7.35238
     250.8     7.35963
       251     7.36384
     251.2     7.36882
     251.4     7.37416
     251.6     7.38174
     251.8     7.39383
       252     7.40142
     252.2     7.40545
     252.4     7.40975
     252.6     7.41622
     252.8      7.4216
       253      7.4289
     253.2     7.43736
     253.4     7.43807
     253.6     7.44361
     253.8     7.44877
       254      7.4572
     254.2     7.45892
     254.4     7.46736
     254.6     7.47125
     254.8     7.47574
       255     7.48354
     255.2     7.48691
     255.4     7.49051
     255.6     7.49307
     255.8     7.50392
       256     7.51385
     256.2     7.51831
     256.4     7.52377
     256.6     7.52926
     256.8     7.53526
       257     7.54209
     257.2     7.54771
     257.4     7.55107
     257.6     7.55375
     257.8     7.55582
       258     7.56197
     258.2     7.56905
     258.4     7.57448
     258.6     7.58154
     258.8     7.58684
       259       7.592
     259.2     7.59755
     259.4     7.60505
     259.6     7.61104
     259.8     7.61597
       260     7.61993
     260.2     7.63322
     260.4     7.64031
     260.6     7.64718
     260.8     7.65448
       261      7.6594
     261.2     7.66438
     261.4     7.66906
     261.6     7.67684
     261.8     7.68927
       262      7.6969
     262.2      7.7002
     262.4     7.70459
     262.6     7.71106
     262.8     7.71664
       263     7.72464
     263.2      7.7329
     263.4      7.7331
     263.6     7.73877
     263.8     7.74379
       264     7.75203
     264.2     7.75357
     264.4     7.76212
     264.6     7.76594
     264.8     7.77065
       265      7.7785
     265.2     7.78146
     265.4     7.78564
     265.6     7.78775
     265.8     7.79861
       266     7.80847
     266.2     7.81245
     266.4     7.81739
     266.6     7.82264
     266.8     7.82881
       267     7.83666
     267.2       7.842
     267.4      7.8447
     267.6     7.84763
     267.8     7.84997
       268     7.85627
     268.2     7.86311
     268.4      7.8684
     268.6     7.87577
     268.8     7.88111
       269     7.88568
     269.2     7.89147
     269.4     7.89889
     269.6     7.90499
     269.8     7.90968
       270     7.91324
     270.2     7.92629
     270.4     7.93345
     270.6     7.94077
     270.8     7.94811
       271     7.95316
     271.2     7.95819
     271.4     7.96259
     271.6     7.97029
     271.8     7.98269
       272     7.99015
     272.2     7.99305
     272.4     7.99754
     272.6     8.00359
     272.8     8.00916
       273     8.01683
     273.2     8.02498
     273.4     8.02543
     273.6     8.03103
     273.8     8.03586
       274     8.04438
     274.2     8.04611
     274.4     8.05521
     274.6     8.05906
     274.8     8.06368
       275     8.07248
     275.2     8.07547
     275.4     8.07997
     275.6     8.08194
     275.8     8.09271
       276     8.10248
     276.2      8.1068
     276.4     8.11199
     276.6     8.11755
     276.8     8.12366
       277     8.13093
     277.2     8.13641
     277.4     8.13869
     277.6     8.14114
     277.8     8.14338
       278     8.14927
     278.2     8.15648
     278.4     8.16197
     278.6     8.17032
     278.8     8.17554
       279      8.1799
     279.2     8.18548
     279.4     8.19306
     279.6     8.19913
     279.8     8.20327
       280     8.20718
     280.2     8.21947
     280.4     8.22699
     280.6     8.23475
     280.8      8.2424
       281     8.24706
     281.2     8.25194
     281.4     8.25546
     281.6     8.26375
     281.8      8.2762
       282      8.2838
     282.2     8.28673
     282.4     8.29125
     282.6     8.29722
     282.8     8.30303
       283     8.31089
     283.2     8.31889
     283.4     8.31887
     283.6     8.32456
     283.8     8.32925
       284     8.33787
     284.2     8.33914
     284.4      8.3482
     284.6     8.35166
     284.8      8.3559
       285      8.3645
     285.2     8.36764
     285.4     8.37227
     285.6     8.37376
     285.8     8.38455
       286     8.39409
     286.2     8.39832
     286.4     8.40376
     286.6      8.4089
     286.8     8.41542
       287      8.4227
     287.2     8.42814
     287.4     8.43029
     287.6     8.43312
     287.8     8.43561
       288     8.44168
     288.2     8.44905
     288.4       8.454
     288.6     8.46274
     288.8     8.46823
       289     8.47251
     289.2     8.47823
     289.4       8.486
     289.6     8.49197
     289.8     8.49642
       290     8.49992
     290.2      8.5123
     290.4     8.51989
     290.6     8.52713
     290.8     8.53524
       291     8.53987
     291.2      8.5448
     291.4     8.54777
     291.6     8.55636
     291.8     8.56921
       292     8.57668
     292.2     8.57938
     292.4      8.5841
     292.6     8.58981
     292.8     8.59521
       293      8.6029
     293.2     8.61103
     293.4     8.61111
     293.6     8.61736
     293.8     8.62217
       294     8.63065
     294.2     8.63205
     294.4     8.64095
     294.6     8.64426
     294.8     8.64863
       295     8.65694
     295.2      8.6602
     295.4      8.6657
     295.6     8.66645
     295.8     8.67661
       296     8.68627
     296.2     8.69058
     296.4       8.696
     296.6     8.70155
     296.8     8.70809
       297     8.71536
     297.2     8.72104
     297.4     8.72277
     297.6     8.72535
     297.8     8.72787
       298     8.73436
     298.2     8.74142
     298.4     8.74576
     298.6     8.75438
     298.8     8.75996
       299     8.76407
     299.2     8.76974
     299.4     8.77783
     299.6     8.78367
     299.8     8.78832
       300     8.79162
     300.2     8.80468
     300.4     8.81254
     300.6     8.81964
     300.8      8.8279
       301      8.8325
     301.2     8.83791
     301.4     8.84054
     301.6     8.84837
     301.8     8.86125
       302     8.86877
     302.2     8.87165
     302.4     8.87628
     302.6     8.88253
     302.8     8.88789
       303      8.8962
     303.2     8.90481
     303.4     8.90435
     303.6     8.91089
     303.8     8.91521
       304     8.92405
     304.2     8.92522
     304.4     8.93374
     304.6     8.93765
     304.8     8.94226
       305     8.95095
     305.2     8.95434
     305.4     8.95964
     305.6     8.96021
     305.8     8.97085
       306      8.9805
     306.2     8.98536
     306.4     8.99055
     306.6     8.99617
     306.8     9.00294
       307     9.00969
     307.2     9.01545
     307.4     9.01755
     307.6     9.01994
     307.8     9.02186
       308     9.02765
     308.2      9.0353
     308.4     9.03968
     308.6     9.04812
     308.8     9.05373
       309     9.05854
     309.2     9.06454
     309.4     9.07172
     309.6     9.07767
     309.8     9.08235
       310     9.08569
     310.2     9.09647
     310.4     9.10483
     310.6     9.11135
     310.8     9.11959
       311     9.12429
     311.2     9.12927
     311.4     9.13166
     311.6     9.13953
     311.8     9.15323
       312     9.16105
     312.2     9.16431
     312.4     9.16816
     312.6     9.17495
     312.8     9.17952
       313     9.18803
     313.2     9.19682
     313.4     9.19545
     313.6     9.20123
     313.8     9.20575
       314     9.21495
     314.2     9.21621
     314.4     9.22396
     314.6     9.22778
     314.8     9.23196
       315     9.24153
     315.2     9.24525
     315.4     9.25064
     315.6     9.25088
     315.8     9.26216
       316     9.27187
     316.2     9.27619
     316.4     9.28176
     316.6     9.28751
     316.8     9.29436
       317     9.30128
     317.2      9.3062
     317.4     9.30788
     317.6     9.31081
     317.8     9.31247
       318     9.31804
     318.2     9.32557
     318.4     9.32976
     318.6     9.33914
     318.8     9.34496
       319     9.34966
     319.2     9.35534
     319.4     9.36208
     319.6     9.36751
     319.8     9.37221
       320     9.37526
     320.2     9.38605
     320.4     9.39442
     320.6     9.40107
     320.8     9.40904
       321       9.414
     321.2     9.41899
     321.4     9.42181
     321.6     9.42968
     321.8     9.44314
       322     9.45064
     322.2     9.45456
     322.4     9.45915
     322.6     9.46606
     322.8     9.47066
       323     9.47915
     323.2     9.48757
     323.4     9.48627
     323.6     9.49183
     323.8     9.49644
       324     9.50513
     324.2     9.50597
     324.4     9.51429
     324.6     9.51797
     324.8     9.52211
       325     9.53201
     325.2     9.53586
     325.4     9.54188
     325.6     9.54188
     325.8     9.55295
       326     9.56234
     326.2     9.56634
     326.4     9.57203
     326.6     9.57804
     326.8     9.58475
       327     9.59166
     327.2      9.5964
     327.4     9.59807
     327.6     9.60086
     327.8     9.60254
       328     9.60792
     328.2     9.61564
     328.4     9.61917
     328.6     9.62856
     328.8     9.63431
       329     9.63952
     329.2     9.64529
     329.4     9.65204
     329.6     9.65751
     329.8     9.66192
       330     9.66526
     330.2     9.67414
     330.4     9.68268
     330.6     9.69038
     330.8     9.69818
       331     9.70284
     331.2     9.70766
     331.4     9.71043
     331.6     9.71815
     331.8     9.73198
       332     9.73924
     332.2     9.74362
     332.4     9.74855
     332.6     9.75579
     332.8     9.76108
       333      9.7692
     333.2     9.77739
     333.4     9.77552
     333.6     9.78062
     333.8     9.78541
       334     9.79355
     334.2     9.79529
     334.4     9.80372
     334.6     9.80742
     334.8     9.81196
       335     9.82187
     335.2     9.82497
     335.4     9.83156
     335.6     9.83256
     335.8      9.8436
       336     9.85291
     336.2     9.85651
     336.4     9.86236
     336.6     9.86802
     336.8     9.87485
       337     9.88128
     337.2     9.88657
     337.4     9.88829
     337.6     9.89027
     337.8     9.89183
       338     9.89675
     338.2     9.90472
     338.4     9.90895
     338.6      9.9184
     338.8     9.92419
       339     9.92911
     339.2     9.93515
     339.4     9.94111
     339.6     9.94657
     339.8     9.95043
       340     9.95388
     340.2     9.96372
     340.4     9.97217
     340.6     9.98042
     340.8     9.98837
       341     9.99265
     341.2     9.99696
     341.4     9.99927
     341.6     10.0066
     341.8     10.0212
       342     10.0286
     342.2     10.0335
     342.4     10.0389
     342.6     10.0466
     342.8     10.0516
       343       10.06
     343.2     10.0681
     343.4     10.0663
     343.6     10.0704
     343.8     10.0751
       344     10.0837
     344.2     10.0844
     344.4     10.0931
     344.6     10.0968
     344.8      10.101
       345     10.1115
     345.2     10.1144
     345.4     10.1206
     345.6     10.1211
     345.8      10.133
       346     10.1424
     346.2     10.1457
     346.4      10.151
     346.6     10.1574
     346.8     10.1643
       347      10.171
     347.2     10.1762
     347.4     10.1773
     347.6     10.1786
     347.8     10.1798
       348     10.1851
     348.2     10.1932
     348.4     10.1975
     348.6     10.2075
     348.8     10.2127
       349     10.2172
     349.2     10.2239
     349.4     10.2306
     349.6     10.2363
     349.8       10.24
       350      10.243
     350.2     10.2532
     350.4     10.2614
     350.6     10.2696
     350.8     10.2773
       351     10.2822
     351.2     10.2865
     351.4     10.2886
     351.6     10.2957
     351.8     10.3106
       352     10.3185
     352.2     10.3234
     352.4     10.3291
     352.6     10.3369
     352.8     10.3416
       353       10.35
     353.2     10.3576
     353.4     10.3557
     353.6     10.3604
     353.8     10.3648
       354     10.3731
     354.2     10.3738
     354.4      10.383
     354.6     10.3866
     354.8     10.3901
       355     10.4012
     355.2      10.404
     355.4     10.4097
     355.6     10.4103
     355.8     10.4232
       356     10.4325
     356.2     10.4358
     356.4     10.4415
     356.6     10.4481
     356.8     10.4544
       357     10.4611
     357.2     10.4666
     357.4     10.4668
     357.6     10.4678
     357.8     10.4689
       358     10.4744
     358.2      10.483
     358.4      10.487
     358.6     10.4963
     358.8     10.5013
       359     10.5053
     359.2     10.5123
     359.4     10.5192
     359.6      10.525
     359.8     10.5292
       360     10.5314
     360.2     10.5419
     360.4     10.5501
     360.6     10.5587
     360.8     10.5664
       361      10.571
     361.2     10.5747
     361.4      10.576
     361.6     10.5838
     361.8     10.5986
       362     10.6074
     362.2     10.6128
     362.4     10.6179
     362.6     10.6243
     362.8     10.6297
       363     10.6377
     363.2     10.6448
     363.4     10.6431
     363.6     10.6484
     363.8     10.6526
       364     10.6607
     364.2     10.6612
     364.4     10.6708
     364.6     10.6744
     364.8     10.6773
       365     10.6889
     365.2      10.692
     365.4     10.6977
     365.6     10.6984
     365.8     10.7123
       366     10.7215
     366.2     10.7253
     366.4     10.7316
     366.6     10.7376
     366.8     10.7437
       367     10.7506
     367.2     10.7554
     367.4     10.7559
     367.6     10.7571
     367.8      10.757
       368     10.7626
     368.2      10.771
     368.4     10.7742
     368.6     10.7835
     368.8     10.7884
       369     10.7921
     369.2     10.7999
     369.4     10.8071
     369.6     10.8132
     369.8     10.8172
       370     10.8191
     370.2     10.8291
     370.4     10.8373
     370.6     10.8446
     370.8     10.8542
       371     10.8591
     371.2     10.8625
     371.4     10.8639
     371.6     10.8722
     371.8     10.8873
       372     10.8962
     372.2     10.9013
     372.4     10.9062
     372.6     10.9125
     372.8     10.9184
       373     10.9267
     373.2     10.9336
     373.4     10.9314
     373.6     10.9371
     373.8      10.941
       374     10.9492
     374.2     10.9499
     374.4     10.9595
     374.6     10.9628
     374.8     10.9649
       375     10.9761
     375.2      10.979
     375.4      10.985
     375.6     10.9847
     375.8     10.9986
       376      11.008
     376.2     11.0126
     376.4     11.0194
     376.6     11.0255
     376.8       11.03
       377     11.0375
     377.2     11.0428
     377.4     11.0436
     377.6     11.0446
     377.8     11.0441
       378     11.0501
     378.2      11.059
     378.4     11.0614
     378.6     11.0704
     378.8     11.0755
       379     11.0797
     379.2     11.0877
     379.4     11.0947
     379.6        11.1
     379.8      11.104
       380     11.1053
     380.2     11.1154
     380.4     11.1238
     380.6     11.1322
     380.8     11.1417
       381     11.1475
     381.2     11.1518
     381.4     11.1523
     381.6     11.1608
     381.8     11.1754
       382     11.1844
     382.2       11.19
     382.4     11.1948
     382.6     11.2002
     382.8     11.2069
       383     11.2155
     383.2     11.2228
     383.4     11.2201
     383.6     11.2256
     383.8     11.2302
       384      11.239
     384.2     11.2388
     384.4     11.2489
     384.6     11.2526
     384.8     11.2553
       385     11.2668
     385.2     11.2693
     385.4      11.276
     385.6     11.2752
     385.8     11.2892
       386     11.2983
     386.2     11.3024
     386.4       11.31
     386.6     11.3155
     386.8     11.3204
       387      11.328
     387.2     11.3335
     387.4     11.3339
     387.6     11.3341
     387.8     11.3331
       388     11.3393
     388.2     11.3483
     388.4     11.3512
     388.6     11.3603
     388.8     11.3653
       389       11.37
     389.2     11.3779
     389.4     11.3849
     389.6       11.39
     389.8     11.3944
       390     11.3954
     390.2     11.4052
     390.4     11.4125
     390.6      11.421
     390.8     11.4298
       391     11.4367
     391.2     11.4408
     391.4     11.4413
     391.6     11.4494
     391.8      11.464
       392     11.4737
     392.2     11.4795
     392.4     11.4854
     392.6     11.4905
     392.8     11.4979
       393     11.5072
     393.2     11.5149
     393.4     11.5113
     393.6     11.5166
     393.8     11.5209
       394       11.53
     394.2     11.5296
     394.4     11.5403
     394.6     11.5436
     394.8     11.5471
       395     11.5581
     395.2     11.5607
     395.4     11.5666
     395.6     11.5664
     395.8     11.5806
       396     11.5895
     396.2     11.5934
     396.4     11.6002
     396.6     11.6057
     396.8     11.6114
       397      11.619
     397.2     11.6242
     397.4     11.6241
     397.6     11.6237
     397.8     11.6226
       398     11.6292
     398.2     11.6393
     398.4     11.6432
     398.6     11.6531
     398.8     11.6578
       399     11.6625
     399.2     11.6708
     399.4     11.6779
     399.6     11.6829
     399.8      11.686
       400      11.686
     400.2     11.6951
     400.4     11.7024
     400.6     11.7111
     400.8     11.7205
       401     11.7272
     401.2     11.7309
     401.4       11.73
     401.6     11.7377
     401.8     11.7534
       402     11.7629
     402.2     11.7699
     402.4     11.7767
     402.6      11.782
     402.8     11.7896
       403     11.7981
     403.2     11.8049
     403.4      11.801
     403.6     11.8066
     403.8     11.8106
       404     11.8196
     404.2     11.8201
     404.4     11.8319
     404.6     11.8346
     404.8     11.8373
       405     11.8486
     405.2     11.8508
     405.4     11.8565
     405.6     11.8557
     405.8     11.8703
       406     11.8795
     406.2     11.8841
     406.4     11.8917
     406.6     11.8966
     406.8     11.9019
       407     11.9102
     407.2     11.9153
     407.4     11.9156
     407.6     11.9137
     407.8     11.9126
       408     11.9205
     408.2     11.9303
     408.4     11.9345
     408.6     11.9451
     408.8     11.9508
       409     11.9551
     409.2     11.9624
     409.4     11.9691
     409.6     11.9745
     409.8     11.9768
       410      11.976
     410.2     11.9869
     410.4     11.9943
     410.6     12.0037
     410.8     12.0133
       411     12.0196
     411.2     12.0242
     411.4     12.0222
     411.6     12.0293
     411.8      12.045
       412      12.054
     412.2     12.0616
     412.4     12.0693
     412.6     12.0745
     412.8     12.0816
       413     12.0893
     413.2     12.0965
     413.4     12.0926
     413.6     12.0979
     413.8     12.1026
       414     12.1113
     414.2     12.1112
     414.4     12.1238
     414.6     12.1264
     414.8     12.1286
       415     12.1398
     415.2     12.1423
     415.4     12.1486
     415.6     12.1484
     415.8     12.1631
       416     12.1731
     416.2      12.178
     416.4     12.1865
     416.6     12.1916
     416.8     12.1967
       417     12.2042
     417.2     12.2084
     417.4     12.2086
     417.6     12.2075
     417.8     12.2073
       418     12.2152
     418.2     12.2246
     418.4     12.2284
     418.6     12.2391
     418.8     12.2435
       419     12.2488
     419.2     12.2568
     419.4     12.2637
     419.6     12.2687
     419.8     12.2715
       420     12.2698
     420.2     12.2798
     420.4     12.2869
     420.6     12.2967
     420.8     12.3071
       421     12.3139
     421.2     12.3182
     421.4     12.3155
     421.6      12.323
     421.8     12.3399
       422      12.349
     422.2     12.3563
     422.4     12.3645
     422.6     12.3696
     422.8     12.3769
       423     12.3834
     423.2     12.3914
     423.4     12.3874
     423.6     12.3931
     423.8     12.3971
       424     12.4055
     424.2     12.4046
     424.4     12.4174
     424.6     12.4204
     424.8     12.4223
       425     12.4344
     425.2     12.4373
     425.4     12.4431
     425.6     12.4427
     425.8     12.4583
       426     12.4686
     426.2     12.4728
     426.4     12.4818
     426.6     12.4854
     426.8     12.4896
       427      12.498
     427.2     12.5033
     427.4     12.5035
     427.6     12.5015
     427.8     12.5019
       428     12.5099
     428.2     12.5191
     428.4     12.5222
     428.6     12.5335
     428.8     12.5375
       429     12.5426
     429.2     12.5509
     429.4     12.5585
     429.6     12.5636
     429.8      12.565
       430     12.5631
     430.2     12.5724
     430.4     12.5801
     430.6     12.5904
     430.8     12.5996
       431     12.6064
     431.2     12.6109
     431.4      12.608
     431.6     12.6162
     431.8     12.6337
       432     12.6429
     432.2     12.6503
     432.4     12.6587
     432.6     12.6628
     432.8     12.6706
       433     12.6771
     433.2      12.685
     433.4      12.681
     433.6     12.6848
     433.8     12.6892
       434     12.6977
     434.2     12.6966
     434.4     12.7101
     434.6     12.7137
     434.8     12.7148
       435     12.7275
     435.2     12.7305
     435.4     12.7363
     435.6     12.7359
     435.8     12.7522
       436     12.7625
     436.2     12.7665
     436.4     12.7758
     436.6      12.779
     436.8     12.7834
       437     12.7909
     437.2     12.7954
     437.4      12.795
     437.6     12.7932
     437.8     12.7941
       438     12.8029
     438.2     12.8118
     438.4     12.8151
     438.6     12.8265
     438.8     12.8294
       439     12.8345
     439.2     12.8431
     439.4      12.851
     439.6     12.8556
     439.8      12.856
       440     12.8544
     440.2     12.8623
     440.4     12.8699
     440.6       12.88
     440.8     12.8897
       441     12.8963
     441.2     12.9005
     441.4     12.8973
     441.6     12.9057
     441.8     12.9249
       442     12.9345
     442.2     12.9412
     442.4     12.9485
     442.6     12.9513
     442.8     12.9597
       443     12.9668
     443.2     12.9748
     443.4     12.9707
     443.6     12.9749
     443.8     12.9802
       444     12.9879
     444.2     12.9861
     444.4     12.9998
     444.6     13.0036
     444.8     13.0051
       445     13.0179
     445.2     13.0219
     445.4     13.0271
     445.6     13.0268
     445.8     13.0434
       446     13.0535
     446.2     13.0577
     446.4     13.0679
     446.6     13.0696
     446.8     13.0739
       447     13.0811
     447.2     13.0866
     447.4     13.0862
     447.6     13.0837
     447.8     13.0855
       448      13.095
     448.2     13.1025
     448.4      13.106
     448.6     13.1175
     448.8     13.1203
       449      13.125
     449.2     13.1342
     449.4     13.1428
     449.6     13.1477
     449.8     13.1474
       450     13.1464
     450.2     13.1536
     450.4     13.1614
     450.6     13.1723
     450.8     13.1811
       451     13.1874
     451.2     13.1914
     451.4     13.1886
     451.6     13.1969
     451.8     13.2163
       452     13.2268
     452.2     13.2338
     452.4     13.2404
     452.6     13.2437
     452.8     13.2504
       453     13.2577
     453.2     13.2667
     453.4      13.262
     453.6     13.2658
     453.8     13.2712
       454     13.2788
     454.2     13.2763
     454.4     13.2906
     454.6     13.2934
     454.8     13.2941
       455     13.3068
     455.2     13.3117
     455.4     13.3175
     455.6     13.3182
     455.8     13.3353
       456     13.3466
     456.2      13.351
     456.4     13.3595
     456.6     13.3618
     456.8     13.3652
       457     13.3723
     457.2      13.378
     457.4     13.3773
     457.6     13.3756
     457.8     13.3774
       458     13.3871
     458.2      13.395
     458.4     13.3982
     458.6      13.409
     458.8     13.4116
       459     13.4169
     459.2     13.4266
     459.4     13.4365
     459.6     13.4415
     459.8     13.4403
       460      13.439
     460.2     13.4448
     460.4     13.4535
     460.6      13.465
     460.8     13.4727
       461     13.4795
     461.2     13.4843
     461.4     13.4807
     461.6     13.4896
     461.8      13.508
       462     13.5178
     462.2     13.5245
     462.4     13.5317
     462.6     13.5361
     462.8     13.5429
       463     13.5492
     463.2     13.5594
     463.4     13.5545
     463.6     13.5587
     463.8     13.5647
       464     13.5722
     464.2     13.5696
     464.4     13.5835
     464.6     13.5855
     464.8     13.5858
       465     13.5994
     465.2     13.6041
     465.4     13.6104
     465.6     13.6117
     465.8     13.6282
       466     13.6401
     466.2     13.6444
     466.4     13.6536
     466.6      13.655
     466.8     13.6591
       467     13.6675
     467.2     13.6729
     467.4     13.6717
     467.6     13.6699
     467.8     13.6717
       468     13.6809
     468.2     13.6885
     468.4     13.6917
     468.6     13.7023
     468.8     13.7057
       469     13.7117
     469.2      13.722
     469.4     13.7313
     469.6     13.7367
     469.8     13.7351
       470     13.7321
     470.2     13.7355
     470.4     13.7443
     470.6     13.7566
     470.8     13.7653
       471     13.7729
     471.2     13.7779
     471.4     13.7738
     471.6     13.7825
     471.8     13.8006
       472     13.8101
     472.2     13.8173
     472.4     13.8244
     472.6     13.8292
     472.8     13.8368
       473     13.8431
     473.2     13.8523
     473.4      13.846
     473.6     13.8502
     473.8     13.8561
       474     13.8633
     474.2     13.8599
     474.4     13.8741
     474.6     13.8768
     474.8     13.8768
       475     13.8909
     475.2     13.8946
     475.4     13.9006
     475.6     13.9027
     475.8       13.92
       476     13.9317
     476.2     13.9368
     476.4     13.9461
     476.6     13.9478
     476.8     13.9525
       477     13.9608
     477.2     13.9665
     477.4     13.9649
     477.6     13.9626
     477.8     13.9643
       478     13.9734
     478.2     13.9818
     478.4     13.9851
     478.6     13.9954
     478.8     13.9984
       479     14.0039
     479.2     14.0144
     479.4     14.0239
     479.6       14.03
     479.8     14.0295
       480     14.0263
     480.2     14.0308
     480.4     14.0406
     480.6     14.0525
     480.8     14.0615
       481     14.0688
     481.2     14.0737
     481.4       14.07
     481.6     14.0778
     481.8     14.0963
       482     14.1055
     482.2     14.1119
     482.4     14.1198
     482.6     14.1258
     482.8     14.1338
       483     14.1398
     483.2     14.1491
     483.4     14.1422
     483.6     14.1457
     483.8     14.1526
       484     14.1611
     484.2     14.1588
     484.4     14.1728
     484.6     14.1746
     484.8     14.1739
       485     14.1886
     485.2      14.193
     485.4     14.1983
     485.6     14.2001
     485.8     14.2176
       486     14.2285
     486.2     14.2335
     486.4     14.2421
     486.6     14.2435
     486.8     14.2492
       487     14.2576
     487.2     14.2629
     487.4     14.2609
     487.6     14.2587
     487.8     14.2602
       488     14.2688
     488.2      14.277
     488.4     14.2812
     488.6     14.2912
     488.8      14.294
       489     14.2987
     489.2     14.3091
     489.4     14.3198
     489.6     14.3257
     489.8     14.3263
       490     14.3229
     490.2     14.3246
     490.4     14.3354
     490.6     14.3465
     490.8      14.355
       491     14.3616
     491.2     14.3662
     491.4     14.3617
     491.6       14.37
     491.8     14.3886
       492     14.3984
     492.2     14.4047
     492.4     14.4138
     492.6     14.4207
     492.8     14.4279
       493     14.4329
     493.2     14.4425
     493.4     14.4359
     493.6     14.4385
     493.8     14.4461
       494     14.4547
     494.2     14.4522
     494.4     14.4668
     494.6     14.4683
     494.8     14.4665
       495      14.483
     495.2     14.4869
     495.4     14.4918
     495.6     14.4938
     495.8     14.5121
       496     14.5232
     496.2     14.5283
     496.4      14.537
     496.6     14.5384
     496.8     14.5432
       497     14.5517
     497.2     14.5567
     497.4     14.5548
     497.6     14.5532
     497.8     14.5544
       498      14.563
     498.2     14.5689
     498.4     14.5733
     498.6     14.5835
     498.8     14.5859
       499     14.5909
     499.2     14.6016
     499.4     14.6129
     499.6     14.6175
     499.8      14.618
       500     14.6139
     500.2     14.6164
     500.4     14.6283
     500.6     14.6396
     500.8     14.6497
       501     14.6576
     501.2     14.6624
     501.4     14.6573
     501.6     14.6651
     501.8     14.6831
       502     14.6931
     502.2     14.6983
     502.4      14.708
     502.6     14.7148
     502.8     14.7213
       503     14.7264
     503.2     14.7362
     503.4     14.7298
     503.6     14.7327
     503.8     14.7399
       504     14.7472
     504.2     14.7442
     504.4     14.7587
     504.6     14.7597
     504.8      14.757
       505      14.774
     505.2     14.7786
     505.4     14.7833
     505.6     14.7864
     505.8     14.8063
       506     14.8172
     506.2     14.8226
     506.4     14.8326
     506.6     14.8334
     506.8     14.8375
       507     14.8462
     507.2     14.8508
     507.4     14.8504
     507.6      14.848
     507.8     14.8492
       508     14.8565
     508.2     14.8618
     508.4     14.8667
     508.6     14.8778
     508.8     14.8806
       509     14.8842
     509.2     14.8952
     509.4     14.9061
     509.6     14.9095
     509.8     14.9102
       510     14.9059
     510.2     14.9081
     510.4     14.9206
     510.6     14.9318
     510.8     14.9414
       511       14.95
     511.2     14.9538
     511.4     14.9476
     511.6      14.957
     511.8     14.9758
       512     14.9851
     512.2     14.9917
     512.4     15.0026
     512.6     15.0092
     512.8     15.0149
       513     15.0191
     513.2     15.0286
     513.4     15.0237
     513.6     15.0272
     513.8     15.0342
       514      15.041
     514.2      15.038
     514.4     15.0519
     514.6     15.0527
     514.8     15.0511
       515     15.0671
     515.2     15.0708
     515.4     15.0759
     515.6     15.0791
     515.8     15.0987
       516     15.1101
     516.2     15.1156
     516.4     15.1259
     516.6     15.1269
     516.8     15.1305
       517     15.1401
     517.2     15.1446
     517.4     15.1442
     517.6     15.1406
     517.8     15.1424
       518     15.1485
     518.2     15.1546
     518.4     15.1601
     518.6     15.1715
     518.8     15.1737
       519     15.1772
     519.2     15.1886
     519.4     15.2008
     519.6     15.2043
     519.8     15.2043
       520     15.2009
     520.2     15.2026
     520.4     15.2142
     520.6     15.2256
     520.8     15.2335
       521     15.2429
     521.2     15.2477
     521.4     15.2405
     521.6     15.2491
     521.8     15.2685
       522     15.2775
     522.2     15.2857
     522.4     15.2974
     522.6     15.3036
     522.8     15.3094
       523     15.3122
     523.2     15.3203
     523.4     15.3163
     523.6     15.3199
     523.8     15.3279
       524     15.3343
     524.2     15.3305
     524.4     15.3443
     524.6     15.3442
     524.8     15.3433
       525     15.3591
     525.2     15.3634
     525.4     15.3696
     525.6     15.3715
     525.8     15.3926
       526      15.404
     526.2     15.4094
     526.4     15.4199
     526.6     15.4202
     526.8     15.4241
       527     15.4332
     527.2     15.4376
     527.4     15.4371
     527.6     15.4336
     527.8     15.4361
       528     15.4425
     528.2     15.4489
     528.4     15.4526
     528.6     15.4645
     528.8     15.4662
       529     15.4696
     529.2     15.4825
     529.4     15.4944
     529.6     15.4983
     529.8     15.4976
       530     15.4947
     530.2     15.4967
     530.4      15.509
     530.6     15.5201
     530.8     15.5277
       531     15.5381
     531.2     15.5424
     531.4     15.5361
     531.6     15.5446
     531.8     15.5641
       532     15.5729
     532.2     15.5805
     532.4     15.5928
     532.6     15.5991
     532.8      15.605
       533     15.6077
     533.2     15.6175
     533.4      15.613
     533.6     15.6163
     533.8     15.6238
       534     15.6302
     534.2     15.6254
     534.4     15.6389
     534.6     15.6386
     534.8     15.6369
       535     15.6536
     535.2     15.6581
     535.4     15.6651
     535.6     15.6682
     535.8     15.6895
       536     15.6998
     536.2     15.7049
     536.4     15.7161
     536.6     15.7161
     536.8     15.7204
       537     15.7299
     537.2     15.7335
     537.4     15.7318
     537.6      15.728
     537.8      15.731
       538     15.7377
     538.2     15.7441
     538.4     15.7483
     538.6     15.7609
     538.8     15.7629
       539     15.7661
     539.2     15.7798
     539.4     15.7922
     539.6     15.7959
     539.8     15.7954
       540     15.7917
     540.2     15.7952
     540.4      15.808
     540.6     15.8201
     540.8     15.8271
       541     15.8364
     541.2     15.8415
     541.4     15.8352
     541.6     15.8437
     541.8     15.8646
       542     15.8737
     542.2     15.8813
     542.4      15.893
     542.6     15.8981
     542.8     15.9035
       543     15.9054
     543.2     15.9149
     543.4     15.9099
     543.6      15.913
     543.8     15.9199
       544     15.9262
     544.2     15.9208
     544.4     15.9349
     544.6     15.9343
     544.8     15.9321
       545     15.9487
     545.2     15.9528
     545.4     15.9604
     545.6     15.9627
     545.8     15.9851
       546     15.9956
     546.2     15.9999
     546.4     16.0116
     546.6     16.0121
     546.8     16.0167
       547     16.0268
     547.2     16.0314
     547.4     16.0287
     547.6     16.0257
     547.8     16.0285
       548     16.0351
     548.2     16.0415
     548.4     16.0461
     548.6     16.0579
     548.8     16.0606
       549     16.0643
     549.2     16.0797
     549.4     16.0915
     549.6     16.0956
     549.8     16.0943
       550     16.0909
     550.2     16.0932
     550.4     16.1068
     550.6     16.1191
     550.8     16.1265
       551     16.1344
     551.2     16.1401
     551.4     16.1337
     551.6     16.1411
     551.8     16.1615
       552     16.1713
     552.2     16.1787
     552.4     16.1904
     552.6     16.1964
     552.8      16.202
       553     16.2034
     553.2     16.2129
     553.4     16.2073
     553.6     16.2101
     553.8     16.2173
       554     16.2228
     554.2     16.2186
     554.4     16.2334
     554.6     16.2326
     554.8     16.2301
       555     16.2471
     555.2     16.2512
     555.4     16.2587
     555.6     16.2616
     555.8     16.2841
       556     16.2949
     556.2      16.301
     556.4     16.3121
     556.6     16.3115
     556.8     16.3146
       557     16.3238
     557.2      16.329
     557.4     16.3271
     557.6     16.3242
     557.8     16.3269
       558     16.3325
     558.2     16.3385
     558.4      16.344
     558.6     16.3568
     558.8     16.3585
       559     16.3632
     559.2     16.3781
     559.4     16.3906
     559.6     16.3937
     559.8     16.3913
       560     16.3895
     560.2     16.3899
     560.4     16.4032
     560.6     16.4151
     560.8     16.4227
       561     16.4315
     561.2     16.4378
     561.4     16.4325
     561.6     16.4397
     561.8      16.459
       562     16.4687
     562.2     16.4767
     562.4     16.4886
     562.6     16.4938
     562.8     16.4976
       563     16.4981
     563.2     16.5097
     563.4     16.5043
     563.6     16.5064
     563.8     16.5135
       564     16.5182
     564.2     16.5131
     564.4     16.5287
     564.6     16.5282
     564.8      16.525
       565     16.5419
     565.2     16.5459
     565.4     16.5547
     565.6     16.5572
     565.8     16.5792
       566     16.5919
     566.2     16.5992
     566.4     16.6121
     566.6       16.61
     566.8     16.6109
       567     16.6218
     567.2      16.627
     567.4     16.6253
     567.6     16.6228
     567.8     16.6269
       568     16.6311
     568.2     16.6351
     568.4     16.6416
     568.6      16.653
     568.8     16.6533
       569      16.657
     569.2     16.6743
     569.4     16.6883
     569.6     16.6923
     569.8     16.6893
       570     16.6877
     570.2     16.6887
     570.4     16.7005
     570.6     16.7116
     570.8     16.7181
       571     16.7274
     571.2     16.7341
     571.4     16.7279
     571.6     16.7356
     571.8     16.7552
       572      16.764
     572.2     16.7731
     572.4     16.7871
     572.6     16.7938
     572.8     16.7969
       573     16.7972
     573.2     16.8096
     573.4     16.8035
     573.6      16.806
     573.8      16.813
       574     16.8171
     574.2     16.8123
     574.4     16.8276
     574.6     16.8264
     574.8     16.8237
       575     16.8394
     575.2     16.8437
     575.4     16.8534
     575.6      16.856
     575.8     16.8774
       576     16.8904
     576.2      16.899
     576.4     16.9125
     576.6      16.909
     576.8     16.9102
       577     16.9205
     577.2      16.925
     577.4     16.9226
     577.6     16.9211
     577.8     16.9267
       578     16.9315
     578.2     16.9374
     578.4     16.9425
     578.6     16.9538
     578.8     16.9543
       579     16.9595
     579.2      16.977
     579.4     16.9876
     579.6     16.9921
     579.8     16.9902
       580     16.9867
     580.2     16.9888
     580.4     16.9989
     580.6     17.0112
     580.8     17.0189
       581     17.0285
     581.2     17.0365
     581.4     17.0298
     581.6     17.0374
     581.8     17.0565
       582     17.0659
     582.2     17.0742
     582.4     17.0882
     582.6      17.095
     582.8     17.0977
       583      17.098
     583.2     17.1113
     583.4     17.1049
     583.6     17.1072
     583.8     17.1152
       584     17.1189
     584.2      17.115
     584.4     17.1292
     584.6     17.1287
     584.8     17.1233
       585     17.1392
     585.2     17.1451
     585.4     17.1543
     585.6     17.1561
     585.8     17.1788
       586     17.1923
     586.2     17.2014
     586.4     17.2136
     586.6     17.2101
     586.8     17.2115
       587     17.2228
     587.2     17.2271
     587.4     17.2232
     587.6     17.2233
     587.8     17.2275
       588      17.232
     588.2     17.2382
     588.4     17.2428
     588.6      17.255
     588.8     17.2552
       589       17.26
     589.2     17.2778
     589.4     17.2883
     589.6     17.2925
     589.8     17.2915
       590     17.2866
     590.2     17.2888
     590.4     17.2999
     590.6     17.3118
     590.8     17.3196
       591     17.3308
     591.2     17.3391
     591.4     17.3355
     591.6     17.3424
     591.8     17.3593
       592     17.3689
     592.2     17.3763
     592.4     17.3899
     592.6     17.3986
     592.8     17.4022
       593     17.4027
     593.2     17.4153
     593.4     17.4073
     593.6     17.4097
     593.8     17.4186
       594     17.4232
     594.2     17.4185
     594.4      17.432
     594.6     17.4305
     594.8     17.4267
       595     17.4426
     595.2     17.4494
     595.4     17.4593
     595.6     17.4615
     595.8      17.486
       596     17.4993
     596.2     17.5096
     596.4     17.5211
     596.6     17.5175
     596.8     17.5182
       597     17.5295
     597.2     17.5345
     597.4     17.5293
     597.6     17.5282
     597.8     17.5337
       598     17.5383
     598.2     17.5451
     598.4     17.5522
     598.6     17.5644
     598.8     17.5629
       599     17.5696
     599.2     17.5885
     599.4     17.5964
     599.6     17.6008
     599.8     17.6001
       600     17.5961
     600.2     17.6018
     600.4     17.6115
     600.6     17.6233
     600.8     17.6327
       601     17.6441
     601.2     17.6529
     601.4     17.6479
     601.6     17.6531
     601.8     17.6683
       602     17.6775
     602.2     17.6877
     602.4     17.7019
     602.6     17.7124
     602.8      17.715
       603     17.7154
     603.2     17.7276
     603.4     17.7199
     603.6     17.7215
     603.8     17.7302
       604     17.7359
     604.2     17.7302
     604.4     17.7438
     604.6     17.7426
     604.8     17.7375
       605     17.7527
     605.2     17.7592
     605.4     17.7707
     605.6     17.7732
     605.8     17.7971
       606     17.8087
     606.2     17.8195
     606.4     17.8325
     606.6     17.8277
     606.8     17.8267
       607     17.8384
     607.2     17.8442
     607.4     17.8402
     607.6     17.8406
     607.8     17.8469
       608     17.8502
     608.2     17.8557
     608.4     17.8612
     608.6     17.8718
     608.8     17.8713
       609     17.8791
     609.2     17.8981
     609.4     17.9058
     609.6     17.9106
     609.8     17.9097
       610     17.9066
     610.2     17.9102
     610.4     17.9195
     610.6     17.9319
     610.8     17.9394
       611      17.951
     611.2     17.9589
     611.4     17.9533
     611.6     17.9588
     611.8     17.9743
       612     17.9833
     612.2     17.9932
     612.4     18.0077
     612.6     18.0201
     612.8     18.0219
       613      18.021
     613.2     18.0326
     613.4     18.0255
     613.6     18.0279
     613.8     18.0364
       614     18.0418
     614.2     18.0353
     614.4     18.0524
     614.6     18.0485
     614.8     18.0428
       615     18.0567
     615.2     18.0632
     615.4     18.0751
     615.6     18.0757
     615.8     18.1004
       616     18.1125
     616.2     18.1229
     616.4     18.1366
     616.6     18.1313
     616.8     18.1311
       617     18.1419
     617.2     18.1468
     617.4     18.1437
     617.6     18.1436
     617.8     18.1515
       618     18.1555
     618.2     18.1592
     618.4     18.1642
     618.6     18.1756
     618.8     18.1749
       619     18.1807
     619.2     18.1995
     619.4     18.2082
     619.6     18.2126
     619.8     18.2085
       620     18.2082
     620.2     18.2109
     620.4     18.2202
     620.6      18.234
     620.8     18.2417
       621     18.2541
     621.2     18.2607
     621.4     18.2532
     621.6     18.2575
     621.8     18.2748
       622     18.2859
     622.2     18.2953
     622.4     18.3112
     622.6     18.3219
     622.8      18.322
       623       18.32
     623.2     18.3318
     623.4      18.324
     623.6     18.3289
     623.8      18.336
       624     18.3409
     624.2     18.3333
     624.4     18.3497
     624.6     18.3476
     624.8     18.3425
       625     18.3542
     625.2     18.3608
     625.4     18.3727
     625.6     18.3753
     625.8        18.4
       626     18.4117
     626.2     18.4221
     626.4     18.4351
     626.6     18.4286
     626.8     18.4283
       627     18.4408
     627.2     18.4464
     627.4     18.4437
     627.6     18.4423
     627.8     18.4504
       628     18.4544
     628.2     18.4601
     628.4      18.464
     628.6      18.479
     628.8     18.4769
       629     18.4792
     629.2     18.4983
     629.4     18.5069
     629.6     18.5115
     629.8     18.5062
       630     18.5045
     630.2      18.505
     630.4     18.5151
     630.6     18.5294
     630.8     18.5374
       631     18.5516
     631.2     18.5574
     631.4     18.5511
     631.6     18.5573
     631.8     18.5745
       632     18.5832
     632.2     18.5919
     632.4     18.6061
     632.6     18.6175
     632.8     18.6157
       633     18.6144
     633.2     18.6268
     633.4     18.6211
     633.6     18.6271
     633.8     18.6334
       634     18.6379
     634.2     18.6311
     634.4     18.6483
     634.6     18.6461
     634.8     18.6421
       635     18.6523
     635.2     18.6596
     635.4     18.6709
     635.6     18.6733
     635.8     18.7003
       636     18.7142
     636.2     18.7205
     636.4     18.7331
     636.6     18.7264
     636.8     18.7253
       637     18.7388
     637.2     18.7419
     637.4     18.7403
     637.6     18.7412
     637.8     18.7495
       638     18.7526
     638.2      18.758
     638.4     18.7621
     638.6     18.7761
     638.8     18.7746
       639     18.7758
     639.2     18.7945
     639.4     18.8042
     639.6     18.8074
     639.8     18.8033
       640     18.8018
     640.2     18.8034
     640.4     18.8142
     640.6      18.829
     640.8     18.8389
       641     18.8521
     641.2     18.8566
     641.4     18.8504
     641.6     18.8561
     641.8     18.8738
       642     18.8818
     642.2     18.8895
     642.4      18.904
     642.6     18.9173
     642.8     18.9157
       643     18.9139
     643.2     18.9302
     643.4     18.9223
     643.6     18.9294
     643.8     18.9364
       644     18.9399
     644.2     18.9317
     644.4     18.9489
     644.6     18.9482
     644.8     18.9425
       645     18.9534
     645.2     18.9618
     645.4     18.9715
     645.6     18.9718
     645.8     18.9986
       646     19.0094
     646.2     19.0172
     646.4     19.0318
     646.6     19.0252
     646.8     19.0249
       647     19.0372
     647.2     19.0413
     647.4     19.0399
     647.6     19.0398
     647.8     19.0482
       648     19.0514
     648.2      19.057
     648.4     19.0582
     648.6     19.0725
     648.8     19.0709
       649     19.0732
     649.2     19.0904
     649.4     19.1009
     649.6     19.1039
     649.8     19.0985
       650     19.0956
     650.2     19.1022
     650.4     19.1149
     650.6       19.13
     650.8     19.1392
       651     19.1531
     651.2     19.1583
     651.4      19.152
     651.6     19.1578
     651.8     19.1766
       652     19.1865
     652.2     19.1943
     652.4     19.2065
     652.6     19.2186
     652.8     19.2169
       653     19.2176
     653.2     19.2317
     653.4     19.2228
     653.6     19.2309
     653.8     19.2371
       654     19.2396
     654.2     19.2305
     654.4     19.2485
     654.6     19.2494
     654.8     19.2443
       655     19.2547
     655.2     19.2635
     655.4     19.2696
     655.6     19.2713
     655.8     19.2961
       656     19.3055
     656.2     19.3148
     656.4     19.3291
     656.6     19.3227
     656.8     19.3251
       657     19.3397
     657.2     19.3412
     657.4     19.3383
     657.6     19.3383
     657.8     19.3473
       658     19.3503
     658.2     19.3553
     658.4     19.3547
     658.6     19.3683
     658.8     19.3634
       659      19.369
     659.2     19.3869
     659.4     19.3971
     659.6     19.3985
     659.8     19.3912
       660     19.3891
     660.2     19.3983
     660.4     19.4118
     660.6      19.427
     660.8     19.4351
       661     19.4491
     661.2     19.4552
     661.4     19.4486
     661.6      19.454
     661.8      19.473
       662     19.4836
     662.2      19.492
     662.4     19.5052
     662.6     19.5183
     662.8     19.5135
       663     19.5138
     663.2     19.5296
     663.4     19.5195
     663.6     19.5271
     663.8     19.5305
       664     19.5346
     664.2     19.5251
     664.4     19.5432
     664.6     19.5436
     664.8     19.5388
       665     19.5502
     665.2     19.5579
     665.4     19.5646
     665.6     19.5659
     665.8     19.5917
       666        19.6
     666.2     19.6085
     666.4     19.6247
     666.6     19.6177
     666.8     19.6205
       667     19.6355
     667.2     19.6356
     667.4     19.6341
     667.6     19.6355
     667.8     19.6461
       668     19.6481
     668.2     19.6511
     668.4      19.655
     668.6     19.6671
     668.8     19.6622
       669     19.6671
     669.2     19.6859
     669.4     19.6956
     669.6     19.6978
     669.8     19.6899
       670     19.6877
     670.2     19.6935
     670.4     19.7088
     670.6     19.7253
     670.8     19.7336
       671     19.7496
     671.2     19.7535
     671.4     19.7461
     671.6     19.7526
     671.8     19.7723
       672     19.7828
     672.2     19.7883
     672.4     19.8018
     672.6     19.8147
     672.8     19.8087
       673     19.8106
     673.2      19.828
     673.4     19.8195
     673.6     19.8228
     673.8     19.8261
       674     19.8294
     674.2     19.8199
     674.4     19.8391
     674.6     19.8423
     674.8     19.8366
       675     19.8479
     675.2     19.8557
     675.4     19.8646
     675.6     19.8643
     675.8     19.8908
       676     19.9003
     676.2     19.9104
     676.4     19.9283
     676.6     19.9192
     676.8     19.9228
       677     19.9403
     677.2     19.9414
     677.4     19.9402
     677.6     19.9393
     677.8     19.9477
       678     19.9483
     678.2     19.9528
     678.4     19.9549
     678.6     19.9674
     678.8     19.9643
       679     19.9703
     679.2     19.9885
     679.4     19.9985
     679.6      20.001
     679.8     19.9935
       680     19.9905
     680.2      19.997
     680.4      20.011
     680.6     20.0273
     680.8     20.0374
       681     20.0519
     681.2     20.0557
     681.4     20.0503
     681.6      20.056
     681.8     20.0766
       682     20.0858
     682.2      20.091
     682.4      20.104
     682.6     20.1159
     682.8     20.1072
       683     20.1098
     683.2     20.1286
     683.4     20.1172
     683.6      20.122
     683.8      20.126
       684     20.1294
     684.2      20.119
     684.4     20.1364
     684.6     20.1408
     684.8     20.1334
       685     20.1438
     685.2     20.1553
     685.4     20.1662
     685.6     20.1675
     685.8     20.1919
       686     20.1998
     686.2      20.211
     686.4     20.2288
     686.6     20.2164
     686.8     20.2209
       687     20.2405
     687.2     20.2378
     687.4     20.2386
     687.6     20.2347
     687.8     20.2455
       688     20.2485
     688.2     20.2502
     688.4     20.2516
     688.6     20.2644
     688.8     20.2591
       689     20.2657
     689.2     20.2846
     689.4     20.2954
     689.6     20.2962
     689.8     20.2897
       690     20.2847
     690.2     20.2891
     690.4     20.3045
     690.6     20.3196
     690.8     20.3295
       691      20.345
     691.2      20.346
     691.4     20.3397
     691.6     20.3469
     691.8     20.3714
       692     20.3792
     692.2      20.383
     692.4     20.3995
     692.6     20.4121
     692.8     20.4002
       693     20.4002
     693.2     20.4199
     693.4     20.4111
     693.6     20.4156
     693.8     20.4198
       694     20.4221
     694.2      20.413
     694.4     20.4289
     694.6      20.433
     694.8     20.4224
       695     20.4315
     695.2     20.4446
     695.4     20.4553
     695.6     20.4562
     695.8     20.4828
       696     20.4896
     696.2     20.5017
     696.4     20.5174
     696.6     20.5074
     696.8     20.5126
       697     20.5309
     697.2     20.5281
     697.4     20.5296
     697.6     20.5253
     697.8     20.5356
       698     20.5377
     698.2     20.5401
     698.4     20.5435
     698.6     20.5568
     698.8     20.5529
       699     20.5593
     699.2     20.5776
     699.4     20.5853
     699.6     20.5889
     699.8     20.5798
       700      20.575
     700.2     20.5838
     700.4     20.5989
     700.6      20.616
     700.8     20.6228
       701       20.64
     701.2     20.6427
     701.4     20.6365
     701.6     20.6461
     701.8     20.6682
       702     20.6758
     702.2     20.6767
     702.4     20.6949
     702.6     20.7056
     702.8     20.6976
       703     20.6964
     703.2     20.7132
     703.4     20.7064
     703.6     20.7107
     703.8     20.7132
       704     20.7162
     704.2     20.7077
     704.4     20.7244
     704.6     20.7253
     704.8     20.7116
       705     20.7193
     705.2     20.7367
     705.4     20.7485
     705.6     20.7473
     705.8     20.7742
       706     20.7793
     706.2     20.7934
     706.4     20.8119
     706.6     20.7984
     706.8     20.8052
       707     20.8202
     707.2     20.8173
     707.4     20.8243
     707.6     20.8203
     707.8     20.8321
       708     20.8304
     708.2     20.8334
     708.4     20.8368
     708.6     20.8516
     708.8     20.8481
       709     20.8533
     709.2     20.8723
     709.4     20.8792
     709.6     20.8845
     709.8     20.8731
       710     20.8695
     710.2     20.8758
     710.4     20.8908
     710.6     20.9094
     710.8     20.9177
       711     20.9372
     711.2       20.94
     711.4     20.9315
     711.6      20.941
     711.8      20.964
       712     20.9711
     712.2     20.9736
     712.4     20.9921
     712.6     21.0052
     712.8     20.9987
       713     20.9954
     713.2     21.0126
     713.4     21.0012
     713.6     21.0051
     713.8     21.0095
       714     21.0091
     714.2     21.0026
     714.4     21.0212
     714.6     21.0218
     714.8     21.0098
       715     21.0145
     715.2     21.0342
     715.4     21.0457
     715.6     21.0454
     715.8     21.0708
       716     21.0757
     716.2     21.0894
     716.4     21.1091
     716.6     21.0978
     716.8     21.1056
       717     21.1203
     717.2     21.1168
     717.4     21.1241
     717.6     21.1202
     717.8     21.1323
       718     21.1328
     718.2     21.1342
     718.4     21.1374
     718.6     21.1542
     718.8     21.1507
       719     21.1547
     719.2      21.173
     719.4     21.1815
     719.6     21.1886
     719.8     21.1753
       720     21.1699
     720.2     21.1751
     720.4     21.1864
     720.6     21.2064
     720.8     21.2166
       721      21.236
     721.2     21.2405
     721.4     21.2359
     721.6     21.2436
     721.8     21.2655
       722     21.2718
     722.2     21.2743
     722.4     21.2923
     722.6     21.3069
     722.8     21.3001
       723     21.2992
     723.2     21.3162
     723.4     21.3016
     723.6     21.3041
     723.8     21.3096
       724     21.3101
     724.2     21.3036
     724.4     21.3223
     724.6     21.3243
     724.8     21.3117
       725     21.3141
     725.2     21.3345
     725.4     21.3451
     725.6      21.343
     725.8     21.3677
       726     21.3735
     726.2     21.3862
     726.4     21.4078
     726.6     21.3984
     726.8     21.4079
       727     21.4214
     727.2      21.419
     727.4     21.4242
     727.6     21.4201
     727.8     21.4325
       728     21.4337
     728.2     21.4367
     728.4     21.4394
     728.6     21.4539
     728.8       21.45
       729     21.4536
     729.2     21.4731
     729.4     21.4828
     729.6     21.4891
     729.8     21.4774
       730     21.4725
     730.2     21.4782
     730.4     21.4875
     730.6     21.5064
     730.8     21.5187
       731     21.5377
     731.2      21.545
     731.4      21.541
     731.6     21.5518
     731.8     21.5734
       732     21.5777
     732.2     21.5785
     732.4     21.5964
     732.6     21.6127
     732.8     21.6073
       733     21.6051
     733.2     21.6224
     733.4      21.609
     733.6     21.6093
     733.8     21.6149
       734     21.6153
     734.2     21.6105
     734.4     21.6293
     734.6     21.6339
     734.8     21.6164
       735     21.6214
     735.2       21.64
     735.4     21.6509
     735.6     21.6513
     735.8     21.6753
       736     21.6783
     736.2     21.6918
     736.4      21.712
     736.6     21.7035
     736.8     21.7146
       737     21.7302
     737.2     21.7278
     737.4     21.7303
     737.6      21.724
     737.8     21.7387
       738     21.7431
     738.2     21.7437
     738.4      21.746
     738.6     21.7603
     738.8     21.7574
       739       21.76
     739.2     21.7806
     739.4     21.7876
     739.6     21.7955
     739.8     21.7811
       740     21.7721
     740.2     21.7785
     740.4     21.7881
     740.6     21.8065
     740.8     21.8195
       741     21.8385
     741.2     21.8469
     741.4     21.8381
     741.6     21.8505
     741.8     21.8776
       742     21.8866
     742.2     21.8885
     742.4     21.9048
     742.6     21.9197
     742.8     21.9134
       743     21.9136
     743.2     21.9278
     743.4      21.914
     743.6     21.9152
     743.8      21.921
       744     21.9226
     744.2     21.9134
     744.4     21.9321
     744.6     21.9367
     744.8     21.9213
       745     21.9281
     745.2     21.9504
     745.4     21.9629
     745.6     21.9601
     745.8     21.9838
       746     21.9887
     746.2     21.9969
     746.4     22.0137
     746.6     22.0077
     746.8      22.018
       747     22.0318
     747.2     22.0289
     747.4     22.0313
     747.6     22.0256
     747.8     22.0442
       748     22.0451
     748.2     22.0427
     748.4     22.0455
     748.6     22.0624
     748.8     22.0609
       749     22.0626
     749.2     22.0827
     749.4     22.0907
     749.6     22.0984
     749.8     22.0828
       750     22.0698
     750.2     22.0825
     750.4     22.0956
     750.6     22.1151
     750.8     22.1248
       751     22.1452
     751.2       22.15
     751.4     22.1417
     751.6     22.1558
     751.8     22.1814
       752     22.1874
     752.2      22.188
     752.4     22.2053
     752.6     22.2183
     752.8     22.2148
       753     22.2131
     753.2     22.2276
     753.4     22.2163
     753.6     22.2177
     753.8     22.2215
       754     22.2241
     754.2     22.2146
     754.4     22.2332
     754.6     22.2383
     754.8     22.2243
       755     22.2319
     755.2     22.2554
     755.4     22.2651
     755.6     22.2622
     755.8     22.2863
       756     22.2854
     756.2     22.2946
     756.4     22.3129
     756.6     22.3073
     756.8       22.32
       757     22.3369
     757.2     22.3327
     757.4     22.3321
     757.6     22.3262
     757.8     22.3473
       758     22.3465
     758.2     22.3474
     758.4     22.3479
     758.6     22.3666
     758.8     22.3691
       759     22.3719
     759.2     22.3885
     759.4     22.3958
     759.6     22.4029
     759.8     22.3839
       760     22.3734
     760.2     22.3819
     760.4     22.3959
     760.6      22.415
     760.8     22.4282
       761     22.4519
     761.2     22.4551
     761.4     22.4455
     761.6     22.4588
     761.8     22.4808
       762     22.4891
     762.2     22.4916
     762.4     22.5077
     762.6     22.5241
     762.8     22.5202
       763     22.5118
     763.2     22.5283
     763.4     22.5177
     763.6     22.5197
     763.8     22.5208
       764     22.5264
     764.2      22.516
     764.4     22.5343
     764.6     22.5394
     764.8     22.5249
       765      22.531
     765.2     22.5571
     765.4      22.566
     765.6      22.564
     765.8     22.5881
       766     22.5889
     766.2     22.5956
     766.4     22.6149
     766.6     22.6111
     766.8     22.6228
       767     22.6379
     767.2     22.6332
     767.4     22.6327
     767.6     22.6277
     767.8      22.651
       768     22.6496
     768.2     22.6452
     768.4     22.6452
     768.6     22.6651
     768.8     22.6695
       769     22.6745
     769.2     22.6936
     769.4     22.7006
     769.6     22.7084
     769.8     22.6894
       770     22.6773
     770.2     22.6892
     770.4     22.7035
     770.6     22.7221
     770.8     22.7318
       771     22.7544
     771.2      22.759
     771.4     22.7477
     771.6     22.7596
     771.8     22.7813
       772     22.7866
     772.2     22.7908
     772.4     22.8066
     772.6      22.823
     772.8     22.8164
       773     22.8132
     773.2     22.8311
     773.4     22.8173
     773.6      22.816
     773.8     22.8214
       774     22.8284
     774.2     22.8198
     774.4     22.8338
     774.6     22.8358
     774.8     22.8237
       775     22.8327
     775.2     22.8607
     775.4      22.866
     775.6     22.8655
     775.8     22.8873
       776      22.895
     776.2     22.9051
     776.4     22.9182
     776.6     22.9122
     776.8     22.9231
       777      22.938
     777.2     22.9297
     777.4     22.9302
     777.6     22.9281
     777.8     22.9529
       778     22.9583
     778.2     22.9574
     778.4     22.9572
     778.6     22.9746
     778.8     22.9792
       779     22.9781
     779.2     22.9976
     779.4     23.0037
     779.6     23.0108
     779.8     22.9988
       780     22.9846
     780.2     22.9923
     780.4     23.0083
     780.6     23.0265
     780.8     23.0377
       781     23.0624
     781.2     23.0671
     781.4     23.0528
     781.6     23.0656
     781.8     23.0872
       782       23.09
     782.2     23.0967
     782.4     23.1105
     782.6     23.1278
     782.8     23.1202
       783     23.1137
     783.2     23.1315
     783.4     23.1214
     783.6     23.1232
     783.8     23.1252
       784     23.1331
     784.2     23.1258
     784.4     23.1374
     784.6     23.1375
     784.8     23.1217
       785     23.1312
     785.2     23.1609
     785.4     23.1674
     785.6      23.166
     785.8      23.187
       786     23.1987
     786.2     23.2095
     786.4     23.2229
     786.6     23.2205
     786.8     23.2332
       787     23.2447
     787.2     23.2337
     787.4     23.2342
     787.6     23.2349
     787.8     23.2601
       788     23.2618
     788.2     23.2583
     788.4     23.2598
     788.6     23.2752
     788.8     23.2794
       789     23.2816
     789.2     23.2997
     789.4     23.3046
     789.6     23.3137
     789.8     23.2994
       790     23.2848
     790.2     23.2938
     790.4     23.3083
     790.6     23.3213
     790.8     23.3315
       791     23.3567
     791.2     23.3647
     791.4     23.3543
     791.6     23.3633
     791.8     23.3846
       792     23.3841
     792.2     23.3939
     792.4     23.4056
     792.6     23.4247
     792.8     23.4156
       793     23.4106
     793.2     23.4271
     793.4     23.4167
     793.6     23.4202
     793.8     23.4247
       794      23.431
     794.2     23.4227
     794.4     23.4344
     794.6     23.4337
     794.8       23.42
       795     23.4283
     795.2     23.4576
     795.4     23.4634
     795.6     23.4671
     795.8     23.4928
       796     23.4992
     796.2      23.508
     796.4     23.5207
     796.6     23.5168
     796.8     23.5312
       797     23.5424
     797.2     23.5303
     797.4     23.5286
     797.6     23.5289
     797.8     23.5561
       798     23.5586
     798.2     23.5539
     798.4     23.5525
     798.6     23.5688
     798.8     23.5722
       799     23.5765
     799.2     23.5961
     799.4     23.5983
     799.6     23.6098
     799.8     23.5975
       800     23.5806
     800.2     23.5804
     800.4     23.5954
     800.6     23.6104
     800.8     23.6232
       801      23.653
     801.2     23.6581
     801.4      23.644
     801.6     23.6574
     801.8     23.6817
       802     23.6788
     802.2     23.6879
     802.4     23.7018
     802.6     23.7167
     802.8     23.7099
       803     23.7055
     803.2     23.7163
     803.4     23.7062
     803.6     23.7118
     803.8     23.7179
       804     23.7201
     804.2      23.711
     804.4     23.7242
     804.6     23.7219
     804.8     23.7112
       805     23.7176
     805.2     23.7432
     805.4     23.7544
     805.6     23.7587
     805.8     23.7849
       806     23.7932
     806.2     23.7948
     806.4     23.8041
     806.6     23.8002
     806.8     23.8139
       807     23.8236
     807.2      23.812
     807.4     23.8084
     807.6     23.8127
     807.8     23.8401
       808     23.8459
     808.2     23.8396
     808.4     23.8369
     808.6     23.8556
     808.8       23.86
       809     23.8625
     809.2      23.881
     809.4     23.8797
     809.6     23.8913
     809.8     23.8784
       810     23.8621
     810.2     23.8602
     810.4     23.8759
     810.6     23.8911
     810.8     23.9005
       811     23.9311
     811.2     23.9328
     811.4     23.9214
     811.6     23.9396
     811.8     23.9641
       812      23.953
     812.2      23.967
     812.4      23.985
     812.6     24.0018
     812.8     23.9929
       813     23.9874
     813.2     23.9941
     813.4     23.9854
     813.6     23.9874
     813.8     23.9931
       814     23.9989
     814.2     23.9908
     814.4     24.0083
     814.6     24.0036
     814.8     23.9903
       815     23.9955
     815.2     24.0246
     815.4      24.033
     815.6     24.0421
     815.8     24.0691
       816     24.0836
     816.2     24.0861
     816.4     24.0918
     816.6     24.0867
     816.8     24.0931
       817     24.1012
     817.2     24.0921
     817.4     24.0892
     817.6     24.0915
     817.8     24.1221
       818     24.1279
     818.2     24.1234
     818.4     24.1202
     818.6     24.1436
     818.8     24.1481
       819     24.1502
     819.2     24.1727
     819.4     24.1687
     819.6     24.1821
     819.8     24.1664
       820     24.1464
     820.2     24.1463
     820.4     24.1609
     820.6     24.1762
     820.8     24.1866
       821     24.2151
     821.2       24.22
     821.4     24.2077
     821.6      24.224
     821.8     24.2475
       822     24.2338
     822.2      24.252
     822.4     24.2717
     822.6     24.2863
     822.8     24.2782
       823     24.2711
     823.2     24.2824
     823.4     24.2734
     823.6     24.2796
     823.8     24.2821
       824     24.2926
     824.2     24.2817
     824.4     24.2977
     824.6     24.2965
     824.8     24.2833
       825     24.2898
     825.2     24.3112
     825.4     24.3171
     825.6      24.323
     825.8     24.3503
       826     24.3653
     826.2     24.3728
     826.4     24.3732
     826.6      24.374
     826.8     24.3798
       827       24.39
     827.2     24.3826
     827.4      24.377
     827.6     24.3804
     827.8     24.4135
       828     24.4185
     828.2     24.4131
     828.4     24.4131
     828.6     24.4348
     828.8     24.4379
       829     24.4407
     829.2     24.4616
     829.4     24.4598
     829.6     24.4724
     829.8     24.4525
       830     24.4339
     830.2      24.437
     830.4     24.4532
     830.6     24.4744
     830.8     24.4723
       831      24.501
     831.2     24.5049
     831.4     24.4957
     831.6     24.5103
     831.8     24.5365
       832     24.5288
     832.2     24.5493
     832.4     24.5659
     832.6     24.5835
     832.8     24.5758
       833     24.5667
     833.2     24.5726
     833.4     24.5654
     833.6       24.57
     833.8     24.5676
       834     24.5808
     834.2      24.574
     834.4     24.5879
     834.6     24.5873
     834.8     24.5783
       835     24.5828
     835.2     24.6059
     835.4       24.61
     835.6     24.6203
     835.8     24.6469
       836     24.6571
     836.2     24.6668
     836.4     24.6622
     836.6     24.6623
     836.8     24.6733
       837     24.6837
     837.2     24.6827
     837.4     24.6737
     837.6     24.6726
     837.8     24.6993
       838     24.6969
     838.2     24.6899
     838.4     24.6886
     838.6     24.7118
     838.8     24.7221
       839     24.7222
     839.2     24.7409
     839.4     24.7449
     839.6     24.7594
     839.8     24.7382
       840     24.7224
     840.2     24.7299
     840.4     24.7419
     840.6      24.765
     840.8      24.769
       841      24.794
     841.2     24.8023
     841.4     24.7897
     841.6     24.8051
     841.8     24.8378
       842     24.8351
     842.2     24.8537
     842.4     24.8671
     842.6     24.8877
     842.8     24.8779
       843     24.8776
     843.2     24.8886
     843.4     24.8799
     843.6     24.8779
     843.8     24.8772
       844     24.8873
     844.2     24.8833
     844.4     24.8957
     844.6      24.895
     844.8     24.8806
       845      24.887
     845.2       24.91
     845.4     24.9162
     845.6     24.9256
     845.8     24.9542
       846     24.9714
     846.2      24.982
     846.4     24.9773
     846.6     24.9677
     846.8     24.9805
       847     24.9923
     847.2      24.984
     847.4     24.9716
     847.6     24.9714
     847.8     24.9966
       848     24.9961
     848.2     24.9887
     848.4     24.9893
     848.6     25.0196
     848.8     25.0256
       849     25.0289
     849.2     25.0455
     849.4     25.0482
     849.6     25.0597
     849.8     25.0398
       850     25.0282
     850.2      25.038
     850.4     25.0507
     850.6     25.0756
     850.8     25.0819
       851     25.1071
     851.2     25.1162
     851.4     25.0965
     851.6     25.1181
     851.8     25.1529
       852     25.1479
     852.2     25.1646
     852.4     25.1772
     852.6     25.2014
     852.8     25.1924
       853     25.1854
     853.2     25.1967
     853.4     25.1873
     853.6     25.1743
     853.8     25.1754
       854     25.1862
     854.2     25.1776
     854.4     25.1883
     854.6     25.1863
     854.8     25.1739
       855     25.1828
     855.2     25.2008
     855.4     25.2052
     855.6     25.2167
     855.8     25.2503
       856     25.2685
     856.2       25.28
     856.4     25.2752
     856.6     25.2665
     856.8     25.2803
       857     25.2908
     857.2     25.2819
     857.4     25.2729
     857.6     25.2746
     857.8     25.2997
       858     25.2995
     858.2     25.2927
     858.4     25.2966
     858.6     25.3275
     858.8      25.334
       859     25.3326
     859.2     25.3449
     859.4     25.3446
     859.6     25.3643
     859.8     25.3469
       860     25.3322
     860.2     25.3417
     860.4     25.3569
     860.6     25.3815
     860.8     25.3877
       861     25.4082
     861.2     25.4158
     861.4      25.397
     861.6     25.4231
     861.8     25.4556
       862     25.4435
     862.2     25.4629
     862.4     25.4809
     862.6     25.5099
     862.8     25.4966
       863     25.4883
     863.2     25.5058
     863.4     25.4929
     863.6      25.471
     863.8     25.4707
       864     25.4886
     864.2     25.4783
     864.4     25.4868
     864.6     25.4904
     864.8     25.4798
       865     25.4889
     865.2     25.5062
     865.4     25.5136
     865.6     25.5185
     865.8     25.5645
       866     25.5695
     866.2     25.5826
     866.4      25.577
     866.6     25.5712
     866.8     25.5854
       867     25.5945
     867.2     25.5874
     867.4     25.5803
     867.6     25.5796
     867.8     25.6051
       868     25.6122
     868.2     25.6065
     868.4      25.602
     868.6     25.6391
     868.8     25.6487
       869     25.6482
     869.2     25.6576
     869.4     25.6545
     869.6     25.6748
     869.8     25.6527
       870      25.635
     870.2     25.6464
     870.4     25.6571
     870.6     25.6899
     870.8     25.7009
       871     25.7258
     871.2     25.7318
     871.4     25.7089
     871.6     25.7379
     871.8     25.7744
       872     25.7643
     872.2     25.7845
     872.4     25.8078
     872.6     25.8321
     872.8     25.8253
       873     25.8145
     873.2     25.8306
     873.4      25.826
     873.6     25.8004
     873.8     25.8012
       874     25.8127
     874.2     25.8039
     874.4     25.8107
     874.6     25.8192
     874.8     25.8119
       875      25.813
     875.2     25.8293
     875.4     25.8485
     875.6     25.8542
     875.8     25.8942
       876     25.9054
     876.2     25.9189
     876.4     25.9078
     876.6     25.8968
     876.8     25.9078
       877     25.9227
     877.2     25.9156
     877.4     25.9036
     877.6     25.8951
     877.8     25.9283
       878     25.9356
     878.2     25.9276
     878.4     25.9218
     878.6     25.9568
     878.8     25.9646
       879     25.9646
     879.2     25.9793
     879.4     25.9801
     879.6     26.0027
     879.8     25.9876
       880     25.9664
     880.2     25.9712
     880.4     25.9702
     880.6     26.0033
     880.8     26.0092
       881     26.0321
     881.2     26.0458
     881.4     26.0232
     881.6     26.0539
     881.8     26.0923
       882     26.0842
     882.2     26.0997
     882.4     26.1207
     882.6     26.1464
     882.8     26.1399
       883     26.1355
     883.2     26.1537
     883.4     26.1481
     883.6     26.1324
     883.8     26.1269
       884     26.1428
     884.2     26.1323
     884.4     26.1442
     884.6     26.1497
     884.8      26.137
       885      26.142
     885.2     26.1618
     885.4     26.1742
     885.6     26.1764
     885.8     26.2203
       886     26.2327
     886.2     26.2481
     886.4     26.2428
     886.6     26.2275
     886.8     26.2334
       887     26.2496
     887.2     26.2466
     887.4     26.2315
     887.6      26.219
     887.8     26.2585
       888     26.2675
     888.2      26.259
     888.4     26.2534
     888.6     26.2819
     888.8     26.2927
       889     26.2915
     889.2      26.303
     889.4     26.3051
     889.6     26.3282
     889.8     26.3191
       890     26.2901
     890.2     26.3051
     890.4      26.296
     890.6      26.333
     890.8     26.3303
       891     26.3612
     891.2     26.3759
     891.4     26.3571
     891.6     26.3862
     891.8     26.4232
       892     26.4063
     892.2     26.4145
     892.4     26.4304
     892.6      26.467
     892.8     26.4654
       893     26.4646
     893.2     26.4863
     893.4     26.4773
     893.6     26.4621
     893.8     26.4626
       894      26.478
     894.2     26.4586
     894.4     26.4829
     894.6     26.4873
     894.8     26.4724
       895     26.4727
     895.2     26.4852
     895.4     26.4992
     895.6     26.5061
     895.8      26.547
       896      26.559
     896.2     26.5905
     896.4     26.5834
     896.6     26.5734
     896.8     26.5672
       897     26.5854
     897.2     26.5772
     897.4     26.5636
     897.6     26.5552
     897.8     26.5985
       898     26.6081
     898.2      26.589
     898.4     26.5698
     898.6     26.5901
     898.8     26.6052
       899     26.6046
     899.2     26.6239
     899.4     26.6075
     899.6     26.6401
     899.8     26.6283
       900     26.5945
     900.2     26.6052
     900.4     26.5991
     900.6       26.64
     900.8     26.6346
       901     26.6665
     901.2     26.6778
     901.4     26.6405
     901.6     26.6702
     901.8     26.7162
       902     26.7047
     902.2     26.7054
     902.4     26.7204
     902.6     26.7607
     902.8     26.7512
       903     26.7404
     903.2     26.7726
     903.4      26.773
     903.6     26.7593
     903.8     26.7604
       904     26.7736
     904.2     26.7518
     904.4      26.778
     904.6       26.79
     904.8       26.77
       905       26.78
     905.2     26.7972
     905.4     26.7953
     905.6     26.8007
     905.8     26.8451
       906     26.8563
     906.2      26.887
     906.4     26.8842
     906.6     26.8807
     906.8     26.8677
       907     26.8877
     907.2     26.8804
     907.4     26.8602
     907.6     26.8535
     907.8     26.8941
       908     26.9082
     908.2     26.8886
     908.4      26.868
     908.6      26.884
     908.8     26.9083
       909     26.9002
     909.2     26.9251
     909.4     26.9144
     909.6     26.9328
     909.8     26.9111
       910     26.8874
     910.2     26.8949
     910.4     26.8864
     910.6     26.9344
     910.8     26.9356
       911      26.972
     911.2     26.9733
     911.4     26.9314
     911.6     26.9618
     911.8     27.0108
       912     27.0016
     912.2     27.0047
     912.4     27.0283
     912.6     27.0718
     912.8     27.0597
       913     27.0474
     913.2     27.0626
     913.4     27.0632
     913.6     27.0487
     913.8     27.0548
       914     27.0567
     914.2     27.0198
     914.4     27.0546
     914.6     27.0667
     914.8     27.0431
       915     27.0577
     915.2     27.0883
     915.4      27.089
     915.6      27.086
     915.8     27.1319
       916     27.1453
     916.2     27.1802
     916.4     27.1687
     916.6     27.1719
     916.8      27.134
       917     27.1634
     917.2     27.1487
     917.4     27.1375
     917.6     27.1367
     917.8     27.1821
       918     27.1821
     918.2      27.161
     918.4     27.1403
     918.6      27.147
     918.8      27.184
       919     27.1771
     919.2     27.2047
     919.4     27.1988
     919.6     27.2053
     919.8     27.1968
       920     27.1704
     920.2     27.1733
     920.4     27.1671
     920.6     27.2145
     920.8     27.2201
       921     27.2503
     921.2     27.2808
     921.4     27.2508
     921.6     27.2662
     921.8     27.3089
       922     27.2817
     922.2     27.2923
     922.4      27.315
     922.6      27.365
     922.8      27.338
       923     27.3253
     923.2     27.3341
     923.4     27.3362
     923.6     27.3253
     923.8     27.3354
       924     27.3389
     924.2     27.2963
     924.4     27.3304
     924.6     27.3508
     924.8     27.3318
       925     27.3499
     925.2     27.3773
     925.4     27.3825
     925.6     27.3803
     925.8     27.4252
       926     27.4483
     926.2     27.4652
     926.4     27.4484
     926.6     27.4562
     926.8     27.4192
       927     27.4545
     927.2     27.4447
     927.4     27.4317
     927.6     27.4399
     927.8     27.4957
       928     27.4874
     928.2     27.4755
     928.4       27.45
     928.6     27.4607
     928.8     27.5108
       929     27.4929
     929.2     27.5225
     929.4     27.5183
     929.6      27.516
     929.8      27.493
       930     27.4714
     930.2     27.4995
     930.4     27.4856
     930.6     27.5369
     930.8     27.5489
       931     27.5849
     931.2      27.619
     931.4     27.5791
     931.6       27.59
     931.8     27.6292
       932     27.5906
     932.2      27.634
     932.4      27.644
     932.6     27.6765
     932.8     27.6493
       933     27.6351
     933.2     27.6447
     933.4     27.6429
     933.6     27.6379
     933.8       27.65
       934     27.6435
     934.2     27.6041
     934.4     27.6312
     934.6     27.6575
     934.8     27.6348
       935     27.6496
     935.2     27.6953
     935.4        27.7
     935.6     27.6958
     935.8     27.7356
       936     27.7554
     936.2     27.7598
     936.4     27.7435
     936.6     27.7564
     936.8     27.7122
       937     27.7576
     937.2     27.7504
     937.4     27.7357
     937.6     27.7458
     937.8      27.809
       938     27.8145
     938.2     27.7779
     938.4      27.752
     938.6      27.764
     938.8     27.8114
       939     27.7911
     939.2     27.8139
     939.4     27.8223
     939.6      27.813
     939.8     27.7887
       940     27.7603
     940.2      27.805
     940.4     27.7925
     940.6     27.8365
     940.8     27.8526
       941     27.8982
     941.2     27.9303
     941.4     27.8857
     941.6     27.8905
     941.8       27.94
       942     27.8845
     942.2     27.9296
     942.4     27.9402
     942.6     27.9712
     942.8     27.9315
       943     27.9316
     943.2     27.9418
     943.4     27.9488
     943.6     27.9433
     943.8     27.9523
       944     27.9441
     944.2     27.9006
     944.4     27.9322
     944.6     27.9715
     944.8      27.945
       945     27.9613
     945.2     27.9885
     945.4     27.9811
     945.6     28.0018
     945.8     28.0596
       946     28.0735
     946.2     28.0793
     946.4     28.0569
     946.6     28.0375
     946.8     27.9914
       947     28.0327
     947.2     28.0276
     947.4     28.0138
     947.6     28.0258
     947.8        28.1
       948     28.1163
     948.2     28.0722
     948.4     28.0392
     948.6     28.0518
     948.8     28.1154
       949     28.0871
     949.2     28.1006
     949.4     28.1235
     949.6     28.1127
     949.8     28.0633
       950     28.0413
     950.2     28.0659
     950.4     28.0725
     950.6     28.0895
     950.8     28.0979
       951     28.1529
     951.2     28.2088
     951.4     28.1602
     951.6     28.1728
     951.8     28.2293
       952     28.1814
     952.2     28.2292
     952.4      28.242
     952.6     28.2779
     952.8     28.2551
       953     28.2586
     953.2     28.2435
     953.4     28.2622
     953.6       28.23
     953.8     28.2391
       954      28.228
     954.2     28.1912
     954.4       28.22
     954.6     28.2709
     954.8     28.2401
       955     28.2514
     955.2      28.265
     955.4     28.2695
     955.6     28.2968
     955.8     28.3494
       956     28.3583
     956.2     28.3636
     956.4     28.3553
     956.6     28.3232
     956.8     28.2788
       957     28.3056
     957.2     28.3068
     957.4     28.2728
     957.6     28.2754
     957.8     28.3686
       958     28.3685
     958.2     28.3216
     958.4     28.2845
     958.6     28.3371
     958.8     28.3943
       959     28.3769
     959.2      28.379
     959.4     28.3939
     959.6     28.3888
     959.8     28.3385
       960     28.3208
     960.2     28.3262
     960.4     28.3413
     960.6     28.3393
     960.8     28.3417
       961     28.4008
     961.2     28.4693
     961.4     28.4472
     961.6     28.4463
     961.8      28.517
       962     28.4699
     962.2     28.4912
     962.4      28.493
     962.6     28.5493
     962.8     28.5245
       963     28.5122
     963.2      28.519
     963.4     28.5132
     963.6     28.4826
     963.8     28.4787
       964     28.4907
     964.2     28.4656
     964.4     28.4813
     964.6     28.5511
     964.8     28.5022
       965     28.4994
     965.2     28.5191
     965.4     28.5053
     965.6     28.5519
     965.8     28.5972
       966     28.5919
     966.2     28.6195
     966.4     28.6205
     966.6     28.5632
     966.8      28.525
       967     28.5735
     967.2     28.5751
     967.4      28.536
     967.6     28.5362
     967.8     28.6327
       968     28.6283
     968.2        28.6
     968.4     28.5275
     968.6     28.5585
     968.8     28.6267
       969     28.6121
     969.2     28.6242
     969.4     28.6275
     969.6     28.6049
     969.8     28.5782
       970     28.5688
     970.2       28.59
     970.4     28.6189
     970.6     28.6073
     970.8     28.6121
       971     28.6678
     971.2     28.7173
     971.4     28.7572
     971.6     28.7531
     971.8     28.7807
       972     28.7408
     972.2     28.7758
     972.4     28.7392
     972.6     28.8176
     972.8     28.7798
       973     28.7828
     973.2     28.7851
     973.4     28.8136
     973.6     28.8055
     973.8     28.8007
       974     28.8104
     974.2      28.793
     974.4     28.8148
     974.6     28.8545
     974.8     28.8037
       975     28.8368
     975.2     28.8898
     975.4     28.8521
     975.6     28.8868
     975.8     28.9473
       976     28.9342
     976.2     28.9436
     976.4     28.9265
     976.6     28.8669
     976.8     28.8579
       977     28.8866
     977.2     28.8902
     977.4     28.8503
     977.6     28.8631
     977.8     28.9582
       978     28.9385
     978.2     28.9057
     978.4     28.8365
     978.6     28.8625
     978.8     28.9198
       979     28.9449
     979.2     28.9476
     979.4     28.9228
     979.6     28.8916
     979.8     28.8652
       980     28.8332
     980.2     28.8316
     980.4     28.8868
     980.6      28.844
     980.8      28.889
       981     28.9987
     981.2     29.0401
     981.4          29
     981.6     28.9516
     981.8     29.0477
       982     29.0176
     982.2     29.0415
     982.4     29.0094
     982.6     29.0788
     982.8     29.0313
       983      29.015
     983.2     29.0029
     983.4     29.0458
     983.6     29.0516
     983.8     29.0345
       984     29.0955
     984.2     29.0338
     984.4     29.0428
     984.6     29.0698
     984.8     28.9989
       985     28.9896
     985.2     29.0626
     985.4     29.0422
     985.6     29.0723
     985.8     29.1651
       986     29.1991
     986.2     29.1968
     986.4     29.1963
     986.6     29.1524
     986.8     29.1415
       987     29.1769
     987.2     29.2311
     987.4     29.1676
     987.6     29.1565
     987.8     29.2193
       988     29.2013
     988.2     29.1771
     988.4     29.1194
     988.6     29.1508
     988.8     29.2008
       989     29.1613
     989.2     29.1871
     989.4     29.1684
     989.6     29.1384
     989.8     29.1034
       990     29.1316
     990.2     29.1249
     990.4     29.0765
     990.6     29.0384
     990.8     29.0685
       991       29.12
     991.2     29.0798
     991.4     29.0737
     991.6     29.0132
     991.8     29.1242
       992     29.1114
     992.2     29.0723
     992.4      29.073
     992.6     29.1835
     992.8     29.1021
       993     29.0623
     993.2     29.0166
     993.4     29.1696
     993.6     29.0957
     993.8     29.1108
       994     29.1664
     994.2     29.1816
     994.4     29.1996
     994.6      29.122
     994.8     28.9878
       995     28.9681
     995.2     29.0443
     995.4     29.0408
     995.6     29.0202
     995.8     29.1774
       996     29.2147
     996.2     29.2039
     996.4     29.2746
     996.6     29.2613
     996.8     29.1954
       997     29.2118
     997.2     29.3427
     997.4     29.2052
     997.6     29.2346
     997.8      29.284
       998     29.2197
     998.2     29.1108
     998.4     29.2159
     998.6     29.2993
     998.8     29.3317
       999     29.2337
     999.2     29.3416
     999.4     29.4397
     999.6     29.3298
     999.8     29.2988
      1000      29.335
