# Supplementary material for: Data for exploring the effect of parameters on decomposition of gas hydrate structure I
Source: Data Brief. 2018 Apr 11;18:1247–51. doi: 10.1016/j.dib.2018.04.015 (PMC5996948; doi:10.1016/j.dib.2018.04.015)
Supplement: Supplementary file 2 — Supplementary material [file mmc2.zip › data/data/temperature 310 K/cage occupancy 75/rdf.xvg]

# This file was created Wed Jan 25 22:57:56 2017
# Created by:
# GROMACS:      gmx rdf, VERSION 5.0.2
# Executable:   /usr/bin/gmx
# Library dir:  /usr/share/gromacs/top
# Command line:
#   g_rdf -f run.xtc -n ind.ndx -s run.tpr -o rdf10.xvg -b 9000 -e 10000
# g_rdf is part of G R O M A C S:
#
# Gromacs Runs On Most of All Computer Systems
#
@    title "Radial distribution"
@    xaxis  label "r"
@    yaxis  label ""
@TYPE xy
@ subtitle "OW* - OW*"
         0          0
     0.002          0
     0.004          0
     0.006          0
     0.008          0
      0.01          0
     0.012          0
     0.014          0
     0.016          0
     0.018          0
      0.02          0
     0.022          0
     0.024          0
     0.026          0
     0.028          0
      0.03          0
     0.032          0
     0.034          0
     0.036          0
     0.038          0
      0.04          0
     0.042          0
     0.044          0
     0.046          0
     0.048          0
      0.05          0
     0.052          0
     0.054          0
     0.056          0
     0.058          0
      0.06          0
     0.062          0
     0.064          0
     0.066          0
     0.068          0
      0.07          0
     0.072          0
     0.074          0
     0.076          0
     0.078          0
      0.08          0
     0.082          0
     0.084          0
     0.086          0
     0.088          0
      0.09          0
     0.092          0
     0.094          0
     0.096          0
     0.098          0
       0.1          0
     0.102          0
     0.104          0
     0.106          0
     0.108          0
      0.11          0
     0.112          0
     0.114          0
     0.116          0
     0.118          0
      0.12          0
     0.122          0
     0.124          0
     0.126          0
     0.128          0
      0.13          0
     0.132          0
     0.134          0
     0.136          0
     0.138          0
      0.14          0
     0.142          0
     0.144          0
     0.146          0
     0.148          0
      0.15          0
     0.152          0
     0.154          0
     0.156          0
     0.158          0
      0.16          0
     0.162          0
     0.164          0
     0.166          0
     0.168          0
      0.17          0
     0.172          0
     0.174          0
     0.176          0
     0.178          0
      0.18          0
     0.182          0
     0.184          0
     0.186          0
     0.188          0
      0.19          0
     0.192          0
     0.194          0
     0.196          0
     0.198          0
       0.2          0
     0.202          0
     0.204          0
     0.206          0
     0.208          0
      0.21          0
     0.212          0
     0.214          0
     0.216          0
     0.218          0
      0.22          0
     0.222          0
     0.224          0
     0.226          0
     0.228          0
      0.23          0
     0.232          0
     0.234 8.86777e-06
     0.236 5.23085e-05
     0.238 9.42948e-05
      0.24 0.000269758
     0.242 0.00149241
     0.244 0.00317263
     0.246 0.00852922
     0.248  0.0199423
      0.25  0.0568226
     0.252  0.0653978
     0.254   0.176566
     0.256   0.242882
     0.258   0.389602
      0.26   0.639076
     0.262    0.86408
     0.264    1.28786
     0.266    1.19004
     0.268    1.68767
      0.27    2.61698
     0.272     2.1192
     0.274    3.00449
     0.276    2.62107
     0.278    3.31728
      0.28    3.14561
     0.282    2.74601
     0.284    4.07496
     0.286    2.77819
     0.288    3.10692
      0.29    3.14075
     0.292    3.03624
     0.294    2.73806
     0.296    2.52554
     0.298    2.49897
       0.3    2.26259
     0.302    2.16859
     0.304    2.08501
     0.306    2.00199
     0.308    1.88168
      0.31    1.64005
     0.312    1.68608
     0.314     1.8137
     0.316    1.43413
     0.318     1.5016
      0.32    1.62715
     0.322    1.31845
     0.324    1.41793
     0.326    1.41243
     0.328    1.34317
      0.33    1.17455
     0.332    1.34799
     0.334    1.36773
     0.336    1.28608
     0.338    1.14362
      0.34    1.26414
     0.342     1.2359
     0.344    1.28506
     0.346   0.981963
     0.348     1.3391
      0.35     1.1157
     0.352    1.19991
     0.354    1.18446
     0.356    1.19593
     0.358     1.0196
      0.36    1.17266
     0.362    1.21839
     0.364    1.19089
     0.366   0.980816
     0.368    1.22516
      0.37     1.0394
     0.372    1.24702
     0.374    1.16315
     0.376    1.15406
     0.378    1.03757
      0.38    1.13459
     0.382    1.14077
     0.384    1.20424
     0.386    1.08057
     0.388   0.993679
      0.39    1.14494
     0.392     1.1635
     0.394    1.15138
     0.396    1.15259
     0.398    1.13446
       0.4     1.0848
     0.402    1.10446
     0.404    1.19653
     0.406    1.09664
     0.408    1.06607
      0.41    1.20353
     0.412     1.1161
     0.414    1.25512
     0.416   0.965067
     0.418    1.25917
      0.42     1.1094
     0.422     1.1264
     0.424    1.17458
     0.426     1.0741
     0.428    1.09252
      0.43     1.1607
     0.432    1.14683
     0.434    1.26218
     0.436    1.02369
     0.438    1.15053
      0.44    1.08492
     0.442    1.22044
     0.444    1.16282
     0.446    1.18962
     0.448    1.02727
      0.45    1.19313
     0.452    1.10989
     0.454     1.2628
     0.456   0.964238
     0.458    1.22461
      0.46    1.06034
     0.462    1.21266
     0.464    1.14149
     0.466    1.08478
     0.468    1.12282
      0.47    1.15823
     0.472      1.117
     0.474    1.13363
     0.476    1.19504
     0.478    1.12258
      0.48    1.06582
     0.482    1.11495
     0.484    1.14957
     0.486    1.11872
     0.488    1.10363
      0.49    1.10598
     0.492    1.23041
     0.494    1.08124
     0.496    1.10875
     0.498    1.15725
       0.5    1.09514
     0.502     1.0866
     0.504    1.17304
     0.506    1.03817
     0.508    1.06827
      0.51    1.18877
     0.512    1.06781
     0.514    1.12635
     0.516    1.04748
     0.518    1.12033
      0.52     1.1919
     0.522    1.04068
     0.524    1.17949
     0.526    1.06564
     0.528    1.11732
      0.53    1.03767
     0.532    1.16273
     0.534    1.18653
     0.536   0.994059
     0.538    1.12457
      0.54    1.18225
     0.542     1.0533
     0.544    1.18508
     0.546    1.04798
     0.548    1.19226
      0.55    1.04216
     0.552    1.13332
     0.554    1.13229
     0.556    1.15455
     0.558   0.987367
      0.56    1.21778
     0.562    1.05269
     0.564    1.17561
     0.566    1.13755
     0.568    1.13474
      0.57    1.09297
     0.572    1.11907
     0.574    1.20262
     0.576    1.06468
     0.578    1.11116
      0.58    1.13288
     0.582    1.15163
     0.584    1.16184
     0.586    1.05562
     0.588    1.16937
      0.59    1.11504
     0.592    1.16961
     0.594    1.13737
     0.596    1.15645
     0.598    1.11246
       0.6    1.14275
     0.602    1.17218
     0.604    1.17674
     0.606    1.08026
     0.608    1.12306
      0.61    1.19291
     0.612     1.1265
     0.614    1.22095
     0.616      1.128
     0.618    1.14376
      0.62    1.10803
     0.622    1.23904
     0.624    1.19671
     0.626    1.16129
     0.628    1.09986
      0.63    1.18567
     0.632    1.15481
     0.634    1.14325
     0.636    1.15394
     0.638    1.19373
      0.64    1.14539
     0.642    1.25561
     0.644    1.11873
     0.646    1.25761
     0.648    1.10904
      0.65    1.18979
     0.652    1.13122
     0.654    1.26678
     0.656    1.07072
     0.658    1.21428
      0.66    1.16707
     0.662    1.20593
     0.664    1.19222
     0.666    1.11681
     0.668     1.2445
      0.67    1.15269
     0.672    1.18807
     0.674    1.20867
     0.676    1.11005
     0.678    1.14249
      0.68    1.20639
     0.682    1.16884
     0.684    1.18438
     0.686    1.13017
     0.688    1.20729
      0.69    1.16886
     0.692    1.11893
     0.694    1.26403
     0.696    1.12673
     0.698    1.16278
       0.7    1.17649
     0.702    1.14516
     0.704    1.16193
     0.706    1.11965
     0.708    1.15236
      0.71    1.14125
     0.712    1.19478
     0.714    1.10107
     0.716    1.14536
     0.718    1.16102
      0.72    1.12414
     0.722    1.17896
     0.724    1.13961
     0.726    1.11607
     0.728    1.11816
      0.73    1.14154
     0.732    1.12063
     0.734    1.15358
     0.736    1.12838
     0.738    1.11847
      0.74     1.1399
     0.742    1.03441
     0.744    1.24636
     0.746    1.07047
     0.748    1.14201
      0.75    1.04276
     0.752    1.21122
     0.754    1.06924
     0.756    1.08657
     0.758    1.04788
      0.76    1.16693
     0.762    1.09353
     0.764    1.14815
     0.766    1.07244
     0.768      1.087
      0.77     1.0946
     0.772    1.11253
     0.774    1.15711
     0.776    1.06316
     0.778    1.08225
      0.78    1.07056
     0.782    1.10605
     0.784     1.1167
     0.786    1.04608
     0.788    1.13847
      0.79    1.04691
     0.792    1.09256
     0.794    1.13104
     0.796    1.06565
     0.798    1.06649
       0.8    1.11432
     0.802    1.10042
     0.804    1.07704
     0.806     1.0972
     0.808    1.06381
      0.81    1.10327
     0.812    1.07543
     0.814    1.13225
     0.816    1.07909
     0.818    1.08344
      0.82    1.07298
     0.822     1.0938
     0.824    1.11986
     0.826    1.04641
     0.828    1.09254
      0.83    1.11063
     0.832    1.08773
     0.834    1.10675
     0.836    1.04573
     0.838    1.12529
      0.84    1.02628
     0.842    1.15908
     0.844    1.07773
     0.846    1.11611
     0.848    1.03338
      0.85    1.14584
     0.852    1.06851
     0.854    1.13451
     0.856    1.03223
     0.858    1.11867
      0.86    1.12307
     0.862    1.05797
     0.864    1.15835
     0.866    1.04352
     0.868    1.10338
      0.87     1.1016
     0.872     1.1091
     0.874    1.11091
     0.876    1.09755
     0.878    1.10454
      0.88    1.07098
     0.882    1.12761
     0.884    1.09984
     0.886    1.11911
     0.888    1.07311
      0.89    1.10046
     0.892    1.12621
     0.894     1.0986
     0.896    1.11966
     0.898    1.07125
       0.9    1.13031
     0.902      1.125
     0.904    1.09555
     0.906    1.07775
     0.908    1.10283
      0.91     1.0958
     0.912    1.10053
     0.914    1.12688
     0.916    1.04851
     0.918    1.11646
      0.92    1.09789
     0.922    1.10304
     0.924     1.1494
     0.926    1.04831
     0.928    1.14515
      0.93    1.08157
     0.932    1.07079
     0.934    1.16109
     0.936    1.09914
     0.938    1.05516
      0.94    1.11993
     0.942    1.09396
     0.944     1.1241
     0.946    1.06967
     0.948    1.12706
      0.95    1.09031
     0.952    1.10601
     0.954    1.06812
     0.956    1.11178
     0.958    1.08425
      0.96    1.12649
     0.962    1.08275
     0.964    1.08134
     0.966    1.13018
     0.968    1.08569
      0.97     1.0739
     0.972    1.11028
     0.974    1.08419
     0.976    1.09537
     0.978    1.07169
      0.98    1.09855
     0.982    1.08716
     0.984    1.14661
     0.986    1.04707
     0.988    1.08152
      0.99    1.08326
     0.992    1.07866
     0.994    1.11978
     0.996    1.04232
     0.998    1.10841
         1    1.08933
     1.002    1.07375
     1.004    1.11708
     1.006    1.06282
     1.008    1.05966
      1.01     1.1098
     1.012     1.0893
     1.014    1.08682
     1.016    1.05667
     1.018    1.06735
      1.02    1.08543
     1.022    1.08693
     1.024    1.10896
     1.026    1.07167
     1.028    1.03866
      1.03    1.11722
     1.032    1.05964
     1.034    1.10823
     1.036    1.00646
     1.038    1.12412
      1.04    1.04869
     1.042    1.09523
     1.044    1.05191
     1.046    1.10539
     1.048    1.06183
      1.05    1.07068
     1.052    1.04484
     1.054    1.12593
     1.056     1.0505
     1.058    1.06475
      1.06    1.04741
     1.062     1.0872
     1.064    1.08891
     1.066    1.04487
     1.068    1.05853
      1.07    1.12001
     1.072    1.04204
     1.074    1.07465
     1.076    1.04766
     1.078     1.0709
      1.08    1.07522
     1.082    1.05421
     1.084     1.0816
     1.086     1.0532
     1.088    1.07606
      1.09    1.05583
     1.092    1.09053
     1.094    1.08029
     1.096    1.04022
     1.098    1.08837
       1.1    1.03797
     1.102    1.06653
     1.104    1.08811
     1.106    1.05864
     1.108     1.0176
      1.11    1.08951
     1.112    1.05425
     1.114    1.06827
     1.116    1.06451
     1.118     1.0671
      1.12    1.07402
     1.122    1.04843
     1.124    1.06468
     1.126    1.07351
     1.128    1.05837
      1.13    1.03213
     1.132    1.08741
     1.134    1.05798
     1.136     1.0495
     1.138    1.05916
      1.14    1.06665
     1.142    1.05535
     1.144    1.08236
     1.146    1.03528
     1.148     1.0689
      1.15    1.02635
     1.152    1.10856
     1.154    1.03609
     1.156    1.06298
     1.158    1.04094
      1.16    1.06035
     1.162    1.06196
     1.164    1.07861
     1.166    1.02132
     1.168    1.08011
      1.17    1.04796
     1.172    1.05519
     1.174    1.09423
     1.176    1.04461
     1.178    1.02074
      1.18    1.04883
     1.182     1.0867
     1.184    1.06089
     1.186    1.02653
     1.188    1.05822
      1.19    1.05447
     1.192    1.06649
     1.194    1.04682
     1.196    1.07296
     1.198    1.04752
       1.2    1.04185
     1.202    1.05304
     1.204    1.06758
     1.206    1.03285
     1.208    1.04814
      1.21    1.07193
     1.212    1.04212
     1.214    1.07527
     1.216    1.03938
     1.218    1.06505
      1.22    1.02809
     1.222    1.07248
     1.224    1.05451
     1.226    1.04218
     1.228    1.02612
      1.23    1.05908
     1.232    1.05881
     1.234    1.06849
     1.236    1.01925
     1.238    1.06089
      1.24    1.04183
     1.242     1.0634
     1.244    1.04807
     1.246    1.05656
     1.248     1.0176
      1.25    1.06041
     1.252    1.04108
     1.254    1.08802
     1.256    1.00203
     1.258    1.03897
      1.26    1.06024
     1.262    1.06249
     1.264    1.04737
     1.266    1.03471
     1.268    1.03152
      1.27    1.06452
     1.272    1.03967
     1.274     1.0455
     1.276    1.05628
     1.278    1.03418
      1.28    1.03754
     1.282     1.0332
     1.284    1.05228
     1.286     1.0281
     1.288    1.06598
      1.29    1.03723
     1.292     1.0356
     1.294    1.06418
     1.296    1.03709
     1.298    1.04235
       1.3    1.03311
     1.302    1.03698
     1.304    1.05804
     1.306    1.02451
     1.308    1.03881
      1.31    1.03067
     1.312    1.05231
     1.314    1.02849
     1.316    1.03296
     1.318    1.05398
      1.32     1.0431
     1.322    1.02451
     1.324    1.06044
     1.326    1.02255
     1.328    1.02689
      1.33      1.033
     1.332    1.03965
     1.334    1.05168
     1.336    1.02295
     1.338    1.02319
      1.34    1.06041
     1.342    1.02461
     1.344    1.05037
     1.346     1.0045
     1.348    1.05523
      1.35    1.01299
     1.352    1.05767
     1.354    1.01789
     1.356    1.04908
     1.358    1.00707
      1.36    1.05495
     1.362   0.995373
     1.364    1.05961
     1.366    1.03329
     1.368    1.02123
      1.37    1.02948
     1.372    1.03698
     1.374     1.0547
     1.376   0.996313
     1.378     1.0187
      1.38    1.04128
     1.382    1.04729
     1.384    1.03275
     1.386    1.00328
     1.388    1.04763
      1.39    1.01118
     1.392    1.02658
     1.394    1.03862
     1.396    1.03173
     1.398    1.03096
       1.4    1.01522
     1.402    1.02596
     1.404    1.03671
     1.406    1.01944
     1.408    1.01942
      1.41    1.03784
     1.412    1.01726
     1.414    1.03551
     1.416    1.01443
     1.418    1.02523
      1.42    1.01458
     1.422     1.0444
     1.424    1.03712
     1.426    1.00848
     1.428     1.0069
      1.43     1.0352
     1.432    1.03026
     1.434    1.01047
     1.436    1.03459
     1.438    1.02076
      1.44   0.999561
     1.442    1.04115
     1.444    1.01224
     1.446    1.03735
     1.448    1.00753
      1.45    1.04104
     1.452    1.00718
     1.454    1.01978
     1.456    1.01442
     1.458     1.0259
      1.46     1.0131
     1.462    1.03448
     1.464    1.01891
     1.466   0.994841
     1.468    1.03722
      1.47    1.01036
     1.472    1.01015
     1.474    1.04077
     1.476    1.00621
     1.478    1.02072
      1.48    1.02254
     1.482    1.01213
     1.484    1.03001
     1.486    1.01208
     1.488    1.01624
      1.49    1.02295
     1.492    1.00901
     1.494    1.03381
     1.496    1.00981
     1.498    1.00297
       1.5    1.01933
     1.502     1.0288
     1.504    1.01758
     1.506   0.995489
     1.508    1.02288
      1.51    1.00497
     1.512    1.02349
     1.514    1.01437
     1.516    1.00564
     1.518    1.00017
      1.52      1.024
     1.522     1.0167
     1.524    1.01676
     1.526    1.01499
     1.528    1.00743
      1.53    1.00516
     1.532    1.01839
     1.534     1.0193
     1.536   0.996385
     1.538    1.01952
      1.54    1.00433
     1.542    1.00369
     1.544    1.04658
     1.546   0.988239
     1.548    1.03198
      1.55   0.996747
     1.552    1.01028
     1.554    1.01241
     1.556    1.00304
     1.558   0.999071
      1.56    1.02495
     1.562    1.01455
     1.564    1.00545
     1.566    1.00503
     1.568    1.00328
      1.57    1.00871
     1.572    1.01553
     1.574    1.01679
     1.576   0.995017
     1.578       1.01
      1.58    1.00809
     1.582   0.997293
     1.584     1.0221
     1.586    1.00589
     1.588   0.995712
      1.59   0.998416
     1.592    1.01412
     1.594    1.00707
     1.596    1.00454
     1.598   0.997828
       1.6    1.00861
     1.602    1.01305
     1.604    1.00671
     1.606   0.999192
     1.608   0.994393
      1.61    1.01826
     1.612   0.994351
     1.614    1.03309
     1.616    0.98058
     1.618   0.998989
      1.62    1.01874
     1.622    1.00226
     1.624    1.00549
     1.626   0.996761
     1.628    1.00217
      1.63    1.00181
     1.632   0.999701
     1.634    1.01929
     1.636   0.984711
     1.638    1.01505
      1.64   0.972504
     1.642    1.02277
     1.644   0.998567
     1.646    1.00569
     1.648   0.989182
      1.65    1.01227
     1.652   0.993265
     1.654    1.01367
     1.656   0.978458
     1.658    1.00499
      1.66   0.998634
     1.662   0.998583
     1.664    1.00276
     1.666   0.998363
     1.668    0.99706
      1.67   0.999937
     1.672     1.0044
     1.674    1.00013
     1.676   0.994719
     1.678    1.00211
      1.68   0.984363
     1.682   0.998209
     1.684    1.00763
     1.686    1.00024
     1.688   0.986985
      1.69   0.996495
     1.692    1.00705
     1.694   0.990094
     1.696   0.999894
     1.698    0.99498
       1.7    1.00617
     1.702   0.982517
     1.704    1.01316
     1.706   0.976363
     1.708    1.00156
      1.71   0.996145
     1.712   0.981895
     1.714    1.01131
     1.716   0.984307
     1.718    1.00081
      1.72   0.989918
     1.722   0.993639
     1.724     1.0017
     1.726   0.984409
     1.728    1.00416
      1.73    0.97698
     1.732    1.00062
     1.734   0.999054
     1.736   0.990159
     1.738   0.976338
      1.74    1.01083
     1.742   0.992394
     1.744    1.00375
     1.746   0.976178
     1.748    1.00085
      1.75   0.986169
     1.752   0.989826
     1.754   0.991984
     1.756    1.00519
     1.758   0.970999
      1.76   0.992374
     1.762   0.990856
     1.764    0.99791
     1.766   0.982808
     1.768   0.999527
      1.77   0.979411
     1.772    1.00414
     1.774   0.985503
     1.776    0.99337
     1.778   0.982747
      1.78   0.984447
     1.782     1.0003
     1.784   0.992835
