# Supplementary material for: Data for exploring the effect of parameters on decomposition of gas hydrate structure I
Source: Data Brief. 2018 Apr 11;18:1247–51. doi: 10.1016/j.dib.2018.04.015 (PMC5996948; doi:10.1016/j.dib.2018.04.015)
Supplement: Supplementary file 2 — Supplementary material [file mmc2.zip › data/data/temperature 310 K/cage occupancy 80/energy.xvg]

# This file was created Mon Jan 23 21:48:22 2017
# Created by:
# GROMACS:      gmx energy, VERSION 5.0.2
# Executable:   /usr/bin/gmx
# Library dir:  /usr/share/gromacs/top
# Command line:
#   g_energy -f run.edr -s run.tpr -o energy.xvg
# g_energy is part of G R O M A C S:
#
# Georgetown Riga Oslo Madrid Amsterdam Chisinau Stockholm
#
@    title "Gromacs Energies"
@    xaxis  label "Time (ps)"
@    yaxis  label "(kJ/mol), (K), (bar), (nm^3), (kg/m^3), (bar nm)"
@TYPE xy
@ view 0.15, 0.15, 0.75, 0.85
@ legend on
@ legend box on
@ legend loctype view
@ legend 0.78, 0.8
@ legend length 2
@ s0 legend "LJ (SR)"
@ s1 legend "Coulomb (SR)"
@ s2 legend "Potential"
@ s3 legend "Kinetic En."
@ s4 legend "Total Energy"
@ s5 legend "Temperature"
@ s6 legend "Pressure"
@ s7 legend "Volume"
@ s8 legend "Density"
@ s9 legend "Enthalpy"
@ s10 legend "#Surf*SurfTen"
    0.000000  8828.236328  -71206.320312  -64868.820312   28.577181  -64840.242188    0.862707  -5111.322754   50.982269  819.177490  -59866.484375  -996.362061
    1.000000  9620.955078  -63357.167969  -56172.625000  9619.167969  -46553.457031  290.389862  1488.897461   49.255222  847.900452  -41748.183594  -6842.336426
    2.000000  9972.225586  -65304.953125  -57756.781250  10426.919922  -47329.859375  314.774811  1856.774414   48.148521  867.389587  -42632.554688  -3201.938232
    3.000000  9531.347656  -64929.066406  -57823.210938  10126.474609  -47696.734375  305.704773  1636.012329   47.644062  876.573608  -43048.644531  1502.005249
    4.000000  9647.339844  -65227.679688  -57995.039062  10356.783203  -47638.257812  312.657501  1705.494751   47.690060  875.728149  -42985.679688  858.571045
    5.000000  9614.265625  -65159.371094  -57970.937500  10064.722656  -47906.214844  303.840576  1680.790405   47.612091  877.162170  -43261.246094  2647.423340
    6.000000  9331.911133  -65024.175781  -58119.593750  10351.601562  -47767.992188  312.501068  1403.057617   47.455658  880.053711  -43138.285156  -1806.396484
    7.000000  9326.251953  -64946.523438  -58042.250000  10316.010742  -47726.238281  311.426605  1396.817261   47.399300  881.100098  -43102.027344  236.523880
    8.000000  9498.527344  -64897.214844  -57824.984375  10013.217773  -47811.765625  302.285706  1629.214966   47.471355  879.762695  -43180.523438  2300.030029
    9.000000  9479.273438  -65154.312500  -58091.210938  10462.892578  -47628.320312  315.860779  1527.096313   47.410549  880.890991  -43003.011719  -1969.032349
   10.000000  9593.032227  -64917.128906  -57744.867188  10156.095703  -47588.773438  306.598999  1823.484497   47.377464  881.506165  -42966.695312  2689.762451
   11.000000  9346.985352  -64657.664062  -57728.609375  10358.921875  -47369.687500  312.722046  1601.757812   47.393097  881.215393  -42746.082031  705.636047
   12.000000  9477.572266  -64784.265625  -57730.101562  10249.828125  -47480.273438  309.428650  1642.311401   47.450222  880.154480  -42851.093750  -1173.153198
   13.000000  9688.134766  -65024.398438  -57753.125000  10166.338867  -47586.785156  306.908234  1870.390015   47.306767  882.823547  -42971.601562  1263.801270
   14.000000  9722.237305  -64977.886719  -57672.164062  10362.258789  -47309.906250  312.822784  1960.108398   47.317715  882.619263  -42693.656250  2825.046143
   15.000000  9447.848633  -64820.796875  -57784.625000  10414.859375  -47369.765625  314.410736  1517.253052   47.688301  875.760437  -42717.359375  612.407776
   16.000000  9399.278320  -64698.941406  -57730.476562  10279.458984  -47451.015625  310.323181  1583.993164   47.527790  878.718018  -42814.269531  1574.810669
   17.000000  9696.091797  -65079.359375  -57798.101562  10346.166992  -47451.933594  312.337006  1908.999023   47.343983  882.129578  -42833.121094  1004.842041
   18.000000  9601.778320  -64908.496094  -57727.679688  10251.662109  -47476.015625  309.484009  1870.253296   47.368149  881.679504  -42854.843750  559.347778
   19.000000  9505.609375  -64871.070312  -57785.320312  10316.757812  -47468.562500  311.449188  1701.177734   47.436089  880.416748  -42840.761719  1264.180298
   20.000000  9720.320312  -65036.722656  -57735.617188  10185.958984  -47549.656250  307.500519  1931.847168   47.339817  882.207153  -42931.250000  3066.138184
   21.000000  9350.888672  -64587.363281  -57655.648438  10215.542969  -47440.105469  308.393646  1520.679810   47.463451  879.909180  -42809.636719  1669.498901
   22.000000  9142.506836  -64693.402344  -57971.476562  10517.738281  -47453.738281  317.516510  1213.597534   47.489735  879.422180  -42820.703125  530.610962
   23.000000  9532.103516  -64646.218750  -57538.218750  10156.707031  -47381.511719  306.617462  1804.275024   47.457592  880.017822  -42751.613281  1433.594238
   24.000000  9504.424805  -65078.878906  -58005.984375  10344.646484  -47661.335938  312.291107  1546.961426   47.521713  878.830383  -43025.183594  550.837463
   25.000000  9560.969727  -64980.867188  -57849.593750  10259.437500  -47590.156250  309.718750  1667.736816   47.453716  880.089722  -42960.636719  2689.427734
   26.000000  9604.798828  -65157.945312  -57968.335938  10466.845703  -47501.492188  315.980133  1650.319702   47.568928  877.958130  -42860.734375  862.236450
   27.000000  9422.032227  -64843.238281  -57846.101562  10282.262695  -47563.839844  310.407806  1450.053833   47.606876  877.258301  -42919.378906  432.942780
   28.000000  9400.926758  -64895.195312  -57908.367188  10351.117188  -47557.250000  312.486450  1541.565918   47.447906  880.197449  -42928.296875  -14.966249
   29.000000  9549.014648  -64885.265625  -57753.195312  10253.164062  -47500.031250  309.529358  1842.272949   47.280685  883.310486  -42887.390625  -129.809479
   30.000000  9480.475586  -64630.937500  -57567.570312  10200.118164  -47367.453125  307.927979  1752.942017   47.385689  881.353149  -42744.570312  828.409668
   31.000000  9396.636719  -64681.445312  -57692.476562  10356.949219  -47335.527344  312.662506  1605.696777   47.393322  881.211182  -42711.898438  -921.185364
   32.000000  9440.019531  -64660.414062  -57631.820312  10133.013672  -47498.804688  305.902191  1612.920288   47.566639  878.000366  -42858.269531  -257.588379
   33.000000  9336.748047  -64440.230469  -57509.914062  9998.169922  -47511.742188  301.831421  1601.871216   47.354294  881.937500  -42891.921875  922.042664
   34.000000  9405.390625  -64784.558594  -57784.992188  10307.485352  -47477.507812  311.169250  1589.383423   47.358994  881.849976  -42857.230469  3164.450684
   35.000000  9411.890625  -64653.144531  -57667.695312  10275.000000  -47392.695312  310.188568  1633.368286   47.422714  880.665039  -42766.199219  503.838013
   36.000000  9653.184570  -64862.398438  -57622.257812  10138.784180  -47483.472656  306.076385  1876.545532   47.407936  880.939575  -42858.417969  1539.244019
   37.000000  9365.804688  -64740.414062  -57798.703125  10346.632812  -47452.070312  312.351074  1530.022095   47.509739  879.051880  -42817.085938  -1758.090454
   38.000000  9492.099609  -64948.453125  -57864.617188  10360.454102  -47504.164062  312.768311  1611.393066   47.443161  880.285522  -42875.675781  174.016068
   39.000000  9536.320312  -64773.179688  -57654.968750  10153.912109  -47501.054688  306.533081  1712.019531   47.435524  880.427246  -42873.308594  -826.734924
   40.000000  9546.222656  -64771.562500  -57645.789062  10210.695312  -47435.093750  308.247284  1745.671265   47.552872  878.254578  -42795.902344  1777.891235
   41.000000  9438.516602  -64542.109375  -57506.632812  10081.667969  -47424.964844  304.352142  1700.673462   47.403099  881.029480  -42800.382812  3510.196289
   42.000000  9328.014648  -64557.656250  -57637.953125  10217.185547  -47420.765625  308.443207  1510.144531   47.395393  881.172668  -42796.937500  -1398.494751
   43.000000  9413.107422  -64699.613281  -57709.625000  10334.656250  -47374.968750  311.989502  1616.829224   47.413181  880.842102  -42749.406250  1887.089478
   44.000000  9281.119141  -64621.492188  -57763.281250  10406.610352  -47356.671875  314.161713  1414.533813   47.477768  879.643860  -42724.804688  2360.779053
   45.000000  9679.242188  -65007.457031  -57751.789062  10112.057617  -47639.730469  305.269562  1737.054810   47.522377  878.818115  -43003.511719  -449.163452
   46.000000  9563.697266  -64832.125000  -57691.609375  10172.506836  -47519.101562  307.094421  1758.919922   47.548122  878.342285  -42880.371094  2315.233398
   47.000000  9473.921875  -64815.386719  -57756.140625  10152.300781  -47603.839844  306.484436  1623.182983   47.540840  878.476807  -42965.820312  2448.911377
   48.000000  9329.960938  -64388.222656  -57471.078125  10210.571289  -47260.507812  308.243530  1545.202637   47.499279  879.245483  -42626.542969  -620.894592
   49.000000  9352.114258  -64495.156250  -57563.179688  10299.504883  -47263.675781  310.928345  1608.664062   47.397820  881.127563  -42639.609375  729.312744
   50.000000  9274.650391  -64709.222656  -57861.039062  10412.100586  -47448.937500  314.327454  1411.403442   47.435268  880.431946  -42821.218750  1263.017456
   51.000000  9499.944336  -64780.519531  -57695.484375  10342.499023  -47352.984375  312.226257  1686.727539   47.487255  879.468140  -42720.195312  601.073364
   52.000000  9305.543945  -64602.382812  -57706.890625  10384.150391  -47322.742188  313.483673  1526.501587   47.262455  883.651245  -42711.882812  -405.306671
   53.000000  9379.570312  -64793.226562  -57831.437500  10258.293945  -47573.144531  309.684235  1556.857544   47.364906  881.739868  -42952.289062  1006.174622
   54.000000  9307.013672  -64457.671875  -57552.320312  10232.495117  -47319.824219  308.905396  1540.733398   47.323467  882.511963  -42703.011719  379.477905
   55.000000  9654.662109  -64836.605469  -57599.007812  10241.588867  -47357.417969  309.179932  1864.869995   47.415272  880.803284  -42731.648438  -1321.593750
   56.000000  9453.946289  -64827.175781  -57793.625000  10316.097656  -47477.527344  311.429230  1628.213745   47.413548  880.835327  -42851.925781  -1182.208130
   57.000000  9402.508789  -64712.039062  -57721.726562  10292.232422  -47429.492188  310.708771  1626.148438   47.332802  882.337952  -42811.769531  1150.014526
   58.000000  9099.005859  -64400.617188  -57717.765625  10352.122070  -47365.644531  312.516785  1309.826050   47.389835  881.276062  -42742.359375  707.306030
   59.000000  9290.688477  -64628.875000  -57749.203125  10378.291016  -47370.914062  313.306793  1427.657837   47.503246  879.172058  -42736.562500  447.014709
   60.000000  9492.351562  -64693.851562  -57621.585938  10151.559570  -47470.027344  306.462067  1730.823608   47.426788  880.589417  -42843.132812  -951.886047
   61.000000  9234.055664  -64569.945312  -57750.773438  10387.222656  -47363.550781  313.576416  1402.632690   47.384583  881.373718  -42740.777344  2127.242432
   62.000000  9427.576172  -64873.562500  -57861.156250  10550.781250  -47310.375000  318.514038  1583.293945   47.504738  879.144470  -42675.878906  1690.164307
   63.000000  9599.677734  -65023.246094  -57838.281250  10367.181641  -47471.101562  312.971405  1724.983032   47.486458  879.482849  -42838.386719  1633.385986
   64.000000  9562.387695  -64936.933594  -57784.710938  10310.977539  -47473.734375  311.274689  1766.066406   47.362156  881.791077  -42853.148438  2112.467041
   65.000000  9252.172852  -64485.937500  -57657.914062  10236.937500  -47420.976562  309.039490  1492.003540   47.448460  880.187195  -42791.968750  445.312836
   66.000000  9298.056641  -65014.804688  -58142.234375  10475.307617  -47666.925781  316.235596  1315.992676   47.484344  879.522034  -43034.417969  493.226685
   67.000000  9569.894531  -65073.710938  -57916.796875  10338.824219  -47577.972656  312.115326  1651.242188   47.488056  879.453247  -42945.101562  -107.023430
   68.000000  9423.622070  -64877.359375  -57866.953125  10357.097656  -47509.855469  312.666992  1491.895142   47.570168  877.935242  -42868.976562  1216.994019
   69.000000  9438.403320  -64609.339844  -57585.218750  10121.410156  -47463.808594  305.551880  1624.305054   47.607044  877.255188  -42819.332031  978.513184
   70.000000  9467.130859  -64734.082031  -57682.250000  10204.078125  -47478.171875  308.047516  1667.953613   47.279884  883.325500  -42865.609375  395.966949
   71.000000  9595.138672  -64698.628906  -57521.468750  10049.121094  -47472.347656  303.369568  1831.356445   47.381981  881.422119  -42849.828125  1705.773071
   72.000000  9544.472656  -65108.175781  -57984.101562  10373.382812  -47610.718750  313.158600  1635.012329   47.436451  880.410034  -42982.882812  2744.829102
   73.000000  9396.583984  -64561.859375  -57587.890625  10251.243164  -47336.648438  309.471375  1661.026733   47.428383  880.559753  -42709.601562  1400.590576
   74.000000  9231.157227  -64488.453125  -57675.929688  10326.666016  -47349.265625  311.748291  1506.118774   47.228981  884.277527  -42741.671875  3412.393311
   75.000000  9472.227539  -64915.882812  -57863.242188  10296.955078  -47566.289062  310.851349  1599.535645   47.388309  881.304443  -42943.152344  -675.637573
   76.000000  9338.673828  -64598.710938  -57674.789062  10310.314453  -47364.476562  311.254669  1557.670532   47.365414  881.730408  -42743.570312  -1839.480469
   77.000000  9609.585938  -64711.644531  -57513.164062  10117.406250  -47395.757812  305.431030  1895.873657   47.361740  881.798828  -42775.210938  2085.468506
   78.000000  9407.726562  -64479.531250  -57483.398438  10215.380859  -47268.015625  308.388733  1703.035034   47.337841  882.244019  -42649.800781  1991.938354
   79.000000  9273.176758  -64383.203125  -57523.335938  10215.767578  -47307.570312  308.400421  1503.551636   47.459175  879.988464  -42677.519531  -1391.186035
   80.000000  9385.324219  -64524.496094  -57538.250000  10211.736328  -47326.515625  308.278717  1699.974609   47.236378  884.139038  -42718.199219  1287.318604
   81.000000  9315.533203  -64318.476562  -57409.640625  10059.029297  -47350.609375  303.668701  1577.750000   47.509418  879.057861  -42715.656250  833.954468
   82.000000  9189.305664  -64247.289062  -57471.632812  10365.375977  -47106.257812  312.916901  1498.947876   47.328381  882.420349  -42488.964844  1514.763794
   83.000000  9119.263672  -64290.039062  -57585.210938  10331.002930  -47254.207031  311.879211  1430.867310   47.288673  883.161316  -42640.789062  772.018860
   84.000000  9526.568359  -64656.308594  -57534.765625  10278.502930  -47256.261719  310.294312  1938.297363   47.229092  884.275452  -42648.656250  2641.824951
   85.000000  9358.983398  -64590.527344  -57642.406250  10285.266602  -47357.140625  310.498505  1586.247192   47.295204  883.039368  -42743.085938  2174.384033
   86.000000  9305.210938  -64453.398438  -57556.289062  10268.933594  -47287.355469  310.005432  1627.465820   47.267735  883.552551  -42675.980469  2526.214600
   87.000000  9137.244141  -64059.730469  -57340.125000  10274.067383  -47066.058594  310.160400  1578.073608   47.186172  885.079773  -42462.640625  3882.266602
   88.000000  9345.588867  -64187.078125  -57244.531250  10100.547852  -47143.984375  304.922089  1793.009155   47.174919  885.290894  -42541.664062  1747.557739
   89.000000  9040.636719  -63894.539062  -57261.632812  10213.169922  -47048.460938  308.321960  1514.651978   47.110931  886.493347  -42452.382812   37.992561
   90.000000  9103.446289  -64007.468750  -57315.273438  10283.382812  -47031.890625  310.441620  1558.815796   47.217113  884.499756  -42425.453125  242.738419
   91.000000  9387.934570  -64367.394531  -57394.171875  10293.418945  -47100.753906  310.744598  1834.370605   47.150364  885.751953  -42500.828125  -1344.520264
   92.000000  9166.085938  -64110.843750  -57349.281250  10257.201172  -47092.078125  309.651245  1570.549194   47.309216  882.777832  -42476.656250  2687.945312
   93.000000  9080.984375  -63948.378906  -57287.070312  10434.516602  -46852.554688  315.004150  1559.057129   47.267605  883.554932  -42241.191406  1197.387085
   94.000000  9196.936523  -63559.187500  -56758.687500  10306.789062  -46451.898438  311.148224  1861.500977   47.138290  885.978821  -41853.152344  -484.140320
   95.000000  9065.198242  -63565.281250  -56906.382812  10180.720703  -46725.664062  307.342407  1672.673462   47.119179  886.338196  -42128.781250  463.519104
   96.000000  8897.917969  -63337.210938  -56841.023438  10120.128906  -46720.894531  305.513214  1656.465454   46.987160  888.828491  -42136.890625  2505.553467
   97.000000  8946.906250  -63602.191406  -57060.437500  10350.078125  -46710.359375  312.455078  1547.140015   47.239578  884.079163  -42101.730469  259.006653
   98.000000  8811.250000  -63208.917969  -56794.265625  10257.978516  -46536.289062  309.674713  1563.368652   47.133797  886.063293  -41937.980469  207.631454
   99.000000  8804.289062  -63237.902344  -56841.953125  10240.732422  -46601.218750  309.154083  1488.337769   47.099571  886.707153  -42006.250000  1236.409790
  100.000000  9093.519531  -63814.160156  -57129.148438  10428.466797  -46700.679688  314.821533  1650.560181   47.173450  885.318481  -42098.503906  2382.739502
  101.000000  8906.694336  -63585.949219  -57095.085938  10404.386719  -46690.699219  314.094574  1517.533569   47.041981  887.792664  -42101.347656  -341.549347
  102.000000  9091.429688  -63518.335938  -56838.593750  10185.757812  -46652.835938  307.494446  1790.212402   47.133915  886.061035  -42054.515625  1633.304199
  103.000000  8858.531250  -63460.578125  -57022.992188  10379.597656  -46643.394531  313.346222  1500.399780   46.999874  888.588074  -42058.152344  -2229.062256
  104.000000  9097.632812  -63737.835938  -57045.226562  10459.304688  -46585.921875  315.752472  1749.189331   47.078285  887.108093  -41993.031250  930.665527
  105.000000  8822.353516  -62966.867188  -56544.320312  10218.942383  -46325.378906  308.496246  1728.701294   46.930740  889.897034  -41746.878906  699.575317
  106.000000  8802.162109  -63100.363281  -56696.648438  10111.923828  -46584.726562  305.265503  1599.695923   46.838428  891.650879  -42015.234375  2720.173096
  107.000000  9099.491211  -63274.160156  -56570.148438  9987.947266  -46582.203125  301.522827  1941.393188   47.041401  887.803650  -41992.910156  340.622131
  108.000000  8900.477539  -63125.597656  -56625.570312  10182.350586  -46443.218750  307.391602  1832.534058   46.743984  893.452454  -41882.937500  1125.310059
  109.000000  8892.347656  -63343.683594  -56856.312500  10216.849609  -46639.460938  308.433075  1691.223145   46.802128  892.342468  -42073.507812  -667.789551
  110.000000  8714.744141  -63017.675781  -56711.484375  10169.853516  -46541.632812  307.014343  1594.725952   47.006386  888.464966  -41955.753906  800.521606
  111.000000  8713.076172  -63099.984375  -56785.039062  10343.757812  -46441.281250  312.264282  1571.902344   46.927223  889.963745  -41863.125000  835.364075
  112.000000  8926.150391  -63234.285156  -56702.421875  10320.242188  -46382.179688  311.554352  1720.833618   47.018265  888.240479  -41795.140625  -946.339844
  113.000000  8690.557617  -62685.761719  -56373.632812  10187.982422  -46185.648438  307.561615  1632.467163   47.065788  887.343628  -41593.976562  -447.261963
  114.000000  8194.872070  -62293.507812  -56489.109375  10370.556641  -46118.554688  313.073303  1115.277466   46.797474  892.431213  -41553.058594  3043.371094
  115.000000  8486.353516  -62335.804688  -56240.093750  10210.359375  -46029.734375  308.237183  1602.352417   46.818489  892.030640  -41462.187500  3391.091553
  116.000000  8286.580078  -62060.867188  -56162.945312  10273.847656  -45889.097656  310.153778  1421.731812   46.639942  895.445496  -41338.968750  852.518127
  117.000000  8392.720703  -62052.144531  -56058.070312  10418.380859  -45639.687500  314.517029  1472.676147   46.950798  889.516846  -41059.234375  180.841599
  118.000000  8555.642578  -62257.703125  -56097.765625  10369.032227  -45728.734375  313.027283  1785.563477   46.612843  895.966125  -41181.250000  1630.078247
  119.000000  8573.473633  -62414.500000  -56238.242188  10248.327148  -45989.914062  309.383331  1710.937378   46.766468  893.022888  -41427.441406   -7.510899
  120.000000  8835.375977  -62625.945312  -56193.671875  10296.357422  -45897.312500  310.833313  1951.090454   46.755390  893.234497  -41335.921875  983.263428
  121.000000  8610.934570  -62546.375000  -56331.015625  10375.439453  -45955.578125  313.220703  1572.187134   47.046112  887.714722  -41365.824219  1259.188232
  122.000000  8447.000000  -62113.781250  -56052.890625  10258.023438  -45794.867188  309.676056  1549.272583   47.052048  887.602722  -41204.535156  2599.474854
  123.000000  8354.803711  -61733.378906  -55761.898438  10162.793945  -45599.105469  306.801208  1626.144165   46.881378  890.834045  -41025.421875  -2249.554932
  124.000000  8472.410156  -62008.761719  -55920.179688  10178.887695  -45741.292969  307.287048  1735.553345   46.637360  895.495117  -41191.414062  3140.456299
  125.000000  8299.257812  -61611.597656  -55697.351562  10264.783203  -45432.570312  309.880127  1645.837524   46.709213  894.117554  -40875.683594  1706.762329
  126.000000  8313.796875  -61947.207031  -56028.632812  10357.069336  -45671.562500  312.666138  1560.390259   46.637211  895.497925  -41121.699219  -332.193817
  127.000000  8467.312500  -61809.812500  -55731.585938  10144.708984  -45586.875000  306.255249  1864.583496   46.698463  894.323364  -41031.039062  785.261780
  128.000000  8280.347656  -61798.925781  -55923.085938  10255.478516  -45667.609375  309.599243  1553.800415   46.643013  895.386536  -41117.179688  547.883484
  129.000000  8224.173828  -61421.691406  -55570.945312  9997.224609  -45573.718750  301.802887  1597.688110   46.662933  895.004333  -41021.347656  1587.073486
  130.000000  8144.348633  -61271.914062  -55501.195312  10160.630859  -45340.562500  306.735901  1633.316406   46.526100  897.636536  -40801.539062  947.834717
  131.000000  8343.791016  -61556.996094  -55603.804688  10084.714844  -45519.089844  304.444092  1640.239624   46.880516  890.850403  -40945.492188  -719.994568
  132.000000  8550.399414  -61853.839844  -55685.726562  10142.582031  -45543.144531  306.191040  1957.757812   46.740551  893.518066  -40983.199219  1425.475708
  133.000000  8314.363281  -61603.761719  -55690.617188  10271.554688  -45419.062500  310.084564  1665.231445   46.786709  892.636536  -40854.617188  2283.682373
  134.000000  8236.509766  -61552.003906  -55702.296875  10353.266602  -45349.031250  312.551331  1637.799805   46.527313  897.613098  -40809.890625  189.946518
  135.000000  8249.556641  -61213.660156  -55363.085938  10163.632812  -45199.453125  306.826538  1707.325684   46.757591  893.192444  -40637.847656  366.460571
  136.000000  7933.026367  -60794.812500  -55244.921875  10149.980469  -45094.941406  306.414398  1441.201172   46.654209  895.171692  -40543.421875  1514.798828
  137.000000  7762.435547  -60519.160156  -55136.718750  10576.725586  -44559.992188  319.297241  1479.781250   46.467999  898.758911  -40026.636719  1967.192261
  138.000000  7668.340820  -59959.914062  -54668.890625  10136.190430  -44532.699219  305.998077  1537.657593   46.635242  895.535767  -39983.027344  1102.390991
  139.000000  7866.020508  -60369.171875  -54883.375000  10316.857422  -44566.515625  311.452179  1688.481445   46.489056  898.351807  -40031.105469  2488.040283
  140.000000  7625.240234  -60074.109375  -54811.031250  10476.480469  -44334.550781  316.270996  1484.076172   46.406216  899.955444  -39807.222656  369.893188
  141.000000  7850.132812  -60041.218750  -54563.796875  10361.411133  -44202.386719  312.797211  1857.834473   46.424480  899.601379  -39673.277344  137.492477
  142.000000  7534.876953  -59489.648438  -54329.312500  10214.448242  -44114.863281  308.360596  1623.010742   46.283913  902.333557  -39599.468750  464.042664
  143.000000  7368.048828  -59218.335938  -54230.859375  10256.886719  -43973.972656  309.641754  1507.735718   46.352627  900.995911  -39451.875000  766.670898
  144.000000  7785.275879  -59728.343750  -54293.109375  10332.508789  -43960.601562  311.924683  1920.892212   46.391441  900.242065  -39434.714844  -2505.209229
  145.000000  7366.981934  -58930.386719  -53941.523438  10151.582031  -43789.941406  306.462738  1572.274048   46.439571  899.309021  -39259.359375  4092.671143
  146.000000  7673.604004  -59365.628906  -54042.742188  10151.251953  -43891.492188  306.452759  1935.873657   46.389843  900.273071  -39365.761719  4505.620117
  147.000000  7260.090332  -58850.472656  -53959.984375  10222.738281  -43737.246094  308.610840  1549.332153   46.392124  900.228821  -39211.292969  4671.608398
  148.000000  7091.294922  -58905.921875  -54169.601562  10350.453125  -43819.148438  312.466400  1424.782837   46.053665  906.844788  -39326.214844  -643.963684
  149.000000  7139.573242  -58762.503906  -53994.187500  10417.754883  -43576.433594  314.498138  1346.620483   46.541107  897.347107  -39035.945312  -764.863770
  150.000000  7434.324219  -58817.218750  -53725.789062  10030.139648  -43695.648438  302.796539  1870.402954   46.237152  903.246094  -39184.816406  1875.838379
  151.000000  7144.446289  -58352.066406  -53568.132812  10193.247070  -43374.886719  307.720551  1611.417969   46.303749  901.946960  -38857.554688  3524.297119
  152.000000  7221.400391  -58677.675781  -53833.492188  10265.673828  -43567.820312  309.907013  1702.544067   46.042217  907.070251  -39076.003906  -605.004028
  153.000000  7127.016602  -58583.707031  -53805.203125  10348.923828  -43456.281250  312.420227  1441.752075   46.433453  899.427551  -38926.296875  830.490173
  154.000000  6819.555664  -58162.339844  -53699.531250  10494.552734  -43204.976562  316.816559  1347.505493   46.241768  903.155945  -38693.695312  1897.916504
  155.000000  6886.127930  -57621.859375  -53116.500000  10305.197266  -42811.304688  311.100189  1649.104980   46.337059  901.298584  -38290.726562  1129.112183
  156.000000  6807.372070  -57226.648438  -52790.468750  9967.882812  -42822.585938  300.917114  1614.503540   46.275467  902.498230  -38308.015625  -23.285370
  157.000000  6584.358398  -57007.257812  -52783.828125  10224.951172  -42558.875000  308.677643  1626.501343   45.850113  910.870728  -38085.800781  -196.443970
  158.000000  6392.287109  -56512.218750  -52484.507812  10231.830078  -42252.679688  308.885315  1559.694824   46.001163  907.879761  -37764.871094  334.915894
  159.000000  6656.252930  -57022.718750  -52730.796875  10315.989258  -42414.808594  311.425964  1663.445801   45.913857  909.606140  -37935.515625  827.943787
  160.000000  6655.845215  -56443.457031  -52144.648438  10174.763672  -41969.882812  307.162567  1807.941772   46.333591  901.366028  -37449.640625  -391.891266
  161.000000  6314.606934  -56442.968750  -52468.937500  10378.099609  -42090.835938  313.300995  1409.348022   46.090122  906.127502  -37594.347656  -1019.974121
  162.000000  6245.768555  -56133.750000  -52256.000000  10372.002930  -41883.996094  313.116943  1531.542847   45.882107  910.235596  -37407.800781  646.197205
  163.000000  6212.868164  -56348.875000  -52480.695312  10586.773438  -41893.921875  319.600586  1448.495483   45.769333  912.478394  -37428.726562  -2647.131836
  164.000000  6089.110352  -55600.539062  -51864.242188  10290.195312  -41574.046875  310.647278  1614.989136   45.551899  916.833923  -37130.066406   30.078114
  165.000000  6354.750977  -55693.285156  -51688.914062  10160.527344  -41528.386719  306.732788  1943.366577   45.702045  913.821838  -37069.757812  1391.128418
  166.000000  6087.552734  -55559.421875  -51816.789062  10224.955078  -41591.835938  308.677765  1582.383179   45.872856  910.419128  -37116.542969  -93.335960
  167.000000  6155.676758  -55328.968750  -51541.507812  10277.714844  -41263.792969  310.270508  1761.984375   46.120083  905.538818  -36764.382812  947.164246
  168.000000  5907.382812  -54528.195312  -50964.859375  10087.492188  -40877.367188  304.527954  1598.849731   46.229282  903.399841  -36367.300781  325.437653
  169.000000  5758.330078  -54476.601562  -51047.382812  10159.988281  -40887.394531  306.716522  1617.078003   45.849403  910.884827  -36414.390625  1706.961792
  170.000000  6005.139648  -54684.882812  -51031.187500  10164.628906  -40866.558594  306.856567  1745.618774   46.115707  905.624756  -36367.574219  1423.658569
  171.000000  5743.633301  -54542.570312  -51135.000000  10345.039062  -40789.960938  312.302948  1433.297729   46.061974  906.681213  -36296.218750  2393.116943
  172.000000  5697.101562  -54070.953125  -50699.867188  10310.654297  -40389.210938  311.264923  1691.190430   46.004463  907.814697  -35901.078125  2000.190552
  173.000000  5844.317871  -54223.660156  -50698.710938  10107.507812  -40591.203125  305.132202  1770.996094   46.206055  903.854004  -36083.402344  433.505280
  174.000000  5503.587402  -53490.804688  -50324.718750  10080.855469  -40243.863281  304.327606  1602.153320   46.014446  907.617737  -35754.757812  -1699.292603
  175.000000  5638.178711  -53790.480469  -50479.992188  10276.705078  -40203.289062  310.240021  1557.599487   46.225544  903.472900  -35693.589844  -311.749268
  176.000000  5584.174316  -53408.339844  -50154.796875  10195.924805  -39958.871094  307.801392  1623.468384   46.337105  901.297729  -35438.285156  -181.162125
  177.000000  5511.124023  -53357.316406  -50182.898438  10376.662109  -39806.234375  313.257599  1703.268921   46.144936  905.051147  -35304.398438  -2476.820801
  178.000000  5447.585938  -52941.734375  -49806.632812  10064.107422  -39742.523438  303.821960  1708.620117   46.276917  902.469971  -35227.812500  708.702271
  179.000000  5183.342285  -52339.625000  -49497.171875  10302.076172  -39195.093750  311.005951  1580.516235   46.146187  905.026611  -34693.136719  -1395.802490
  180.000000  5160.334961  -52319.527344  -49482.554688  10140.269531  -39342.285156  306.121216  1507.612915   46.221249  903.556885  -34833.003906  2201.453857
  181.000000  5251.175781  -52556.300781  -49647.843750  10275.045898  -39372.796875  310.189941  1488.159546   46.269024  902.623901  -34858.855469  -3388.999268
  182.000000  5187.708008  -52463.070312  -49580.679688  10280.003906  -39300.675781  310.339630  1646.342285   46.043491  907.045166  -34808.734375  1221.007690
  183.000000  5309.389160  -52456.765625  -49476.468750  10248.398438  -39228.070312  309.385498  1648.173706   46.250763  902.980286  -34715.910156  852.903442
  184.000000  5254.102051  -51747.687500  -48770.851562  10041.468750  -38729.382812  303.138550  1812.498047   46.608246  896.054443  -34182.347656  -1747.282104
  185.000000  5023.446289  -51538.246094  -48817.148438  10041.403320  -38775.746094  303.136597  1638.187500   46.430172  899.491089  -34246.082031  1880.009155
  186.000000  5040.784180  -51658.175781  -48915.968750  10165.524414  -38750.445312  306.883636  1658.921265   46.262543  902.750366  -34237.136719  -1713.601562
  187.000000  4876.294922  -51463.210938  -48898.757812  10476.645508  -38422.113281  316.275970  1488.157593   46.389759  900.274719  -33896.390625  1124.282349
  188.000000  4785.018066  -51221.476562  -48737.054688  10476.844727  -38260.210938  316.281982  1561.782227   46.335609  901.326782  -33739.773438  -357.411499
  189.000000  4483.102051  -50861.671875  -48669.726562  10329.070312  -38340.656250  311.820892  1283.657959   46.186024  904.245972  -33834.812500  637.846619
  190.000000  4869.594727  -51361.472656  -48781.890625  10352.535156  -38429.355469  312.529236  1522.310425   46.435577  899.386414  -33899.164062  1680.480103
  191.000000  4759.117676  -50828.019531  -48382.171875  10226.431641  -38155.742188  308.722351  1567.613403   46.529079  897.579041  -33616.429688  -1222.578735
  192.000000  4818.229004  -50708.578125  -48199.976562  10088.134766  -38111.843750  304.547363  1801.572266   46.292816  902.159973  -33595.582031  137.864670
  193.000000  4842.994141  -51006.613281  -48469.750000  10271.826172  -38197.921875  310.092743  1692.878418   46.330128  901.433472  -33678.019531  -475.956573
  194.000000  4844.260742  -50614.625000  -48057.046875  10210.476562  -37846.570312  308.240692  1777.568726   46.598991  896.232422  -33300.437500  -1439.030273
  195.000000  4843.188477  -50859.160156  -48332.117188  10262.818359  -38069.296875  309.820801  1763.931030   46.605423  896.108704  -33522.535156  2130.801758
  196.000000  4753.773438  -50789.515625  -48326.382812  10332.289062  -37994.093750  311.918030  1490.238647   46.589733  896.410522  -33448.863281   -2.009546
  197.000000  4619.593750  -50288.625000  -47968.429688  10062.085938  -37906.343750  303.760956  1622.887207   46.366409  900.728088  -33382.898438  -1462.263550
  198.000000  4959.538574  -50657.937500  -48022.429688  10291.415039  -37731.015625  310.684113  1885.011353   46.775566  892.849182  -33167.656250  -1857.365967
  199.000000  4800.740234  -51005.261719  -48473.750000  10409.462891  -38064.289062  314.247803  1436.316895   46.758671  893.171814  -33502.578125  -1147.578491
  200.000000  4905.717773  -51089.718750  -48505.523438  10310.964844  -38194.558594  311.274292  1624.196777   46.696499  894.360962  -33638.914062  -2579.278809
  201.000000  4596.848633  -50496.027344  -48213.828125  10398.721680  -37815.105469  313.923523  1485.352051   46.548069  897.212891  -33273.937500  1146.947754
  202.000000  5003.948730  -51216.675781  -48508.000000  10334.257812  -38173.742188  311.977478  1726.810547   46.623440  895.762451  -33625.222656  -2219.632568
  203.000000  4648.670410  -50900.128906  -48530.687500  10323.544922  -38207.140625  311.654053  1474.547485   46.416561  899.754883  -33678.804688  -365.266937
  204.000000  4646.585449  -50358.917969  -47996.531250  10053.199219  -37943.332031  303.492676  1501.647949   46.787361  892.624084  -33378.820312   -8.379871
  205.000000  5045.450195  -51166.750000  -48414.062500  10303.824219  -38110.238281  311.058716  1812.882324   46.593121  896.345337  -33564.679688  -2021.784668
  206.000000  4678.125000  -50385.304688  -48006.468750  10355.804688  -37650.664062  312.627960  1617.821167   46.635700  895.526978  -33100.949219  708.453003
  207.000000  4537.689453  -50492.453125  -48260.554688  10210.662109  -38049.890625  308.246277  1296.836792   46.637238  895.497437  -33500.023438  615.591309
  208.000000  5095.025879  -51162.339844  -48371.437500  10291.048828  -38080.390625  310.673065  1838.875366   46.744736  893.438049  -33520.039062   -1.366246
  209.000000  5259.260254  -51509.113281  -48542.351562  10246.888672  -38295.460938  309.339905  1923.024414   46.848675  891.455872  -33724.968750  1803.342163
  210.000000  4868.906738  -50653.664062  -48084.070312  10061.714844  -38022.355469  303.749756  1742.771484   46.785057  892.668091  -33458.070312  1542.373779
  211.000000  4844.952637  -50568.414062  -48018.375000  10178.277344  -37840.097656  307.268646  1700.236694   46.875374  890.948120  -33267.000000  2618.486572
  212.000000  4505.714355  -50047.824219  -47843.343750  10155.915039  -37687.429688  306.593536  1410.411987   46.661449  895.032776  -33135.203125  -650.275757
  213.000000  4904.953125  -50552.265625  -47968.710938  10182.651367  -37786.058594  307.400665  1666.863770   47.201797  884.786804  -33181.117188  302.987000
  214.000000  4525.299316  -50211.042969  -47969.273438  10140.873047  -37828.398438  306.139435  1431.195190   46.706341  894.172546  -33271.792969  866.387817
  215.000000  4997.527344  -51096.472656  -48408.523438  10394.782227  -38013.742188  313.804626  1625.186646   47.068047  887.301025  -33421.847656  -2966.797363
  216.000000  4669.191895  -50418.949219  -48072.445312  10228.738281  -37843.707031  308.791992  1582.870483   46.683422  894.611511  -33289.335938  -875.856140
  217.000000  4782.677734  -50606.839844  -48121.125000  10415.490234  -37705.632812  314.429779  1490.626587   47.016689  888.270264  -33118.750000  2626.393799
  218.000000  4912.992676  -50840.902344  -48236.085938  10326.713867  -37909.371094  311.749725  1652.758789   46.880714  890.846619  -33335.753906  3699.773926
  219.000000  5133.248047  -50946.042969  -48123.937500  10319.158203  -37804.781250  311.521637  1751.862671   47.255020  883.790283  -33194.648438  1269.210327
  220.000000  4686.242188  -50324.683594  -47924.765625  10135.320312  -37789.445312  305.971802  1598.540405   46.867477  891.098267  -33217.117188  -148.410675
  221.000000  4671.493652  -50559.769531  -48197.523438  10448.681641  -37748.843750  315.431763  1519.785767   46.875957  890.937012  -33175.687500   -1.870606
  222.000000  4982.504395  -50680.648438  -47977.234375  10233.970703  -37743.265625  308.949951  1880.471313   46.976925  889.022156  -33160.261719  -316.511230
  223.000000  4392.308105  -50234.363281  -48139.468750  10309.714844  -37829.753906  311.236542  1190.411621   46.827595  891.857178  -33261.320312  -1768.069946
  224.000000  4880.383789  -51131.417969  -48540.445312  10499.035156  -38041.410156  316.951874  1587.297485   46.680973  894.658447  -33487.277344  -2101.416504
  225.000000  4841.271484  -50534.207031  -47976.984375  10091.870117  -37885.113281  304.660126  1731.557495   46.838272  891.653870  -33315.636719  -75.699638
  226.000000  4947.610840  -50644.441406  -47987.421875  10156.533203  -37830.890625  306.612213  1920.317505   46.640064  895.443176  -33280.750000  536.349915
  227.000000  4860.832031  -50756.074219  -48198.242188  10247.173828  -37951.070312  309.348511  1688.461548   46.629177  895.652222  -33401.992188  4226.197266
  228.000000  4796.264160  -50689.046875  -48189.000000  10277.763672  -37911.234375  310.272003  1623.149414   46.572506  896.742065  -33367.683594  -1910.169556
  229.000000  5026.024414  -50965.003906  -48237.781250  10341.330078  -37896.453125  312.190979  1862.868774   46.786236  892.645569  -33332.050781  -2221.996338
  230.000000  4857.144043  -50883.515625  -48298.835938  10291.796875  -38007.039062  310.695648  1690.431030   46.687958  894.524597  -33452.226562  -1130.070801
  231.000000  4886.476562  -50579.175781  -47978.476562  10097.859375  -37880.617188  304.840912  1693.686035   47.024841  888.116272  -33292.937500  -1468.699829
  232.000000  4889.040527  -50700.710938  -48109.007812  10196.951172  -37912.054688  307.832367  1668.270874   46.836338  891.690674  -33342.765625  -1475.952637
  233.000000  5030.758789  -50959.273438  -48213.523438  10194.372070  -38019.152344  307.754517  1640.617798   47.306427  882.829895  -33404.003906  -1170.771851
  234.000000  4742.115234  -50743.140625  -48303.343750  10284.102539  -38019.242188  310.463348  1453.005981   46.909554  890.298950  -33442.812500  -121.831528
  235.000000  4942.422852  -50928.097656  -48270.203125  10228.476562  -38041.726562  308.784088  1645.891479   46.799194  892.398438  -33476.062500  4232.607910
  236.000000  4708.970703  -50320.609375  -47890.281250  10016.052734  -37874.226562  302.371277  1551.271606   46.894688  890.581177  -33299.246094  -2688.137939
  237.000000  4701.347656  -50319.078125  -47923.320312  10392.611328  -37530.710938  313.739075  1752.675171   46.533245  897.498718  -32990.992188  -437.920959
  238.000000  4929.169922  -50944.597656  -48312.515625  10384.620117  -37927.894531  313.497833  1784.216675   46.790890  892.556824  -33363.039062  1548.250000
  239.000000  4982.746582  -50954.425781  -48286.039062  10046.540039  -38239.500000  303.291656  1757.817749   46.748985  893.356873  -33678.734375  2149.095703
  240.000000  4801.170898  -50833.921875  -48349.468750  10313.501953  -38035.968750  311.350891  1504.547485   46.904217  890.400269  -33460.058594  -551.417114
  241.000000  4349.986328  -50617.125000  -48538.906250  10355.748047  -38183.156250  312.626251  1154.132080   46.419529  899.697327  -33654.531250  -807.152527
  242.000000  4972.017578  -50901.613281  -48188.367188  10198.093750  -37990.273438  307.866852  1757.233276   46.892689  890.619141  -33415.488281  707.671143
  243.000000  4795.895020  -50993.878906  -48509.546875  10396.681641  -38112.867188  313.861969  1466.545044   46.862968  891.183960  -33540.980469  551.101440
  244.000000  4952.401367  -50856.562500  -48194.500000  10072.390625  -38122.109375  304.072052  1838.048828   46.587025  896.462646  -33577.144531  -1010.685730
  245.000000  4861.706543  -50938.820312  -48383.429688  10241.445312  -38141.984375  309.175598  1579.997437   46.822605  891.952209  -33574.035156  -2896.470947
  246.000000  4864.493652  -50749.972656  -48196.921875  10282.596680  -37914.324219  310.417908  1742.808228   46.590630  896.393250  -33369.007812  208.165680
  247.000000  4917.150879  -50875.250000  -48276.265625  10260.791016  -38015.476562  309.759613  1494.416504   47.148365  885.789490  -33415.746094  -1468.865845
  248.000000  5113.734863  -51116.605469  -48310.460938  10380.273438  -37930.187500  313.366608  1854.786011   46.982704  888.912781  -33346.617188  341.985504
  249.000000  5080.809570  -51337.222656  -48522.625000  10346.553711  -38176.070312  312.348663  1710.635132   46.935627  889.804382  -33597.093750  -906.087646
  250.000000  4726.510742  -50728.785156  -48305.953125  10362.490234  -37943.460938  312.829773  1512.874146   46.650063  895.251221  -33392.343750  -890.549133
  251.000000  4719.884277  -50872.960938  -48448.390625  10458.322266  -37990.070312  315.722809  1424.099487   46.815907  892.079834  -33422.773438  -2298.125244
  252.000000  5017.625000  -50788.796875  -48092.359375  10103.821289  -37988.539062  305.020905  1974.302612   46.647961  895.291565  -33437.628906  -441.966461
  253.000000  5346.916016  -51346.679688  -48265.210938  10306.592773  -37958.617188  311.142273  1890.808960   47.488163  879.451294  -33325.738281  -757.536560
  254.000000  4835.876953  -50808.281250  -48255.242188  10304.217773  -37951.023438  311.070618  1613.104614   46.834061  891.734070  -33381.957031  2630.087158
  255.000000  4935.023926  -50705.671875  -48079.765625  10255.922852  -37823.843750  309.612640  1706.294800   47.185375  885.094727  -33220.503906  -682.090271
  256.000000  4823.865723  -50515.343750  -47983.101562  10252.607422  -37730.492188  309.512573  1638.707397   47.115551  886.406433  -33133.964844  -613.337036
  257.000000  4934.701172  -50665.906250  -48013.570312  10198.921875  -37814.648438  307.891876  1729.760376   47.110512  886.501221  -33218.609375  -113.066055
  258.000000  4868.195801  -50387.628906  -47811.804688  10180.326172  -37631.476562  307.330475  1741.265259   46.991898  888.738892  -33047.011719  -453.400116
  259.000000  4815.393066  -50774.320312  -48250.281250  10227.562500  -38022.718750  308.756500  1451.120605   47.178150  885.230286  -33420.082031  -841.023865
  260.000000  4938.766602  -50766.152344  -48139.703125  10052.320312  -38087.382812  303.466156  1675.914673   46.984467  888.879456  -33503.644531  -189.424881
  261.000000  4837.163574  -50831.152344  -48299.718750  10355.482422  -37944.234375  312.618225  1526.419067   46.906235  890.361938  -33368.125000  -2566.730469
  262.000000  5072.095703  -50899.828125  -48130.593750  10144.080078  -37986.515625  306.236267  1866.902466   46.915520  890.185730  -33409.500000  -1035.927124
  263.000000  4962.950684  -50634.417969  -47978.734375  10160.513672  -37818.218750  306.732361  1678.724243   47.316452  882.642822  -33202.089844  184.005753
  264.000000  5169.185059  -51169.406250  -48295.601562  10375.108398  -37920.492188  313.210693  1708.294067   47.384956  881.366760  -33297.679688  -898.965149
  265.000000  5131.853027  -51050.375000  -48181.953125  10315.191406  -37866.761719  311.401886  2000.913940   46.872665  890.999634  -33293.929688  -585.563965
  266.000000  4825.834473  -50640.597656  -48119.843750  10201.846680  -37917.996094  307.980164  1775.234009   46.735630  893.612122  -33358.531250  707.634705
  267.000000  5044.092773  -50793.226562  -48028.929688  10198.224609  -37830.703125  307.870819  1951.686157   46.940002  889.721436  -33251.300781  1970.125366
  268.000000  4799.212891  -50626.718750  -48121.367188  10151.006836  -37970.359375  306.445374  1616.910767   47.082138  887.035461  -33377.089844  2960.285400
  269.000000  5090.318848  -51212.960938  -48418.500000  10401.616211  -38016.882812  314.010925  1706.443726   47.003544  888.518677  -33431.281250  3286.066650
  270.000000  4651.865723  -50507.085938  -48162.757812  10122.894531  -38039.863281  305.596710  1443.426636   46.835522  891.706238  -33470.656250  -1962.265137
  271.000000  4693.479004  -50436.160156  -48035.828125  10202.267578  -37833.562500  307.992859  1525.498047   47.031498  887.990540  -33245.234375  385.219391
  272.000000  5055.183594  -51111.750000  -48360.828125  10462.685547  -37898.140625  315.854523  1706.319702   47.206905  884.691040  -33292.699219  623.040710
  273.000000  5078.216797  -51181.597656  -48399.695312  10385.595703  -38014.101562  313.527283  1712.107544   47.252975  883.828491  -33404.164062  -1113.383301
  274.000000  4851.781738  -50862.203125  -48272.531250  10304.302734  -37968.226562  311.073181  1563.061401   46.861427  891.213257  -33396.488281  -1577.843750
  275.000000  5159.525879  -51041.070312  -48172.226562  10206.644531  -37965.582031  308.125000  1864.758179   47.157513  885.617676  -33364.960938  -1134.921875
  276.000000  4674.068359  -50488.625000  -48116.851562  10389.154297  -37727.695312  313.634735  1372.851685   47.170685  885.370361  -33125.789062  -2537.516113
  277.000000  5227.234375  -51014.824219  -48070.031250  9987.517578  -38082.515625  301.509857  2041.890259   46.859463  891.250671  -33510.968750   53.691982
  278.000000  4729.857910  -50899.648438  -48488.789062  10590.510742  -37898.277344  319.713409  1286.539062   47.158203  885.604675  -33297.585938  1071.476807
  279.000000  4859.194336  -50566.503906  -48013.218750  10163.021484  -37850.195312  306.808075  1745.423340   47.085896  886.964661  -33256.558594  257.941742
  280.000000  4840.992676  -50620.285156  -48074.945312  10068.271484  -38006.671875  303.947693  1597.842773   47.225765  884.337769  -33399.390625  1465.587280
  281.000000  4905.728516  -50715.710938  -48127.718750  10108.209961  -38019.507812  305.153381  1555.696411   47.198406  884.850342  -33414.894531  3106.800049
  282.000000  4855.338867  -50765.328125  -48209.546875  10043.011719  -38166.535156  303.185150  1750.935913   46.716312  893.981689  -33608.957031  855.301025
  283.000000  4709.377930  -50445.316406  -48030.757812  10393.801758  -37636.957031  313.775024  1568.527954   47.021832  888.173096  -33049.570312  1315.294678
  284.000000  5258.529297  -51333.453125  -48370.429688  10396.636719  -37973.792969  313.860626  1842.094116   47.299068  882.967224  -33359.359375  -352.745667
  285.000000  5301.854492  -51471.191406  -48495.867188  10276.404297  -38219.460938  310.230957  2010.487671   46.946281  889.602417  -33639.445312  670.372437
  286.000000  5277.669922  -51211.988281  -48230.632812  10322.966797  -37907.664062  311.636627  1942.635742   47.384377  881.377563  -33284.910156  -522.814880
  287.000000  4897.827148  -50882.492188  -48257.617188  10396.804688  -37860.812500  313.865692  1605.846680   47.162937  885.515808  -33259.660156  -458.004456
  288.000000  4863.808594  -50976.550781  -48398.640625  10391.866211  -38006.773438  313.716583  1491.685547   47.178009  885.232910  -33404.152344  1790.706787
  289.000000  4930.901367  -50951.839844  -48296.078125  10359.810547  -37936.265625  312.748871  1647.093262   47.006168  888.469055  -33350.410156  971.682800
  290.000000  4540.002441  -50627.750000  -48384.265625  10335.582031  -38048.683594  312.017456  1280.497803   47.035187  887.920898  -33459.996094  425.526459
  291.000000  5034.817383  -51068.289062  -48321.898438  10435.863281  -37886.035156  315.044800  1676.372437   47.248783  883.906921  -33276.507812  -2101.385742
  292.000000  4927.918945  -50653.304688  -48016.687500  10068.683594  -37948.003906  303.960144  1738.550171   46.895554  890.564758  -33372.937500  -615.911804
  293.000000  4868.614746  -50565.054688  -48000.539062  10201.966797  -37798.570312  307.983795  1610.219604   47.220203  884.441895  -33191.832031  2335.928711
  294.000000  5218.775879  -51268.171875  -48318.078125  10285.879883  -38032.199219  310.516998  1796.829468   47.306580  882.827026  -33417.035156  285.242096
  295.000000  4985.283691  -50853.609375  -48165.085938  10364.695312  -37800.390625  312.896332  1633.788696   47.276134  883.395569  -33188.195312  -1387.023193
  296.000000  4858.880859  -50640.984375  -48079.164062  10322.500000  -37756.664062  311.622528  1595.965454   47.273533  883.444153  -33144.722656  -651.401672
  297.000000  4676.636230  -50542.191406  -48147.929688  10284.087891  -37863.843750  310.462921  1470.246948   47.054024  887.565491  -33273.316406  788.402161
  298.000000  4906.068359  -50805.933594  -48201.085938  10243.050781  -37958.035156  309.224060  1629.106812   47.089699  886.893066  -33364.027344  1212.373779
  299.000000  4957.538086  -50833.785156  -48173.265625  10260.553711  -37912.710938  309.752441  1531.291382   47.395428  881.172058  -33288.878906  2134.777344
  300.000000  5021.401367  -50880.945312  -48153.593750  10248.982422  -37904.609375  309.403137  1629.256836   47.297066  883.004578  -33290.371094   -5.907132
  301.000000  4635.860352  -50357.179688  -48025.945312  10292.588867  -37733.355469  310.719543  1409.931519   47.289833  883.139648  -33119.824219  -1063.870605
  302.000000  4880.666504  -50790.316406  -48211.093750  10399.964844  -37811.128906  313.961090  1594.480347   47.072224  887.222290  -33218.828125  -1236.028931
  303.000000  4806.628906  -50694.292969  -48177.109375  10281.184570  -37895.925781  310.375275  1635.360352   46.969063  889.170959  -33313.687500  3026.356689
  304.000000  5014.250488  -50736.175781  -48016.828125  10233.240234  -37783.585938  308.927887  1893.787720   46.902409  890.434570  -33207.851562  203.746002
  305.000000  4731.867676  -50421.855469  -47989.695312  10277.738281  -37711.957031  310.271240  1561.523315   47.129326  886.147339  -33114.085938  -3064.843262
  306.000000  4874.596191  -50737.988281  -48161.640625  10310.512695  -37851.128906  311.260651  1640.206665   47.185658  885.089417  -33247.761719  -443.798828
  307.000000  4839.643066  -50691.140625  -48148.484375  10187.736328  -37960.750000  307.554199  1616.310059   46.985912  888.852112  -33376.867188  -1275.758179
  308.000000  4860.613281  -50661.171875  -48068.562500  10217.281250  -37851.281250  308.446106  1538.638184   47.377747  881.500916  -33229.171875  -77.819160
  309.000000  4924.115234  -50648.640625  -48016.140625  10062.471680  -37953.667969  303.772614  1757.438477   47.011742  888.363708  -33367.265625  409.367554
  310.000000  4745.609375  -50368.878906  -47902.507812  10058.094727  -37844.414062  303.640472  1441.285278   47.491051  879.397827  -33211.253906  2927.169434
  311.000000  4635.758789  -50231.757812  -47889.468750  10202.780273  -37686.687500  308.008331  1419.620239   47.058285  887.485107  -33095.746094  410.280029
  312.000000  4854.856445  -50454.367188  -47866.570312  10409.113281  -37457.457031  314.237274  1512.124512   47.705677  875.441467  -32803.355469  572.181824
  313.000000  4742.035156  -50755.039062  -48301.359375  10353.910156  -37947.449219  312.570740  1282.253052   47.499973  879.232605  -33313.417969  -2155.775879
  314.000000  4706.990234  -50259.570312  -47827.593750  10119.861328  -37707.734375  305.505127  1474.200806   47.442665  880.294678  -33079.292969  1804.296021
  315.000000  4822.142578  -50992.351562  -48450.039062  10417.129883  -38032.910156  314.479279  1403.562500   47.295998  883.024536  -33418.777344  183.794708
  316.000000  4824.395508  -50718.250000  -48215.492188  10378.316406  -37837.175781  313.307556  1417.750000   47.391571  881.243774  -33213.718750  1451.770752
  317.000000  4964.173828  -50762.023438  -48090.257812  10181.462891  -37908.796875  307.364807  1596.592163   47.387825  881.313416  -33285.707031  -1870.590210
  318.000000  5117.566406  -51262.468750  -48447.617188  10589.847656  -37857.769531  319.693390  1618.189819   47.507713  879.089417  -33222.984375  623.640137
  319.000000  4723.068848  -50683.929688  -48238.359375  10250.127930  -37988.230469  309.437714  1314.381592   47.327332  882.439941  -33371.042969  -1224.911499
  320.000000  4914.776367  -50763.757812  -48174.835938  10284.261719  -37890.574219  310.468170  1801.402710   46.890438  890.661926  -33316.007812  636.902649
  321.000000  4972.911621  -50930.703125  -48260.390625  10228.099609  -38032.289062  308.772705  1462.934937   47.513821  878.976379  -33396.906250  352.453705
  322.000000  4669.980469  -50554.179688  -48150.093750  10092.857422  -38057.234375  304.689911  1328.975464   47.181126  885.174438  -33454.308594  -618.226501
  323.000000  5051.615723  -50796.179688  -48051.945312  10310.725586  -37741.218750  311.267059  1776.084961   47.328793  882.412659  -33123.886719  945.815613
  324.000000  5081.647461  -50899.664062  -48125.289062  10200.412109  -37924.875000  307.936859  1652.679688   47.590462  877.560852  -33282.015625  787.158325
  325.000000  5332.969238  -51522.265625  -48477.460938  10308.671875  -38168.789062  311.205078  1839.101929   47.231098  884.237915  -33560.988281  2437.598877
  326.000000  5116.929199  -51137.773438  -48322.054688  10248.382812  -38073.671875  309.385010  1581.262817   47.380043  881.458191  -33451.339844  -195.512207
  327.000000  5063.312500  -50824.964844  -48078.476562  10181.723633  -37896.753906  307.372681  1730.750000   47.377232  881.510498  -33274.695312  -825.065247
  328.000000  5036.124023  -51212.503906  -48491.164062  10554.332031  -37936.832031  318.621216  1535.195190   47.403515  881.021729  -33312.210938  -818.997864
  329.000000  5159.706055  -50969.917969  -48119.914062  10113.346680  -38006.566406  305.308472  1719.062500   47.644863  876.558838  -33358.398438  -1687.060181
  330.000000  4830.323242  -50748.078125  -48222.765625  10281.701172  -37941.062500  310.390869  1526.442383   47.341297  882.179626  -33322.511719  2404.206299
  331.000000  4887.307617  -50782.425781  -48201.359375  10321.561523  -37879.796875  311.594177  1585.458618   47.103256  886.637756  -33284.468750  -976.546448
  332.000000  4807.153320  -50811.246094  -48311.726562  10416.387695  -37895.339844  314.456879  1571.463379   47.192074  884.969116  -33291.347656  -2379.623291
  333.000000  5138.853027  -50787.234375  -47928.015625  10055.337891  -37872.679688  303.557251  1982.222290   47.087788  886.929016  -33278.859375  -805.167603
  334.000000  4959.359863  -50955.781250  -48321.093750  10357.092773  -37964.000000  312.666870  1489.137329   47.410175  880.897949  -33338.726562  -823.159180
  335.000000  5238.264160  -51039.152344  -48084.070312  9985.811523  -38098.257812  301.458344  1883.217651   47.435993  880.418518  -33470.468750  -2053.404297
  336.000000  4864.423340  -50853.968750  -48269.289062  10366.379883  -37902.910156  312.947205  1444.348267   47.495628  879.313049  -33269.300781  939.733154
  337.000000  5059.103516  -51547.945312  -48805.273438  10540.363281  -38264.910156  318.199524  1551.447876   47.092396  886.842285  -33670.640625  -1530.705200
  338.000000  4931.311523  -51098.570312  -48466.625000  10270.175781  -38196.449219  310.042938  1568.454712   47.020473  888.198792  -33609.195312  -733.050537
  339.000000  5285.621582  -51191.117188  -48218.062500  10253.542969  -37964.519531  309.540802  1912.352173   47.446144  880.230164  -33335.738281  -1480.204102
  340.000000  5286.396484  -51461.437500  -48461.242188  10500.352539  -37960.890625  316.991669  1630.800903   47.675251  876.000122  -33309.757812  -10.818768
  341.000000  4806.288086  -50989.242188  -48479.289062  10214.250000  -38265.039062  308.354614  1339.748779   47.204845  884.729675  -33659.800781  -651.652039
  342.000000  4830.500000  -50849.437500  -48309.796875  10420.234375  -37889.562500  314.572998  1301.516479   47.598148  877.419128  -33245.953125  -1114.260620
  343.000000  4999.205566  -50808.210938  -48108.296875  10360.193359  -37748.101562  312.760437  1596.713989   47.596054  877.457764  -33104.695312  -2499.959473
  344.000000  4881.346680  -50528.359375  -47944.976562  10096.900391  -37848.078125  304.811981  1611.234985   47.463284  879.912292  -33217.625000  2431.424316
  345.000000  4962.987305  -50979.519531  -48297.468750  10419.925781  -37877.542969  314.563690  1510.846069   47.659386  876.291748  -33227.960938  291.071442
  346.000000  5333.127441  -51505.093750  -48467.726562  10350.865234  -38116.859375  312.478821  1725.868164   47.847164  872.852722  -33448.957031  1056.975464
  347.000000  4722.325684  -50660.789062  -48236.875000  10345.070312  -37891.804688  312.303894  1298.023926   47.366688  881.706726  -33270.777344  -1564.252808
  348.000000  5135.910156  -51266.656250  -48444.531250  10445.970703  -37998.562500  315.349945  1599.695435   47.556046  878.195923  -33359.058594  -68.900726
  349.000000  5059.615723  -50891.441406  -48139.015625  10055.775391  -38083.242188  303.570465  1714.664429   47.513340  878.985291  -33447.906250  -335.345673
  350.000000  4960.468262  -50806.265625  -48153.195312  10163.937500  -37989.257812  306.835724  1625.750854   47.285084  883.228333  -33376.191406  -2422.035645
  351.000000  5053.329590  -51064.296875  -48311.734375  10466.458984  -37845.273438  315.968445  1512.518921   47.603287  877.324463  -33201.164062  1414.719727
  352.000000  4682.659180  -50746.234375  -48386.304688  10405.061523  -37981.242188  314.114960  1229.926392   47.403065  881.030090  -33356.664062  -168.393906
  353.000000  4747.616699  -50834.644531  -48403.031250  10414.476562  -37988.554688  314.399170  1288.776367   47.204674  884.732849  -33383.332031  -2942.370117
  354.000000  4806.748535  -50469.289062  -47932.710938  9990.768555  -37941.941406  301.608002  1570.263794   47.411076  880.881226  -33316.582031  -167.323151
  355.000000  5264.775391  -51080.902344  -48095.000000  10210.934570  -37884.066406  308.254517  1785.978882   47.897488  871.935669  -33211.253906  1449.913208
  356.000000  5435.145508  -51473.453125  -48349.960938  10123.455078  -38226.507812  305.613617  1902.404175   47.892090  872.033936  -33554.222656  4110.770996
  357.000000  4831.382812  -50804.367188  -48277.937500  10446.328125  -37831.609375  315.360718  1594.862305   47.241474  884.043701  -33222.796875  1904.715820
  358.000000  4813.091797  -50765.003906  -48244.828125  10381.917969  -37862.910156  313.416260  1345.692749   47.343761  882.133667  -33244.117188  -2055.779053
  359.000000  4782.163086  -50342.664062  -47855.148438  10025.169922  -37829.976562  302.646515  1619.743286   47.132030  886.096497  -33231.839844  -1124.147949
  360.000000  5039.026367  -51037.480469  -48303.710938  10415.128906  -37888.582031  314.418854  1659.791138   47.377220  881.510681  -33266.527344  -1669.745728
  361.000000  5289.402832  -51178.957031  -48181.921875  10323.339844  -37858.582031  311.647858  1826.464966   47.704617  875.460876  -33204.585938  500.644928
  362.000000  4859.212402  -50519.957031  -47973.179688  10201.773438  -37771.406250  307.977936  1517.818726   47.668949  876.115967  -33120.890625  1889.423218
  363.000000  4967.661621  -50712.375000  -48027.093750  10087.046875  -37940.046875  304.514496  1748.357300   47.259445  883.707520  -33329.480469  242.656464
  364.000000  5219.363281  -51037.628906  -48095.804688  10127.063477  -37968.742188  305.722565  1832.240601   47.738972  874.830872  -33311.394531  152.173630
  365.000000  4859.838379  -50649.515625  -48077.718750  10311.302734  -37766.414062  311.284485  1559.669800   47.409939  880.902344  -33141.164062  -1316.181152
  366.000000  4633.957031  -50409.488281  -48074.062500  10361.015625  -37713.046875  312.785248  1376.954224   47.246326  883.952881  -33103.761719  2934.105713
  367.000000  5272.134277  -51121.406250  -48155.132812  10084.298828  -38070.835938  304.431549  1866.801147   47.578564  877.780334  -33429.136719  339.616272
  368.000000  5151.076172  -51244.980469  -48370.359375  10165.644531  -38204.714844  306.887268  1741.885376   47.431522  880.501526  -33577.359375  2550.220215
  369.000000  4988.244141  -51052.734375  -48370.289062  10217.203125  -38153.085938  308.443756  1582.785156   47.042767  887.777832  -33563.656250  -977.702759
  370.000000  5187.193359  -51403.976562  -48533.648438  10308.602539  -38225.046875  311.202972  1671.733398   47.275986  883.398315  -33612.867188  -657.467529
  371.000000  4926.529785  -50690.460938  -48081.187500  10182.021484  -37899.164062  307.381653  1725.260742   47.038391  887.860413  -33310.164062  -3414.854492
  372.000000  4711.301270  -50742.734375  -48315.710938  10461.349609  -37854.359375  315.814209  1212.140381   47.490105  879.415344  -33221.289062  919.743591
  373.000000  4880.066895  -50770.628906  -48175.031250  10363.181641  -37811.851562  312.850647  1475.617188   47.472359  879.744080  -33180.515625  1368.362183
  374.000000  5045.875000  -50955.339844  -48208.164062  10279.533203  -37928.632812  310.325409  1665.960938   47.593441  877.505920  -33285.480469  395.544220
  375.000000  4967.049316  -50812.390625  -48155.257812  10179.439453  -37975.820312  307.303711  1746.389038   47.092731  886.835938  -33381.519531  -1780.723999
  376.000000  5051.558105  -51364.359375  -48614.281250  10459.114258  -38155.167969  315.746735  1423.375488   47.607315  877.250183  -33510.664062  2100.010010
  377.000000  5107.862305  -51222.523438  -48404.773438  10334.763672  -38070.007812  311.992767  1673.719116   47.326893  882.448120  -33452.859375  285.308533
  378.000000  4999.775391  -51083.101562  -48365.804688  10176.567383  -38189.238281  307.217010  1628.117554   47.188126  885.043152  -33585.628906  -1363.025269
  379.000000  5107.236328  -51055.183594  -48235.492188  10223.836914  -38011.656250  308.644012  1804.161133   47.243317  884.009216  -33402.664062  1885.569702
  380.000000  4844.185547  -51035.250000  -48487.828125  10303.626953  -38184.203125  311.052765  1359.941040   47.320286  882.571289  -33567.703125  320.247131
  381.000000  4875.552734  -51007.531250  -48456.914062  10296.186523  -38160.726562  310.828156  1365.818359   47.594532  877.485840  -33517.468750  -521.180542
  382.000000  5036.957031  -51170.660156  -48438.468750  10244.515625  -38193.953125  309.268280  1500.206909   47.574825  877.849304  -33552.617188  -454.527649
  383.000000  5030.294434  -51184.992188  -48472.414062  10296.143555  -38176.269531  310.826843  1536.903931   47.496304  879.300537  -33542.593750  -2202.325195
  384.000000  5384.635742  -51272.605469  -48172.210938  10081.828125  -38090.382812  304.356964  1765.211548   47.851154  872.779907  -33422.089844   77.187599
  385.000000  5157.133789  -51248.593750  -48409.007812  10277.768555  -38131.238281  310.272125  1678.230591   47.301441  882.922913  -33516.574219  -1747.720947
  386.000000  4932.968262  -50972.101562  -48340.351562  10350.578125  -37989.773438  312.470154  1646.680298   47.213982  884.558472  -33383.640625  2715.655273
  387.000000  4894.392578  -50745.671875  -48149.679688  10221.725586  -37927.953125  308.580292  1601.435547   47.328793  882.412659  -33310.621094  1164.384644
  388.000000  4557.630859  -50233.554688  -47990.304688  10334.574219  -37655.730469  311.987030  1334.350098   47.263977  883.622803  -33044.722656  1071.511963
  389.000000  5156.211914  -51037.390625  -48147.867188  10155.580078  -37992.289062  306.583435  1826.297363   47.416660  880.777466  -33366.382812  119.808418
  390.000000  4969.817871  -50833.750000  -48149.695312  10104.367188  -38045.328125  305.037415  1835.874390   47.250301  883.878540  -33435.652344  -822.646790
  391.000000  5121.667969  -51260.347656  -48442.437500  10513.501953  -37928.937500  317.388611  1845.408691   47.209831  884.636230  -33323.210938  -2471.263184
  392.000000  4775.154297  -50619.890625  -48140.296875  10308.085938  -37832.210938  311.187378  1437.854370   47.373909  881.572327  -33210.476562  292.060211
  393.000000  5157.608887  -51371.835938  -48526.148438  10515.195312  -38010.953125  317.439728  1718.337891   47.376762  881.519226  -33388.941406  2268.987549
  394.000000  5119.273926  -51135.839844  -48296.257812  10333.054688  -37963.203125  311.941162  1722.907104   47.191719  884.975769  -33359.242188  -1794.131714
  395.000000  4821.336426  -50906.597656  -48346.734375  10395.328125  -37951.406250  313.821106  1382.540405   47.577408  877.801636  -33309.820312   80.638016
  396.000000  4977.655762  -51173.949219  -48488.585938  10351.435547  -38137.148438  312.496033  1461.952515   47.527962  878.714844  -33500.386719  -1040.587280
  397.000000  5005.719238  -51020.871094  -48338.476562  10374.597656  -37963.878906  313.195282  1614.203125   47.404938  880.995300  -33339.117188  -878.553894
  398.000000  5074.674316  -50974.085938  -48205.500000  10154.771484  -38050.726562  306.559021  1794.571167   47.305962  882.838562  -33435.621094  355.803741
  399.000000  5290.880859  -51165.648438  -48160.468750  10068.223633  -38092.246094  303.946259  2017.082520   47.301865  882.915039  -33477.539062   54.986618
  400.000000  5090.965820  -51111.402344  -48312.875000  10258.263672  -38054.609375  309.683319  1433.332642   48.061359  868.962646  -33365.808594  -797.481873
  401.000000  5085.070801  -51325.882812  -48529.445312  10266.722656  -38262.722656  309.938690  1622.860229   47.359447  881.841492  -33642.398438  1767.665894
  402.000000  4966.083984  -51209.253906  -48534.195312  10425.396484  -38108.796875  314.728821  1525.485229   47.282043  883.285156  -33496.023438  -2967.093750
  403.000000  5183.589355  -51451.058594  -48581.289062  10427.152344  -38154.136719  314.781830  1679.303589   47.340397  882.196350  -33535.671875  432.627167
  404.000000  5223.858398  -51173.015625  -48263.234375  10080.271484  -38182.960938  304.309967  1891.256958   47.377941  881.497314  -33560.835938  -1014.518494
  405.000000  4834.853516  -50740.890625  -48193.062500  10147.333008  -38045.730469  306.334473  1485.109009   47.202785  884.768250  -33440.691406  -633.989868
  406.000000  5296.590332  -51623.859375  -48626.835938  10299.583984  -38327.250000  310.930725  1630.510864   47.539047  878.509949  -33689.406250  675.104797
  407.000000  4878.421387  -50933.953125  -48343.742188  10063.772461  -38279.968750  303.811890  1486.145142   47.201958  884.783752  -33675.011719  -1661.357910
  408.000000  5118.167480  -51285.375000  -48484.398438  10212.023438  -38272.375000  308.287415  1593.622070   47.650764  876.450317  -33623.632812  1496.847412
  409.000000  5143.083496  -51367.417969  -48541.781250  10191.558594  -38350.222656  307.669586  1634.594604   47.444748  880.256042  -33721.578125  2015.632324
  410.000000  4839.641602  -51047.175781  -48535.015625  10156.457031  -38378.558594  306.609894  1286.847046   47.391109  881.252319  -33755.148438  533.359924
  411.000000  5153.672363  -50983.156250  -48148.554688  10129.626953  -38018.929688  305.799927  1868.848267   47.304111  882.873108  -33404.003906  -589.042419
  412.000000  4871.953613  -50931.835938  -48384.515625  10258.982422  -38125.531250  309.705017  1536.611938   47.294109  883.059814  -33511.582031  2365.260742
  413.000000  4866.197754  -50899.835938  -48339.476562  10414.111328  -37925.367188  314.388153  1564.393188   47.118698  886.347229  -33328.531250  -1998.570068
  414.000000  5219.331055  -51212.507812  -48286.921875  10067.125000  -38219.796875  303.913086  1784.521851   47.588455  877.597839  -33577.132812  2673.869629
  415.000000  5251.669434  -51439.402344  -48504.078125  10256.593750  -38247.484375  309.632904  1593.373413   47.581322  877.729431  -33605.515625  623.766174
  416.000000  5035.100098  -51145.535156  -48386.906250  10201.604492  -38185.300781  307.972839  1635.542969   47.399712  881.092407  -33561.050781  1169.138916
  417.000000  4845.783691  -50764.648438  -48237.570312  10134.141602  -38103.429688  305.936218  1483.844116   47.159233  885.585388  -33502.640625  482.977997
  418.000000  4751.870117  -50793.777344  -48358.484375  10225.462891  -38133.023438  308.693115  1475.763550   47.208992  884.651917  -33527.378906  -436.766724
  419.000000  4966.946777  -51081.578125  -48397.164062  10344.884766  -38052.281250  312.298279  1522.826782   47.587120  877.622498  -33409.746094  664.066772
  420.000000  5324.212891  -51547.515625  -48535.390625  10282.455078  -38252.937500  310.413605  1739.669067   47.540501  878.483093  -33614.953125  1354.563232
  421.000000  5136.633789  -51193.824219  -48361.335938  10183.826172  -38177.507812  307.436157  1638.444946   47.583851  877.682800  -33535.292969  671.197266
  422.000000  5210.980957  -51116.589844  -48222.226562  10202.449219  -38019.777344  307.998352  1862.038452   47.458817  879.995117  -33389.761719  -443.935394
  423.000000  5116.174316  -51049.218750  -48255.656250  10171.548828  -38084.109375  307.065521  1647.366211   47.606911  877.257629  -33439.644531  -1240.254639
  424.000000  5051.428223  -51116.746094  -48373.164062  10253.013672  -38120.148438  309.524811  1513.062988   47.785683  873.975708  -33458.242188  -2667.725586
  425.000000  4647.940918  -50792.898438  -48473.109375  10354.287109  -38118.820312  312.582123  1247.502075   47.444569  880.259399  -33490.195312  1406.749878
  426.000000  5155.796387  -51294.429688  -48446.875000  10540.572266  -37906.304688  318.205841  1528.364380   48.212543  866.237793  -33202.753906  2111.792480
  427.000000  5267.378906  -51195.554688  -48206.632812  10241.403320  -37965.230469  309.174316  1762.160767   47.922337  871.483521  -33289.992188  2631.841553
  428.000000  5229.080566  -51313.093750  -48383.781250  10237.821289  -38145.960938  309.066193  1737.881714   47.691841  875.695435  -33493.210938  1510.614868
  429.000000  5330.770020  -51540.664062  -48514.632812  10181.652344  -38332.980469  307.370514  1717.438110   47.671619  876.066895  -33682.203125  -2402.731934
  430.000000  4640.489746  -50812.929688  -48494.742188  10344.134766  -38150.609375  312.275635  1144.029297   47.702595  875.497986  -33496.808594  973.126099
  431.000000  5004.057617  -50730.890625  -48041.929688  10139.777344  -37902.152344  306.106354  1730.244751   47.298916  882.970032  -33287.734375  655.954102
  432.000000  4863.664551  -50780.429688  -48207.554688  10407.066406  -37800.488281  314.175476  1497.859741   47.554688  878.221008  -33161.117188  -322.066406
  433.000000  5220.587891  -51129.460938  -48228.210938  10243.319336  -37984.890625  309.232178  1827.609009   47.393341  881.210876  -33361.261719  2149.446289
  434.000000  5185.023438  -51218.804688  -48351.164062  10355.935547  -37995.226562  312.631897  1865.707520   47.226643  884.321289  -33387.859375  165.876617
  435.000000  5256.619141  -51532.714844  -48593.531250  10419.787109  -38173.742188  314.559479  1847.796021   47.468315  879.819031  -33542.796875  -2877.621582
  436.000000  5248.646973  -51440.644531  -48476.445312  10296.433594  -38180.011719  310.835602  1603.353394   47.846931  872.856934  -33512.132812  670.046875
  437.000000  5124.805176  -51148.296875  -48313.187500  10244.019531  -38069.167969  309.253296  1758.263672   47.526688  878.738403  -33432.531250  -2453.528564
  438.000000  5508.701172  -51935.484375  -48744.164062  10273.327148  -38470.835938  310.138062  2101.822266   47.269119  883.526672  -33859.324219  1349.894043
  439.000000  5030.246094  -51318.835938  -48594.187500  10486.102539  -38108.085938  316.561462  1384.540161   47.620041  877.015747  -33462.339844  -2288.631592
  440.000000  5039.546387  -51472.234375  -48748.976562  10556.812500  -38192.164062  318.696106  1674.174683   47.106014  886.585876  -33596.566406  -1864.666016
  441.000000  4957.216797  -50792.222656  -48124.937500  10054.656250  -38070.281250  303.536682  1542.277832   47.497299  879.282104  -33436.507812  -122.173782
  442.000000  5120.646484  -51124.722656  -48292.296875  10184.457031  -38107.839844  307.455200  1735.843750   47.431774  880.496826  -33480.460938  329.875031
  443.000000  4847.613770  -50884.722656  -48326.289062  10488.888672  -37837.398438  316.645569  1294.150391   47.633816  876.762146  -33190.308594  -927.542053
  444.000000  4877.996094  -50874.226562  -48313.242188  10218.440430  -38094.800781  308.481110  1465.333374   47.510910  879.030212  -33459.703125  -742.608582
  445.000000  5040.031738  -51170.328125  -48414.945312  10205.232422  -38209.710938  308.082367  1607.530396   47.392582  881.224976  -33586.156250  1509.371216
  446.000000  5035.275391  -51069.839844  -48348.429688  10105.005859  -38243.421875  305.056671  1613.218750   47.252254  883.841980  -33633.558594  2453.034424
  447.000000  5216.243164  -51687.628906  -48758.429688  10443.307617  -38315.121094  315.269501  1486.264648   47.677429  875.960144  -33663.777344  791.326904
  448.000000  5123.247070  -51113.867188  -48321.273438  10290.249023  -38031.023438  310.648895  1702.416626   47.659790  876.284302  -33381.398438  1647.768677
  449.000000  5184.527832  -51221.785156  -48333.062500  10223.365234  -38109.695312  308.629761  1645.245239   47.897243  871.940063  -33436.906250  -604.419434
  450.000000  4876.341309  -50963.312500  -48382.765625  10211.947266  -38170.820312  308.285095  1589.704468   47.231110  884.237671  -33563.019531  -1869.770142
  451.000000  5080.182129  -51109.921875  -48335.125000  10205.048828  -38130.078125  308.076813  1784.551392   47.275208  883.412842  -33517.972656  -2009.246338
  452.000000  4961.525391  -51052.507812  -48382.414062  10328.591797  -38053.820312  311.806427  1540.286499   47.739605  874.819275  -33396.410156  -673.162048
  453.000000  5196.498535  -51449.351562  -48531.812500  10304.045898  -38227.765625  311.065430  1665.780884   47.677864  875.952148  -33576.378906  652.890625
  454.000000  4636.759766  -50654.347656  -48286.734375  10070.880859  -38215.851562  304.026489  1270.710815   47.373756  881.575134  -33594.132812  -1833.889648
  455.000000  5155.932617  -51113.093750  -48271.882812  10218.549805  -38053.332031  308.484406  1768.173218   47.368412  881.674622  -33432.132812  -58.231785
  456.000000  5157.064941  -51056.546875  -48178.164062  10262.113281  -37916.050781  309.799530  1802.343750   47.367210  881.696960  -33294.968750  -1566.250122
  457.000000  5176.594727  -51007.554688  -48132.156250  10245.630859  -37886.523438  309.301941  1767.967285   47.735214  874.899719  -33229.542969  2952.399414
  458.000000  5077.769531  -51118.585938  -48351.429688  10190.425781  -38161.003906  307.635376  1718.819702   47.147217  885.811096  -33561.386719  264.850647
  459.000000  5079.592773  -51116.578125  -48321.835938  10175.630859  -38146.203125  307.188751  1786.340332   47.261555  883.668091  -33535.429688  658.812012
  460.000000  4881.265137  -50679.203125  -48096.906250  10291.612305  -37805.292969  310.690063  1603.674805   47.361843  881.796875  -33184.734375  554.356506
  461.000000  5124.388184  -50955.875000  -48110.140625  10238.297852  -37871.843750  309.080566  1740.043457   47.495121  879.322449  -33238.285156  -986.708801
  462.000000  5110.623047  -50853.070312  -48046.406250  10250.623047  -37795.781250  309.452667  1724.089844   47.812992  873.476562  -33131.210938  2086.380371
  463.000000  5099.812988  -50912.773438  -48104.515625  10107.966797  -37996.546875  305.146057  1789.940552   47.514473  878.964294  -33361.101562  -814.892334
  464.000000  5056.942871  -50998.164062  -48244.062500  10163.814453  -38080.250000  306.832001  1806.204712   47.332527  882.343079  -33462.554688  -3430.550537
  465.000000  4882.916016  -51068.500000  -48513.117188  10369.394531  -38143.722656  313.038208  1437.128052   47.170864  885.367004  -33541.796875  -3089.515625
  466.000000  5238.007812  -51148.515625  -48218.703125  10175.820312  -38042.882812  307.194458  2133.643555   47.006710  888.458801  -33456.972656  106.694519
  467.000000  4960.150879  -50934.207031  -48291.578125  10169.620117  -38121.957031  307.007294  1502.702148   47.485046  879.509033  -33489.382812  1811.904419
  468.000000  4775.833496  -50945.117188  -48476.601562  10455.140625  -38021.460938  315.626770  1336.531860   47.343113  882.145752  -33402.730469  943.875244
  469.000000  4889.485352  -51079.875000  -48500.835938  10305.951172  -38194.882812  311.122925  1283.570435   47.519054  878.879578  -33558.988281  3119.155762
  470.000000  4956.556641  -50690.085938  -48037.429688  10155.329102  -37882.101562  306.575867  1586.569214   47.771954  874.226868  -33221.535156  -240.134552
  471.000000  5283.782715  -51522.898438  -48541.320312  10395.316406  -38146.003906  313.820740  1680.305664   47.794300  873.818115  -33483.257812  645.212036
  472.000000  5460.935059  -51483.710938  -48323.839844  10294.794922  -38029.046875  310.786133  1967.811890   47.800915  873.697205  -33365.656250  718.263672
  473.000000  4988.815918  -50834.023438  -48146.156250  10082.810547  -38063.343750  304.386627  1739.776001   47.249542  883.892700  -33453.742188  2006.414062
  474.000000  4847.025879  -51239.453125  -48694.140625  10456.082031  -38238.058594  315.655182  1160.256348   47.772583  874.215393  -33577.429688  -724.819763
  475.000000  5008.031738  -51110.359375  -48391.257812  10356.302734  -38034.953125  312.642975  1546.804688   47.506603  879.109924  -33400.273438  -2417.287842
  476.000000  4845.118652  -50923.640625  -48372.773438  10465.703125  -37907.070312  315.945648  1515.467407   47.165562  885.466553  -33305.664062  -433.466461
  477.000000  4978.733887  -51001.996094  -48321.937500  10202.300781  -38119.636719  307.993835  1493.821167   47.428234  880.562561  -33492.601562  -2489.892334
  478.000000  4995.968750  -51176.125000  -48474.734375  10308.503906  -38166.230469  311.200012  1493.875122   47.455219  880.061829  -33536.562500  -1047.872070
  479.000000  4993.845703  -51062.878906  -48355.851562  10368.867188  -37986.984375  313.022278  1625.293091   47.312584  882.714966  -33371.234375  -1077.502197
  480.000000  5266.092773  -51168.578125  -48198.320312  10149.458008  -38048.863281  306.398621  1948.850708   47.463791  879.902893  -33418.359375  404.931152
  481.000000  5248.833008  -51413.210938  -48477.085938  10226.953125  -38250.132812  308.738098  1761.458374   47.441429  880.317627  -33621.812500  1810.331787
  482.000000  5203.927246  -51038.578125  -48136.093750  10159.292969  -37976.800781  306.695526  1787.368164   47.679245  875.926758  -33325.281250  -216.440704
  483.000000  5031.397949  -50945.105469  -48228.117188  10048.739258  -38179.378906  303.358063  1605.633911   47.582340  877.710632  -33537.312500  -336.187805
  484.000000  5189.155273  -51153.390625  -48265.507812  10165.152344  -38100.355469  306.872406  1659.195923   47.768940  874.282043  -33440.082031  -866.140625
  485.000000  5036.133789  -51120.750000  -48416.812500  10280.136719  -38136.675781  310.343628  1580.724609   47.467457  879.834961  -33505.816406  -2856.144775
  486.000000  5518.911621  -51423.292969  -48214.804688  10021.629883  -38193.175781  302.539642  2017.315063   47.905861  871.783264  -33519.546875  320.141357
  487.000000  5119.243652  -51142.257812  -48343.453125  10260.016602  -38083.437500  309.736237  1636.145020   47.832188  873.125977  -33416.996094  -1567.745728
  488.000000  4869.668945  -51046.492188  -48473.039062  10219.260742  -38253.777344  308.505859  1367.840820   47.424065  880.639954  -33627.152344  -1293.518433
  489.000000  5426.071289  -51598.093750  -48439.382812  10218.015625  -38221.367188  308.468292  1896.284546   47.778732  874.102844  -33560.140625  -1675.911011
  490.000000  5069.755371  -51233.027344  -48467.640625  10437.580078  -38030.062500  315.096649  1593.574707   47.687607  875.773193  -33377.726562  2874.802246
  491.000000  5187.396973  -51233.863281  -48334.976562  10324.664062  -38010.312500  311.687866  1767.248657   47.687767  875.770203  -33357.960938  2768.683105
  492.000000  4725.406738  -50684.535156  -48262.015625  10294.379883  -37967.636719  310.773621  1512.790161   47.254494  883.800110  -33357.554688  1457.746826
  493.000000  5072.227539  -51012.957031  -48234.570312  10168.112305  -38066.457031  306.961761  1558.044556   47.736324  874.879395  -33409.367188  3468.156982
  494.000000  5304.868164  -51366.070312  -48355.914062  10216.084961  -38139.828125  308.410004  1608.366333   48.404358  862.805115  -33417.566406  -2099.331787
  495.000000  5282.675781  -51412.527344  -48450.351562  10304.376953  -38145.976562  311.075409  1921.447266   47.462486  879.927063  -33515.601562  -2658.520996
  496.000000  5142.400391  -51095.917969  -48256.781250  10186.742188  -38070.039062  307.524170  1730.691284   47.603485  877.320801  -33425.906250  -60.285610
  497.000000  5358.073730  -51468.707031  -48419.218750  10171.337891  -38247.882812  307.059143  1895.208618   47.702412  875.501343  -33594.101562  2058.125977
  498.000000  5273.616211  -51517.734375  -48540.468750  10423.657227  -38116.812500  314.676331  1763.019897   47.619091  877.033264  -33471.160156  -177.510834
  499.000000  5082.171387  -51104.519531  -48319.734375  10311.611328  -38008.125000  311.293793  1732.238892   47.349827  882.020691  -33388.742188  213.867676
  500.000000  5285.455566  -51246.890625  -48236.250000  10346.507812  -37889.742188  312.347290  1568.077759   48.180630  866.811584  -33189.304688  -2387.270996
  501.000000  5229.960449  -51036.804688  -48126.117188  10124.332031  -38001.785156  305.640106  1788.681274   47.737976  874.849121  -33344.535156  -794.038330
  502.000000  5005.932617  -51085.058594  -48352.054688  10187.402344  -38164.652344  307.544067  1523.919312   47.817684  873.390808  -33499.625000  -714.866455
  503.000000  5260.405762  -51231.468750  -48296.312500  10095.474609  -38200.835938  304.768921  1838.772339   47.565708  878.017578  -33560.390625  803.605469
  504.000000  5492.674805  -51804.371094  -48632.671875  10271.186523  -38361.484375  310.073425  1942.253540   47.624344  876.936523  -33715.320312  -1046.512817
  505.000000  5351.509766  -51553.703125  -48482.843750  10310.223633  -38172.621094  311.251923  1906.209351   47.649281  876.477600  -33524.023438  -2745.098145
  506.000000  4858.599121  -50901.328125  -48376.804688  10307.039062  -38069.765625  311.155792  1217.886597   47.978168  870.469360  -33389.082031  -2158.289062
  507.000000  5212.389160  -51101.492188  -48205.394531  10253.427734  -37951.968750  309.537323  1798.655396   47.738037  874.848022  -33294.710938  786.048828
  508.000000  5197.570312  -51041.601562  -48144.078125  10186.763672  -37957.312500  307.524811  1804.652466   47.748817  874.650513  -33299.003906  -578.647278
  509.000000  4985.072266  -51123.656250  -48423.234375  10360.873047  -38062.359375  312.780945  1488.604858   47.512440  879.001953  -33427.109375  3474.296875
  510.000000  5167.034180  -51331.351562  -48456.375000  10225.748047  -38230.625000  308.701721  1692.382446   47.555397  878.207947  -33591.187500  -948.461548
  511.000000  5159.321289  -51526.039062  -48663.234375  10365.873047  -38297.359375  312.931885  1507.557617   47.636429  876.714050  -33650.015625  -1897.366699
  512.000000  4903.313477  -50919.785156  -48328.460938  10217.148438  -38111.312500  308.442108  1411.318726   47.651855  876.430237  -33462.460938  -2270.194580
  513.000000  5036.602539  -51144.257812  -48395.195312  10208.145508  -38187.050781  308.170319  1539.330200   47.475857  879.679260  -33555.371094  3801.197754
  514.000000  4936.042969  -51179.085938  -48541.937500  10342.623047  -38199.312500  312.230011  1504.223633   47.411270  880.877625  -33573.933594  -302.528839
  515.000000  5188.703613  -51166.128906  -48292.980469  10185.572266  -38107.406250  307.488861  1759.952515   47.509693  879.052734  -33472.425781  -1523.381348
  516.000000  5005.175293  -50993.269531  -48269.246094  10276.001953  -37993.242188  310.218811  1518.496704   47.869678  872.442200  -33323.140625  658.350220
  517.000000  5285.691895  -51356.093750  -48350.226562  10311.210938  -38039.015625  311.281708  1658.820923   48.070629  868.795105  -33349.312500  268.015106
  518.000000  5266.086426  -51403.371094  -48459.679688  10337.750977  -38121.929688  312.082916  1809.032227   47.588802  877.591431  -33479.230469  685.363281
  519.000000  5138.918457  -51007.753906  -48179.867188  10233.449219  -37946.417969  308.934204  1553.606934   48.325455  864.213806  -33231.851562  -2599.941895
  520.000000  5057.326172  -51018.640625  -48278.511719  10162.986328  -38115.523438  306.807007  1560.112915   47.891148  872.051086  -33443.328125  1235.270630
  521.000000  4951.232910  -50961.453125  -48327.031250  10213.030273  -38114.000000  308.317780  1477.930054   47.687023  875.783875  -33461.718750  669.968872
  522.000000  5419.351562  -51575.156250  -48459.519531  10375.982422  -38083.539062  313.237091  1900.549438   47.767780  874.303284  -33423.378906  1579.633789
  523.000000  4922.100098  -50846.257812  -48211.886719  10204.753906  -38007.132812  308.067932  1305.296997   48.022968  869.657349  -33322.078125  575.444214
  524.000000  5183.521484  -51103.281250  -48220.632812  10079.327148  -38141.304688  304.281464  1685.351685   47.588970  877.588379  -33498.589844  -1018.391357
  525.000000  5064.189453  -51168.128906  -48422.453125  10153.075195  -38269.378906  306.507812  1625.688477   47.371986  881.608093  -33647.832031  1537.967407
  526.000000  5078.814941  -51230.742188  -48449.726562  10328.753906  -38120.972656  311.811310  1704.804565   47.302238  882.908020  -33506.230469  906.295959
  527.000000  5298.797852  -51468.246094  -48475.367188  10254.648438  -38220.718750  309.574188  1812.880737   47.580036  877.753174  -33578.875000  -221.367615
  528.000000  5119.377930  -51276.914062  -48461.531250  10331.689453  -38129.843750  311.899933  1594.647827   47.594719  877.482361  -33486.570312  398.078156
  529.000000  5038.181641  -50872.406250  -48129.132812  10037.427734  -38091.703125  303.016571  1803.179810   47.486782  879.476868  -33458.957031  -2351.022705
  530.000000  5138.160645  -51240.378906  -48411.792969  10325.223633  -38086.570312  311.704742  1745.480835   47.617805  877.056946  -33441.042969  -2249.971191
  531.000000  5227.121094  -51233.898438  -48292.171875  10245.417969  -38046.753906  309.295532  1702.996460   47.971123  870.597229  -33366.757812  1207.424316
  532.000000  5019.408203  -51284.273438  -48565.867188  10518.092773  -38047.773438  317.527222  1475.329102   47.793972  873.824158  -33385.058594  3588.623779
  533.000000  5182.041016  -51160.437500  -48284.671875  10073.112305  -38211.558594  304.093842  1662.704956   47.726818  875.053650  -33555.394531  -2227.530518
  534.000000  5421.309082  -51418.398438  -48299.203125  10166.220703  -38132.984375  306.904663  1960.774414   47.555080  878.213745  -33493.578125  -372.953064
  535.000000  4997.467285  -50823.656250  -48144.445312  10096.396484  -38048.046875  304.796753  1587.050415   47.710835  875.346802  -33393.445312  -1405.206421
  536.000000  5226.694824  -51361.925781  -48449.929688  10238.877930  -38211.050781  309.098083  1616.284058   47.744534  874.728943  -33553.160156  -671.482483
  537.000000  4859.416992  -50834.734375  -48244.132812  10079.191406  -38164.941406  304.277374  1630.343628   47.120728  886.309021  -33567.906250  -1563.039185
  538.000000  4914.847168  -50946.417969  -48342.148438  10453.274414  -37888.875000  315.570435  1644.243652   47.189365  885.019897  -33285.144531  -1262.767334
  539.000000  4952.607910  -50990.000000  -48362.933594  10217.163086  -38145.769531  308.442505  1400.951294   47.758968  874.464600  -33486.468750  2158.986572
  540.000000  5135.319336  -51341.136719  -48488.328125  10397.425781  -38090.902344  313.884430  1568.603638   47.844376  872.903564  -33423.269531  -1919.288086
  541.000000  5214.125488  -51297.695312  -48370.460938  10258.769531  -38111.691406  309.698578  1660.367188   47.627144  876.884949  -33465.253906  -1211.671753
  542.000000  5145.021484  -51001.191406  -48170.781250  10229.041992  -37941.738281  308.801147  1774.190430   47.636166  876.718872  -33294.417969  1632.258545
  543.000000  5055.595215  -51060.351562  -48335.781250  10333.750977  -38002.031250  311.962189  1550.917969   47.795780  873.791077  -33339.140625  173.081238
  544.000000  5077.992188  -51472.265625  -48689.500000  10521.570312  -38167.929688  317.632202  1523.741089   47.761238  874.423035  -33508.410156  -150.847778
  545.000000  5109.953613  -51178.890625  -48400.351562  10311.130859  -38089.218750  311.279297  1681.001831   47.539101  878.508972  -33451.371094  -865.322388
  546.000000  4851.743164  -50851.371094  -48301.710938  10133.820312  -38167.890625  305.926544  1459.276978   47.386177  881.344055  -33544.960938  -2398.930664
  547.000000  4919.534180  -50817.171875  -48211.578125  10265.881836  -37945.695312  309.913300  1578.786743   47.448124  880.193420  -33316.722656  1486.245972
  548.000000  5094.830566  -51432.328125  -48635.054688  10344.390625  -38290.664062  312.283386  1640.268188   47.094261  886.807129  -33696.210938  -587.450256
  549.000000  4967.547852  -51152.722656  -48488.664062  10318.179688  -38170.484375  311.492096  1397.434204   47.666458  876.161743  -33520.210938  1858.649780
  550.000000  5255.607910  -51319.347656  -48378.664062  10167.085938  -38211.578125  306.930786  1799.189941   47.594101  877.493774  -33568.363281  -2391.891113
  551.000000  4972.625977  -51238.812500  -48539.164062  10456.256836  -38082.906250  315.660461  1390.737427   47.589207  877.583984  -33440.167969  -2940.853271
  552.000000  4828.919922  -50908.070312  -48401.570312  10434.067383  -37967.503906  314.990601  1263.713379   47.964512  870.717224  -33288.152344  250.069260
  553.000000  4966.508789  -50895.488281  -48240.976562  10407.023438  -37833.953125  314.174164  1494.221069   47.829285  873.179016  -33167.792969  -1596.735229
  554.000000  5218.744629  -51272.785156  -48359.187500  10414.613281  -37944.574219  314.403290  1705.273071   47.872387  872.392822  -33274.210938  -67.070999
  555.000000  4836.355469  -50725.730469  -48183.257812  10274.685547  -37908.570312  310.179077  1458.608032   47.540443  878.484192  -33270.589844  -1829.036011
  556.000000  5033.511719  -51155.898438  -48423.539062  10377.939453  -38045.601562  313.296173  1664.839355   47.419647  880.721985  -33419.406250  479.477478
  557.000000  5013.453613  -51082.628906  -48357.437500  10295.406250  -38062.031250  310.804596  1486.342407   48.012421  869.848389  -33378.003906  -1189.762939
  558.000000  5086.032715  -51000.968750  -48213.968750  10190.494141  -38023.476562  307.637451  2007.834351   46.950138  889.529358  -33443.085938  2713.109619
  559.000000  4950.221191  -50762.968750  -48111.132812  10099.730469  -38011.402344  304.897400  1607.694702   47.320538  882.566589  -33394.875000  -2962.535156
  560.000000  5155.803711  -50862.359375  -47997.187500  10204.089844  -37793.097656  308.047882  1690.996704   47.972481  870.572571  -33112.968750  786.279175
  561.000000  5375.529297  -51426.230469  -48354.339844  10345.433594  -38008.906250  312.314850  1879.275757   47.942421  871.118408  -33331.710938  -781.647949
  562.000000  4957.449707  -50993.558594  -48354.671875  10340.956055  -38013.714844  312.179688  1432.805298   47.864159  872.542786  -33344.152344  -2190.205566
  563.000000  5238.912598  -51322.722656  -48375.140625  10065.439453  -38309.703125  303.862213  1566.966797   47.804005  873.640747  -33646.011719  1624.711548
  564.000000  5195.281250  -51223.695312  -48312.859375  10029.884766  -38282.976562  302.788849  1711.022461   47.420773  880.701111  -33656.671875  -1229.329590
  565.000000  5378.613770  -51677.609375  -48620.914062  10286.064453  -38334.851562  310.522583  1772.001343   47.640087  876.646729  -33687.148438  1503.864624
  566.000000  5426.719238  -51535.335938  -48413.515625  10150.160156  -38263.355469  306.419800  2037.618164   47.475292  879.689697  -33631.730469  2415.731689
  567.000000  5271.256836  -51218.125000  -48237.000000  10128.488281  -38108.511719  305.765564  1924.027710   47.656311  876.348267  -33459.226562  1013.884155
  568.000000  5049.702148  -51389.906250  -48626.281250  10551.817383  -38074.464844  318.545319  1394.439331   48.082447  868.581543  -33383.609375  -93.231323
  569.000000  5041.371582  -51123.515625  -48386.976562  10316.585938  -38070.390625  311.443970  1375.185181   48.094757  868.359253  -33378.332031  -21.593384
  570.000000  5407.672363  -51597.402344  -48510.195312  10135.951172  -38374.242188  305.990875  1765.233765   48.090061  868.444031  -33682.640625  1162.468628
  571.000000  5313.213379  -51506.824219  -48517.285156  10383.269531  -38134.015625  313.457062  1644.724609   48.066978  868.861084  -33444.667969  -1015.922180
  572.000000  5015.670410  -51057.757812  -48349.207031  10238.726562  -38110.480469  309.093506  1459.442017   47.788689  873.920776  -33448.281250  607.585632
  573.000000  4877.633301  -51234.332031  -48672.539062  10502.211914  -38170.328125  317.047791  1280.743286   47.535816  878.569702  -33532.800781  -1564.640747
  574.000000  5027.733887  -51178.390625  -48448.015625  10403.609375  -38044.406250  314.071106  1429.436646   47.790829  873.881592  -33382.000000  1292.426025
  575.000000  5162.276367  -51044.359375  -48190.773438  10307.448242  -37883.324219  311.168121  1714.180664   47.794868  873.807739  -33220.523438  -1218.195312
  576.000000  4920.910156  -50853.464844  -48241.656250  10323.126953  -37918.531250  311.641449  1493.620483   47.506660  879.108887  -33283.847656  -519.420105
  577.000000  5496.302734  -51615.218750  -48411.835938  10267.800781  -38144.035156  309.971222  2001.287598   47.795086  873.803772  -33481.210938  -1560.455933
  578.000000  5225.331055  -51036.496094  -48111.726562  10277.421875  -37834.304688  310.261688  1883.541138   47.644173  876.571533  -33186.203125  -2185.682617
  579.000000  4907.546387  -51010.695312  -48404.117188  10419.007812  -37985.109375  314.535950  1546.333984   47.417999  880.752625  -33359.074219  2005.320679
  580.000000  4966.666992  -51049.515625  -48362.875000  10376.243164  -37986.632812  313.244995  1455.311890   47.599678  877.390930  -33342.875000  209.731644
  581.000000  5173.471191  -51041.218750  -48157.304688  10127.535156  -38029.769531  305.736786  1884.463501   47.459824  879.976440  -33399.656250  1177.810669
  582.000000  5057.617188  -51214.441406  -48471.437500  10161.236328  -38310.203125  306.754181  1630.439331   47.442608  880.295776  -33681.765625  -1993.882690
  583.000000  5314.481445  -51234.031250  -48220.734375  10146.071289  -38074.664062  306.296387  1866.276367   47.853615  872.735046  -33406.132812   87.951591
  584.000000  5484.642090  -51603.671875  -48400.625000  10333.959961  -38066.664062  311.968475  1958.168945   47.919044  871.543396  -33391.750000  633.733215
  585.000000  4723.700195  -50598.632812  -48191.007812  10351.396484  -37839.609375  312.494873  1441.964844   47.691219  875.706848  -33186.921875  462.157074
  586.000000  5204.213379  -51339.539062  -48449.632812  10148.435547  -38301.195312  306.367767  1794.714233   47.398861  881.108215  -33677.027344  861.685669
  587.000000  5072.569824  -51025.148438  -48253.625000  10075.290039  -38178.335938  304.159576  1735.371948   47.515511  878.945129  -33542.789062  -836.464294
  588.000000  4569.132812  -50415.421875  -48163.078125  10231.015625  -37932.062500  308.860718  1316.125488   47.191185  884.985779  -33328.156250  1630.984741
  589.000000  5108.697266  -51289.023438  -48486.187500  10350.326172  -38135.859375  312.462555  1570.957153   47.447548  880.204102  -33506.941406  642.879395
  590.000000  5001.031250  -51276.960938  -48584.398438  10190.816406  -38393.582031  307.647156  1538.015259   47.281052  883.303650  -33780.906250  603.995117
  591.000000  5264.939453  -51466.261719  -48500.195312  10197.945312  -38302.250000  307.862396  1763.236450   47.533253  878.617065  -33664.972656  706.262878
  592.000000  5067.189453  -51274.390625  -48489.054688  10419.972656  -38069.082031  314.565094  1630.248169   47.422386  880.671143  -33442.617188  -4188.774902
  593.000000  5213.377441  -51401.460938  -48488.132812  10384.355469  -38103.777344  313.489868  1749.666504   47.338600  882.229858  -33485.488281  -607.026917
  594.000000  5030.538574  -51156.351562  -48441.507812  10210.007812  -38231.500000  308.226532  1454.431274   47.614456  877.118652  -33586.296875  548.266174
  595.000000  5189.458984  -51174.164062  -48277.382812  10311.407227  -37965.976562  311.287659  1615.481445   47.890232  872.067749  -33293.871094  1348.120728
  596.000000  5210.394531  -51210.945312  -48300.140625  10260.269531  -38039.871094  309.743835  1859.278931   47.531059  878.657593  -33402.804688  -644.038513
  597.000000  5224.359863  -50959.753906  -48063.593750  9947.926758  -38115.667969  300.314667  1840.329712   47.666252  876.165527  -33465.414062  1537.341675
  598.000000  5124.650879  -51147.640625  -48328.562500  10195.490234  -38133.070312  307.788269  1636.040405   47.686394  875.795471  -33480.851562  2128.373779
  599.000000  4918.672363  -50847.257812  -48203.382812  10257.262695  -37946.121094  309.653107  1376.362671   47.739990  874.812195  -33288.671875  2181.335449
  600.000000  5158.600098  -50938.210938  -48079.132812  10057.645508  -38021.488281  303.626923  1764.387695   47.633987  876.758972  -33374.382812  -1657.471802
  601.000000  5266.441895  -51565.093750  -48584.539062  10220.142578  -38364.398438  308.532501  1678.741821   47.521797  878.828857  -33728.238281  -786.875000
  602.000000  4817.297363  -51067.226562  -48566.359375  10543.522461  -38022.835938  318.294891  1386.453003   47.192616  884.958923  -33418.789062  -3151.473633
  603.000000  5389.172363  -51509.593750  -48445.828125  10209.351562  -38236.476562  308.206726  1850.820435   47.775520  874.161621  -33575.562500  904.952759
  604.000000  5172.734863  -51486.636719  -48616.617188  10442.158203  -38174.460938  315.234833  1443.657593   47.948814  871.002258  -33496.640625  818.162537
  605.000000  5004.139160  -51243.343750  -48543.476562  10350.631836  -38192.843750  312.471771  1515.590698   47.544388  878.411255  -33554.476562  129.561264
  606.000000  5073.185547  -51185.281250  -48423.031250  10301.226562  -38121.804688  310.980316  1680.517212   47.393463  881.208557  -33498.164062  1508.913574
  607.000000  5090.633789  -51213.226562  -48437.179688  10264.328125  -38172.851562  309.866394  1695.153320   47.430325  880.523743  -33545.613281  -414.852264
  608.000000  4861.605957  -51080.566406  -48529.937500  10311.579102  -38218.359375  311.292847  1384.205200   47.215717  884.525940  -33612.058594  -653.893555
  609.000000  5056.284668  -51219.058594  -48475.843750  10362.865234  -38112.976562  312.841095  1488.189819   47.661079  876.260620  -33463.226562  -24.051912
  610.000000  4932.533203  -50917.066406  -48301.656250  10146.777344  -38154.878906  306.317688  1446.339478   47.783131  874.022400  -33493.222656  287.334229
  611.000000  4751.575195  -50832.890625  -48385.117188  10420.950195  -37964.167969  314.594604  1318.433228   47.358280  881.863220  -33343.960938  1082.463257
  612.000000  5042.550781  -51230.660156  -48460.921875  10306.086914  -38154.835938  311.127045  1600.617065   47.513397  878.984253  -33519.492188  1433.352173
  613.000000  5161.750977  -51180.843750  -48314.960938  10305.450195  -38009.511719  311.107819  1565.984009   47.936344  871.228882  -33332.906250  -213.310379
  614.000000  5077.781250  -51313.117188  -48521.140625  10361.464844  -38159.675781  312.798828  1486.039062   47.711014  875.343506  -33505.054688  3600.179688
  615.000000  5027.999023  -51174.695312  -48452.523438  10258.605469  -38193.917969  309.693665  1376.757202   47.955666  870.877869  -33515.429688  867.440674
  616.000000  5461.560547  -51763.296875  -48645.234375  10375.935547  -38269.296875  313.235657  1779.694946   47.951145  870.959961  -33591.250000  -1389.267578
  617.000000  4967.747070  -50978.769531  -48323.695312  10207.230469  -38116.464844  308.142700  1452.747681   47.508839  879.068542  -33481.566406  -525.482849
  618.000000  5335.001465  -51323.078125  -48305.875000  10197.000000  -38108.875000  307.833832  1782.806519   47.939373  871.173828  -33431.976562  403.174988
  619.000000  5287.228516  -51588.140625  -48595.820312  10534.474609  -38061.343750  318.021790  1683.266968   47.764656  874.360474  -33401.488281  2045.017212
  620.000000  5231.422852  -51057.265625  -48145.414062  10152.081055  -37993.332031  306.477814  1978.958618   47.371986  881.608093  -33371.785156  -105.236984
  621.000000  5186.788086  -51047.964844  -48154.648438  10173.187500  -37981.460938  307.114990  1790.332031   47.818478  873.376343  -33316.355469  170.116119
  622.000000  4905.870117  -50894.281250  -48320.187500  10129.852539  -38190.335938  305.806763  1429.583984   47.731224  874.972900  -33533.742188  -1648.281982
  623.000000  5278.519043  -51452.179688  -48472.976562  10425.246094  -38047.730469  314.724304  1781.154297   47.543747  878.423096  -33409.429688  1580.121582
  624.000000  5306.607910  -51492.046875  -48505.257812  10325.006836  -38180.250000  311.698212  1815.269653   47.865032  872.526855  -33510.601562  -845.422668
  625.000000  5210.162109  -51363.292969  -48482.335938  10205.796875  -38276.539062  308.099396  1808.882324   47.364784  881.742126  -33655.695312  1367.486816
  626.000000  5226.794922  -51222.531250  -48296.519531  10252.701172  -38043.820312  309.515381  1601.781860   48.326244  864.199707  -33329.179688  -259.836243
  627.000000  5247.229004  -51668.640625  -48719.863281  10366.998047  -38352.867188  312.965851  1617.677124   47.817638  873.391663  -33687.843750  -798.362427
  628.000000  5375.983887  -51679.941406  -48629.375000  10146.501953  -38482.875000  306.309387  1772.861938   47.799866  873.716370  -33819.585938  -236.489227
  629.000000  5091.024414  -51304.664062  -48511.703125  10294.030273  -38217.671875  310.763062  1602.440308   47.594604  877.484497  -33574.406250  1530.762573
  630.000000  5109.536133  -51690.031250  -48886.562500  10640.708984  -38245.851562  321.228821  1444.073608   47.438683  880.368591  -33617.796875  318.216553
  631.000000  5041.012695  -51132.976562  -48402.750000  10253.063477  -38149.687500  309.526337  1662.274902   47.395889  881.163452  -33525.808594  1579.618042
  632.000000  5075.784668  -51102.976562  -48339.351562  10246.388672  -38092.960938  309.324829  1619.270874   47.468880  879.808533  -33461.960938  -498.704651
  633.000000  5341.243164  -51284.296875  -48251.804688  10168.006836  -38083.796875  306.958588  2034.415649   47.447868  880.198181  -33454.847656  -183.909912
  634.000000  4924.371582  -51192.835938  -48598.375000  10448.970703  -38149.406250  315.440491  1558.734497   47.296654  883.012268  -33535.210938  2239.630127
  635.000000  4829.674805  -51170.914062  -48678.179688  10565.269531  -38112.910156  318.951416  1320.543945   47.367996  881.682373  -33491.753906  -1434.966675
  636.000000  4898.879883  -50509.804688  -47895.375000  10143.806641  -37751.570312  306.227997  1654.021851   47.556458  878.188354  -33112.027344  175.684265
  637.000000  5422.080566  -51600.210938  -48482.070312  10236.626953  -38245.445312  309.030121  1947.346313   47.582764  877.702820  -33603.335938  -1815.806641
  638.000000  4885.089355  -50747.105469  -48162.085938  10143.953125  -38018.132812  306.232422  1501.652466   47.417416  880.763428  -33392.156250  -21.533510
  639.000000  4894.825684  -51115.855469  -48515.656250  10307.683594  -38207.972656  311.175232  1397.028931   47.552788  878.256104  -33568.789062  489.837982
  640.000000  4891.868652  -50704.167969  -48139.265625  10151.724609  -37987.539062  306.467041  1566.903931   47.625507  876.915100  -33341.261719  2729.227783
  641.000000  5230.346680  -51557.246094  -48626.652344  10369.656250  -38256.996094  313.046112  1554.215210   47.769024  874.280518  -33596.714844  1068.867432
  642.000000  4852.439453  -50855.710938  -48298.476562  10259.290039  -38039.187500  309.714294  1515.087402   47.623913  876.944458  -33393.062500  233.417313
  643.000000  5224.471191  -51348.179688  -48434.421875  10272.877930  -38161.542969  310.124512  1564.764038   48.231354  865.899963  -33456.156250  487.606842
  644.000000  4986.224121  -51053.050781  -48365.187500  10244.441406  -38120.746094  309.266052  1569.942383   47.524883  878.771790  -33484.285156  -546.680542
  645.000000  5266.721680  -51074.617188  -48128.375000  10214.734375  -37913.640625  308.369232  1882.341919   47.912636  871.659973  -33239.351562  -105.351624
  646.000000  5007.062012  -51013.679688  -48290.046875  10095.525391  -38194.523438  304.770447  1577.682617   47.706863  875.419678  -33540.308594  806.961243
  647.000000  5451.645020  -51577.835938  -48432.953125  10388.378906  -38044.574219  313.611328  1705.517090   48.128231  867.755249  -33349.250000  -2230.528076
  648.000000  5051.619629  -50984.632812  -48235.156250  10103.948242  -38131.207031  305.024750  1733.986206   47.283325  883.261230  -33518.312500  -329.155762
  649.000000  5133.240234  -51445.078125  -48621.851562  10416.656250  -38205.195312  314.464966  1700.387573   47.111046  886.491150  -33609.105469  -217.746155
  650.000000  5135.070801  -51284.605469  -48459.382812  10423.065430  -38036.316406  314.658447  1803.987305   47.387657  881.316528  -33413.242188  -651.633484
  651.000000  5052.906738  -51094.644531  -48355.656250  10231.742188  -38123.914062  308.882660  1687.420776   47.429771  880.533997  -33496.730469  -1328.141235
  652.000000  5093.998047  -51132.039062  -48353.015625  10054.234375  -38298.781250  303.523926  1482.218140   47.880829  872.239014  -33627.593750  -1566.600952
  653.000000  5010.531250  -51083.605469  -48366.234375  10262.604492  -38103.628906  309.814362  1533.690918   47.852909  872.747925  -33435.164062  -2341.305420
  654.000000  5196.293457  -51157.476562  -48272.046875  10227.115234  -38044.929688  308.742981  1675.420898   48.131172  867.702271  -33349.320312  896.004822
  655.000000  5210.737793  -51165.582031  -48235.089844  10358.113281  -37876.976562  312.697632  1654.161011   48.066402  868.871460  -33187.683594  -1014.385132
  656.000000  5253.707031  -51408.617188  -48459.093750  10179.904297  -38279.187500  307.317749  1819.297852   47.425514  880.613037  -33652.417969  -631.301270
  657.000000  5190.728027  -51249.648438  -48354.160156  10264.066406  -38090.093750  309.858490  1721.132935   47.873642  872.369934  -33419.609375  3336.960449
  658.000000  4927.628906  -50868.003906  -48249.859375  10314.931641  -37934.929688  311.394043  1634.631348   47.479092  879.619324  -33302.933594  2609.890625
  659.000000  5072.852539  -51070.078125  -48302.148438  10235.175781  -38066.972656  308.986328  1636.950562   47.610462  877.192200  -33422.160156  -1121.605103
  660.000000  5016.596191  -50952.164062  -48223.507812  10243.633789  -37979.875000  309.241669  1620.675903   47.712536  875.315613  -33325.105469  752.459412
  661.000000  5447.064453  -51236.101562  -48095.429688  10132.858398  -37962.570312  305.897491  1979.009155   48.013317  869.832153  -33278.457031  -1642.961548
  662.000000  5437.539062  -51378.585938  -48252.968750  10223.146484  -38029.820312  308.623169  1907.622681   48.316578  864.372620  -33316.121094  1963.447266
  663.000000  5212.570312  -51156.250000  -48244.976562  10273.587891  -37971.390625  310.145935  1749.307007   47.889923  872.073364  -33299.316406  -802.590088
  664.000000  4677.366211  -50822.121094  -48449.375000  10452.653320  -37996.722656  315.551666  1116.295410   47.643837  876.577759  -33348.656250  -2147.697510
  665.000000  5016.778320  -50927.007812  -48223.765625  10063.516602  -38160.250000  303.804169  1561.654907   47.788406  873.925903  -33498.078125  599.022522
  666.000000  5310.201172  -51422.597656  -48404.625000  10204.187500  -38200.437500  308.050812  1713.787964   48.133492  867.660461  -33504.601562  804.044800
  667.000000  5323.682129  -51517.062500  -48506.250000  10284.562500  -38221.687500  310.477234  1545.371582   48.172409  866.959473  -33522.054688  1383.621216
  668.000000  5241.599609  -51131.207031  -48197.906250  10250.119141  -37947.789062  309.437439  1793.751465   47.782040  874.042358  -33286.238281  -485.814209
  669.000000  5092.187988  -51408.339844  -48622.164062  10605.062500  -38017.101562  320.152710  1614.234375   47.627377  876.880676  -33370.640625  2618.750977
  670.000000  4811.650391  -50803.835938  -48298.257812  10330.064453  -37968.195312  311.850891  1377.486328   47.557125  878.176025  -33328.585938  3499.114990
  671.000000  4961.524414  -51039.656250  -48380.664062  10171.306641  -38209.359375  307.058197  1379.420898   47.733917  874.923523  -33552.503906  -494.625977
  672.000000  5135.053223  -51167.933594  -48329.484375  10155.028320  -38174.457031  306.566772  1775.342285   47.567451  877.985352  -33533.843750  -1199.013184
  673.000000  5043.665527  -51151.835938  -48394.804688  10381.444336  -38013.359375  313.401978  1747.373657   47.408951  880.920715  -33388.207031  627.415894
  674.000000  5006.550781  -51312.210938  -48617.406250  10365.889648  -38251.515625  312.932404  1519.690796   47.376331  881.527222  -33629.546875    6.259818
  675.000000  5316.524902  -51442.375000  -48437.687500  10168.614258  -38269.074219  306.976929  2004.191406   47.350845  882.001709  -33649.589844  1499.184448
  676.000000  4893.411133  -51001.179688  -48417.609375  10327.962891  -38089.648438  311.787445  1375.086914   47.555286  878.209961  -33450.218750  102.341301
  677.000000  5367.332031  -51540.191406  -48454.195312  10210.901367  -38243.292969  308.253510  1867.379517   47.628288  876.863892  -33596.742188  1507.691895
  678.000000  4732.179688  -50969.058594  -48538.351562  10185.097656  -38353.253906  307.474518  1324.504517   47.281715  883.291260  -33740.515625  774.239685
  679.000000  5197.483887  -51044.539062  -48150.250000  10027.570312  -38122.679688  302.718994  1729.121582   47.736420  874.877625  -33465.578125  -155.743576
  680.000000  5169.331543  -51145.246094  -48271.843750  10170.457031  -38101.386719  307.032562  1928.899780   47.177792  885.237000  -33498.785156  649.426208
  681.000000  5350.512207  -51389.082031  -48337.914062  10268.575195  -38069.339844  309.994598  1913.282593   47.727932  875.033203  -33413.070312  1159.110840
  682.000000  5090.283691  -51283.824219  -48502.054688  10435.113281  -38066.941406  315.022156  1590.965210   47.708481  875.390015  -33412.566406  -900.889099
  683.000000  4911.031250  -50994.746094  -48387.734375  10226.566406  -38161.167969  308.726410  1490.071411   47.537113  878.545715  -33523.511719  904.126831
  684.000000  5353.047852  -51327.867188  -48293.796875  9987.646484  -38306.148438  301.513733  1844.503296   47.792183  873.856873  -33643.609375  -692.705383
  685.000000  4944.984863  -51159.632812  -48538.656250  10299.359375  -38239.296875  310.923950  1436.325195   47.747856  874.668091  -33581.082031   92.477821
  686.000000  4961.097656  -51007.101562  -48316.328125  10191.794922  -38124.531250  307.676697  1583.646362   47.463123  879.915283  -33494.093750  -846.934692
  687.000000  4765.022949  -50973.199219  -48531.562500  10527.846680  -38003.714844  317.821655  1186.645874   47.669109  876.112976  -33353.179688  1490.768555
  688.000000  4981.898438  -51140.867188  -48475.679688  10422.517578  -38053.164062  314.641907  1391.980957   47.644184  876.571350  -33405.062500  2261.721924
  689.000000  4700.378906  -50799.031250  -48420.796875  10527.178711  -37893.617188  317.801514  1152.907837   47.641460  876.621460  -33245.781250  -2737.916992
  690.000000  4735.859375  -50859.187500  -48407.023438  10254.565430  -38152.457031  309.571655  1284.081177   47.420063  880.714294  -33526.222656  1471.181763
  691.000000  4918.275391  -50963.285156  -48367.218750  10343.805664  -38023.414062  312.265717  1320.442261   47.649399  876.475403  -33374.804688  -4319.916016
  692.000000  5101.790039  -51192.132812  -48396.554688  10212.387695  -38184.167969  308.298370  1608.728638   47.556507  878.187439  -33544.621094  371.725555
  693.000000  5242.125488  -51557.632812  -48608.273438  10183.248047  -38425.023438  307.418701  1574.540039   48.090885  868.429138  -33733.343750  -708.692078
  694.000000  5350.911621  -51619.527344  -48587.726562  10358.396484  -38229.328125  312.706177  1908.785522   47.275349  883.410217  -33617.210938  -78.916405
  695.000000  4972.980469  -51157.812500  -48473.445312  10285.799805  -38187.644531  310.514587  1451.965698   47.495045  879.323853  -33554.093750  1928.215210
  696.000000  5090.878418  -51467.511719  -48667.109375  10426.992188  -38240.117188  314.777008  1575.035278   47.468151  879.822083  -33609.187500  282.717834
  697.000000  5251.937500  -51555.148438  -48631.070312  10346.630859  -38284.437500  312.350983  1707.054321   47.702930  875.491821  -33630.605469  821.136963
  698.000000  5348.582031  -51472.976562  -48432.359375  10223.076172  -38209.281250  308.621063  1968.744507   47.766716  874.322754  -33549.226562  977.876343
  699.000000  4816.648438  -50973.312500  -48467.070312  10270.430664  -38196.640625  310.050629  1466.585327   47.339424  882.214478  -33578.273438  1042.754639
  700.000000  5219.457520  -51392.562500  -48467.367188  10412.948242  -38054.417969  314.353027  1644.382446   47.776066  874.151672  -33393.449219  -119.026047
  701.000000  5161.182617  -51342.195312  -48475.734375  10176.199219  -38299.535156  307.205933  1636.923218   47.712170  875.322327  -33644.800781  2357.336914
  702.000000  5321.935547  -51528.703125  -48493.726562  10213.034180  -38280.691406  308.317902  1539.427124   48.176163  866.891907  -33580.691406  -934.824463
  703.000000  5105.394531  -51291.675781  -48504.343750  10219.088867  -38285.253906  308.500671  1525.811035   47.817421  873.395630  -33620.253906  1744.047974
  704.000000  5147.786133  -51399.066406  -48561.921875  10301.126953  -38260.796875  310.977295  1575.779419   47.769947  874.263611  -33600.425781  1251.721924
  705.000000  5213.665039  -51500.414062  -48632.046875  10312.979492  -38319.066406  311.335114  1674.181641   47.877235  872.304443  -33648.230469  1023.250610
  706.000000  5231.547363  -51002.464844  -48074.531250  10091.041992  -37983.488281  304.635101  1795.864258   47.970711  870.604736  -33303.531250  3475.783691
  707.000000  5084.282227  -50810.957031  -48032.710938  10208.877930  -37823.832031  308.192413  1735.700806   47.876869  872.311157  -33153.031250  451.744690
  708.000000  4846.612305  -51101.687500  -48577.429688  10354.295898  -38223.132812  312.582397  1442.238281   47.490337  879.411011  -33590.039062  304.763977
  709.000000  5271.898438  -51381.386719  -48405.156250  10114.083984  -38291.070312  305.330719  1768.576660   47.817478  873.394592  -33626.062500  -1499.736816
  710.000000  5288.750000  -51410.355469  -48423.851562  10098.113281  -38325.738281  304.848572  1836.353638   47.593292  877.508667  -33682.601562  -729.847229
  711.000000  5056.172363  -51298.253906  -48557.718750  10253.544922  -38304.171875  309.540863  1613.765747   47.446716  880.219543  -33675.335938    0.801646
  712.000000  5021.563965  -51388.835938  -48657.148438  10355.397461  -38301.750000  312.615662  1382.533813   47.920452  871.517761  -33626.695312  1296.367310
  713.000000  5409.053223  -51499.113281  -48398.375000  10116.079102  -38282.296875  305.390961  1871.629883   47.943817  871.093079  -33604.964844  -406.908508
  714.000000  5398.014160  -51629.691406  -48543.929688  10259.447266  -38284.484375  309.719055  1717.876099   48.209637  866.289978  -33581.218750  -647.570068
  715.000000  5010.988770  -50808.867188  -48114.523438  10115.454102  -37999.070312  305.372070  1520.630371   48.271038  865.188049  -33289.812500  2193.772217
  716.000000  5259.357422  -51275.023438  -48328.781250  10367.478516  -37961.304688  312.980377  1613.173828   48.276402  865.091980  -33251.523438  3754.386230
  717.000000  5241.473633  -51492.691406  -48575.335938  10430.767578  -38144.570312  314.890991  1459.400879   48.179295  866.835571  -33444.265625  163.463943
  718.000000  5256.232910  -51606.167969  -48658.812500  10310.808594  -38348.003906  311.269562  1641.036743   47.845367  872.885498  -33680.277344  -3529.681152
  719.000000  5015.772461  -50998.828125  -48268.976562  10109.114258  -38159.863281  305.180695  1623.737671   47.412376  880.857056  -33534.375000  -138.588593
  720.000000  5315.888672  -51510.914062  -48494.281250  10250.736328  -38243.546875  309.456085  1768.855591   47.809589  873.538696  -33579.308594  -521.564331
  721.000000  5100.826660  -51023.976562  -48234.281250  10282.447266  -37951.835938  310.413391  1600.955078   47.787418  873.943970  -33289.761719  542.441345
  722.000000  5180.561035  -51403.937500  -48517.328125  10258.344727  -38258.984375  309.685760  1625.106323   47.755905  874.520691  -33599.984375  -791.978271
  723.000000  5426.174805  -51614.019531  -48474.109375  10279.549805  -38194.558594  310.325928  1931.524414   47.485233  879.505554  -33561.964844  -4228.637695
  724.000000  4972.053223  -50954.589844  -48266.218750  10178.722656  -38087.496094  307.282074  1560.750122   47.649994  876.464478  -33438.828125  3082.633301
  725.000000  5038.623535  -51175.511719  -48396.890625  10186.840820  -38210.050781  307.527161  1573.919556   47.737926  874.850037  -33552.804688  305.691650
  726.000000  5147.403809  -51478.117188  -48656.703125  10325.667969  -38331.035156  311.718170  1761.801636   47.020256  888.202881  -33743.804688  1231.793213
  727.000000  4787.875488  -50769.562500  -48276.117188  10350.921875  -37925.195312  312.480530  1399.198608   47.532917  878.623291  -33287.949219  -2145.240234
  728.000000  5148.541992  -51166.125000  -48307.898438  10354.453125  -37953.445312  312.587158  1618.407837   47.680141  875.910278  -33301.835938  -2164.409668
  729.000000  5380.234375  -51472.164062  -48415.578125  10104.852539  -38310.726562  305.052032  2000.645508   47.366154  881.716675  -33689.750000  -100.727615
  730.000000  5152.378906  -51072.089844  -48218.476562  10259.885742  -37958.589844  309.732269  1721.327515   47.668880  876.117188  -33308.078125  1032.881592
  731.000000  5183.254883  -51207.324219  -48340.421875  10224.169922  -38116.250000  308.654083  1705.665894   47.526188  878.747681  -33479.660156  -1807.622070
  732.000000  5212.558105  -51321.738281  -48403.406250  10216.773438  -38186.632812  308.430786  1633.239624   47.921017  871.507507  -33511.523438  -753.789185
  733.000000  5014.577637  -51247.839844  -48546.742188  10344.896484  -38201.843750  312.298645  1548.963501   47.289452  883.146790  -33588.351562  -3435.548828
  734.000000  5205.384277  -51506.414062  -48598.843750  10246.449219  -38352.394531  309.326660  1625.012207   47.779869  874.082092  -33691.054688  -405.977753
  735.000000  4858.810059  -50997.035156  -48445.421875  10297.288086  -38148.132812  310.861420  1326.831665   47.394230  881.194336  -33524.417969  -642.622559
  736.000000  4938.257812  -51011.332031  -48359.718750  10194.500000  -38165.218750  307.758392  1565.329712   47.411011  880.882446  -33539.867188  -34.474949
  737.000000  4804.064941  -50845.867188  -48357.382812  10179.820312  -38177.562500  307.315216  1510.018433   46.999603  888.593201  -33592.343750  961.666626
  738.000000  5409.621582  -51657.707031  -48575.468750  10357.351562  -38218.117188  312.674683  1895.536011   47.613029  877.144897  -33573.054688  -2659.883301
  739.000000  5010.109375  -51204.578125  -48490.101562  10374.315430  -38115.785156  313.186768  1481.858398   47.818459  873.376709  -33450.679688   28.024364
  740.000000  4967.210938  -51053.390625  -48366.851562  10272.379883  -38094.472656  310.109467  1543.363159   47.171501  885.355042  -33492.484375  -856.999451
  741.000000  5083.167480  -51418.457031  -48657.960938  10265.839844  -38392.121094  309.912018  1521.090820   47.464520  879.889404  -33761.546875  515.564087
  742.000000  4830.234863  -51108.101562  -48571.234375  10338.732422  -38232.500000  312.112549  1280.953613   47.587101  877.622864  -33589.968750  2162.673096
  743.000000  5187.179199  -51368.792969  -48505.210938  10158.267578  -38346.945312  306.664551  1876.931030   47.245243  883.973145  -33737.765625  1086.806885
  744.000000  5118.251953  -51615.562500  -48810.117188  10495.495117  -38314.621094  316.845001  1485.737183   47.564846  878.033447  -33674.261719  -357.686035
  745.000000  5086.097656  -51324.105469  -48528.210938  10359.935547  -38168.273438  312.752655  1515.707397   47.626671  876.893677  -33521.882812  -104.719933
  746.000000  4999.289062  -51015.632812  -48336.382812  10395.125000  -37941.257812  313.814972  1548.539062   47.976562  870.498535  -33260.730469  358.208557
  747.000000  5128.382324  -51118.554688  -48320.234375  10258.962891  -38061.273438  309.704407  1706.837280   47.807613  873.574829  -33397.226562  -829.539978
  748.000000  5245.312500  -51386.664062  -48441.546875  10307.162109  -38134.382812  311.159485  1658.942017   48.002670  870.025085  -33451.308594  1462.802124
  749.000000  5152.317383  -51431.250000  -48569.765625  10235.063477  -38334.703125  308.982941  1545.940063   47.616703  877.077271  -33689.281250  -1686.132202
  750.000000  5291.843750  -51719.062500  -48731.039062  10265.417969  -38465.621094  309.899292  1600.946777   47.780525  874.070068  -33804.218750  934.214539
  751.000000  5273.795898  -51455.695312  -48491.351562  10348.532227  -38142.820312  312.408386  1813.579468   47.501419  879.205872  -33508.648438  -602.548279
  752.000000  5204.720703  -51233.886719  -48349.796875  10216.099609  -38133.695312  308.410431  1934.062988   47.486099  879.489502  -33501.015625  917.150330
  753.000000  4901.250000  -50927.742188  -48339.078125  10396.373047  -37942.703125  313.852661  1366.283203   47.670715  876.083496  -33292.015625   99.737358
  754.000000  4707.957031  -50810.703125  -48410.976562  10367.413086  -38043.562500  312.978394  1151.247803   47.852089  872.762878  -33375.179688  -271.612427
  755.000000  5083.912109  -51196.039062  -48412.453125  10330.326172  -38082.125000  311.858795  1628.595703   47.635799  876.725647  -33434.843750  -118.656334
  756.000000  4994.589844  -51035.460938  -48351.148438  10481.799805  -37869.347656  316.431580  1398.639648   47.894543  871.989258  -33196.820312  405.912140
  757.000000  5254.791504  -51084.566406  -48136.062500  10122.728516  -38013.335938  305.591675  1840.420288   47.724598  875.094360  -33357.390625  -275.517212
  758.000000  4981.513184  -51242.519531  -48573.109375  10412.553711  -38160.554688  314.341125  1427.840820   47.456955  880.029602  -33530.718750  -254.885254
  759.000000  4914.602539  -51055.171875  -48440.324219  10358.791016  -38081.531250  312.718109  1561.738403   47.488537  879.444397  -33448.613281  -235.477356
  760.000000  4994.770996  -50923.964844  -48232.984375  10301.124023  -37931.859375  310.977203  1582.775024   47.705624  875.442444  -33277.765625  -1379.873413
  761.000000  5291.673340  -51350.554688  -48342.109375  10274.062500  -38068.046875  310.160248  1950.373413   47.388180  881.306824  -33444.921875  -103.524864
  762.000000  4957.916016  -50803.320312  -48127.062500  10192.363281  -37934.699219  307.693878  1632.744141   47.716068  875.250793  -33279.585938  1262.360718
  763.000000  4963.707520  -51081.218750  -48424.164062  10214.047852  -38210.117188  308.348511  1455.570801   47.618675  877.040894  -33564.503906  -1476.013672
  764.000000  5340.031250  -51369.500000  -48351.648438  10221.749023  -38129.898438  308.580994  2000.848267   47.416931  880.772461  -33503.968750  -1400.938232
  765.000000  4990.281250  -51016.964844  -48336.546875  10205.017578  -38131.531250  308.075897  1557.638306   47.556957  878.179138  -33491.941406  -103.105850
  766.000000  4929.280762  -50980.343750  -48365.648438  10386.436523  -37979.210938  313.552673  1429.951294   47.794685  873.811096  -33316.425781  1715.080200
  767.000000  5105.774414  -50927.500000  -48112.882812  10160.289062  -37952.593750  306.725586  1690.446899   47.802094  873.675659  -33289.085938  213.465469
  768.000000  5441.027344  -51420.886719  -48247.566406  10374.113281  -37873.453125  313.180664  1879.514160   48.214352  866.205322  -33169.726562  -3963.661377
  769.000000  5307.596680  -51753.984375  -48763.187500  10519.716797  -38243.468750  317.576233  1680.458008   47.739555  874.820190  -33586.062500  487.490662
  770.000000  4905.576172  -50703.324219  -48100.285156  10266.085938  -37834.199219  309.919464  1442.576538   48.012325  869.850098  -33150.183594  1703.226929
  771.000000  5009.589844  -51024.343750  -48284.375000  10352.550781  -37931.824219  312.529724  1598.781860   47.633900  876.760620  -33284.726562  343.262238
  772.000000  5279.126465  -51467.582031  -48503.320312  10419.583984  -38083.734375  314.553345  1687.982056   47.847244  872.851257  -33415.824219  326.636414
  773.000000  5265.804688  -51544.421875  -48577.195312  10338.937500  -38238.257812  312.118744  1639.096680   47.843990  872.910583  -33570.664062  -946.085693
  774.000000  4580.285156  -50906.953125  -48634.421875  10443.533203  -38190.890625  315.276367  1146.765625   47.368858  881.666321  -33569.648438  805.444031
  775.000000  4951.009766  -51134.957031  -48464.359375  10204.653320  -38259.707031  308.064880  1645.455078   47.339668  882.209961  -33641.312500  -2047.212036
  776.000000  5138.791992  -51435.675781  -48598.757812  10412.634766  -38186.125000  314.343567  1653.753906   47.353626  881.949890  -33566.371094  425.403503
  777.000000  5066.979980  -51333.421875  -48584.734375  10306.136719  -38278.597656  311.128540  1591.172852   47.327770  882.431763  -33661.367188  2800.314453
  778.000000  5008.304688  -51157.179688  -48479.937500  10299.799805  -38180.136719  310.937225  1732.765991   47.156700  885.632935  -33579.593750  2120.167969
  779.000000  5459.700195  -51403.226562  -48230.125000  10227.881836  -38002.242188  308.766113  1791.817993   48.103222  868.206421  -33309.359375  -1040.456299
  780.000000  5079.625000  -51207.710938  -48433.359375  10230.555664  -38202.804688  308.846832  1641.851196   47.683872  875.841736  -33550.832031  -619.429688
  781.000000  5281.777344  -51164.121094  -48182.250000  10152.769531  -38029.480469  306.498596  1795.400513   47.852928  872.747559  -33361.015625  -329.226440
  782.000000  5278.658691  -51511.207031  -48533.101562  10334.857422  -38198.242188  311.995575  1664.055298   47.836761  873.042542  -33531.351562  -2210.523438
  783.000000  4985.176758  -50937.406250  -48252.796875  10229.473633  -38023.324219  308.814148  1482.978149   47.587070  877.623413  -33380.796875  177.799713
  784.000000  5404.804688  -51122.671875  -48041.687500  10070.723633  -37970.964844  304.021729  1960.774414   47.945538  871.061829  -33293.464844  2746.221191
  785.000000  4995.513672  -51187.527344  -48498.960938  10511.048828  -37987.914062  317.314575  1514.740845   47.492722  879.366882  -33354.589844  -357.140015
  786.000000  5241.119629  -51443.343750  -48493.289062  10367.937500  -38125.351562  312.994232  1652.129272   47.791927  873.861511  -33462.835938  -536.347839
  787.000000  5324.398926  -51413.980469  -48408.125000  10583.117188  -37825.007812  319.490204  1764.056152   47.919025  871.543762  -33150.093750  -1074.540039
  788.000000  5020.326172  -50869.734375  -48178.992188  10166.324219  -38012.667969  306.907776  1648.673950   47.459438  879.983582  -33382.589844  4592.763184
  789.000000  5288.138184  -51162.980469  -48191.281250  10390.767578  -37800.515625  313.683441  1905.534790   47.736759  874.871399  -33143.382812  926.475220
  790.000000  5027.870117  -51040.781250  -48307.960938  10417.725586  -37890.234375  314.497253  1492.516479   47.898327  871.920349  -33217.339844  544.028809
  791.000000  4867.222656  -50720.507812  -48155.875000  10122.996094  -38032.878906  305.599762  1521.528442   47.408695  880.925476  -33407.750000  -2292.057861
  792.000000  5308.001953  -51094.273438  -48064.414062  9903.861328  -38160.554688  298.984375  1925.725952   47.738708  874.835693  -33503.230469  1087.769653
  793.000000  4889.784180  -50832.050781  -48255.257812  10251.497070  -38003.761719  309.479034  1472.658569   47.576580  877.816895  -33362.257812  -793.200867
  794.000000  5172.197266  -51155.894531  -48279.843750  10282.613281  -37997.230469  310.418396  1701.048828   47.606911  877.257629  -33352.765625  1317.261230
  795.000000  5154.132812  -51304.859375  -48467.578125  10227.402344  -38240.175781  308.751648  1476.167847   47.884480  872.172485  -33568.632812  -747.387268
  796.000000  4882.413574  -50820.707031  -48236.171875  10096.847656  -38139.324219  304.810364  1389.031738   47.634861  876.742920  -33492.132812  -313.739716
  797.000000  4878.881348  -51115.179688  -48556.976562  10596.759766  -37960.218750  319.902069  1331.717651   47.760708  874.432739  -33300.750000  -328.622864
  798.000000  4738.870117  -50748.656250  -48325.914062  10277.656250  -38048.257812  310.268738  1256.493774   47.637482  876.694702  -33400.812500  1608.464966
  799.000000  4780.448730  -51051.382812  -48563.843750  10501.931641  -38061.914062  317.039337  1293.796997   47.481194  879.580383  -33429.714844  -250.969818
  800.000000  5005.760742  -51132.164062  -48424.976562  10400.281250  -38024.695312  313.970642  1631.027832   47.476067  879.675354  -33392.996094  2546.864258
  801.000000  5208.422363  -51057.171875  -48168.984375  10318.759766  -37850.226562  311.509613  1629.053345   48.077198  868.676392  -33159.882812  -49.658920
  802.000000  4956.733398  -50938.109375  -48298.148438  10387.235352  -37910.914062  313.576782  1506.987305   47.669991  876.096802  -33260.296875  600.206177
  803.000000  5234.696777  -51305.238281  -48373.351562  10309.850586  -38063.500000  311.240662  1638.139160   47.819733  873.353394  -33398.273438  992.034119
  804.000000  4985.707520  -50951.062500  -48292.734375  10337.409180  -37955.324219  312.072601  1426.983765   48.069496  868.815552  -33265.730469  -1427.675415
  805.000000  5032.421875  -51192.925781  -48443.304688  10367.867188  -38075.437500  312.992096  1378.029663   47.925755  871.421387  -33399.867188  2183.126709
  806.000000  5071.182617  -50737.093750  -47945.789062  9998.440430  -37947.347656  301.839600  1927.205566   47.320061  882.575500  -33330.867188  -1314.941772
  807.000000  5181.130859  -51330.230469  -48434.046875  10314.515625  -38119.531250  311.381470  1673.708984   47.625359  876.917847  -33473.265625  -1101.027466
  808.000000  5229.192871  -50985.351562  -48053.062500  10075.145508  -37977.917969  304.155212  1869.525757   47.838089  873.018311  -33310.898438  1314.421997
  809.000000  5031.014648  -51178.359375  -48438.585938  10205.177734  -38233.406250  308.080719  1531.506714   47.566017  878.011841  -33592.929688  681.529358
  810.000000  4958.467285  -51011.980469  -48350.335938  10238.333008  -38112.003906  309.081635  1480.105103   47.694443  875.647644  -33459.000000  531.279785
  811.000000  4638.400879  -50785.851562  -48465.820312  10271.234375  -38194.585938  310.074890  1249.767212   47.225903  884.335144  -33587.292969  -1311.774414
  812.000000  4875.101074  -50669.085938  -48090.996094  10175.636719  -37915.359375  307.188904  1477.530640   47.800396  873.706726  -33252.019531  1507.295898
  813.000000  5221.343262  -51497.878906  -48541.992188  10329.298828  -38212.695312  311.827759  1520.158325   47.865013  872.527222  -33543.050781  -263.668732
  814.000000  5265.172363  -51449.285156  -48494.812500  10202.159180  -38292.652344  307.989594  1550.433594   47.988873  870.275208  -33610.921875  -1214.309204
  815.000000  5220.937500  -51193.929688  -48250.445312  10213.078125  -38037.367188  308.319214  1784.849243   47.557137  878.175781  -33397.757812  3269.846191
  816.000000  5234.627441  -51296.925781  -48392.484375  10296.770508  -38095.714844  310.845795  1756.247070   47.493797  879.346985  -33462.285156  -2027.118530
  817.000000  5296.105957  -50961.703125  -47932.867188  10020.587891  -37912.281250  302.508209  2026.482300   47.631966  876.796204  -33265.371094  -5575.170410
  818.000000  5073.516602  -50917.714844  -48145.566406  10206.578125  -37938.988281  308.122986  1561.580200   47.986988  870.309387  -33257.445312  -1193.734985
  819.000000  5215.583496  -51103.496094  -48185.453125  10162.832031  -38022.621094  306.802368  1604.590454   48.145096  867.451294  -33325.652344  -1422.338257
  820.000000  4952.414062  -50907.875000  -48253.125000  10188.851562  -38064.273438  307.587860  1394.535522   47.966782  870.676025  -33384.699219  1154.363281
  821.000000  4845.756836  -51234.523438  -48707.125000  10399.251953  -38307.875000  313.939575  1411.225952   47.168148  885.417969  -33706.214844  -98.731979
  822.000000  5187.349609  -51626.320312  -48740.273438  10323.628906  -38416.644531  311.656616  1643.657227   47.410271  880.896179  -33791.363281  1578.901245
  823.000000  4799.043945  -50972.832031  -48466.859375  10360.832031  -38106.027344  312.779724  1349.359497   47.516693  878.923279  -33470.363281  -2353.590820
  824.000000  5033.709473  -51321.683594  -48625.679688  10403.562500  -38222.117188  314.069702  1561.485229   47.700909  875.528931  -33568.484375  2527.368408
  825.000000  5309.027344  -51465.652344  -48470.328125  10251.685547  -38218.640625  309.484741  1678.973022   47.987442  870.301147  -33537.050781  -844.454895
  826.000000  4965.327148  -51043.046875  -48403.363281  10220.991211  -38182.371094  308.558105  1327.887085   48.180779  866.808899  -33481.921875  -1156.405762
  827.000000  5026.169434  -51005.683594  -48300.226562  10097.393555  -38202.832031  304.826874  1515.764038   47.843624  872.917297  -33535.273438  -120.105354
  828.000000  5327.929688  -51535.289062  -48534.906250  10263.793945  -38271.113281  309.850250  1755.265503   47.614513  877.117554  -33625.906250  -935.678894
  829.000000  4932.169434  -51064.023438  -48440.160156  10258.566406  -38181.593750  309.692444  1643.354858   47.226475  884.324463  -33574.242188  3280.216553
  830.000000  5116.489258  -50943.359375  -48139.000000  10104.799805  -38034.199219  305.050446  1746.699219   47.509129  879.063171  -33399.273438  559.991882
  831.000000  5045.191406  -50873.492188  -48139.968750  10279.726562  -37860.242188  310.331238  1653.027710   47.670727  876.083252  -33209.550781  2020.399536
  832.000000  5072.976562  -51118.140625  -48366.898438  10184.281250  -38182.617188  307.449890  1519.850586   47.820164  873.345520  -33517.347656  -3888.892334
  833.000000  5186.342773  -51204.484375  -48348.941406  10214.421875  -38134.519531  308.359802  1708.733032   47.522385  878.817993  -33498.300781  1341.104858
  834.000000  5225.472656  -51371.617188  -48446.300781  10375.707031  -38070.593750  313.228760  1571.326294   47.905514  871.789551  -33397.000000  -87.963425
  835.000000  4778.541016  -50882.488281  -48422.265625  10372.988281  -38049.277344  313.146698  1108.548218   47.927643  871.387024  -33373.523438  -581.288696
  836.000000  5129.697266  -51348.226562  -48547.929688  10463.289062  -38084.640625  315.872742  1599.165039   47.767952  874.300110  -33424.464844  -1677.821045
  837.000000  5202.588867  -51318.292969  -48436.500000  10374.607422  -38061.890625  313.195587  1690.478882   47.835148  873.071960  -33395.160156  -4008.106201
  838.000000  5112.635742  -51306.937500  -48520.679688  10324.351562  -38196.328125  311.678406  1724.084595   47.437527  880.390076  -33568.386719  381.356995
  839.000000  4862.596191  -50953.906250  -48395.015625  10334.757812  -38060.257812  311.992584  1413.149048   47.661388  876.254944  -33410.476562  -331.720062
  840.000000  4812.864258  -50992.019531  -48489.515625  10448.681641  -38040.835938  315.431763  1459.445679   47.338219  882.236938  -33422.585938  1428.505371
  841.000000  5175.780273  -51254.750000  -48397.781250  10402.560547  -37995.218750  314.039429  1459.734009   48.090244  868.440735  -33303.601562  -633.806946
  842.000000  5478.456543  -51589.679688  -48405.492188  10264.507812  -38140.984375  309.871826  1853.265015   48.129250  867.736938  -33445.562500  -412.442444
  843.000000  5175.399414  -51423.882812  -48549.765625  10300.848633  -38248.917969  310.968903  1623.485840   47.761894  874.411011  -33589.332031  -2919.843506
  844.000000  5083.851562  -51462.281250  -48685.601562  10341.801758  -38343.800781  312.205231  1522.541016   47.607502  877.246765  -33699.277344  -1297.371826
  845.000000  5278.012695  -51219.535156  -48244.648438  10180.295898  -38064.351562  307.329559  1773.940063   47.874756  872.349670  -33393.757812  -1568.621948
  846.000000  4917.220703  -50861.601562  -48243.523438  10242.240234  -38001.281250  309.199585  1480.152344   47.701878  875.511169  -33347.550781  2005.670410
  847.000000  5230.146973  -51310.906250  -48392.191406  10272.000000  -38120.191406  310.097992  1644.151245   48.146542  867.425293  -33423.082031  -600.242554
  848.000000  5189.822266  -51477.320312  -48597.109375  10470.656250  -38126.453125  316.095154  1566.550415   47.855133  872.707336  -33457.773438  1202.104004
  849.000000  5442.899414  -51418.550781  -48287.296875  10213.366211  -38073.929688  308.327911  1965.162720   47.679649  875.919312  -33422.367188  -1657.650269
  850.000000  5137.043945  -51203.535156  -48382.429688  10256.100586  -38126.328125  309.618011  1618.865845   47.639805  876.651917  -33478.656250  -1664.787720
  851.000000  4960.085938  -51039.070312  -48377.839844  10211.908203  -38165.929688  308.283905  1460.884766   47.601662  877.354370  -33521.976562  -284.077606
  852.000000  4707.315918  -50766.605469  -48374.429688  10267.348633  -38107.082031  309.957581  1258.435059   47.426243  880.599548  -33480.242188  466.365936
  853.000000  4926.279785  -50722.523438  -48104.375000  10184.829102  -37919.546875  307.466431  1607.422729   47.495140  879.322083  -33285.984375  -1099.466064
  854.000000  5000.153320  -51074.140625  -48369.015625  10340.750977  -38028.265625  312.173492  1619.959473   47.374779  881.556152  -33406.445312    7.624156
  855.000000  4916.901367  -50995.886719  -48370.437500  10204.911133  -38165.527344  308.072662  1442.283569   47.758598  874.471375  -33506.265625  609.612732
  856.000000  5310.647949  -51464.335938  -48462.851562  10232.111328  -38230.742188  308.893799  1989.314819   47.425747  880.608704  -33603.953125  1299.044556
  857.000000  5062.212402  -51322.203125  -48562.109375  10265.213867  -38296.894531  309.893127  1609.826172   47.302124  882.910156  -33682.164062  -798.280212
  858.000000  5292.900391  -51199.636719  -48200.507812  10144.028320  -38056.480469  306.234711  1750.631226   48.278015  865.063049  -33346.542969  3329.878662
  859.000000  4950.705566  -50756.847656  -48114.429688  10139.473633  -37974.957031  306.097198  1589.482910   47.621845  876.982544  -33329.035156  2131.885498
  860.000000  5011.448242  -51156.054688  -48449.132812  10237.099609  -38212.031250  309.044403  1539.779907   47.561783  878.090027  -33571.968750  -948.695923
  861.000000  5449.239258  -51730.031250  -48605.039062  10261.432617  -38343.605469  309.778992  1980.028687   47.529697  878.682800  -33706.671875  -1648.650024
  862.000000  5051.450684  -51187.335938  -48429.125000  10088.744141  -38340.382812  304.565735  1543.285645   47.408375  880.931396  -33715.285156  -1952.647095
  863.000000  5018.317871  -51070.945312  -48365.671875  10346.543945  -38019.128906  312.348389  1516.063843   47.935436  871.245361  -33342.613281  264.108826
  864.000000  5058.679199  -51156.281250  -48409.046875  10286.203125  -38122.843750  310.526764  1476.014038   47.788322  873.927429  -33460.679688  118.261002
  865.000000  5043.593750  -50902.691406  -48158.359375  10128.677734  -38029.679688  305.771301  1712.557251   47.576302  877.822021  -33388.203125  2230.792725
  866.000000  5218.252930  -51171.550781  -48241.289062  10140.972656  -38100.316406  306.142456  1744.123413   47.674950  876.005676  -33449.214844  1238.559937
  867.000000  4782.325195  -50708.195312  -48237.664062  10378.357422  -37859.304688  313.308777  1509.743774   47.455097  880.064087  -33229.648438  -1795.209351
  868.000000  4710.079590  -50788.492188  -48397.101562  10412.385742  -37984.714844  314.336060  1255.710449   47.604008  877.311157  -33340.531250  1281.503174
  869.000000  4915.743652  -50706.996094  -48121.843750  10127.909180  -37993.933594  305.748077  1508.310181   47.987141  870.306641  -33312.375000  -796.558777
  870.000000  5579.904785  -51610.187500  -48357.750000  10193.519531  -38164.230469  307.728760  1833.759766   48.331455  864.106567  -33449.078125  -475.394531
  871.000000  5249.943848  -51652.968750  -48727.281250  10386.014648  -38341.265625  313.539948  1512.443359   47.974182  870.541687  -33660.968750  2179.499023
  872.000000  4976.379883  -50984.820312  -48339.367188  10232.685547  -38106.679688  308.911133  1564.571899   47.652203  876.423828  -33457.796875  -1060.025024
  873.000000  4936.780273  -51109.566406  -48490.062500  10411.348633  -38078.714844  314.304749  1472.898926   47.601959  877.348877  -33434.734375  -792.346497
  874.000000  5244.493652  -51232.296875  -48308.710938  10326.941406  -37981.769531  311.756592  1687.257812   47.997303  870.122375  -33299.218750  -655.618652
  875.000000  5026.834473  -51349.933594  -48640.968750  10489.624023  -38151.343750  316.667786  1448.397095   47.767445  874.309387  -33491.218750  -1251.112671
  876.000000  4803.445312  -50797.699219  -48312.835938  10158.336914  -38154.500000  306.666656  1316.618286   47.618153  877.050537  -33508.937500  544.640686
  877.000000  5029.583496  -50915.351562  -48210.156250  10261.869141  -37948.289062  309.792145  1450.571777   48.073463  868.743896  -33258.308594  803.457886
  878.000000  4826.998535  -50968.164062  -48458.234375  10511.725586  -37946.507812  317.334991  1295.614380   47.651196  876.442383  -33297.722656  431.121429
  879.000000  5179.663574  -51367.328125  -48494.875000  10438.779297  -38056.093750  315.132843  1788.667969   47.639256  876.662048  -33408.472656  986.296936
  880.000000  5370.747559  -51362.539062  -48286.367188  10088.708984  -38197.656250  304.564697  1901.307007   48.013603  869.826965  -33513.515625  -2179.092285
  881.000000  5106.374023  -51095.367188  -48286.843750  10190.970703  -38095.875000  307.651825  1407.329956   48.376934  863.294189  -33376.289062  -702.468933
  882.000000  5086.763184  -51214.351562  -48430.773438  10409.319336  -38021.453125  314.243469  1448.487793   48.173405  866.941589  -33321.722656  -356.723907
  883.000000  5342.657227  -51541.562500  -48492.640625  10034.319336  -38458.320312  302.922729  1874.896484   47.817280  873.398193  -33793.332031  -4453.449219
  884.000000  5030.938477  -51019.453125  -48335.367188  10107.887695  -38227.480469  305.143677  1445.648560   47.940826  871.147400  -33550.437500  1912.393555
  885.000000  5306.768555  -51437.324219  -48434.593750  10220.788086  -38213.804688  308.551971  1690.364136   48.171669  866.972778  -33514.242188  550.810120
  886.000000  5010.140137  -51181.933594  -48462.210938  10427.775391  -38034.437500  314.800659  1444.802612   47.933247  871.285156  -33358.136719  1999.110840
  887.000000  5041.248047  -50799.269531  -48048.968750  10094.496094  -37954.472656  304.739380  1697.330566   47.520969  878.844177  -33318.390625  -1017.684570
  888.000000  5355.814453  -51717.355469  -48675.281250  10338.953125  -38336.328125  312.119232  1671.616577   47.819592  873.355957  -33671.113281  1165.380615
  889.000000  4884.677246  -50810.812500  -48230.976562  10051.718750  -38179.257812  303.447998  1590.174805   47.473373  879.725281  -33547.820312  1318.248535
  890.000000  5085.915039  -51363.242188  -48567.867188  10513.232422  -38054.632812  317.380493  1518.349976   47.798241  873.746094  -33391.503906  1040.378296
  891.000000  5056.779297  -51037.328125  -48283.429688  10204.263672  -38079.164062  308.053131  1602.267944   47.795773  873.791199  -33416.273438  459.899902
  892.000000  5302.607910  -51238.984375  -48248.679688  10249.861328  -37998.820312  309.429657  1997.051270   47.648216  876.497192  -33350.324219  -1343.327393
  893.000000  4912.234375  -51100.679688  -48520.867188  10385.476562  -38135.390625  313.523712  1282.442505   47.985477  870.336792  -33453.992188  327.225281
  894.000000  5091.103516  -51333.351562  -48556.210938  10474.664062  -38081.546875  316.216156  1372.122681   48.046501  869.231384  -33394.195312  429.097382
  895.000000  5225.767578  -51734.988281  -48806.210938  10475.638672  -38330.570312  316.245575  1427.053101   48.187119  866.694824  -33629.500000  -1059.666504
  896.000000  5159.500488  -50970.261719  -48116.039062  9997.031250  -38119.007812  301.797058  1728.037109   47.932510  871.298523  -33442.777344  4531.102051
  897.000000  4999.844727  -51151.371094  -48445.828125  10212.035156  -38233.792969  308.287750  1387.679199   48.153133  867.306519  -33536.039062  -35.326271
  898.000000  5093.655762  -51340.796875  -48551.062500  10200.830078  -38350.234375  307.949463  1513.566040   47.828457  873.194092  -33684.156250  -2090.343262
  899.000000  5112.709473  -51200.046875  -48367.625000  10327.959961  -38039.664062  311.787354  1635.038086   47.872150  872.397156  -33369.324219  772.767212
  900.000000  4971.192383  -51126.554688  -48469.351562  10349.472656  -38119.878906  312.436798  1478.719116   47.742943  874.758118  -33462.144531  2901.884033
  901.000000  4932.944824  -51106.457031  -48490.820312  10409.954102  -38080.867188  314.262634  1608.372192   47.322540  882.529236  -33464.144531  -276.489807
  902.000000  5399.759766  -51396.015625  -48324.000000  10107.085938  -38216.914062  305.119446  1939.470825   47.632069  876.794312  -33569.996094  2144.352783
  903.000000  4894.572266  -50961.386719  -48379.687500  10161.098633  -38218.589844  306.750031  1380.223022   47.750881  874.612671  -33560.078125  -1855.305786
  904.000000  5286.226562  -51500.367188  -48528.687500  10366.649414  -38162.039062  312.955322  1838.338867   47.512447  879.001770  -33526.789062  -577.210266
  905.000000  5074.117188  -50801.851562  -48054.078125  10034.845703  -38019.234375  302.938629  1632.403931   47.826393  873.231812  -33353.355469  -714.199585
  906.000000  5516.218750  -51503.710938  -48281.351562  10231.955078  -38049.398438  308.889099  2041.612305   47.691559  875.700623  -33396.675781  -1995.654541
  907.000000  5170.863770  -51333.488281  -48443.226562  10301.007812  -38142.218750  310.973694  1567.748047   47.785191  873.984741  -33480.359375  -2516.914551
  908.000000  5057.115234  -51019.085938  -48260.390625  10166.711914  -38093.679688  306.919495  1705.840210   47.549652  878.314026  -33454.800781  -1069.030029
  909.000000  5181.045898  -51156.902344  -48263.679688  10331.742188  -37931.937500  311.901520  1688.881958   47.745872  874.704468  -33273.914062  797.097046
  910.000000  5242.835938  -51238.789062  -48325.210938  10262.842773  -38062.367188  309.821564  1776.964722   47.800491  873.704956  -33399.015625  -3651.309570
  911.000000  5201.812988  -51158.882812  -48250.609375  10187.087891  -38063.523438  307.534607  1600.382324   48.389309  863.073425  -33342.730469  2866.057129
  912.000000  5218.670410  -51575.304688  -48643.921875  10278.330078  -38365.593750  310.289093  1590.689941   47.794022  873.823242  -33702.875000  -1707.998901
  913.000000  5423.417480  -51484.273438  -48355.070312  10192.644531  -38162.425781  307.702362  1880.596313   47.896900  871.946350  -33489.671875  2087.483154
  914.000000  5297.542969  -51789.582031  -48805.148438  10422.743164  -38382.406250  314.648743  1550.492554   47.793125  873.839600  -33719.773438  685.975525
  915.000000  4832.274414  -51112.054688  -48613.492188  10367.913086  -38245.578125  312.993469  1193.506470   47.710110  875.360107  -33591.046875  1126.705933
  916.000000  5430.004395  -51521.312500  -48408.539062  10168.428711  -38240.109375  306.971313  1844.956177   47.891777  872.039612  -33567.851562   75.636612
  917.000000  5323.805664  -51395.699219  -48373.687500  10120.013672  -38253.671875  305.509735  1768.953491   47.720451  875.170410  -33598.128906  1479.854858
  918.000000  5191.387695  -51125.597656  -48233.078125  10118.916992  -38114.160156  305.476624  1735.234741   47.621361  876.991455  -33468.285156  -2424.944336
  919.000000  5116.166016  -51121.066406  -48320.398438  10274.531250  -38045.867188  310.174408  1600.584961   47.674496  876.014038  -33394.808594  -364.342499
  920.000000  5246.753418  -51706.187500  -48767.109375  10524.969727  -38242.140625  317.734802  1530.460327   47.732658  874.946594  -33585.406250  1709.573730
  921.000000  5114.129395  -51238.828125  -48446.101562  10333.618164  -38112.484375  311.958130  1541.746704   48.006783  869.950562  -33429.007812  -184.376770
  922.000000  5143.512695  -51267.796875  -48429.242188  10257.355469  -38171.886719  309.655884  1591.699707   47.927349  871.392395  -33496.160156  1455.076416
  923.000000  5368.792969  -51544.718750  -48491.570312  10223.053711  -38268.515625  308.620361  1743.158569   48.200352  866.456909  -33566.156250  2081.969238
  924.000000  5148.723145  -51096.242188  -48267.101562  10199.190430  -38067.910156  307.899963  1791.501465   47.586689  877.630432  -33425.417969  811.051697
  925.000000  5036.803711  -51039.898438  -48274.945312  10263.918945  -38011.027344  309.854034  1692.448853   47.369587  881.652771  -33389.714844  1377.205811
  926.000000  5429.165039  -51373.121094  -48256.757812  10103.307617  -38153.449219  305.005402  2099.808594   47.530972  878.659241  -33516.394531  3443.730713
  927.000000  5159.238770  -51231.921875  -48363.882812  10293.011719  -38070.871094  310.732300  1623.864136   47.719330  875.190979  -33415.437500  -1141.144531
  928.000000  5297.674316  -51604.902344  -48611.359375  10442.888672  -38168.468750  315.256897  1802.592773   47.555004  878.215210  -33529.066406  2053.457520
  929.000000  5142.744629  -51251.968750  -48414.453125  10190.569336  -38223.882812  307.639709  1591.269165   47.600479  877.376160  -33580.046875  -2217.381348
  930.000000  4910.444824  -51080.031250  -48462.320312  10165.833984  -38296.484375  306.892975  1517.913208   47.305298  882.850952  -33681.445312  500.644043
  931.000000  4872.675293  -50833.941406  -48278.929688  10193.332031  -38085.597656  307.723114  1566.536255   47.218269  884.478149  -33479.046875  733.651184
  932.000000  5393.077148  -51368.460938  -48269.312500  10364.242188  -37905.070312  312.882660  2062.185791   47.646626  876.526428  -33256.730469  1238.182251
  933.000000  5427.832031  -51642.132812  -48543.570312  10154.581055  -38388.988281  306.553284  1860.043335   47.688782  875.751587  -33736.535156  198.248032
  934.000000  4988.300781  -51087.671875  -48360.976562  10225.631836  -38135.343750  308.698212  1618.324585   47.451244  880.135559  -33506.066406  -526.255493
  935.000000  4921.689453  -50800.156250  -48193.023438  10398.081055  -37794.941406  313.904205  1530.330078   47.774757  874.175598  -33134.101562  -1380.244263
  936.000000  4761.193359  -50812.148438  -48367.562500  10288.531250  -38079.031250  310.597046  1256.753784   47.581135  877.732910  -33437.082031  383.486481
  937.000000  5485.923828  -51498.625000  -48347.265625  10276.263672  -38071.000000  310.226715  2044.724976   47.657417  876.327942  -33421.609375  220.578064
  938.000000  5172.218750  -51603.847656  -48743.242188  10481.183594  -38262.058594  316.412964  1529.370972   47.615097  877.106812  -33616.796875  2460.165527
  939.000000  5191.656738  -51358.605469  -48486.578125  10469.076172  -38017.500000  316.047455  1437.617798   47.953266  870.921448  -33339.246094  116.457092
  940.000000  5026.573730  -51004.113281  -48282.937500  10093.801758  -38189.136719  304.718414  1696.072266   47.370487  881.635986  -33567.738281  155.607407
  941.000000  5093.420410  -51404.800781  -48630.726562  10496.544922  -38134.179688  316.876709  1484.777710   47.592209  877.528625  -33491.148438  1731.560547
  942.000000  5085.513672  -51463.945312  -48687.835938  10387.125000  -38300.710938  313.573456  1470.037476   47.583691  877.685730  -33658.511719  1366.547729
  943.000000  4876.511719  -50689.445312  -48078.984375  10156.516602  -37922.468750  306.611694  1514.367065   47.775135  874.168701  -33261.593750  -1802.606323
  944.000000  5004.856445  -50930.222656  -48239.265625  10332.841797  -37906.421875  311.934692  1541.913574   47.888248  872.103882  -33234.511719  -2300.241211
  945.000000  4800.661133  -50971.242188  -48491.773438  10264.721680  -38227.050781  309.878265  1302.223389   47.473099  879.730347  -33595.640625  -2744.349609
  946.000000  5285.548340  -51499.574219  -48520.328125  10258.317383  -38262.011719  309.684937  1705.551392   47.610126  877.198425  -33617.234375  -1518.599854
  947.000000  5002.615234  -51170.203125  -48462.593750  10408.052734  -38054.539062  314.205231  1456.898560   47.604244  877.306763  -33410.335938  441.462280
  948.000000  5236.902832  -51347.394531  -48398.289062  10241.103516  -38157.187500  309.165283  1781.913696   47.954559  870.897949  -33478.804688  2402.073975
  949.000000  5399.834473  -51700.906250  -48601.867188  10285.343750  -38316.523438  310.500824  1769.888794   47.928226  871.376404  -33640.710938  -950.175049
  950.000000  4784.091309  -51026.800781  -48576.609375  10342.779297  -38233.828125  312.234741  1197.083130   47.613003  877.145386  -33588.769531  3298.264404
  951.000000  4974.679199  -51270.035156  -48615.140625  10381.625000  -38233.515625  313.407440  1342.477417   47.887703  872.113770  -33561.656250  -1248.611084
  952.000000  5316.329590  -51585.207031  -48586.726562  10317.026367  -38269.699219  311.457275  1642.174316   48.180622  866.811707  -33569.265625  735.907898
  953.000000  5211.606445  -51370.199219  -48450.523438  10379.384766  -38071.140625  313.339783  1613.536011   47.838543  873.010010  -33404.078125  1632.975830
  954.000000  5204.244141  -51267.218750  -48393.117188  10246.710938  -38146.406250  309.334564  1729.952637   47.607197  877.252380  -33501.914062  -1291.872437
  955.000000  5009.778809  -51380.394531  -48690.742188  10453.026367  -38237.714844  315.562927  1474.536255   47.636757  876.708008  -33590.339844  348.164612
  956.000000  5000.714355  -50878.132812  -48201.273438  10246.067383  -37955.207031  309.315125  1571.719238   47.967308  870.666443  -33275.582031    9.065355
  957.000000  5501.298828  -51553.476562  -48357.515625  10358.817383  -37998.699219  312.718903  1846.363647   48.065964  868.879395  -33309.449219  1263.368774
  958.000000  4916.900391  -50995.578125  -48411.515625  10219.484375  -38192.031250  308.512604  1520.897827   47.414230  880.822632  -33566.363281  -1483.411621
  959.000000  5080.252441  -50986.300781  -48197.070312  10197.410156  -37999.660156  307.846222  1792.487183   47.507298  879.097107  -33364.914062  -823.912781
  960.000000  5177.541016  -51271.726562  -48385.640625  10224.457031  -38161.183594  308.662750  1721.950684   47.945415  871.064026  -33483.695312  439.283295
  961.000000  5066.537109  -51253.496094  -48476.875000  10263.005859  -38213.867188  309.826477  1399.349243   48.031387  869.504883  -33527.992188  166.715439
  962.000000  5564.816406  -51791.535156  -48551.335938  10351.647461  -38199.687500  312.502441  1998.014038   48.079430  868.636047  -33509.125000  3469.007812
  963.000000  5067.603027  -51178.746094  -48396.445312  10106.531250  -38289.914062  305.102722  1693.933716   47.632729  876.782166  -33642.929688  3592.582031
  964.000000  5401.351562  -51367.078125  -48274.414062  10175.130859  -38099.281250  307.173645  1941.356934   47.877235  872.304443  -33428.445312  -1630.316406
  965.000000  4965.434570  -51130.261719  -48468.078125  10377.042969  -38091.035156  313.269104  1581.014282   47.360462  881.822632  -33470.613281  1619.739014
  966.000000  5220.708496  -51170.949219  -48267.031250  10240.136719  -38026.894531  309.136078  1735.949219   47.902477  871.844788  -33353.593750  2075.751465
  967.000000  5159.646484  -51256.093750  -48401.578125  10257.453125  -38144.125000  309.658844  1491.069336   48.118416  867.932312  -33449.757812  1012.715637
  968.000000  5253.105469  -51495.882812  -48559.843750  10254.212891  -38305.632812  309.561035  1752.921509   47.390625  881.261353  -33682.269531  126.583214
  969.000000  5316.546387  -51455.554688  -48462.273438  10312.140625  -38150.132812  311.309784  1767.234253   47.955902  870.873535  -33471.621094  -674.398499
  970.000000  5127.771973  -50942.964844  -48124.218750  10183.083008  -37941.136719  307.413696  1669.617065   47.714523  875.279114  -33286.171875  1608.267212
  971.000000  4901.513184  -50964.230469  -48372.281250  10321.115234  -38051.164062  311.580719  1330.002319   47.836571  873.046021  -33384.292969  928.484009
  972.000000  4977.375000  -51028.023438  -48364.921875  10429.925781  -37934.996094  314.865570  1730.629761   47.459915  879.974731  -33304.871094  -225.576050
  973.000000  4891.690918  -50742.054688  -48146.929688  10118.554688  -38028.375000  305.465698  1568.330933   47.511520  879.018921  -33393.214844  445.305756
  974.000000  5293.279785  -51504.109375  -48484.859375  10382.119141  -38102.742188  313.422333  1728.008423   47.803070  873.657837  -33439.140625  723.562439
  975.000000  5009.576172  -51130.437500  -48429.992188  10258.953125  -38171.039062  309.704132  1533.688477   47.634323  876.752808  -33523.898438  -954.146423
  976.000000  5452.717773  -51734.285156  -48592.046875  10414.410156  -38177.636719  314.397156  1991.509277   47.472549  879.740540  -33546.281250  471.347382
  977.000000  5235.895508  -51144.609375  -48221.812500  10068.487305  -38153.324219  303.954224  2051.253418   47.296520  883.014771  -33539.140625  -2132.254639
  978.000000  5157.178711  -51034.843750  -48196.093750  10299.373047  -37896.718750  310.924347  1701.753540   47.751717  874.597412  -33238.125000  -1261.431885
  979.000000  5318.309082  -51274.226562  -48267.101562  10127.904297  -38139.195312  305.747925  1895.894653   47.619267  877.030029  -33493.523438  1187.040161
  980.000000  5227.855469  -51148.863281  -48227.851562  10188.275391  -38039.578125  307.570465  1809.635376   47.670380  876.089661  -33388.921875  2606.435303
  981.000000  5125.738281  -51448.585938  -48607.171875  10282.490234  -38324.679688  310.414673  1590.166016   47.635792  876.725769  -33677.398438  453.930969
  982.000000  5170.009766  -51134.128906  -48261.851562  10247.864258  -38013.988281  309.369354  1731.828735   47.847519  872.846252  -33346.050781  -75.284035
  983.000000  5241.604492  -51045.222656  -48081.937500  10045.556641  -38036.382812  303.261963  1913.570435   47.813107  873.474426  -33371.800781  151.189026
  984.000000  4665.161133  -50833.867188  -48465.117188  10389.699219  -38075.417969  313.651184  1131.282349   47.656940  876.336731  -33426.070312  1181.318115
  985.000000  4887.701172  -51135.039062  -48534.875000  10319.554688  -38215.320312  311.533600  1408.241699   47.391159  881.251404  -33591.902344  -262.165375
  986.000000  4950.802734  -50578.195312  -47928.875000  10143.505859  -37785.367188  306.218933  1706.121094   47.760349  874.439331  -33125.933594  787.055237
  987.000000  4767.665527  -50559.132812  -48098.367188  10023.822266  -38074.546875  302.605835  1386.992798   47.619671  877.022583  -33428.835938  -1238.160278
  988.000000  5093.559570  -50969.976562  -48168.726562  10104.416016  -38064.312500  305.038849  1693.911255   47.631836  876.798584  -33417.414062  -102.400169
  989.000000  5318.929688  -51148.300781  -48116.585938  10017.642578  -38098.945312  302.419281  1833.805664   47.800236  873.709656  -33435.621094  -228.942596
  990.000000  5105.099609  -51189.398438  -48395.917969  10390.955078  -38004.960938  313.689087  1571.651855   47.874283  872.358276  -33334.410156  364.550201
  991.000000  5149.464355  -51235.312500  -48410.312500  10306.675781  -38103.636719  311.144806  1530.819336   48.092587  868.398438  -33411.789062  544.197327
  992.000000  5023.610840  -51216.851562  -48498.187500  10379.810547  -38118.375000  313.352661  1292.229614   48.348804  863.796448  -33401.531250  680.759705
  993.000000  5437.336426  -51638.078125  -48506.148438  10165.168945  -38340.980469  306.872894  1901.580566   47.815086  873.438293  -33676.207031  -771.627991
  994.000000  5286.045898  -51359.914062  -48383.250000  10304.835938  -38078.414062  311.089264  1872.641602   47.654659  876.378662  -33429.289062  2867.335938
  995.000000  4950.209961  -51264.953125  -48614.031250  10409.840820  -38204.191406  314.259216  1410.540405   47.568420  877.967468  -33563.480469  1170.778320
  996.000000  5203.259277  -51332.671875  -48449.500000  10262.625000  -38186.875000  309.814972  1662.452759   47.581203  877.731628  -33544.917969  3228.788330
  997.000000  4774.189453  -50996.078125  -48536.085938  10498.242188  -38037.843750  316.927948  1177.491821   47.908890  871.728149  -33363.917969  -1985.354370
  998.000000  4780.088379  -50959.988281  -48470.992188  10399.455078  -38071.539062  313.945679  1231.996582   47.871170  872.414978  -33401.292969  256.434448
  999.000000  5154.729980  -51311.359375  -48474.125000  10243.722656  -38230.402344  309.244354  1802.449219   47.423912  880.642822  -33603.789062  2127.435303
 1000.000000  4678.051758  -50505.312500  -48145.242188  10220.483398  -37924.757812  308.542786  1218.099731   47.936832  871.219971  -33248.105469  390.094421
 1001.000000  5136.642578  -51350.480469  -48522.398438  10402.736328  -38119.664062  314.044739  1640.216187   47.612419  877.156128  -33474.664062  -547.402649
 1002.000000  4912.325195  -50838.671875  -48246.125000  10100.470703  -38145.656250  304.919739  1581.680786   47.328587  882.416504  -33528.343750  -1254.517944
 1003.000000  5318.244629  -51402.562500  -48396.210938  10303.527344  -38092.683594  311.049774  2091.650391   46.961544  889.313293  -33511.179688  754.869934
 1004.000000  4942.095703  -50793.097656  -48166.679688  10259.470703  -37907.210938  309.719757  1599.999023   47.425598  880.611511  -33280.433594  -926.853577
 1005.000000  4771.719238  -50723.417969  -48244.296875  10318.263672  -37926.031250  311.494629  1469.229980   47.512737  878.996460  -33290.753906   98.740601
 1006.000000  5191.668945  -50838.468750  -47946.851562  10016.138672  -37930.710938  302.373871  1774.691040   47.912712  871.658569  -33256.414062  -2738.480469
 1007.000000  4927.502930  -50835.804688  -48202.656250  10054.834961  -38147.820312  303.542084  1430.039917   47.755501  874.528076  -33488.859375  -590.833069
 1008.000000  5045.296875  -51491.140625  -48748.664062  10550.330078  -38198.335938  318.500397  1418.218872   47.568882  877.958984  -33557.582031  -482.735901
 1009.000000  4970.541016  -51292.570312  -48617.398438  10355.846680  -38261.550781  312.629211  1432.546265   47.382626  881.410156  -33638.968750  -481.798920
 1010.000000  4988.866211  -50560.847656  -47890.070312  10063.927734  -37826.140625  303.816559  1619.264526   47.718399  875.208069  -33170.800781  -1210.539429
 1011.000000  5023.512207  -51348.886719  -48637.277344  10424.638672  -38212.640625  314.705963  1356.599243   47.860508  872.609375  -33543.433594  -2109.638184
 1012.000000  4960.659180  -50916.828125  -48269.843750  10240.849609  -38028.992188  309.157593  1613.276489   47.796074  873.785706  -33366.074219  -133.401291
 1013.000000  4927.645996  -50850.371094  -48239.207031  10317.153320  -37922.054688  311.461121  1400.968750   47.958096  870.833740  -33243.328125  -589.283081
 1014.000000  5018.152832  -51055.761719  -48350.433594  10192.394531  -38158.039062  307.694824  1585.169922   47.525219  878.765564  -33521.542969  -2367.945312
 1015.000000  5092.240234  -51323.460938  -48512.679688  10450.077148  -38062.601562  315.473907  1568.514648   47.715134  875.267944  -33407.578125  1055.930542
 1016.000000  4900.176758  -50733.726562  -48128.187500  10243.937500  -37884.250000  309.250824  1506.552734   47.835320  873.068848  -33217.500000  -615.607910
 1017.000000  5178.369141  -50994.910156  -48108.574219  10157.490234  -37951.085938  306.641083  1719.261597   48.064228  868.910767  -33262.007812  1123.607178
 1018.000000  4915.633301  -50841.460938  -48231.265625  10219.591797  -38011.671875  308.515869  1518.138672   47.577446  877.800964  -33370.082031  -538.334900
 1019.000000  5350.176758  -51073.347656  -48019.402344  10078.687500  -37940.714844  304.262146  1959.023071   47.999203  870.087952  -33257.976562  2111.458496
 1020.000000  5049.329102  -51193.242188  -48432.199219  10394.558594  -38037.640625  313.797882  1531.297729   47.884800  872.166687  -33366.066406  -3061.527100
 1021.000000  5287.286133  -51376.820312  -48400.140625  10313.031250  -38087.109375  311.336670  1673.754028   47.956375  870.864929  -33408.550781  173.948105
 1022.000000  5226.310059  -51262.300781  -48331.347656  10260.980469  -38070.367188  309.765320  1821.793945   47.628487  876.860229  -33423.796875  -809.905457
 1023.000000  5080.282715  -50959.324219  -48186.058594  10196.083984  -37989.976562  307.806183  1620.474609   47.870003  872.436279  -33319.843750  -500.022980
 1024.000000  5158.513184  -51304.750000  -48455.433594  10383.958984  -38071.476562  313.477875  1693.452148   47.589619  877.576416  -33428.699219  332.742126
 1025.000000  4776.556641  -50745.054688  -48285.835938  10186.390625  -38099.445312  307.513550  1468.479004   47.130024  886.134216  -33501.503906  -2036.588135
 1026.000000  5120.100098  -51683.910156  -48872.886719  10412.806641  -38460.078125  314.348755  1524.382812   47.234444  884.175232  -33851.949219  2903.456787
 1027.000000  5048.743164  -51511.906250  -48798.878906  10373.438477  -38425.441406  313.160278  1515.012207   47.420963  880.697571  -33799.117188  -1661.658081
 1028.000000  5072.238770  -51235.062500  -48438.527344  10174.786133  -38263.742188  307.163239  1451.432251   47.840916  872.966736  -33596.449219  -732.977783
 1029.000000  5208.963379  -51504.203125  -48601.449219  10437.693359  -38163.757812  315.100067  1551.448120   48.038967  869.367676  -33477.140625  2207.687500
 1030.000000  5186.000977  -51341.285156  -48455.472656  10209.427734  -38246.046875  308.209015  1605.982300   47.879784  872.258057  -33574.960938  -1054.971802
 1031.000000  5074.530762  -51321.007812  -48559.906250  10288.081055  -38271.824219  310.583466  1520.101685   47.913486  871.644470  -33597.449219  -2828.801270
 1032.000000  4788.306152  -50635.078125  -48153.492188  10072.892578  -38080.601562  304.087219  1432.632324   47.859478  872.628113  -33411.496094  2180.594971
 1033.000000  4806.291992  -51019.289062  -48547.257812  10258.960938  -38288.296875  309.704376  1389.286621   47.397285  881.137512  -33664.281250   37.823761
 1034.000000  5530.562988  -51714.996094  -48501.039062  10329.754883  -38171.285156  311.841553  2000.714722   47.669815  876.100037  -33520.683594  -1212.792969
 1035.000000  5425.772461  -51526.531250  -48430.968750  10303.406250  -38127.562500  311.046112  1874.635376   48.031265  869.507080  -33441.699219  -2683.690430
 1036.000000  4785.178711  -50588.234375  -48116.398438  10087.156250  -38029.242188  304.517822  1274.162109   47.816124  873.419312  -33364.367188  766.619812
 1037.000000  4864.562500  -50678.546875  -48138.363281  10107.401367  -38030.960938  305.128967  1623.848022   47.398148  881.121521  -33406.863281   71.556740
 1038.000000  4816.370605  -50688.570312  -48197.417969  10323.063477  -37874.355469  311.639526  1395.890259   47.960934  870.782166  -33195.351562  1911.729004
 1039.000000  4943.992676  -51070.398438  -48427.925781  10234.040039  -38193.886719  308.952026  1420.830078   47.426292  880.598572  -33567.042969  920.263794
 1040.000000  5271.640137  -51319.597656  -48363.640625  10171.824219  -38191.816406  307.073822  1813.046509   47.290733  883.122864  -33578.199219  -874.483643
 1041.000000  5205.769531  -51506.054688  -48627.679688  10496.708984  -38130.968750  316.881653  1583.580933   47.800121  873.711731  -33467.656250  403.641022
 1042.000000  5128.484863  -51391.527344  -48570.328125  10228.244141  -38342.085938  308.777069  1601.272949   47.741760  874.779785  -33684.464844  -830.742493
 1043.000000  5074.179688  -51110.109375  -48329.585938  10328.836914  -38000.750000  311.813812  1547.402222   47.839054  873.000671  -33333.636719  -705.207947
 1044.000000  5101.524902  -51259.398438  -48442.867188  10291.939453  -38150.929688  310.699951  1544.598999   48.141594  867.514404  -33454.300781  -1166.687134
 1045.000000  5153.713867  -51340.117188  -48518.757812  10342.423828  -38176.335938  312.223999  1546.034180   47.737144  874.864380  -33519.164062  -598.849426
 1046.000000  5290.133301  -51119.250000  -48142.492188  10141.625000  -38000.867188  306.162140  1923.051147   47.488483  879.445374  -33367.957031  574.173096
 1047.000000  4705.383789  -50639.578125  -48195.054688  10245.714844  -37949.339844  309.304474  1310.037720   47.728065  875.030762  -33293.054688  1955.806519
 1048.000000  5143.179199  -51119.238281  -48285.125000  10240.772461  -38044.351562  309.155273  1517.804321   48.114716  867.999023  -33350.347656  -2451.649414
 1049.000000  5109.138184  -51380.351562  -48566.937500  10379.794922  -38187.140625  313.352173  1447.495605   47.908531  871.734619  -33513.250000  -80.651749
 1050.000000  5302.876953  -51584.488281  -48583.359375  10258.800781  -38324.558594  309.699524  1719.485718   47.927849  871.383301  -33648.781250  947.508972
 1051.000000  5245.615234  -51478.539062  -48553.054688  10362.442383  -38190.613281  312.828339  1701.817749   47.852852  872.748962  -33522.156250  -300.917755
 1052.000000  5156.078613  -51179.957031  -48353.460938  10270.640625  -38082.820312  310.056946  1706.051270   47.801781  873.681396  -33419.343750  372.820282
 1053.000000  5356.993164  -51655.214844  -48622.609375  10449.154297  -38173.453125  315.446045  1761.965698   47.610519  877.191162  -33528.636719  -2063.978760
 1054.000000  5369.453125  -51435.437500  -48360.187500  10339.841797  -38020.343750  312.146057  1862.583008   47.878357  872.284058  -33349.398438  -345.808960
 1055.000000  5386.512207  -51487.156250  -48410.257812  10368.276367  -38041.980469  313.004456  1866.947876   47.706875  875.419434  -33387.761719  -2367.338623
 1056.000000  5239.684570  -51423.601562  -48515.382812  10229.816406  -38285.566406  308.824524  1667.468262   47.803146  873.656433  -33621.957031  870.154236
 1057.000000  5186.488770  -51387.085938  -48529.875000  10346.994141  -38182.882812  312.361969  1746.031250   47.367653  881.688721  -33561.757812  -963.612061
 1058.000000  4977.030762  -51033.554688  -48362.562500  10371.241211  -37991.320312  313.093964  1412.209839   48.007988  869.928711  -33307.726562  2723.374756
 1059.000000  5066.641602  -51158.132812  -48405.117188  10200.852539  -38204.265625  307.950134  1571.405884   47.846779  872.859741  -33536.398438  214.032303
 1060.000000  4932.757812  -50731.820312  -48104.132812  10175.706055  -37928.425781  307.191010  1497.887329   47.851383  872.775757  -33260.109375  3120.318604
 1061.000000  4979.823242  -50972.242188  -48292.773438  10346.580078  -37946.195312  312.349457  1559.741211   47.449669  880.164734  -33317.070312  -2376.492676
 1062.000000  4994.038574  -51225.253906  -48545.710938  10362.281250  -38183.429688  312.823456  1393.738770   47.712330  875.319397  -33528.679688  -798.696350
 1063.000000  5082.224121  -51249.570312  -48461.734375  10243.218750  -38218.515625  309.229126  1565.723022   47.559483  878.132507  -33578.679688  514.106262
 1064.000000  5208.613770  -51368.773438  -48477.992188  10222.537109  -38255.453125  308.604767  1548.656128   47.941471  871.135681  -33578.347656  1078.990601
 1065.000000  5258.574219  -51334.945312  -48403.742188  10358.376953  -38045.367188  312.705597  1710.664429   47.685226  875.816895  -33393.261719  1117.349609
 1066.000000  5262.174805  -51593.546875  -48624.234375  10410.392578  -38213.843750  314.275879  1665.158569   47.801800  873.681030  -33550.367188  1754.777222
 1067.000000  5048.651367  -51259.250000  -48522.820312  10200.833008  -38321.988281  307.949554  1436.942383   47.795837  873.790039  -33659.093750  -1051.758423
 1068.000000  5388.334473  -51569.683594  -48494.265625  10365.584961  -38128.679688  312.923187  1743.559937   47.854446  872.719849  -33460.066406  1635.096680
 1069.000000  5251.261230  -51195.304688  -48255.171875  10270.683594  -37984.488281  310.058258  1679.212891   48.306850  864.546692  -33271.738281  -1487.145020
 1070.000000  5009.880371  -51246.132812  -48569.179688  10360.669922  -38208.507812  312.774811  1394.660767   47.823616  873.282471  -33542.902344  1833.367065
 1071.000000  4944.992676  -51104.890625  -48470.531250  10183.009766  -38287.523438  307.411499  1299.846680   47.884884  872.165161  -33615.941406  -797.379150
 1072.000000  5151.496094  -51416.679688  -48549.382812  10323.041016  -38226.343750  311.638855  1727.536011   47.336956  882.260498  -33608.214844  -3472.808594
 1073.000000  5401.557129  -51399.753906  -48298.882812  10379.587891  -37919.296875  313.345917  1909.107910   47.917065  871.579407  -33244.574219  -713.557251
 1074.000000  5234.097168  -51114.363281  -48183.273438  10167.425781  -38015.847656  306.941040  1939.629028   47.342731  882.152893  -33397.156250  -708.591553
 1075.000000  4832.691406  -50943.722656  -48437.289062  10338.443359  -38098.843750  312.103821  1269.208130   47.523212  878.802673  -33462.542969  -1018.369995
 1076.000000  5285.346680  -51212.203125  -48231.851562  10147.879883  -38083.972656  306.350983  1773.793579   47.867664  872.478882  -33414.070312  -2258.268799
 1077.000000  5407.268066  -51327.492188  -48228.960938  10217.519531  -38011.441406  308.453308  1986.398560   47.732121  874.956421  -33354.761719  -854.320496
 1078.000000  4998.396973  -51142.132812  -48413.046875  10296.336914  -38116.710938  310.832703  1369.192505   47.976837  870.493530  -33436.156250  -635.794495
 1079.000000  5137.693848  -50951.394531  -48109.531250  10130.675781  -37978.855469  305.831604  1684.122437   47.883797  872.184937  -33307.378906   67.528023
 1080.000000  5004.193848  -51124.351562  -48407.312500  10250.484375  -38156.828125  309.448456  1592.091797   47.613121  877.143250  -33511.757812  836.169495
 1081.000000  4821.860840  -50691.589844  -48179.039062  10101.475586  -38077.562500  304.950104  1352.161865   47.969799  870.621277  -33397.695312  -37.044453
 1082.000000  5244.831543  -51766.968750  -48830.789062  10466.796875  -38363.992188  315.978638  1503.493164   47.687595  875.773376  -33711.656250  -3344.865967
 1083.000000  4974.045410  -51149.210938  -48505.976562  10245.866211  -38260.109375  309.309052  1354.751831   47.681530  875.884766  -33608.363281  1291.054077
 1084.000000  4828.500977  -50734.808594  -48214.164062  10131.148438  -38083.015625  305.845886  1402.049805   47.519459  878.872131  -33447.082031  1216.843506
 1085.000000  5289.569336  -51336.792969  -48359.000000  10051.710938  -38307.289062  303.447754  1742.849609   47.770699  874.249878  -33646.843750  2717.470459
 1086.000000  4683.133301  -50515.933594  -48114.640625  10220.517578  -37894.125000  308.543823  1408.012085   47.258900  883.717712  -33283.613281  -696.472290
 1087.000000  5050.653320  -51186.738281  -48425.734375  10366.736328  -38059.000000  312.957947  1786.830444   47.138218  885.980164  -33460.261719  -1070.104858
 1088.000000  5021.143555  -50932.800781  -48222.867188  10086.349609  -38136.515625  304.493469  1679.748047   47.175339  885.283020  -33534.156250  -2674.838623
 1089.000000  4947.776367  -50876.855469  -48267.085938  10214.662109  -38052.421875  308.367035  1461.401489   47.732658  874.946594  -33395.687500  475.696899
 1090.000000  5237.063477  -51438.148438  -48510.156250  10259.671875  -38250.484375  309.725830  1689.358276   47.777077  874.133179  -33589.417969  -1366.814819
 1091.000000  5269.503906  -51227.539062  -48252.105469  10339.366211  -37912.738281  312.131683  1823.655884   47.728958  875.014404  -33256.367188  298.886200
 1092.000000  4981.765625  -51073.933594  -48400.429688  10410.916016  -37989.515625  314.291687  1432.722656   47.646553  876.527771  -33341.183594  -3586.005615
 1093.000000  5138.943848  -51182.367188  -48365.000000  10358.927734  -38006.070312  312.722229  1726.298462   47.543579  878.426208  -33367.785156  1101.145142
 1094.000000  5026.347656  -51023.906250  -48334.242188  10261.132812  -38073.109375  309.769928  1634.570679   47.490704  879.404236  -33439.980469  -137.756424
 1095.000000  5157.645508  -50994.421875  -48171.218750  10126.984375  -38044.234375  305.720154  1636.145874   47.921913  871.491211  -33369.039062  3156.167969
 1096.000000  5167.488770  -50887.621094  -48023.128906  10077.632812  -37945.496094  304.230316  1908.034790   47.727177  875.047058  -33289.296875   56.076805
 1097.000000  5183.230469  -51370.984375  -48491.968750  10305.875977  -38186.093750  311.120667  1697.236694   47.676914  875.969604  -33534.800781  -2658.287354
 1098.000000  4791.911133  -50884.996094  -48430.140625  10373.804688  -38056.335938  313.171356  1234.048462   47.822170  873.308899  -33390.871094  2203.937744
 1099.000000  4912.699707  -51061.664062  -48477.835938  10413.222656  -38064.613281  314.361328  1480.832153   47.392139  881.233215  -33441.101562  -1552.245239
 1100.000000  5087.818359  -51013.125000  -48235.460938  10166.167969  -38069.292969  306.903076  1667.465698   47.568466  877.966614  -33428.578125  -1084.242798
 1101.000000  4941.714355  -50910.312500  -48253.828125  10313.169922  -37940.656250  311.340851  1597.562500   47.451771  880.125793  -33311.328125  -435.345123
 1102.000000  5217.655762  -51178.714844  -48291.820312  10147.162109  -38144.656250  306.329315  1861.665039   47.653934  876.391968  -33495.605469  823.870911
 1103.000000  5011.876953  -50916.691406  -48222.882812  10290.087891  -37932.796875  310.644043  1596.971680   47.809715  873.536377  -33268.546875  1213.393433
 1104.000000  5150.919922  -51288.281250  -48431.132812  10181.130859  -38250.000000  307.354767  1819.793335   47.336666  882.265930  -33631.898438  -1524.288696
 1105.000000  5219.371582  -51189.546875  -48298.972656  10266.795898  -38032.175781  309.940887  1881.947632   47.501419  879.205872  -33398.003906  1388.082642
 1106.000000  5169.180664  -51168.957031  -48298.082031  10359.373047  -37938.710938  312.735657  1805.245728   47.331459  882.362976  -33321.117188  973.004150
 1107.000000  4810.843750  -50913.585938  -48393.906250  10202.632812  -38191.273438  308.003876  1321.230713   47.549702  878.313110  -33552.390625  -796.923279
 1108.000000  5188.344238  -51350.730469  -48468.953125  10355.390625  -38113.562500  312.615448  1568.462402   47.792843  873.844788  -33450.957031  644.190125
 1109.000000  5162.798340  -51233.687500  -48355.320312  10449.753906  -37905.566406  315.464142  1439.728149   48.155766  867.259094  -33207.554688  1311.561768
 1110.000000  5235.092285  -51234.929688  -48322.390625  10180.368164  -38142.023438  307.331757  1750.262573   47.924648  871.441467  -33466.562500  200.465897
 1111.000000  5207.570312  -51300.492188  -48398.296875  10081.685547  -38316.609375  304.352661  1639.859009   47.778496  874.107178  -33655.406250  -2137.676025
 1112.000000  5096.533691  -51387.203125  -48627.390625  10379.371094  -38248.019531  313.339386  1455.764282   47.638554  876.674927  -33600.468750  -539.774231
 1113.000000  5078.699219  -51110.753906  -48325.492188  10226.138672  -38099.351562  308.713501  1619.710938   47.556271  878.191772  -33459.828125  -767.591187
 1114.000000  5163.353516  -51144.085938  -48302.359375  10117.408203  -38184.953125  305.431061  1626.475708   47.746483  874.693237  -33526.871094  -2472.536865
 1115.000000  5242.511719  -51489.554688  -48555.898438  10251.829102  -38304.070312  309.489075  1709.564453   47.681870  875.878540  -33652.292969  -3143.473633
 1116.000000  5479.804688  -51519.148438  -48346.296875  10226.423828  -38119.875000  308.722107  1758.412109   48.249306  865.577759  -33412.738281  1261.265381
 1117.000000  5263.235352  -51320.132812  -48355.906250  10341.294922  -38014.609375  312.189911  1775.947876   47.669250  876.110413  -33364.062500  -3125.997803
 1118.000000  4992.802246  -50919.664062  -48229.621094  10247.518555  -37982.101562  309.358917  1601.728882   47.670197  876.093018  -33331.460938  -1955.233032
 1119.000000  5431.396973  -51422.648438  -48308.316406  10187.333984  -38120.984375  307.542053  2147.273193   47.574806  877.849670  -33479.652344  520.272583
 1120.000000  5413.201660  -51733.570312  -48621.339844  10402.123047  -38219.218750  314.026245  1686.787231   48.124474  867.823059  -33524.261719  432.750092
 1121.000000  5192.919922  -51350.632812  -48460.031250  10286.050781  -38173.980469  310.522156  1521.547363   47.948132  871.014709  -33496.226562  1030.981445
 1122.000000  5164.773926  -51349.429688  -48495.621094  10152.976562  -38342.644531  306.504822  1649.639648   47.668983  876.115295  -33692.125000  -1027.252808
 1123.000000  5008.546875  -51181.464844  -48483.304688  10391.371094  -38091.933594  313.701660  1601.602539   47.507290  879.097229  -33457.187500  169.057480
 1124.000000  5050.856445  -51045.437500  -48301.132812  10318.881836  -37982.250000  311.513306  1327.063354   48.356956  863.650879  -33264.613281  -416.757324
 1125.000000  5236.285645  -51477.882812  -48537.281250  10399.698242  -38137.582031  313.953033  1726.505859   47.840370  872.976685  -33470.339844  2066.706055
 1126.000000  5219.836914  -51615.093750  -48692.664062  10334.644531  -38358.019531  311.989136  1688.230591   47.432198  880.488953  -33730.601562  -618.849670
 1127.000000  4863.614258  -51081.257812  -48518.125000  10426.603516  -38091.523438  314.765259  1295.454834   47.522282  878.819885  -33455.316406  -1304.478760
 1128.000000  5310.376465  -51295.781250  -48305.156250  10226.501953  -38078.656250  308.724457  1923.447266   47.659309  876.293152  -33429.078125  1771.344116
 1129.000000  5124.826172  -51084.425781  -48271.164062  10176.913086  -38094.250000  307.227448  1598.212769   47.821098  873.328491  -33428.890625  -509.526886
 1130.000000  5265.634277  -51371.839844  -48411.820312  10219.343750  -38192.476562  308.508392  1642.511597   47.737411  874.859497  -33535.281250  401.062561
 1131.000000  5046.348633  -51073.875000  -48334.410156  10326.751953  -38007.656250  311.750885  1726.653320   47.324142  882.499390  -33390.777344  -1681.948242
 1132.000000  5224.400879  -51305.859375  -48374.976562  10370.778320  -38004.199219  313.079987  1757.682495   47.510761  879.033020  -33369.113281  971.361450
 1133.000000  4853.683594  -51016.484375  -48489.234375  10348.698242  -38140.535156  312.413422  1254.715820   47.944782  871.075500  -33463.109375  -1299.072754
 1134.000000  5149.121094  -51395.082031  -48561.289062  10171.254883  -38390.035156  307.056641  1497.539185   47.601700  877.353699  -33746.078125  -232.015320
 1135.000000  5500.123535  -51749.339844  -48564.250000  10244.130859  -38320.117188  309.256653  1987.464844   47.584064  877.678833  -33677.882812  -3372.475830
 1136.000000  5247.519043  -51457.554688  -48542.351562  10316.425781  -38225.925781  311.439148  1709.887207   47.587242  877.620239  -33583.378906  -2893.908691
 1137.000000  5266.377930  -51511.308594  -48569.988281  10140.444336  -38429.542969  306.126495  1637.875977   47.519112  878.878540  -33793.644531   49.405888
 1138.000000  5042.658691  -51409.695312  -48668.796875  10429.954102  -38238.843750  314.866425  1542.953613   47.398296  881.118713  -33614.730469  864.494141
 1139.000000  4869.101562  -51083.777344  -48547.375000  10429.486328  -38117.890625  314.852295  1457.078247   47.358570  881.857849  -33497.652344  -1946.611572
 1140.000000  5011.761719  -50934.464844  -48236.972656  10335.037109  -37901.937500  312.001007  1474.722778   47.854237  872.723694  -33233.343750  -1108.610107
 1141.000000  5119.762695  -51272.726562  -48464.707031  10195.707031  -38269.000000  307.794800  1600.972778   47.738880  874.832581  -33611.660156  646.170105
 1142.000000  5067.958008  -51190.195312  -48434.140625  10449.831055  -37984.308594  315.466492  1498.039429   47.777527  874.124939  -33323.199219  -3252.787354
 1143.000000  5211.167969  -51541.019531  -48632.750000  10346.575195  -38286.175781  312.349335  1552.367188   47.507740  879.088867  -33651.386719  1269.934326
 1144.000000  5391.970703  -51462.199219  -48373.718750  10130.667969  -38243.050781  305.831360  1890.339722   47.894741  871.985657  -33570.503906  701.831726
 1145.000000  4952.978516  -50906.390625  -48249.421875  10130.029297  -38119.390625  305.812103  1641.615723   47.276348  883.391541  -33507.175781  -2872.467773
 1146.000000  4936.166992  -50869.343750  -48254.078125  10230.225586  -38023.851562  308.836884  1473.020874   47.667931  876.134644  -33373.433594  764.284119
 1147.000000  4869.459961  -51051.679688  -48491.601562  10272.367188  -38219.234375  310.109070  1371.117676   47.594841  877.480103  -33575.945312  -3660.395508
 1148.000000  5106.832520  -51188.101562  -48387.507812  10228.984375  -38158.523438  308.799408  1750.516479   47.670086  876.095032  -33507.894531  -697.000549
 1149.000000  5253.173828  -51395.718750  -48446.234375  10351.000977  -38095.234375  312.482941  1754.407104   47.422630  880.666626  -33468.746094  -1962.348633
 1150.000000  4983.185059  -51058.210938  -48383.710938  10218.942383  -38164.769531  308.496246  1542.613647   47.677280  875.962830  -33513.437500  -375.997131
 1151.000000  5030.239258  -51439.761719  -48710.578125  10522.098633  -38188.480469  317.648132  1164.593872   48.022671  869.662720  -33503.453125  335.979309
 1152.000000  5049.186035  -51450.765625  -48678.812500  10370.972656  -38307.839844  313.085846  1434.860718   47.745853  874.704773  -33649.820312  375.242432
 1153.000000  4965.670410  -50899.117188  -48214.718750  10235.149414  -37979.570312  308.985535  1724.628906   47.340870  882.187561  -33361.058594  -2998.002686
 1154.000000  5378.207520  -51652.382812  -48599.882812  10459.722656  -38140.160156  315.765106  1765.000000   48.037189  869.399902  -33453.718750  532.163757
 1155.000000  5323.754395  -51664.421875  -48662.539062  10481.269531  -38181.269531  316.415558  1512.050903   48.223068  866.048706  -33476.695312  -3842.874756
 1156.000000  5104.063965  -51117.449219  -48317.726562  10217.712891  -38100.015625  308.459137  1485.013062   48.024242  869.634277  -33414.835938  -56.008327
 1157.000000  4887.668945  -50665.867188  -48072.718750  10237.606445  -37835.113281  309.059692  1507.028320   47.713177  875.303833  -33180.281250  1736.338623
 1158.000000  4757.283203  -50550.914062  -48094.453125  10309.697266  -37784.757812  311.236023  1215.754272   48.317238  864.360779  -33070.996094  -2796.533691
 1159.000000  5217.699219  -51246.527344  -48324.046875  10401.202148  -37922.843750  313.998444  1761.609985   48.001545  870.045471  -33239.878906  1036.501465
 1160.000000  4987.125000  -51023.292969  -48369.914062  10202.731445  -38167.183594  308.006866  1474.555786   47.658661  876.305054  -33517.671875  -203.078644
 1161.000000  5309.437988  -51140.578125  -48148.226562  10113.900391  -38034.328125  305.325165  1810.922852   47.975513  870.517578  -33353.902344  612.033081
 1162.000000  5175.564453  -51385.640625  -48524.757812  10378.762695  -38145.996094  313.321014  1532.173462   47.849003  872.819153  -33477.914062  -62.749828
 1163.000000  4985.288574  -51172.527344  -48511.312500  10439.857422  -38071.453125  315.165375  1414.607422   47.904533  871.807373  -33397.953125  2334.431641
 1164.000000  5107.337891  -50960.078125  -48173.007812  10123.245117  -38049.761719  305.607269  1617.416382   47.866817  872.494324  -33379.941406  1553.660645
 1165.000000  4861.364258  -50686.273438  -48126.226562  10212.454102  -37913.773438  308.300385  1613.775391   47.334316  882.309692  -33295.902344  -395.156219
 1166.000000  4712.329102  -50759.597656  -48335.937500  10239.731445  -38096.207031  309.123840  1316.859131   47.684166  875.836365  -33444.203125  -1831.570068
 1167.000000  4964.611328  -51163.476562  -48489.640625  10251.451172  -38238.187500  309.477661  1459.883423   47.553989  878.233948  -33598.886719  1755.240479
 1168.000000  5465.424805  -51649.988281  -48489.421875  10151.596680  -38337.824219  306.463165  1894.435181   47.791710  873.865479  -33675.332031  279.361237
 1169.000000  5305.577148  -51499.546875  -48507.898438  10389.443359  -38118.453125  313.643463  1721.621704   47.964100  870.724731  -33439.140625  -1829.219971
 1170.000000  4928.760742  -51001.031250  -48382.085938  10159.429688  -38222.656250  306.699646  1382.384888   47.769516  874.271484  -33562.328125  879.883057
 1171.000000  5235.443359  -51427.042969  -48479.234375  10369.380859  -38109.851562  313.037781  1641.678101   47.806992  873.586182  -33445.867188  1267.488770
 1172.000000  5144.284180  -51082.886719  -48239.117188  10191.183594  -38047.933594  307.658264  1710.515015   47.781822  874.046326  -33386.406250  890.823120
 1173.000000  5070.346191  -51289.394531  -48515.218750  10278.164062  -38237.054688  310.284088  1544.544556   47.658089  876.315613  -33587.597656  723.035950
 1174.000000  5215.152344  -51055.453125  -48144.875000  10075.812500  -38069.062500  304.175354  1868.132935   47.768044  874.298462  -33408.878906  -1451.922852
 1175.000000  5023.567383  -50852.632812  -48121.757812  10147.668945  -37974.089844  306.344604  1530.850220   47.994019  870.181885  -33291.859375  1395.788696
 1176.000000  4950.471680  -51169.027344  -48519.109375  10327.660156  -38191.449219  311.778290  1318.421631   48.012203  869.852295  -33507.445312  -1786.861816
 1177.000000  5345.196777  -51501.953125  -48446.601562  10291.148438  -38155.453125  310.676056  1694.131348   48.118641  867.928223  -33461.066406  932.337524
 1178.000000  5081.621582  -50874.570312  -48126.960938  10241.647461  -37885.312500  309.181702  1674.519165   47.753864  874.558044  -33226.511719  3836.305420
 1179.000000  5143.980469  -51197.347656  -48376.785156  10214.942383  -38161.843750  308.375488  1736.517944   47.413223  880.841309  -33536.273438  -1791.199219
 1180.000000  4869.310059  -51207.218750  -48636.570312  10421.135742  -38215.433594  314.600189  1213.301880   47.804390  873.633728  -33551.703125  734.186279
 1181.000000  4949.237305  -51033.460938  -48412.820312  10276.676758  -38136.144531  310.239166  1382.654785   47.861931  872.583435  -33466.800781  517.363708
 1182.000000  5056.321289  -51392.031250  -48640.476562  10361.392578  -38279.085938  312.796631  1495.931152   47.529987  878.677429  -33642.125000  -1141.091064
 1183.000000  4859.807129  -50982.757812  -48403.234375  10278.431641  -38124.804688  310.292145  1523.526855   47.264828  883.606873  -33513.710938  1337.027344
 1184.000000  5262.170410  -51444.894531  -48475.609375  10181.117188  -38294.492188  307.354370  1840.235718   47.614487  877.118042  -33649.289062  1726.627563
 1185.000000  5049.645508  -51038.640625  -48308.921875  10222.085938  -38086.835938  308.591156  1472.765503   47.987370  870.302490  -33405.253906  1366.963867
 1186.000000  5139.288086  -51242.105469  -48408.695312  10296.845703  -38111.851562  310.848053  1596.731445   47.635761  876.726318  -33464.570312  346.444794
 1187.000000  5241.527832  -51197.972656  -48259.710938  10205.930664  -38053.781250  308.103455  1751.444336   47.823677  873.281372  -33388.167969  627.027771
 1188.000000  5228.075195  -51462.683594  -48531.328125  10436.864258  -38094.464844  315.075012  1586.475220   48.021729  869.679810  -33409.531250  -821.357727
 1189.000000  5034.897461  -51266.910156  -48551.671875  10470.177734  -38081.492188  316.080719  1355.723267   48.146126  867.432739  -33384.421875  604.380127
 1190.000000  4901.847168  -51208.277344  -48628.367188  10571.206055  -38057.160156  319.130615  1165.897827   47.722370  875.135193  -33401.429688  114.357521
 1191.000000  5601.867188  -51713.253906  -48433.039062  10286.022461  -38147.015625  310.521301  2049.029297   48.014111  869.817749  -33462.824219  617.180542
 1192.000000  5447.724121  -51484.488281  -48317.257812  10242.650391  -38074.609375  309.211975  1981.763550   47.709911  875.363770  -33420.097656  -1751.971924
 1193.000000  5217.499023  -51416.460938  -48506.187500  10360.086914  -38146.101562  312.757233  1733.334595   47.778919  874.099426  -33484.855469  -998.384583
 1194.000000  5264.078613  -51440.917969  -48466.480469  10294.083984  -38172.398438  310.764679  1461.552734   48.357441  863.642212  -33454.710938  128.849365
 1195.000000  5347.840820  -51226.359375  -48194.523438  10225.896484  -37968.625000  308.706177  1944.215942   47.553577  878.241516  -33329.363281  -386.486084
 1196.000000  4806.848633  -50863.648438  -48360.367188  10194.005859  -38166.359375  307.743469  1353.901489   47.497749  879.273804  -33532.542969  -63.056553
 1197.000000  5393.378906  -51496.156250  -48395.117188  10226.574219  -38168.542969  308.726654  1950.235962   47.479092  879.619324  -33536.546875  -105.227386
 1198.000000  5380.540527  -51588.382812  -48503.007812  10263.558594  -38239.449219  309.843170  1854.334473   47.609894  877.202698  -33594.695312  2079.105957
 1199.000000  4905.725586  -50978.980469  -48381.679688  10207.425781  -38174.253906  308.148590  1336.916870   47.902081  871.852051  -33500.992188  2037.465820
 1200.000000  4946.886719  -50838.121094  -48207.187500  10311.294922  -37895.890625  311.284241  1334.786255   48.247581  865.608704  -33188.921875  152.005997
 1201.000000  5096.764160  -50872.980469  -48089.882812  9976.255859  -38113.625000  301.169861  1626.260864   47.665176  876.185303  -33463.476562  -1634.145996
 1202.000000  5109.525879  -51071.796875  -48291.210938  10203.166992  -38088.042969  308.020020  1662.932983   47.828568  873.192078  -33421.953125  -953.176514
 1203.000000  5148.113770  -51352.468750  -48509.023438  10413.985352  -38095.039062  314.384338  1566.747192   47.562843  878.070435  -33454.875000  -1322.940430
 1204.000000  5325.212891  -51415.949219  -48421.148438  10281.424805  -38139.722656  310.382507  1795.857300   47.845169  872.889099  -33472.015625  1270.895752
 1205.000000  4960.393555  -50891.781250  -48227.789062  10191.825195  -38035.964844  307.677612  1543.897461   47.825459  873.248840  -33370.179688  794.895264
 1206.000000  5158.486816  -51425.726562  -48570.546875  10354.777344  -38215.769531  312.596924  1608.115356   47.440895  880.327515  -33587.500000  696.872925
 1207.000000  5283.713867  -51177.050781  -48162.359375  10140.791992  -38021.566406  306.136993  1911.077515   47.610054  877.199707  -33376.796875  198.244171
 1208.000000  5210.891113  -51442.500000  -48540.328125  10367.725586  -38172.601562  312.987823  1906.752563   47.351818  881.983582  -33553.023438  -726.426941
 1209.000000  5242.240234  -51054.132812  -48088.804688  10189.857422  -37898.945312  307.618225  1896.818359   47.809864  873.533691  -33234.679688  -865.240417
 1210.000000  5039.979492  -51138.546875  -48416.585938  10348.325195  -38068.261719  312.402161  1387.227051   47.920887  871.509888  -33393.164062  -2706.031006
 1211.000000  5174.535645  -51282.656250  -48417.546875  10246.583008  -38170.964844  309.330688  1714.987671   47.670425  876.088806  -33520.304688  472.906982
 1212.000000  5055.772461  -51155.273438  -48421.656250  10387.549805  -38034.105469  313.586304  1609.608887   47.356960  881.887817  -33414.027344  1100.854736
 1213.000000  5186.732910  -51398.800781  -48505.078125  10378.451172  -38126.625000  313.311615  1655.529297   47.598419  877.414124  -33482.988281  -105.566307
 1214.000000  5062.030762  -51136.593750  -48370.218750  10187.734375  -38182.484375  307.554108  1605.509766   47.394814  881.183472  -33558.710938  1671.695435
 1215.000000  5166.907715  -51512.707031  -48674.882812  10488.531250  -38186.351562  316.634796  1501.215820   47.905647  871.787109  -33512.742188  1032.353516
 1216.000000  5011.333984  -51161.777344  -48436.171875  10139.601562  -38296.570312  306.101074  1544.194702   47.772827  874.210938  -33635.917969  379.240143
 1217.000000  5052.457520  -51280.597656  -48531.429688  10405.977539  -38125.453125  314.142609  1539.441040   47.728676  875.019592  -33469.109375  -21.000019
 1218.000000  4763.324219  -50667.941406  -48220.492188  10162.236328  -38058.257812  306.784363  1345.156372   47.581841  877.719849  -33416.238281  1179.915649
 1219.000000  5090.149902  -51286.496094  -48507.273438  10236.155273  -38271.117188  309.015900  1397.542969   48.005524  869.973328  -33587.765625  -331.680267
 1220.000000  5018.988770  -50987.125000  -48290.062500  10203.349609  -38086.710938  308.025543  1424.609375   47.983505  870.372559  -33405.507812  1040.070190
 1221.000000  4895.235352  -50820.601562  -48248.585938  10081.636719  -38166.949219  304.351166  1343.179199   47.933964  871.272156  -33490.578125  -685.536560
 1222.000000  5169.320312  -51245.914062  -48385.750000  10154.093750  -38231.656250  306.538574  1678.271362   47.797298  873.763306  -33568.617188  -1371.064209
 1223.000000  4921.396973  -50973.496094  -48348.710938  10233.364258  -38115.347656  308.931641  1437.710815   47.970200  870.614014  -33435.441406  3217.493408
 1224.000000  5008.832520  -50795.277344  -48093.914062  10213.837891  -37880.078125  308.342163  1540.499512   48.041527  869.321411  -33193.210938  1726.521729
 1225.000000  5212.831543  -51373.902344  -48477.117188  10364.330078  -38112.789062  312.885315  1592.422852   48.021549  869.683044  -33427.875000  641.399780
 1226.000000  5237.619141  -51622.625000  -48696.554688  10457.155273  -38239.398438  315.687592  1506.407104   47.879074  872.270996  -33568.382812   72.656982
 1227.000000  5149.484375  -51303.750000  -48445.773438  10226.121094  -38219.652344  308.712982  1685.739258   47.466930  879.844666  -33588.843750  2926.078369
 1228.000000  5266.643555  -51144.218750  -48181.750000  10059.330078  -38122.421875  303.677765  1893.320679   47.722824  875.126892  -33466.648438  -4093.975098
 1229.000000  5378.757812  -51785.835938  -48718.210938  10399.398438  -38318.812500  313.943970  1729.898315   47.795689  873.792786  -33655.929688  -2101.590576
 1230.000000  5458.968750  -51445.171875  -48308.539062  10176.246094  -38132.292969  307.207306  1927.608521   47.781914  874.044678  -33470.753906  126.882370
 1231.000000  5039.141602  -51038.601562  -48328.492188  10297.400391  -38031.093750  310.864807  1554.550171   47.661839  876.246643  -33381.269531  793.515930
 1232.000000  5341.003906  -51308.187500  -48266.960938  10281.486328  -37985.476562  310.384369  1817.252075   47.940525  871.152893  -33308.464844  4054.852051
 1233.000000  4866.351562  -50785.402344  -48212.625000  10223.207031  -37989.417969  308.625000  1388.402710   47.812378  873.487732  -33324.906250  -225.703323
 1234.000000  5148.114258  -51676.996094  -48839.210938  10528.583008  -38310.628906  317.843903  1445.740234   47.648384  876.494080  -33662.117188  171.934845
 1235.000000  5160.474609  -51193.007812  -48304.671875  10232.664062  -38072.007812  308.910492  1546.640991   47.944622  871.078430  -33394.597656  -2087.077637
 1236.000000  5400.094727  -51676.000000  -48601.796875  10330.936523  -38270.859375  311.877197  1788.080688   47.891327  872.047791  -33598.648438  232.984970
 1237.000000  5096.284180  -51259.000000  -48491.539062  10376.542969  -38114.996094  313.253998  1483.274414   47.707787  875.402710  -33460.691406  -1307.677856
 1238.000000  5124.148438  -51190.179688  -48372.367188  10160.972656  -38211.394531  306.746216  1670.628052   47.902779  871.839355  -33538.066406  592.892151
 1239.000000  5298.791504  -51626.960938  -48639.734375  10392.615234  -38247.117188  313.739197  1808.638062   47.629257  876.846069  -33600.472656  -802.121582
 1240.000000  4912.781250  -51277.578125  -48668.765625  10429.875000  -38238.890625  314.864044  1231.047974   47.907787  871.748169  -33565.074219  -619.784607
 1241.000000  5281.886230  -51568.203125  -48588.648438  10344.245117  -38244.402344  312.278992  1642.862915   47.777309  874.128906  -33583.312500  -990.270996
 1242.000000  5203.391602  -51279.484375  -48399.890625  10299.817383  -38100.074219  310.937775  1769.320679   47.600880  877.368774  -33456.199219  -3089.196777
 1243.000000  5070.652832  -50820.617188  -48066.609375  10016.964844  -38049.644531  302.398834  1610.671875   47.992805  870.203918  -33367.531250  242.488754
 1244.000000  5546.384766  -51572.863281  -48319.945312  10310.952148  -38008.992188  311.273895  1972.339233   47.865891  872.511230  -33339.261719  -1300.875610
 1245.000000  5122.550293  -51249.710938  -48435.007812  10285.183594  -38149.824219  310.496002  1564.699585   47.803833  873.643860  -33486.148438  -561.005188
 1246.000000  5113.483887  -51337.195312  -48536.820312  10359.697266  -38177.125000  312.745453  1525.368164   47.846584  872.863281  -33509.277344  347.782501
 1247.000000  5118.344727  -51405.476562  -48598.078125  10264.242188  -38333.835938  309.863800  1479.676392   47.892628  872.024109  -33661.496094  1186.685547
 1248.000000  5103.681641  -51324.562500  -48530.500000  10090.271484  -38440.226562  304.611847  1630.968750   47.484814  879.513306  -33807.671875  1182.505859
 1249.000000  5129.501465  -51424.132812  -48579.093750  10373.515625  -38205.578125  313.162628  1486.586792   47.870125  872.434021  -33535.433594  -2567.397217
 1250.000000  4875.993164  -51034.523438  -48458.210938  10288.325195  -38169.886719  310.590820  1418.004028   47.369976  881.645508  -33548.539062  152.063660
 1251.000000  4846.125488  -51090.804688  -48546.390625  10172.385742  -38374.003906  307.090759  1359.590210   47.363579  881.764587  -33753.277344  -2971.195801
 1252.000000  4861.351074  -50806.636719  -48255.492188  10139.790039  -38115.703125  306.106750  1516.762695   47.435402  880.429504  -33487.968750  2097.402344
 1253.000000  5204.304199  -51198.554688  -48328.382812  10243.864258  -38084.519531  309.248627  1908.152344   47.447937  880.196899  -33455.562500  1587.342407
 1254.000000  5154.378906  -51275.718750  -48422.507812  10354.328125  -38068.179688  312.583374  1633.727905   47.792313  873.854492  -33405.628906  -232.270554
 1255.000000  5091.806152  -51253.515625  -48467.726562  10347.656250  -38120.070312  312.381958  1535.337524   47.605438  877.284790  -33475.750000  -659.651733
 1256.000000  5026.575195  -51270.273438  -48562.859375  10272.994141  -38289.867188  310.128021  1460.397949   47.610851  877.185059  -33645.019531  -1433.816040
 1257.000000  5202.248535  -51352.273438  -48452.851562  10217.695312  -38235.156250  308.458618  1605.930664   47.855549  872.699768  -33566.433594  1301.251587
 1258.000000  5059.893066  -51402.027344  -48638.492188  10675.497070  -37962.996094  322.279022  1425.191040   47.918526  871.552856  -33288.132812  -140.334778
 1259.000000  5306.970215  -51462.652344  -48458.570312  10254.935547  -38203.632812  309.582855  1742.247070   47.726212  875.064758  -33547.531250  479.048187
 1260.000000  4977.831055  -51157.972656  -48487.460938  10357.255859  -38130.203125  312.671753  1365.592163   47.944405  871.082397  -33452.812500  3370.139404
 1261.000000  5293.042480  -51617.062500  -48621.109375  10287.965820  -38333.144531  310.579987  1722.166016   47.819267  873.361938  -33667.960938  2033.455811
 1262.000000  5189.886230  -51697.183594  -48827.179688  10345.710938  -38481.468750  312.323242  1674.455200   47.754364  874.548889  -33822.617188  198.955795
 1263.000000  4792.997070  -50865.812500  -48383.031250  10199.300781  -38183.730469  307.903290  1378.327515   47.495796  879.309937  -33550.105469  1383.074951
 1264.000000  5191.091797  -51035.855469  -48163.664062  10087.583008  -38076.082031  304.530670  1764.778931   47.720509  875.169373  -33420.535156  -296.698120
 1265.000000  5020.154297  -51012.441406  -48318.023438  10271.083984  -38046.937500  310.070343  1585.332886   47.676723  875.973083  -33395.664062  -600.763855
 1266.000000  5266.881836  -51437.851562  -48492.968750  10380.526367  -38112.441406  313.374268  1464.527344   48.203865  866.393738  -33409.738281  1322.526855
 1267.000000  5178.512207  -51159.683594  -48299.109375  10250.625000  -38048.484375  309.452698  1747.820435   47.679611  875.920044  -33396.925781  -440.422974
 1268.000000  5323.844238  -51360.894531  -48317.906250  10324.628906  -37993.277344  311.686798  1871.706055   47.843945  872.911438  -33325.687500  1574.461060
 1269.000000  5054.314453  -50988.253906  -48216.585938  10049.034180  -38167.550781  303.366943  1528.170776   47.714428  875.280884  -33512.597656  -1410.002563
 1270.000000  4975.139648  -51103.628906  -48453.570312  10291.463867  -38162.105469  310.685577  1450.274414   47.536434  878.558228  -33524.515625  1463.673828
 1271.000000  5310.060547  -51568.320312  -48556.226562  10184.498047  -38371.726562  307.456421  1817.132812   47.455116  880.063721  -33742.070312    4.109674
 1272.000000  5324.341309  -51453.656250  -48444.171875  10122.894531  -38321.277344  305.596710  1803.754883   47.700840  875.530212  -33667.648438  -1071.906128
 1273.000000  5113.857910  -51281.445312  -48481.617188  10194.841797  -38286.773438  307.768677  1588.118530   47.682877  875.860046  -33634.898438  440.158569
 1274.000000  4986.635742  -51181.011719  -48500.562500  10367.964844  -38132.597656  312.995056  1414.792480   47.750523  874.619263  -33474.121094  -1267.950562
 1275.000000  4947.127930  -51012.757812  -48374.914062  10270.513672  -38104.398438  310.053131  1432.773071   47.737900  874.850525  -33447.156250   83.370918
 1276.000000  5250.025879  -51316.527344  -48366.101562  10160.173828  -38205.929688  306.722107  1707.931641   47.666927  876.153137  -33555.609375  -294.026123
 1277.000000  5477.656738  -51582.601562  -48415.257812  10253.360352  -38161.898438  309.535278  2012.254272   47.863514  872.554565  -33492.398438  178.487259
 1278.000000  4923.467773  -51182.566406  -48559.875000  10513.894531  -38045.980469  317.400482  1413.221069   47.891418  872.046143  -33373.757812  -795.516785
 1279.000000  5070.234375  -51088.250000  -48334.445312  10227.186523  -38107.257812  308.745148  1578.430298   47.992126  870.216187  -33425.210938  1874.397583
 1280.000000  4914.691406  -50647.335938  -48005.218750  10049.058594  -37956.160156  303.367676  1686.650269   47.638874  876.669067  -33308.578125  308.474152
 1281.000000  4836.484375  -51166.363281  -48617.898438  10303.711914  -38314.187500  311.055328  1269.276733   47.620453  877.008179  -33668.402344  1990.684082
 1282.000000  5277.330566  -51401.085938  -48432.664062  10172.609375  -38260.054688  307.097534  1881.657715   47.739689  874.817749  -33602.636719  1453.257568
 1283.000000  5059.136719  -51146.769531  -48427.992188  10259.101562  -38168.890625  309.708618  1446.730103   48.013195  869.834351  -33484.789062  495.666840
 1284.000000  5111.406250  -51147.300781  -48323.242188  10319.382812  -38003.859375  311.528412  1585.358765   47.776443  874.144714  -33342.855469  1727.060181
 1285.000000  4955.486328  -51046.921875  -48385.265625  10304.550781  -38080.714844  311.080658  1484.060181   47.725136  875.084473  -33424.714844  512.616516
 1286.000000  5039.714844  -50818.187500  -48108.195312  10142.460938  -37965.734375  306.187378  1427.850586   48.237606  865.787720  -33259.738281  -2950.339111
 1287.000000  5086.213379  -51187.890625  -48383.859375  10274.766602  -38109.093750  310.181519  1445.836304   47.890804  872.057312  -33436.933594  -925.690918
 1288.000000  4996.894531  -50992.664062  -48268.234375  10223.406250  -38044.828125  308.631012  1517.952759   47.762836  874.393799  -33385.152344  846.840637
 1289.000000  4768.924316  -50958.875000  -48485.984375  10424.763672  -38061.218750  314.709717  1303.184082   47.397060  881.141724  -33437.226562  -714.099670
 1290.000000  5028.462402  -51030.449219  -48293.773438  10207.498047  -38086.273438  308.150757  1611.848999   47.435093  880.435242  -33458.570312  -38.668095
 1291.000000  5022.997070  -51437.105469  -48737.023438  10470.035156  -38266.988281  316.076416  1452.733765   47.268822  883.532227  -33655.507812  515.608398
 1292.000000  4968.529297  -51318.496094  -48669.140625  10406.326172  -38262.812500  314.153137  1431.442749   47.460609  879.961853  -33632.621094  -46.769615
 1293.000000  4941.461426  -50938.351562  -48328.859375  10197.402344  -38131.457031  307.845978  1488.532837   47.702271  875.503967  -33477.687500  2907.707520
 1294.000000  5345.591797  -51364.019531  -48319.085938  10192.244141  -38126.843750  307.690308  1736.734985   48.117252  867.953247  -33432.589844  750.625854
 1295.000000  5281.387695  -51265.628906  -48307.742188  10223.941406  -38083.800781  308.647156  1803.652222   47.647934  876.502380  -33435.332031  957.282898
 1296.000000  4702.253418  -50779.304688  -48380.507812  10360.505859  -38020.000000  312.769867  1187.867065   47.882385  872.210632  -33348.660156  -293.900635
 1297.000000  5133.459961  -51163.277344  -48333.640625  10282.750000  -38050.890625  310.422516  1638.159790   47.806107  873.602356  -33386.992188  2156.951660
 1298.000000  5377.053711  -51389.628906  -48310.773438  10193.628906  -38117.144531  307.732086  1774.315918   48.115040  867.993164  -33423.109375  1232.665771
 1299.000000  5191.771484  -51201.550781  -48291.039062  10433.974609  -37857.062500  314.987793  1771.766235   47.758610  874.471130  -33197.796875  -2583.330078
 1300.000000  5375.318848  -51050.800781  -47966.078125  9925.765625  -38040.312500  299.645630  1982.171387   48.187504  866.687927  -33339.207031  1010.820862
 1301.000000  5098.511719  -51105.570312  -48310.867188  10380.502930  -37930.363281  313.373566  1503.390625   48.054424  869.088074  -33242.238281  -149.225723
 1302.000000  5009.129883  -50903.468750  -48240.109375  10320.921875  -37919.187500  311.574890  1509.911499   47.921829  871.492737  -33244.000000  2486.907715
 1303.000000  4955.150879  -51013.355469  -48355.203125  10326.053711  -38029.148438  311.729797  1458.770630   47.754276  874.550537  -33370.304688  -275.147827
 1304.000000  5366.066895  -51307.132812  -48238.382812  10222.148438  -38016.234375  308.593048  1761.198608   47.924171  871.450134  -33340.820312  -2487.779541
 1305.000000  5591.386230  -51939.898438  -48656.695312  10388.166016  -38268.531250  313.604889  1934.188354   47.865341  872.521240  -33598.855469  -771.115540
 1306.000000  5305.427734  -51423.671875  -48421.273438  10223.246094  -38198.027344  308.626190  1837.373047   47.596813  877.443787  -33554.546875  -431.130798
 1307.000000  5160.336426  -51329.355469  -48472.570312  10351.154297  -38121.414062  312.487549  1665.171875   47.575119  877.843872  -33480.050781  -1930.117676
 1308.000000  5131.934570  -51233.742188  -48397.289062  10249.865234  -38147.421875  309.429779  1855.911255   47.298607  882.975830  -33533.035156  1634.382324
 1309.000000  4808.962402  -50895.890625  -48399.476562  10321.656250  -38077.820312  311.597046  1410.925293   47.426033  880.603394  -33451.000000  1050.383789
 1310.000000  4862.201172  -50801.914062  -48238.578125  10215.110352  -38023.468750  308.380585  1555.323853   47.375668  881.539612  -33401.562500  -1843.280151
 1311.000000  5035.217773  -51322.351562  -48587.859375  10648.875000  -37938.984375  321.475342  1359.752808   47.947681  871.022888  -33261.273438  1398.353271
 1312.000000  5314.565918  -51066.687500  -48082.109375  10208.148438  -37873.960938  308.170410  1869.832642   47.814758  873.444275  -33209.218750  -1473.295654
 1313.000000  5246.481445  -51364.996094  -48416.226562  10331.541992  -38084.683594  311.895477  1770.935669   47.648281  876.495972  -33436.183594  -1814.406616
 1314.000000  4864.504883  -50944.320312  -48358.257812  10314.467773  -38043.789062  311.380005  1505.921875   47.213905  884.559875  -33437.664062  -2117.249756
 1315.000000  4918.703125  -51234.843750  -48631.710938  10459.833984  -38171.875000  315.768463  1421.962891   47.648083  876.499634  -33523.394531   28.920389
 1316.000000  5112.336426  -51191.148438  -48366.273438  10319.955078  -38046.320312  311.545685  1726.704102   47.605183  877.289490  -33402.023438  -1001.031677
 1317.000000  5297.878418  -51576.484375  -48591.523438  10372.559570  -38218.964844  313.133759  1600.903931   47.737778  874.852783  -33561.734375  2545.566406
 1318.000000  5374.487793  -51650.976562  -48603.062500  10259.545898  -38343.515625  309.722015  1801.529785   47.754421  874.547852  -33684.660156  -857.664795
 1319.000000  5016.623535  -51206.906250  -48506.945312  10256.280273  -38250.664062  309.623444  1479.083984   47.648415  876.493530  -33602.148438  -710.192566
 1320.000000  5057.602539  -51023.714844  -48273.531250  10130.525391  -38143.007812  305.827057  1664.623413   47.385715  881.352661  -33520.121094  -1477.574829
 1321.000000  5327.957031  -51442.132812  -48401.148438  10104.138672  -38297.007812  305.030487  1816.528931   47.699722  875.550720  -33643.488281  -839.218140
 1322.000000  5045.004883  -51142.312500  -48418.718750  10380.916016  -38037.804688  313.386017  1579.756226   47.669930  876.097900  -33387.191406   53.663818
 1323.000000  4984.990234  -51112.015625  -48426.851562  10194.297852  -38232.554688  307.752258  1600.082031   47.413990  880.827087  -33606.910156  -2684.728271
 1324.000000  5063.944336  -50959.453125  -48199.023438  10018.636719  -38180.386719  302.449280  1595.568726   47.764175  874.369263  -33520.578125   13.412056
 1325.000000  5473.401855  -51783.070312  -48596.078125  10140.751953  -38455.328125  306.135803  1860.377808   47.823143  873.291138  -33789.769531  -1268.548706
 1326.000000  5177.989258  -51439.351562  -48562.625000  10381.674805  -38180.949219  313.408936  1651.801270   47.649654  876.470703  -33532.312500  -2178.367432
 1327.000000  5403.208008  -51585.710938  -48494.703125  10304.396484  -38190.304688  311.075989  1754.409546   48.060520  868.977844  -33501.585938  3656.237793
 1328.000000  5144.708008  -51166.355469  -48317.390625  10300.986328  -38016.406250  310.973053  1615.600098   47.866257  872.504517  -33346.640625  -1801.108276
 1329.000000  5241.291016  -51421.835938  -48514.093750  10353.291016  -38160.804688  312.552063  1679.950806   47.750080  874.627380  -33502.371094  -490.189850
 1330.000000  5202.158203  -51188.945312  -48296.304688  10327.826172  -37968.476562  311.783325  1789.603516   47.528168  878.711060  -33331.695312  -726.590088
 1331.000000  5013.269043  -51190.128906  -48496.382812  10282.918945  -38213.464844  310.427612  1418.707520   47.995728  870.150940  -33531.066406  -1067.672607
 1332.000000  5120.862305  -51246.750000  -48437.429688  10397.614258  -38039.816406  313.890137  1658.430664   47.729126  875.011353  -33383.429688  3067.837646
 1333.000000  5115.860840  -51079.054688  -48233.171875  10226.003906  -38007.167969  308.709442  1447.500366   48.176849  866.879578  -33307.101562  634.745972
 1334.000000  4926.472656  -50881.519531  -48267.453125  10174.118164  -38093.335938  307.143066  1559.785645   47.670773  876.082458  -33442.640625  2979.781006
 1335.000000  4987.303711  -50978.890625  -48302.429688  10148.183594  -38154.246094  306.360138  1653.586060   47.386662  881.335083  -33531.269531  -147.230820
 1336.000000  4952.546875  -51176.093750  -48541.625000  10436.996094  -38104.628906  315.079010  1551.566895   47.323658  882.508423  -33487.796875  699.074768
 1337.000000  4692.708008  -50653.148438  -48279.632812  10380.166016  -37899.468750  313.363373  1311.192993   47.553577  878.241516  -33260.207031  819.295105
 1338.000000  5038.326660  -51083.269531  -48355.132812  10457.941406  -37897.191406  315.711304  1283.234863   48.156124  867.252686  -33199.144531  -813.872070
 1339.000000  4732.510254  -50794.597656  -48367.609375  10376.177734  -37991.429688  313.242981  1172.237793   47.935680  871.240906  -33314.890625  -1298.813477
 1340.000000  5111.350098  -51222.933594  -48415.718750  10489.992188  -37925.726562  316.678894  1584.766235   47.741947  874.776367  -33268.085938  707.934875
 1341.000000  5003.619141  -51157.156250  -48455.937500  10433.097656  -38022.839844  314.961304  1566.930664   47.799805  873.717529  -33359.554688  -686.622803
 1342.000000  5209.058105  -51295.289062  -48385.843750  10281.280273  -38104.562500  310.378143  1743.500610   47.909504  871.716919  -33430.578125  550.834534
 1343.000000  5478.099121  -51729.367188  -48585.937500  10296.199219  -38289.738281  310.828522  1777.723022   48.084850  868.538147  -33598.644531  -479.241516
 1344.000000  5183.759277  -51074.550781  -48211.609375  10043.498047  -38168.109375  303.199829  1690.936646   47.977421  870.482971  -33487.500000  -910.070984
 1345.000000  5054.313965  -51031.117188  -48272.976562  10118.781250  -38154.195312  305.472534  1700.163086   47.591000  877.550964  -33511.281250  -1545.809204
 1346.000000  5009.009277  -50845.656250  -48125.218750  10189.060547  -37936.156250  307.594177  1630.587280   47.645603  876.545227  -33287.917969  -289.304199
 1347.000000  5145.690430  -51252.949219  -48399.343750  10150.243164  -38249.101562  306.422333  1629.138550   47.877449  872.300598  -33578.242188  472.155762
 1348.000000  4976.317871  -50994.421875  -48307.203125  10238.761719  -38068.441406  309.094574  1387.071289   48.084576  868.543091  -33377.375000  905.765747
 1349.000000  5413.887695  -51507.734375  -48406.242188  10306.629883  -38099.613281  311.143433  1651.074219   48.581802  859.653687  -33360.039062  -1149.002075
 1350.000000  4775.046387  -51072.109375  -48576.851562  10608.714844  -37968.136719  320.262970  1137.999512   47.890457  872.063660  -33296.007812  -1065.948364
 1351.000000  5337.464844  -51365.253906  -48328.476562  10101.907227  -38226.570312  304.963135  1798.958008   47.738522  874.839111  -33569.265625  -1569.538086
 1352.000000  4841.864746  -50834.601562  -48306.007812  10312.287109  -37993.718750  311.314209  1321.184082   47.803421  873.651428  -33330.082031  -2323.565186
 1353.000000  5064.291504  -51066.335938  -48339.992188  10182.680664  -38157.312500  307.401550  1607.442261   47.802383  873.670410  -33493.777344  1081.518677
 1354.000000  4900.203125  -51059.644531  -48431.109375  10462.130859  -37968.976562  315.837799  1462.129883   47.520679  878.849548  -33332.925781  -1881.479004
 1355.000000  5127.887695  -50922.703125  -48109.187500  10037.962891  -38071.226562  303.032715  1803.966431   47.508614  879.072754  -33436.351562  1868.217773
 1356.000000  5340.086914  -51438.273438  -48393.710938  10299.798828  -38093.914062  310.937195  1912.746704   47.624378  876.935913  -33447.746094  745.294434
 1357.000000  5043.725098  -51049.210938  -48334.500000  10296.562500  -38037.937500  310.839508  1629.396118   47.437717  880.386536  -33409.980469  -2075.739014
 1358.000000  4731.881348  -50591.085938  -48145.492188  10329.249023  -37816.242188  311.826263  1343.946289   47.561146  878.101746  -33176.242188  1102.379395
 1359.000000  5010.952148  -51245.753906  -48510.453125  10457.625000  -38052.828125  315.701752  1592.311157   47.461128  879.952271  -33422.585938  -2247.032959
 1360.000000  5123.891113  -51086.652344  -48282.710938  10206.587891  -38076.125000  308.123291  1672.076050   47.818771  873.370972  -33410.992188   67.597130
 1361.000000  5315.634766  -51692.765625  -48697.140625  10513.536133  -38183.605469  317.389648  1747.469849   47.621159  876.995178  -33537.750000  829.741516
 1362.000000  5499.696777  -51438.828125  -48238.242188  10088.288086  -38149.953125  304.551971  1934.185181   48.155594  867.262207  -33451.960938  -2595.360107
 1363.000000  4922.775879  -50931.964844  -48304.078125  10249.109375  -38054.968750  309.406952  1418.291626   47.803288  873.653870  -33391.343750   -6.417676
 1364.000000  5102.748535  -51385.863281  -48581.132812  10435.918945  -38145.214844  315.046478  1383.833984   48.211521  866.256165  -33441.765625  253.446045
 1365.000000  5017.325195  -51250.664062  -48536.085938  10328.322266  -38207.765625  311.798279  1550.698242   47.416481  880.780823  -33581.878906  -1306.938477
 1366.000000  5067.465820  -50810.894531  -48041.296875  9975.508789  -38065.789062  301.147308  1709.358765   47.853642  872.734558  -33397.253906  320.782379
 1367.000000  5056.626953  -50943.457031  -48183.476562  10308.131836  -37875.343750  311.188782  1594.367188   47.964985  870.708618  -33195.945312  2489.709229
 1368.000000  5291.344238  -51300.359375  -48300.484375  10113.558594  -38186.925781  305.314850  1848.800781   47.757423  874.492859  -33527.777344  1824.261108
 1369.000000  5201.367676  -51098.703125  -48200.351562  10171.715820  -38028.636719  307.070557  1892.176392   47.804607  873.629761  -33364.886719  -988.221313
 1370.000000  4835.517578  -51077.828125  -48561.812500  10576.639648  -37985.171875  319.294647  1213.208984   48.004078  869.999573  -33301.960938  571.721985
 1371.000000  5298.112793  -51399.847656  -48423.851562  10294.773438  -38129.078125  310.785492  1835.582520   47.884674  872.168945  -33457.515625  -1908.420898
 1372.000000  5246.085938  -51647.933594  -48733.632812  10417.447266  -38316.187500  314.488861  1514.489624   48.341343  863.929810  -33600.070312  -630.413330
 1373.000000  4966.792969  -50882.468750  -48248.898438  10232.304688  -38016.593750  308.899658  1446.532593   47.980377  870.429321  -33335.695312  -855.561768
 1374.000000  5319.615723  -51671.082031  -48677.554688  10412.682617  -38264.871094  314.345001  1753.345337   47.720928  875.161682  -33609.281250  620.237915
 1375.000000  5176.875488  -51415.914062  -48555.218750  10336.402344  -38218.816406  312.042206  1596.367798   47.763550  874.380737  -33559.070312  2275.088135
 1376.000000  5229.766602  -51309.261719  -48377.171875  10272.184570  -38104.988281  310.103577  1650.625854   48.011826  869.859192  -33421.019531  435.012939
 1377.000000  5361.717285  -51723.277344  -48663.992188  10333.588867  -38330.402344  311.957275  1734.018066   47.853588  872.735535  -33661.871094  -1179.494141
 1378.000000  4873.667969  -50981.281250  -48406.734375  10337.806641  -38068.929688  312.084595  1305.088623   47.918991  871.544373  -33394.019531  1309.324829
 1379.000000  5213.489258  -51067.984375  -48133.937500  10037.088867  -38096.847656  303.006348  1769.741211   48.121044  867.884888  -33402.226562  1029.763062
 1380.000000  5301.245605  -51292.273438  -48311.375000  10204.065430  -38107.308594  308.047150  1884.396118   47.938740  871.185303  -33430.472656  2270.826904
 1381.000000  5212.477539  -51499.390625  -48594.773438  10274.841797  -38319.929688  310.183777  1624.697388   47.790947  873.879456  -33657.511719  2585.368164
 1382.000000  5187.211914  -51622.601562  -48748.226562  10392.554688  -38355.671875  313.737366  1531.942261   47.846085  872.872375  -33687.875000  2388.588379
 1383.000000  5062.175293  -51012.859375  -48279.476562  10091.727539  -38187.750000  304.655823  1610.734375   47.774551  874.179382  -33526.929688  898.055847
 1384.000000  5102.911621  -51190.984375  -48386.156250  10339.411133  -38046.746094  312.133057  1559.107910   47.881233  872.231628  -33375.519531  618.678528
 1385.000000  4826.666992  -50546.863281  -48038.589844  10210.340820  -37828.250000  308.236572  1623.183716   47.443089  880.286865  -33199.765625  1674.472900
 1386.000000  5215.424805  -51394.140625  -48450.261719  10369.324219  -38080.937500  313.036072  1634.614380   47.851070  872.781433  -33412.652344  378.817322
 1387.000000  5216.098145  -51150.507812  -48257.234375  10148.636719  -38108.597656  306.373810  1607.981079   48.026321  869.596619  -33423.214844  2769.099365
 1388.000000  5245.929688  -51441.015625  -48533.308594  10417.732422  -38115.578125  314.497467  1648.133667   47.873135  872.379211  -33445.140625  591.496826
 1389.000000  5184.768066  -51168.593750  -48296.722656  10199.812500  -38096.910156  307.918762  1620.057251   47.953365  870.919617  -33418.644531  2820.886963
 1390.000000  5238.087402  -51430.515625  -48520.765625  10251.685547  -38269.078125  309.484741  1603.577026   48.204170  866.388245  -33566.343750  -63.697262
 1391.000000  5035.431641  -50978.015625  -48241.914062  10194.526367  -38047.386719  307.759155  1531.135376   47.933815  871.274841  -33371.031250  3290.018555
 1392.000000  5157.262695  -51148.136719  -48284.265625  10142.875977  -38141.390625  306.199921  1652.010864   47.664566  876.196533  -33491.300781  -1146.801514
 1393.000000  5037.776855  -51035.796875  -48323.351562  10309.442383  -38013.910156  311.228333  1525.449829   47.841888  872.948975  -33346.523438  2975.083008
 1394.000000  4886.824219  -50749.296875  -48171.031250  10269.189453  -37901.843750  310.013153  1583.629883   47.557743  878.164612  -33262.175781  -1591.872803
 1395.000000  5003.880859  -51068.484375  -48383.898438  10398.012695  -37985.886719  313.902161  1546.123413   47.760418  874.438049  -33326.445312  466.549011
 1396.000000  4886.177246  -50955.640625  -48349.531250  10343.302734  -38006.226562  312.250519  1448.271851   47.666164  876.167114  -33355.980469  2069.792480
 1397.000000  5004.271484  -50878.675781  -48192.910156  10182.038086  -38010.871094  307.382172  1549.760742   47.757084  874.499084  -33351.753906  -1397.213135
 1398.000000  5497.136719  -51566.554688  -48362.484375  10309.030273  -38053.453125  311.215881  1889.851196   48.121517  867.876343  -33358.785156  -1713.516724
 1399.000000  5146.029785  -51294.398438  -48461.578125  10320.472656  -38141.105469  311.561310  1545.304688   47.965786  870.694092  -33461.628906  3128.626709
 1400.000000  5186.229004  -51006.804688  -48110.839844  10161.908203  -37948.929688  306.774475  1750.912598   47.737862  874.851196  -33291.687500  231.212082
 1401.000000  4978.981934  -51088.648438  -48413.789062  10245.800781  -38167.988281  309.307068  1527.090820   47.440548  880.333984  -33539.753906  -24.391701
 1402.000000  5038.277832  -51104.152344  -48339.109375  10416.819336  -37922.289062  314.469910  1616.748047   47.541767  878.459717  -33284.179688  237.226715
 1403.000000  4921.077637  -50642.519531  -48011.859375  10030.998047  -37980.859375  302.822479  1698.240356   47.487038  879.472168  -33348.089844  191.180008
 1404.000000  5034.408691  -51094.679688  -48389.656250  10322.119141  -38067.539062  311.611023  1620.548828   47.582161  877.713928  -33425.488281  -1411.454224
 1405.000000  5105.697754  -51103.031250  -48325.382812  10114.429688  -38210.953125  305.341156  1730.506226   47.557396  878.171021  -33571.320312  -1477.959595
 1406.000000  5223.212891  -51256.601562  -48354.539062  10297.404297  -38057.132812  310.864929  1683.725464   47.566730  877.998657  -33416.585938  -360.509064
 1407.000000  5121.650879  -51069.710938  -48260.218750  10186.386719  -38073.832031  307.513458  1706.581909   47.809357  873.542969  -33409.617188  -3012.708008
 1408.000000  4866.041992  -50713.210938  -48163.164062  10134.883789  -38028.281250  305.958649  1412.422363   47.883533  872.189758  -33356.828125  -2325.289551
 1409.000000  5214.976074  -51251.082031  -48324.023438  10445.031250  -37878.992188  315.321564  1815.815796   47.448517  880.186157  -33249.980469  1680.498291
 1410.000000  5149.241211  -51389.902344  -48572.601562  10512.687500  -38059.914062  317.364044  1587.286499   47.669792  876.100464  -33409.316406  -2144.723633
 1411.000000  5361.147461  -51152.261719  -48088.742188  10072.710938  -38016.031250  304.081726  2050.450684   47.742443  874.767273  -33358.343750  -2934.533691
 1412.000000  4941.612793  -50988.199219  -48364.742188  10285.188477  -38079.554688  310.496124  1680.119141   47.267239  883.561829  -33468.226562  -1056.460083
 1413.000000  5342.375488  -51060.820312  -48023.835938  10141.126953  -37882.710938  306.147125  1747.999634   48.340832  863.938904  -33166.644531  -3883.788330
 1414.000000  5003.474121  -50972.585938  -48282.468750  10219.950195  -38062.519531  308.526672  1609.947266   47.740929  874.795044  -33404.980469  -317.906525
 1415.000000  5230.787598  -51091.367188  -48165.992188  10059.773438  -38106.218750  303.691162  1730.029297   47.829559  873.173950  -33440.031250  -219.255219
 1416.000000  4978.901367  -50880.320312  -48201.445312  10325.781250  -37875.664062  311.721588  1420.136353   48.189274  866.656067  -33174.382812  -735.198547
 1417.000000  4957.789551  -51033.515625  -48364.656250  10375.767578  -37988.890625  313.230591  1479.269165   47.748894  874.649109  -33330.574219  1345.795898
 1418.000000  5056.869629  -50983.335938  -48244.812500  10189.177734  -38055.632812  307.597687  1665.206177   47.848640  872.825745  -33387.585938  -1819.287842
 1419.000000  4963.138184  -51176.832031  -48499.039062  10456.415039  -38042.625000  315.665253  1413.049194   47.677807  875.953186  -33391.242188  1408.399658
 1420.000000  5425.934082  -51684.007812  -48548.507812  10315.955078  -38232.554688  311.424927  1909.800903   47.766106  874.333923  -33572.558594  -1507.566528
 1421.000000  5052.835449  -51020.765625  -48284.390625  10417.468750  -37866.921875  314.489502  1388.012329   48.124485  867.822815  -33171.964844  -789.021118
 1422.000000  5265.131836  -51110.027344  -48147.976562  9934.288086  -38213.687500  299.902924  1896.630493   47.901512  871.862366  -33540.480469  618.494934
 1423.000000  5224.665527  -51339.480469  -48431.390625  10304.332031  -38127.058594  311.074066  1641.526978   47.880260  872.249390  -33455.925781  969.579651
 1424.000000  5552.028320  -51685.781250  -48434.484375  10288.478516  -38146.007812  310.595459  1972.254883   48.046463  869.232056  -33458.660156  1836.599976
 1425.000000  5215.448730  -51296.078125  -48361.632812  10348.449219  -38013.183594  312.405884  1697.984985   47.784855  873.990845  -33351.359375  1190.382080
 1426.000000  4957.811523  -51079.335938  -48424.281250  10244.713867  -38179.566406  309.274261  1571.764160   47.431587  880.500305  -33552.207031  294.058441
 1427.000000  4988.907227  -51161.042969  -48495.742188  10404.538086  -38091.203125  314.099152  1499.549316   47.659603  876.287781  -33441.597656  -2814.080811
 1428.000000  5234.314453  -51434.816406  -48497.632812  10395.533203  -38102.101562  313.827301  1729.986938   47.721619  875.148987  -33446.445312  3162.596680
 1429.000000  4872.712891  -51134.871094  -48581.187500  10496.384766  -38084.804688  316.871857  1587.283813   47.220226  884.441467  -33478.062500  -1429.028931
 1430.000000  4762.894531  -50939.390625  -48470.968750  10364.841797  -38106.125000  312.900757  1448.178345   47.466717  879.848633  -33475.335938  -1781.024902
 1431.000000  5164.530273  -51502.515625  -48634.085938  10436.910156  -38197.175781  315.076416  1761.826050   47.225960  884.334106  -33589.875000  -231.860367
 1432.000000  5149.854004  -51066.531250  -48214.523438  10063.115234  -38151.406250  303.792053  1698.064453   47.623787  876.946777  -33505.296875  210.545792
 1433.000000  5240.726074  -51255.503906  -48323.164062  10226.167969  -38096.996094  308.714386  1874.382690   47.453354  880.096436  -33467.511719  217.032181
 1434.000000  5137.752930  -51233.984375  -48424.398438  10196.294922  -38228.101562  307.812561  1861.175293   47.201218  884.797668  -33623.214844  -644.793884
 1435.000000  4924.003906  -51017.097656  -48407.281250  10367.498047  -38039.781250  312.980957  1496.593384   47.447868  880.198181  -33410.832031   56.433872
 1436.000000  5120.572266  -51056.156250  -48240.140625  10167.688477  -38072.453125  306.948975  1846.658569   47.412678  880.851440  -33446.937500  -1115.762451
 1437.000000  4953.326660  -50916.417969  -48298.468750  10145.367188  -38153.101562  306.275085  1444.819824   47.686985  875.784607  -33500.824219  1233.870483
 1438.000000  4793.704102  -50885.046875  -48412.437500  10226.003906  -38186.433594  308.709442  1288.626343   47.538574  878.518677  -33548.636719  -1346.037842
 1439.000000  5322.548340  -51359.085938  -48349.796875  10086.559570  -38263.238281  304.499786  1925.960083   47.630547  876.822327  -33616.468750  196.346451
 1440.000000  4909.010254  -50784.156250  -48193.101562  10182.312500  -38010.789062  307.390442  1599.723267   47.329887  882.392273  -33393.351562  121.095734
 1441.000000  5034.894043  -50897.945312  -48155.750000  10304.375000  -37851.375000  311.075317  1646.139282   47.676876  875.970276  -33200.085938   50.787525
 1442.000000  5072.552734  -50911.980469  -48143.296875  10166.074219  -37977.222656  306.900238  1770.369995   47.526543  878.741089  -33340.597656  671.927856
 1443.000000  4790.096191  -50858.382812  -48364.132812  10379.599609  -37984.531250  313.346283  1479.938110   47.356274  881.900635  -33364.519531  -66.708084
 1444.000000  5092.021973  -51471.343750  -48689.093750  10560.478516  -38128.617188  318.806763  1503.398438   47.631111  876.811951  -33481.792969  2892.344971
 1445.000000  5222.433594  -51458.492188  -48539.968750  10233.961914  -38306.007812  308.949677  1663.940796   47.700882  875.529419  -33652.375000  530.378418
 1446.000000  5041.767090  -51232.066406  -48511.734375  10448.129883  -38063.605469  315.415131  1495.606445   47.656593  876.343079  -33414.292969  -2752.005371
 1447.000000  5142.394531  -50946.769531  -48100.445312  10132.625000  -37967.820312  305.890442  1738.140991   47.770802  874.247986  -33307.367188  1632.366821
 1448.000000  5027.224121  -50803.464844  -48090.328125  9971.626953  -38118.703125  301.030121  1540.438843   47.965729  870.695129  -33439.234375  -1516.595703
 1449.000000  5069.120605  -51322.539062  -48570.578125  10384.076172  -38186.500000  313.481415  1434.473267   47.842293  872.941589  -33519.070312  2114.241943
 1450.000000  5352.455078  -51568.605469  -48523.843750  10292.367188  -38231.476562  310.712860  1761.255493   47.656216  876.350037  -33582.203125  152.325958
 1451.000000  5088.476562  -51183.902344  -48397.382812  10169.752930  -38227.628906  307.011292  1606.670532   47.568966  877.957397  -33586.867188  -2166.716797
 1452.000000  5277.805664  -51123.769531  -48157.789062  10072.772461  -38085.015625  304.083588  1930.346680   47.554348  878.227295  -33445.679688  3249.607422
 1453.000000  5160.627441  -51285.214844  -48438.679688  10309.048828  -38129.632812  311.216461  1697.267944   47.817940  873.386169  -33464.582031  -2678.891846
 1454.000000  5052.385742  -51149.664062  -48415.968750  10291.517578  -38124.453125  310.687195  1589.771851   47.613735  877.131897  -33479.324219  -598.054199
 1455.000000  5236.265137  -51444.734375  -48518.085938  10301.365234  -38216.718750  310.984497  1711.767944   47.770313  874.256897  -33556.312500  598.184204
 1456.000000  5324.945801  -51348.785156  -48328.890625  10282.898438  -38045.992188  310.427002  1715.778931   48.088200  868.477661  -33354.574219  -1079.908325
 1457.000000  5021.054688  -51475.058594  -48754.046875  10421.210938  -38332.835938  314.602478  1434.798706   47.490627  879.405640  -33699.714844  3390.340332
 1458.000000  5039.828125  -50983.570312  -48236.171875  10328.466797  -37907.703125  311.802643  1586.010742   47.751408  874.603027  -33249.140625  -870.619629
 1459.000000  4939.745117  -50964.023438  -48334.476562  10335.687500  -37998.789062  312.020630  1534.447876   47.485130  879.507446  -33366.203125  1774.071655
 1460.000000  5491.989258  -51568.351562  -48388.570312  10339.269531  -38049.300781  312.128784  2014.378540   47.508320  879.078186  -33414.453125  -2081.369385
 1461.000000  5052.108398  -50974.320312  -48226.742188  10111.374023  -38115.367188  305.248901  1557.024292   47.825054  873.256226  -33449.621094  -1975.814819
 1462.000000  4944.820312  -51187.750000  -48558.476562  10491.184570  -38067.292969  316.714874  1359.608276   47.689133  875.745178  -33414.804688  -142.816544
 1463.000000  4947.700195  -51181.339844  -48555.750000  10470.636719  -38085.113281  316.094574  1408.422241   47.564739  878.035461  -33444.761719  1790.496582
 1464.000000  5109.166016  -51289.941406  -48478.515625  10334.178711  -38144.335938  311.975098  1514.033569   47.871719  872.404968  -33474.035156  531.205383
 1465.000000  5314.841797  -51690.765625  -48679.085938  10399.040039  -38280.046875  313.933167  1695.199707   47.701603  875.516235  -33626.343750  -2230.534180
 1466.000000  5133.838379  -51092.175781  -48244.226562  10192.202148  -38052.023438  307.688995  1647.642456   47.770222  874.258606  -33391.625000  -954.176819
 1467.000000  4795.893555  -50602.410156  -48121.625000  10289.273438  -37832.351562  310.619446  1416.439453   47.704861  875.456421  -33178.332031  1363.764282
 1468.000000  5210.578613  -51066.738281  -48176.921875  10283.501953  -37893.421875  310.445221  1925.973999   47.521343  878.837219  -33257.304688  1309.521240
 1469.000000  4879.222168  -50859.292969  -48303.148438  10254.371094  -38048.777344  309.565796  1543.034180   47.512630  878.998413  -33413.511719  -163.182205
 1470.000000  5066.165527  -51219.832031  -48460.335938  10278.998047  -38181.335938  310.309265  1489.000854   47.559765  878.127258  -33541.468750  -719.283264
 1471.000000  4771.671875  -50885.164062  -48428.015625  10400.460938  -38027.554688  313.976074  1296.078247   47.500378  879.225159  -33393.484375  1570.092285
 1472.000000  5211.425781  -50950.031250  -48056.390625  10164.863281  -37891.527344  306.863678  1732.700806   47.726341  875.062378  -33235.410156  522.137268
 1473.000000  4974.952637  -51133.335938  -48469.601562  10420.836914  -38048.765625  314.591187  1421.812012   47.519985  878.862366  -33412.781250  932.701721
 1474.000000  4995.613770  -51122.570312  -48429.250000  10247.878906  -38181.371094  309.369812  1642.591187   47.256355  883.765320  -33571.105469  210.417770
 1475.000000  4878.226074  -51044.582031  -48484.078125  10225.077148  -38259.000000  308.681458  1421.918945   47.334961  882.297668  -33641.066406  1373.914307
 1476.000000  5229.764648  -51574.550781  -48659.007812  10232.775391  -38426.234375  308.913849  1884.467651   47.079136  887.092041  -33833.257812  208.036026
 1477.000000  5144.661133  -51359.734375  -48526.257812  10403.138672  -38123.117188  314.056885  1636.622681   47.457424  880.020935  -33493.234375  4359.532227
 1478.000000  5097.902344  -51160.425781  -48376.218750  10330.300781  -38045.917969  311.858032  1647.009399   47.670685  876.084045  -33395.230469  -638.775146
 1479.000000  5037.000977  -51222.984375  -48493.742188  10219.017578  -38274.726562  308.498535  1546.582642   47.426033  880.603394  -33647.906250  -1620.766357
 1480.000000  5196.172363  -51364.703125  -48474.953125  10223.697266  -38251.257812  308.639801  1611.088013   47.797390  873.761658  -33588.210938  -597.822327
 1481.000000  5304.405762  -51431.675781  -48434.703125  10169.664062  -38265.039062  307.008606  1732.052124   47.882545  872.207764  -33593.683594  -2054.836914
 1482.000000  4962.849609  -51223.691406  -48559.968750  10426.729492  -38133.238281  314.769073  1510.553101   47.542553  878.445190  -33495.050781  -2762.510986
 1483.000000  4686.661133  -50584.265625  -48178.593750  10361.712891  -37816.882812  312.806305  1259.145386   47.783497  874.015686  -33155.191406  -960.953979
 1484.000000  5220.512695  -51120.062500  -48199.437500  10087.717773  -38111.718750  304.534760  1850.713989   47.536087  878.564697  -33474.164062  -2083.030273
 1485.000000  5086.156250  -51303.472656  -48527.968750  10188.242188  -38339.726562  307.569458  1578.056030   47.445374  880.244446  -33711.019531  1059.768433
 1486.000000  5345.475098  -51399.519531  -48355.953125  10181.322266  -38174.632812  307.360565  1978.221802   47.499905  879.233887  -33540.609375  -1523.657349
 1487.000000  4887.841309  -51035.265625  -48443.015625  10356.427734  -38086.585938  312.646790  1477.628540   47.641060  876.628845  -33438.789062  1482.658447
 1488.000000  5205.019531  -51522.593750  -48626.734375  10399.128906  -38227.605469  313.935852  1730.024414   47.731255  874.972290  -33571.007812  -1081.679443
 1489.000000  5039.955078  -51114.851562  -48358.593750  10318.864258  -38039.730469  311.512756  1426.119629   47.989292  870.267639  -33357.960938   46.114433
 1490.000000  4846.307129  -50649.121094  -48090.382812  10082.197266  -38008.187500  304.368103  1415.365601   47.822124  873.309753  -33342.726562  268.143524
 1491.000000  5043.391602  -50822.019531  -48072.015625  10071.189453  -38000.828125  304.035797  1654.552856   47.812408  873.487183  -33336.316406  -2522.111328
 1492.000000  4984.883789  -50894.058594  -48227.734375  10235.950195  -37991.785156  309.009705  1585.192505   47.543995  878.418518  -33353.457031  -1615.725952
 1493.000000  5019.475098  -50947.773438  -48234.921875  10180.748047  -38054.171875  307.343231  1593.347534   47.607605  877.244873  -33409.640625  2674.309814
 1494.000000  4835.598145  -50940.226562  -48440.906250  10193.362305  -38247.542969  307.724030  1468.880249   47.107796  886.552368  -33651.769531  292.064728
 1495.000000  5164.803711  -51295.804688  -48420.878906  10247.984375  -38172.894531  309.372986  1807.393433   47.376492  881.524231  -33550.910156  2009.229614
 1496.000000  4928.642090  -51225.476562  -48597.339844  10317.598633  -38279.742188  311.474548  1422.220703   47.408459  880.929871  -33654.636719  -483.342651
 1497.000000  5185.897949  -51162.687500  -48290.773438  10098.919922  -38191.851562  304.872925  1804.137085   47.434746  880.441650  -33564.183594  4959.170898
 1498.000000  4853.029785  -50616.250000  -48062.074219  10031.249023  -38030.824219  302.830048  1588.823242   47.499802  879.235840  -33396.808594  2926.108154
 1499.000000  4986.752930  -50888.421875  -48215.941406  10247.591797  -37968.351562  309.361145  1398.547241   47.974987  870.527100  -33287.976562  221.345474
 1500.000000  4983.342773  -50765.058594  -48066.031250  9968.009766  -38098.023438  300.920929  1617.200073   47.678860  875.933838  -33446.539062  753.661987
 1501.000000  5055.117188  -51208.234375  -48451.398438  10287.437500  -38163.960938  310.564026  1675.266235   47.559456  878.132996  -33524.125000  -2618.390869
 1502.000000  5285.687500  -51513.898438  -48516.046875  10409.277344  -38106.769531  314.242218  1757.805298   47.774746  874.175781  -33445.929688  206.706284
 1503.000000  4999.177246  -50993.015625  -48287.617188  10196.906250  -38090.710938  307.831024  1545.761108   47.353554  881.951233  -33470.964844  3353.166260
 1504.000000  5217.975586  -51333.757812  -48413.441406  10279.685547  -38133.757812  310.330017  1763.097656   47.705971  875.436035  -33479.628906  -1024.913818
 1505.000000  5211.296387  -51446.066406  -48555.406250  10292.501953  -38262.906250  310.716919  1594.818970   47.723152  875.120850  -33607.101562  -532.447205
 1506.000000  5020.139648  -51148.207031  -48420.726562  10264.661133  -38156.066406  309.876434  1490.809937   47.514091  878.971375  -33520.656250  -1942.058228
 1507.000000  5075.222656  -51037.707031  -48252.382812  10231.376953  -38021.007812  308.871643  1730.241577   47.327229  882.441833  -33403.828125  579.572632
 1508.000000  5126.901855  -51005.316406  -48183.070312  10052.300781  -38130.769531  303.465576  1724.640625   47.766857  874.320190  -33470.699219  -139.959793
 1509.000000  5150.153809  -50960.863281  -48144.632812  10242.029297  -37902.601562  309.193207  1744.675781   47.630669  876.820068  -33255.820312  -1404.143188
 1510.000000  4993.346680  -51139.859375  -48431.968750  10275.286133  -38156.683594  310.197205  1461.315796   47.715935  875.253235  -33501.582031  1689.180908
 1511.000000  4848.111328  -50541.164062  -47968.898438  10056.268555  -37912.628906  303.585358  1454.656738   47.847034  872.855042  -33244.738281  898.523499
 1512.000000  4878.638184  -50602.726562  -48026.234375  10113.985352  -37912.250000  305.327728  1562.326782   47.427025  880.585022  -33285.335938  -179.581009
 1513.000000  5105.260742  -51022.199219  -48216.851562  10152.546875  -38064.304688  306.491852  1734.105957   47.429295  880.542847  -33437.167969  1516.607056
 1514.000000  5255.471680  -51233.140625  -48295.539062  10037.761719  -38257.777344  303.026642  1926.578979   47.027889  888.058716  -33669.800781  239.972702
 1515.000000  5172.659180  -51332.285156  -48493.250000  10235.017578  -38258.234375  308.981537  1726.373047   47.471165  879.766235  -33627.011719  -2029.627930
 1516.000000  4940.759766  -51022.550781  -48395.664062  10405.335938  -37990.328125  314.123230  1526.960327   47.396732  881.147827  -33366.367188  -1993.204834
 1517.000000  5376.777832  -51165.199219  -48109.507812  10277.219727  -37832.289062  310.255585  1988.019409   47.823689  873.281189  -33166.675781  933.104004
 1518.000000  5224.143066  -51212.984375  -48288.835938  10378.333008  -37910.503906  313.308044  1746.890625   47.988503  870.281921  -33228.812500  -641.300049
 1519.000000  5438.894531  -51648.691406  -48511.929688  10380.750000  -38131.179688  313.381012  1871.221680   47.825039  873.256531  -33465.433594  160.516739
 1520.000000  5161.436523  -51160.937500  -48306.390625  10259.108398  -38047.281250  309.708801  1710.674683   47.914146  871.632507  -33372.843750  -153.728653
 1521.000000  4985.410156  -51038.367188  -48367.015625  10242.091797  -38124.921875  309.195099  1742.773315   47.190655  884.995728  -33521.066406  202.733734
 1522.000000  5064.355957  -51093.562500  -48330.148438  10216.519531  -38113.628906  308.423126  1560.584595   47.570572  877.927795  -33472.710938  -1390.678223
 1523.000000  5005.622559  -51202.058594  -48516.687500  10340.626953  -38176.062500  312.169739  1557.748047   47.709103  875.378601  -33521.628906  3484.980957
 1524.000000  5110.161621  -51018.671875  -48221.281250  10207.742188  -38013.539062  308.158142  1612.393433   47.832417  873.121826  -33347.074219  858.369019
 1525.000000  5263.119629  -51215.195312  -48276.734375  10217.675781  -38059.058594  308.458008  1665.270386   48.124992  867.813660  -33364.050781  870.574402
 1526.000000  4990.331543  -51322.054688  -48660.492188  10314.085938  -38346.406250  311.368500  1361.471802   47.762413  874.401550  -33686.769531  -1998.980835
 1527.000000  5061.857422  -51162.917969  -48421.421875  10153.591797  -38267.828125  306.523407  1598.655640   47.694126  875.653442  -33614.855469  -460.627258
 1528.000000  4917.664551  -51205.906250  -48593.968750  10433.069336  -38160.898438  314.960449  1387.664062   47.485104  879.507935  -33528.316406  1714.565918
 1529.000000  5004.208984  -50960.746094  -48218.343750  10152.118164  -38066.226562  306.478912  1525.570190   47.878960  872.273071  -33395.222656  682.490601
 1530.000000  5027.273438  -51177.148438  -48453.835938  10278.991211  -38174.843750  310.309052  1547.218872   47.467690  879.830627  -33543.960938  -29.492462
 1531.000000  4895.165039  -50939.636719  -48371.203125  10254.283203  -38116.921875  309.563141  1502.588867   47.351715  881.985535  -33497.351562  -913.090088
 1532.000000  5281.312988  -51874.054688  -48918.652344  10404.737305  -38513.914062  314.105164  1615.722656   47.507862  879.086609  -33879.113281  -1826.851440
 1533.000000  5173.454590  -51412.160156  -48542.179688  10416.195312  -38125.984375  314.451050  1561.485840   47.750248  874.624268  -33467.535156  -892.621948
 1534.000000  4983.947754  -51181.351562  -48521.835938  10280.159180  -38241.675781  310.344330  1500.817749   47.534428  878.595337  -33604.281250  -1670.321777
 1535.000000  5136.762695  -51407.007812  -48584.390625  10231.343750  -38353.046875  308.870636  1544.636108   47.744713  874.725708  -33695.136719  -1020.498413
 1536.000000  5219.547363  -51327.660156  -48415.242188  10306.470703  -38108.773438  311.138611  1582.861938   48.076084  868.696533  -33418.535156  1938.987793
 1537.000000  5376.592285  -51632.714844  -48575.335938  10383.356445  -38191.980469  313.459686  1684.824829   48.061443  868.961121  -33503.171875  -1289.067261
 1538.000000  4879.478516  -51007.464844  -48444.562500  10504.632812  -37939.929688  317.120880  1446.660522   47.401512  881.058960  -33315.503906  -1987.445190
 1539.000000  5087.901855  -51098.617188  -48297.078125  10245.864258  -38051.214844  309.308990  1730.031250   47.509064  879.064392  -33416.296875  -2288.976807
 1540.000000  5022.414062  -51110.656250  -48418.312500  10258.002930  -38160.308594  309.675446  1641.125000   47.520576  878.851440  -33524.265625  3315.694824
 1541.000000  5035.656738  -51379.968750  -48655.257812  10444.974609  -38210.281250  315.319855  1389.834473   47.857235  872.669006  -33541.394531  556.373047
 1542.000000  5261.038574  -51410.367188  -48475.039062  10117.978516  -38357.062500  305.448303  1887.088501   47.330872  882.373901  -33739.527344  1810.283936
 1543.000000  5213.890625  -51159.351562  -48242.671875  10123.763672  -38118.906250  305.622925  1771.631226   47.693504  875.664856  -33465.992188  396.593719
 1544.000000  5092.939453  -50901.531250  -48122.859375  10101.135742  -38021.722656  304.939819  1458.049316   48.156769  867.241028  -33323.613281  742.412170
 1545.000000  4878.183594  -51001.203125  -48389.046875  10362.181641  -38026.867188  312.820465  1375.961914   47.674168  876.020020  -33375.839844  -751.038635
 1546.000000  5273.349121  -51423.320312  -48458.453125  10331.598633  -38126.855469  311.897186  1722.030151   47.747932  874.666687  -33468.632812  722.016663
 1547.000000  5394.031250  -51563.292969  -48461.914062  10134.435547  -38327.476562  305.945099  1725.887085   48.035774  869.425476  -33641.171875  -1177.006958
 1548.000000  5276.713867  -51421.664062  -48427.492188  10109.986328  -38317.507812  305.207001  1765.531128   47.660793  876.265869  -33667.785156  -92.815926
 1549.000000  4935.924316  -51221.601562  -48590.585938  10545.122070  -38045.464844  318.343170  1255.358521   47.853794  872.731750  -33376.914062  -462.022186
 1550.000000  5177.476562  -51302.386719  -48417.835938  10151.751953  -38266.085938  306.467865  1683.827515   47.430267  880.524780  -33638.855469  -711.799438
 1551.000000  5194.331543  -51282.882812  -48365.835938  10209.904297  -38155.929688  308.223419  1762.255249   47.642746  876.597778  -33507.968750  3318.943115
 1552.000000  5074.322754  -51118.351562  -48352.566406  10435.433594  -37917.132812  315.031830  1721.094604   47.509045  879.064758  -33282.214844  -38.062584
 1553.000000  5378.557129  -51437.949219  -48364.832031  10263.304688  -38101.527344  309.835480  1864.659790   47.956524  870.862244  -33422.953125  814.565247
 1554.000000  5125.828613  -50880.429688  -48065.007812  9912.495117  -38152.511719  299.245026  1783.300903   47.656200  876.350342  -33503.238281  856.576721
 1555.000000  5506.371582  -51648.652344  -48445.390625  10342.892578  -38102.500000  312.238159  1882.912720   47.947773  871.021179  -33424.781250  1747.388794
 1556.000000  5103.522949  -51242.746094  -48404.621094  10335.812500  -38068.808594  312.024414  1621.724243   47.678776  875.935364  -33417.332031  -377.495422
 1557.000000  4972.810547  -50885.632812  -48216.484375  10238.207031  -37978.277344  309.077820  1602.763672   47.471729  879.755737  -33347.000000  130.869415
 1558.000000  5493.323242  -51667.554688  -48502.648438  10161.008789  -38341.640625  306.747314  2030.901367   47.313972  882.689087  -33725.753906  675.915833
 1559.000000  4922.325684  -50983.386719  -48350.304688  10208.111328  -38142.195312  308.169281  1584.826172   47.511635  879.016846  -33507.023438  2588.259521
 1560.000000  4956.964844  -51131.195312  -48492.281250  10362.874023  -38129.406250  312.841370  1443.405640   47.520878  878.845886  -33493.335938  -782.176941
 1561.000000  5076.605469  -50999.242188  -48218.140625  10181.839844  -38036.300781  307.376190  1617.404663   47.730991  874.977173  -33379.730469  1116.939087
 1562.000000  5284.144531  -51665.863281  -48705.773438  10470.466797  -38235.304688  316.089447  1624.197266   47.749760  874.633240  -33576.902344  452.426453
 1563.000000  5078.108398  -50851.191406  -48084.617188  10125.769531  -37958.847656  305.683502  1767.661011   47.537056  878.546753  -33321.199219  -574.305603
 1564.000000  5176.491699  -51440.015625  -48586.023438  10514.095703  -38071.929688  317.406555  1558.187500   47.772770  874.211975  -33411.285156  -31.198345
 1565.000000  5318.651367  -51387.847656  -48380.882812  10175.119141  -38205.765625  307.173279  1808.443970   47.717983  875.215698  -33550.464844  -708.928162
 1566.000000  5172.284668  -51284.093750  -48404.296875  10097.636719  -38306.660156  304.834198  1533.838379   47.964794  870.712097  -33627.281250  -1080.324463
 1567.000000  5153.212402  -51135.957031  -48305.203125  10236.983398  -38068.218750  309.040894  1718.117798   47.685219  875.817017  -33416.113281  1379.253540
 1568.000000  4979.375000  -51147.066406  -48485.765625  10383.957031  -38101.808594  313.477814  1428.395874   47.749268  874.642273  -33443.457031   32.840221
 1569.000000  5138.966309  -51122.558594  -48291.734375  10120.870117  -38170.863281  305.535583  1535.467285   47.679489  875.922302  -33519.316406  1395.283081
 1570.000000  5508.022949  -51955.699219  -48745.578125  10416.457031  -38329.121094  314.458954  1764.299438   47.672443  876.051758  -33678.261719  687.770142
 1571.000000  5219.751465  -51354.277344  -48451.875000  10245.558594  -38206.316406  309.299774  1772.415405   47.452557  880.111206  -33576.910156  2704.925293
 1572.000000  5281.249023  -51460.738281  -48484.070312  10468.365234  -38015.703125  316.026001  1634.678223   48.037037  869.402649  -33329.277344  528.560425
 1573.000000  5030.692871  -51057.695312  -48312.039062  10154.669922  -38157.367188  306.555969  1640.258667   47.591824  877.535767  -33514.375000  1252.986084
 1574.000000  5236.739746  -51287.132812  -48311.078125  10298.630859  -38012.445312  310.901947  1697.560669   48.096107  868.334839  -33320.253906  1007.611511
 1575.000000  5144.499512  -50858.730469  -48007.031250  10117.576172  -37889.453125  305.436157  1838.707642   47.518578  878.888428  -33253.605469  -1534.970215
 1576.000000  5058.208008  -51191.414062  -48420.007812  10377.833984  -38042.171875  313.292999  1537.228149   47.782398  874.035828  -33380.585938  1778.439209
 1577.000000  5459.629395  -51453.832031  -48286.031250  10341.498047  -37944.531250  312.196045  1870.899048   48.254585  865.483093  -33236.878906  -340.871429
 1578.000000  5076.149414  -50985.183594  -48234.359375  10279.548828  -37954.812500  310.325897  1581.572266   47.884365  872.174622  -33283.281250  -1206.935303
 1579.000000  5013.229492  -50914.046875  -48212.031250  10021.924805  -38190.105469  302.548523  1633.132812   47.572590  877.890564  -33548.988281  1306.447144
 1580.000000  5156.017578  -51208.351562  -48357.960938  10226.751953  -38131.210938  308.732025  1650.938965   47.648125  876.498840  -33482.726562  -1029.971069
 1581.000000  5088.965820  -51154.984375  -48377.585938  10382.884766  -37994.703125  313.445465  1486.099976   48.092892  868.392944  -33302.828125  1142.834229
 1582.000000  4960.098633  -50972.035156  -48330.046875  10326.379883  -38003.667969  311.739655  1358.596313   47.853710  872.733276  -33335.125000  3189.519531
 1583.000000  5187.511230  -50997.214844  -48113.343750  10266.337891  -37847.007812  309.927063  1667.588257   48.171967  866.967468  -33147.417969  1269.716431
 1584.000000  5131.541992  -51443.125000  -48623.765625  10327.273438  -38296.492188  311.766632  1431.942993   47.877979  872.290894  -33625.582031  616.403015
 1585.000000  5246.174316  -51351.023438  -48393.226562  10146.775391  -38246.453125  306.317627  1773.364868   47.585052  877.660645  -33604.121094  243.170898
 1586.000000  5103.931641  -51111.414062  -48304.679688  10175.496094  -38129.183594  307.184662  1797.349487   47.503319  879.170715  -33494.824219  1621.864258
 1587.000000  5019.162598  -51058.871094  -48346.875000  10278.608398  -38068.265625  310.297485  1497.727417   47.655663  876.360229  -33419.046875  1894.893066
 1588.000000  5101.427246  -51061.468750  -48284.976562  10176.951172  -38108.023438  307.228607  1731.654297   47.641037  876.629272  -33460.230469  -668.592285
 1589.000000  5083.831543  -51147.398438  -48356.500000  10139.082031  -38217.417969  306.085358  1602.931030   47.813499  873.467285  -33552.796875  -2604.051758
 1590.000000  5176.876953  -51081.601562  -48226.218750  10192.444336  -38033.773438  307.696320  1552.943970   48.104309  868.186829  -33340.781250  862.388794
 1591.000000  5073.703613  -51169.226562  -48390.464844  10412.567383  -37977.898438  314.341522  1577.332397   47.924999  871.435120  -33302.402344  -1784.089966
 1592.000000  4909.052734  -50734.214844  -48151.562500  10281.165039  -37870.398438  310.374664  1623.363159   47.644993  876.556458  -33222.218750  -1956.327026
 1593.000000  4663.669434  -50382.398438  -48033.140625  10139.293945  -37893.847656  306.091766  1261.445679   47.837730  873.024841  -33226.863281  1418.859253
 1594.000000  4926.863281  -50830.320312  -48195.492188  10049.584961  -38145.906250  303.383575  1483.825195   47.851948  872.765442  -33477.535156  671.879272
 1595.000000  4883.708008  -50603.753906  -48020.976562  10258.112305  -37762.863281  309.678741  1566.403198   47.757603  874.489624  -33103.695312  -421.001099
 1596.000000  5012.282227  -51079.890625  -48382.710938  10201.093750  -38181.617188  307.957428  1482.447266   47.841702  872.952393  -33514.246094  794.385254
 1597.000000  4861.024414  -51212.011719  -48649.421875  10364.005859  -38285.414062  312.875519  1436.601929   47.328941  882.409912  -33668.066406  269.680695
 1598.000000  4978.445312  -51394.976562  -48703.656250  10403.591797  -38300.062500  314.070587  1569.366821   47.021568  888.178101  -33712.703125  -882.468689
 1599.000000  5307.431641  -51727.781250  -48712.742188  10458.714844  -38254.027344  315.734680  1659.289062   47.786991  873.951782  -33591.996094  3228.301025
 1600.000000  5040.911621  -51213.097656  -48502.210938  10240.128906  -38262.082031  309.135834  1418.969116   47.738586  874.837952  -33604.773438  -2011.259155
 1601.000000  5341.468750  -51522.449219  -48485.148438  10388.526367  -38096.621094  313.615784  1719.499878   48.161892  867.148804  -33398.011719  -2088.734131
 1602.000000  5364.618164  -51343.515625  -48280.867188  10218.970703  -38061.898438  308.497101  1902.102173   47.704792  875.457703  -33407.882812  2978.735596
 1603.000000  5088.467773  -51010.453125  -48190.945312  10284.953125  -37905.992188  310.489044  1677.764038   47.719322  875.191101  -33250.562500  -705.110168
 1604.000000  5264.536133  -51395.468750  -48411.039062  10206.917969  -38204.121094  308.133240  1664.191528   47.829758  873.170349  -33537.914062  -969.664429
 1605.000000  5566.916992  -51852.621094  -48563.054688  10310.029297  -38253.023438  311.246063  1924.474243   48.142666  867.495117  -33556.289062  1196.280273
 1606.000000  5286.382324  -51453.828125  -48455.046875  10314.064453  -38140.984375  311.367859  1718.134766   47.782272  874.038086  -33479.410156  -385.719513
 1607.000000  4852.645508  -51422.070312  -48880.398438  10533.936523  -38346.460938  318.005524  1268.638672   47.375126  881.549683  -33724.609375  -1582.233398
 1608.000000  5366.517090  -51560.066406  -48492.015625  10317.269531  -38174.746094  311.464630  2002.378540   47.161652  885.539978  -33573.718750  -767.669067
 1609.000000  5343.962402  -51065.093750  -48025.257812  10133.122070  -37892.136719  305.905457  2024.375488   47.728645  875.020142  -33235.796875  241.474045
 1610.000000  5014.853027  -51038.300781  -48327.789062  10235.292969  -38092.496094  308.989868  1599.560181   47.575134  877.843567  -33451.132812  2649.167236
 1611.000000  5079.332520  -51089.761719  -48311.789062  10323.846680  -37987.941406  311.663177  1584.193359   47.798496  873.741455  -33324.785156  -1489.266602
 1612.000000  5331.941406  -51327.230469  -48317.062500  10214.709961  -38102.351562  308.368500  1973.817993   47.398308  881.118530  -33478.238281  -2314.827148
 1613.000000  5348.204590  -51719.839844  -48680.734375  10326.720703  -38354.015625  311.749939  1705.179077   47.740166  874.809021  -33696.550781  1175.514893
 1614.000000  5300.128906  -51383.984375  -48396.335938  10272.073242  -38124.261719  310.100220  1943.008301   47.590622  877.557922  -33481.386719  -1339.358887
 1615.000000  4676.532715  -50840.312500  -48468.984375  10437.212891  -38031.773438  315.085541  1160.252319   47.495956  879.307007  -33398.132812  -785.997864
 1616.000000  5227.132812  -51527.191406  -48616.156250  10378.514648  -38237.640625  313.313538  1704.660034   47.609695  877.206360  -33592.906250  -263.785736
 1617.000000  4873.964844  -51054.828125  -48502.781250  10364.949219  -38137.832031  312.904022  1511.605469   47.066200  887.335815  -33546.117188  1941.761475
 1618.000000  4989.063477  -51228.304688  -48531.296875  10257.796875  -38273.500000  309.669220  1508.653687   47.540527  878.482605  -33635.511719  4168.828125
 1619.000000  5176.348633  -51053.046875  -48207.914062  10095.269531  -38112.644531  304.762726  1617.299194   47.807842  873.570618  -33448.578125  -691.816101
 1620.000000  5176.436035  -51265.589844  -48380.000000  10384.333984  -37995.664062  313.489197  1630.295532   47.759117  874.461853  -33336.351562  -964.533813
 1621.000000  4982.583984  -51113.085938  -48454.164062  10274.280273  -38179.882812  310.166870  1470.536255   47.675011  876.004578  -33528.773438  -470.215912
 1622.000000  5005.254883  -50907.718750  -48196.625000  10206.357422  -37990.265625  308.116333  1668.507446   47.494213  879.339294  -33356.796875  2728.808838
 1623.000000  5033.102539  -51131.906250  -48412.914062  10324.609375  -38088.304688  311.686188  1449.291382   48.009491  869.901489  -33404.566406  3708.877441
 1624.000000  5065.563965  -51119.796875  -48388.335938  10175.587891  -38212.750000  307.187439  1452.714478   47.954422  870.900452  -33534.382812  429.524261
 1625.000000  5244.151855  -51384.589844  -48429.625000  10431.289062  -37998.335938  314.906708  1557.279907   47.974419  870.537415  -33318.015625  1783.362671
 1626.000000  5340.019531  -51434.718750  -48406.437500  10191.743164  -38214.695312  307.675140  1713.196899   48.057976  869.023865  -33526.226562  -2597.540771
 1627.000000  5067.677734  -50984.531250  -48232.281250  10190.457031  -38041.824219  307.636322  1664.523926   47.679867  875.915344  -33390.242188  -1916.749390
 1628.000000  4938.478027  -50953.117188  -48325.875000  10204.037109  -38121.835938  308.046295  1438.742554   47.671921  876.061340  -33471.031250  1748.836792
 1629.000000  5278.513672  -51247.429688  -48273.132812  10159.797852  -38113.335938  306.710754  1715.173462   48.025894  869.604370  -33427.996094  616.953247
 1630.000000  4759.353027  -51003.011719  -48562.867188  10344.935547  -38217.929688  312.299835  1275.594727   47.483406  879.539429  -33585.515625  -1264.055908
 1631.000000  5192.500488  -51398.980469  -48501.546875  10393.415039  -38108.132812  313.763367  1550.275024   47.952522  870.934937  -33429.949219  841.322998
 1632.000000  5249.295898  -51390.656250  -48454.015625  10211.901367  -38242.113281  308.283691  1676.747070   47.920319  871.520203  -33567.074219  306.545135
 1633.000000  5154.646973  -51128.929688  -48285.578125  10174.489258  -38111.089844  307.154266  1725.814087   47.525589  878.758728  -33474.558594  326.919373
 1634.000000  5180.112793  -51082.015625  -48203.093750  10249.880859  -37953.210938  309.430267  1668.900757   47.893524  872.007812  -33280.785156  -2917.159912
 1635.000000  5099.492676  -51331.066406  -48537.273438  10306.792969  -38230.480469  311.148346  1678.106445   47.389988  881.273193  -33607.179688  -2335.452148
 1636.000000  5146.495117  -51332.699219  -48483.679688  10211.759766  -38271.921875  308.279419  1692.459106   47.715549  875.260315  -33616.859375  -803.373840
 1637.000000  5413.674805  -51639.687500  -48555.546875  10423.949219  -38131.597656  314.685150  1661.608276   48.137077  867.595825  -33435.410156  -401.454010
 1638.000000  5174.017090  -51393.984375  -48514.914062  10376.648438  -38138.265625  313.257202  1563.355103   48.086235  868.513123  -33447.039062  1021.781921
 1639.000000  5121.697754  -51210.992188  -48407.804688  10283.103516  -38124.703125  310.433197  1528.995117   47.817707  873.390381  -33459.671875   57.009010
 1640.000000  4974.091797  -51136.601562  -48465.937500  10390.541992  -38075.394531  313.676605  1597.132324   47.499153  879.247803  -33441.441406  -1640.297363
 1641.000000  5064.054199  -51381.398438  -48611.960938  10417.244141  -38194.718750  314.482727  1500.793945   47.548725  878.331177  -33555.929688  -2409.806885
 1642.000000  5031.291504  -50637.218750  -47899.539062  9941.822266  -37957.718750  300.130371  1603.452759   48.102859  868.212952  -33264.871094  453.700989
 1643.000000  5028.762207  -51330.398438  -48607.140625  10632.576172  -37974.562500  320.983307  1334.071167   48.059074  869.003967  -33285.984375  2407.523926
 1644.000000  5442.061523  -51688.171875  -48556.546875  10298.490234  -38258.054688  310.897705  1893.306030   47.685509  875.811707  -33605.921875  1664.152222
 1645.000000  4918.680176  -50895.929688  -48289.468750  10228.875977  -38060.593750  308.796143  1427.894531   47.597160  877.437378  -33417.078125  2442.457031
 1646.000000  4947.687012  -50842.625000  -48199.367188  10181.569336  -38017.796875  307.368011  1622.265137   47.369110  881.661621  -33396.531250  -2426.987549
 1647.000000  4838.480957  -50878.316406  -48327.359375  10165.403320  -38161.957031  306.879974  1521.260376   47.203667  884.751770  -33556.832031  -456.355713
 1648.000000  4987.481445  -51166.421875  -48522.734375  10259.996094  -38262.738281  309.735626  1628.665039   47.236042  884.145325  -33654.453125  195.955978
 1649.000000  5029.440918  -51026.757812  -48299.601562  10148.017578  -38151.585938  306.355133  1516.579956   47.654064  876.389587  -33502.519531  -358.001160
 1650.000000  5066.638184  -51116.125000  -48372.890625  10257.415039  -38115.476562  309.657684  1598.515503   47.502647  879.183167  -33481.183594  1810.299316
 1651.000000  5219.958984  -51339.746094  -48428.234375  10208.469727  -38219.765625  308.180115  1799.411621   47.332077  882.351440  -33602.113281  -1449.233765
 1652.000000  4907.001953  -50824.796875  -48237.023438  10032.992188  -38204.031250  302.882660  1537.371094   47.484478  879.519531  -33571.511719  -518.395508
 1653.000000  5127.237305  -51500.726562  -48680.585938  10449.521484  -38231.062500  315.457123  1567.660522   47.462811  879.921082  -33600.656250  -1881.886230
 1654.000000  5061.791504  -50966.652344  -48209.929688  10028.754883  -38181.175781  302.754761  1774.573242   47.253056  883.827026  -33571.234375  -2130.574463
 1655.000000  5199.754883  -51306.468750  -48413.015625  10274.978516  -38138.039062  310.187927  1784.558716   47.723774  875.109497  -33482.171875  1948.582275
 1656.000000  5243.844727  -51273.007812  -48323.718750  10248.312500  -38075.406250  309.382904  1779.097656   47.953125  870.924011  -33397.164062  -1580.365967
 1657.000000  4958.244629  -51047.855469  -48385.945312  10372.625000  -38013.320312  313.135742  1439.105835   47.692825  875.677368  -33360.472656  -3921.932373
 1658.000000  4800.488770  -50786.871094  -48293.125000  10340.765625  -37952.359375  312.173950  1443.738281   47.625462  876.915955  -33306.085938  928.082520
 1659.000000  5252.906250  -51612.765625  -48660.781250  10234.247070  -38426.535156  308.958282  1732.576294   47.625874  876.908386  -33780.218750  -1352.905884
 1660.000000  5234.118652  -51397.179688  -48484.976562  10274.780273  -38210.195312  310.181915  1685.452026   47.928753  871.366882  -33534.332031  -2167.761475
 1661.000000  5157.956055  -51039.195312  -48168.054688  10208.826172  -37959.226562  308.190857  1722.252930   48.137306  867.591675  -33263.015625  482.334930
 1662.000000  5198.527344  -51058.175781  -48145.250000  10115.412109  -38029.835938  305.370819  1760.221802   47.883411  872.191956  -33358.394531  3574.875732
 1663.000000  5094.203613  -51145.671875  -48375.265625  10341.305664  -38033.960938  312.190247  1465.743774   48.117878  867.942017  -33339.648438  -279.238739
 1664.000000  5042.467773  -51074.183594  -48314.351562  10220.477539  -38093.875000  308.542603  1580.272949   47.719643  875.185242  -33438.414062  -1021.336792
 1665.000000  5080.581543  -51241.773438  -48482.023438  10204.871094  -38277.152344  308.071472  1503.607422   47.816952  873.404175  -33612.195312   59.381786
 1666.000000  5083.850586  -51079.308594  -48291.273438  10229.634766  -38061.640625  308.819031  1519.873657   47.964512  870.717224  -33382.289062  1372.072632
 1667.000000  4781.341797  -50425.347656  -47946.515625  10148.232422  -37798.281250  306.361603  1351.597290   48.059940  868.988342  -33109.621094  904.265808
 1668.000000  4910.682617  -51057.441406  -48440.460938  10512.720703  -37927.742188  317.365021  1359.222046   47.842915  872.930237  -33260.253906  -263.072876
 1669.000000  5008.044922  -50613.800781  -47884.828125  9894.504883  -37990.324219  298.701935  1637.420898   47.766441  874.327759  -33330.296875  1133.147095
 1670.000000  5227.708984  -51434.304688  -48515.531250  10307.960938  -38207.570312  311.183624  1672.385132   47.689697  875.734802  -33555.027344  2120.403076
 1671.000000  4855.890625  -50883.183594  -48336.046875  10307.541016  -38028.507812  311.170929  1334.493164   47.659725  876.285522  -33378.890625  -502.789246
 1672.000000  5073.452637  -51381.070312  -48589.796875  10294.500000  -38295.296875  310.777252  1576.006226   47.425606  880.611328  -33668.519531  257.303955
 1673.000000  4852.361816  -50731.664062  -48201.148438  10182.817383  -38018.332031  307.405670  1445.590820   47.624458  876.934387  -33372.156250  -364.977356
 1674.000000  4678.363770  -50894.207031  -48527.843750  10471.515625  -38056.328125  316.121124  1419.110962   47.324993  882.483521  -33439.367188  -619.075867
 1675.000000  4871.569824  -50772.835938  -48183.609375  10291.337891  -37892.273438  310.681793  1572.996094   47.736534  874.875549  -33235.164062  1356.814453
 1676.000000  5055.548340  -51334.015625  -48591.953125  10321.519531  -38270.433594  311.592926  1551.781250   47.686054  875.801697  -33618.246094   54.406017
 1677.000000  5207.153320  -51455.007812  -48557.250000  10305.747070  -38251.503906  311.116760  1809.768677   47.522537  878.815186  -33615.269531  2266.731689
 1678.000000  5168.420410  -51029.578125  -48147.968750  10232.347656  -37915.621094  308.900940  1593.980103   48.081089  868.606079  -33224.894531  1488.205322
 1679.000000  5111.617188  -51230.585938  -48431.492188  10364.791992  -38066.699219  312.899261  1609.745972   47.513565  878.981140  -33431.339844  -2043.296875
 1680.000000  5168.481445  -51063.070312  -48214.242188  10039.317383  -38174.925781  303.073608  1779.112915   47.534698  878.590332  -33537.507812   -2.345401
 1681.000000  4962.926758  -51073.066406  -48420.695312  10270.030273  -38150.664062  310.038544  1533.877075   47.389545  881.281433  -33527.406250  -841.756958
 1682.000000  5096.617676  -51289.347656  -48498.656250  10321.291016  -38177.367188  311.586029  1691.581665   47.319866  882.579163  -33560.906250   90.441193
 1683.000000  5452.379395  -51576.203125  -48449.625000  10335.625000  -38114.000000  312.018738  1896.759277   47.842049  872.946045  -33446.593750  -1585.994507
 1684.000000  4914.104492  -50783.750000  -48173.718750  10318.876953  -37854.843750  311.513153  1564.208496   47.422722  880.664917  -33228.347656  -641.702332
 1685.000000  5141.770996  -51099.625000  -48288.390625  10233.645508  -38054.746094  308.940125  1653.965210   47.709591  875.369629  -33400.265625  423.435822
 1686.000000  4749.493652  -50718.757812  -48266.554688  10205.842773  -38060.710938  308.100800  1432.089722   47.307262  882.814270  -33445.480469  2431.233154
 1687.000000  5100.564941  -51103.375000  -48327.984375  10275.980469  -38052.003906  310.218170  1637.747070   47.675484  875.995850  -33400.851562  2173.292236
 1688.000000  4927.130859  -51187.136719  -48579.812500  10262.959961  -38316.851562  309.825073  1590.047363   47.284935  883.231140  -33703.796875  -1538.977173
 1689.000000  4811.256348  -50943.000000  -48472.789062  10301.691406  -38171.097656  310.994324  1462.567749   47.348663  882.042358  -33551.828125  908.526245
 1690.000000  4976.128906  -51163.906250  -48501.687500  10356.090820  -38145.597656  312.636597  1359.808228   47.717392  875.226501  -33490.355469  1244.811646
 1691.000000  5055.275391  -51077.085938  -48337.750000  10206.677734  -38131.070312  308.126007  1576.434082   47.635086  876.738770  -33483.855469  318.160400
 1692.000000  5098.679688  -51234.511719  -48437.828125  10348.487305  -38089.339844  312.407043  1648.114136   47.493229  879.357483  -33455.964844  -316.121948
 1693.000000  4825.281738  -50910.257812  -48368.625000  10248.544922  -38120.078125  309.389923  1273.932373   47.635746  876.726624  -33472.800781  1529.408203
 1694.000000  4857.385254  -51037.023438  -48459.828125  10321.086914  -38138.742188  311.579865  1371.356445   47.564224  878.044922  -33498.441406  1082.985840
 1695.000000  4801.521973  -50903.558594  -48405.085938  10291.533203  -38113.554688  310.687683  1193.265137   47.956120  870.869629  -33435.023438  3609.212158
 1696.000000  5180.611328  -51426.265625  -48556.781250  10352.103516  -38204.679688  312.516205  1611.854492   47.846142  872.871338  -33536.875000  -1031.042725
 1697.000000  4955.071777  -50826.554688  -48181.968750  10297.113281  -37884.855469  310.856140  1501.959473   48.085617  868.524292  -33193.687500  -1717.019897
 1698.000000  4994.300781  -50730.136719  -48048.093750  10171.941406  -37876.152344  307.077362  1703.484741   47.608425  877.229736  -33231.539062  1287.208496
 1699.000000  4999.542969  -50982.902344  -48278.906250  10283.791016  -37995.117188  310.453949  1496.899902   47.851906  872.766235  -33326.750000  3333.589844
 1700.000000  5416.143555  -51823.523438  -48725.117188  10419.474609  -38305.640625  314.550049  1857.475586   47.637550  876.693420  -33658.187500  -2080.128418
 1701.000000  4795.631836  -50736.554688  -48273.109375  10378.472656  -37894.636719  313.312256  1279.493408   47.955902  870.873535  -33216.125000  914.848389
 1702.000000  4889.113770  -50942.277344  -48349.312500  10270.937500  -38078.375000  310.065918  1360.986572   47.665817  876.173523  -33428.164062  -1078.369873
 1703.000000  5290.243652  -51359.257812  -48385.828125  10231.188477  -38154.640625  308.865936  1982.753052   47.181808  885.161621  -33551.648438  818.663879
 1704.000000  5036.270020  -51286.062500  -48525.015625  10412.308594  -38112.707031  314.333710  1393.773804   47.988537  870.281311  -33431.011719  -598.354675
 1705.000000  5096.331543  -50971.585938  -48193.570312  10191.405273  -38002.164062  307.664948  1528.291992   48.165554  867.082886  -33303.199219  -708.098938
 1706.000000  4833.954102  -50854.230469  -48325.851562  10132.959961  -38192.890625  305.900574  1375.055054   47.587513  877.615234  -33550.320312  -815.974976
 1707.000000  5133.559570  -51479.328125  -48643.968750  10420.781250  -38223.187500  314.589508  1597.731323   47.541656  878.461731  -33585.089844  3101.823242
 1708.000000  5180.905273  -51503.117188  -48628.210938  10465.688477  -38162.523438  315.945190  1670.480347   47.677826  875.952820  -33511.140625  3096.272705
 1709.000000  5690.522461  -51900.300781  -48509.140625  10313.406250  -38195.734375  311.347992  2013.617188   48.100395  868.257446  -33503.125000  -1212.227173
 1710.000000  5322.240723  -51352.437500  -48337.382812  10136.741211  -38200.640625  306.014709  1903.624146   47.611328  877.176270  -33555.746094  1758.970093
 1711.000000  4979.975586  -50934.945312  -48263.359375  10350.660156  -37912.699219  312.472626  1374.511597   47.971264  870.594666  -33232.687500  448.572876
 1712.000000  4936.318848  -51238.953125  -48613.804688  10397.450195  -38216.355469  313.885162  1386.140625   47.990524  870.245239  -33534.464844  -1360.058105
 1713.000000  5217.302734  -51338.101562  -48431.765625  10175.899414  -38255.867188  307.196838  1728.697632   47.579899  877.755676  -33614.039062  -1710.678589
 1714.000000  4981.243652  -50904.328125  -48236.750000  10291.354492  -37945.394531  310.682281  1584.469604   47.760418  874.438049  -33285.953125  1207.979492
 1715.000000  5425.328125  -51337.597656  -48230.921875  10154.447266  -38076.476562  306.549225  1829.964355   48.008301  869.923035  -33392.851562  1329.543457
 1716.000000  5221.842285  -51266.355469  -48336.445312  10102.822266  -38233.625000  304.990753  1689.471191   48.001846  870.039978  -33550.632812  -592.251831
 1717.000000  4859.968750  -51062.527344  -48520.054688  10326.015625  -38194.039062  311.728668  1317.178345   47.687279  875.779175  -33541.734375  1512.730469
 1718.000000  5320.965332  -51356.597656  -48334.007812  10157.679688  -38176.328125  306.646820  1949.692383   47.675022  876.004333  -33525.218750  -90.785965
 1719.000000  5561.458008  -51684.648438  -48433.375000  10329.923828  -38103.453125  311.846649  1939.495483   48.021019  869.692627  -33418.589844  1457.881470
 1720.000000  5201.876465  -51347.015625  -48435.054688  10218.906250  -38216.148438  308.495178  1481.774048   48.105217  868.170410  -33523.070312  2654.879883
 1721.000000  5021.215820  -51028.593750  -48306.242188  10004.290039  -38301.953125  302.016205  1453.043823   48.024052  869.637695  -33616.792969   10.376977
 1722.000000  5170.020020  -51071.683594  -48189.531250  10094.291992  -38095.238281  304.733215  1812.736328   47.580536  877.743958  -33453.347656  -1381.704346
 1723.000000  5136.897461  -51219.187500  -48388.109375  10318.453125  -38069.656250  311.500366  1643.047241   47.734219  874.917969  -33412.773438  2074.408936
 1724.000000  4836.770020  -51018.035156  -48501.507812  10272.561523  -38228.945312  310.114960  1487.327271   47.050816  887.625977  -33638.734375  -576.714600
 1725.000000  5020.364746  -51175.222656  -48462.835938  10332.582031  -38130.253906  311.926880  1662.620483   47.296616  883.013000  -33516.062500  -1792.196411
 1726.000000  5224.592773  -51505.468750  -48603.035156  10371.876953  -38231.156250  313.113159  1623.817017   47.656837  876.338623  -33581.820312  148.865692
 1727.000000  4970.999023  -50941.253906  -48276.062500  10326.644531  -37949.417969  311.747650  1649.112915   47.682178  875.872864  -33297.609375  -992.863220
 1728.000000  5368.621094  -51384.781250  -48338.667969  10231.841797  -38106.828125  308.885681  1977.820801   47.805775  873.608398  -33442.960938  -2536.244385
 1729.000000  5246.785645  -51161.484375  -48242.632812  10330.216797  -37912.414062  311.855499  1769.054810   48.089958  868.445862  -33220.824219  -955.003418
 1730.000000  5347.440430  -51601.058594  -48549.679688  10261.476562  -38288.203125  309.780304  1887.426636   47.728100  875.030151  -33631.914062  512.555420
 1731.000000  4974.457031  -50796.757812  -48119.273438  10221.744141  -37897.531250  308.580841  1663.484741   47.498947  879.251648  -33263.597656  -247.581146
 1732.000000  5046.429688  -50945.195312  -48191.546875  10244.142578  -37947.406250  309.257019  1609.634644   47.884628  872.169800  -33275.847656  -164.449203
 1733.000000  4902.499512  -50995.023438  -48408.843750  10381.837891  -38027.007812  313.413849  1433.569946   47.901352  871.865295  -33353.816406  402.126740
 1734.000000  5242.793457  -51095.257812  -48135.210938  10073.576172  -38061.632812  304.107849  1871.143921   47.652557  876.417297  -33412.714844  1038.385986
 1735.000000  5375.158691  -51337.433594  -48255.367188  10187.136719  -38068.230469  307.536072  1914.713745   47.879490  872.263428  -33397.171875  -5147.329590
 1736.000000  5104.873047  -51340.035156  -48540.296875  10264.314453  -38275.984375  309.865967  1632.988647   47.464489  879.889954  -33645.414062  -2225.582275
 1737.000000  4971.738770  -51157.468750  -48495.156250  10517.265625  -37977.890625  317.502228  1484.721313   47.459393  879.984436  -33347.816406  -295.942505
 1738.000000  5212.365234  -51363.304688  -48446.062500  10212.428711  -38233.632812  308.299622  1613.017578   47.922379  871.482727  -33558.390625  100.216728
 1739.000000  5056.712891  -51074.964844  -48296.351562  10232.991211  -38063.359375  308.920380  1513.421875   47.801498  873.686584  -33399.910156  -2217.089844
 1740.000000  5039.488281  -51083.261719  -48351.140625  10320.669922  -38030.468750  311.567261  1495.380371   47.914032  871.634583  -33356.042969  128.506653
 1741.000000  5364.029785  -51322.460938  -48226.312500  10289.413086  -37936.898438  310.623657  1730.366211   48.470943  861.619812  -33208.140625  1906.218628
 1742.000000  5391.389160  -51557.535156  -48487.179688  10285.493164  -38201.687500  310.505341  1809.201782   47.794037  873.822937  -33538.968750   65.218536
 1743.000000  4880.186035  -50981.738281  -48406.984375  10280.159180  -38126.824219  310.344330  1303.241333   47.696121  875.616821  -33473.656250  -503.235504
 1744.000000  4981.336426  -50850.480469  -48195.312500  10219.958984  -37975.351562  308.526947  1550.065796   47.709019  875.380127  -33320.925781  -1373.557861
 1745.000000  4948.944336  -50575.605469  -47933.164062  10148.214844  -37784.949219  306.361084  1637.215332   47.916969  871.581116  -33110.234375  -856.874390
 1746.000000  5616.854492  -51487.378906  -48167.945312  10034.816406  -38133.128906  302.937744  2168.252686   47.992329  870.212524  -33451.062500  1342.956665
 1747.000000  5071.677246  -51397.851562  -48644.773438  10432.545898  -38212.226562  314.944672  1537.822876   47.523960  878.788879  -33575.855469  2117.318359
 1748.000000  5117.389648  -51152.726562  -48342.726562  10567.152344  -37775.574219  319.008240  1590.577148   47.812088  873.493042  -33111.093750  -829.538391
 1749.000000  5122.177246  -51209.941406  -48393.546875  10417.425781  -37976.121094  314.488220  1625.432617   47.929443  871.354309  -33300.191406  -2195.677734
 1750.000000  5023.421875  -51110.628906  -48369.765625  10303.162109  -38066.601562  311.038727  1594.160278   47.501873  879.197449  -33432.382812  -398.879303
 1751.000000  5143.783691  -51278.824219  -48436.468750  10297.751953  -38138.718750  310.875397  1549.462524   47.766369  874.329102  -33478.699219  -1642.312500
 1752.000000  5377.744629  -51373.679688  -48290.554688  10144.851562  -38145.703125  306.259552  1820.078003   47.963146  870.742004  -33466.484375  1308.586182
 1753.000000  5239.518066  -51614.593750  -48675.476562  10329.674805  -38345.800781  311.839111  1479.647827   48.063622  868.921753  -33656.781250  -2336.401367
 1754.000000  5202.205566  -51548.562500  -48639.281250  10358.923828  -38280.359375  312.722107  1484.569824   47.883911  872.182861  -33608.871094  1444.652344
 1755.000000  4913.312988  -51136.980469  -48558.070312  10450.875000  -38107.195312  315.497986  1480.018921   47.235008  884.164673  -33499.011719  1084.094971
 1756.000000  5018.683105  -51059.398438  -48335.835938  10275.784180  -38060.050781  310.212219  1586.761353   47.408688  880.925598  -33434.925781  -1281.393311
 1757.000000  4952.747559  -51468.078125  -48831.171875  10447.052734  -38384.117188  315.382599  1378.073608   47.393669  881.204773  -33760.457031  -2562.094727
 1758.000000  5304.270020  -51662.710938  -48685.976562  10382.006836  -38303.968750  313.418945  1747.854980   47.466572  879.851318  -33673.195312  -1473.300537
 1759.000000  5145.115723  -51516.574219  -48693.640625  10436.479492  -38257.160156  315.063416  1420.975220   47.930519  871.334717  -33581.125000  -283.432861
 1760.000000  5044.267578  -51134.867188  -48376.304688  10104.332031  -38271.972656  305.036316  1679.606445   47.498882  879.252808  -33638.046875  -982.680054
 1761.000000  5096.651367  -51385.902344  -48562.023438  10405.570312  -38156.453125  314.130310  1463.574219   47.913280  871.648254  -33482.097656  426.719452
 1762.000000  5086.865234  -50956.035156  -48182.351562  10203.961914  -37978.390625  308.044006  1741.390503   47.468590  879.813904  -33347.421875  3442.757812
 1763.000000  4904.085449  -50964.730469  -48385.453125  10224.037109  -38161.414062  308.650055  1299.726074   47.727310  875.044617  -33505.203125  1120.331421
 1764.000000  5139.854492  -51085.492188  -48234.648438  10090.928711  -38143.718750  304.631683  1656.920776   47.693935  875.656982  -33490.765625  -1688.983643
 1765.000000  4880.993652  -50823.972656  -48275.976562  10305.892578  -37970.085938  311.121155  1361.914917   47.651329  876.439880  -33321.289062  540.348267
 1766.000000  4926.439453  -50816.222656  -48204.398438  10294.207031  -37910.191406  310.768433  1510.189453   47.685509  875.811707  -33258.058594  1726.338257
 1767.000000  4910.661621  -51136.929688  -48508.218750  10402.710938  -38105.507812  314.043976  1514.970337   47.623985  876.943115  -33459.375000  3403.838135
 1768.000000  5351.401367  -51564.929688  -48506.312500  10375.108398  -38131.203125  313.210693  1724.720215   47.883289  872.194214  -33459.773438  -1193.833374
 1769.000000  5152.852539  -51165.289062  -48341.976562  10119.788086  -38222.187500  305.502930  1597.329590   47.715115  875.268311  -33567.167969  2617.643066
 1770.000000  4944.012207  -51124.785156  -48480.703125  10486.820312  -37993.882812  316.583130  1446.209595   47.565022  878.030212  -33353.503906  3142.413818
 1771.000000  5339.839355  -51449.921875  -48407.671875  10375.776367  -38031.894531  313.230865  1816.542358   47.915100  871.615112  -33357.363281  1830.057373
 1772.000000  5149.957520  -50944.078125  -48108.742188  10203.427734  -37905.312500  308.027893  1879.325195   47.522369  878.818298  -33269.093750  3065.093994
 1773.000000  4998.270020  -50933.441406  -48263.218750  10233.646484  -38029.570312  308.940155  1682.591675   47.386925  881.330200  -33406.566406  775.193420
 1774.000000  5217.476562  -51241.855469  -48336.164062  10088.190430  -38247.972656  304.549042  1860.164185   47.483631  879.535217  -33615.535156  -2017.630493
 1775.000000  5116.954590  -51165.832031  -48324.625000  10412.798828  -37911.828125  314.348511  1577.441772   47.895996  871.962769  -33239.160156  -58.901134
 1776.000000  5280.312012  -51248.585938  -48271.492188  10208.866211  -38062.625000  308.192078  1967.859985   47.414738  880.813171  -33436.906250  1490.868164
 1777.000000  5067.231445  -50899.175781  -48127.070312  10169.692383  -37957.378906  307.009460  1655.925293   47.626713  876.892883  -33310.984375  -706.851074
 1778.000000  5134.337891  -51209.562500  -48376.343750  10193.027344  -38183.316406  307.713928  1486.924927   47.969273  870.630798  -33503.500000  -1704.135254
 1779.000000  5113.314453  -51124.417969  -48337.929688  10357.792969  -37980.136719  312.687958  1595.894409   47.647896  876.503052  -33331.671875  156.898331
 1780.000000  4905.718262  -51079.359375  -48478.101562  10403.421875  -38074.679688  314.065460  1318.736206   47.459324  879.985718  -33444.613281  -2904.965820
 1781.000000  5000.659180  -50983.335938  -48273.765625  10125.203125  -38148.562500  305.666382  1527.729492   47.551311  878.283386  -33509.523438  851.925171
 1782.000000  5243.353516  -51226.398438  -48277.171875  10148.167969  -38129.003906  306.359680  1938.402466   47.214104  884.556152  -33522.859375  -1121.814575
 1783.000000  5097.701660  -51228.070312  -48425.375000  10354.493164  -38070.882812  312.588348  1496.775513   47.715725  875.257080  -33415.800781  2585.961914
 1784.000000  4738.952148  -50721.414062  -48296.093750  10393.441406  -37902.652344  313.764160  1509.100220   47.199230  884.834900  -33297.960938  -1145.730713
 1785.000000  4914.547363  -50543.000000  -47920.984375  10026.166016  -37894.820312  302.676605  1596.489380   47.637043  876.702759  -33247.414062  -2310.589844
 1786.000000  4741.014648  -50724.105469  -48300.640625  10330.966797  -37969.671875  311.878113  1219.507812   47.694340  875.649536  -33316.679688  808.266541
 1787.000000  5132.841309  -51306.863281  -48478.515625  10292.640625  -38185.875000  310.721100  1526.663086   47.911129  871.687378  -33511.730469  1149.914551
 1788.000000  5070.270508  -50765.500000  -47979.320312  10139.039062  -37840.281250  306.084076  1742.961060   48.061966  868.951721  -33151.421875  806.564514
 1789.000000  5007.371094  -50932.480469  -48217.812500  10114.886719  -38102.925781  305.354950  1472.829590   47.888687  872.095886  -33430.972656  -1942.360962
 1790.000000  5395.472168  -51452.726562  -48359.898438  10250.062500  -38109.835938  309.435730  1717.586914   48.235706  865.821838  -33404.027344  2295.065186
 1791.000000  4965.969238  -50900.742188  -48255.289062  10350.574219  -37904.714844  312.470032  1603.560913   47.663445  876.217102  -33254.734375  -989.981140
 1792.000000  4936.422363  -50977.187500  -48323.968750  10282.617188  -38041.351562  310.418518  1334.867310   47.866241  872.504822  -33371.585938  180.584869
 1793.000000  5227.390625  -51096.093750  -48172.804688  10261.193359  -37911.609375  309.771790  1708.358398   48.004379  869.994080  -33228.367188  1541.704712
 1794.000000  5166.325684  -50964.683594  -48081.500000  10106.833984  -37974.664062  305.111847  1678.045532   47.850193  872.797424  -33306.464844  -3791.527100
 1795.000000  5294.833984  -51175.273438  -48198.546875  10203.897461  -37994.648438  308.042084  1916.870605   47.690750  875.715454  -33342.003906  2489.260010
 1796.000000  4804.421875  -50959.980469  -48455.742188  10291.835938  -38163.906250  310.696808  1375.738892   47.657173  876.332458  -33514.539062  -2379.309570
 1797.000000  5297.625488  -51323.429688  -48335.601562  10162.666016  -38172.937500  306.797333  1616.827026   48.064644  868.903259  -33483.816406  3538.145508
 1798.000000  5018.087402  -50991.378906  -48283.359375  10257.035156  -38026.324219  309.646240  1530.370483   47.956535  870.862061  -33347.750000  -2050.384521
 1799.000000  4793.077637  -50993.121094  -48510.992188  10398.233398  -38112.757812  313.908813  1176.455444   47.721966  875.142639  -33457.070312  -2225.135254
 1800.000000  5170.491211  -51181.875000  -48322.015625  10159.837891  -38162.179688  306.711975  1739.975586   47.683582  875.847107  -33510.234375  -992.997375
 1801.000000  5424.579102  -51440.820312  -48279.359375  10135.234375  -38144.125000  305.969208  1820.891235   47.876820  872.312073  -33473.328125  -2097.769531
 1802.000000  4906.176270  -50765.281250  -48158.289062  10207.349609  -37950.937500  308.146271  1470.237305   47.867580  872.480408  -33281.042969  -321.184937
 1803.000000  5011.949219  -50892.039062  -48175.351562  10291.684570  -37883.667969  310.692261  1553.545898   47.900883  871.873840  -33210.523438  -273.438110
 1804.000000  5116.629883  -51304.808594  -48486.710938  10387.874023  -38098.835938  313.596069  1412.354370   48.077919  868.663330  -33408.421875  -2636.026855
 1805.000000  5005.230469  -51065.800781  -48369.757812  10268.934570  -38100.824219  310.005463  1556.123535   47.768253  874.294617  -33440.617188  1349.614990
 1806.000000  5360.249512  -51449.277344  -48380.164062  10263.762695  -38116.402344  309.849335  1880.467407   47.646637  876.526245  -33468.062500  1690.551514
 1807.000000  4722.960449  -50856.531250  -48456.093750  10371.050781  -38085.042969  313.088196  1215.216431   47.524525  878.778442  -33448.617188  860.638062
 1808.000000  5171.077148  -51096.953125  -48237.562500  10089.693359  -38147.867188  304.594391  1821.845703   47.503769  879.162354  -33513.464844  370.045166
 1809.000000  4720.609863  -50667.824219  -48247.000000  10222.774414  -38024.226562  308.611938  1388.341675   47.587158  877.621765  -33381.687500  1055.832397
 1810.000000  5270.646973  -51427.648438  -48476.062500  10240.879883  -38235.183594  309.158508  1768.749390   47.675934  875.987610  -33583.984375  -660.707520
 1811.000000  5322.809570  -51490.281250  -48492.453125  10365.796875  -38126.656250  312.929596  1792.196289   47.886959  872.127319  -33454.871094  289.583984
 1812.000000  5306.333984  -51379.492188  -48391.289062  10197.900391  -38193.390625  307.861023  1763.411499   47.932915  871.291199  -33517.121094  3361.307129
 1813.000000  5476.910156  -51598.996094  -48432.281250  10082.291016  -38349.992188  304.370941  2035.559937   47.496323  879.300232  -33716.316406  2330.481201
 1814.000000  5120.098633  -51222.441406  -48389.882812  10145.521484  -38244.359375  306.279785  1639.238892   47.684513  875.830017  -33592.324219  -1598.000732
 1815.000000  5288.894043  -51599.101562  -48617.367188  10259.433594  -38357.933594  309.718628  1702.291382   47.503563  879.166199  -33723.550781  -447.318085
 1816.000000  5345.029785  -51545.968750  -48492.453125  10321.158203  -38171.296875  311.582001  1861.828979   47.686714  875.789551  -33519.046875  1900.946289
 1817.000000  4899.944824  -51047.773438  -48459.523438  10425.945312  -38033.578125  314.745392  1395.052856   47.376087  881.531799  -33411.632812  878.349609
 1818.000000  5454.330078  -51615.148438  -48457.296875  10416.031250  -38041.265625  314.446106  1947.485229   47.493217  879.357727  -33407.890625   82.634979
 1819.000000  4698.625977  -50420.703125  -48042.054688  10018.852539  -38023.203125  302.455811  1343.370972   47.572872  877.885315  -33382.058594  1163.448975
 1820.000000  4977.508301  -51150.773438  -48480.945312  10390.265625  -38090.679688  313.668274  1414.282593   47.792324  873.854248  -33428.125000  -3280.904297
 1821.000000  5067.309082  -51031.261719  -48266.007812  10258.895508  -38007.113281  309.702393  1624.992188   47.662300  876.238159  -33357.246094  3093.331787
 1822.000000  5083.741211  -51297.066406  -48511.773438  10243.026367  -38268.746094  309.223328  1521.693237   47.485619  879.498413  -33636.113281  -461.733368
 1823.000000  4939.514160  -50885.691406  -48243.742188  10077.986328  -38165.757812  304.240967  1471.051758   47.885082  872.161499  -33494.156250  380.236450
 1824.000000  5288.152344  -51453.238281  -48447.093750  10258.912109  -38188.179688  309.702881  1659.952515   48.228786  865.946045  -33483.046875  803.058594
 1825.000000  5480.437988  -51532.027344  -48344.898438  10116.016602  -38228.882812  305.389069  1792.024414   48.246120  865.634949  -33522.058594  -2255.527588
 1826.000000  5261.945801  -51330.582031  -48370.585938  10262.369141  -38108.218750  309.807251  1531.133789   48.144329  867.465149  -33411.324219  -1449.324463
 1827.000000  4972.093750  -50990.074219  -48329.390625  10184.665039  -38144.726562  307.461456  1534.955444   47.531967  878.640808  -33507.574219  -589.990662
 1828.000000  5063.642090  -51275.527344  -48511.156250  10327.558594  -38183.597656  311.775238  1731.288452   47.492214  879.376282  -33550.320312  -2468.792969
 1829.000000  5284.706055  -51445.921875  -48467.625000  10252.869141  -38214.757812  309.520447  1696.434692   48.037304  869.397827  -33528.304688  945.746948
 1830.000000  5064.969727  -50917.234375  -48130.492188  10075.375000  -38055.117188  304.162140  1555.533569   47.792633  873.848633  -33392.535156  1189.008301
 1831.000000  5041.497070  -50930.265625  -48201.562500  10034.036133  -38167.527344  302.914185  1533.163574   47.896225  871.958618  -33494.835938    1.319299
 1832.000000  5036.514160  -51208.449219  -48488.406250  10415.323242  -38073.082031  314.424744  1449.776245   48.019554  869.719177  -33388.359375  -48.543583
 1833.000000  5499.631836  -51519.007812  -48321.671875  10157.601562  -38164.070312  306.644470  2119.969482   47.552498  878.261475  -33524.914062  452.238647
 1834.000000  4772.726562  -50763.824219  -48285.414062  10233.098633  -38052.316406  308.923615  1241.450806   47.668880  876.117188  -33401.804688  -147.088318
 1835.000000  4859.324707  -50877.609375  -48359.882812  10277.078125  -38082.804688  310.251282  1320.400513   47.653519  876.399658  -33433.792969  -2236.281738
 1836.000000  5299.209961  -51657.988281  -48648.250000  10384.894531  -38263.355469  313.506165  1633.716919   47.893108  872.015381  -33590.968750  482.918762
 1837.000000  5123.732422  -51164.304688  -48330.718750  10192.134766  -38138.585938  307.686981  1701.062012   47.649750  876.468933  -33489.941406  181.898758
 1838.000000  5159.642090  -51118.875000  -48253.429688  10102.061523  -38151.367188  304.967773  1591.723999   48.015625  869.790344  -33467.027344  596.518555
 1839.000000  5347.338867  -51374.015625  -48344.585938  10342.945312  -38001.640625  312.239746  1751.339478   48.077164  868.677002  -33311.296875  -1424.902100
 1840.000000  5194.552246  -51235.203125  -48370.546875  10329.219727  -38041.328125  311.825378  1594.642578   47.750935  874.611694  -33382.812500  1538.352539
 1841.000000  4619.789062  -50537.281250  -48226.820312  10224.543945  -38002.277344  308.665375  1262.159424   47.453323  880.096985  -33372.796875  683.036926
 1842.000000  5020.444336  -51179.890625  -48454.843750  10275.037109  -38179.804688  310.189667  1472.487183   47.723591  875.112854  -33523.957031  -722.145447
 1843.000000  5131.666992  -51292.148438  -48480.023438  10447.021484  -38033.000000  315.381653  1621.172852   47.615051  877.107666  -33387.742188  -724.876526
 1844.000000  5191.595703  -51259.378906  -48356.617188  10185.779297  -38170.835938  307.495117  1722.051758   47.673332  876.035400  -33519.890625  -935.129639
 1845.000000  4946.057129  -50900.968750  -48274.898438  10209.206055  -38065.691406  308.202332  1391.347534   47.945763  871.057739  -33388.167969  -334.710693
 1846.000000  4954.255859  -51324.910156  -48683.335938  10392.694336  -38290.640625  313.741608  1434.797729   47.503304  879.171021  -33656.285156  720.368591
 1847.000000  5197.275391  -51036.750000  -48122.132812  10046.460938  -38075.671875  303.289276  1868.153442   47.478588  879.628662  -33443.726562  -56.241837
 1848.000000  5248.993164  -51483.859375  -48545.007812  10324.853516  -38220.156250  311.693573  1826.591309   47.447201  880.210571  -33591.273438  1131.277344
 1849.000000  4721.654297  -50760.296875  -48360.507812  10156.451172  -38204.054688  306.609741  1310.953979   47.591526  877.541260  -33561.089844  -752.778687
 1850.000000  5049.588379  -50961.761719  -48234.281250  10192.003906  -38042.277344  307.683014  1569.468140   47.898552  871.916260  -33369.359375  1677.549316
 1851.000000  5237.208496  -51342.203125  -48420.703125  10203.207031  -38217.496094  308.021240  1664.495728   47.848110  872.835449  -33549.500000  2399.717285
 1852.000000  5335.406250  -51279.644531  -48250.843750  10218.625000  -38032.218750  308.486664  1888.112183   47.792728  873.846863  -33369.625000  2271.326904
 1853.000000  5222.506836  -51093.937500  -48181.765625  10134.772461  -38046.992188  305.955292  1639.189453   48.078079  868.660461  -33356.562500  -575.888000
 1854.000000  5216.786133  -51606.125000  -48711.070312  10543.082031  -38167.988281  318.281586  1507.528198   47.824383  873.268494  -33502.308594  -2869.906982
 1855.000000  5262.979492  -51549.449219  -48606.398438  10503.989258  -38102.410156  317.101440  1759.967773   47.444973  880.251892  -33473.742188  1140.974731
 1856.000000  5148.703125  -51128.753906  -48287.953125  10213.089844  -38074.863281  308.319580  1740.219238   47.601181  877.363220  -33430.957031  114.753479
 1857.000000  5105.510742  -51278.746094  -48485.195312  10387.445312  -38097.750000  313.583130  1472.096069   47.937260  871.212219  -33421.058594  -254.846497
 1858.000000  4934.146484  -50599.199219  -47994.195312  10111.754883  -37882.441406  305.260406  1602.622559   47.930603  871.333191  -33206.398438  1810.249023
 1859.000000  4950.828125  -50920.890625  -48266.242188  10170.470703  -38095.773438  307.032959  1429.767578   47.640171  876.645203  -33448.062500  -1874.340576
 1860.000000  4726.529297  -50737.921875  -48309.695312  10357.796875  -37951.898438  312.688080  1381.702271   47.365543  881.728027  -33330.980469  -302.998627
 1861.000000  4705.758301  -50543.691406  -48152.242188  10085.963867  -38066.277344  304.481812  1518.346313   47.112164  886.470154  -33470.078125  -662.416626
 1862.000000  5011.799805  -50821.339844  -48081.640625  10314.468750  -37767.171875  311.380066  1387.993774   48.381241  863.217346  -33047.164062  -493.243134
 1863.000000  5203.469727  -51239.871094  -48359.617188  10264.569336  -38095.046875  309.873688  1564.346680   47.947388  871.028198  -33417.367188  1226.207031
 1864.000000  5144.095215  -51305.992188  -48473.789062  10439.193359  -38034.593750  315.145325  1488.501099   48.013981  869.820129  -33350.414062  1540.947632
 1865.000000  4936.583008  -50867.445312  -48246.125000  10311.862305  -37934.261719  311.301392  1419.685059   47.736565  874.875000  -33277.148438  581.439758
 1866.000000  5308.425293  -51581.617188  -48593.781250  10345.884766  -38247.898438  312.328491  1634.428345   47.790081  873.895264  -33585.562500  1920.010376
 1867.000000  5261.046875  -51376.132812  -48419.945312  10170.262695  -38249.683594  307.026672  1823.903687   47.567783  877.979248  -33609.035156  326.349121
 1868.000000  4982.654785  -50778.730469  -48130.437500  10178.716797  -37951.718750  307.281891  1673.647827   47.431530  880.501343  -33324.363281  1709.530518
 1869.000000  4993.550293  -51091.226562  -48411.695312  10364.524414  -38047.171875  312.891205  1524.148438   47.723751  875.109863  -33391.308594  2670.036377
 1870.000000  5115.346191  -51089.246094  -48287.125000  10292.964844  -37994.160156  310.730896  1607.481323   47.741806  874.778931  -33336.535156    7.963521
 1871.000000  5070.931641  -51148.167969  -48358.281250  10197.013672  -38161.265625  307.834290  1538.035522   47.821209  873.326477  -33495.894531  397.574341
 1872.000000  5357.246094  -51430.769531  -48369.875000  10134.193359  -38235.679688  305.937805  1995.727051   47.619411  877.027344  -33589.996094   58.101727
 1873.000000  4834.317871  -50932.078125  -48416.796875  10388.322266  -38028.476562  313.609619  1355.567749   47.658615  876.305908  -33378.968750  -743.330872
 1874.000000  5397.247559  -51364.847656  -48240.695312  10247.708008  -37992.988281  309.364655  2018.310059   47.547409  878.355469  -33354.328125  -2837.254883
 1875.000000  5342.544922  -51154.371094  -48114.445312  10121.035156  -37993.410156  305.540558  1920.208008   47.778122  874.114014  -33332.242188  1083.293457
 1876.000000  4996.529785  -50794.636719  -48096.726562  10188.609375  -37908.117188  307.580536  1529.566772   47.996559  870.135864  -33225.640625  -529.180237
 1877.000000  4828.709473  -50927.750000  -48384.585938  10357.650391  -38026.937500  312.683655  1320.127686   47.891808  872.039062  -33354.679688  -2333.109619
 1878.000000  5096.198242  -51032.863281  -48241.960938  10111.343750  -38130.617188  305.247986  1654.140259   47.842094  872.945190  -33463.207031  104.572250
 1879.000000  5248.322266  -51497.078125  -48531.062500  10438.287109  -38092.773438  315.117981  1653.869019   47.842804  872.932251  -33425.296875  -65.929367
 1880.000000  5427.249023  -51531.070312  -48407.078125  10281.967773  -38125.109375  310.398895  1844.708984   48.058792  869.009094  -33436.558594  -1261.455688
 1881.000000  4897.811035  -50918.292969  -48295.632812  10222.125977  -38073.507812  308.592377  1326.382812   47.726559  875.058411  -33417.371094  3189.518555
 1882.000000  4811.243164  -50835.121094  -48344.187500  10241.586914  -38102.601562  309.179871  1400.731323   47.490292  879.411865  -33469.515625  617.523193
 1883.000000  5062.578125  -51109.468750  -48356.265625  10379.218750  -37977.046875  313.334778  1658.201660   47.604950  877.293762  -33332.773438  1140.344849
 1884.000000  4809.938477  -50738.742188  -48269.523438  10272.732422  -37996.789062  310.120117  1573.544434   46.929028  889.929504  -33418.457031  519.675659
 1885.000000  5004.041992  -51225.566406  -48553.085938  10481.327148  -38071.757812  316.417297  1294.359985   47.869831  872.439392  -33401.644531  794.092346
 1886.000000  4844.211426  -51073.554688  -48533.968750  10318.093750  -38215.875000  311.489502  1343.901489   47.530025  878.676697  -33578.910156  -1256.842773
 1887.000000  4877.946289  -51034.207031  -48456.765625  10263.132812  -38193.632812  309.830292  1425.907837   47.484879  879.512146  -33561.074219  -46.142372
 1888.000000  5439.625488  -51289.292969  -48169.023438  10113.015625  -38056.007812  305.298462  2061.385986   47.790920  873.879944  -33393.589844  -1674.252808
 1889.000000  5285.565918  -51363.390625  -48385.515625  10335.843750  -38049.671875  312.025360  1714.743530   47.808281  873.562622  -33385.562500  -1254.360474
 1890.000000  5017.119629  -50642.148438  -47935.679688  10290.191406  -37645.488281  310.647156  1620.392212   48.066620  868.867554  -32956.175781  2728.313232
 1891.000000  5139.221191  -51349.082031  -48536.335938  10158.833984  -38377.500000  306.681671  1414.958008   47.828995  873.184265  -33711.367188  -180.149414
 1892.000000  4949.018555  -51125.796875  -48482.632812  10261.337891  -38221.296875  309.776123  1454.942993   47.497299  879.282104  -33587.523438  -585.627991
 1893.000000  4838.384766  -50930.277344  -48394.812500  10320.287109  -38074.523438  311.555725  1471.217285   47.265583  883.592773  -33463.359375  -2574.022705
 1894.000000  4883.941406  -50822.714844  -48180.656250  10236.685547  -37943.968750  309.031891  1533.442749   47.376415  881.525696  -33321.992188  2675.599609
 1895.000000  5012.502441  -50931.531250  -48230.562500  10214.464844  -38016.097656  308.361084  1623.583496   47.655521  876.362793  -33366.890625  -1436.697998
 1896.000000  4991.750977  -50888.421875  -48224.351562  10097.572266  -38126.781250  304.832245  1499.527954   47.914230  871.630981  -33452.335938  -367.338409
 1897.000000  5430.632324  -51595.718750  -48476.242188  10228.045898  -38248.195312  308.771088  1842.535278   48.076225  868.693970  -33557.945312  -524.416321
 1898.000000  5342.354980  -51335.742188  -48299.453125  10116.970703  -38182.484375  305.417877  1704.921997   47.897854  871.928955  -33509.636719  -744.326538
 1899.000000  4960.164551  -50939.238281  -48311.398438  10232.351562  -38079.046875  308.901062  1496.699585   47.506294  879.115662  -33444.398438  1278.409912
 1900.000000  5269.393555  -50840.746094  -47885.195312  10010.657227  -37874.539062  302.208405  1959.055298   47.652081  876.426086  -33225.667969  2310.453125
 1901.000000  5158.945801  -50907.636719  -48045.835938  10200.677734  -37845.156250  307.944885  1750.650391   47.723217  875.119690  -33189.343750  3166.827881
 1902.000000  5032.596191  -50727.007812  -47993.617188  10099.521484  -37894.093750  304.891083  1787.406738   47.566776  877.997864  -33253.542969  1014.279785
 1903.000000  4760.543945  -50614.007812  -48152.820312  10287.467773  -37865.351562  310.564941  1404.288696   47.764313  874.366760  -33205.531250  1375.430664
 1904.000000  4735.790527  -50934.625000  -48498.914062  10436.123047  -38062.789062  315.052643  1168.601685   47.784111  874.004456  -33401.039062  -580.614807
 1905.000000  4872.663086  -50816.695312  -48246.085938  10282.146484  -37963.937500  310.404297  1476.781250   47.468212  879.820923  -33333.003906  -1699.198486
 1906.000000  5025.974609  -51160.335938  -48420.234375  10211.710938  -38208.523438  308.277954  1645.381348   47.376827  881.518005  -33586.503906  2273.336670
 1907.000000  5350.475098  -51190.449219  -48163.007812  10151.111328  -38011.898438  306.448517  1829.716431   47.884659  872.169250  -33340.335938  146.827637
 1908.000000  5015.661133  -51007.117188  -48287.773438  10265.527344  -38022.246094  309.902588  1538.433228   47.890583  872.061340  -33350.105469  -1665.907593
 1909.000000  4916.150879  -50961.613281  -48349.500000  10353.807617  -37995.691406  312.567657  1685.758667   47.342476  882.157654  -33377.023438  -845.604431
 1910.000000  5157.562500  -51139.812500  -48268.164062  10431.089844  -37837.074219  314.900696  1677.633911   47.854473  872.719360  -33168.457031  1228.187378
 1911.000000  4658.721680  -50720.839844  -48368.320312  10255.304688  -38113.015625  309.593994  1180.098755   47.508556  879.073792  -33478.148438  1384.066650
 1912.000000  5304.603516  -51640.750000  -48636.609375  10367.533203  -38269.078125  312.982025  1613.394531   47.720406  875.171265  -33613.539062  205.786163
 1913.000000  5324.323242  -51303.734375  -48297.328125  10112.855469  -38184.472656  305.293640  1898.874023   47.624969  876.924988  -33538.246094  -2589.979248
 1914.000000  4891.345215  -51192.832031  -48616.820312  10367.823242  -38248.996094  312.990784  1337.409302   47.601707  877.353516  -33605.039062  2920.891602
 1915.000000  4973.329102  -50905.484375  -48246.820312  10298.691406  -37948.128906  310.903778  1453.327515   48.037533  869.393677  -33261.652344  -515.094421
 1916.000000  5035.987793  -51078.480469  -48325.812500  10292.450195  -38033.363281  310.715363  1638.902710   47.419106  880.732056  -33407.218750  3286.724854
 1917.000000  5203.008789  -51282.335938  -48361.882812  10290.228516  -38071.656250  310.648285  1798.803711   47.371593  881.615417  -33450.148438  -787.896240
 1918.000000  5063.358887  -51412.375000  -48651.312500  10535.099609  -38116.210938  318.040619  1374.219360   47.958214  870.831543  -33437.472656  -749.790405
 1919.000000  5044.728516  -51368.636719  -48661.187500  10359.917969  -38301.269531  312.752106  1347.004028   47.954315  870.902344  -33622.914062  349.209717
 1920.000000  5026.464355  -51062.097656  -48342.078125  10342.843750  -37999.234375  312.236664  1634.650879   47.566441  878.004028  -33358.718750  357.803253
 1921.000000  5008.026367  -51262.125000  -48566.359375  10302.019531  -38264.339844  311.004242  1487.406860   47.646957  876.520325  -33615.968750  -147.591064
 1922.000000  5221.531250  -51496.199219  -48591.382812  10305.429688  -38285.953125  311.107178  1656.032715   47.702759  875.494995  -33632.136719  2396.116211
 1923.000000  5455.402832  -51766.160156  -48614.406250  10200.755859  -38413.648438  307.947235  1913.277710   47.545155  878.397095  -33775.207031  2976.927734
 1924.000000  5196.380859  -51669.542969  -48800.648438  10632.398438  -38168.250000  320.977936  1692.065063   47.394325  881.192566  -33544.523438  224.076553
 1925.000000  4971.001465  -51407.507812  -48737.046875  10341.228516  -38395.820312  312.187897  1390.701172   47.473614  879.720825  -33764.359375   21.561460
 1926.000000  4996.885254  -51243.757812  -48560.867188  10400.023438  -38160.843750  313.962860  1466.776367   47.459812  879.976624  -33530.730469  -3103.385742
 1927.000000  4973.128906  -50996.332031  -48334.679688  10274.233398  -38060.445312  310.165405  1555.996582   47.342793  882.151733  -33441.746094  -1030.655273
 1928.000000  4934.846680  -51298.453125  -48666.031250  10432.501953  -38233.531250  314.943329  1390.687988   47.414017  880.826599  -33607.882812  117.612114
 1929.000000  4885.888184  -50817.917969  -48262.484375  10272.173828  -37990.312500  310.103210  1502.960815   47.440289  880.338806  -33362.101562  -640.877441
 1930.000000  5210.402832  -51091.859375  -48173.679688  10147.399414  -38026.281250  306.336456  1848.914917   47.575840  877.830566  -33384.847656  881.069824
 1931.000000  5340.210938  -51245.929688  -48213.867188  10382.547852  -37831.320312  313.435272  1868.369019   48.020519  869.701660  -33146.503906  748.980408
 1932.000000  5064.742676  -50984.750000  -48239.617188  10359.438477  -37880.179688  312.737640  1660.258179   47.719566  875.186646  -33224.726562  -262.045624
 1933.000000  5030.209473  -51298.054688  -48585.671875  10401.686523  -38183.984375  314.013062  1489.221680   47.625423  876.916626  -33537.714844  272.380676
 1934.000000  5124.470215  -51431.363281  -48623.718750  10288.570312  -38335.148438  310.598236  1484.106079   48.005383  869.975891  -33651.808594  -740.050476
 1935.000000  5078.246582  -50978.816406  -48205.632812  10095.031250  -38110.601562  304.755554  1501.649780   47.884071  872.179932  -33439.097656  1878.135742
 1936.000000  5065.067871  -50942.644531  -48187.382812  10141.816406  -38045.566406  306.167938  1606.096558   47.931229  871.321838  -33369.460938  848.916626
 1937.000000  5056.279297  -51034.546875  -48280.671875  10208.485352  -38072.187500  308.180573  1545.853027   47.493389  879.354553  -33438.796875  -234.523438
 1938.000000  4957.788574  -50988.398438  -48335.500000  10244.597656  -38090.902344  309.270752  1595.848999   47.237976  884.109131  -33482.429688  305.372681
 1939.000000  5249.223633  -51291.546875  -48349.765625  10267.732422  -38082.031250  309.969177  1693.681519   47.870728  872.423035  -33411.828125  140.632492
 1940.000000  5245.063965  -51265.121094  -48338.859375  10299.955078  -38038.906250  310.941925  1720.901367   47.927952  871.381409  -33363.121094  2118.862061
 1941.000000  5120.235840  -51128.851562  -48306.054688  10087.691406  -38218.363281  304.533966  1655.140747   47.652149  876.424805  -33569.484375  -3304.517090
 1942.000000  5025.140137  -50916.789062  -48202.960938  10372.896484  -37830.062500  313.143921  1462.650391   48.030762  869.516235  -33144.246094  -1294.619507
 1943.000000  4929.698242  -50811.210938  -48189.117188  10072.965820  -38116.152344  304.089417  1492.354126   47.678680  875.937134  -33464.687500  407.324280
 1944.000000  5195.751953  -51199.953125  -48318.312500  10257.839844  -38060.472656  309.670532  1658.220825   47.826298  873.233521  -33394.605469  249.090179
 1945.000000  5180.743164  -51052.292969  -48168.179688  10131.685547  -38036.492188  305.862091  1846.605469   47.660229  876.276245  -33386.824219  698.152344
 1946.000000  5170.485352  -51063.894531  -48218.398438  10148.322266  -38070.078125  306.364319  1803.268433   47.616234  877.085876  -33424.703125  -2103.354248
 1947.000000  5145.553223  -51463.671875  -48638.453125  10636.812500  -38001.640625  321.111206  1546.838745   47.844009  872.910278  -33334.046875   34.891117
 1948.000000  5233.152832  -51195.976562  -48278.187500  10065.785156  -38212.402344  303.872650  1722.113647   48.008877  869.912598  -33528.722656  551.812683
 1949.000000  4857.892090  -50716.460938  -48157.593750  10151.983398  -38005.609375  306.474854  1536.561646   47.420616  880.703979  -33379.320312  1245.685181
 1950.000000  5126.250000  -51131.632812  -48331.828125  10260.882812  -38070.945312  309.762390  1637.555542   47.725861  875.071228  -33414.875000  -821.327881
 1951.000000  5196.365234  -51211.542969  -48325.273438  10282.513672  -38042.757812  310.415375  1563.091187   47.779488  874.089050  -33381.457031  -72.689400
 1952.000000  5306.548828  -51532.722656  -48539.109375  10232.624023  -38306.484375  308.909271  1666.789429   47.764805  874.357727  -33646.617188  -361.604034
 1953.000000  4989.417480  -51100.179688  -48388.328125  10019.824219  -38368.503906  302.485138  1367.349121   47.853443  872.738159  -33699.988281  -2414.093506
 1954.000000  5379.124023  -51590.375000  -48520.867188  10189.093750  -38331.773438  307.595154  2076.702393   47.324135  882.499512  -33714.894531  558.742188
 1955.000000  4784.581543  -50928.933594  -48453.156250  10398.375977  -38054.781250  313.913116  1369.118164   47.653660  876.397034  -33405.757812  297.707947
 1956.000000  5066.791504  -51296.273438  -48509.257812  10297.963867  -38211.292969  310.881805  1647.533203   47.392544  881.225708  -33587.742188  3769.266846
 1957.000000  4917.818359  -51063.890625  -48470.351562  10282.458984  -38187.890625  310.413727  1479.191040   47.401398  881.061096  -33563.476562  545.790894
 1958.000000  5211.325684  -51365.523438  -48460.101562  10283.588867  -38176.511719  310.447845  1698.159180   47.632633  876.783936  -33529.539062  -841.377747
 1959.000000  5053.139160  -50960.160156  -48187.992188  10250.401367  -37937.589844  309.445953  1564.170532   47.774445  874.181335  -33276.781250  2433.099854
 1960.000000  5058.363770  -51136.750000  -48398.265625  10367.568359  -38030.695312  312.983063  1645.042480   47.402042  881.049072  -33406.218750  3399.690430
 1961.000000  5074.798828  -51143.160156  -48359.765625  10328.199219  -38031.566406  311.794586  1622.534302   47.572872  877.885315  -33390.421875  977.000305
 1962.000000  5215.140625  -51458.882812  -48542.046875  10084.961914  -38457.085938  304.451569  1827.897827   47.109032  886.529053  -33861.195312  2498.921875
 1963.000000  4976.899414  -51111.847656  -48419.320312  10153.277344  -38266.042969  306.513916  1441.564941   47.389816  881.276367  -33642.757812  447.072998
 1964.000000  4906.337402  -50858.351562  -48231.101562  10106.340820  -38124.761719  305.096954  1622.264771   47.210773  884.618591  -33518.945312  -4625.608398
 1965.000000  5163.045898  -51111.855469  -48267.039062  10404.691406  -37862.347656  314.103760  1695.271606   47.719517  875.187561  -33206.898438  747.891724
 1966.000000  4938.867676  -50899.828125  -48275.054688  10290.798828  -37984.257812  310.665497  1402.953491   47.639740  876.653137  -33336.589844  131.201508
 1967.000000  5021.687012  -51052.074219  -48342.726562  10309.162109  -38033.562500  311.219879  1448.890015   47.598560  877.411560  -33389.914062  1372.168701
 1968.000000  4738.090820  -50665.078125  -48251.820312  10285.829102  -37965.992188  310.515472  1513.728882   47.145031  885.852112  -33366.585938  169.321671
 1969.000000  5105.629883  -51016.445312  -48217.734375  10086.435547  -38131.296875  304.496063  1771.147339   47.585091  877.659912  -33488.960938  766.597412
 1970.000000  5195.256836  -51161.609375  -48282.375000  10149.952148  -38132.421875  306.413544  1737.185425   47.763241  874.386353  -33472.707031  -2195.255615
 1971.000000  5237.983398  -51455.167969  -48506.703125  10382.765625  -38123.937500  313.441864  1722.031860   47.653339  876.402954  -33474.945312  -551.138855
 1972.000000  5221.445801  -51544.804688  -48608.109375  10302.828125  -38305.281250  311.028656  1618.723267   47.777470  874.125977  -33644.175781  -380.999390
 1973.000000  5306.591309  -51386.570312  -48390.914062  10115.378906  -38275.535156  305.369812  1950.195190   47.358570  881.857849  -33655.296875  1124.401245
 1974.000000  5124.102539  -51478.960938  -48664.117188  10259.210938  -38404.906250  309.711914  1644.943237   47.238625  884.096985  -33796.371094  -1059.476562
 1975.000000  5304.239746  -51552.421875  -48560.335938  10208.627930  -38351.707031  308.184875  1752.182983   47.597698  877.427429  -33708.140625  -1833.023315
 1976.000000  5363.253906  -51089.152344  -48005.609375  9942.697266  -38062.914062  300.156769  2033.983398   47.775345  874.164856  -33402.015625  617.354370
 1977.000000  5052.714844  -51170.679688  -48422.203125  10333.142578  -38089.062500  311.943817  1640.541626   47.541000  878.473877  -33451.027344  2294.377441
 1978.000000  5129.356445  -51074.183594  -48257.945312  10208.476562  -38049.468750  308.180298  1825.913696   47.635029  876.739807  -33402.261719  1299.946289
 1979.000000  4908.399414  -51080.531250  -48480.460938  10429.924805  -38050.535156  314.865540  1429.281616   47.492046  879.379395  -33417.277344  879.836975
 1980.000000  5150.937988  -51143.433594  -48313.179688  10171.658203  -38141.523438  307.068817  1590.143188   48.038841  869.369995  -33454.921875  -98.603600
 1981.000000  4587.256348  -50560.628906  -48289.343750  10236.150391  -38053.195312  309.015747  1199.791870   47.326771  882.450378  -33436.062500  -644.712036
 1982.000000  5360.835449  -51759.050781  -48713.593750  10377.486328  -38336.109375  313.282501  1900.193970   47.375740  881.538269  -33714.195312  -1892.198242
 1983.000000  4800.486328  -51093.859375  -48587.304688  10338.135742  -38249.167969  312.094543  1251.840942   47.648266  876.496277  -33600.667969  -695.108093
 1984.000000  4944.244629  -50942.929688  -48304.406250  10287.730469  -38016.675781  310.572876  1536.058472   47.512871  878.993958  -33381.386719  -561.776428
 1985.000000  4948.109375  -50947.195312  -48297.906250  10346.359375  -37951.546875  312.342804  1365.193115   48.059177  869.002136  -33262.960938  -1100.602173
 1986.000000  5346.545410  -51507.320312  -48445.289062  10338.982422  -38106.304688  312.120117  1824.523804   47.825298  873.251770  -33440.535156   24.577543
 1987.000000  4868.262695  -51029.652344  -48456.210938  10144.158203  -38312.054688  306.238617  1444.353882   47.508755  879.070129  -33677.164062  2696.901855
 1988.000000  5186.703125  -51334.125000  -48454.343750  10303.154297  -38151.187500  311.038483  1653.798462   48.002426  870.029480  -33468.136719  -2055.655762
 1989.000000  5157.498047  -51456.882812  -48607.187500  10439.849609  -38167.335938  315.165161  1639.920410   47.739285  874.825134  -33509.957031  -24.881193
 1990.000000  5281.789062  -51334.906250  -48363.242188  10240.515625  -38122.726562  309.147522  1652.368774   48.038795  869.370789  -33436.128906  557.041565
 1991.000000  4944.407715  -50880.671875  -48240.015625  10103.404297  -38136.609375  305.008301  1544.192505   47.695679  875.624939  -33483.484375  829.356445
 1992.000000  4915.733398  -50974.636719  -48339.929688  10143.782227  -38196.148438  306.227264  1505.292603   47.388676  881.297607  -33572.972656  2312.225098
 1993.000000  5170.274902  -51314.453125  -48461.328125  10277.876953  -38183.453125  310.275421  1761.610229   47.581402  877.727966  -33541.476562  -2405.323730
 1994.000000  4871.799805  -50704.000000  -48150.664062  10156.482422  -37994.179688  306.610687  1620.917969   47.360657  881.818970  -33373.738281  -2474.395264
 1995.000000  5111.976074  -50999.210938  -48169.109375  10279.330078  -37889.781250  310.319275  1696.953491   47.831207  873.143921  -33223.433594  2833.873535
 1996.000000  4877.000000  -50765.125000  -48202.007812  10306.126953  -37895.882812  311.128235  1272.771484   48.048157  869.201416  -33208.371094  -1685.605225
 1997.000000  5430.283691  -51384.796875  -48281.335938  10175.222656  -38106.113281  307.176422  1966.549683   47.805958  873.605042  -33442.230469  -571.398193
 1998.000000  5315.086914  -51054.328125  -48042.578125  10195.897461  -37846.679688  307.800568  1978.907227   47.657578  876.325012  -33197.273438  -3209.035889
 1999.000000  5112.479492  -51331.492188  -48532.890625  10422.824219  -38110.066406  314.651184  1472.778809   47.874546  872.353455  -33439.492188  -2885.646729
 2000.000000  5074.567383  -50928.054688  -48158.718750  10192.071289  -37966.648438  307.685059  1735.019043   47.655266  876.367493  -33317.464844  -206.813522
 2001.000000  5125.450684  -51190.980469  -48362.921875  10169.796875  -38193.125000  307.012604  1718.502930   47.529537  878.685730  -33556.207031  2594.356689
 2002.000000  5060.122559  -51172.496094  -48412.210938  10370.418945  -38041.792969  313.069122  1558.374390   47.918034  871.561768  -33366.976562  -296.210846
 2003.000000  4965.123535  -51279.101562  -48627.085938  10429.572266  -38197.515625  314.854889  1333.667236   47.949505  870.989746  -33519.628906  1641.731812
 2004.000000  5194.265137  -51132.449219  -48228.679688  10118.923828  -38109.757812  305.476837  1859.323242   47.446838  880.217285  -33480.910156  -1791.309570
 2005.000000  5102.426270  -51039.585938  -48248.890625  10179.222656  -38069.667969  307.297180  1687.869751   47.830860  873.150208  -33403.355469  678.361267
 2006.000000  5131.117188  -50848.859375  -48016.898438  10031.814453  -37985.085938  302.847107  1882.501953   47.508442  879.075928  -33350.226562  -1843.293579
 2007.000000  5252.112305  -51359.101562  -48417.054688  10360.173828  -38056.882812  312.759857  1784.885376   47.740940  874.794800  -33399.343750  3118.781250
 2008.000000  5010.934570  -51067.417969  -48358.250000  10153.393555  -38204.855469  306.517426  1442.581177   47.940891  871.146240  -33527.808594  2090.077148
 2009.000000  5154.931152  -51108.867188  -48242.320312  10326.941406  -37915.378906  311.756592  1630.927368   47.771751  874.230591  -33254.832031  -1204.683594
 2010.000000  5154.626465  -51302.703125  -48445.289062  10463.322266  -37981.968750  315.873749  1489.361450   47.861027  872.599915  -33312.710938  -1291.585327
 2011.000000  5042.653809  -51353.742188  -48631.335938  10344.537109  -38286.796875  312.287781  1466.645630   47.465008  879.880310  -33656.175781  -530.837097
 2012.000000  5322.129883  -51553.324219  -48519.664062  10118.035156  -38401.628906  305.450012  1910.104492   47.304024  882.874695  -33786.714844  -425.514954
 2013.000000  5004.058594  -51150.003906  -48437.226562  10410.530273  -38026.695312  314.280029  1660.075562   47.365414  881.730408  -33405.789062  -1109.169312
 2014.000000  5004.708496  -51075.523438  -48357.648438  10433.224609  -37924.421875  314.965149  1522.388062   47.436855  880.402527  -33296.546875  -1499.402222
 2015.000000  4759.361328  -50537.070312  -48096.507812  10263.004883  -37833.503906  309.826477  1386.302124   47.659386  876.291748  -33183.921875  1588.551514
 2016.000000  5115.374023  -51356.937500  -48542.953125  10493.851562  -38049.101562  316.795410  1602.399292   47.668880  876.117188  -33398.589844  -1322.621948
 2017.000000  5160.162109  -51188.757812  -48319.882812  10329.948242  -37989.933594  311.847382  1774.345093   47.378437  881.488037  -33367.757812  -571.556519
 2018.000000  5229.618652  -51575.238281  -48652.406250  10324.991211  -38327.414062  311.697723  1647.765259   47.583633  877.686768  -33685.218750  577.174622
 2019.000000  5124.185547  -51334.238281  -48511.117188  10300.531250  -38210.585938  310.959320  1557.175171   47.870831  872.421204  -33540.375000  -233.429977
 2020.000000  5020.667969  -50995.984375  -48298.289062  10211.185547  -38087.101562  308.262085  1587.046265   47.388149  881.307373  -33463.976562  -777.110168
 2021.000000  4898.223145  -50556.933594  -47989.101562  10254.825195  -37734.277344  309.579498  1570.151978   47.893665  872.005249  -33061.835938  -3015.786865
 2022.000000  5079.634277  -50996.046875  -48205.304688  10187.138672  -38018.164062  307.536133  1586.603516   47.910206  871.704163  -33344.109375  2325.259277
 2023.000000  5237.922363  -51317.496094  -48411.835938  10299.318359  -38112.515625  310.922699  1706.471313   47.657055  876.334595  -33463.160156  -2648.628174
 2024.000000  4926.664062  -51064.472656  -48473.601562  10426.358398  -38047.242188  314.757874  1392.534546   47.508545  879.073975  -33412.375000  -1191.160889
 2025.000000  5167.824707  -51423.476562  -48550.601562  10399.871094  -38150.730469  313.958252  1694.395996   47.406998  880.957031  -33525.769531  -1773.673340
 2026.000000  5212.329590  -51204.378906  -48326.046875  10059.490234  -38266.554688  303.682617  1980.109375   47.422638  880.666443  -33640.066406  361.120270
 2027.000000  5101.860352  -51349.554688  -48548.914062  10402.611328  -38146.304688  314.040985  1593.124878   47.545551  878.389771  -33507.824219  1065.472534
 2028.000000  4890.416992  -51216.210938  -48656.898438  10473.640625  -38183.257812  316.185242  1125.005737   47.787060  873.950562  -33521.218750  -112.359962
 2029.000000  5107.265137  -51186.179688  -48382.085938  10249.388672  -38132.695312  309.415375  1696.950684   47.683826  875.842590  -33480.726562  838.599915
 2030.000000  5083.380859  -51019.507812  -48251.140625  10124.477539  -38126.664062  305.644501  1694.850098   47.709572  875.369995  -33472.183594  1674.204590
 2031.000000  5100.678223  -51272.480469  -48479.093750  10257.810547  -38221.281250  309.669647  1525.988892   47.640800  876.633606  -33573.511719  543.830017
 2032.000000  5004.561035  -51151.769531  -48454.687500  10389.365234  -38065.320312  313.641083  1376.979126   47.859810  872.622070  -33396.183594  -17.682375
 2033.000000  5197.633301  -51195.687500  -48317.218750  10177.936523  -38139.281250  307.258331  1617.970581   47.673794  876.026917  -33488.292969  -156.218536
 2034.000000  5103.591309  -51119.671875  -48323.390625  10282.537109  -38040.851562  310.416107  1655.307251   47.581711  877.722229  -33398.843750  267.949097
 2035.000000  5147.053711  -50634.105469  -47771.585938  9953.023438  -37818.562500  300.468506  1814.409058   48.025696  869.607971  -33133.242188  584.220642
 2036.000000  5398.400391  -51576.230469  -48490.148438  10331.167969  -38158.980469  311.884186  1809.706421   47.912937  871.654480  -33484.660156  -740.572266
 2037.000000  5024.544922  -51104.277344  -48393.148438  10336.942383  -38056.207031  312.058533  1520.006836   47.900421  871.882263  -33383.109375  -1519.683716
 2038.000000  5145.826172  -51344.675781  -48498.867188  10259.189453  -38239.679688  309.711273  1518.600098   47.780136  874.077148  -33578.316406  467.975311
 2039.000000  5192.030273  -51157.914062  -48281.773438  10080.807617  -38200.964844  304.326141  1820.559570   47.543663  878.424683  -33562.671875  -3076.223389
 2040.000000  5253.879883  -51382.980469  -48441.328125  10395.166016  -38046.164062  313.816223  1676.153809   47.829334  873.178101  -33380.000000  865.301575
 2041.000000  5228.398438  -51666.167969  -48720.296875  10478.612305  -38241.683594  316.335358  1592.667603   47.845913  872.875549  -33573.902344  1308.937744
 2042.000000  5191.051270  -51471.164062  -48583.835938  10245.910156  -38337.925781  309.310364  1772.682983   47.112518  886.463501  -33741.695312  -382.317261
 2043.000000  5235.105469  -51512.023438  -48576.085938  10297.702148  -38278.382812  310.873901  1809.074585   47.387016  881.328491  -33655.371094  -658.295044
 2044.000000  5040.012207  -51036.582031  -48289.507812  10288.660156  -38000.847656  310.600952  1415.598633   47.846943  872.856750  -33332.964844  335.103668
 2045.000000  5208.842773  -51120.140625  -48202.234375  10198.607422  -38003.625000  307.882385  1699.521118   47.848412  872.829956  -33335.601562  -961.682800
 2046.000000  5302.826172  -51271.113281  -48267.562500  10146.199219  -38121.363281  306.300232  1974.168457   47.340042  882.203003  -33502.933594  -3286.919189
 2047.000000  4927.175293  -50832.875000  -48211.445312  10241.693359  -37969.750000  309.183075  1496.737793   47.683590  875.846924  -33317.804688  -856.599609
 2048.000000  4951.835449  -50880.148438  -48226.421875  10271.323242  -37955.097656  310.077545  1431.864258   47.936695  871.222473  -33278.460938    7.737990
 2049.000000  5091.888184  -50901.542969  -48136.632812  10187.899414  -37948.734375  307.559113  1681.924316   47.619553  877.024780  -33303.035156  785.494385
 2050.000000  5174.407227  -51371.226562  -48486.781250  10357.585938  -38129.195312  312.681732  1568.963745   47.703327  875.484558  -33475.324219  -1700.744995
 2051.000000  5088.033203  -51268.285156  -48496.625000  10360.574219  -38136.050781  312.771942  1557.030640   47.538765  878.515198  -33498.234375  155.687515
 2052.000000  4794.161133  -50906.140625  -48409.273438  10356.042969  -38053.230469  312.635132  1252.577515   47.582920  877.699951  -33411.105469  228.270004
 2053.000000  4927.899902  -51045.957031  -48420.289062  10323.211914  -38097.078125  311.644012  1491.129883   47.331760  882.357361  -33479.457031  -1488.839844
 2054.000000  5591.154785  -51927.382812  -48631.460938  10421.130859  -38210.328125  314.600067  1760.791870   47.855785  872.695435  -33541.582031  -907.716370
 2055.000000  5158.571289  -51240.515625  -48400.375000  10122.522461  -38277.851562  305.585480  1581.130005   47.839359  872.995117  -33610.710938  -2775.175293
 2056.000000  5175.720215  -51502.636719  -48623.960938  10470.759766  -38153.203125  316.098297  1837.066406   47.387299  881.323242  -33530.164062  2915.610840
 2057.000000  5076.576660  -51057.195312  -48289.492188  10106.832031  -38182.660156  305.111786  1657.956543   47.752827  874.577026  -33523.960938  2435.688477
 2058.000000  5135.540039  -51118.687500  -48292.054688  10149.599609  -38142.453125  306.402893  1685.333618   47.847610  872.844543  -33474.507812  2190.535645
 2059.000000  5102.921875  -51223.074219  -48399.937500  10184.128906  -38215.808594  307.445282  1689.946899   47.705799  875.439209  -33561.695312  1382.774536
 2060.000000  5026.961914  -50958.472656  -48223.789062  10017.585938  -38206.203125  302.417572  1534.348633   47.788555  873.923218  -33544.015625  2658.702637
 2061.000000  5360.893066  -51431.410156  -48373.515625  10358.257812  -38015.257812  312.701996  1775.061523   47.840942  872.966248  -33347.960938  2358.517334
 2062.000000  4826.739746  -50778.882812  -48289.835938  10321.109375  -37968.726562  311.580536  1377.856812   47.553566  878.241760  -33329.464844  -1351.677368
 2063.000000  4858.140625  -50922.402344  -48365.695312  10336.363281  -38029.332031  312.041046  1219.283447   47.862865  872.566345  -33359.898438  -992.168701
 2064.000000  4975.497559  -51078.914062  -48412.480469  10383.939453  -38028.539062  313.477295  1540.004028   47.341961  882.167236  -33409.921875  1795.882690
 2065.000000  4964.557617  -50709.242188  -48026.945312  10220.367188  -37806.578125  308.539276  1604.484985   47.611629  877.170715  -33161.652344  673.724915
 2066.000000  5332.390625  -51097.597656  -48065.871094  10111.591797  -37954.281250  305.255493  1975.757446   47.674259  876.018372  -33303.246094  552.907715
 2067.000000  5034.110352  -51075.628906  -48342.539062  10446.566406  -37895.972656  315.367920  1432.156128   47.965221  870.704346  -33216.550781  393.403839
 2068.000000  4873.075195  -51136.453125  -48569.917969  10606.083984  -37963.835938  320.183533  1264.332275   47.677017  875.967712  -33312.531250  -3000.974609
 2069.000000  5124.726562  -51103.464844  -48296.207031  10250.224609  -38045.984375  309.440613  1710.657349   47.710213  875.358215  -33391.441406  -2557.086914
 2070.000000  4973.922852  -50901.160156  -48256.000000  10238.541016  -38017.460938  309.087921  1568.038086   47.673622  876.030090  -33366.488281  392.320374
 2071.000000  5148.460938  -51128.945312  -48307.937500  10247.592773  -38060.343750  309.361176  1695.700562   47.863476  872.555237  -33390.847656  2214.449219
 2072.000000  5304.064941  -51645.179688  -48643.023438  10200.562500  -38442.460938  307.941376  1788.558594   47.601822  877.351440  -33798.492188  124.969513
 2073.000000  5061.161621  -51115.804688  -48360.664062  10209.767578  -38150.898438  308.219269  1593.377930   47.669182  876.111694  -33500.359375  -707.024414
 2074.000000  5348.120605  -51623.328125  -48584.566406  10395.312500  -38189.253906  313.820648  1760.179565   47.472595  879.739685  -33557.894531  -1361.828491
 2075.000000  5132.435059  -51265.117188  -48441.000000  10303.007812  -38137.992188  311.034088  1569.478027   47.760509  874.436340  -33478.542969  -1698.081787
 2076.000000  4988.219727  -51082.558594  -48384.390625  10263.142578  -38121.250000  309.830597  1467.334473   47.663097  876.223511  -33471.304688  -2770.129150
 2077.000000  4873.869629  -50991.207031  -48430.714844  10250.611328  -38180.101562  309.452301  1376.621704   47.528507  878.704773  -33543.285156  556.736694
 2078.000000  4397.978516  -50103.718750  -48018.796875  10237.086914  -37781.710938  309.044006  1065.479126   47.578068  877.789490  -33140.058594   71.572853
 2079.000000  5102.395996  -51107.847656  -48318.609375  10225.488281  -38093.121094  308.693878  1608.139771   47.742500  874.766235  -33435.429688  2770.457031
 2080.000000  5379.997070  -51403.175781  -48307.375000  10314.206055  -37993.167969  311.372131  1794.668091   47.944416  871.082153  -33315.777344  1096.475342
 2081.000000  5150.006836  -51316.578125  -48468.578125  10283.751953  -38184.828125  310.452759  1683.864258   47.381943  881.422852  -33562.312500  -407.362274
 2082.000000  5173.973633  -51347.906250  -48467.382812  10419.604492  -38047.777344  314.553986  1650.896606   47.584396  877.672729  -33405.507812  -1332.456543
 2083.000000  4737.719727  -50580.933594  -48132.046875  10088.250000  -38043.796875  304.550812  1457.046387   47.273869  883.437866  -33431.824219  518.188538
 2084.000000  4850.256348  -50586.328125  -48058.117188  10261.015625  -37797.101562  309.766388  1686.253784   47.331879  882.355164  -33179.468750  756.258667
 2085.000000  4969.879395  -51050.398438  -48374.695312  10407.958008  -37966.738281  314.202393  1604.770142   47.410027  880.900696  -33341.480469  -686.498291
 2086.000000  5200.083984  -51318.984375  -48429.046875  10419.994141  -38009.054688  314.565735  1574.555176   48.099617  868.271484  -33316.523438  -377.338928
 2087.000000  5500.133789  -51421.406250  -48233.031250  10184.406250  -38048.625000  307.453644  2000.298462   47.990910  870.238281  -33366.699219  -247.216599
 2088.000000  5202.440918  -51351.167969  -48451.140625  10312.707031  -38138.433594  311.326874  1654.072388   47.932594  871.296997  -33462.195312  -1237.822754
 2089.000000  4980.815430  -51117.656250  -48442.476562  10415.806641  -38026.671875  314.439331  1310.403320   48.150768  867.349121  -33329.148438  560.390381
 2090.000000  5204.760742  -51155.855469  -48249.304688  10161.566406  -38087.738281  306.764160  1798.878052   47.707653  875.405151  -33433.445312  913.726196
 2091.000000  5073.293945  -51030.304688  -48259.968750  10221.906250  -38038.062500  308.585724  1570.916016   47.757065  874.499451  -33378.949219  -2098.921631
 2092.000000  5188.257812  -51480.121094  -48592.132812  10409.064453  -38183.070312  314.235779  1537.042358   47.675701  875.991882  -33531.894531  -1148.123535
 2093.000000  5021.785645  -51562.152344  -48858.468750  10395.410156  -38463.058594  313.823578  1479.693359   47.319344  882.588867  -33846.648438  2555.352051
 2094.000000  4796.471680  -50862.742188  -48380.671875  10235.607422  -38145.062500  308.999359  1402.035156   47.463921  879.900452  -33514.546875  -298.136597
 2095.000000  5228.067383  -51400.199219  -48464.953125  10334.360352  -38130.593750  311.980560  1750.218140   47.690681  875.716736  -33477.957031  2679.698730
 2096.000000  4951.391113  -50953.203125  -48342.398438  10337.401367  -38004.996094  312.072388  1552.635254   47.520779  878.847717  -33368.933594  -2292.088135
 2097.000000  4919.047852  -51099.835938  -48495.906250  10252.732422  -38243.171875  309.516327  1385.018433   47.501568  879.203125  -33608.984375  1872.970215
 2098.000000  5083.753418  -51021.156250  -48240.421875  10305.982422  -37934.437500  311.123871  1661.555542   47.598373  877.414978  -33290.804688  -878.011719
 2099.000000  5214.338867  -51120.375000  -48174.023438  10124.630859  -38049.390625  305.649109  1935.848633   47.380779  881.444458  -33426.988281  587.200073
 2100.000000  4816.834961  -50601.792969  -48108.625000  10306.327148  -37802.296875  311.134277  1493.046509   47.600559  877.374695  -33158.453125  1433.165039
 2101.000000  4749.906250  -50736.148438  -48317.585938  10199.472656  -38118.113281  307.908478  1327.161865   47.579990  877.753967  -33476.273438  -1921.442871
 2102.000000  5029.786133  -50829.542969  -48088.429688  10225.106445  -37863.324219  308.682343  1581.450073   47.972965  870.563782  -33183.148438  2348.851318
 2103.000000  5131.333008  -51123.957031  -48304.804688  10285.492188  -38019.312500  310.505310  1697.658081   47.598862  877.406006  -33375.632812  -2784.144531
 2104.000000  5118.447754  -51103.046875  -48273.304688  10181.911133  -38091.394531  307.378326  1757.310669   47.565548  878.020508  -33450.964844  1669.986084
 2105.000000  4918.940430  -51105.347656  -48469.257812  10278.654297  -38190.601562  310.298889  1496.553345   47.441231  880.321289  -33562.300781  650.808228
 2106.000000  4881.993164  -51255.531250  -48691.671875  10370.419922  -38321.250000  313.069153  1486.687866   47.177708  885.238586  -33718.656250  -3093.223633
 2107.000000  4828.732422  -51152.031250  -48613.726562  10440.971680  -38172.753906  315.199036  1252.487183   47.681587  875.883728  -33521.003906  737.432495
 2108.000000  5160.075195  -51354.492188  -48510.664062  10200.265625  -38310.398438  307.932434  1766.917603   47.337460  882.251099  -33692.218750  639.102112
 2109.000000  5191.640137  -51369.328125  -48462.132812  10297.880859  -38164.250000  310.879303  1718.192017   47.548496  878.335388  -33525.484375  3138.270996
 2110.000000  4918.667969  -50777.445312  -48152.484375  10119.996094  -38032.488281  305.509186  1434.626587   47.830795  873.151428  -33366.179688  996.207153
 2111.000000  5087.298828  -51303.148438  -48508.007812  10387.728516  -38120.281250  313.591675  1554.894653   47.827995  873.202515  -33454.250000  -1240.336670
 2112.000000  5044.746582  -51182.429688  -48456.609375  10167.453125  -38289.156250  306.941864  1493.572632   47.499847  879.234985  -33655.136719  796.161926
 2113.000000  4979.480957  -51259.617188  -48580.320312  10410.165039  -38170.156250  314.269012  1442.088867   47.822605  873.300964  -33504.648438   67.012733
 2114.000000  5233.129883  -51208.593750  -48245.171875  10283.755859  -37961.414062  310.452881  1531.835938   48.200302  866.457764  -33259.058594   78.743172
 2115.000000  5296.536621  -51440.734375  -48464.937500  10337.972656  -38126.964844  312.089630  1711.247681   47.907383  871.755554  -33453.187500  1842.738159
 2116.000000  5078.494629  -51275.773438  -48489.273438  10132.622070  -38356.652344  305.890350  1568.318726   47.346642  882.080017  -33737.578125   -7.328975
 2117.000000  4828.016113  -50954.652344  -48435.593750  10338.711914  -38096.882812  312.111938  1367.998535   47.608612  877.226318  -33452.250000  1552.649414
 2118.000000  5071.281738  -51117.312500  -48345.832031  10307.260742  -38038.570312  311.162476  1628.249390   47.665817  876.173523  -33388.359375  -683.155090
 2119.000000  5013.240723  -51100.144531  -48397.593750  10112.935547  -38284.656250  305.296051  1448.638062   47.776352  874.146423  -33623.660156  -875.814514
 2120.000000  5231.101562  -51657.570312  -48747.976562  10251.967773  -38496.007812  309.493256  1513.700806   47.957943  870.836487  -33817.296875  -1163.710693
 2121.000000  5470.312500  -51853.992188  -48684.601562  10392.378906  -38292.222656  313.732086  1752.024048   47.891186  872.050354  -33620.023438  768.724365
 2122.000000  5032.512695  -51064.582031  -48333.359375  10155.776367  -38177.582031  306.589355  1705.902344   47.533295  878.616272  -33540.300781  1262.392700
 2123.000000  4970.751465  -51060.984375  -48396.460938  10284.127930  -38112.332031  310.464111  1541.903931   47.681900  875.877991  -33460.550781  272.925629
 2124.000000  5189.384766  -51070.156250  -48196.851562  10149.606445  -38047.246094  306.403107  1766.085571   47.648331  876.495056  -33398.742188  -2054.632812
 2125.000000  5125.504395  -50938.808594  -48148.750000  10347.764648  -37800.984375  312.385223  1567.144531   48.136955  867.598022  -33104.808594  -1144.720947
 2126.000000  5111.084473  -51033.390625  -48227.148438  10204.673828  -38022.476562  308.065521  1554.878296   47.836788  873.042053  -33355.585938  1332.152100
 2127.000000  5129.130371  -51056.753906  -48219.250000  10246.893555  -37972.355469  309.340057  1822.995728   47.537872  878.531677  -33334.625000  178.528625
 2128.000000  5129.385254  -51336.402344  -48513.460938  10178.418945  -38335.042969  307.272919  1644.792603   47.386784  881.332825  -33712.054688  -1672.679321
 2129.000000  5140.722168  -51368.765625  -48522.828125  10255.087891  -38267.742188  309.587433  1695.835815   47.449211  880.173279  -33638.664062  -1858.873657
 2130.000000  4880.263672  -50813.937500  -48238.460938  10176.017578  -38062.445312  307.200409  1525.603516   47.348392  882.047424  -33443.203125  -579.339722
 2131.000000  5546.087402  -51780.386719  -48542.445312  10195.708008  -38346.738281  307.794830  1953.967285   47.478035  879.638916  -33714.847656   37.134018
 2132.000000  5419.288086  -51599.968750  -48487.968750  10192.365234  -38295.601562  307.693939  1991.641968   47.361855  881.796692  -33675.042969  -2081.207275
 2133.000000  4978.461426  -51167.640625  -48496.742188  10349.656250  -38147.085938  312.442322  1529.362305   47.423489  880.650635  -33520.515625  352.306213
 2134.000000  4615.556641  -50657.546875  -48325.601562  10464.324219  -37861.277344  315.903992  1371.829956   47.321568  882.547424  -33244.648438  -239.707794
 2135.000000  4814.020508  -50722.242188  -48225.421875  10218.404297  -38007.015625  308.480011  1506.006226   47.534580  878.592529  -33369.605469  2120.293945
 2136.000000  4666.523438  -50375.824219  -47998.039062  10179.984375  -37818.054688  307.320160  1378.226196   47.649075  876.481384  -33169.476562  267.823669
 2137.000000  4906.500000  -50642.296875  -48019.046875  10377.144531  -37641.902344  313.272156  1488.324585   47.711136  875.341248  -32987.269531   69.830032
 2138.000000  4831.117188  -50997.859375  -48470.015625  10430.683594  -38039.332031  314.888428  1310.205444   47.350872  882.001221  -33419.847656  1084.305420
 2139.000000  5473.031738  -51529.625000  -48352.312500  10004.541016  -38347.773438  302.023773  2179.290283   47.353859  881.945557  -33727.996094  -272.476288
 2140.000000  4966.328125  -51023.507812  -48349.359375  10167.806641  -38181.554688  306.952545  1780.401978   47.079823  887.079102  -33588.511719  -315.838104
 2141.000000  5092.154297  -50847.921875  -48077.796875  10216.750000  -37861.046875  308.430084  1691.940063   47.824867  873.259644  -33195.320312  2119.430908
 2142.000000  5181.323730  -51586.617188  -48723.390625  10513.494141  -38209.898438  317.388367  1623.206421   47.418694  880.739685  -33583.796875  -1571.133179
 2143.000000  5122.767090  -51162.562500  -48339.539062  10250.414062  -38089.125000  309.446350  1722.814087   47.518879  878.882812  -33453.250000  -675.740601
 2144.000000  5388.540039  -51527.382812  -48437.632812  10187.450195  -38250.183594  307.545563  1707.572266   47.967636  870.660522  -33570.527344  -1571.254639
 2145.000000  5059.739258  -51278.433594  -48504.656250  10330.808594  -38173.847656  311.873352  1563.557129   47.604153  877.308472  -33529.652344  971.639099
 2146.000000  5130.218750  -51164.878906  -48337.148438  10601.013672  -37736.132812  320.030487  1651.859863   47.870464  872.427856  -33065.957031  1355.049072
 2147.000000  4968.235840  -50835.867188  -48161.937500  10237.864258  -37924.074219  309.067474  1614.544922   47.765305  874.348572  -33264.156250  242.708221
 2148.000000  5364.713379  -51441.937500  -48393.000000  10217.658203  -38175.343750  308.457489  1793.116821   47.827259  873.216003  -33509.382812  -11.124915
 2149.000000  5404.919434  -51264.765625  -48170.429688  10244.952148  -37925.476562  309.281464  2070.779541   47.726238  875.064270  -33269.371094  -3147.109619
 2150.000000  5204.506836  -51446.484375  -48541.867188  10428.036133  -38113.832031  314.808533  1575.601562   47.776699  874.140076  -33452.804688  -807.865112
 2151.000000  5132.936523  -51223.710938  -48404.320312  10397.337891  -38006.984375  313.881775  1504.678589   47.989407  870.265564  -33325.203125  -76.009583
 2152.000000  5273.309570  -50939.570312  -47974.500000  10107.187500  -37867.312500  305.122528  2018.072876   47.654758  876.376831  -33218.179688  -144.581253
 2153.000000  5231.167969  -51290.468750  -48370.695312  10310.611328  -38060.085938  311.263611  1837.386353   47.524986  878.769897  -33423.613281  -1940.898315
 2154.000000  4861.128418  -50871.398438  -48318.296875  10241.904297  -38076.390625  309.189453  1458.125000   47.430874  880.513550  -33449.101562  -510.844086
 2155.000000  5197.633789  -51381.531250  -48475.750000  10305.133789  -38170.617188  311.098267  1707.476074   47.547306  878.357361  -33531.968750  2297.681396
 2156.000000  5075.752441  -51161.863281  -48389.867188  10470.800781  -37919.066406  316.099518  1598.869629   47.621845  876.982544  -33273.144531  535.312134
 2157.000000  5338.111328  -51589.218750  -48549.773438  10402.319336  -38147.453125  314.032166  1827.666992   47.582687  877.704224  -33505.351562  1483.892822
 2158.000000  5321.412109  -51521.031250  -48529.632812  10367.811523  -38161.820312  312.990417  1591.973511   48.030331  869.524048  -33476.046875  -2958.601074
 2159.000000  5192.001465  -50824.132812  -47958.312500  10133.431641  -37824.882812  305.914795  1766.783569   47.935635  871.241760  -33148.347656  -2589.099609
 2160.000000  4896.562012  -51052.515625  -48454.312500  10394.103516  -38060.210938  313.784149  1429.499023   47.576275  877.822571  -33418.734375  -3736.425781
 2161.000000  5202.670898  -51528.714844  -48645.695312  10490.988281  -38154.707031  316.708954  1712.047485   47.514080  878.971619  -33519.296875  2955.044434
 2162.000000  4937.056641  -50913.566406  -48276.921875  10205.171875  -38071.750000  308.080536  1571.401245   47.377392  881.507507  -33449.675781  -369.027649
 2163.000000  5004.527344  -50782.515625  -48069.460938  10039.492188  -38029.968750  303.078888  1591.440796   47.762573  874.398560  -33370.316406  -2421.395996
 2164.000000  4891.078613  -50912.921875  -48307.179688  10282.636719  -38024.542969  310.419067  1461.906860   47.758347  874.475952  -33365.304688  -384.311829
 2165.000000  5368.129883  -51508.234375  -48453.976562  10136.440430  -38317.535156  306.005646  1999.501587   47.531799  878.643921  -33680.398438  1512.134888
 2166.000000  4986.413086  -51053.140625  -48362.531250  10156.045898  -38206.484375  306.597504  1599.323608   47.414806  880.811890  -33580.761719  1422.389893
 2167.000000  5250.430664  -51342.105469  -48386.703125  10297.727539  -38088.976562  310.874664  1691.654419   47.771999  874.226074  -33428.406250  -1295.227051
 2168.000000  5104.753906  -51140.480469  -48352.296875  10527.283203  -37825.015625  317.804657  1783.690796   47.366791  881.704773  -33203.976562  -1779.615234
 2169.000000  5036.327637  -51069.968750  -48335.015625  10259.526367  -38075.488281  309.721436  1565.193359   47.155563  885.654297  -33475.054688  994.450989
 2170.000000  5055.149902  -51041.000000  -48290.671875  10109.707031  -38180.964844  305.198578  1642.944946   47.398388  881.117004  -33556.843750  -208.043564
 2171.000000  5055.839355  -51200.257812  -48446.789062  10329.694336  -38117.093750  311.839722  1489.827271   47.696201  875.615356  -33463.917969  3069.335449
 2172.000000  5142.811035  -51164.519531  -48320.546875  10201.958984  -38118.585938  307.983551  1645.124390   47.671448  876.070007  -33467.824219  1291.224243
 2173.000000  5043.414062  -50832.371094  -48086.281250  10145.317383  -37940.964844  306.273621  1737.416504   47.508331  879.077942  -33306.117188  686.948608
 2174.000000  5405.981445  -51371.066406  -48259.914062  10201.224609  -38058.687500  307.961365  1928.525024   47.758938  874.465149  -33399.390625  -2034.618164
 2175.000000  5179.912109  -51272.917969  -48397.484375  10226.118164  -38171.367188  308.712891  1736.527954   47.508118  879.081909  -33536.539062  -135.307602
 2176.000000  5020.584473  -51026.171875  -48325.593750  10132.224609  -38193.367188  305.878357  1556.371704   47.413502  880.836182  -33567.769531  -1662.971924
 2177.000000  4853.375488  -50693.019531  -48149.296875  10192.484375  -37956.812500  307.697510  1439.540649   47.700729  875.532227  -33303.195312  -1971.715820
 2178.000000  5093.274414  -51276.812500  -48486.117188  10453.849609  -38032.265625  315.587799  1662.673950   47.627464  876.879089  -33385.796875  755.215881
 2179.000000  5157.168457  -50914.453125  -48076.500000  9963.071289  -38113.429688  300.771851  1853.473022   47.662922  876.226746  -33463.500000  -42.564522
 2180.000000  5047.921387  -51029.332031  -48287.414062  10259.232422  -38028.179688  309.712555  1651.326660   47.605682  877.280273  -33383.835938  -1685.564087
 2181.000000  4859.044434  -51119.480469  -48536.625000  10485.957031  -38050.667969  316.557068  1241.068481   48.131645  867.693726  -33355.011719  -477.462250
 2182.000000  5102.043945  -51215.066406  -48424.156250  10319.296875  -38104.859375  311.525818  1645.460571   47.563446  878.059326  -33464.636719  631.122375
 2183.000000  5267.741211  -51261.027344  -48295.914062  10178.248047  -38117.664062  307.267761  1905.287476   47.523804  878.791748  -33481.308594  3682.859131
 2184.000000  5398.686035  -51520.531250  -48417.609375  10176.817383  -38240.792969  307.224548  1805.407349   47.774429  874.181580  -33579.984375  -136.206650
 2185.000000  4866.884277  -51199.714844  -48664.664062  10415.421875  -38249.242188  314.427704  1300.525757   47.692554  875.682312  -33596.421875  -1818.289917
 2186.000000  4956.990234  -50913.910156  -48238.679688  10254.941406  -37983.738281  309.583008  1481.698853   47.577072  877.807861  -33342.183594   74.752235
 2187.000000  5183.105469  -51135.761719  -48279.929688  10424.969727  -37854.960938  314.715942  1716.628906   47.707485  875.408264  -33200.683594  -660.634521
 2188.000000  5063.662109  -51238.941406  -48482.710938  10439.826172  -38042.882812  315.164429  1416.275879   47.751812  874.595642  -33384.281250  -1059.001831
 2189.000000  5220.182617  -51520.523438  -48610.578125  10401.056641  -38209.523438  313.994049  1605.594727   47.694191  875.652283  -33556.542969  -515.837402
 2190.000000  5016.131836  -51045.718750  -48309.710938  10239.132812  -38070.578125  309.105774  1601.120117   47.563782  878.053101  -33430.320312  1295.850708
 2191.000000  5006.662109  -51159.355469  -48461.781250  10384.108398  -38077.671875  313.482391  1471.356445   47.956516  870.862366  -33399.101562  526.579590
 2192.000000  5165.662109  -51090.945312  -48236.070312  10212.449219  -38023.621094  308.300232  1564.719727   48.166065  867.073669  -33324.605469  -535.677612
 2193.000000  5304.407227  -51399.441406  -48388.617188  10166.538086  -38222.078125  306.914246  1836.070190   47.755890  874.520935  -33563.078125  -1934.959229
 2194.000000  5131.260742  -51079.734375  -48225.382812  10292.718750  -37932.664062  310.723480  1358.907593   48.483269  861.400818  -33202.703125  2562.369385
 2195.000000  5481.132812  -51919.808594  -48738.257812  10486.791016  -38251.468750  316.582245  1541.613892   48.370251  863.413452  -33532.535156  -1484.128662
 2196.000000  4965.231445  -51235.734375  -48585.734375  10424.181641  -38161.554688  314.692169  1372.086304   47.583324  877.692505  -33519.390625  349.059723
 2197.000000  5191.232422  -51392.230469  -48511.562500  10257.900391  -38253.664062  309.672333  1791.063843   47.522293  878.819702  -33617.453125  3308.366699
 2198.000000  4963.853027  -50993.972656  -48321.062500  10243.572266  -38077.492188  309.239807  1502.942017   47.675171  876.001587  -33426.367188  118.483192
 2199.000000  4828.814941  -50696.089844  -48183.406250  10201.582031  -37981.824219  307.972168  1654.719238   47.248253  883.916870  -33372.351562  -845.804321
 2200.000000  4988.422363  -50960.640625  -48259.742188  10378.869141  -37880.875000  313.324249  1642.048462   47.357792  881.872314  -33260.714844  -2097.686523
 2201.000000  4977.449219  -51103.515625  -48397.929688  10333.046875  -38064.882812  311.940918  1461.864868   47.641258  876.625183  -33417.066406   67.942192
 2202.000000  5208.778809  -51268.804688  -48350.687500  10251.671875  -38099.015625  309.484314  1938.466187   47.370590  881.634094  -33477.605469  2218.120850
 2203.000000  4866.016113  -50959.472656  -48415.015625  10322.623047  -38092.390625  311.626251  1371.894531   47.586319  877.637268  -33449.933594   90.779617
 2204.000000  5102.045898  -50980.421875  -48160.437500  10040.265625  -38120.171875  303.102234  1675.093140   47.786804  873.955200  -33458.156250  -1282.074219
 2205.000000  5010.516602  -51101.105469  -48411.796875  10277.984375  -38133.812500  310.278656  1551.482544   47.724487  875.096375  -33477.875000  650.972229
 2206.000000  4955.563477  -51249.132812  -48609.765625  10376.666016  -38233.101562  313.257721  1328.496094   47.625614  876.913147  -33586.812500  -2303.070557
 2207.000000  5076.639648  -51141.523438  -48341.539062  10243.716797  -38097.820312  309.244171  1488.791504   47.979443  870.446289  -33417.011719  753.390991
 2208.000000  5011.742676  -50896.515625  -48212.601562  10166.725586  -38045.875000  306.919891  1563.942871   47.430962  880.511902  -33418.574219  2892.425781
 2209.000000  4546.286133  -50195.199219  -47972.750000  10095.199219  -37877.550781  304.760620  1389.991089   47.034386  887.936035  -33288.941406  -720.753662
 2210.000000  4787.515137  -50695.898438  -48224.296875  10240.056641  -37984.242188  309.133667  1466.249634   47.422638  880.666443  -33357.753906  -2080.845947
 2211.000000  4674.505859  -50585.472656  -48220.304688  10354.205078  -37866.101562  312.579651  1323.389771   47.323421  882.512817  -33249.292969  1414.994141
 2212.000000  4943.455566  -50820.851562  -48210.414062  10301.719727  -37908.695312  310.995209  1556.234253   47.545238  878.395569  -33270.246094  -2107.324951
 2213.000000  5492.915039  -51600.484375  -48409.710938  10240.634766  -38169.078125  309.151123  2018.834351   47.617821  877.056641  -33523.550781  263.732605
 2214.000000  5069.157227  -51560.894531  -48785.648438  10365.109375  -38420.539062  312.908844  1478.591797   47.584236  877.675659  -33778.285156  626.512573
 2215.000000  5332.911621  -51748.871094  -48704.882812  10244.812500  -38460.070312  309.277252  1702.413574   47.842510  872.937622  -33792.621094  346.832275
 2216.000000  5081.708984  -51315.257812  -48535.859375  10144.503906  -38391.355469  306.249054  1555.168579   47.629200  876.847107  -33744.714844  -2915.848389
 2217.000000  4815.266602  -51141.359375  -48596.734375  10269.607422  -38327.125000  310.025757  1379.959351   47.517582  878.906799  -33691.375000  -123.101097
 2218.000000  5061.646484  -51100.796875  -48354.031250  10199.035156  -38154.996094  307.895294  1664.520386   47.533848  878.606079  -33517.660156  455.745789
 2219.000000  4960.578613  -51091.207031  -48423.367188  10408.425781  -38014.941406  314.216522  1421.280762   47.961254  870.776367  -33335.906250  929.238525
 2220.000000  5011.178223  -50961.109375  -48250.195312  10352.706055  -37897.488281  312.534393  1564.757812   47.726616  875.057373  -33241.343750  1127.104126
 2221.000000  5013.286133  -51002.855469  -48293.234375  10241.609375  -38051.625000  309.180542  1508.227539   47.797260  873.764038  -33388.589844  -1552.630005
 2222.000000  5187.317383  -51651.246094  -48775.906250  10322.109375  -38453.796875  311.610718  1666.228516   47.368813  881.667175  -33832.562500  264.042389
 2223.000000  5257.655762  -51522.402344  -48567.187500  10304.857422  -38262.328125  311.089905  1740.435547   47.396057  881.160339  -33638.433594  1102.878662
 2224.000000  4940.540039  -51130.656250  -48492.351562  10410.600586  -38081.750000  314.282166  1255.404053   47.953091  870.924622  -33403.511719  -3391.699219
 2225.000000  5142.658203  -51205.945312  -48360.382812  10252.884766  -38107.500000  309.520935  1533.122070   48.024525  869.629150  -33422.292969  -2550.406250
 2226.000000  5307.296387  -51250.523438  -48253.617188  10253.478516  -38000.140625  309.538849  1711.467896   48.153976  867.291321  -33302.304688  950.261108
 2227.000000  4923.913086  -50827.542969  -48202.734375  10175.870117  -38026.863281  307.195953  1420.950195   47.592644  877.520630  -33383.789062  -2274.229492
 2228.000000  5095.871094  -51154.757812  -48373.984375  10166.895508  -38207.089844  306.925018  1486.990234   48.043465  869.286316  -33520.035156  430.893585
 2229.000000  5177.012695  -51214.609375  -48351.757812  10201.778320  -38149.980469  307.978088  1601.658325   48.055614  869.066528  -33461.742188  574.712708
 2230.000000  5429.704590  -51447.210938  -48318.203125  10284.423828  -38033.781250  310.473053  1778.602173   48.160179  867.179626  -33335.339844  1679.749756
 2231.000000  5217.465332  -51139.699219  -48235.250000  10158.999023  -38076.250000  306.686646  1813.883667   47.576817  877.812561  -33434.722656  2211.247314
 2232.000000  5212.908691  -51200.917969  -48249.656250  10155.203125  -38094.453125  306.572052  1611.077026   47.823772  873.279663  -33428.832031  -764.814331
 2233.000000  5226.600586  -51656.136719  -48750.781250  10550.314453  -38200.468750  318.499939  1642.248413   47.524422  878.780334  -33564.050781  1449.705078
 2234.000000  5263.661621  -51197.875000  -48223.890625  10277.535156  -37946.355469  310.265106  1669.949219   48.282585  864.981140  -33235.972656  590.164673
 2235.000000  5078.498535  -51428.949219  -48665.445312  10410.210938  -38255.234375  314.270386  1475.170532   47.849579  872.808655  -33587.093750  1000.894226
 2236.000000  4884.970215  -50915.878906  -48319.445312  10315.869141  -38003.578125  311.422333  1489.255371   47.579193  877.768677  -33361.816406  -834.205017
 2237.000000  5393.562988  -51329.140625  -48240.257812  10138.945312  -38101.312500  306.081238  1842.712891   48.052227  869.127808  -33413.402344  -185.277252
 2238.000000  5081.547852  -51093.554688  -48310.281250  10212.604492  -38097.675781  308.304932  1674.706665   47.689621  875.736206  -33445.140625  2256.900146
 2239.000000  4799.826660  -50780.046875  -48274.773438  10411.123047  -37863.648438  314.297943  1496.389771   47.385303  881.360352  -33240.804688  -559.403809
 2240.000000  5028.782715  -50873.054688  -48136.890625  10197.344727  -37939.546875  307.844238  1764.107544   47.472134  879.748230  -33308.230469  -2383.731445
 2241.000000  5488.740234  -51093.484375  -47900.140625  10078.799805  -37821.339844  304.265533  2155.836670   47.942139  871.123535  -33144.171875  -474.115082
 2242.000000  5100.268066  -50985.746094  -48212.585938  10213.304688  -37999.281250  308.326050  1623.023438   47.846233  872.869690  -33331.468750  155.565109
 2243.000000  5316.812012  -51437.375000  -48410.593750  10147.339844  -38263.253906  306.334656  1789.916382   47.671677  876.065796  -33612.468750  -987.162842
 2244.000000  5015.879395  -51323.492188  -48605.140625  10325.128906  -38280.011719  311.701874  1539.809204   47.678371  875.942810  -33628.574219  -1421.292725
 2245.000000  4718.060059  -50768.257812  -48374.414062  10395.095703  -37979.320312  313.814087  1279.897949   47.459991  879.973328  -33349.187500  -953.717346
 2246.000000  5376.400391  -51504.527344  -48424.820312  10203.981445  -38220.839844  308.044617  1849.292969   47.765293  874.348816  -33560.921875  -45.965065
 2247.000000  5119.142090  -51458.257812  -48621.546875  10499.467773  -38122.078125  316.964935  1409.696777   47.908779  871.730164  -33448.164062  -874.104736
 2248.000000  5273.922363  -51679.566406  -48714.507812  10466.019531  -38248.488281  315.955200  1598.505005   47.897720  871.931396  -33575.652344  -1482.613281
 2249.000000  4861.995117  -51009.777344  -48452.375000  10234.314453  -38218.062500  308.960327  1337.103394   47.793922  873.825073  -33555.351562  401.727997
 2250.000000  4804.909668  -50978.492188  -48472.117188  10259.859375  -38212.257812  309.731476  1441.189453   47.419357  880.727356  -33586.089844  2388.875488
 2251.000000  5182.021973  -51143.929688  -48282.507812  10240.676758  -38041.832031  309.152374  1848.389038   47.465034  879.879822  -33411.207031  141.177719
 2252.000000  4988.505371  -51029.738281  -48304.468750  10168.474609  -38135.992188  306.972687  1616.743164   47.321587  882.547058  -33519.363281  -581.787292
 2253.000000  5178.036133  -51073.445312  -48172.718750  10019.125977  -38153.593750  302.464050  1746.255371   47.731556  874.966797  -33496.968750  -617.510620
 2254.000000  5211.723633  -51489.132812  -48590.093750  10282.558594  -38307.535156  310.416748  1612.776245   47.743538  874.747192  -33649.742188  2217.386719
 2255.000000  4966.509766  -51301.812500  -48660.617188  10533.771484  -38126.843750  318.000519  1290.226196   47.742512  874.765991  -33469.148438  1840.501343
 2256.000000  5147.195312  -51283.269531  -48454.664062  10153.236328  -38301.429688  306.512665  1799.817871   47.286469  883.202515  -33688.226562  135.966904
 2257.000000  4978.545898  -51158.062500  -48471.812500  10349.834961  -38121.976562  312.447723  1639.592163   47.124378  886.240356  -33524.585938  1411.233276
 2258.000000  4811.921875  -50761.566406  -48279.125000  10371.355469  -37907.769531  313.097412  1403.470215   47.464680  879.886414  -33277.179688  -2643.832520
 2259.000000  5299.702148  -51443.425781  -48486.257812  10320.713867  -38165.542969  311.568604  1819.273071   47.623131  876.958862  -33519.496094  1180.510010
 2260.000000  5005.448730  -51225.496094  -48550.109375  10241.944336  -38308.164062  309.190643  1448.159058   47.507149  879.099854  -33673.433594  407.311371
 2261.000000  5146.491211  -51125.843750  -48270.085938  10225.728516  -38044.359375  308.701111  1745.751343   47.617970  877.053894  -33398.816406  -1519.879639
 2262.000000  5155.674805  -51254.535156  -48383.726562  10227.195312  -38156.531250  308.745392  1752.225586   47.468166  879.821777  -33525.601562  3274.103271
 2263.000000  5053.635254  -51145.921875  -48359.539062  10360.833008  -37998.707031  312.779755  1531.662231   47.674507  876.013794  -33347.648438  1478.189575
 2264.000000  5082.652344  -51263.175781  -48473.289062  10338.017578  -38135.273438  312.090942  1422.747070   47.803448  873.650940  -33471.632812  -1524.233398
 2265.000000  5122.737305  -51283.355469  -48444.273438  10397.949219  -38046.324219  313.900238  1763.710571   47.243034  884.014465  -33437.359375  991.359985
 2266.000000  5262.316406  -51329.750000  -48374.929688  10118.509766  -38256.421875  305.464325  1745.370972   47.701603  875.516235  -33602.718750  1013.718689
 2267.000000  5259.635742  -51360.796875  -48426.632812  10359.629883  -38067.003906  312.743439  1674.986328   47.785248  873.983704  -33405.140625  -257.421600
 2268.000000  5009.024902  -50767.238281  -48073.843750  10211.827148  -37862.015625  308.281464  1530.302734   47.939240  871.176270  -33185.128906  1366.321777
 2269.000000  4861.856934  -50943.039062  -48383.515625  10323.435547  -38060.078125  311.650757  1352.775757   47.630226  876.828247  -33413.339844  -657.748901
 2270.000000  5273.138672  -51428.160156  -48476.359375  10293.847656  -38182.511719  310.757538  1910.959595   47.326591  882.453735  -33565.394531  -699.509155
 2271.000000  4789.667969  -50964.050781  -48495.148438  10305.618164  -38189.531250  311.112885  1355.642090   47.481438  879.575867  -33557.308594  -2051.632080
 2272.000000  5059.568359  -51082.640625  -48322.093750  10188.783203  -38133.312500  307.585785  1518.112427   47.737286  874.861755  -33476.128906  -1116.346191
 2273.000000  5103.837402  -51506.222656  -48674.414062  10463.751953  -38210.664062  315.886749  1427.544312   47.693344  875.667847  -33557.765625  2422.678955
 2274.000000  4810.435547  -50739.101562  -48216.734375  10257.175781  -37959.558594  309.650482  1414.545898   47.703110  875.488525  -33305.707031  399.143829
 2275.000000  4920.974609  -50854.335938  -48222.468750  10126.923828  -38095.546875  305.718353  1638.882324   47.301807  882.916077  -33480.847656  567.883728
 2276.000000  5068.239258  -51074.101562  -48313.812500  10185.134766  -38128.679688  307.475647  1581.180542   47.895081  871.979492  -33456.101562  -1763.389404
 2277.000000  4853.177734  -50746.093750  -48215.515625  10291.925781  -37923.589844  310.699524  1355.920776   47.876339  872.320801  -33252.839844  986.094421
 2278.000000  5225.742676  -51187.406250  -48266.835938  10262.510742  -38004.324219  309.811523  1774.237915   47.931011  871.325806  -33328.242188  551.193176
 2279.000000  5455.852539  -51824.410156  -48667.562500  10330.462891  -38337.101562  311.862915  1867.026367   47.877804  872.294128  -33666.210938  3102.613281
 2280.000000  4993.601074  -50994.222656  -48280.921875  10227.125000  -38053.796875  308.743286  1477.510864   47.705254  875.449219  -33399.738281  239.359100
 2281.000000  5313.448242  -51519.984375  -48513.187500  10161.367188  -38351.820312  306.758148  1708.778687   47.760475  874.437012  -33692.375000  -298.125549
 2282.000000  4926.160645  -51148.414062  -48522.406250  10360.320312  -38162.085938  312.764282  1444.925781   47.558075  878.158447  -33522.386719   61.587929
 2283.000000  5205.035645  -51377.148438  -48453.140625  10245.113281  -38208.027344  309.286316  1773.422852   47.639267  876.661804  -33560.406250  1290.405273
 2284.000000  5515.841309  -51859.078125  -48639.531250  10423.786133  -38215.746094  314.680206  1813.882446   47.937202  871.213257  -33539.058594  3337.769775
 2285.000000  5592.132324  -51802.773438  -48503.937500  10380.707031  -38123.230469  313.379730  1924.476074   48.316139  864.380432  -33409.574219  -2870.166260
 2286.000000  5177.827637  -51179.425781  -48292.101562  10123.542969  -38168.558594  305.616272  1703.895020   47.842777  872.932739  -33501.082031  -1659.446289
 2287.000000  4955.968750  -50681.062500  -48027.273438  10179.416992  -37847.855469  307.303040  1671.089478   47.746899  874.685669  -33189.734375  562.658752
 2288.000000  4984.778320  -50914.332031  -48229.937500  10210.551758  -38019.386719  308.242950  1618.803101   47.471130  879.766846  -33388.167969  1465.071289
 2289.000000  5172.519531  -51160.187500  -48307.648438  10270.806641  -38036.843750  310.061981  1753.564575   47.729393  875.006470  -33380.429688  -1834.841187
 2290.000000  4990.318359  -50916.425781  -48201.085938  10130.474609  -38070.609375  305.825531  1645.409546   47.836872  873.040466  -33403.710938  -1810.170776
 2291.000000  5139.315430  -51345.234375  -48508.609375  10279.759766  -38228.851562  310.332245  1596.347656   47.790325  873.890808  -33566.492188   86.239197
 2292.000000  5183.228027  -51242.398438  -48381.679688  10156.698242  -38224.980469  306.617188  1657.659668   47.702827  875.493713  -33571.156250  1067.218506
 2293.000000  4880.884766  -50810.582031  -48229.914062  10268.609375  -37961.304688  309.995636  1430.998413   47.563858  878.051697  -33321.039062  452.177368
 2294.000000  5359.708984  -51656.339844  -48611.773438  10266.546875  -38345.226562  309.933380  1757.245239   47.789780  873.900818  -33682.921875  2325.958008
 2295.000000  5015.063477  -51306.292969  -48629.156250  10343.976562  -38285.179688  312.270874  1355.334839   48.220016  866.103516  -33580.902344  793.846436
 2296.000000  5111.777832  -51412.882812  -48614.242188  10160.708008  -38453.535156  306.738251  1452.582031   47.726387  875.061584  -33797.414062  238.142242
 2297.000000  5114.726562  -51203.632812  -48377.898438  10177.369141  -38200.531250  307.241211  1788.244141   47.336056  882.277283  -33582.492188  1544.161987
 2298.000000  5074.320312  -50901.058594  -48128.562500  10158.465820  -37970.097656  306.670563  1741.300781   47.630169  876.829285  -33323.363281  719.495544
 2299.000000  5063.831055  -50939.625000  -48188.421875  10199.105469  -37989.316406  307.897400  1739.141968   47.553448  878.243896  -33350.066406  -87.983566
 2300.000000  5147.454102  -51237.140625  -48392.226562  10265.155273  -38127.070312  309.891357  1710.874634   47.403072  881.029968  -33502.492188  1098.364624
 2301.000000  5020.264648  -50784.828125  -48075.273438  10155.829102  -37919.445312  306.590942  1735.049683   47.489735  879.422180  -33286.414062  -1059.563843
 2302.000000  4976.168457  -51072.800781  -48388.921875  10360.473633  -38028.449219  312.768890  1528.667358   47.421268  880.691895  -33402.093750  1063.060059
 2303.000000  5171.896973  -51459.933594  -48588.171875  10333.003906  -38255.167969  311.939636  1654.842407   47.562252  878.081360  -33615.058594  1560.635376
 2304.000000  4991.972656  -51098.085938  -48416.789062  10265.083008  -38151.707031  309.889191  1469.846069   47.734032  874.921387  -33494.839844  2088.025391
 2305.000000  5128.178711  -51405.914062  -48593.062500  10375.806641  -38217.257812  313.231781  1770.000610   47.087879  886.927307  -33623.429688  431.055206
 2306.000000  5277.934570  -51498.476562  -48508.664062  10150.999023  -38357.664062  306.445129  1835.136719   47.607605  877.244873  -33713.132812  1468.053833
 2307.000000  4985.659668  -50958.578125  -48278.757812  10241.472656  -38037.285156  309.176422  1657.318481   47.560684  878.110291  -33397.332031  1813.931396
 2308.000000  5048.598145  -51150.781250  -48412.773438  10234.630859  -38178.140625  308.969879  1715.034302   47.263489  883.631897  -33567.179688  470.734375
 2309.000000  5080.254883  -51216.671875  -48445.070312  10303.419922  -38141.648438  311.046509  1673.815063   47.495937  879.307373  -33508.007812  -709.126953
 2310.000000  5157.751953  -50953.800781  -48105.546875  10064.256836  -38041.289062  303.826508  1825.935669   47.470177  879.784546  -33410.164062  -1377.489136
 2311.000000  4996.177246  -50916.101562  -48212.671875  10229.830078  -37982.843750  308.824951  1679.626953   47.344677  882.116638  -33363.960938  2044.159424
 2312.000000  5136.280273  -51049.480469  -48198.531250  10296.068359  -37902.460938  310.824585  1568.172729   47.835693  873.062012  -33235.675781  -1580.348022
 2313.000000  5196.169434  -51042.511719  -48142.984375  10115.666016  -38027.320312  305.378479  1788.330078   47.471729  879.755737  -33396.042969  -458.065277
 2314.000000  5058.049316  -51106.523438  -48351.671875  10314.568359  -38037.101562  311.383087  1706.733276   47.212776  884.581055  -33431.089844  -729.994812
 2315.000000  5035.439453  -51235.871094  -48489.546875  10244.172852  -38245.375000  309.257935  1649.718140   47.277771  883.364990  -33633.019531  -1997.935181
 2316.000000  4848.289062  -50895.339844  -48385.156250  10358.515625  -38026.640625  312.709778  1472.728027   47.300236  882.945435  -33412.093750  -1607.097656
 2317.000000  4984.767578  -51075.535156  -48389.210938  10322.060547  -38067.148438  311.609253  1477.646118   47.706100  875.433655  -33413.007812  -1338.256958
 2318.000000  5272.354980  -51398.335938  -48428.398438  10280.531250  -38147.867188  310.355530  1791.357422   47.566402  878.004761  -33507.355469  -1238.594482
 2319.000000  5045.235352  -51088.242188  -48343.539062  10156.422852  -38187.117188  306.608887  1626.955078   47.409184  880.916382  -33561.941406  1192.143921
 2320.000000  5030.639160  -50792.441406  -48076.195312  10055.207031  -38020.988281  303.553314  1610.985962   47.747887  874.667542  -33362.769531  -129.903503
 2321.000000  4925.172852  -50908.710938  -48298.203125  10171.440430  -38126.761719  307.062225  1454.425781   47.624321  876.936951  -33480.597656  3029.551514
 2322.000000  4916.498535  -51196.734375  -48591.804688  10382.786133  -38209.019531  313.442474  1323.567139   47.743145  874.754395  -33551.265625  -934.356567
 2323.000000  5159.218750  -51364.105469  -48503.593750  10257.736328  -38245.859375  309.667389  1622.636597   47.711445  875.335632  -33591.195312  -1205.324463
 2324.000000  5056.363281  -51326.203125  -48577.523438  10382.267578  -38195.257812  313.426819  1424.113647   47.915836  871.601746  -33520.656250  -1746.208374
 2325.000000  5117.783691  -51150.734375  -48302.640625  10165.544922  -38137.093750  306.884247  1677.972290   47.435757  880.422913  -33509.328125  425.794678
 2326.000000  4912.917969  -51262.308594  -48655.585938  10574.431641  -38081.156250  319.227997  1327.654907   47.626232  876.901733  -33434.804688  -66.000526
 2327.000000  5035.529785  -51150.640625  -48418.375000  10219.037109  -38199.335938  308.499115  1620.686401   47.716488  875.243103  -33544.179688  -945.989685
 2328.000000  5222.886719  -51401.105469  -48499.632812  10333.257812  -38166.375000  311.947296  1722.795532   47.712593  875.314514  -33511.601562  1020.315552
 2329.000000  4995.511719  -51398.289062  -48725.937500  10464.369141  -38261.570312  315.905365  1294.828979   47.619926  877.017883  -33615.835938  418.437836
 2330.000000  5336.548828  -51553.812500  -48518.968750  10325.761719  -38193.207031  311.720978  1657.496216   48.133881  867.653442  -33497.332031  -612.771912
 2331.000000  5183.232910  -51339.734375  -48460.671875  10325.521484  -38135.148438  311.713745  1654.651367   48.038616  869.374084  -33448.566406  -1746.299438
 2332.000000  5051.077148  -51219.781250  -48462.101562  10333.175781  -38128.925781  311.944824  1440.604858   47.823368  873.287048  -33463.343750  -906.538391
 2333.000000  5012.642090  -50820.000000  -48084.359375  9943.916992  -38140.441406  300.193604  1623.480591   47.668823  876.118286  -33489.937500  1876.458008
 2334.000000  5159.231445  -51244.371094  -48385.523438  10208.334961  -38177.187500  308.176025  1619.175415   47.890476  872.063293  -33505.058594  -2026.255737
 2335.000000  5015.875977  -51009.109375  -48305.531250  10360.668945  -37944.863281  312.774780  1629.229858   47.440304  880.338501  -33316.652344  669.933472
 2336.000000  5113.708008  -51274.785156  -48473.335938  10411.982422  -38061.351562  314.323883  1667.345337   47.567539  877.983765  -33420.726562  498.699158
 2337.000000  5453.660645  -51780.726562  -48635.507812  10167.294922  -38468.210938  306.937073  1795.972778   47.539471  878.502136  -33830.324219  617.102173
 2338.000000  5595.693359  -51530.453125  -48242.187500  10067.912109  -38174.273438  303.936859  1975.432007   48.027000  869.584351  -33488.824219  -2289.476318
 2339.000000  4904.065430  -50946.007812  -48330.335938  10282.589844  -38047.746094  310.417694  1517.328125   47.366573  881.708862  -33426.726562  -1164.555786
 2340.000000  5426.635742  -51785.312500  -48678.929688  10495.523438  -38183.406250  316.845856  1853.718384   47.769344  874.274658  -33523.093750  -734.583069
 2341.000000  5445.788574  -51325.335938  -48181.078125  10150.675781  -38030.402344  306.435364  1971.566406   48.122826  867.852722  -33335.605469  -138.076782
 2342.000000  5024.877441  -51165.406250  -48466.281250  10313.620117  -38152.660156  311.354462  1353.726562   47.954647  870.896362  -33474.269531  320.714752
 2343.000000  4939.551758  -50866.414062  -48227.390625  10269.082031  -37958.308594  310.009918  1483.981079   47.844387  872.903381  -33290.675781  -541.811279
 2344.000000  5161.328125  -51404.882812  -48550.953125  10395.419922  -38155.531250  313.823883  1739.854858   47.283073  883.265930  -33542.660156  1896.357788
 2345.000000  5116.893555  -51300.531250  -48498.007812  10375.370117  -38122.636719  313.218597  1683.381836   47.558929  878.142700  -33482.851562  -1742.348877
 2346.000000  5188.751953  -51217.625000  -48345.453125  10072.180664  -38273.273438  304.065704  1756.780151   47.470623  879.776245  -33642.105469  -662.964905
 2347.000000  5240.745117  -51422.773438  -48505.718750  10265.171875  -38240.546875  309.891876  1598.520874   47.887772  872.112549  -33568.679688  3562.591553
 2348.000000  5436.504395  -51751.179688  -48599.781250  10353.364258  -38246.417969  312.554260  1700.658569   48.087540  868.489563  -33555.062500  1802.074951
 2349.000000  5397.257324  -51516.300781  -48427.765625  10319.248047  -38108.515625  311.524353  1842.049194   47.882225  872.213562  -33437.191406  -2193.555176
 2350.000000  5165.145508  -50971.410156  -48105.953125  10272.519531  -37833.433594  310.113678  1471.040649   48.410740  862.691345  -33110.546875  1458.111450
 2351.000000  5334.123535  -51458.773438  -48406.640625  10239.376953  -38167.265625  309.113159  1573.431030   48.352528  863.729980  -33450.058594  -440.163361
 2352.000000  5153.389648  -51197.816406  -48349.078125  10365.410156  -37983.667969  312.917908  1486.515991   48.114510  868.002747  -33289.683594  475.993683
 2353.000000  4922.698242  -50913.609375  -48303.015625  10276.830078  -38026.187500  310.243805  1341.156006   47.867203  872.487305  -33356.328125  4391.449219
 2354.000000  5039.702637  -51029.585938  -48289.125000  10309.527344  -37979.597656  311.230896  1522.284180   48.016861  869.767944  -33295.140625  1128.265869
 2355.000000  5228.744141  -51580.804688  -48689.757812  10440.682617  -38249.074219  315.190308  1627.720093   47.673435  876.033508  -33598.117188  -311.478912
 2356.000000  4811.415527  -50900.710938  -48417.054688  10219.132812  -38197.921875  308.502014  1335.042480   47.567753  877.979797  -33557.277344  2678.919434
 2357.000000  5334.948730  -51346.054688  -48312.734375  10235.932617  -38076.800781  309.009155  1838.474121   47.680599  875.901855  -33425.148438  -3752.982422
 2358.000000  5305.182617  -51320.386719  -48311.390625  10144.132812  -38167.257812  306.237854  1768.981323   47.787174  873.948425  -33505.207031  569.564331
 2359.000000  4709.571289  -50787.246094  -48395.414062  10438.550781  -37956.863281  315.125946  1272.866699   47.447353  880.207703  -33327.964844  2150.551514
 2360.000000  5419.653809  -51631.085938  -48521.609375  10142.761719  -38378.847656  306.196472  1938.789062   47.756634  874.507324  -33719.777344  -743.160278
 2361.000000  5455.833496  -51587.125000  -48440.187500  10316.783203  -38123.406250  311.449951  1852.195312   47.970055  870.616638  -33443.515625  2418.406494
 2362.000000  5313.194824  -51444.503906  -48446.851562  10233.904297  -38212.945312  308.947937  1762.364868   47.746861  874.686340  -33554.828125  1889.371948
 2363.000000  5200.078613  -51141.062500  -48275.226562  10188.376953  -38086.851562  307.573517  1770.158081   47.995338  870.157959  -33404.492188    8.140845
 2364.000000  5325.754883  -51495.898438  -48478.539062  10461.783203  -38016.757812  315.827301  1868.079102   47.478455  879.631104  -33384.824219  -1419.153076
 2365.000000  5116.059570  -51393.464844  -48565.625000  10370.029297  -38195.593750  313.057373  1548.355835   47.910194  871.704407  -33521.539062  -111.978455
 2366.000000  5264.728516  -51516.726562  -48559.289062  10498.265625  -38061.023438  316.928650  1611.685669   47.914886  871.619019  -33386.511719  -3193.237793
 2367.000000  5117.297363  -51106.746094  -48298.070312  10199.682617  -38098.386719  307.914825  1754.981445   47.324722  882.488586  -33481.453125  644.470947
 2368.000000  5350.788086  -51473.773438  -48439.492188  10185.526367  -38253.964844  307.487457  1891.772949   47.605324  877.286865  -33609.656250  830.807800
 2369.000000  4831.732422  -50617.726562  -48090.609375  10232.280273  -37858.328125  308.898895  1476.445923   47.749779  874.632874  -33199.925781  868.983093
 2370.000000  4951.828613  -51045.128906  -48397.625000  10292.507812  -38105.117188  310.717102  1479.246094   47.570789  877.923767  -33464.175781  299.439850
 2371.000000  4994.225586  -50994.593750  -48296.582031  10251.843750  -38044.738281  309.489502  1538.052612   47.745136  874.717957  -33386.789062  -111.365685
 2372.000000  4756.943359  -50682.882812  -48216.039062  10259.496094  -37956.542969  309.720520  1453.980469   47.259190  883.712280  -33346.000000  1678.281860
 2373.000000  5048.680664  -51189.441406  -48470.015625  10225.125000  -38244.890625  308.682892  1630.787476   47.394382  881.191467  -33621.160156   29.848791
 2374.000000  5104.853516  -50974.648438  -48189.828125  10112.156250  -38077.671875  305.272522  1670.922241   47.640114  876.646240  -33429.968750  3598.398926
 2375.000000  4718.859375  -50716.589844  -48295.031250  10329.244141  -37965.789062  311.826111  1413.453491   47.273083  883.452576  -33353.890625  -228.683594
 2376.000000  4882.914551  -50962.855469  -48375.765625  10283.358398  -38092.406250  310.440887  1530.916870   47.346008  882.091797  -33473.394531  382.065033
 2377.000000  5419.111816  -51556.718750  -48440.710938  10316.744141  -38123.968750  311.448761  2022.132446   47.377548  881.504578  -33501.878906  1780.588867
 2378.000000  5063.770508  -51406.113281  -48651.289062  10244.958984  -38406.328125  309.281677  1489.291138   47.567841  877.978210  -33765.675781  -801.391418
 2379.000000  5443.900879  -51777.355469  -48660.250000  10249.820312  -38410.429688  309.428406  1901.701294   47.617710  877.058716  -33764.910156  -3219.853760
 2380.000000  5399.675293  -51441.882812  -48364.601562  10270.033203  -38094.570312  310.038605  1758.041870   48.100971  868.247070  -33401.906250  -1219.016846
 2381.000000  5039.066406  -50976.410156  -48226.320312  10333.144531  -37893.175781  311.943878  1502.760376   48.019939  869.712158  -33208.417969  1084.253784
 2382.000000  5017.485352  -51179.343750  -48478.617188  10275.708984  -38202.906250  310.209961  1497.367798   47.565502  878.021362  -33562.480469  -2169.273926
 2383.000000  5107.537109  -51401.500000  -48596.804688  10309.374023  -38287.429688  311.226257  1631.841431   47.446877  880.216553  -33658.578125  -1456.539307
 2384.000000  5025.354492  -51061.195312  -48363.375000  10160.189453  -38203.187500  306.722595  1611.132935   47.491547  879.388611  -33569.976562  1105.706299
 2385.000000  5164.312012  -51182.921875  -48329.773438  10174.156250  -38155.617188  307.144226  1742.077026   47.496426  879.298279  -33521.929688  -91.111443
 2386.000000  5185.290527  -51563.976562  -48695.875000  10313.500000  -38382.375000  311.350830  1743.856323   47.283279  883.262085  -33769.484375  1733.941406
 2387.000000  5082.345703  -51130.757812  -48337.492188  10120.299805  -38217.191406  305.518372  1810.813110   47.416790  880.775085  -33591.273438  -438.747559
 2388.000000  5091.552734  -51105.179688  -48341.296875  10111.709961  -38229.585938  305.259064  1815.702637   47.223804  884.374451  -33622.496094  -302.799774
 2389.000000  4820.322266  -51145.937500  -48605.750000  10432.086914  -38173.664062  314.930817  1255.549561   47.581306  877.729736  -33531.695312   62.521118
 2390.000000  5221.489258  -51461.019531  -48518.093750  10238.802734  -38279.289062  309.095825  1643.022461   47.987671  870.296997  -33597.679688  -1014.908020
 2391.000000  5123.299805  -51199.898438  -48390.234375  10246.656250  -38143.578125  309.332886  1499.365112   47.984989  870.345642  -33462.226562  2239.419434
 2392.000000  5324.286133  -51487.843750  -48466.929688  10188.557617  -38278.371094  307.578979  1731.003540   48.030388  869.523010  -33592.593750  701.314270
 2393.000000  4819.798828  -50851.203125  -48330.718750  10225.951172  -38104.765625  308.707855  1281.692261   47.873962  872.364136  -33434.246094  1131.489258
 2394.000000  5175.492188  -51210.898438  -48346.187500  10329.696289  -38016.492188  311.839783  1637.527832   47.934002  871.271423  -33340.117188  -1424.755127
 2395.000000  5043.025879  -50845.062500  -48100.851562  10133.240234  -37967.609375  305.909058  1557.165527   47.945480  871.062866  -33290.113281   30.475353
 2396.000000  5175.625488  -50880.093750  -48018.328125  10207.793945  -37810.535156  308.159698  1693.843750   48.272991  865.153076  -33101.089844  2452.991455
 2397.000000  5280.169922  -51391.558594  -48410.093750  10302.199219  -38107.894531  311.009674  1744.675659   48.044552  869.266663  -33420.734375  -1468.666260
 2398.000000  4945.082031  -51296.066406  -48665.828125  10362.451172  -38303.375000  312.828583  1327.058472   47.722698  875.129211  -33647.613281  -3147.221436
 2399.000000  5256.548828  -51180.992188  -48187.554688  10152.949219  -38034.605469  306.503998  1756.708618   48.121460  867.877380  -33339.941406  -340.778809
 2400.000000  5332.862305  -51469.558594  -48446.898438  10296.127930  -38150.769531  310.826385  1703.498657   48.027672  869.572144  -33465.257812  455.863190
 2401.000000  5165.159180  -51166.792969  -48297.046875  10290.710938  -38006.335938  310.662842  1705.553833   47.761303  874.421814  -33346.808594  -653.963074
 2402.000000  5308.538574  -51510.914062  -48499.085938  10269.895508  -38229.191406  310.034454  1741.565796   47.720768  875.164612  -33573.617188  -1464.116699
 2403.000000  4909.822266  -50913.281250  -48324.531250  10162.015625  -38162.515625  306.777710  1453.033691   47.403881  881.014893  -33537.859375  775.681702
 2404.000000  4919.285156  -50722.687500  -48112.859375  10110.196289  -38002.664062  305.213348  1591.146606   47.413780  880.830994  -33377.039062  866.350281
 2405.000000  4980.575195  -50957.648438  -48265.281250  10378.283203  -37887.000000  313.306549  1645.222290   47.562958  878.068298  -33246.824219  2366.523193
 2406.000000  4893.071289  -51005.375000  -48446.453125  10403.449219  -38043.003906  314.066284  1443.923706   47.385521  881.356262  -33420.136719  -2142.906982
 2407.000000  5080.884766  -51167.191406  -48386.507812  10331.132812  -38055.375000  311.883148  1616.015991   47.683666  875.845520  -33403.421875  -163.661087
 2408.000000  4970.316895  -51035.609375  -48366.210938  10307.429688  -38058.781250  311.167572  1620.026978   47.757065  874.499451  -33399.667969  1538.710693
 2409.000000  5086.508301  -51259.773438  -48489.007812  10413.320312  -38075.687500  314.364258  1403.915527   48.107647  868.126587  -33382.371094  -125.994865
 2410.000000  5205.455078  -51392.640625  -48509.218750  10270.248047  -38238.968750  310.045105  1618.874146   47.840637  872.971802  -33571.703125  406.717865
 2411.000000  4949.830078  -51170.054688  -48518.632812  10437.283203  -38081.351562  315.087677  1373.536743   47.726322  875.062744  -33425.238281  2036.390503
 2412.000000  5334.888184  -51570.707031  -48551.781250  10155.584961  -38396.195312  306.583588  1512.233887   48.054958  869.078430  -33708.019531  -1064.683350
 2413.000000  5210.033203  -51590.585938  -48698.929688  10324.406250  -38374.523438  311.680084  1580.890747   47.522705  878.812073  -33738.273438  -2096.872803
 2414.000000  5193.398926  -51577.617188  -48697.617188  10387.701172  -38309.914062  313.590851  1575.492065   47.529800  878.680847  -33672.972656  991.310120
 2415.000000  5267.121094  -51421.238281  -48465.789062  10242.653320  -38223.136719  309.212067  1742.653198   47.766941  874.318604  -33563.058594  2791.184326
 2416.000000  5155.960938  -51153.765625  -48272.804688  10233.568359  -38039.234375  308.937805  1607.362793   47.972294  870.575989  -33359.125000  -806.065674
 2417.000000  5272.736816  -51473.574219  -48506.992188  10434.716797  -38072.273438  315.010193  1718.075317   47.971661  870.587463  -33392.222656  743.120789
 2418.000000  5235.921875  -51438.136719  -48523.804688  10350.920898  -38172.882812  312.480499  1694.289429   47.721760  875.146423  -33517.214844  1119.965210
 2419.000000  5012.083984  -50954.812500  -48252.312500  10173.300781  -38079.011719  307.118408  1565.579102   47.750759  874.614929  -33420.515625  1012.989319
 2420.000000  5031.572266  -51130.839844  -48393.523438  10438.286133  -37955.238281  315.117950  1651.127075   47.672531  876.050110  -33304.371094  -2408.850098
 2421.000000  5222.180176  -51426.640625  -48507.421875  10338.966797  -38168.453125  312.119629  1619.523804   47.841530  872.955505  -33501.097656  810.004700
 2422.000000  5077.412598  -51109.414062  -48327.640625  10070.212891  -38257.429688  304.006317  1658.842651   47.508892  879.067566  -33622.527344  519.209839
 2423.000000  5116.089355  -51246.007812  -48457.500000  10446.169922  -38011.328125  315.355957  1571.268188   47.625893  876.908020  -33365.011719  -3115.383301
 2424.000000  5135.494629  -51040.273438  -48214.914062  10111.527344  -38103.386719  305.253540  1763.752319   47.520191  878.858582  -33467.382812  1047.392822
 2425.000000  4880.861328  -50943.859375  -48366.765625  10247.116211  -38119.648438  309.346771  1384.906860   47.525417  878.761902  -33483.132812  1292.392456
 2426.000000  5099.426270  -51199.539062  -48412.625000  10313.187500  -38099.437500  311.341400  1537.222656   47.866684  872.496765  -33429.628906  1224.997437
 2427.000000  5172.027832  -51134.253906  -48265.585938  10084.236328  -38181.351562  304.429657  1806.558105   47.406410  880.967896  -33556.445312  207.629837
 2428.000000  5214.171875  -51577.109375  -48666.125000  10371.708984  -38294.414062  313.108063  1619.047485   47.760738  874.432190  -33634.941406  848.008972
 2429.000000  5198.560547  -51266.460938  -48352.671875  10162.875977  -38189.796875  306.803680  1580.862427   47.883564  872.189209  -33518.343750  -1238.265869
 2430.000000  5247.138672  -51403.800781  -48461.460938  10244.402344  -38217.058594  309.264862  1852.293823   47.520405  878.854614  -33581.031250  -2738.240234
 2431.000000  4882.842285  -51335.886719  -48783.718750  10528.841797  -38254.875000  317.851715  1232.263672   47.634155  876.755920  -33607.753906  -812.711182
 2432.000000  4886.599121  -51117.304688  -48557.085938  10142.409180  -38414.675781  306.185852  1522.163574   47.198696  884.844910  -33810.035156  1474.528564
 2433.000000  5017.382812  -51291.421875  -48588.812500  10309.147461  -38279.664062  311.219421  1453.527466   47.526344  878.744751  -33643.058594  1526.275146
 2434.000000  5050.455566  -51189.906250  -48448.328125  10366.818359  -38081.507812  312.960449  1519.368164   47.662113  876.241577  -33431.656250  4210.387207
 2435.000000  4959.884766  -50830.996094  -48181.789062  10369.648438  -37812.140625  313.045868  1444.333374   48.043949  869.277527  -33125.039062  -498.639832
 2436.000000  4951.679688  -50941.867188  -48319.601562  10406.195312  -37913.406250  314.149170  1572.718262   47.616535  877.080322  -33268.003906  -2364.865234
 2437.000000  4907.724609  -50916.484375  -48314.304688  10155.759766  -38158.546875  306.588867  1513.659790   47.468719  879.811523  -33527.562500  -1754.065674
 2438.000000  5061.921387  -51386.121094  -48623.406250  10289.048828  -38334.359375  310.612671  1547.249512   47.330063  882.388977  -33716.902344  -1260.919067
 2439.000000  4898.454102  -50629.546875  -48016.320312  10247.376953  -37768.945312  309.354645  1657.208374   47.515839  878.939087  -33133.367188  -795.528320
 2440.000000  5272.497559  -51499.351562  -48524.554688  10202.120117  -38322.433594  307.988403  1746.415894   47.741978  874.775818  -33664.792969  2016.527344
 2441.000000  5054.846680  -51042.144531  -48273.968750  10362.212891  -37911.757812  312.821411  1631.423706   47.925121  871.432861  -33236.250000  -147.671097
 2442.000000  5148.301270  -51426.339844  -48586.734375  10252.384766  -38334.351562  309.505829  1683.744629   47.261993  883.659851  -33723.535156  -474.645905
 2443.000000  5110.041016  -51463.164062  -48659.476562  10402.962891  -38256.515625  314.051575  1468.688599   47.633526  876.767456  -33609.453125  -1513.859741
 2444.000000  5034.489258  -51446.511719  -48725.531250  10614.756836  -38110.773438  320.445374  1511.365845   47.546516  878.371948  -33472.199219  980.277222
 2445.000000  4917.458496  -50861.796875  -48259.054688  10193.269531  -38065.785156  307.721222  1463.098999   47.882122  872.215454  -33394.472656  -103.824356
 2446.000000  5270.979980  -51331.003906  -48382.960938  10220.515625  -38162.445312  308.543762  1823.040649   47.643902  876.576538  -33514.371094   32.056660
 2447.000000  5086.336914  -51195.746094  -48413.015625  10313.079102  -38099.937500  311.338104  1663.566528   47.565369  878.023804  -33459.523438  1934.352661
 2448.000000  5088.992188  -50814.296875  -48043.210938  10089.492188  -37953.718750  304.588318  1744.694702   47.514671  878.960632  -33318.253906  1006.490784
 2449.000000  5254.842773  -51240.761719  -48274.640625  10273.038086  -38001.601562  310.129333  1884.652466   47.466293  879.856506  -33370.855469  -656.459473
 2450.000000  5034.467773  -51157.535156  -48426.718750  10404.773438  -38021.945312  314.106262  1582.198242   47.392769  881.221497  -33398.371094  316.198883
 2451.000000  5141.865234  -51109.851562  -48268.945312  10325.448242  -37943.496094  311.711517  1894.924438   47.281193  883.301025  -33330.808594  -161.103516
 2452.000000  5302.506348  -51294.320312  -48322.468750  10219.617188  -38102.851562  308.516632  1860.336304   47.677647  875.956116  -33451.484375  1500.757568
 2453.000000  4699.998047  -50677.593750  -48281.289062  10359.700195  -37921.589844  312.745544  1258.329712   47.649239  876.478333  -33272.996094  -5165.265625
 2454.000000  5006.916992  -51305.886719  -48624.484375  10412.058594  -38212.425781  314.326172  1554.639771   47.210224  884.628845  -33606.660156  -775.092957
 2455.000000  5071.443848  -51119.296875  -48363.296875  10292.243164  -38071.054688  310.709106  1628.443970   47.379711  881.464355  -33448.753906  576.571533
 2456.000000  5236.772461  -51286.835938  -48368.070312  10239.416016  -38128.656250  309.114319  1904.594604   47.448383  880.188599  -33499.656250  -438.673981
 2457.000000  5075.848633  -51262.660156  -48500.234375  10238.246094  -38261.988281  309.079010  1425.812622   47.799332  873.726135  -33598.750000  106.648949
 2458.000000  4666.875977  -50782.546875  -48431.746094  10365.902344  -38065.843750  312.932770  1146.288208   47.588089  877.604614  -33423.214844  -686.852844
 2459.000000  5221.919434  -51220.421875  -48299.242188  10224.154297  -38075.085938  308.653595  1640.776733   47.925365  871.428467  -33399.554688  -151.594574
 2460.000000  4939.508789  -50658.902344  -48005.335938  9980.425781  -38024.910156  301.295746  1647.098755   47.537010  878.547607  -33387.265625  451.772552
 2461.000000  5159.040527  -51192.453125  -48328.000000  10333.591797  -37994.406250  311.957367  1798.598511   47.547493  878.353943  -33355.738281  -3035.514648
 2462.000000  5032.894531  -50779.937500  -48031.468750  10122.927734  -37908.539062  305.597687  1730.054077   47.391739  881.240662  -33285.066406  2234.926514
 2463.000000  4819.457520  -50949.183594  -48426.746094  10342.659180  -38084.085938  312.231110  1409.095093   47.334690  882.302734  -33466.179688  -1250.967407
[truncated: 1,220,712 more chars]
