# Supplementary material for: Data for exploring the effect of parameters on decomposition of gas hydrate structure I
Source: Data Brief. 2018 Apr 11;18:1247–51. doi: 10.1016/j.dib.2018.04.015 (PMC5996948; doi:10.1016/j.dib.2018.04.015)
Supplement: Supplementary file 2 — Supplementary material [file mmc2.zip › data/data/temperature 310 K/cage occupancy 80/msdow.xvg]

# This file was created Mon Jan 23 21:53:04 2017
# Created by:
# GROMACS:      gmx msd, VERSION 5.0.2
# Executable:   /usr/bin/gmx
# Library dir:  /usr/share/gromacs/top
# Command line:
#   g_msd -f run.xtc -n ind.ndx -s run.tpr -o msdow10.xvg -b 9000 -e 10000
# g_msd is part of G R O M A C S:
#
# Getting the Right Output Means no Artefacts in Calculating Stuff
#
@    title "Mean Square Displacement"
@    xaxis  label "Time (ps)"
@    yaxis  label "MSD (nm\S2\N)"
@TYPE xy
# MSD gathered over 1000 ps with 101 restarts
# Diffusion constants fitted from time 100 to 900 ps
# D[       OW*] = 4.8481 (+/- 0.2549) (1e-5 cm^2/s)
         0           0
  0.200195  0.00655661
  0.400391   0.0144468
  0.599609   0.0215177
  0.799805   0.0283541
         1   0.0349802
    1.2002   0.0416312
   1.40039    0.048305
   1.59961   0.0549772
    1.7998   0.0615312
         2   0.0680746
    2.2002   0.0745995
   2.40039   0.0811672
   2.59961   0.0876023
    2.7998   0.0940522
         3    0.100566
    3.2002    0.106882
   3.40039    0.113331
   3.59961    0.119889
    3.7998    0.126398
         4     0.13278
    4.2002    0.139138
   4.40039    0.145381
   4.59961    0.151725
    4.7998     0.15819
         5    0.164643
    5.2002    0.170878
   5.40039    0.177008
   5.59961    0.182986
    5.7998    0.189021
         6    0.195098
    6.2002    0.201214
   6.40039    0.207516
   6.59961    0.213689
    6.7998    0.220078
         7    0.226524
    7.2002    0.233076
   7.40039    0.239643
   7.59961    0.246089
    7.7998    0.252273
         8    0.258311
    8.2002    0.264447
   8.40039    0.270661
   8.59961    0.276941
    8.7998    0.283277
         9    0.289435
    9.2002    0.295355
   9.40039    0.301556
   9.59961    0.307555
    9.7998    0.313751
        10    0.319911
   10.2002    0.326081
   10.4004    0.332388
   10.5996    0.338733
   10.7998    0.344905
        11    0.350917
   11.2002    0.357219
   11.4004    0.363502
   11.5996    0.369799
   11.7998    0.375867
        12    0.381781
   12.2002    0.387858
   12.4004     0.39421
   12.5996     0.40028
   12.7998    0.405879
        13    0.412125
   13.2002      0.4186
   13.4004    0.424813
   13.5996    0.431319
   13.7998    0.437734
        14    0.444006
   14.2002    0.450105
   14.4004    0.456017
   14.5996    0.462082
   14.7998    0.468225
        15    0.474465
   15.2002      0.4805
   15.4004    0.486731
   15.5996    0.492401
   15.7998    0.497994
        16    0.503677
   16.2002    0.509508
   16.4004    0.515918
   16.5996    0.522021
   16.7998     0.52824
        17    0.534619
   17.2002     0.54117
   17.4004    0.547654
   17.5996    0.554098
   17.7998    0.559871
        18    0.565735
   18.2002    0.571771
   18.4004    0.578095
   18.5996    0.584719
   18.7998    0.590929
        19    0.596921
   19.2002    0.602518
   19.4004    0.608874
   19.5996      0.6146
   19.7998    0.620554
        20    0.626621
   20.2002    0.632559
   20.4004    0.638529
   20.5996    0.644824
   20.7998    0.650639
        21    0.656864
   21.2002    0.662998
   21.4004    0.669261
   21.5996    0.675568
   21.7998    0.681528
        22    0.687284
   22.2002    0.693116
   22.4004    0.698951
   22.5996    0.704781
   22.7998    0.709989
        23    0.716392
   23.2002    0.722899
   23.4004    0.729085
   23.5996    0.735351
   23.7998    0.741717
        24    0.747701
   24.2002     0.75365
   24.4004     0.75945
   24.5996    0.765709
   24.7998    0.771897
        25    0.778246
   25.2002    0.784426
   25.4004    0.790831
   25.5996    0.796302
   25.7998    0.801806
        26    0.807656
   26.2002     0.81334
   26.4004    0.819838
   26.5996    0.825933
   26.7998    0.832226
        27    0.838498
   27.2002    0.844814
   27.4004    0.851011
   27.5996    0.857765
   27.7998    0.863559
        28    0.869381
   28.2002    0.875534
   28.4004    0.881845
   28.5996    0.888529
   28.7998    0.894865
        29    0.900605
   29.2002    0.905948
   29.4004    0.912287
   29.5996    0.917775
   29.7998    0.923316
        30    0.929062
   30.2002    0.935483
   30.4004    0.941348
   30.5996    0.947557
   30.7998    0.953372
        31    0.959804
   31.2002    0.965876
   31.4004    0.972009
   31.5996    0.978081
   31.7998     0.98408
        32    0.989878
   32.2002    0.995405
   32.4004     1.00108
   32.5996     1.00677
   32.7998     1.01186
        33     1.01844
   33.2002     1.02508
   33.4004     1.03118
   33.5996     1.03744
   33.7998     1.04376
        34     1.04966
   34.2002     1.05541
   34.4004     1.06108
   34.5996     1.06739
   34.7998     1.07374
        35     1.08006
   35.2002     1.08624
   35.4004     1.09257
   35.5996     1.09824
   35.7998     1.10345
        36     1.10939
   36.2002     1.11508
   36.4004     1.12161
   36.5996     1.12764
   36.7998     1.13395
        37     1.14009
   37.2002     1.14635
   37.4004     1.15255
   37.5996      1.1593
   37.7998     1.16482
        38     1.17033
   38.2002     1.17661
   38.4004     1.18289
   38.5996     1.18951
   38.7998     1.19592
        39     1.20183
   39.2002     1.20683
   39.4004     1.21306
   39.5996     1.21834
   39.7998     1.22422
        40     1.23011
   40.2002     1.23603
   40.4004     1.24186
   40.5996     1.24787
   40.7998     1.25344
        41     1.25982
   41.2002     1.26595
   41.4004     1.27201
   41.5996     1.27778
   41.7998     1.28397
        42     1.28972
   42.2002     1.29515
   42.4004     1.30068
   42.5996     1.30657
   42.7998     1.31138
        43      1.3182
   43.2002     1.32507
   43.4004     1.33145
   43.5996     1.33775
   43.7998      1.3443
        44      1.3501
   44.2002     1.35605
   44.4004     1.36178
   44.5996     1.36799
   44.7998     1.37407
        45     1.38028
   45.2002      1.3865
   45.4004     1.39307
   45.5996     1.39849
   45.7998     1.40324
        46     1.40896
   46.2002     1.41475
   46.4004     1.42136
   46.5996     1.42706
   46.7998     1.43328
        47     1.43945
   47.2002     1.44554
   47.4004     1.45128
   47.5996      1.4577
   47.7998     1.46301
        48     1.46833
   48.2002     1.47496
   48.4004     1.48124
   48.5996     1.48788
   48.7998     1.49433
        49     1.49986
   49.2002     1.50476
   49.4004     1.51124
   49.5996     1.51617
   49.7998     1.52186
        50     1.52748
   50.2002     1.53378
   50.4004     1.53954
   50.5996     1.54529
   50.7998     1.55077
        51     1.55712
   51.2002     1.56307
   51.4004      1.5688
   51.5996     1.57492
   51.7998     1.58139
        52     1.58699
   52.2002     1.59234
   52.4004     1.59783
   52.5996     1.60378
   52.7998     1.60837
        53      1.6149
   53.2002       1.622
   53.4004     1.62848
   53.5996     1.63468
   53.7998     1.64104
        54      1.6469
   54.2002     1.65271
   54.4004     1.65851
   54.5996     1.66456
   54.7998     1.67054
        55     1.67659
   55.2002     1.68266
   55.4004     1.68909
   55.5996     1.69465
   55.7998     1.69936
        56      1.7052
   56.2002     1.71113
   56.4004     1.71772
   56.5996     1.72333
   56.7998     1.72965
        57     1.73589
   57.2002     1.74227
   57.4004     1.74793
   57.5996     1.75416
   57.7998     1.75941
        58     1.76447
   58.2002     1.77119
   58.4004     1.77737
   58.5996     1.78422
   58.7998     1.79074
        59     1.79598
   59.2002     1.80079
   59.4004     1.80713
   59.5996     1.81181
   59.7998     1.81729
        60     1.82326
   60.2002     1.82985
   60.4004     1.83546
   60.5996     1.84116
   60.7998      1.8462
        61     1.85239
   61.2002      1.8582
   61.4004     1.86373
   61.5996     1.86979
   61.7998     1.87632
        62     1.88173
   62.2002     1.88719
   62.4004     1.89248
   62.5996     1.89828
   62.7998     1.90277
        63     1.90975
   63.2002     1.91711
   63.4004     1.92357
   63.5996      1.9296
   63.7998     1.93587
        64     1.94174
   64.2002     1.94762
   64.4004     1.95335
   64.5996     1.95959
   64.7998     1.96564
        65     1.97177
   65.2002     1.97769
   65.4004     1.98406
   65.5996     1.98947
   65.7998     1.99413
        66     2.00004
   66.2002     2.00565
   66.4004     2.01212
   66.5996      2.0175
   66.7998     2.02405
        67     2.03044
   67.2002     2.03689
   67.4004     2.04248
   67.5996     2.04876
   67.7998     2.05382
        68     2.05865
   68.2002     2.06548
   68.4004      2.0716
   68.5996     2.07841
   68.7998     2.08515
        69     2.09074
   69.2002     2.09527
   69.4004     2.10119
   69.5996     2.10588
   69.7998     2.11161
        70     2.11758
   70.2002     2.12424
   70.4004     2.12976
   70.5996     2.13559
   70.7998     2.14044
        71     2.14671
   71.2002     2.15265
   71.4004     2.15804
   71.5996     2.16404
   71.7998      2.1707
        72     2.17613
   72.2002     2.18153
   72.4004     2.18651
   72.5996     2.19261
   72.7998     2.19686
        73     2.20391
   73.2002     2.21115
   73.4004     2.21739
   73.5996     2.22323
   73.7998     2.22983
        74     2.23568
   74.2002     2.24133
   74.4004     2.24647
   74.5996     2.25251
   74.7998     2.25846
        75     2.26455
   75.2002     2.27054
   75.4004       2.277
   75.5996     2.28223
   75.7998     2.28664
        76     2.29231
   76.2002     2.29786
   76.4004     2.30452
   76.5996      2.3099
   76.7998     2.31663
        77     2.32315
   77.2002     2.32981
   77.4004     2.33514
   77.5996     2.34137
   77.7998     2.34645
        78      2.3511
   78.2002     2.35804
   78.4004     2.36398
   78.5996     2.37083
   78.7998     2.37791
        79     2.38329
   79.2002     2.38747
   79.4004     2.39325
   79.5996     2.39775
   79.7998     2.40345
        80     2.40955
   80.2002     2.41602
   80.4004     2.42144
   80.5996     2.42746
   80.7998     2.43204
        81     2.43829
   81.2002     2.44388
   81.4004      2.4493
   81.5996     2.45523
   81.7998     2.46199
        82      2.4675
   82.2002     2.47285
   82.4004     2.47795
   82.5996     2.48415
   82.7998     2.48807
        83     2.49512
   83.2002     2.50219
   83.4004     2.50848
   83.5996     2.51439
   83.7998     2.52086
        84     2.52665
   84.2002     2.53245
   84.4004     2.53754
   84.5996     2.54388
   84.7998     2.54986
        85      2.5556
   85.2002     2.56109
   85.4004     2.56789
   85.5996     2.57327
   85.7998     2.57753
        86     2.58293
   86.2002     2.58816
   86.4004     2.59488
   86.5996     2.60003
   86.7998     2.60659
        87     2.61323
   87.2002     2.61978
   87.4004     2.62508
   87.5996     2.63162
   87.7998     2.63649
        88     2.64087
   88.2002     2.64783
   88.4004     2.65369
   88.5996     2.66053
   88.7998     2.66787
        89     2.67298
   89.2002     2.67704
   89.4004     2.68293
   89.5996     2.68724
   89.7998     2.69281
        90     2.69905
   90.2002     2.70566
   90.4004     2.71079
   90.5996     2.71705
   90.7998     2.72122
        91     2.72743
   91.2002     2.73298
   91.4004     2.73808
   91.5996     2.74413
   91.7998     2.75101
        92     2.75678
   92.2002     2.76214
   92.4004     2.76718
   92.5996     2.77373
   92.7998     2.77719
        93     2.78406
   93.2002     2.79137
   93.4004     2.79763
   93.5996     2.80353
   93.7998     2.81031
        94     2.81618
   94.2002     2.82209
   94.4004     2.82731
   94.5996      2.8334
   94.7998     2.83932
        95     2.84515
   95.2002     2.85045
   95.4004     2.85731
   95.5996     2.86294
   95.7998     2.86738
        96     2.87278
   96.2002     2.87767
   96.4004     2.88413
   96.5996     2.88907
   96.7998     2.89602
        97     2.90297
   97.2002     2.90938
   97.4004     2.91439
   97.5996     2.92088
   97.7998     2.92565
        98     2.93008
   98.2002     2.93701
   98.4004     2.94255
   98.5996     2.94953
   98.7998     2.95696
        99     2.96193
   99.2002     2.96577
   99.4004     2.97169
   99.5996     2.97618
   99.7998     2.98156
       100     2.98727
     100.2     2.99428
     100.4     2.99944
     100.6     3.00542
     100.8     3.00963
       101     3.01597
     101.2     3.02169
     101.4     3.02709
     101.6     3.03299
     101.8     3.03973
       102     3.04568
     102.2     3.05098
     102.4     3.05586
     102.6     3.06212
     102.8      3.0655
       103      3.0725
     103.2     3.07954
     103.4      3.0858
     103.6     3.09156
     103.8     3.09873
       104     3.10432
     104.2     3.11018
     104.4       3.115
     104.6     3.12113
     104.8     3.12722
       105     3.13307
     105.2     3.13835
     105.4     3.14517
     105.6     3.15081
     105.8     3.15539
       106     3.16075
     106.2     3.16577
     106.4     3.17191
     106.6     3.17675
     106.8     3.18359
       107     3.19087
     107.2     3.19722
     107.4     3.20191
     107.6      3.2085
     107.8      3.2132
       108     3.21762
     108.2     3.22437
     108.4     3.22997
     108.6      3.2368
     108.8     3.24412
       109     3.24902
     109.2     3.25277
     109.4     3.25919
     109.6     3.26382
     109.8     3.26899
       110     3.27436
     110.2     3.28111
     110.4     3.28619
     110.6     3.29226
     110.8     3.29662
       111     3.30269
     111.2      3.3086
     111.4     3.31403
     111.6     3.32008
     111.8     3.32712
       112     3.33319
     112.2     3.33879
     112.4     3.34346
     112.6     3.34951
     112.8     3.35299
       113     3.35972
     113.2     3.36668
     113.4     3.37278
     113.6     3.37856
     113.8     3.38611
       114     3.39128
     114.2     3.39725
     114.4     3.40195
     114.6     3.40776
     114.8     3.41398
       115      3.4196
     115.2     3.42486
     115.4     3.43172
     115.6     3.43747
     115.8     3.44175
       116     3.44719
     116.2      3.4522
     116.4     3.45837
     116.6     3.46298
     116.8     3.47003
       117     3.47736
     117.2     3.48302
     117.4     3.48741
     117.6     3.49405
     117.8     3.49895
       118      3.5032
     118.2     3.50988
     118.4     3.51529
     118.6     3.52248
     118.8     3.52994
       119     3.53459
     119.2     3.53808
     119.4     3.54443
     119.6     3.54865
     119.8     3.55391
       120     3.55911
     120.2     3.56571
     120.4     3.57052
     120.6     3.57649
     120.8     3.58081
       121     3.58682
     121.2     3.59273
     121.4     3.59814
     121.6      3.6045
     121.8     3.61191
       122     3.61766
     122.2     3.62341
     122.4     3.62811
     122.6     3.63432
     122.8     3.63752
       123     3.64411
     123.2     3.65095
     123.4      3.6571
     123.6     3.66265
     123.8     3.67015
       124     3.67526
     124.2     3.68088
     124.4     3.68544
     124.6     3.69113
     124.8     3.69714
       125     3.70268
     125.2     3.70813
     125.4     3.71523
     125.6      3.7215
     125.8     3.72565
       126     3.73143
     126.2     3.73618
     126.4     3.74237
     126.6     3.74712
     126.8     3.75414
       127     3.76137
     127.2     3.76694
     127.4     3.77105
     127.6     3.77805
     127.8     3.78287
       128     3.78671
     128.2     3.79326
     128.4     3.79858
     128.6     3.80599
     128.8     3.81352
       129     3.81777
     129.2     3.82129
     129.4     3.82757
     129.6     3.83174
     129.8     3.83725
       130      3.8422
     130.2     3.84801
     130.4     3.85283
     130.6     3.85869
     130.8     3.86315
       131     3.86928
     131.2     3.87536
     131.4     3.88059
     131.6     3.88694
     131.8     3.89441
       132     3.90012
     132.2     3.90622
     132.4     3.91104
     132.6     3.91712
     132.8     3.92035
       133     3.92675
     133.2     3.93375
     133.4     3.94022
     133.6     3.94579
     133.8     3.95362
       134     3.95832
     134.2     3.96407
     134.4     3.96873
     134.6     3.97454
     134.8     3.98052
       135     3.98626
     135.2     3.99178
     135.4     3.99883
     135.6     4.00481
     135.8     4.00895
       136      4.0146
     136.2     4.01936
     136.4     4.02543
     136.6     4.03047
     136.8     4.03772
       137     4.04471
     137.2     4.05001
     137.4     4.05412
     137.6     4.06119
     137.8     4.06604
       138     4.06975
     138.2     4.07629
     138.4     4.08206
     138.6     4.08957
     138.8     4.09718
       139     4.10118
     139.2     4.10453
     139.4     4.11114
     139.6     4.11544
     139.8     4.12104
       140     4.12593
     140.2     4.13065
     140.4     4.13536
     140.6     4.14113
     140.8     4.14576
       141     4.15202
     141.2     4.15829
     141.4     4.16353
     141.6     4.16978
     141.8     4.17719
       142     4.18271
     142.2      4.1888
     142.4     4.19372
     142.6     4.19953
     142.8     4.20244
       143     4.20916
     143.2     4.21638
     143.4     4.22268
     143.6     4.22826
     143.8     4.23639
       144     4.24095
     144.2     4.24676
     144.4     4.25132
     144.6     4.25733
     144.8     4.26345
       145     4.26928
     145.2     4.27508
     145.4     4.28214
     145.6     4.28832
     145.8     4.29249
       146      4.2984
     146.2     4.30298
     146.4     4.30918
     146.6     4.31451
     146.8     4.32173
       147     4.32895
     147.2     4.33418
     147.4     4.33841
     147.6     4.34548
     147.8      4.3507
       148     4.35447
     148.2     4.36097
     148.4      4.3667
     148.6     4.37399
     148.8     4.38209
       149     4.38609
     149.2      4.3897
     149.4     4.39646
     149.6     4.40081
     149.8      4.4062
       150     4.41074
     150.2     4.41524
     150.4     4.42022
     150.6     4.42558
     150.8     4.43022
       151     4.43649
     151.2      4.4428
     151.4     4.44825
     151.6     4.45452
     151.8     4.46202
       152     4.46765
     152.2     4.47366
     152.4     4.47864
     152.6     4.48419
     152.8     4.48669
       153     4.49359
     153.2      4.5008
     153.4     4.50681
     153.6     4.51225
     153.8     4.52032
       154     4.52528
     154.2     4.53124
     154.4      4.5356
     154.6     4.54167
     154.8     4.54785
       155      4.5538
     155.2     4.55952
     155.4     4.56709
     155.6      4.5735
     155.8     4.57792
       156     4.58383
     156.2     4.58794
     156.4     4.59442
     156.6     4.59957
     156.8     4.60659
       157     4.61391
     157.2       4.619
     157.4     4.62286
     157.6     4.62988
     157.8     4.63483
       158      4.6385
     158.2     4.64486
     158.4      4.6506
     158.6     4.65767
     158.8     4.66573
       159     4.66931
     159.2     4.67283
     159.4     4.68008
     159.6     4.68442
     159.8     4.68976
       160     4.69418
     160.2     4.69808
     160.4     4.70292
     160.6     4.70838
     160.8     4.71322
       161     4.71938
     161.2      4.7257
     161.4      4.7312
     161.6     4.73733
     161.8     4.74511
       162     4.75147
     162.2     4.75731
     162.4     4.76248
     162.6     4.76806
     162.8     4.77035
       163      4.7772
     163.2     4.78439
     163.4     4.79043
     163.6     4.79613
     163.8     4.80443
       164     4.80905
     164.2     4.81503
     164.4     4.81898
     164.6     4.82492
     164.8     4.83092
       165     4.83672
     165.2     4.84241
     165.4     4.85006
     165.6     4.85654
     165.8     4.86106
       166     4.86713
     166.2     4.87144
     166.4     4.87797
     166.6     4.88328
     166.8     4.89044
       167     4.89783
     167.2      4.9026
     167.4     4.90633
     167.6     4.91363
     167.8      4.9187
       168     4.92198
     168.2     4.92857
     168.4     4.93418
     168.6     4.94116
     168.8     4.94894
       169     4.95244
     169.2     4.95585
     169.4     4.96294
     169.6      4.9678
     169.8     4.97318
       170     4.97795
     170.2      4.9825
     170.4     4.98717
     170.6     4.99249
     170.8     4.99706
       171     5.00251
     171.2     5.00867
     171.4     5.01427
     171.6     5.02043
     171.8     5.02811
       172     5.03414
     172.2     5.04025
     172.4     5.04532
     172.6     5.05142
     172.8     5.05374
       173      5.0607
     173.2     5.06774
     173.4     5.07349
     173.6     5.07914
     173.8     5.08763
       174     5.09208
     174.2       5.098
     174.4     5.10181
     174.6     5.10772
     174.8      5.1142
       175     5.11994
     175.2     5.12565
     175.4     5.13349
     175.6     5.13978
     175.8     5.14438
       176     5.15049
     176.2     5.15486
     176.4     5.16096
     176.6     5.16643
     176.8     5.17363
       177     5.18084
     177.2     5.18585
     177.4      5.1898
     177.6     5.19694
     177.8     5.20155
       178     5.20498
     178.2     5.21171
     178.4     5.21728
     178.6     5.22454
     178.8     5.23214
       179     5.23541
     179.2      5.2387
     179.4     5.24604
     179.6     5.25072
     179.8     5.25639
       180     5.26134
     180.2     5.26608
     180.4     5.27046
     180.6     5.27566
     180.8     5.28012
       181     5.28561
     181.2     5.29173
     181.4     5.29731
     181.6     5.30337
     181.8     5.31113
       182     5.31698
     182.2     5.32285
     182.4     5.32769
     182.6     5.33397
     182.8     5.33651
       183     5.34356
     183.2     5.35072
     183.4     5.35688
     183.6     5.36259
     183.8     5.37135
       184     5.37589
     184.2     5.38153
     184.4     5.38533
     184.6     5.39122
     184.8     5.39812
       185     5.40381
     185.2     5.40986
     185.4     5.41809
     185.6     5.42417
     185.8     5.42852
       186     5.43403
     186.2     5.43812
     186.4      5.4442
     186.6     5.44991
     186.8     5.45754
       187     5.46504
     187.2     5.46997
     187.4     5.47413
     187.6     5.48141
     187.8     5.48603
       188     5.48952
     188.2     5.49577
     188.4     5.50125
     188.6     5.50864
     188.8     5.51643
       189     5.51964
     189.2     5.52279
     189.4      5.5297
     189.6     5.53429
     189.8     5.53997
       190     5.54511
     190.2     5.54932
     190.4     5.55376
     190.6     5.55899
     190.8     5.56318
       191     5.56838
     191.2     5.57422
     191.4     5.57983
     191.6     5.58633
     191.8     5.59412
       192     5.59972
     192.2     5.60577
     192.4     5.61083
     192.6     5.61718
     192.8     5.61943
       193     5.62648
     193.2     5.63406
     193.4     5.63987
     193.6     5.64559
     193.8     5.65451
       194     5.65881
     194.2      5.6643
     194.4     5.66777
     194.6     5.67382
     194.8     5.68065
       195     5.68655
     195.2      5.6927
     195.4     5.70117
     195.6      5.7074
     195.8     5.71164
       196      5.7173
     196.2     5.72137
     196.4     5.72761
     196.6     5.73335
     196.8     5.74121
       197     5.74881
     197.2     5.75369
     197.4     5.75772
     197.6     5.76514
     197.8     5.76969
       198     5.77271
     198.2     5.77915
     198.4      5.7845
     198.6     5.79223
     198.8     5.79957
       199     5.80311
     199.2     5.80623
     199.4     5.81269
     199.6     5.81707
     199.8     5.82253
       200      5.8275
     200.2      5.8315
     200.4     5.83622
     200.6     5.84125
     200.8     5.84574
       201     5.85078
     201.2     5.85655
     201.4     5.86221
     201.6     5.86875
     201.8     5.87635
       202     5.88236
     202.2     5.88856
     202.4     5.89369
     202.6     5.90006
     202.8     5.90198
       203     5.90931
     203.2     5.91664
     203.4     5.92254
     203.6     5.92758
     203.8     5.93744
       204     5.94219
     204.2     5.94737
     204.4     5.95025
     204.6     5.95706
     204.8     5.96417
       205     5.97012
     205.2     5.97657
     205.4      5.9852
     205.6     5.99136
     205.8     5.99581
       206     6.00106
     206.2     6.00504
     206.4     6.01143
     206.6      6.0165
     206.8     6.02395
       207     6.03188
     207.2     6.03654
     207.4     6.04049
     207.6     6.04828
     207.8     6.05269
       208     6.05618
     208.2     6.06258
     208.4     6.06762
     208.6     6.07587
     208.8     6.08418
       209     6.08759
     209.2     6.09026
     209.4     6.09681
     209.6     6.10076
     209.8     6.10618
       210     6.11108
     210.2     6.11493
     210.4     6.12011
     210.6     6.12535
     210.8     6.12993
       211     6.13524
     211.2     6.14072
     211.4     6.14637
     211.6     6.15306
     211.8     6.16093
       212     6.16675
     212.2     6.17278
     212.4     6.17798
     212.6     6.18432
     212.8     6.18623
       213     6.19374
     213.2     6.20135
     213.4      6.2074
     213.6     6.21255
     213.8     6.22301
       214     6.22728
     214.2     6.23232
     214.4     6.23541
     214.6     6.24262
     214.8     6.24972
       215     6.25565
     215.2     6.26207
     215.4     6.27074
     215.6     6.27694
     215.8     6.28163
       216       6.287
     216.2     6.29053
     216.4     6.29678
     216.6     6.30156
     216.8     6.30909
       217     6.31715
     217.2     6.32182
     217.4     6.32573
     217.6     6.33335
     217.8     6.33801
       218     6.34166
     218.2     6.34807
     218.4     6.35264
     218.6     6.36076
     218.8     6.36946
       219     6.37283
     219.2     6.37547
     219.4     6.38175
     219.6     6.38518
     219.8     6.39061
       220     6.39517
     220.2     6.39934
     220.4     6.40462
     220.6     6.40995
     220.8     6.41455
       221     6.41987
     221.2     6.42561
     221.4     6.43133
     221.6     6.43868
     221.8     6.44636
       222     6.45191
     222.2     6.45823
     222.4     6.46332
     222.6     6.46962
     222.8     6.47107
       223     6.47913
     223.2     6.48706
     223.4     6.49276
     223.6     6.49771
     223.8     6.50814
       224      6.5122
     224.2      6.5178
     224.4     6.52035
     224.6     6.52794
     224.8     6.53506
       225     6.54062
     225.2     6.54713
     225.4     6.55585
     225.6     6.56208
     225.8     6.56668
       226     6.57204
     226.2     6.57561
     226.4     6.58187
     226.6      6.5862
     226.8     6.59363
       227     6.60138
     227.2     6.60566
     227.4      6.6096
     227.6     6.61739
     227.8       6.622
       228      6.6253
     228.2     6.63177
     228.4     6.63595
     228.6     6.64474
     228.8     6.65387
       229     6.65696
     229.2     6.65933
     229.4     6.66487
     229.6     6.66826
     229.8     6.67385
       230     6.67879
     230.2     6.68142
     230.4     6.68706
     230.6      6.6924
     230.8     6.69736
       231     6.70294
     231.2     6.70871
     231.4      6.7146
     231.6     6.72159
     231.8     6.72918
       232     6.73466
     232.2      6.7409
     232.4      6.7464
     232.6     6.75268
     232.8     6.75422
       233     6.76219
     233.2     6.77002
     233.4     6.77543
     233.6     6.78091
     233.8     6.79172
       234     6.79601
     234.2      6.8018
     234.4     6.80421
     234.6     6.81199
     234.8     6.81918
       235     6.82479
     235.2      6.8313
     235.4     6.83962
     235.6     6.84574
     235.8     6.85016
       236     6.85529
     236.2     6.85878
     236.4     6.86539
     236.6     6.86989
     236.8      6.8772
       237     6.88486
     237.2     6.88917
     237.4     6.89313
     237.6     6.90089
     237.8     6.90596
       238     6.90926
     238.2     6.91567
     238.4     6.91951
     238.6      6.9285
     238.8     6.93741
       239     6.94055
     239.2     6.94272
     239.4     6.94804
     239.6     6.95156
     239.8     6.95724
       240     6.96235
     240.2     6.96448
     240.4     6.96963
     240.6     6.97469
     240.8     6.97993
       241     6.98566
     241.2     6.99163
     241.4     6.99693
     241.6     7.00386
     241.8     7.01167
       242     7.01719
     242.2     7.02338
     242.4     7.02838
     242.6     7.03438
     242.8     7.03558
       243     7.04383
     243.2      7.0515
     243.4      7.0569
     243.6     7.06198
     243.8     7.07289
       244     7.07758
     244.2     7.08345
     244.4     7.08517
     244.6     7.09323
     244.8     7.10042
       245     7.10607
     245.2     7.11257
     245.4     7.12163
     245.6     7.12749
     245.8     7.13183
       246     7.13742
     246.2     7.14123
     246.4     7.14759
     246.6     7.15274
     246.8     7.16028
       247     7.16783
     247.2     7.17193
     247.4     7.17572
     247.6     7.18391
     247.8     7.18919
       248     7.19228
     248.2      7.1984
     248.4      7.2026
     248.6     7.21141
     248.8     7.22048
       249     7.22398
     249.2     7.22657
     249.4     7.23185
     249.6     7.23471
     249.8     7.23978
       250     7.24552
     250.2     7.24854
     250.4     7.25366
     250.6     7.25863
     250.8     7.26358
       251     7.26913
     251.2     7.27534
     251.4     7.28052
     251.6     7.28727
     251.8     7.29472
       252     7.30065
     252.2     7.30664
     252.4     7.31169
     252.6     7.31788
     252.8     7.31912
       253     7.32763
     253.2     7.33563
     253.4     7.34107
     253.6     7.34602
     253.8     7.35709
       254     7.36196
     254.2     7.36763
     254.4     7.36914
     254.6     7.37757
     254.8     7.38451
       255     7.38986
     255.2     7.39678
     255.4     7.40605
     255.6     7.41184
     255.8     7.41603
       256     7.42144
     256.2     7.42541
     256.4     7.43206
     256.6     7.43726
     256.8     7.44522
       257     7.45285
     257.2      7.4574
     257.4     7.46096
     257.6     7.46965
     257.8      7.4749
       258     7.47786
     258.2     7.48376
     258.4     7.48826
     258.6     7.49721
     258.8     7.50647
       259     7.51017
     259.2     7.51237
     259.4     7.51773
     259.6     7.52064
     259.8     7.52633
       260     7.53199
     260.2     7.53399
     260.4      7.5388
     260.6       7.543
     260.8     7.54809
       261     7.55404
     261.2     7.56021
     261.4     7.56524
     261.6     7.57239
     261.8     7.58052
       262     7.58655
     262.2     7.59204
     262.4      7.5975
     262.6     7.60325
     262.8     7.60483
       263     7.61321
     263.2     7.62091
     263.4     7.62581
     263.6     7.63064
     263.8     7.64198
       264     7.64707
     264.2      7.6529
     264.4     7.65433
     264.6     7.66251
     264.8      7.6696
       265     7.67528
     265.2     7.68287
     265.4     7.69269
     265.6     7.69866
     265.8     7.70261
       266     7.70821
     266.2     7.71217
     266.4     7.71841
     266.6     7.72342
     266.8      7.7316
       267     7.73904
     267.2     7.74319
     267.4     7.74646
     267.6     7.75509
     267.8     7.76094
       268     7.76354
     268.2     7.76996
     268.4     7.77419
     268.6     7.78348
     268.8     7.79256
       269     7.79607
     269.2     7.79823
     269.4      7.8035
     269.6     7.80607
     269.8     7.81157
       270     7.81733
     270.2     7.81896
     270.4     7.82427
     270.6     7.82827
     270.8     7.83292
       271      7.8391
     271.2       7.846
     271.4     7.85068
     271.6     7.85791
     271.8     7.86628
       272     7.87275
     272.2     7.87897
     272.4     7.88443
     272.6     7.88975
     272.8     7.89093
       273     7.89977
     273.2     7.90728
     273.4      7.9122
     273.6     7.91732
     273.8     7.92915
       274     7.93401
     274.2     7.94021
     274.4     7.94147
     274.6     7.95018
     274.8     7.95705
       275     7.96265
     275.2     7.97018
     275.4     7.97999
     275.6     7.98665
     275.8     7.99037
       276     7.99612
     276.2     7.99983
     276.4     8.00624
     276.6     8.01151
     276.8     8.01945
       277     8.02639
     277.2     8.03056
     277.4     8.03357
     277.6     8.04188
     277.8     8.04805
       278     8.05063
     278.2     8.05706
     278.4     8.06097
     278.6     8.07006
     278.8     8.07947
       279     8.08272
     279.2     8.08482
     279.4     8.09058
     279.6     8.09295
     279.8     8.09837
       280     8.10387
     280.2     8.10585
     280.4     8.11141
     280.6      8.1155
     280.8     8.11936
       281     8.12536
     281.2     8.13369
     281.4     8.13858
     281.6     8.14614
     281.8     8.15497
       282     8.16088
     282.2     8.16706
     282.4     8.17315
     282.6     8.17844
     282.8     8.17968
       283     8.18894
     283.2      8.1965
     283.4     8.20115
     283.6     8.20624
     283.8     8.21816
       284     8.22274
     284.2     8.22953
     284.4     8.23004
     284.6     8.23923
     284.8     8.24638
       285     8.25156
     285.2     8.25951
     285.4     8.27012
     285.6     8.27587
     285.8      8.2799
       286     8.28601
     286.2      8.2897
     286.4     8.29563
     286.6     8.30079
     286.8     8.30816
       287     8.31526
     287.2     8.31916
     287.4     8.32219
     287.6     8.33033
     287.8     8.33636
       288     8.33949
     288.2      8.3458
     288.4     8.34966
     288.6     8.35834
     288.8     8.36857
       289     8.37087
     289.2     8.37245
     289.4      8.3787
     289.6      8.3807
     289.8     8.38554
       290     8.39133
     290.2     8.39415
     290.4     8.40077
     290.6     8.40479
     290.8     8.40888
       291     8.41481
     291.2     8.42285
     291.4      8.4275
     291.6     8.43483
     291.8     8.44368
       292     8.44957
     292.2     8.45529
     292.4     8.46145
     292.6     8.46626
     292.8     8.46741
       293     8.47665
     293.2     8.48458
     293.4     8.48837
     293.6     8.49318
     293.8     8.50504
       294     8.50985
     294.2     8.51612
     294.4     8.51647
     294.6     8.52543
     294.8     8.53281
       295     8.53782
     295.2      8.5459
     295.4     8.55674
     295.6      8.5624
     295.8      8.5662
       296     8.57209
     296.2     8.57549
     296.4     8.58163
     296.6     8.58669
     296.8     8.59405
       297      8.6019
     297.2      8.6058
     297.4     8.60911
     297.6     8.61677
     297.8     8.62281
       298     8.62587
     298.2     8.63266
     298.4     8.63658
     298.6     8.64521
     298.8      8.6551
       299      8.6573
     299.2     8.65898
     299.4     8.66583
     299.6     8.66786
     299.8     8.67226
       300     8.67784
     300.2     8.68136
     300.4     8.68766
     300.6     8.69147
     300.8     8.69535
       301     8.70143
     301.2     8.70999
     301.4     8.71496
     301.6      8.7225
     301.8     8.73065
       302     8.73685
     302.2      8.7422
     302.4     8.74861
     302.6     8.75341
     302.8     8.75458
       303     8.76322
     303.2     8.77168
     303.4     8.77516
     303.6     8.78052
     303.8     8.79229
       304     8.79653
     304.2     8.80276
     304.4     8.80364
     304.6     8.81271
     304.8     8.82006
       305     8.82472
     305.2     8.83321
     305.4     8.84402
     305.6     8.84948
     305.8     8.85295
       306     8.85859
     306.2     8.86242
     306.4      8.8681
     306.6     8.87339
     306.8     8.88129
       307     8.88921
     307.2     8.89298
     307.4      8.8969
     307.6     8.90444
     307.8     8.91004
       308     8.91316
     308.2     8.92057
     308.4     8.92375
     308.6     8.93194
     308.8     8.94239
       309     8.94517
     309.2     8.94705
     309.4     8.95424
     309.6     8.95624
     309.8      8.9596
       310     8.96486
     310.2     8.96779
     310.4     8.97416
     310.6     8.97813
     310.8     8.98211
       311      8.9884
     311.2     8.99725
     311.4     9.00255
     311.6      9.0101
     311.8     9.01879
       312     9.02495
     312.2     9.03007
     312.4     9.03577
     312.6     9.04123
     312.8     9.04242
       313     9.05198
     313.2     9.06024
     313.4     9.06358
     313.6     9.06875
     313.8     9.08019
       314     9.08503
     314.2     9.09161
     314.4     9.09278
     314.6     9.10152
     314.8     9.10913
       315     9.11313
     315.2     9.12174
     315.4     9.13239
     315.6     9.13753
     315.8     9.14173
       316     9.14714
     316.2     9.15067
     316.4     9.15642
     316.6     9.16118
     316.8     9.16905
       317     9.17663
     317.2     9.18045
     317.4     9.18509
     317.6     9.19267
     317.8     9.19869
       318     9.20153
     318.2     9.20951
     318.4     9.21256
     318.6     9.22083
     318.8     9.23136
       319     9.23433
     319.2      9.2365
     319.4     9.24326
     319.6     9.24495
     319.8     9.24822
       320     9.25384
     320.2     9.25631
     320.4     9.26283
     320.6     9.26705
     320.8     9.27101
       321     9.27741
     321.2     9.28636
     321.4     9.29229
     321.6     9.29963
     321.8     9.30812
       322     9.31407
     322.2     9.31912
     322.4     9.32478
     322.6     9.33078
     322.8     9.33195
       323     9.34098
     323.2     9.34967
     323.4     9.35257
     323.6     9.35798
     323.8     9.36927
       324     9.37426
     324.2     9.38046
     324.4     9.38163
     324.6     9.39098
     324.8     9.39907
       325     9.40241
     325.2     9.41127
     325.4     9.42227
     325.6     9.42727
     325.8     9.43179
       326     9.43735
     326.2     9.44026
     326.4     9.44588
     326.6     9.45031
     326.8     9.45837
       327     9.46611
     327.2     9.46982
     327.4     9.47361
     327.6     9.48128
     327.8     9.48799
       328     9.49076
     328.2     9.49953
     328.4      9.5023
     328.6     9.51057
     328.8     9.52062
       329     9.52371
     329.2     9.52577
     329.4     9.53245
     329.6     9.53301
     329.8     9.53587
       330     9.54156
     330.2     9.54675
     330.4     9.55305
     330.6     9.55716
     330.8     9.56118
       331     9.56713
     331.2     9.57604
     331.4     9.58277
     331.6      9.5905
     331.8     9.59917
       332     9.60448
     332.2     9.60923
     332.4     9.61484
     332.6     9.62104
     332.8     9.62229
       333     9.63192
     333.2     9.64098
     333.4     9.64435
     333.6     9.64878
     333.8     9.66024
       334     9.66532
     334.2     9.67137
     334.4     9.67255
     334.6     9.68251
     334.8     9.69104
       335     9.69385
     335.2     9.70236
     335.4     9.71323
     335.6     9.71899
     335.8     9.72384
       336     9.72927
     336.2     9.73185
     336.4     9.73691
     336.6     9.74117
     336.8     9.74899
       337     9.75747
     337.2     9.76091
     337.4     9.76404
     337.6     9.77185
     337.8     9.77858
       338     9.78093
     338.2     9.79023
     338.4     9.79301
     338.6     9.80144
     338.8     9.81164
       339     9.81513
     339.2     9.81696
     339.4     9.82296
     339.6     9.82331
     339.8     9.82584
       340     9.83158
     340.2     9.83493
     340.4     9.84164
     340.6     9.84595
     340.8     9.84981
       341     9.85599
     341.2     9.86451
     341.4     9.87166
     341.6      9.8792
     341.8     9.88792
       342     9.89262
     342.2     9.89772
     342.4     9.90425
     342.6     9.91091
     342.8     9.91165
       343     9.92092
     343.2     9.93071
     343.4     9.93344
     343.6      9.9383
     343.8     9.94974
       344     9.95445
     344.2     9.95971
     344.4     9.96088
     344.6     9.97118
     344.8     9.98021
       345     9.98328
     345.2     9.99161
     345.4      10.003
     345.6     10.0082
     345.8      10.013
       346     10.0185
     346.2     10.0216
     346.4      10.026
     346.6       10.03
     346.8     10.0383
       347     10.0472
     347.2     10.0506
     347.4     10.0541
     347.6      10.062
     347.8     10.0696
       348     10.0723
     348.2     10.0817
     348.4      10.084
     348.6     10.0922
     348.8     10.1025
       349     10.1059
     349.2     10.1067
     349.4     10.1135
     349.6     10.1132
     349.8     10.1159
       350     10.1212
     350.2      10.123
     350.4     10.1287
     350.6     10.1333
     350.8     10.1366
       351     10.1432
     351.2     10.1522
     351.4     10.1588
     351.6     10.1662
     351.8     10.1753
       352      10.181
     352.2     10.1857
     352.4      10.193
     352.6     10.1989
     352.8        10.2
       353     10.2102
     353.2     10.2197
     353.4     10.2225
     353.6     10.2268
     353.8     10.2383
       354      10.243
     354.2     10.2483
     354.4     10.2489
     354.6     10.2593
     354.8     10.2681
       355     10.2707
     355.2     10.2795
     355.4     10.2914
     355.6     10.2965
     355.8     10.3014
       356     10.3065
     356.2      10.309
     356.4     10.3138
     356.6     10.3181
     356.8     10.3266
       357     10.3351
     357.2     10.3383
     357.4     10.3419
     357.6     10.3506
     357.8     10.3582
       358     10.3626
     358.2     10.3713
     358.4     10.3733
     358.6     10.3811
     358.8     10.3914
       359     10.3954
     359.2     10.3955
     359.4     10.4025
     359.6     10.4019
     359.8     10.4046
       360     10.4111
     360.2     10.4139
     360.4     10.4201
     360.6     10.4241
     360.8     10.4268
       361     10.4334
     361.2      10.443
     361.4     10.4494
     361.6     10.4567
     361.8     10.4659
       362     10.4713
     362.2     10.4756
     362.4     10.4832
     362.6     10.4896
     362.8     10.4906
       363     10.5005
     363.2     10.5093
     363.4     10.5115
     363.6     10.5156
     363.8     10.5274
       364     10.5327
     364.2     10.5379
     364.4     10.5388
     364.6     10.5488
     364.8      10.557
       365      10.559
     365.2     10.5684
     365.4     10.5804
     365.6     10.5852
     365.8       10.59
       366     10.5946
     366.2     10.5976
     366.4     10.6022
     366.6     10.6078
     366.8     10.6164
       367     10.6241
     367.2     10.6275
     367.4     10.6303
     367.6     10.6394
     367.8     10.6468
       368      10.651
     368.2       10.66
     368.4     10.6614
     368.6     10.6703
     368.8     10.6809
       369     10.6852
     369.2     10.6852
     369.4     10.6921
     369.6     10.6907
     369.8     10.6928
       370     10.7001
     370.2     10.7023
     370.4     10.7088
     370.6     10.7123
     370.8     10.7152
       371      10.722
     371.2     10.7317
     371.4     10.7381
     371.6     10.7463
     371.8     10.7545
       372     10.7598
     372.2     10.7636
     372.4     10.7721
     372.6     10.7787
     372.8     10.7795
       373     10.7898
     373.2      10.797
     373.4     10.7987
     373.6     10.8023
     373.8     10.8147
       374     10.8193
     374.2     10.8232
     374.4     10.8243
     374.6      10.834
     374.8     10.8429
       375     10.8457
     375.2     10.8551
     375.4     10.8673
     375.6      10.872
     375.8     10.8766
       376     10.8817
     376.2     10.8835
     376.4     10.8881
     376.6     10.8933
     376.8      10.902
       377     10.9103
     377.2      10.914
     377.4     10.9171
     377.6     10.9263
     377.8     10.9333
       378     10.9374
     378.2     10.9464
     378.4     10.9474
     378.6     10.9567
     378.8     10.9671
       379      10.971
     379.2     10.9716
     379.4     10.9785
     379.6     10.9769
     379.8     10.9791
       380     10.9864
     380.2     10.9893
     380.4     10.9953
     380.6     10.9994
     380.8     11.0023
       381     11.0091
     381.2     11.0189
     381.4     11.0243
     381.6     11.0326
     381.8      11.041
       382     11.0462
     382.2     11.0509
     382.4     11.0594
     382.6     11.0668
     382.8     11.0672
       383     11.0774
     383.2     11.0848
     383.4     11.0862
     383.6       11.09
     383.8      11.102
       384      11.107
     384.2     11.1113
     384.4     11.1127
     384.6     11.1222
     384.8     11.1306
       385     11.1333
     385.2     11.1423
     385.4     11.1547
     385.6     11.1589
     385.8      11.163
       386     11.1687
     386.2     11.1708
     386.4     11.1752
     386.6     11.1803
     386.8     11.1894
       387     11.1981
     387.2     11.2014
     387.4     11.2049
     387.6      11.214
     387.8     11.2213
       388      11.225
     388.2     11.2349
     388.4     11.2354
     388.6     11.2443
     388.8     11.2546
       389     11.2567
     389.2     11.2579
     389.4     11.2656
     389.6     11.2638
     389.8     11.2656
       390     11.2726
     390.2     11.2738
     390.4     11.2804
     390.6     11.2849
     390.8     11.2886
       391     11.2957
     391.2     11.3052
     391.4     11.3105
     391.6     11.3176
     391.8      11.326
       392     11.3314
     392.2     11.3363
     392.4     11.3446
     392.6     11.3519
     392.8     11.3527
       393     11.3635
     393.2     11.3711
     393.4     11.3726
     393.6     11.3753
     393.8      11.387
       394     11.3927
     394.2     11.3969
     394.4     11.3974
     394.6     11.4067
     394.8     11.4158
       395     11.4178
     395.2     11.4272
     395.4     11.4397
     395.6     11.4433
     395.8     11.4479
       396     11.4534
     396.2     11.4556
     396.4     11.4609
     396.6     11.4665
     396.8     11.4756
       397     11.4844
     397.2     11.4882
     397.4     11.4911
     397.6        11.5
     397.8     11.5068
       398     11.5102
     398.2     11.5203
     398.4     11.5209
     398.6     11.5288
     398.8     11.5404
       399      11.542
     399.2     11.5439
     399.4     11.5514
     399.6     11.5489
     399.8     11.5505
       400     11.5571
     400.2     11.5582
     400.4     11.5637
     400.6     11.5676
     400.8     11.5716
       401     11.5787
     401.2     11.5888
     401.4     11.5945
     401.6     11.6015
     401.8     11.6092
       402     11.6141
     402.2     11.6196
     402.4     11.6289
     402.6     11.6361
     402.8     11.6359
       403     11.6466
     403.2     11.6544
     403.4     11.6564
     403.6     11.6583
     403.8     11.6705
       404     11.6767
     404.2     11.6807
     404.4       11.68
     404.6     11.6886
     404.8     11.6966
       405      11.699
     405.2      11.708
     405.4     11.7209
     405.6     11.7248
     405.8     11.7296
       406     11.7358
     406.2     11.7375
     406.4     11.7421
     406.6     11.7481
     406.8     11.7581
       407      11.766
     407.2     11.7699
     407.4     11.7723
     407.6      11.782
     407.8     11.7886
       408     11.7927
     408.2     11.8033
     408.4     11.8039
     408.6     11.8127
     408.8     11.8248
       409     11.8265
     409.2      11.828
     409.4     11.8358
     409.6     11.8325
     409.8      11.834
       410     11.8409
     410.2     11.8399
     410.4     11.8457
     410.6     11.8494
     410.8     11.8528
       411     11.8603
     411.2     11.8703
     411.4     11.8755
     411.6     11.8831
     411.8     11.8903
       412      11.895
     412.2     11.9007
     412.4     11.9101
     412.6     11.9168
     412.8     11.9154
       413     11.9255
     413.2      11.935
     413.4      11.938
     413.6     11.9392
     413.8     11.9515
       414     11.9567
     414.2     11.9605
     414.4     11.9593
     414.6     11.9684
     414.8     11.9755
       415     11.9771
     415.2     11.9859
     415.4     11.9994
     415.6     12.0031
     415.8     12.0073
       416      12.014
     416.2     12.0161
     416.4     12.0205
     416.6     12.0274
     416.8     12.0376
       417      12.045
     417.2     12.0489
     417.4     12.0511
     417.6     12.0599
     417.8     12.0672
       418     12.0703
     418.2     12.0801
     418.4     12.0809
     418.6     12.0899
     418.8     12.1024
       419     12.1028
     419.2     12.1049
     419.4     12.1132
     419.6     12.1099
     419.8     12.1113
       420     12.1182
     420.2     12.1171
     420.4     12.1224
     420.6     12.1268
     420.8     12.1306
       421     12.1388
     421.2       12.15
     421.4      12.155
     421.6     12.1614
     421.8     12.1681
       422     12.1734
     422.2     12.1793
     422.4       12.19
     422.6      12.197
     422.8     12.1955
       423     12.2056
     423.2     12.2158
     423.4     12.2183
     423.6     12.2192
     423.8     12.2319
       424     12.2366
     424.2     12.2407
     424.4     12.2387
     424.6     12.2484
     424.8      12.255
       425     12.2563
     425.2     12.2656
     425.4     12.2792
     425.6     12.2828
     425.8     12.2868
       426     12.2927
     426.2     12.2954
     426.4     12.2996
     426.6     12.3076
     426.8     12.3183
       427      12.326
     427.2     12.3285
     427.4     12.3306
     427.6     12.3401
     427.8     12.3479
       428      12.352
     428.2     12.3616
     428.4      12.363
     428.6     12.3711
     428.8     12.3839
       429     12.3837
     429.2     12.3859
     429.4     12.3935
     429.6     12.3901
     429.8     12.3913
       430      12.398
     430.2     12.3991
     430.4     12.4047
     430.6     12.4091
     430.8     12.4127
       431     12.4205
     431.2     12.4312
     431.4     12.4362
     431.6     12.4427
     431.8     12.4504
       432     12.4558
     432.2     12.4611
     432.4     12.4717
     432.6     12.4782
     432.8     12.4765
       433     12.4877
     433.2     12.4974
     433.4     12.5011
     433.6     12.5017
     433.8     12.5144
       434     12.5193
     434.2     12.5235
     434.4     12.5224
     434.6     12.5312
     434.8     12.5383
       435     12.5399
     435.2     12.5487
     435.4     12.5617
     435.6     12.5656
     435.8     12.5693
       436     12.5748
     436.2     12.5781
     436.4     12.5828
     436.6       12.59
     436.8     12.6017
       437     12.6096
     437.2     12.6124
     437.4     12.6129
     437.6     12.6226
     437.8     12.6301
       438     12.6341
     438.2     12.6435
     438.4     12.6442
     438.6     12.6525
     438.8     12.6647
       439     12.6648
     439.2     12.6667
     439.4     12.6749
     439.6     12.6709
     439.8     12.6718
       440      12.678
     440.2     12.6789
     440.4     12.6842
     440.6     12.6898
     440.8     12.6936
       441     12.7018
     441.2     12.7122
     441.4     12.7188
     441.6     12.7265
     441.8     12.7335
       442     12.7375
     442.2     12.7432
     442.4     12.7536
     442.6      12.759
     442.8     12.7574
       443     12.7695
     443.2     12.7801
     443.4     12.7835
     443.6     12.7842
     443.8     12.7961
       444        12.8
     444.2     12.8049
     444.4     12.8028
     444.6      12.811
     444.8     12.8179
       445     12.8191
     445.2     12.8285
     445.4     12.8412
     445.6      12.845
     445.8     12.8489
       446     12.8546
     446.2     12.8586
     446.4     12.8641
     446.6     12.8715
     446.8     12.8828
       447     12.8905
     447.2     12.8924
     447.4     12.8934
     447.6     12.9036
     447.8     12.9111
       448      12.916
     448.2     12.9254
     448.4     12.9259
     448.6     12.9344
     448.8     12.9458
       449     12.9467
     449.2     12.9482
     449.4     12.9567
     449.6     12.9526
     449.8     12.9535
       450     12.9594
     450.2     12.9627
     450.4      12.968
     450.6     12.9741
     450.8     12.9772
       451     12.9843
     451.2     12.9951
     451.4     13.0007
     451.6      13.009
     451.8     13.0158
       452     13.0208
     452.2     13.0263
     452.4     13.0366
     452.6     13.0421
     452.8     13.0405
       453     13.0522
     453.2     13.0625
     453.4     13.0652
     453.6     13.0659
     453.8     13.0796
       454     13.0832
     454.2     13.0881
     454.4     13.0854
     454.6     13.0938
     454.8     13.1007
       455     13.1019
     455.2     13.1118
     455.4     13.1242
     455.6     13.1272
     455.8     13.1316
       456     13.1358
     456.2     13.1408
     456.4     13.1463
     456.6     13.1532
     456.8     13.1653
       457     13.1736
     457.2     13.1758
     457.4     13.1791
     457.6      13.189
     457.8     13.1951
       458     13.1996
     458.2     13.2093
     458.4     13.2107
     458.6     13.2181
     458.8     13.2304
       459     13.2308
     459.2     13.2337
     459.4     13.2407
     459.6      13.236
     459.8      13.237
       460     13.2429
     460.2     13.2461
     460.4     13.2522
     460.6     13.2578
     460.8     13.2612
       461     13.2689
     461.2     13.2798
     461.4     13.2853
     461.6     13.2931
     461.8     13.2988
       462     13.3039
     462.2     13.3103
     462.4     13.3211
     462.6     13.3259
     462.8     13.3244
       463     13.3356
     463.2     13.3457
     463.4     13.3491
     463.6     13.3492
     463.8     13.3628
       464     13.3658
     464.2     13.3696
     464.4     13.3662
     464.6     13.3752
     464.8     13.3835
       465     13.3842
     465.2     13.3946
     465.4     13.4066
     465.6     13.4101
     465.8      13.415
       466     13.4176
     466.2     13.4225
     466.4     13.4276
     466.6     13.4348
     466.8     13.4481
       467     13.4575
     467.2     13.4581
     467.4     13.4611
     467.6     13.4697
     467.8     13.4768
       468     13.4818
     468.2     13.4911
     468.4     13.4913
     468.6        13.5
     468.8     13.5128
       469     13.5134
     469.2     13.5155
     469.4     13.5233
     469.6     13.5178
     469.8     13.5184
       470     13.5246
     470.2     13.5295
     470.4     13.5362
     470.6     13.5403
     470.8     13.5447
       471     13.5522
     471.2     13.5645
     471.4     13.5682
     471.6     13.5751
     471.8     13.5807
       472      13.585
     472.2     13.5911
     472.4     13.6028
     472.6     13.6074
     472.8     13.6064
       473     13.6185
     473.2     13.6288
     473.4     13.6323
     473.6     13.6331
     473.8     13.6468
       474     13.6491
     474.2     13.6521
     474.4     13.6481
     474.6     13.6585
     474.8     13.6676
       475     13.6677
     475.2     13.6776
     475.4     13.6892
     475.6      13.692
     475.8     13.6978
       476     13.6999
     476.2     13.7044
     476.4     13.7105
     476.6     13.7186
     476.8      13.731
       477     13.7398
     477.2     13.7401
     477.4     13.7429
     477.6     13.7524
     477.8     13.7602
       478      13.765
     478.2     13.7734
     478.4     13.7727
     478.6     13.7812
     478.8     13.7926
       479     13.7927
     479.2     13.7946
     479.4      13.803
     479.6     13.7984
     479.8     13.8003
       480     13.8076
     480.2     13.8123
     480.4     13.8181
     480.6     13.8225
     480.8     13.8268
       481     13.8332
     481.2     13.8455
     481.4     13.8499
     481.6     13.8567
     481.8     13.8614
       482      13.866
     482.2     13.8732
     482.4     13.8854
     482.6     13.8894
     482.8     13.8885
       483     13.9005
     483.2      13.911
     483.4     13.9148
     483.6     13.9168
     483.8     13.9296
       484     13.9321
     484.2     13.9345
     484.4     13.9297
     484.6     13.9406
     484.8     13.9496
       485     13.9494
     485.2     13.9597
     485.4     13.9721
     485.6      13.975
     485.8     13.9797
       486     13.9816
     486.2     13.9864
     486.4     13.9932
     486.6     14.0018
     486.8     14.0135
       487     14.0218
     487.2     14.0217
     487.4     14.0243
     487.6     14.0338
     487.8     14.0417
       488     14.0463
     488.2     14.0548
     488.4     14.0548
     488.6     14.0639
     488.8     14.0749
       489     14.0757
     489.2     14.0786
     489.4     14.0865
     489.6      14.081
     489.8     14.0844
       490     14.0915
     490.2     14.0948
     490.4     14.1009
     490.6     14.1059
     490.8     14.1092
       491     14.1158
     491.2      14.128
     491.4     14.1328
     491.6     14.1401
     491.8     14.1449
       492     14.1499
     492.2     14.1579
     492.4     14.1698
     492.6     14.1747
     492.8     14.1729
       493     14.1853
     493.2     14.1974
     493.4     14.1999
     493.6     14.2012
     493.8     14.2142
       494     14.2184
     494.2     14.2192
     494.4     14.2157
     494.6     14.2272
     494.8      14.235
       495     14.2355
     495.2     14.2451
     495.4     14.2575
     495.6     14.2597
     495.8     14.2648
       496     14.2659
     496.2     14.2708
     496.4     14.2771
     496.6     14.2864
     496.8      14.298
       497     14.3068
     497.2     14.3059
     497.4     14.3085
     497.6      14.318
     497.8     14.3253
       498     14.3299
     498.2     14.3371
     498.4     14.3376
     498.6     14.3467
     498.8     14.3583
       499     14.3587
     499.2     14.3629
     499.4     14.3722
     499.6     14.3658
     499.8     14.3706
       500     14.3776
     500.2     14.3815
     500.4     14.3891
     500.6     14.3936
     500.8     14.3957
       501     14.4018
     501.2     14.4148
     501.4     14.4191
     501.6     14.4256
     501.8     14.4308
       502     14.4351
     502.2     14.4442
     502.4      14.456
     502.6     14.4601
     502.8     14.4577
       503     14.4695
     503.2     14.4826
     503.4      14.486
     503.6     14.4877
     503.8     14.4992
       504     14.5041
     504.2     14.5037
     504.4     14.5012
     504.6     14.5135
     504.8     14.5214
       505     14.5219
     505.2     14.5315
     505.4     14.5439
     505.6     14.5476
     505.8     14.5513
       506     14.5522
     506.2     14.5561
     506.4     14.5628
     506.6      14.572
     506.8     14.5851
       507      14.593
     507.2     14.5913
     507.4     14.5951
     507.6     14.6041
     507.8     14.6106
       508      14.616
     508.2      14.624
     508.4      14.625
     508.6     14.6341
     508.8     14.6454
       509     14.6451
     509.2     14.6484
     509.4     14.6575
     509.6     14.6509
     509.8     14.6555
       510     14.6623
     510.2     14.6647
     510.4     14.6706
     510.6     14.6743
     510.8     14.6774
       511     14.6863
     511.2     14.6977
     511.4     14.7015
     511.6     14.7084
     511.8     14.7151
       512     14.7198
     512.2     14.7297
     512.4     14.7407
     512.6      14.745
     512.8      14.742
       513     14.7532
     513.2     14.7661
     513.4      14.771
     513.6     14.7722
     513.8     14.7836
       514      14.788
     514.2     14.7869
     514.4     14.7832
     514.6     14.7956
     514.8     14.8036
       515     14.8054
     515.2     14.8176
     515.4     14.8295
     515.6     14.8338
     515.8     14.8372
       516     14.8386
     516.2     14.8423
     516.4     14.8485
     516.6     14.8577
     516.8     14.8707
       517       14.88
     517.2     14.8766
     517.4     14.8804
     517.6     14.8903
     517.8     14.8982
       518     14.9036
     518.2     14.9118
     518.4     14.9124
     518.6     14.9211
     518.8     14.9313
       519     14.9302
     519.2     14.9334
     519.4     14.9434
     519.6     14.9359
     519.8     14.9406
       520     14.9472
     520.2      14.949
     520.4     14.9543
     520.6      14.959
     520.8     14.9611
       521     14.9688
     521.2     14.9827
     521.4     14.9868
     521.6     14.9939
     521.8      15.001
       522     15.0053
     522.2     15.0144
     522.4     15.0248
     522.6      15.029
     522.8     15.0251
       523     15.0362
     523.2     15.0491
     523.4     15.0552
     523.6     15.0543
     523.8     15.0653
       524     15.0698
     524.2     15.0697
     524.4     15.0661
     524.6     15.0787
     524.8     15.0872
       525     15.0876
     525.2     15.1006
     525.4     15.1136
     525.6     15.1182
     525.8     15.1213
       526     15.1225
     526.2     15.1259
     526.4     15.1314
     526.6     15.1403
     526.8     15.1555
       527     15.1649
     527.2     15.1632
     527.4     15.1658
     527.6     15.1753
     527.8     15.1819
       528      15.188
     528.2     15.1969
     528.4     15.1959
     528.6     15.2043
     528.8     15.2155
       529     15.2137
     529.2     15.2174
     529.4     15.2272
     529.6     15.2189
     529.8     15.2226
       530     15.2296
     530.2     15.2322
     530.4      15.238
     530.6      15.242
     530.8     15.2441
       531     15.2518
     531.2     15.2661
     531.4     15.2708
     531.6     15.2797
     531.8     15.2855
       532     15.2906
     532.2      15.301
     532.4     15.3111
     532.6     15.3152
     532.8     15.3107
       533     15.3219
     533.2     15.3352
     533.4     15.3415
     533.6     15.3405
     533.8     15.3506
       534     15.3545
     534.2     15.3563
     534.4     15.3525
     534.6     15.3642
     534.8     15.3722
       535     15.3736
     535.2     15.3861
     535.4     15.4008
     535.6     15.4051
     535.8     15.4085
       536     15.4095
     536.2     15.4129
     536.4     15.4179
     536.6     15.4276
     536.8     15.4432
       537     15.4527
     537.2     15.4501
     537.4     15.4527
     537.6     15.4633
     537.8     15.4695
       538     15.4761
     538.2     15.4844
     538.4     15.4817
     538.6      15.489
     538.8     15.5004
       539     15.4991
     539.2     15.5014
     539.4     15.5126
     539.6     15.5045
     539.8      15.508
       540     15.5156
     540.2     15.5178
     540.4      15.522
     540.6     15.5257
     540.8     15.5276
       541     15.5354
     541.2     15.5516
     541.4     15.5558
     541.6     15.5642
     541.8     15.5693
       542     15.5753
     542.2     15.5864
     542.4     15.5963
     542.6     15.6007
     542.8     15.5953
       543     15.6072
     543.2     15.6215
     543.4     15.6272
     543.6     15.6251
     543.8      15.636
       544      15.638
     544.2     15.6414
     544.4     15.6374
     544.6     15.6495
     544.8     15.6575
       545     15.6592
     545.2     15.6718
     545.4     15.6871
     545.6     15.6909
     545.8     15.6931
       546      15.693
     546.2     15.6962
     546.4     15.7019
     546.6     15.7129
     546.8     15.7294
       547     15.7383
     547.2     15.7353
     547.4     15.7379
     547.6     15.7486
     547.8     15.7536
       548      15.761
     548.2     15.7703
     548.4     15.7672
     548.6     15.7745
     548.8     15.7865
       549     15.7843
     549.2     15.7868
     549.4     15.7994
     549.6     15.7916
     549.8     15.7953
       550     15.8028
     550.2     15.8073
     550.4     15.8112
     550.6     15.8132
     550.8     15.8153
       551     15.8229
     551.2     15.8389
     551.4     15.8418
     551.6     15.8513
     551.8     15.8579
       552     15.8618
     552.2     15.8734
     552.4     15.8834
     552.6     15.8886
     552.8     15.8826
       553     15.8938
     553.2     15.9089
     553.4     15.9147
     553.6     15.9132
     553.8     15.9239
       554     15.9239
     554.2     15.9272
     554.4     15.9218
     554.6     15.9342
     554.8     15.9422
       555     15.9439
     555.2     15.9557
     555.4      15.971
     555.6     15.9764
     555.8     15.9786
       556     15.9811
     556.2     15.9842
     556.4     15.9887
     556.6     15.9991
     556.8     16.0146
       557     16.0244
     557.2     16.0208
     557.4      16.023
     557.6     16.0329
     557.8     16.0395
       558     16.0478
     558.2     16.0578
     558.4     16.0541
     558.6     16.0627
     558.8     16.0737
       559     16.0703
     559.2      16.073
     559.4     16.0864
     559.6     16.0785
     559.8     16.0819
       560     16.0887
     560.2     16.0914
     560.4     16.0958
     560.6     16.0984
     560.8      16.099
       561     16.1068
     561.2     16.1229
     561.4     16.1264
     561.6     16.1384
     561.8     16.1442
       562     16.1475
     562.2     16.1578
     562.4     16.1677
     562.6     16.1731
     562.8     16.1689
       563      16.181
     563.2     16.1966
     563.4     16.2022
     563.6     16.2021
     563.8     16.2126
       564      16.211
     564.2     16.2144
     564.4     16.2099
     564.6     16.2218
     564.8     16.2292
       565     16.2325
     565.2     16.2452
     565.4     16.2609
     565.6     16.2659
     565.8     16.2693
       566     16.2723
     566.2     16.2732
     566.4     16.2783
     566.6     16.2888
     566.8     16.3046
       567     16.3146
     567.2     16.3094
     567.4     16.3102
     567.6     16.3219
     567.8     16.3284
       568     16.3362
     568.2     16.3465
     568.4     16.3434
     568.6     16.3521
     568.8     16.3615
       569     16.3584
     569.2     16.3608
     569.4     16.3741
     569.6     16.3666
     569.8     16.3706
       570     16.3768
     570.2     16.3802
     570.4     16.3845
     570.6     16.3868
     570.8     16.3849
       571     16.3934
     571.2     16.4109
     571.4     16.4139
     571.6     16.4277
     571.8     16.4334
       572     16.4376
     572.2     16.4481
     572.4     16.4561
     572.6     16.4616
     572.8     16.4574
       573     16.4694
     573.2     16.4836
     573.4     16.4908
     573.6     16.4905
     573.8     16.5014
       574      16.498
     574.2     16.5021
     574.4     16.4975
     574.6     16.5101
     574.8     16.5182
       575     16.5212
     575.2     16.5353
     575.4     16.5514
     575.6     16.5557
     575.8     16.5599
       576     16.5613
     576.2     16.5634
     576.4     16.5679
     576.6     16.5782
     576.8     16.5954
       577      16.607
     577.2     16.6022
     577.4     16.6028
     577.6     16.6135
     577.8     16.6197
       578     16.6269
     578.2      16.637
     578.4     16.6351
     578.6      16.644
     578.8     16.6543
       579     16.6499
     579.2     16.6511
     579.4     16.6636
     579.6     16.6569
     579.8     16.6602
       580     16.6677
     580.2     16.6733
     580.4     16.6767
     580.6     16.6777
     580.8     16.6757
       581     16.6823
     581.2     16.7014
     581.4     16.7038
     581.6     16.7169
     581.8     16.7217
       582     16.7275
     582.2     16.7397
     582.4     16.7452
     582.6     16.7503
     582.8     16.7464
       583     16.7587
     583.2     16.7727
     583.4     16.7808
     583.6     16.7807
     583.8      16.792
       584     16.7878
     584.2     16.7929
     584.4     16.7883
     584.6     16.8014
     584.8      16.809
       585     16.8117
     585.2     16.8257
     585.4     16.8428
     585.6     16.8475
     585.8     16.8511
       586     16.8532
     586.2     16.8539
     586.4     16.8583
     586.6     16.8698
     586.8     16.8868
       587     16.9009
     587.2     16.8963
     587.4      16.896
     587.6     16.9065
     587.8     16.9143
       588     16.9206
     588.2     16.9314
     588.4     16.9279
     588.6      16.936
     588.8     16.9473
       589     16.9429
     589.2     16.9444
     589.4      16.956
     589.6     16.9492
     589.8     16.9542
       590     16.9615
     590.2     16.9668
     590.4     16.9691
     590.6     16.9711
     590.8     16.9689
       591     16.9757
     591.2     16.9956
     591.4     16.9996
     591.6     17.0107
     591.8     17.0151
       592     17.0201
     592.2     17.0338
     592.4     17.0392
     592.6     17.0439
     592.8     17.0398
       593       17.05
     593.2     17.0643
     593.4     17.0735
     593.6     17.0738
     593.8     17.0862
       594     17.0828
     594.2     17.0891
     594.4     17.0832
     594.6     17.0965
     594.8     17.1036
       595     17.1077
     595.2     17.1203
     595.4     17.1375
     595.6     17.1429
     595.8     17.1457
       596     17.1478
     596.2     17.1455
     596.4     17.1492
     596.6     17.1609
     596.8     17.1769
       597     17.1905
     597.2     17.1882
     597.4     17.1887
     597.6        17.2
     597.8      17.207
       598     17.2153
     598.2      17.225
     598.4     17.2223
     598.6     17.2289
     598.8     17.2413
       599     17.2384
     599.2       17.24
     599.4     17.2519
     599.6     17.2437
     599.8     17.2474
       600      17.255
     600.2     17.2631
     600.4     17.2658
     600.6      17.268
     600.8     17.2651
       601     17.2709
     601.2     17.2917
     601.4     17.2967
     601.6     17.3077
     601.8     17.3124
       602     17.3163
     602.2     17.3301
     602.4     17.3359
     602.6     17.3402
     602.8     17.3358
       603     17.3475
     603.2     17.3618
     603.4     17.3704
     603.6     17.3691
     603.8     17.3824
       604     17.3783
     604.2     17.3834
     604.4     17.3775
     604.6     17.3904
     604.8     17.3962
       605     17.4019
     605.2     17.4166
     605.4     17.4329
     605.6     17.4381
     605.8     17.4392
       606     17.4429
     606.2     17.4405
     606.4     17.4447
     606.6     17.4544
     606.8     17.4698
       607      17.485
     607.2      17.483
     607.4     17.4839
     607.6     17.4955
     607.8     17.5034
       608     17.5115
     608.2     17.5206
     608.4     17.5162
     608.6     17.5238
     608.8     17.5365
       609     17.5333
     609.2     17.5358
     609.4     17.5475
     609.6     17.5388
     609.8     17.5411
       610     17.5493
     610.2     17.5623
     610.4      17.565
     610.6     17.5685
     610.8      17.563
       611     17.5698
     611.2     17.5901
     611.4     17.5953
     611.6     17.6059
     611.8     17.6123
       612      17.616
     612.2     17.6308
     612.4     17.6352
     612.6     17.6388
     612.8     17.6361
       613     17.6489
     613.2     17.6634
     613.4     17.6706
     613.6     17.6696
     613.8     17.6836
       614     17.6804
     614.2     17.6845
     614.4     17.6794
     614.6     17.6929
     614.8      17.698
       615     17.7041
     615.2     17.7176
     615.4     17.7361
     615.6     17.7423
     615.8     17.7413
       616     17.7439
     616.2     17.7406
     616.4     17.7448
     616.6     17.7555
     616.8     17.7704
       617     17.7862
     617.2     17.7863
     617.4     17.7856
     617.6     17.7958
     617.8     17.8021
       618     17.8112
     618.2     17.8218
     618.4     17.8179
     618.6     17.8261
     618.8     17.8377
       619     17.8344
     619.2     17.8378
     619.4     17.8489
     619.6       17.84
     619.8     17.8422
       620     17.8503
     620.2     17.8645
     620.4     17.8653
     620.6     17.8702
     620.8     17.8645
       621       17.87
     621.2     17.8913
     621.4     17.8961
     621.6     17.9037
     621.8     17.9109
       622     17.9154
     622.2      17.928
     622.4     17.9338
     622.6     17.9385
     622.8     17.9345
       623     17.9471
     623.2     17.9618
     623.4     17.9672
     623.6     17.9665
     623.8     17.9808
       624     17.9773
     624.2     17.9809
     624.4     17.9773
     624.6     17.9919
     624.8     17.9941
       625      18.003
     625.2     18.0149
     625.4     18.0318
     625.6     18.0402
     625.8     18.0376
       626     18.0411
     626.2     18.0359
     626.4      18.042
     626.6     18.0521
     626.8     18.0679
       627     18.0853
     627.2      18.085
     627.4     18.0821
     627.6     18.0909
     627.8      18.099
       628       18.11
     628.2     18.1196
     628.4     18.1148
     628.6     18.1238
     628.8     18.1341
       629     18.1323
     629.2     18.1341
     629.4     18.1444
     629.6     18.1365
     629.8     18.1403
       630     18.1479
     630.2     18.1616
     630.4     18.1619
     630.6     18.1689
     630.8      18.161
       631     18.1667
     631.2     18.1881
     631.4     18.1941
     631.6      18.201
     631.8     18.2088
       632     18.2128
     632.2      18.225
     632.4     18.2293
     632.6     18.2339
     632.8     18.2301
       633     18.2429
     633.2     18.2567
     633.4     18.2621
     633.6     18.2621
     633.8     18.2799
       634     18.2765
     634.2     18.2786
     634.4     18.2732
     634.6     18.2894
     634.8     18.2927
       635     18.3026
     635.2     18.3153
     635.4      18.332
     635.6     18.3398
     635.8     18.3379
       636     18.3399
     636.2      18.335
     636.4     18.3404
     636.6     18.3503
     636.8     18.3652
       637     18.3821
     637.2     18.3798
     637.4     18.3779
     637.6     18.3882
     637.8     18.3955
       638     18.4047
     638.2     18.4153
     638.4     18.4113
     638.6     18.4208
     638.8     18.4308
       639      18.428
     639.2     18.4317
     639.4     18.4413
     639.6     18.4324
     639.8     18.4373
       640     18.4442
     640.2     18.4562
     640.4     18.4586
     640.6     18.4676
     640.8     18.4611
       641     18.4654
     641.2     18.4867
     641.4     18.4901
     641.6     18.4975
     641.8     18.5043
       642     18.5064
     642.2     18.5206
     642.4     18.5252
     642.6     18.5308
     642.8     18.5273
       643     18.5384
     643.2     18.5521
     643.4     18.5567
     643.6     18.5561
     643.8     18.5731
       644     18.5667
     644.2     18.5695
     644.4     18.5645
     644.6     18.5835
     644.8      18.586
       645     18.5956
     645.2     18.6078
     645.4     18.6235
     645.6     18.6328
     645.8     18.6312
       646     18.6321
     646.2     18.6268
     646.4     18.6338
     646.6     18.6422
     646.8     18.6591
       647      18.678
     647.2      18.673
     647.4     18.6717
     647.6     18.6808
     647.8     18.6876
       648     18.6997
     648.2     18.7099
     648.4     18.7048
     648.6     18.7149
     648.8     18.7249
       649     18.7227
     649.2     18.7268
     649.4     18.7334
     649.6     18.7236
     649.8     18.7315
       650     18.7389
     650.2     18.7528
     650.4     18.7566
     650.6     18.7635
     650.8     18.7558
       651      18.761
     651.2      18.783
     651.4     18.7879
     651.6     18.7944
     651.8     18.8019
       652     18.8027
     652.2     18.8169
     652.4     18.8226
     652.6     18.8311
     652.8     18.8245
       653     18.8352
     653.2     18.8501
     653.4     18.8553
     653.6     18.8522
     653.8     18.8693
       654      18.864
     654.2     18.8656
     654.4     18.8611
     654.6     18.8816
     654.8     18.8809
       655     18.8897
     655.2     18.9049
     655.4     18.9194
     655.6     18.9293
     655.8     18.9246
       656     18.9266
     656.2     18.9206
     656.4     18.9274
     656.6     18.9367
     656.8     18.9527
       657     18.9723
     657.2     18.9691
     657.4     18.9677
     657.6     18.9781
     657.8     18.9854
       658     18.9972
     658.2     19.0073
     658.4     19.0032
     658.6     19.0118
     658.8      19.022
       659     19.0184
     659.2     19.0226
     659.4      19.032
     659.6     19.0222
     659.8     19.0319
       660     19.0389
     660.2     19.0548
     660.4     19.0576
     660.6     19.0659
     660.8     19.0565
       661     19.0623
     661.2     19.0829
     661.4      19.088
     661.6     19.0961
     661.8     19.1044
       662      19.105
     662.2     19.1208
     662.4     19.1251
     662.6     19.1354
     662.8     19.1275
       663     19.1397
     663.2     19.1528
     663.4     19.1568
     663.6     19.1511
     663.8     19.1699
       664     19.1654
     664.2     19.1669
     664.4     19.1617
     664.6     19.1817
     664.8     19.1828
       665     19.1927
     665.2      19.207
     665.4     19.2207
     665.6     19.2326
     665.8     19.2251
       666     19.2291
     666.2     19.2223
     666.4     19.2301
     666.6     19.2398
     666.8     19.2589
       667     19.2797
     667.2     19.2762
     667.4     19.2735
     667.6     19.2827
     667.8     19.2873
       668      19.297
     668.2     19.3091
     668.4     19.3043
     668.6     19.3134
     668.8     19.3228
       669     19.3189
     669.2      19.325
     669.4     19.3363
     669.6     19.3259
     669.8     19.3355
       670      19.341
     670.2     19.3537
     670.4     19.3537
     670.6     19.3629
     670.8     19.3508
       671      19.359
     671.2     19.3812
     671.4     19.3885
     671.6     19.3992
     671.8     19.4074
       672     19.4066
     672.2     19.4205
     672.4     19.4261
     672.6     19.4364
     672.8     19.4287
       673       19.44
     673.2     19.4524
     673.4      19.457
     673.6      19.452
     673.8     19.4699
       674     19.4648
     674.2     19.4647
     674.4     19.4618
     674.6     19.4825
     674.8     19.4856
       675     19.4951
     675.2     19.5102
     675.4      19.522
     675.6      19.535
     675.8     19.5259
       676     19.5297
     676.2     19.5237
     676.4     19.5325
     676.6     19.5433
     676.8     19.5599
       677     19.5832
     677.2     19.5803
     677.4     19.5758
     677.6     19.5824
     677.8     19.5882
       678      19.599
     678.2     19.6123
     678.4     19.6103
     678.6     19.6183
     678.8     19.6298
       679     19.6242
     679.2     19.6306
     679.4     19.6422
     679.6     19.6315
     679.8     19.6402
       680     19.6462
     680.2     19.6584
     680.4     19.6593
     680.6     19.6669
     680.8     19.6544
       681     19.6622
     681.2     19.6862
     681.4     19.6955
     681.6     19.7057
     681.8     19.7153
       682     19.7129
     682.2     19.7253
     682.4     19.7298
     682.6     19.7409
     682.8     19.7318
       683      19.743
     683.2     19.7528
     683.4     19.7577
     683.6     19.7503
     683.8     19.7726
       684     19.7689
     684.2     19.7673
     684.4     19.7649
     684.6     19.7835
     684.8     19.7861
       685     19.7949
     685.2     19.8109
     685.4     19.8251
     685.6     19.8379
     685.8     19.8268
       686     19.8295
     686.2     19.8195
     686.4     19.8298
     686.6     19.8419
     686.8     19.8596
       687     19.8836
     687.2     19.8799
     687.4     19.8728
     687.6     19.8808
     687.8     19.8866
       688     19.8973
     688.2     19.9085
     688.4     19.9073
     688.6     19.9162
     688.8     19.9265
       689     19.9217
     689.2     19.9252
     689.4     19.9386
     689.6     19.9291
     689.8      19.939
       690     19.9483
     690.2     19.9602
     690.4     19.9606
     690.6     19.9664
     690.8      19.956
       691     19.9649
     691.2     19.9905
     691.4     20.0006
     691.6       20.01
     691.8     20.0211
       692     20.0186
     692.2     20.0309
     692.4     20.0348
     692.6     20.0471
     692.8     20.0359
       693     20.0478
     693.2     20.0552
     693.4     20.0625
     693.6     20.0567
     693.8     20.0779
       694     20.0727
     694.2     20.0717
     694.4     20.0693
     694.6     20.0882
     694.8     20.0934
       695     20.0989
     695.2     20.1147
     695.4      20.129
     695.6     20.1414
     695.8     20.1283
       696     20.1313
     696.2     20.1193
     696.4     20.1302
     696.6     20.1458
     696.8     20.1658
       697     20.1913
     697.2     20.1867
     697.4     20.1783
     697.6     20.1869
     697.8     20.1901
       698     20.2033
     698.2     20.2129
     698.4     20.2094
     698.6     20.2193
     698.8      20.229
       699     20.2221
     699.2     20.2265
     699.4     20.2389
     699.6     20.2324
     699.8     20.2413
       700     20.2518
     700.2     20.2627
     700.4     20.2617
     700.6     20.2659
     700.8     20.2573
       701     20.2673
     701.2     20.2943
     701.4     20.3054
     701.6     20.3145
     701.8     20.3253
       702     20.3208
     702.2     20.3345
     702.4     20.3369
     702.6     20.3497
     702.8     20.3353
       703     20.3474
     703.2     20.3585
     703.4     20.3654
     703.6     20.3586
     703.8     20.3784
       704     20.3763
     704.2      20.375
     704.4      20.375
     704.6      20.392
     704.8     20.3977
       705     20.4045
     705.2     20.4172
     705.4     20.4309
     705.6      20.446
     705.8     20.4321
       706     20.4364
     706.2     20.4222
     706.4     20.4349
     706.6      20.452
     706.8     20.4731
       707     20.4983
     707.2     20.4938
     707.4     20.4863
     707.6     20.4951
     707.8     20.4963
       708     20.5102
     708.2     20.5211
     708.4     20.5171
     708.6     20.5286
     708.8     20.5375
       709     20.5303
     709.2     20.5356
     709.4     20.5463
     709.6     20.5425
     709.8     20.5482
       710     20.5604
     710.2     20.5744
     710.4     20.5724
     710.6      20.575
     710.8     20.5671
       711     20.5772
     711.2     20.6047
     711.4     20.6138
     711.6     20.6221
     711.8     20.6338
       712     20.6292
     712.2     20.6455
     712.4     20.6502
     712.6     20.6615
     712.8     20.6471
       713     20.6575
     713.2     20.6684
     713.4     20.6749
     713.6     20.6669
     713.8     20.6857
       714     20.6855
     714.2     20.6815
     714.4      20.679
     714.6     20.6986
     714.8     20.7038
       715     20.7108
     715.2     20.7243
     715.4     20.7355
     715.6     20.7549
     715.8     20.7405
       716      20.747
     716.2     20.7349
     716.4     20.7489
     716.6     20.7648
     716.8     20.7863
       717      20.813
     717.2     20.8088
     717.4     20.7999
     717.6      20.807
     717.8     20.8047
       718      20.822
     718.2     20.8316
     718.4     20.8294
     718.6     20.8403
     718.8     20.8517
       719     20.8428
     719.2     20.8483
     719.4     20.8573
     719.6     20.8548
     719.8     20.8618
       720     20.8737
     720.2     20.8845
     720.4     20.8791
     720.6     20.8815
     720.8     20.8758
       721     20.8861
     721.2     20.9149
     721.4     20.9231
     721.6     20.9304
     721.8     20.9413
       722      20.937
     722.2     20.9518
     722.4     20.9599
     722.6     20.9706
     722.8     20.9548
       723     20.9625
     723.2      20.974
     723.4     20.9792
     723.6     20.9772
     723.8     20.9932
       724     20.9937
     724.2     20.9893
     724.4     20.9873
     724.6     21.0081
     724.8     21.0108
       725      21.018
     725.2     21.0305
     725.4     21.0419
     725.6      21.061
     725.8     21.0444
       726      21.051
     726.2     21.0378
     726.4     21.0525
     726.6     21.0679
     726.8     21.0877
       727     21.1159
     727.2     21.1111
     727.4     21.1017
     727.6     21.1074
     727.8     21.1066
       728     21.1223
     728.2      21.135
     728.4     21.1368
     728.6     21.1497
     728.8     21.1604
       729     21.1482
     729.2     21.1539
     729.4     21.1624
     729.6     21.1591
     729.8     21.1626
       730     21.1763
     730.2     21.1836
     730.4     21.1784
     730.6     21.1752
     730.8     21.1735
       731     21.1846
     731.2     21.2118
     731.4     21.2197
     731.6     21.2273
     731.8     21.2392
       732     21.2347
     732.2     21.2469
     732.4     21.2552
     732.6     21.2638
     732.8     21.2456
       733     21.2589
     733.2     21.2674
     733.4     21.2756
     733.6     21.2731
     733.8     21.2893
       734      21.291
     734.2     21.2837
     734.4     21.2807
     734.6     21.3043
     734.8     21.3064
       735      21.313
     735.2     21.3234
     735.4      21.338
     735.6     21.3591
     735.8     21.3415
       736     21.3494
     736.2     21.3354
     736.4     21.3487
     736.6     21.3664
     736.8     21.3868
       737     21.4188
     737.2     21.4064
     737.4     21.3978
     737.6     21.4024
     737.8     21.4004
       738     21.4193
     738.2     21.4284
     738.4     21.4312
     738.6     21.4399
     738.8     21.4527
       739     21.4396
     739.2     21.4448
     739.4     21.4516
     739.6     21.4498
     739.8     21.4566
       740     21.4722
     740.2     21.4807
     740.4     21.4731
     740.6     21.4713
     740.8     21.4697
       741     21.4808
     741.2     21.5084
     741.4     21.5139
     741.6     21.5192
     741.8     21.5324
       742     21.5269
     742.2      21.541
     742.4       21.55
     742.6     21.5625
     742.8      21.545
       743     21.5594
     743.2     21.5669
     743.4     21.5753
     743.6     21.5749
     743.8     21.5929
       744      21.594
     744.2     21.5861
     744.4     21.5848
     744.6     21.6063
     744.8     21.6078
       745     21.6179
     745.2     21.6301
     745.4     21.6426
     745.6     21.6571
     745.8     21.6407
       746     21.6483
     746.2     21.6344
     746.4     21.6479
     746.6     21.6643
     746.8     21.6873
       747     21.7221
     747.2     21.7114
     747.4     21.7021
     747.6     21.7048
     747.8      21.701
       748     21.7241
     748.2     21.7353
     748.4     21.7406
     748.6     21.7488
     748.8     21.7572
       749     21.7411
     749.2     21.7504
     749.4     21.7576
     749.6     21.7573
     749.8     21.7621
       750     21.7746
     750.2     21.7812
     750.4     21.7747
     750.6     21.7725
     750.8      21.767
       751     21.7807
     751.2       21.81
     751.4     21.8155
     751.6      21.822
     751.8     21.8362
       752     21.8279
     752.2     21.8412
     752.4     21.8501
     752.6     21.8645
     752.8     21.8471
       753     21.8653
     753.2     21.8734
     753.4     21.8797
     753.6     21.8766
     753.8      21.892
       754      21.894
     754.2     21.8862
     754.4     21.8867
     754.6     21.9117
     754.8     21.9104
       755     21.9202
     755.2     21.9329
     755.4     21.9423
     755.6     21.9559
     755.8     21.9387
       756     21.9442
     756.2     21.9319
     756.4     21.9455
     756.6     21.9631
     756.8     21.9846
       757     22.0211
     757.2     22.0132
     757.4     22.0037
     757.6     22.0079
     757.8     22.0023
       758     22.0273
     758.2     22.0409
     758.4     22.0473
     758.6     22.0502
     758.8     22.0567
       759     22.0457
     759.2      22.055
     759.4     22.0612
     759.6     22.0595
     759.8     22.0633
       760     22.0778
     760.2     22.0889
     760.4     22.0793
     760.6     22.0748
     760.8     22.0712
       761     22.0856
     761.2      22.117
     761.4     22.1255
     761.6     22.1279
     761.8     22.1454
       762     22.1384
     762.2     22.1537
     762.4     22.1619
     762.6     22.1762
     762.8     22.1588
       763     22.1725
     763.2     22.1778
     763.4      22.186
     763.6     22.1781
     763.8     22.1942
       764     22.1911
     764.2     22.1876
     764.4     22.1919
     764.6     22.2176
     764.8     22.2184
       765     22.2261
     765.2     22.2381
     765.4     22.2485
     765.6     22.2622
     765.8     22.2436
       766     22.2476
     766.2     22.2381
     766.4     22.2524
     766.6     22.2681
     766.8     22.2906
       767     22.3245
     767.2     22.3163
     767.4     22.3061
     767.6      22.311
     767.8     22.3057
       768      22.335
     768.2     22.3488
     768.4     22.3535
     768.6     22.3578
     768.8      22.365
       769     22.3538
     769.2      22.362
     769.4     22.3678
     769.6     22.3641
     769.8     22.3693
       770     22.3882
     770.2     22.3986
     770.4     22.3898
     770.6     22.3828
     770.8      22.381
       771     22.3964
     771.2     22.4264
     771.4     22.4299
     771.6     22.4302
     771.8     22.4515
       772     22.4463
     772.2     22.4619
     772.4     22.4665
     772.6     22.4789
     772.8     22.4644
       773      22.476
     773.2     22.4797
     773.4     22.4892
     773.6     22.4824
     773.8     22.4983
       774     22.4958
     774.2     22.4918
     774.4     22.4957
     774.6     22.5165
     774.8     22.5198
       775     22.5237
     775.2     22.5357
     775.4     22.5497
     775.6     22.5655
     775.8     22.5518
       776     22.5539
     776.2      22.544
     776.4     22.5578
     776.6      22.573
     776.8     22.5957
       777     22.6293
     777.2     22.6187
     777.4     22.6083
     777.6     22.6124
     777.8     22.6064
       778     22.6378
     778.2     22.6535
     778.4     22.6599
     778.6     22.6681
     778.8     22.6737
       779     22.6623
     779.2     22.6694
     779.4     22.6744
     779.6     22.6705
     779.8     22.6749
       780     22.6923
     780.2     22.7048
     780.4     22.6939
     780.6     22.6867
     780.8      22.684
       781     22.7016
     781.2     22.7283
     781.4     22.7297
     781.6     22.7319
     781.8     22.7522
       782     22.7509
     782.2      22.765
     782.4     22.7729
     782.6      22.786
     782.8     22.7682
       783     22.7761
     783.2     22.7824
     783.4     22.7889
     783.6     22.7837
     783.8      22.802
       784     22.8009
     784.2     22.7977
     784.4     22.8023
     784.6     22.8252
     784.8     22.8203
       785     22.8253
     785.2      22.839
     785.4     22.8499
     785.6     22.8681
     785.8      22.856
       786     22.8562
     786.2     22.8471
     786.4     22.8621
     786.6     22.8761
     786.8     22.8964
       787     22.9333
     787.2     22.9225
     787.4     22.9122
     787.6     22.9155
     787.8     22.9076
       788       22.94
     788.2     22.9538
     788.4     22.9613
     788.6     22.9708
     788.8     22.9737
       789     22.9637
     789.2     22.9694
     789.4     22.9733
     789.6     22.9716
     789.8     22.9781
       790     22.9946
     790.2     23.0224
     790.4     23.0102
     790.6     23.0025
     790.8     23.0002
       791     23.0162
     791.2     23.0412
     791.4     23.0418
     791.6     23.0425
     791.8     23.0601
       792       23.06
     792.2     23.0727
     792.4       23.08
     792.6     23.0931
     792.8      23.075
       793     23.0845
     793.2     23.0945
     793.4     23.1001
     793.6     23.0976
     793.8     23.1114
       794     23.1057
     794.2     23.1032
     794.4     23.1123
     794.6     23.1391
     794.8     23.1347
       795     23.1413
     795.2     23.1511
     795.4     23.1671
     795.6     23.1884
     795.8     23.1713
       796     23.1721
     796.2     23.1623
     796.4     23.1756
     796.6     23.1894
     796.8     23.2097
       797     23.2469
     797.2     23.2385
     797.4     23.2309
     797.6     23.2322
     797.8     23.2247
       798     23.2464
     798.2     23.2623
     798.4     23.2736
     798.6     23.2882
     798.8     23.2913
       799     23.2843
     799.2     23.2888
     799.4     23.2888
     799.6     23.2849
     799.8     23.2908
       800     23.3028
     800.2     23.3272
     800.4     23.3215
     800.6     23.3078
     800.8     23.3039
       801     23.3242
     801.2     23.3471
     801.4     23.3474
     801.6     23.3451
     801.8     23.3612
       802     23.3662
     802.2      23.374
     802.4     23.3832
     802.6     23.3943
     802.8     23.3735
       803     23.3827
     803.2     23.3921
     803.4     23.3986
     803.6     23.3957
     803.8     23.4131
       804     23.4095
     804.2     23.4084
     804.4     23.4198
     804.6     23.4452
     804.8     23.4395
       805     23.4493
     805.2     23.4565
     805.4     23.4707
     805.6     23.5007
     805.8     23.4844
       806     23.4826
     806.2     23.4683
     806.4     23.4817
     806.6     23.5012
     806.8     23.5209
       807     23.5584
     807.2     23.5471
     807.4     23.5337
     807.6     23.5388
     807.8     23.5329
       808     23.5543
     808.2     23.5668
     808.4     23.5793
     808.6     23.5899
     808.8     23.5946
       809     23.5913
     809.2     23.6003
     809.4     23.6016
     809.6     23.5983
     809.8     23.6048
       810     23.6131
     810.2     23.6284
     810.4     23.6212
     810.6     23.6065
     810.8     23.6064
       811      23.628
     811.2     23.6518
     811.4     23.6521
     811.6     23.6521
     811.8     23.6671
       812     23.6712
     812.2     23.6815
     812.4     23.6894
     812.6     23.7002
     812.8     23.6758
       813     23.6815
     813.2     23.6899
     813.4     23.6949
     813.6     23.6934
     813.8     23.7135
       814     23.7133
     814.2      23.712
     814.4     23.7208
     814.6     23.7476
     814.8     23.7418
       815     23.7485
     815.2     23.7603
     815.4     23.7726
     815.6      23.806
     815.8     23.7915
       816     23.7907
     816.2     23.7777
     816.4     23.7865
     816.6     23.8065
     816.8     23.8248
       817     23.8589
     817.2     23.8505
     817.4     23.8369
     817.6     23.8416
     817.8     23.8364
       818     23.8615
     818.2     23.8735
     818.4     23.8869
     818.6     23.8927
     818.8     23.8967
       819      23.894
     819.2     23.9015
     819.4     23.9028
     819.6     23.8988
     819.8     23.9042
       820     23.9174
     820.2     23.9411
     820.4     23.9311
     820.6     23.9222
     820.8     23.9204
       821     23.9385
     821.2      23.963
     821.4     23.9688
     821.6     23.9718
     821.8     23.9878
       822     23.9911
     822.2     24.0002
     822.4      24.009
     822.6     24.0187
     822.8     23.9904
       823     23.9948
     823.2     24.0015
     823.4     24.0106
     823.6     24.0079
     823.8     24.0319
       824     24.0288
     824.2     24.0219
     824.4     24.0321
     824.6     24.0587
     824.8     24.0525
       825     24.0622
     825.2     24.0767
     825.4     24.0886
     825.6     24.1191
     825.8     24.1027
       826        24.1
     826.2     24.0925
     826.4     24.1074
     826.6     24.1263
     826.8     24.1465
       827     24.1765
     827.2     24.1708
     827.4     24.1581
     827.6     24.1609
     827.8     24.1563
       828      24.176
     828.2     24.1935
     828.4     24.2038
     828.6     24.2105
     828.8     24.2168
       829     24.2128
     829.2     24.2229
     829.4     24.2198
     829.6     24.2153
     829.8     24.2222
       830     24.2363
     830.2     24.2553
     830.4      24.239
     830.6     24.2347
     830.8     24.2351
       831     24.2535
     831.2      24.284
     831.4     24.2907
     831.6     24.2948
     831.8     24.3063
       832     24.3094
     832.2     24.3163
     832.4     24.3278
     832.6     24.3416
     832.8     24.3084
       833     24.3134
     833.2     24.3189
     833.4      24.321
     833.6       24.32
     833.8     24.3379
       834     24.3334
     834.2     24.3219
     834.4     24.3363
     834.6     24.3599
     834.8     24.3521
       835     24.3563
     835.2     24.3702
     835.4     24.3801
     835.6     24.4156
     835.8     24.4013
       836     24.3925
     836.2     24.3889
     836.4     24.4053
     836.6     24.4254
     836.8     24.4415
       837     24.4653
     837.2      24.465
     837.4     24.4585
     837.6     24.4659
     837.8     24.4629
       838     24.4782
     838.2     24.4927
     838.4     24.5071
     838.6     24.5067
     838.8      24.513
       839      24.507
     839.2     24.5242
     839.4      24.527
     839.6     24.5208
     839.8     24.5271
       840      24.543
     840.2      24.552
     840.4     24.5338
     840.6     24.5291
     840.8      24.523
       841     24.5441
     841.2     24.5734
     841.4     24.5732
     841.6     24.5846
     841.8     24.5942
       842     24.5967
     842.2     24.6004
     842.4     24.6205
     842.6     24.6335
     842.8      24.603
       843     24.6068
     843.2     24.6089
     843.4     24.6126
     843.6     24.6128
     843.8     24.6337
       844     24.6287
     844.2     24.6136
     844.4     24.6249
     844.6      24.655
     844.8     24.6492
       845     24.6586
     845.2     24.6756
     845.4     24.6813
     845.6     24.7161
     845.8     24.7006
       846     24.6979
     846.2     24.6889
     846.4     24.7045
     846.6      24.723
     846.8     24.7371
       847     24.7628
     847.2     24.7544
     847.4     24.7473
     847.6     24.7575
     847.8     24.7514
       848     24.7686
     848.2     24.7859
     848.4     24.8003
     848.6     24.8062
     848.8     24.8152
       849     24.8051
     849.2     24.8172
     849.4     24.8214
     849.6     24.8135
     849.8     24.8253
       850     24.8397
     850.2     24.8538
     850.4     24.8423
     850.6     24.8349
     850.8     24.8269
       851     24.8411
     851.2     24.8686
     851.4     24.8743
     851.6     24.8874
     851.8     24.8988
       852     24.9013
     852.2     24.9042
     852.4     24.9175
     852.6     24.9344
     852.8     24.9128
       853     24.9181
     853.2     24.9185
     853.4     24.9183
     853.6     24.9129
     853.8     24.9375
       854     24.9353
     854.2     24.9134
     854.4     24.9286
     854.6      24.953
     854.8     24.9504
       855     24.9556
     855.2     24.9837
     855.4     24.9884
     855.6     25.0209
     855.8     25.0034
       856     25.0009
     856.2     24.9922
     856.4     25.0099
     856.6     25.0342
     856.8     25.0404
       857     25.0711
     857.2     25.0633
     857.4     25.0584
     857.6     25.0588
     857.8     25.0462
       858     25.0674
     858.2      25.081
     858.4     25.0947
     858.6     25.1013
     858.8     25.1132
       859     25.1062
     859.2      25.115
     859.4     25.1212
     859.6     25.1143
     859.8     25.1257
       860     25.1344
     860.2     25.1551
     860.4     25.1456
     860.6     25.1405
     860.8     25.1341
       861     25.1521
     861.2     25.1802
     861.4     25.1854
     861.6     25.1958
     861.8      25.207
       862     25.2119
     862.2     25.2103
     862.4     25.2303
     862.6     25.2408
     862.8     25.2113
       863     25.2154
     863.2      25.218
     863.4     25.2192
     863.6     25.2211
     863.8     25.2458
       864      25.246
     864.2     25.2109
     864.4     25.2299
     864.6     25.2526
     864.8     25.2577
       865     25.2604
     865.2     25.2991
     865.4     25.3009
     865.6     25.3245
     865.8     25.3027
       866     25.2912
     866.2     25.2895
     866.4     25.3016
     866.6     25.3288
     866.8     25.3362
       867     25.3682
     867.2     25.3593
     867.4     25.3548
     867.6     25.3575
     867.8      25.343
       868     25.3665
     868.2     25.3881
     868.4     25.3931
     868.6     25.4001
     868.8     25.4108
       869     25.4077
     869.2     25.4212
     869.4     25.4239
     869.6     25.4179
     869.8     25.4306
       870     25.4351
     870.2     25.4509
     870.4     25.4423
     870.6     25.4389
     870.8     25.4379
       871     25.4588
     871.2     25.4872
     871.4      25.488
     871.6      25.501
     871.8     25.5102
       872     25.5182
     872.2     25.5125
     872.4     25.5378
     872.6     25.5445
     872.8     25.5119
       873      25.519
     873.2     25.5218
     873.4     25.5231
     873.6     25.5274
     873.8     25.5546
       874     25.5569
     874.2     25.5115
     874.4     25.5308
     874.6     25.5509
     874.8     25.5525
       875     25.5584
     875.2     25.6076
     875.4     25.6046
     875.6      25.628
     875.8     25.6103
       876     25.5973
     876.2     25.5867
     876.4     25.6025
     876.6     25.6318
     876.8     25.6386
       877     25.6737
     877.2     25.6621
     877.4     25.6527
     877.6     25.6587
     877.8     25.6472
       878     25.6657
     878.2      25.692
     878.4     25.7073
     878.6     25.7147
     878.8     25.7213
       879     25.7237
     879.2     25.7389
     879.4     25.7479
     879.6     25.7445
     879.8     25.7583
       880     25.7564
     880.2     25.7858
     880.4     25.7713
     880.6     25.7678
     880.8     25.7704
       881     25.7855
     881.2      25.812
     881.4     25.8151
     881.6     25.8316
     881.8     25.8356
       882     25.8382
     882.2     25.8229
     882.4     25.8502
     882.6     25.8625
     882.8     25.8373
       883     25.8452
     883.2     25.8423
     883.4     25.8332
     883.6      25.834
     883.8     25.8663
       884     25.8675
     884.2     25.8176
     884.4     25.8533
     884.6     25.8782
     884.8     25.8744
       885     25.8817
     885.2     25.9214
     885.4     25.9196
     885.6     25.9426
     885.8     25.9217
       886     25.9199
     886.2     25.9008
     886.4     25.9173
     886.6     25.9416
     886.8     25.9539
       887     25.9918
     887.2     25.9798
     887.4     25.9677
     887.6     25.9738
     887.8     25.9559
       888     25.9736
     888.2     26.0014
     888.4     26.0167
     888.6     26.0183
     888.8     26.0236
       889     26.0243
     889.2     26.0489
     889.4     26.0492
     889.6     26.0513
     889.8     26.0607
       890     26.0626
     890.2     26.0994
     890.4     26.0953
     890.6     26.0907
     890.8        26.1
       891     26.1145
     891.2     26.1458
     891.4     26.1456
     891.6     26.1662
     891.8     26.1702
       892      26.172
     892.2     26.1454
     892.4     26.1778
     892.6     26.1965
     892.8     26.1752
       893     26.1778
     893.2     26.1766
     893.4     26.1687
     893.6     26.1613
     893.8     26.2028
       894     26.1974
     894.2     26.1602
     894.4     26.1926
     894.6     26.2186
     894.8      26.212
       895      26.216
     895.2     26.2639
     895.4     26.2607
     895.6     26.2955
     895.8     26.2659
       896     26.2703
     896.2      26.247
     896.4     26.2573
     896.6      26.281
     896.8     26.2931
       897     26.3285
     897.2     26.3139
     897.4     26.3069
     897.6     26.3094
     897.8     26.2941
       898     26.3062
     898.2     26.3351
     898.4     26.3473
     898.6     26.3495
     898.8     26.3526
       899     26.3514
     899.2     26.3737
     899.4     26.3785
     899.6     26.3913
     899.8     26.3942
       900     26.3948
     900.2     26.4279
     900.4      26.425
     900.6       26.42
     900.8      26.428
       901     26.4412
     901.2     26.4664
     901.4     26.4649
     901.6     26.4941
     901.8     26.4965
       902     26.5116
     902.2      26.494
     902.4     26.5134
     902.6     26.5368
     902.8     26.5111
       903     26.5129
     903.2     26.5058
     903.4     26.5029
     903.6     26.4945
     903.8     26.5319
       904     26.5309
     904.2     26.4942
     904.4     26.5344
     904.6     26.5639
     904.8     26.5497
       905     26.5534
     905.2     26.6011
     905.4     26.6042
     905.6     26.6428
     905.8     26.6043
       906     26.6029
     906.2     26.5707
     906.4     26.5826
     906.6     26.6011
     906.8     26.6188
       907     26.6583
     907.2     26.6406
     907.4     26.6367
     907.6     26.6503
     907.8     26.6327
       908     26.6449
     908.2     26.6763
     908.4     26.6878
     908.6     26.6964
     908.8     26.6908
       909     26.6852
     909.2     26.7066
     909.4     26.7156
     909.6     26.7267
     909.8     26.7337
       910     26.7217
     910.2     26.7544
     910.4     26.7558
     910.6     26.7541
     910.8     26.7593
       911     26.7663
     911.2     26.7865
     911.4     26.7915
     911.6      26.822
     911.8     26.8178
       912     26.8386
     912.2     26.8157
     912.4     26.8273
     912.6     26.8424
     912.8     26.8254
       913     26.8272
     913.2     26.8126
     913.4     26.8075
     913.6     26.7863
     913.8     26.8268
       914     26.8176
     914.2      26.799
     914.4     26.8446
     914.6     26.8668
     914.8     26.8539
       915     26.8583
     915.2     26.9083
     915.4     26.9058
     915.6     26.9548
     915.8     26.9209
       916     26.9164
     916.2     26.8943
     916.4     26.9116
     916.6     26.9247
     916.8     26.9424
       917     26.9784
     917.2     26.9504
     917.4     26.9585
     917.6      26.965
     917.8     26.9495
       918     26.9585
     918.2     26.9971
     918.4     27.0212
     918.6     27.0311
     918.8     27.0184
       919     26.9988
     919.2     27.0235
     919.4     27.0311
     919.6     27.0499
     919.8     27.0559
       920     27.0466
     920.2     27.0734
     920.4     27.0642
     920.6      27.068
     920.8     27.0701
       921     27.0755
     921.2     27.0959
     921.4     27.0909
     921.6      27.113
     921.8     27.1213
       922     27.1572
     922.2     27.1273
     922.4     27.1476
     922.6     27.1591
     922.8     27.1408
       923     27.1524
     923.2     27.1327
     923.4     27.1269
     923.6     27.0941
     923.8     27.1503
       924     27.1501
     924.2     27.1199
     924.4     27.1648
     924.6     27.1918
     924.8     27.1775
       925     27.1841
     925.2     27.2376
     925.4     27.2296
     925.6     27.2816
     925.8     27.2398
       926     27.2432
     926.2      27.226
     926.4     27.2386
     926.6     27.2539
     926.8     27.2632
       927     27.2988
     927.2     27.2795
     927.4     27.2982
     927.6     27.2973
     927.8     27.2799
       928      27.286
     928.2     27.3247
     928.4     27.3472
     928.6     27.3546
     928.8     27.3456
       929     27.3213
     929.2     27.3397
     929.4      27.348
     929.6     27.3742
     929.8     27.3839
       930     27.3736
     930.2     27.3938
     930.4     27.3831
     930.6     27.3992
     930.8     27.4003
       931     27.3995
     931.2     27.4212
     931.4     27.4108
     931.6      27.437
     931.8     27.4535
       932     27.4973
     932.2     27.4512
     932.4     27.4683
     932.6     27.4822
     932.8     27.4627
       933      27.467
     933.2     27.4346
     933.4     27.4275
     933.6     27.4022
     933.8     27.4437
       934     27.4518
     934.2      27.418
     934.4     27.4483
     934.6     27.5025
     934.8     27.4921
       935     27.4986
     935.2     27.5635
     935.4     27.5474
     935.6     27.6011
     935.8     27.5363
       936       27.54
     936.2      27.534
     936.4     27.5506
     936.6     27.5624
     936.8     27.5626
       937     27.6197
     937.2     27.6212
     937.4     27.6162
     937.6     27.6135
     937.8     27.5767
       938     27.5841
     938.2     27.6348
     938.4     27.6612
     938.6     27.6717
     938.8     27.6605
       939     27.6311
     939.2     27.6499
     939.4     27.6464
     939.6     27.6724
     939.8     27.6796
       940     27.6725
     940.2     27.6855
     940.4     27.6728
     940.6     27.7078
     940.8      27.699
       941     27.7033
     941.2     27.7423
     941.4      27.723
     941.6     27.7377
     941.8     27.7635
       942     27.8064
     942.2     27.7456
     942.4     27.7588
     942.6     27.7802
     942.8      27.751
       943     27.7701
     943.2      27.735
     943.4     27.7262
     943.6     27.6995
     943.8     27.7423
       944     27.7557
     944.2     27.7252
     944.4      27.766
     944.6     27.8018
     944.8     27.8026
       945      27.805
     945.2      27.859
     945.4     27.8385
     945.6     27.8769
     945.8     27.8134
       946     27.8156
     946.2       27.82
     946.4     27.8394
     946.6     27.8487
     946.8     27.8412
       947     27.9075
     947.2     27.9227
     947.4     27.8888
     947.6     27.9003
     947.8     27.8625
       948      27.869
     948.2     27.9509
     948.4      27.964
     948.6     27.9787
     948.8     27.9818
       949     27.9604
     949.2     27.9793
     949.4     27.9564
     949.6     27.9816
     949.8     27.9964
       950     27.9766
     950.2     27.9751
     950.4     27.9875
     950.6     28.0199
     950.8     28.0099
       951      28.002
     951.2     28.0254
     951.4     28.0149
     951.6     28.0326
     951.8     28.0676
       952     28.1057
     952.2     28.0371
     952.4     28.0659
     952.6     28.0727
     952.8      28.026
       953     28.0429
     953.2     28.0201
     953.4     28.0058
     953.6     27.9834
     953.8     28.0183
       954     28.0366
     954.2     28.0158
     954.4     28.0856
     954.6     28.1032
     954.8     28.1107
       955      28.087
     955.2     28.1391
     955.4     28.1361
     955.6     28.1492
     955.8     28.0979
       956     28.0801
     956.2     28.0993
     956.4     28.1045
     956.6     28.1109
     956.8     28.1017
       957     28.2029
     957.2     28.1916
     957.4     28.1707
     957.6     28.2002
     957.8     28.1458
       958     28.1566
     958.2     28.2617
     958.4     28.2745
     958.6     28.2795
     958.8     28.2812
       959     28.2461
     959.2     28.2688
     959.4     28.2469
     959.6     28.2694
     959.8     28.2852
       960     28.2539
     960.2     28.2394
     960.4     28.2875
     960.6     28.3076
     960.8     28.3121
       961     28.2744
     961.2     28.2903
     961.4     28.2859
     961.6     28.3098
     961.8     28.3294
       962      28.416
     962.2     28.3294
     962.4     28.3742
     962.6     28.3941
     962.8     28.3304
       963     28.3497
     963.2     28.3318
     963.4      28.305
     963.6     28.3156
     963.8     28.3562
       964     28.3741
     964.2     28.3455
     964.4     28.4065
     964.6     28.4469
     964.8     28.4425
       965     28.4002
     965.2     28.4497
     965.4     28.4371
     965.6     28.4693
     965.8     28.3915
       966     28.3894
     966.2     28.3971
     966.4     28.4328
     966.6     28.4113
     966.8     28.4183
       967     28.5205
     967.2     28.5221
     967.4     28.4984
     967.6      28.519
     967.8      28.436
       968     28.4395
     968.2     28.5597
     968.4     28.5439
     968.6     28.5697
     968.8     28.5545
       969     28.5175
     969.2     28.5622
     969.4     28.5568
     969.6     28.6036
     969.8     28.6025
       970      28.565
     970.2     28.5824
     970.4      28.628
     970.6     28.6225
     970.8     28.6249
       971     28.5443
     971.2     28.5876
     971.4      28.604
     971.6     28.6331
     971.8     28.6285
       972     28.7308
     972.2     28.6565
     972.4     28.6764
     972.6     28.6984
     972.8     28.6555
       973     28.6781
     973.2     28.6715
     973.4     28.6589
     973.6     28.6791
     973.8     28.7261
       974     28.7367
     974.2      28.702
     974.4     28.7139
     974.6     28.7642
     974.8     28.8047
       975     28.7276
     975.2     28.7648
     975.4     28.7643
     975.6     28.7848
     975.8     28.7374
       976     28.7502
     976.2     28.7537
     976.4     28.7686
     976.6     28.7545
     976.8     28.7527
       977     28.8636
     977.2     28.8396
     977.4     28.8222
     977.6     28.8481
     977.8     28.7694
       978     28.7515
     978.2     28.9081
     978.4      28.891
     978.6     28.8858
     978.8     28.8453
       979     28.8032
     979.2     28.8761
     979.4     28.8803
     979.6     28.9274
     979.8      28.921
       980     28.8848
     980.2     28.8356
     980.4     28.8437
     980.6     28.8343
     980.8     28.8551
       981     28.7779
     981.2     28.8474
     981.4     28.8853
     981.6     28.9181
     981.8     28.9507
       982     29.0349
     982.2      28.967
     982.4     28.9837
     982.6     29.0119
     982.8     28.9509
       983     28.9996
     983.2     28.9599
     983.4     29.0058
     983.6     29.0451
     983.8     29.0646
       984     29.0759
     984.2     29.0269
     984.4     29.0823
     984.6     29.1336
     984.8     29.1706
       985     29.0503
     985.2     29.0786
     985.4     29.0907
     985.6     29.0641
     985.8     28.9917
       986     29.0356
     986.2     29.0695
     986.4     29.1282
     986.6     29.0767
     986.8     29.0952
       987     29.1949
     987.2     29.1721
     987.4     29.1342
     987.6     29.1387
     987.8     29.0631
       988     29.0754
     988.2     29.2979
     988.4     29.2314
     988.6     29.2633
     988.8     29.2016
       989     29.2081
     989.2     29.2641
     989.4     29.3393
     989.6     29.3864
     989.8     29.3541
       990     29.2681
     990.2     29.0794
     990.4     29.0836
     990.6     29.0991
     990.8     29.1096
       991     28.9243
     991.2     28.9873
     991.4     29.0131
     991.6     29.1165
     991.8     29.1979
       992     29.2903
     992.2     29.3145
     992.4     29.3532
     992.6     29.3456
     992.8     29.2199
       993     29.2459
     993.2     29.2507
     993.4     29.2878
     993.6     29.2919
     993.8     29.3299
       994     29.2594
     994.2     29.2439
     994.4     29.2823
     994.6     29.3764
     994.8     29.4603
       995     29.3455
     995.2     29.4863
     995.4     29.4896
     995.6      29.413
     995.8     29.3791
       996     29.4517
     996.2     29.4717
     996.4     29.5231
     996.6     29.4498
     996.8     29.4944
       997     29.6378
     997.2     29.5931
     997.4     29.5754
     997.6     29.5083
     997.8     29.4402
       998     29.3238
     998.2      29.569
     998.4     29.5635
     998.6     29.7137
     998.8     29.6026
       999     29.6336
     999.2     29.7313
     999.4     29.7771
     999.6     29.8058
     999.8     29.7574
      1000     29.7124
