# Supplementary material for: Data for exploring the effect of parameters on decomposition of gas hydrate structure I
Source: Data Brief. 2018 Apr 11;18:1247–51. doi: 10.1016/j.dib.2018.04.015 (PMC5996948; doi:10.1016/j.dib.2018.04.015)
Supplement: Supplementary file 2 — Supplementary material [file mmc2.zip › data/data/temperature 310 K/cage occupancy 80/rdf.xvg]

# This file was created Wed Jan 25 22:57:49 2017
# Created by:
# GROMACS:      gmx rdf, VERSION 5.0.2
# Executable:   /usr/bin/gmx
# Library dir:  /usr/share/gromacs/top
# Command line:
#   g_rdf -f run.xtc -n ind.ndx -s run.tpr -o rdf10.xvg -b 9000 -e 10000
# g_rdf is part of G R O M A C S:
#
# Gyas ROwers Mature At Cryogenic Speed
#
@    title "Radial distribution"
@    xaxis  label "r"
@    yaxis  label ""
@TYPE xy
@ subtitle "OW* - OW*"
         0          0
     0.002          0
     0.004          0
     0.006          0
     0.008          0
      0.01          0
     0.012          0
     0.014          0
     0.016          0
     0.018          0
      0.02          0
     0.022          0
     0.024          0
     0.026          0
     0.028          0
      0.03          0
     0.032          0
     0.034          0
     0.036          0
     0.038          0
      0.04          0
     0.042          0
     0.044          0
     0.046          0
     0.048          0
      0.05          0
     0.052          0
     0.054          0
     0.056          0
     0.058          0
      0.06          0
     0.062          0
     0.064          0
     0.066          0
     0.068          0
      0.07          0
     0.072          0
     0.074          0
     0.076          0
     0.078          0
      0.08          0
     0.082          0
     0.084          0
     0.086          0
     0.088          0
      0.09          0
     0.092          0
     0.094          0
     0.096          0
     0.098          0
       0.1          0
     0.102          0
     0.104          0
     0.106          0
     0.108          0
      0.11          0
     0.112          0
     0.114          0
     0.116          0
     0.118          0
      0.12          0
     0.122          0
     0.124          0
     0.126          0
     0.128          0
      0.13          0
     0.132          0
     0.134          0
     0.136          0
     0.138          0
      0.14          0
     0.142          0
     0.144          0
     0.146          0
     0.148          0
      0.15          0
     0.152          0
     0.154          0
     0.156          0
     0.158          0
      0.16          0
     0.162          0
     0.164          0
     0.166          0
     0.168          0
      0.17          0
     0.172          0
     0.174          0
     0.176          0
     0.178          0
      0.18          0
     0.182          0
     0.184          0
     0.186          0
     0.188          0
      0.19          0
     0.192          0
     0.194          0
     0.196          0
     0.198          0
       0.2          0
     0.202          0
     0.204          0
     0.206          0
     0.208          0
      0.21          0
     0.212          0
     0.214          0
     0.216          0
     0.218          0
      0.22          0
     0.222          0
     0.224          0
     0.226          0
     0.228          0
      0.23          0
     0.232          0
     0.234          0
     0.236 5.31632e-05
     0.238 0.000139397
      0.24 0.000308436
     0.242 0.00161791
     0.244 0.00291777
     0.246 0.00888062
     0.248  0.0200114
      0.25  0.0573248
     0.252   0.065666
     0.254   0.180728
     0.256   0.245533
     0.258   0.392558
      0.26   0.650541
     0.262    0.87633
     0.264    1.29967
     0.266    1.20087
     0.268    1.71947
      0.27    2.66424
     0.272    2.13931
     0.274    3.05587
     0.276    2.65947
     0.278    3.37351
      0.28    3.19164
     0.282    2.77606
     0.284    4.13827
     0.286    2.81375
     0.288    3.15201
      0.29    3.18564
     0.292    3.08418
     0.294    2.78485
     0.296    2.55617
     0.298    2.52796
       0.3    2.30596
     0.302    2.20119
     0.304    2.11462
     0.306    2.03637
     0.308    1.90891
      0.31    1.66136
     0.312    1.70546
     0.314    1.83401
     0.316    1.44874
     0.318    1.52301
      0.32    1.64963
     0.322    1.33206
     0.324    1.42681
     0.326    1.43384
     0.328    1.35922
      0.33    1.18648
     0.332    1.36792
     0.334    1.37789
     0.336     1.2959
     0.338    1.15425
      0.34    1.28329
     0.342    1.25166
     0.344    1.30182
     0.346   0.993095
     0.348    1.35456
      0.35    1.12932
     0.352    1.21911
     0.354    1.19812
     0.356    1.20997
     0.358    1.03142
      0.36    1.18817
     0.362    1.23271
     0.364    1.20352
     0.366   0.985802
     0.368    1.23702
      0.37     1.0513
     0.372    1.26493
     0.374    1.17773
     0.376     1.1684
     0.378    1.04065
      0.38    1.14164
     0.382    1.14802
     0.384    1.21727
     0.386    1.08789
     0.388    1.00857
      0.39    1.15615
     0.392    1.17415
     0.394    1.16338
     0.396    1.16368
     0.398    1.14497
       0.4    1.08937
     0.402    1.11268
     0.404    1.21149
     0.406    1.10489
     0.408     1.0753
      0.41    1.21747
     0.412     1.1228
     0.414    1.26469
     0.416   0.975909
     0.418    1.27987
      0.42     1.1218
     0.422    1.13623
     0.424    1.18993
     0.426    1.08825
     0.428    1.10874
      0.43    1.17269
     0.432    1.15625
     0.434    1.27974
     0.436    1.03291
     0.438     1.1638
      0.44    1.09896
     0.442    1.23793
     0.444    1.18067
     0.446    1.20673
     0.448    1.03974
      0.45     1.2071
     0.452    1.11958
     0.454    1.28188
     0.456   0.979358
     0.458    1.24061
      0.46    1.07217
     0.462    1.22695
     0.464    1.15122
     0.466    1.09931
     0.468    1.14015
      0.47    1.16979
     0.472    1.12908
     0.474    1.14433
     0.476    1.20566
     0.478    1.13357
      0.48    1.08067
     0.482    1.13217
     0.484    1.16274
     0.486    1.13484
     0.488    1.11383
      0.49    1.11683
     0.492     1.2469
     0.494    1.09606
     0.496    1.12166
     0.498    1.16871
       0.5    1.10756
     0.502    1.09935
     0.504    1.18592
     0.506    1.05084
     0.508    1.08304
      0.51    1.20051
     0.512    1.07961
     0.514    1.13893
     0.516    1.05962
     0.518    1.13344
      0.52    1.20652
     0.522    1.05287
     0.524    1.19232
     0.526    1.07739
     0.528    1.12945
      0.53    1.04912
     0.532    1.17552
     0.534     1.2045
     0.536     1.0044
     0.538    1.13843
      0.54     1.2003
     0.542    1.06419
     0.544    1.19783
     0.546    1.05922
     0.548    1.20924
      0.55    1.05482
     0.552    1.14394
     0.554    1.14466
     0.556    1.16846
     0.558   0.994053
      0.56    1.23104
     0.562    1.06542
     0.564    1.18878
     0.566    1.14719
     0.568    1.14911
      0.57    1.10409
     0.572    1.13184
     0.574    1.21524
     0.576    1.07505
     0.578    1.12266
      0.58    1.14441
     0.582    1.15978
     0.584    1.17634
     0.586     1.0648
     0.588    1.18301
      0.59    1.12785
     0.592    1.18107
     0.594     1.1493
     0.596    1.16511
     0.598    1.12221
       0.6    1.15243
     0.602    1.18375
     0.604    1.18902
     0.606    1.08912
     0.608    1.13151
      0.61    1.20566
     0.612    1.13897
     0.614    1.23314
     0.616    1.13795
     0.618    1.15874
      0.62    1.11881
     0.622    1.25039
     0.624    1.20906
     0.626    1.17308
     0.628    1.10861
      0.63    1.19974
     0.632    1.16574
     0.634    1.15368
     0.636    1.16323
     0.638    1.20687
      0.64    1.15273
     0.642    1.26847
     0.644    1.12724
     0.646     1.2744
     0.648    1.11658
      0.65    1.20283
     0.652    1.14092
     0.654    1.27893
     0.656    1.08074
     0.658    1.22589
      0.66    1.17815
     0.662    1.21832
     0.664    1.20101
     0.666    1.12833
     0.668    1.25848
      0.67    1.16139
     0.672    1.20253
     0.674    1.22079
     0.676    1.11895
     0.678     1.1531
      0.68    1.21968
     0.682    1.17915
     0.684    1.19815
     0.686    1.14176
     0.688    1.22001
      0.69    1.18096
     0.692    1.12975
     0.694    1.27877
     0.696    1.13744
     0.698    1.17712
       0.7    1.19076
     0.702    1.15456
     0.704    1.17064
     0.706    1.13233
     0.708     1.1646
      0.71    1.15054
     0.712    1.20631
     0.714    1.10979
     0.716    1.15678
     0.718    1.17422
      0.72    1.13404
     0.722    1.19061
     0.724    1.15239
     0.726    1.12598
     0.728    1.12987
      0.73    1.15388
     0.732    1.13284
     0.734    1.16281
     0.736    1.13921
     0.738     1.1302
      0.74    1.15114
     0.742    1.04385
     0.744    1.26006
     0.746    1.07996
     0.748    1.15667
      0.75    1.05288
     0.752     1.2247
     0.754    1.08069
     0.756     1.0981
     0.758    1.05819
      0.76    1.17967
     0.762    1.10305
     0.764    1.15774
     0.766    1.08245
     0.768    1.09725
      0.77    1.10627
     0.772    1.12064
     0.774    1.16809
     0.776    1.07323
     0.778    1.09303
      0.78    1.08065
     0.782     1.1181
     0.784    1.12766
     0.786    1.05475
     0.788    1.14945
      0.79    1.05507
     0.792    1.10188
     0.794    1.14277
     0.796    1.07556
     0.798     1.0743
       0.8    1.12706
     0.802    1.11202
     0.804    1.08593
     0.806    1.10703
     0.808    1.07426
      0.81    1.11358
     0.812    1.08403
     0.814    1.14376
     0.816     1.0855
     0.818    1.09306
      0.82    1.08292
     0.822    1.10408
     0.824    1.13044
     0.826    1.05348
     0.828    1.10061
      0.83    1.12196
     0.832    1.09654
     0.834    1.11924
     0.836    1.05396
     0.838    1.13398
      0.84    1.03429
     0.842    1.17419
     0.844    1.08705
     0.846    1.12746
     0.848    1.04208
      0.85     1.1554
     0.852    1.07529
     0.854    1.14858
     0.856    1.03865
     0.858    1.12844
      0.86    1.13215
     0.862    1.06661
     0.864    1.16993
     0.866    1.05049
     0.868     1.1113
      0.87    1.11215
     0.872    1.11934
     0.874    1.11966
     0.876    1.10858
     0.878    1.11637
      0.88    1.07847
     0.882    1.13649
     0.884    1.10857
     0.886    1.12689
     0.888    1.08123
      0.89    1.11068
     0.892    1.13674
     0.894    1.10756
     0.896    1.12803
     0.898    1.08194
       0.9    1.13971
     0.902    1.13365
     0.904    1.10709
     0.906    1.08596
     0.908    1.11359
      0.91      1.105
     0.912    1.11123
     0.914    1.13731
     0.916    1.05545
     0.918    1.12618
      0.92    1.10682
     0.922    1.11126
     0.924    1.15881
     0.926    1.05578
     0.928    1.15641
      0.93    1.08896
     0.932    1.07611
     0.934    1.17469
     0.936    1.10816
     0.938    1.06335
      0.94     1.1296
     0.942    1.10078
     0.944    1.13287
     0.946    1.07806
     0.948    1.13802
      0.95     1.0977
     0.952    1.11566
     0.954    1.07561
     0.956    1.11902
     0.958    1.09148
      0.96    1.13647
     0.962    1.09153
     0.964    1.09135
     0.966    1.14106
     0.968    1.09563
      0.97    1.08301
     0.972    1.11845
     0.974    1.09373
     0.976    1.10467
     0.978    1.07884
      0.98    1.10735
     0.982     1.0947
     0.984    1.15666
     0.986     1.0548
     0.988      1.091
      0.99    1.09123
     0.992    1.08725
     0.994    1.12984
     0.996     1.0489
     0.998    1.11784
         1    1.09759
     1.002    1.08307
     1.004    1.12476
     1.006    1.07107
     1.008    1.06862
      1.01    1.12029
     1.012    1.09726
     1.014    1.09517
     1.016    1.06313
     1.018    1.07398
      1.02    1.09483
     1.022    1.09438
     1.024    1.11997
     1.026    1.07807
     1.028    1.04647
      1.03    1.12753
     1.032    1.06866
     1.034    1.11788
     1.036    1.01212
     1.038    1.13476
      1.04    1.05697
     1.042    1.10361
     1.044    1.05778
     1.046    1.11615
     1.048    1.06892
      1.05    1.07955
     1.052    1.05065
     1.054    1.13586
     1.056    1.05674
     1.058     1.0726
      1.06    1.05528
     1.062    1.09713
     1.064    1.09721
     1.066    1.05195
     1.068    1.06443
      1.07    1.12884
     1.072    1.04894
     1.074    1.08259
     1.076    1.05488
     1.078    1.07874
      1.08    1.08387
     1.082    1.06123
     1.084    1.09022
     1.086    1.06175
     1.088    1.08493
      1.09    1.06293
     1.092    1.09894
     1.094     1.0892
     1.096    1.04782
     1.098    1.09573
       1.1    1.04352
     1.102    1.07327
     1.104     1.0942
     1.106    1.06655
     1.108    1.02348
      1.11    1.09912
     1.112    1.06288
     1.114    1.07599
     1.116    1.07075
     1.118    1.07402
      1.12    1.08263
     1.122    1.05481
     1.124     1.0719
     1.126    1.08245
     1.128    1.06445
      1.13    1.03887
     1.132    1.09611
     1.134    1.06639
     1.136    1.05582
     1.138    1.06716
      1.14    1.07382
     1.142    1.06186
     1.144    1.09088
     1.146    1.04025
     1.148    1.07622
      1.15    1.03262
     1.152    1.11714
     1.154    1.04279
     1.156    1.06927
     1.158    1.04569
      1.16    1.06693
     1.162    1.06944
     1.164    1.08682
     1.166     1.0273
     1.168    1.08753
      1.17    1.05468
     1.172    1.06185
     1.174    1.10307
     1.176    1.05081
     1.178    1.02651
      1.18    1.05438
     1.182    1.09333
     1.184    1.06742
     1.186    1.03183
     1.188    1.06738
      1.19    1.06191
     1.192    1.07249
     1.194    1.05463
     1.196    1.07981
     1.198    1.05403
       1.2    1.04794
     1.202    1.05986
     1.204    1.07429
     1.206    1.03827
     1.208    1.05473
      1.21    1.07831
     1.212    1.04735
     1.214    1.08237
     1.216    1.04471
     1.218    1.07103
      1.22    1.03463
     1.222    1.07951
     1.224       1.06
     1.226    1.04936
     1.228    1.03068
      1.23    1.06491
     1.232    1.06492
     1.234    1.07548
     1.236    1.02442
     1.238    1.06762
      1.24    1.04685
     1.242    1.07092
     1.244    1.05422
     1.246     1.0653
     1.248    1.02275
      1.25    1.06866
     1.252    1.04821
     1.254      1.096
     1.256    1.00669
     1.258    1.04623
      1.26    1.06547
     1.262    1.06944
     1.264     1.0527
     1.266    1.04211
     1.268    1.03776
      1.27    1.07136
     1.272    1.04432
     1.274    1.05154
     1.276    1.06533
     1.278    1.03949
      1.28    1.04208
     1.282    1.03908
     1.284    1.05836
     1.286      1.033
     1.288    1.07275
      1.29    1.04421
     1.292    1.04219
     1.294    1.06925
     1.296    1.04117
     1.298    1.04692
       1.3    1.03857
     1.302    1.04255
     1.304    1.06415
     1.306     1.0297
     1.308    1.04422
      1.31    1.03609
     1.312     1.0587
     1.314    1.03441
     1.316    1.04005
     1.318    1.06118
      1.32    1.04844
     1.322    1.02953
     1.324     1.0665
     1.326    1.02853
     1.328    1.03241
      1.33    1.03753
     1.332    1.04497
     1.334    1.05626
     1.336    1.02794
     1.338    1.02945
      1.34    1.06895
     1.342    1.02933
     1.344     1.0564
     1.346    1.00985
     1.348    1.06034
      1.35    1.01646
     1.352    1.06433
     1.354     1.0225
     1.356    1.05494
     1.358    1.01094
      1.36    1.06182
     1.362   0.999759
     1.364    1.06649
     1.366     1.0392
     1.368    1.02658
      1.37    1.03459
     1.372    1.04041
     1.374    1.06099
     1.376    1.00045
     1.378    1.02364
      1.38    1.04615
     1.382    1.05309
     1.384    1.03862
     1.386    1.00727
     1.388    1.05376
      1.39    1.01499
     1.392    1.03245
     1.394    1.04332
     1.396    1.03681
     1.398     1.0379
       1.4    1.01896
     1.402    1.02949
     1.404    1.04296
     1.406    1.02295
     1.408    1.02414
      1.41     1.0436
     1.412    1.02105
     1.414    1.04003
     1.416    1.01945
     1.418    1.02862
      1.42    1.01778
     1.422    1.04967
     1.424    1.04342
     1.426    1.01163
     1.428    1.01092
      1.43    1.03899
     1.432    1.03539
     1.434    1.01347
     1.436    1.03901
     1.438    1.02462
      1.44    1.00336
     1.442    1.04614
     1.444    1.01675
     1.446    1.04207
     1.448    1.01179
      1.45    1.04703
     1.452    1.01026
     1.454    1.02466
     1.456    1.01754
     1.458    1.03088
      1.46    1.01744
     1.462     1.0401
     1.464    1.02371
     1.466   0.997404
     1.468    1.04342
      1.47    1.01405
     1.472    1.01407
     1.474    1.04488
     1.476    1.00941
     1.478    1.02457
      1.48    1.02637
     1.482     1.0152
     1.484    1.03483
     1.486    1.01583
     1.488    1.01985
      1.49    1.02823
     1.492    1.01237
     1.494    1.03904
     1.496    1.01358
     1.498    1.00721
       1.5    1.02318
     1.502    1.03366
     1.504    1.02183
     1.506    0.99858
     1.508    1.02715
      1.51    1.00722
     1.512    1.02659
     1.514    1.01822
     1.516    1.00996
     1.518    1.00396
      1.52    1.02888
     1.522     1.0197
     1.524    1.02008
     1.526    1.01918
     1.528    1.01189
      1.53    1.00816
     1.532    1.02223
     1.534    1.02204
     1.536    0.99897
     1.538    1.02164
      1.54    1.00783
     1.542    1.00636
     1.544    1.05181
     1.546   0.990126
     1.548    1.03554
      1.55   0.998867
     1.552    1.01248
     1.554    1.01636
     1.556     1.0065
     1.558    1.00248
      1.56    1.02944
     1.562    1.01673
     1.564    1.00961
     1.566    1.00772
     1.568    1.00694
      1.57    1.01155
     1.572    1.01911
     1.574    1.02011
     1.576   0.998087
     1.578     1.0135
      1.58    1.01222
     1.582   0.998853
     1.584    1.02569
     1.586    1.00805
     1.588   0.998935
      1.59    1.00127
     1.592    1.01704
     1.594    1.00913
     1.596     1.0068
     1.598    1.00009
       1.6    1.01148
     1.602    1.01598
     1.604    1.00961
     1.606     1.0016
     1.608   0.997103
      1.61    1.02201
     1.612   0.997799
     1.614    1.03724
     1.616    0.98248
     1.618    1.00267
      1.62    1.02095
     1.622    1.00474
     1.624    1.00713
     1.626    1.00099
     1.628    1.00423
      1.63    1.00513
     1.632    1.00252
     1.634    1.02195
     1.636   0.986561
     1.638    1.01775
      1.64   0.973961
     1.642    1.02664
     1.644    1.00052
     1.646    1.00756
     1.648   0.991302
      1.65    1.01553
     1.652   0.995203
     1.654    1.01552
     1.656   0.979498
     1.658    1.00817
      1.66    1.00141
     1.662   0.999818
     1.664    1.00369
     1.666      1.001
     1.668   0.998586
      1.67    1.00201
     1.672    1.00622
     1.674    1.00229
     1.676   0.997053
     1.678    1.00479
      1.68   0.985994
     1.682    1.00077
     1.684      1.009
     1.686     1.0025
     1.688   0.989619
      1.69    0.99806
     1.692    1.00911
     1.694   0.992309
     1.696     1.0017
     1.698   0.997403
       1.7    1.00787
     1.702   0.983278
     1.704     1.0161
     1.706   0.975869
     1.708    1.00331
      1.71   0.998581
     1.712   0.983571
     1.714    1.01362
     1.716   0.985309
     1.718    1.00215
      1.72   0.991663
     1.722   0.995825
     1.724    1.00322
     1.726   0.984516
     1.728    1.00673
      1.73   0.978229
     1.732    1.00335
     1.734    1.00089
     1.736   0.991328
     1.738   0.976224
      1.74    1.01174
     1.742   0.993125
     1.744    1.00507
     1.746   0.975994
     1.748    1.00159
      1.75   0.987527
     1.752   0.991204
     1.754   0.992686
     1.756    1.00623
     1.758   0.971049
      1.76   0.993789
     1.762   0.991929
     1.764   0.998966
     1.766   0.983746
     1.768    1.00092
      1.77   0.978847
     1.772    1.00559
     1.774   0.986302
     1.776   0.994564
     1.778   0.983529
      1.78   0.986015
     1.782    1.00125
     1.784    0.99363
     1.786   0.979588
     1.788   0.982662
      1.79   0.999886
     1.792   0.989034
     1.794   0.995507
     1.796    0.98577
