# Supplementary material for: Data for exploring the effect of parameters on decomposition of gas hydrate structure I
Source: Data Brief. 2018 Apr 11;18:1247–51. doi: 10.1016/j.dib.2018.04.015 (PMC5996948; doi:10.1016/j.dib.2018.04.015)
Supplement: Supplementary file 2 — Supplementary material [file mmc2.zip › data/data/temperature 310 K/cage occupancy 85/energy.xvg]

# This file was created Mon Jan 23 21:59:21 2017
# Created by:
# GROMACS:      gmx energy, VERSION 5.0.2
# Executable:   /usr/bin/gmx
# Library dir:  /usr/share/gromacs/top
# Command line:
#   g_energy -f run.edr -s run.tpr -o energy.xvg
# g_energy is part of G R O M A C S:
#
# GROningen Mixture of Alchemy and Childrens' Stories
#
@    title "Gromacs Energies"
@    xaxis  label "Time (ps)"
@    yaxis  label "(kJ/mol), (K), (bar), (nm^3), (kg/m^3), (bar nm)"
@TYPE xy
@ view 0.15, 0.15, 0.75, 0.85
@ legend on
@ legend box on
@ legend loctype view
@ legend 0.78, 0.8
@ legend length 2
@ s0 legend "LJ (SR)"
@ s1 legend "Coulomb (SR)"
@ s2 legend "Potential"
@ s3 legend "Kinetic En."
@ s4 legend "Total Energy"
@ s5 legend "Temperature"
@ s6 legend "Pressure"
@ s7 legend "Volume"
@ s8 legend "Density"
@ s9 legend "Enthalpy"
@ s10 legend "#Surf*SurfTen"
    0.000000  8622.564453  -71206.320312  -65074.500000   28.569712  -65045.929688    0.858924  -5211.519043   50.982269  824.925354  -60072.171875  -980.981445
    1.000000  9570.098633  -64219.398438  -57080.609375  9900.836914  -47179.773438  297.660309  1322.201538   49.030483  857.763672  -42396.425781  -8331.836914
    2.000000  9482.578125  -65110.843750  -58042.476562  10502.205078  -47540.273438  315.739929  1575.631714   47.913582  877.758789  -42865.890625  157.899231
    3.000000  9373.138672  -64993.222656  -58038.335938  10304.719727  -47733.617188  309.802704  1598.078613   47.752659  880.716736  -43074.933594  -16.352076
    4.000000  9536.993164  -65197.042969  -58073.632812  10248.625977  -47825.007812  308.116272  1740.228516   47.666473  882.309143  -43174.730469  1964.783569
    5.000000  9485.791016  -64891.707031  -57827.585938  9979.890625  -47847.695312  300.036987  1855.495117   47.551819  884.436523  -43208.605469  437.588379
    6.000000  9677.019531  -65303.207031  -58047.578125  10199.483398  -47848.093750  306.638855  1994.290405   47.467838  886.001282  -43217.195312  2306.505859
    7.000000  9562.833984  -65444.300781  -58307.218750  10442.654297  -47864.562500  313.949585  1763.389038   47.584293  883.832947  -43222.304688  1320.167969
    8.000000  9385.069336  -64951.093750  -57988.492188  10189.238281  -47799.253906  306.330841  1719.427368   47.593224  883.667114  -43156.125000  4048.249268
    9.000000  9339.166016  -65063.031250  -58141.257812  10204.917969  -47936.339844  306.802246  1618.648071   47.618057  883.206238  -43290.789062  2016.319946
   10.000000  9539.881836  -65533.292969  -58414.601562  10527.034180  -47887.566406  316.486389  1683.953125   47.531021  884.823547  -43250.503906  1703.548218
   11.000000  9432.678711  -65135.382812  -58121.984375  10261.945312  -47860.039062  308.516724  1734.815063   47.550083  884.468811  -43221.117188  -314.652008
   12.000000  9364.360352  -65226.648438  -58283.375000  10404.080078  -47879.296875  312.789886  1563.400391   47.541401  884.630371  -43241.222656  2565.885254
   13.000000  9316.661133  -65070.121094  -58176.445312  10295.545898  -47880.898438  309.526886  1593.081177   47.375893  887.720825  -43258.972656  -135.230103
   14.000000  9550.612305  -65327.253906  -58201.218750  10175.992188  -48025.226562  305.932617  1761.227539   47.607525  883.401672  -43380.703125  2089.893555
   15.000000  9604.327148  -65591.453125  -58411.765625  10336.544922  -48075.218750  310.759491  1705.124390   47.587402  883.775208  -43432.656250  -1538.274414
   16.000000  9521.843750  -65190.398438  -58093.578125  10067.080078  -48026.500000  302.658264  1783.262695   47.490402  885.580322  -43393.402344  -884.218262
   17.000000  9373.361328  -64836.363281  -57873.578125  10057.212891  -47816.367188  302.361603  1765.034790   47.574978  884.006042  -43175.019531  -564.254395
   18.000000  9452.943359  -65305.324219  -58272.648438  10287.599609  -47985.046875  309.287994  1611.685547   47.560665  884.272034  -43345.093750  2422.226807
   19.000000  9584.167969  -65352.277344  -58192.281250  10366.765625  -47825.515625  311.668060  1768.542603   47.724487  881.236633  -43169.578125  2970.945068
   20.000000  9340.703125  -65233.226562  -58317.734375  10402.732422  -47915.000000  312.749329  1509.369751   47.583878  883.840698  -43272.781250   48.489220
   21.000000  9180.552734  -64513.480469  -57749.265625  10044.137695  -47705.128906  301.968506  1577.821655   47.442825  886.468445  -43076.671875  2687.518311
   22.000000  9459.900391  -64948.476562  -57913.382812  10137.878906  -47775.503906  304.786774  1810.780273   47.500584  885.390503  -43141.414062  1506.818726
   23.000000  9309.037109  -65211.574219  -58311.273438  10415.124023  -47896.148438  313.121918  1431.013062   47.547943  884.508667  -43257.437500  2187.170410
   24.000000  9449.973633  -65321.421875  -58292.585938  10433.396484  -47859.187500  313.671234  1641.095337   47.489502  885.597107  -43226.175781  2170.041260
   25.000000  9420.176758  -65322.960938  -58331.875000  10325.654297  -48006.218750  310.432068  1590.780151   47.690861  881.857971  -43353.562500  1238.011108
   26.000000  9352.492188  -65003.375000  -58071.304688  10234.701172  -47836.601562  307.697632  1632.526489   47.455971  886.222839  -43206.863281  1099.134033
   27.000000  9418.329102  -65302.300781  -58313.921875  10418.981445  -47894.941406  313.237885  1571.018188   47.529549  884.850952  -43258.023438  -507.481567
   28.000000  9338.686523  -65291.148438  -58374.554688  10379.107422  -47995.445312  312.039093  1500.293945   47.551483  884.442810  -43356.386719  839.744934
   29.000000  9439.060547  -65174.828125  -58165.664062  10178.430664  -47987.234375  306.005920  1729.066895   47.469196  885.975952  -43356.203125  3409.203369
   30.000000  9258.065430  -64936.152344  -58110.273438  10184.984375  -47925.289062  306.202942  1526.986938   47.561527  884.256042  -43285.250000  937.345825
   31.000000  9673.322266  -65557.648438  -58305.992188  10302.019531  -48003.972656  309.721527  1925.111694   47.473988  885.886536  -43372.476562  -1651.023682
   32.000000  9366.137695  -65288.222656  -58350.242188  10328.916016  -48021.328125  310.530121  1497.790405   47.624081  883.094543  -43375.187500  2205.446289
   33.000000  9338.320312  -65042.714844  -58128.875000  10162.699219  -47966.175781  305.532959  1625.149414   47.614269  883.276550  -43320.992188  234.611633
   34.000000  9683.410156  -65660.164062  -58408.773438  10359.697266  -48049.078125  311.455536  1803.344238   47.576488  883.977966  -43407.582031  606.116638
   35.000000  9612.714844  -65269.636719  -58067.882812  10198.783203  -47869.101562  306.617798  1883.762573   47.584076  883.836975  -43226.863281  803.893372
   36.000000  9444.390625  -65159.390625  -58146.234375  10308.064453  -47838.171875  309.903259  1699.334961   47.574921  884.007080  -43196.828125  2209.323975
   37.000000  9542.697266  -65403.886719  -58277.015625  10394.000000  -47883.015625  312.486816  1703.584595   47.554504  884.386597  -43243.664062  1936.559082
   38.000000  9657.972656  -65581.804688  -58349.585938  10296.038086  -48053.546875  309.541687  1843.926636   47.618584  883.196472  -43407.941406  2299.536133
   39.000000  9677.410156  -65481.187500  -58221.820312  10203.818359  -48018.000000  306.769165  1964.141968   47.481556  885.745361  -43385.765625  2380.604492
   40.000000  9419.941406  -65250.218750  -58263.039062  10369.220703  -47893.820312  311.741852  1537.605469   47.705978  881.578552  -43239.691406  3506.380615
   41.000000  9357.382812  -65438.890625  -58508.234375  10614.748047  -47893.484375  319.123444  1398.815796   47.704456  881.606689  -43239.503906  1845.448364
   42.000000  9618.498047  -65148.257812  -57947.960938  10102.845703  -47845.117188  303.733521  1919.311035   47.614334  883.275330  -43199.929688  -478.444855
   43.000000  9289.780273  -64921.320312  -58050.093750  10175.578125  -47874.515625  305.920166  1535.064453   47.689846  881.876770  -43221.960938   72.847984
   44.000000  9472.475586  -65291.695312  -58245.804688  10391.609375  -47854.195312  312.414948  1709.697876   47.505882  885.291748  -43219.585938  837.126648
   45.000000  9578.280273  -65312.601562  -58160.859375  10260.305664  -47900.554688  308.467407  1862.847778   47.480114  885.772217  -43268.460938  877.373291
   46.000000  9588.307617  -65091.035156  -57922.210938  10034.457031  -47887.753906  301.677460  1931.897827   47.457890  886.187012  -43257.828125  2001.183960
   47.000000  9373.177734  -65080.945312  -58140.242188  10221.218750  -47919.023438  307.292297  1694.849487   47.426208  886.778992  -43292.187500  1577.621338
   48.000000  9420.537109  -65162.753906  -58165.914062  10112.027344  -48053.886719  304.009552  1718.751099   47.532459  884.796753  -43416.683594  1678.166138
   49.000000  9484.096680  -65104.324219  -58049.351562  10100.832031  -47948.519531  303.672974  1695.706665   47.614307  883.275818  -43303.332031  -25.680191
   50.000000  9302.324219  -65069.117188  -58193.453125  10208.535156  -47984.917969  306.910980  1595.256470   47.409229  887.096619  -43359.738281  1643.449341
   51.000000  9426.953125  -65026.835938  -58022.617188  10130.723633  -47891.894531  304.571655  1698.417847   47.582706  883.862427  -43249.789062  3351.573975
   52.000000  9299.169922  -65006.714844  -58131.203125  10286.654297  -47844.546875  309.259583  1597.708618   47.550114  884.468262  -43205.625000  -61.530098
   53.000000  9502.552734  -65276.246094  -58194.984375  10232.514648  -47962.468750  307.631897  1717.604370   47.610550  883.345520  -43317.648438  1791.749390
   54.000000  9368.628906  -65324.105469  -58376.617188  10418.015625  -47958.601562  313.208832  1585.554077   47.485130  885.678650  -43326.015625  1837.031982
   55.000000  9595.677734  -65211.441406  -58037.476562  10178.438477  -47859.039062  306.006165  1873.184448   47.525513  884.926086  -43222.515625  -1617.876343
   56.000000  9299.735352  -65279.656250  -58407.742188  10486.619141  -47921.125000  315.271332  1364.210815   47.656227  882.498840  -43271.847656  235.630722
   57.000000  9364.022461  -65355.871094  -58420.453125  10497.357422  -47923.093750  315.594177  1421.467651   47.707512  881.550171  -43268.812500  430.227783
   58.000000  9582.484375  -65190.855469  -58024.937500  10283.020508  -47741.917969  309.150330  1849.885376   47.564255  884.205322  -43101.613281  -867.093689
   59.000000  9413.064453  -64868.906250  -57878.867188  10064.871094  -47813.996094  302.591858  1846.012207   47.454803  886.244690  -43184.371094   74.592247
   60.000000  9487.992188  -65207.242188  -58144.625000  10360.146484  -47784.476562  311.469055  1766.230469   47.454975  886.241455  -43154.835938  1559.949951
   61.000000  9561.082031  -65241.753906  -58087.414062  10271.137695  -47816.277344  308.793091  1758.245239   47.782726  880.162537  -43154.660156  1186.562012
   62.000000  9447.315430  -65469.183594  -58437.875000  10456.453125  -47981.421875  314.364441  1646.966187   47.543362  884.593872  -43343.156250   43.180294
   63.000000  9463.007812  -65263.632812  -58217.304688  10233.672852  -47983.632812  307.666718  1673.461792   47.641560  882.770569  -43335.789062  642.078125
   64.000000  9450.925781  -65141.562500  -58114.195312  10289.230469  -47824.964844  309.337006  1685.870117   47.514286  885.135193  -43189.535156  1702.535278
   65.000000  9496.745117  -65267.921875  -58197.343750  10376.140625  -47821.203125  311.949890  1780.445801   47.469284  885.974304  -43190.164062  -371.930420
   66.000000  9244.110352  -65000.585938  -58184.140625  10393.412109  -47790.726562  312.469147  1480.327148   47.575558  883.995239  -43149.320312  1219.393555
   67.000000  9462.884766  -64995.539062  -57946.640625  10079.201172  -47867.437500  303.022675  1782.439941   47.574543  884.014099  -43226.128906  -1236.332397
   68.000000  9537.989258  -65279.292969  -58158.804688  10221.894531  -47936.910156  307.312622  1811.967285   47.494896  885.496521  -43303.375000  3921.105713
   69.000000  9321.508789  -65091.796875  -58189.679688  10393.195312  -47796.484375  312.462646  1582.059570   47.476707  885.835815  -43164.722656  3150.320801
   70.000000  9448.942383  -65325.347656  -58299.562500  10380.038086  -47919.523438  312.067078  1719.584595   47.479675  885.780396  -43287.472656  3293.706543
   71.000000  9485.153320  -65308.437500  -58244.968750  10358.849609  -47886.117188  311.430054  1666.818359   47.699921  881.690491  -43232.578125  -409.320709
   72.000000  9503.794922  -65140.156250  -58062.039062  10315.599609  -47746.437500  310.129791  1808.511108   47.429497  886.717529  -43119.281250  1869.332031
   73.000000  9211.280273  -65192.746094  -58401.226562  10677.571289  -47723.656250  321.012146  1353.409302   47.590332  883.720825  -43080.808594  1396.208374
   74.000000  9320.836914  -65217.656250  -58319.007812  10596.509766  -47722.500000  318.575104  1478.632812   47.528450  884.871399  -43085.691406  1784.070435
   75.000000  9293.398438  -65103.695312  -58241.328125  10417.603516  -47823.726562  313.196442  1492.510254   47.511448  885.188049  -43188.574219  289.675262
   76.000000  9184.911133  -64833.644531  -58075.554688  10319.152344  -47756.402344  310.236603  1500.759399   47.433727  886.638428  -43128.832031  126.641464
   77.000000  9490.863281  -65328.640625  -58267.500000  10457.100586  -47810.398438  314.383881  1643.740234   47.570076  884.097107  -43169.527344  457.479065
   78.000000  9199.001953  -64688.546875  -57902.289062  10290.358398  -47611.929688  309.370941  1581.668457   47.472763  885.909363  -42980.550781  1599.966064
   79.000000  9380.956055  -65019.457031  -58057.289062  10325.625977  -47731.664062  310.431213  1641.335083   47.535507  884.740051  -43094.164062  543.996460
   80.000000  9389.123047  -64974.296875  -58009.687500  10287.678711  -47722.007812  309.290375  1691.168823   47.531284  884.818665  -43084.921875  3731.474121
   81.000000  9143.321289  -64823.433594  -58113.164062  10331.849609  -47781.312500  310.618317  1436.444214   47.461914  886.111877  -43150.992188  1179.171997
   82.000000  9419.122070  -65030.601562  -58030.007812  10226.630859  -47803.375000  307.455017  1656.512817   47.688343  881.904541  -43150.964844  271.856049
   83.000000  9336.333984  -64921.566406  -58005.515625  10284.067383  -47721.449219  309.181793  1613.404663   47.591560  883.697998  -43078.480469  1296.279053
   84.000000  9302.287109  -64982.242188  -58110.257812  10488.606445  -47621.652344  315.331085  1547.558594   47.538830  884.678223  -42983.828125  1063.137451
   85.000000  9292.417969  -64936.859375  -58070.195312  10477.993164  -47592.203125  315.012024  1605.319214   47.457275  886.198486  -42962.335938  429.418976
   86.000000  9499.416016  -65171.226562  -58096.468750  10454.316406  -47642.152344  314.300201  1854.504272   47.381763  887.610840  -43019.652344  596.688293
   87.000000  9198.574219  -64604.023438  -57825.429688  10188.613281  -47636.816406  306.312042  1523.239258   47.525360  884.928955  -43000.308594  1187.408936
   88.000000  9286.800781  -64739.265625  -57875.796875  10176.595703  -47699.203125  305.950745  1699.741211   47.386700  887.518372  -43076.222656  1322.494019
   89.000000  9159.734375  -64676.210938  -57932.242188  10341.679688  -47590.562500  310.913849  1500.960083   47.541073  884.636475  -42952.519531  391.592072
   90.000000  9310.080078  -65111.820312  -58219.898438  10470.551758  -47749.347656  314.788300  1554.453735   47.407055  887.137268  -43124.378906  -1617.689087
   91.000000  9510.638672  -64785.515625  -57685.812500  10131.625000  -47554.187500  304.598755  1991.854980   47.470379  885.953857  -42923.042969  -1215.217773
   92.000000  9109.071289  -64410.781250  -57720.554688  10178.960938  -47541.593750  306.021851  1598.645142   47.329842  888.584534  -42924.160156  2865.067383
   93.000000  9223.043945  -64633.316406  -57824.335938  10272.228516  -47552.109375  308.825867  1595.163208   47.552711  884.419922  -42912.933594  593.248718
   94.000000  9390.394531  -64579.234375  -57596.093750  10174.835938  -47421.257812  305.897858  1971.954224   47.462616  886.098816  -42790.871094  217.998306
   95.000000  9215.174805  -64430.687500  -57632.945312  10175.062500  -47457.882812  305.904663  1690.017090   47.562019  884.246887  -42817.796875  1845.965454
   96.000000  9303.369141  -64740.484375  -57850.882812  10209.888672  -47640.992188  306.951691  1697.148438   47.503262  885.340637  -43006.640625  1026.122925
   97.000000  9143.935547  -64375.996094  -57649.843750  10142.201172  -47507.640625  304.916718  1566.035767   47.534645  884.756104  -42870.226562  1550.618286
   98.000000  9142.121094  -64758.648438  -58036.765625  10475.527344  -47561.238281  314.937866  1460.118286   47.459106  886.164307  -42931.195312  2062.642822
   99.000000  9299.421875  -64760.132812  -57871.476562  10266.667969  -47604.808594  308.658691  1721.051147   47.466911  886.018616  -42974.000000  -3200.350098
  100.000000  8839.274414  -64352.894531  -57932.437500  10389.232422  -47543.203125  312.343506  1184.052734   47.326637  888.644714  -42926.082031  877.079529
  101.000000  9003.900391  -64302.437500  -57719.585938  10213.554688  -47506.031250  307.061890  1516.808472   47.224930  890.558594  -42898.832031  820.346802
  102.000000  9035.489258  -64605.054688  -57988.765625  10372.427734  -47616.335938  311.838287  1464.337280   47.313869  888.884521  -43000.460938  1997.119019
  103.000000  9365.412109  -64910.140625  -57966.625000  10510.732422  -47455.890625  315.996277  1754.804810   47.366676  887.893555  -42834.863281  756.227966
  104.000000  9041.783203  -64481.929688  -57852.890625  10475.712891  -47377.179688  314.943451  1444.172974   47.485073  885.679749  -42744.601562  1166.512695
  105.000000  9291.130859  -64563.113281  -57696.992188  10202.225586  -47494.765625  306.721283  1726.638794   47.452885  886.280518  -42865.328125  -2635.351807
  106.000000  9023.621094  -64549.410156  -57940.898438  10520.951172  -47419.945312  316.303497  1407.834839   47.430435  886.700012  -42792.695312  -931.510132
  107.000000  9108.816406  -64442.773438  -57748.570312  10350.089844  -47398.480469  311.166718  1549.191528   47.457424  886.195740  -42768.601562  453.304474
  108.000000  9262.053711  -64406.964844  -57560.890625  10145.041016  -47415.851562  305.002075  1941.932617   47.303780  889.074097  -42800.960938  1556.638550
  109.000000  9083.791016  -64483.734375  -57806.687500  10393.415039  -47413.273438  312.469269  1462.243164   47.572956  884.043579  -42772.121094  875.044983
  110.000000  9040.067383  -64535.960938  -57913.835938  10436.425781  -47477.410156  313.762329  1535.395996   47.335541  888.477600  -42859.421875  1225.168213
  111.000000  9059.723633  -64355.710938  -57712.890625  10274.105469  -47438.785156  308.882294  1534.869141   47.404705  887.181274  -42814.046875  1372.783936
  112.000000  9305.625000  -64587.750000  -57704.828125  10084.906250  -47619.921875  303.194183  1709.328491   47.558807  884.306580  -42980.148438  -500.970673
  113.000000  9160.823242  -64459.347656  -57709.312500  10200.654297  -47508.656250  306.674042  1588.989380   47.489212  885.602539  -42875.671875  1029.831787
  114.000000  8930.244141  -64312.375000  -57806.828125  10311.083984  -47495.742188  309.994019  1357.129517   47.429226  886.722595  -42868.613281  755.958862
  115.000000  9101.909180  -64228.101562  -57549.710938  10024.289062  -47525.421875  301.371765  1690.238403   47.292389  889.288269  -42911.640625  1066.859253
  116.000000  9213.873047  -64535.042969  -57743.101562  10137.367188  -47605.734375  304.771393  1712.998413   47.241192  890.252014  -42996.949219  -328.132599
  117.000000  9296.824219  -64943.468750  -58071.054688  10493.682617  -47577.371094  315.483704  1681.292603   47.376190  887.715271  -42955.414062  -152.807068
  118.000000  9200.648438  -64734.910156  -57944.781250  10274.442383  -47670.339844  308.892426  1667.669067   47.412376  887.037720  -43044.851562  247.476151
  119.000000  9016.170898  -64487.882812  -57891.765625  10488.078125  -47403.687500  315.315216  1500.803345   47.388496  887.484741  -42780.531250  -2768.397705
  120.000000  9325.108398  -64944.535156  -58036.054688  10469.411133  -47566.644531  314.753998  1702.031250   47.360096  888.016907  -42946.257812  900.657959
  121.000000  9022.203125  -64471.976562  -57875.421875  10299.306641  -47576.117188  309.639954  1477.116333   47.301498  889.117004  -42961.449219  -143.880096
  122.000000  9134.156250  -64342.460938  -57623.234375  10266.794922  -47356.437500  308.662506  1601.553345   47.489605  885.595215  -42723.417969  -1832.890137
  123.000000  9139.988281  -64661.375000  -57935.257812  10469.500977  -47465.757812  314.756714  1452.715332   47.624401  883.088623  -42819.585938  885.129639
  124.000000  9057.992188  -64521.773438  -57880.078125  10499.906250  -47380.171875  315.670837  1536.990356   47.288105  889.368835  -42766.808594  2162.278564
  125.000000  9040.828125  -64159.019531  -57537.734375  10179.992188  -47357.742188  306.052856  1556.964355   47.339462  888.403992  -42739.367188  2258.508789
  126.000000  9377.551758  -64597.628906  -57631.718750  10128.578125  -47503.140625  304.507141  1916.011353   47.334064  888.505310  -42885.292969  2661.572998
  127.000000  9173.799805  -64440.875000  -57685.554688  10290.821289  -47394.734375  309.384857  1750.760132   47.147636  892.018555  -42795.074219  2971.318359
  128.000000  9158.800781  -64374.722656  -57629.265625  10248.392578  -47380.875000  308.109253  1812.765259   47.216721  890.713440  -42774.476562  1259.008179
  129.000000  9024.629883  -64254.187500  -57644.296875  10327.671875  -47316.625000  310.492737  1586.158203   47.338734  888.417664  -42698.324219  -833.933960
  130.000000  9365.592773  -64751.113281  -57800.195312  10242.961914  -47557.234375  307.945984  1832.879272   47.355995  888.093811  -42937.250000  1114.294800
  131.000000  9477.198242  -64745.488281  -57677.937500  10043.224609  -47634.710938  301.941071  2031.804199   47.212673  890.789795  -43028.707031  2023.943481
  132.000000  9147.123047  -64371.777344  -57649.367188  10202.988281  -47446.378906  306.744232  1672.921875   47.362453  887.972717  -42825.761719  397.687927
  133.000000  9256.368164  -64635.617188  -57798.453125  10179.031250  -47619.421875  306.023987  1746.871094   47.316994  888.825867  -43003.242188  -352.917816
  134.000000  9049.238281  -64383.480469  -57754.554688  10353.403320  -47401.152344  311.266327  1524.038696   47.353382  888.142822  -42781.421875  5813.591309
  135.000000  9305.319336  -64601.746094  -57721.226562  10266.333008  -47454.894531  308.648621  1881.932983   47.257019  889.953857  -42844.566406  -668.704163
  136.000000  8967.004883  -64253.632812  -57704.921875  10303.380859  -47401.539062  309.762451  1550.632324   47.261875  889.862427  -42790.734375  -607.654785
  137.000000  9221.788086  -64688.199219  -57891.726562  10363.485352  -47528.242188  311.569427  1660.595703   47.366920  887.888977  -42907.191406  -1493.918823
  138.000000  9474.710938  -64908.507812  -57842.437500  10432.916016  -47409.523438  313.656799  1917.839722   47.440605  886.509888  -42781.281250  -3133.942627
  139.000000  9045.521484  -64386.187500  -57750.882812  10254.575195  -47496.308594  308.295135  1518.953247   47.402847  887.216064  -42871.750000  2668.830566
  140.000000  9372.238281  -64638.464844  -57672.296875  10217.667969  -47454.628906  307.185547  1846.029297   47.343487  888.328430  -42835.863281  -74.066216
  141.000000  9084.939453  -64626.988281  -57951.773438  10499.715820  -47452.058594  315.665070  1416.381958   47.575981  883.987366  -42810.609375  1247.422363
  142.000000  9352.516602  -64675.421875  -57744.671875  10194.197266  -47550.476562  306.479919  1804.888062   47.294949  889.240112  -42936.445312  1696.009033
  143.000000  9139.108398  -64291.308594  -57561.750000  10223.101562  -47338.648438  307.348907  1682.132935   47.406860  887.140930  -42713.699219  -171.510864
  144.000000  9071.513672  -64252.000000  -57596.679688  10281.868164  -47314.812500  309.115692  1604.626587   47.307533  889.003601  -42699.554688  2460.753906
  145.000000  8878.946289  -64109.968750  -57641.671875  10341.951172  -47299.718750  310.922028  1414.706421   47.216488  890.717834  -42693.343750  487.246582
  146.000000  8973.861328  -63983.945312  -57414.023438  10282.847656  -47131.175781  309.145111  1662.668335   47.273636  889.641052  -42519.226562  520.085632
  147.000000  8961.176758  -63980.460938  -57424.992188  10357.744141  -47067.250000  311.396820  1742.371704   47.200352  891.022339  -42462.449219  263.775757
  148.000000  8872.759766  -64071.390625  -57603.742188  10457.386719  -47146.355469  314.392487  1451.751343   47.323608  888.701599  -42529.531250  1081.730591
  149.000000  8791.651367  -63699.031250  -57315.640625  10280.500000  -47035.140625  309.074554  1544.532593   47.171070  891.575439  -42433.195312  1419.438599
  150.000000  8786.716797  -63916.347656  -57540.281250  10553.483398  -46986.796875  317.281555  1360.595337   47.165749  891.676025  -42385.371094   66.016472
  151.000000  8981.619141  -63948.605469  -57377.835938  10226.038086  -47151.796875  307.437195  1757.042969   47.061260  893.655762  -42560.566406  -612.102234
  152.000000  8801.436523  -63977.070312  -57588.976562  10498.418945  -47090.558594  315.626099  1425.718384   47.196342  891.098022  -42486.148438  -943.589233
  153.000000  9029.110352  -64036.234375  -57407.171875  10213.671875  -47193.500000  307.065430  1683.483765   47.384731  887.555237  -42570.710938  -1628.878052
  154.000000  9019.162109  -64329.496094  -57728.382812  10357.107422  -47371.273438  311.377686  1569.609375   47.125526  892.437073  -42773.773438  -224.181686
  155.000000  8969.110352  -64008.378906  -57445.585938  10229.003906  -47216.582031  307.526367  1556.317871   47.306683  889.019592  -42601.406250  -697.161682
  156.000000  8931.708984  -64200.039062  -57679.046875  10459.085938  -47219.960938  314.443573  1454.707031   47.357857  888.058899  -42599.792969  1056.167603
  157.000000  9088.976562  -64503.128906  -57833.851562  10416.245117  -47417.605469  313.155609  1589.457642   47.149410  891.984985  -42817.773438  -2603.401855
  158.000000  9177.570312  -64253.343750  -57495.523438  10027.446289  -47468.078125  301.466705  1836.081665   47.188404  891.247925  -42864.441406  3859.423096
  159.000000  9193.292969  -64470.882812  -57688.421875  10368.526367  -47319.894531  311.720978  1786.431763   47.274288  889.628784  -42707.878906  -2440.113770
  160.000000  8927.285156  -64170.210938  -57663.273438  10194.544922  -47468.726562  306.490387  1521.692749   47.159103  891.801636  -42867.949219  467.451172
  161.000000  9041.390625  -64469.863281  -57848.382812  10419.054688  -47429.328125  313.240082  1504.707153   47.351875  888.171082  -42809.742188  -216.389801
  162.000000  9208.041992  -64548.210938  -57760.960938  10316.976562  -47443.984375  310.171173  1899.794922   47.013260  894.568176  -42857.433594  1860.007568
  163.000000  9084.668945  -64524.179688  -57856.859375  10349.457031  -47507.402344  311.147675  1612.520874   47.193577  891.150208  -42903.261719  -275.323517
  164.000000  9048.708008  -64090.078125  -57448.656250  10196.392578  -47252.265625  306.545929  1693.594116   47.210918  890.822876  -42646.433594  1134.120972
  165.000000  8905.420898  -64278.453125  -57779.718750  10454.319336  -47325.398438  314.300262  1452.734497   47.178970  891.426147  -42722.683594  -3015.937500
  166.000000  8816.329102  -63873.320312  -57465.125000  10286.616211  -47178.507812  309.258423  1409.230347   47.302547  889.097290  -42563.734375  254.244736
  167.000000  9306.081055  -64685.867188  -57790.984375  10464.014648  -47326.968750  314.591766  1811.142700   47.414417  886.999573  -42701.281250  1360.214722
  168.000000  9274.754883  -64422.113281  -57567.085938  10336.935547  -47230.148438  310.771240  1861.165649   47.480385  885.767151  -42598.027344  253.856598
  169.000000  9052.826172  -64070.152344  -57430.242188  10294.003906  -47136.238281  309.480530  1771.330566   47.193653  891.148804  -42532.089844  190.670349
  170.000000  8874.295898  -63794.441406  -57331.835938  10187.238281  -47144.597656  306.270721  1579.972168   47.300499  889.135803  -42530.027344  -1194.023193
  171.000000  8896.311523  -63902.691406  -57410.914062  10371.782227  -47039.132812  311.818878  1478.990601   47.397095  887.323730  -42415.136719  322.430359
  172.000000  9130.789062  -64186.011719  -57462.398438  10258.421875  -47203.976562  308.410797  1875.534058   47.196445  891.096069  -42599.554688  1196.375244
  173.000000  8927.129883  -63846.648438  -57319.531250  10293.921875  -47025.609375  309.478058  1688.261719   47.209076  890.857666  -42419.957031  -132.586014
  174.000000  9135.851562  -64099.726562  -57370.804688  10334.378906  -47036.425781  310.694397  1856.039429   47.125256  892.442200  -42438.949219  3952.665283
  175.000000  8956.040039  -63861.140625  -57314.710938  10083.690430  -47231.019531  303.157623  1735.420288   47.039391  894.071228  -42641.921875  -234.901398
  176.000000  8919.136719  -63846.726562  -57352.875000  10283.042969  -47069.832031  309.151001  1589.362915   47.257442  889.945862  -42459.460938  1653.671875
  177.000000  9063.912109  -64203.867188  -57547.992188  10158.181641  -47389.812500  305.397156  1652.497681   47.289097  889.350159  -42776.351562  -385.468048
  178.000000  9173.278320  -64440.476562  -57669.796875  10253.937500  -47415.859375  308.275970  1724.130249   47.218830  890.673645  -42809.253906  2957.770020
  179.000000  9001.393555  -64199.812500  -57598.531250  10332.975586  -47265.554688  310.652191  1607.689331   47.243023  890.217529  -42656.589844  1188.626465
  180.000000  8953.346680  -64167.035156  -57631.898438  10382.097656  -47249.800781  312.128998  1632.416870   46.974632  895.303772  -42667.019531  157.386887
  181.000000  9016.114258  -64229.656250  -57632.921875  10272.864258  -47360.058594  308.844971  1600.083130   47.310558  888.946716  -42744.507812  3205.457031
  182.000000  9099.580078  -64315.265625  -57627.257812  10349.992188  -47277.265625  311.163757  1684.115234   47.393772  887.385925  -42653.593750  -1000.062744
  183.000000  9153.806641  -64561.656250  -57833.648438  10299.410156  -47534.238281  309.643066  1649.756348   47.337597  888.438965  -42916.046875  2276.042236
  184.000000  9149.542969  -64057.835938  -57313.421875  10016.835938  -47296.585938  301.147705  1880.527710   47.255028  889.991333  -42686.449219  1435.341431
  185.000000  8889.722656  -64142.746094  -57660.789062  10276.687500  -47384.101562  308.959930  1430.947876   47.174747  891.505920  -42781.796875  270.966553
  186.000000  9152.534180  -64222.753906  -57471.632812  10163.287109  -47308.343750  305.550629  1748.357300   47.309891  888.959290  -42692.855469  -289.299469
  187.000000  9004.076172  -64306.718750  -57715.617188  10302.917969  -47412.699219  309.748535  1565.999023   47.253761  890.015198  -42802.687500  -1722.947266
  188.000000  9061.253906  -64330.812500  -57690.679688  10267.795898  -47422.882812  308.692596  1533.979004   47.402126  887.229553  -42798.398438  599.694824
  189.000000  9287.975586  -64613.085938  -57733.593750  10349.101562  -47384.492188  311.136993  1820.142578   47.341877  888.358643  -42765.882812  -783.771667
  190.000000  8944.349609  -64358.386719  -57818.007812  10405.890625  -47412.117188  312.844299  1491.178711   47.192375  891.172913  -42808.093750  -305.978424
  191.000000  9076.992188  -64551.593750  -57884.109375  10354.563477  -47529.546875  311.301208  1483.160034   47.374638  887.744324  -42907.742188  1792.755981
  192.000000  8992.611328  -64145.902344  -57555.765625  10115.287109  -47440.476562  304.107574  1566.889282   47.232014  890.424988  -42832.585938  1722.578003
  193.000000  9001.738281  -64278.425781  -57686.500000  10181.301758  -47505.199219  306.092224  1521.474121   47.304596  889.058777  -42890.226562  -2412.744141
  194.000000  9077.557617  -64418.234375  -57757.890625  10331.643555  -47426.246094  310.612122  1604.476562   47.244942  890.181335  -42817.093750  -3199.338623
  195.000000  9242.678711  -64551.046875  -57719.851562  10222.591797  -47497.257812  307.333588  1774.480347   47.278267  889.553894  -42884.855469  1010.334900
  196.000000  9291.503906  -64563.621094  -57690.453125  10247.276367  -47443.175781  308.075714  1810.859863   47.253784  890.014771  -42833.160156  510.605591
  197.000000  9389.333984  -64579.093750  -57599.390625  10145.830078  -47453.562500  305.025818  1919.830688   47.287251  889.384888  -42840.285156  508.078003
  198.000000  9106.750000  -64273.125000  -57580.773438  10100.355469  -47480.417969  303.658661  1723.678345   47.321510  888.741028  -42863.796875  3245.141357
  199.000000  9047.423828  -64589.964844  -57967.257812  10423.216797  -47544.039062  313.365204  1563.587769   47.169285  891.609192  -42942.269531  646.372559
  200.000000  9229.591797  -64475.914062  -57667.484375  10278.215820  -47389.269531  309.005859  1713.799805   47.356518  888.084045  -42769.234375  870.434082
  201.000000  9151.578125  -64740.445312  -58009.164062  10535.930664  -47473.234375  316.753845  1492.744995   47.382523  887.596619  -42850.660156  -3335.086426
  202.000000  9098.321289  -64356.562500  -57677.906250  10106.408203  -47571.500000  303.840637  1608.654419   47.325237  888.671021  -42954.515625  -2816.096924
  203.000000  9439.561523  -64615.789062  -57584.726562  10110.482422  -47474.242188  303.963104  2140.255615   47.082306  893.256287  -42880.957031  1031.821045
  204.000000  9137.080078  -64380.007812  -57665.195312  10248.410156  -47416.785156  308.109802  1672.200317   47.415714  886.975281  -42790.972656  1810.899780
  205.000000  9044.828125  -64276.875000  -57643.539062  10262.669922  -47380.867188  308.538513  1485.645996   47.394176  887.378357  -42757.156250  2332.903809
  206.000000  9260.160156  -64255.406250  -57400.796875  10002.305664  -47398.492188  300.710876  1865.564575   47.266941  889.767029  -42787.195312  -1413.735840
  207.000000  9030.751953  -64456.031250  -57847.398438  10409.660156  -47437.738281  312.957642  1469.244507   47.274010  889.634033  -42825.750000  1109.397705
  208.000000  9016.578125  -64168.089844  -57565.382812  10397.808594  -47167.574219  312.601318  1683.969116   47.171909  891.559570  -42565.546875  210.631531
  209.000000  9152.244141  -64553.023438  -57805.156250  10423.865234  -47381.289062  313.384705  1568.372681   47.422020  886.857361  -42754.863281  1568.496704
  210.000000  9152.300781  -64361.910156  -57606.820312  10337.080078  -47269.742188  310.775574  1673.734497   47.416164  886.966858  -42643.886719  1212.284302
  211.000000  8848.087891  -64185.734375  -57755.765625  10293.238281  -47462.527344  309.457520  1379.818481   47.173599  891.527588  -42860.335938  520.525696
  212.000000  9048.031250  -63898.343750  -57256.156250  10129.047852  -47127.109375  304.521271  1753.851685   47.327221  888.633789  -42509.929688  -369.783112
  213.000000  8805.245117  -64157.781250  -57772.296875  10491.766602  -47280.531250  315.426086  1276.946411   47.335026  888.487244  -42662.589844  896.221924
  214.000000  9100.472656  -64195.484375  -57511.570312  10377.808594  -47133.761719  312.000061  1803.679077   47.183292  891.344482  -42530.625000   41.742409
  215.000000  9099.834961  -64035.914062  -57355.937500  10208.377930  -47147.558594  306.906250  1851.465210   47.216438  890.718750  -42541.187500  2766.986328
  216.000000  9270.320312  -64112.859375  -57243.039062  10092.558594  -47150.480469  303.424255  2037.152710   47.184155  891.328186  -42547.257812   77.481880
  217.000000  8763.683594  -64111.531250  -57761.453125  10664.183594  -47097.269531  320.609680  1292.442017   47.287384  889.382385  -42483.976562  -186.034821
  218.000000  8930.458984  -64036.828125  -57515.992188  10360.861328  -47155.132812  311.490540  1596.750610   47.334576  888.495667  -42537.234375  -953.837341
  219.000000  9099.240234  -64135.179688  -57438.039062  10210.134766  -47227.906250  306.959076  1777.971680   47.138340  892.194458  -42629.156250  -1903.328369
  220.000000  9053.974609  -64093.878906  -57461.226562  10235.919922  -47225.304688  307.734283  1784.921875   47.028736  894.273804  -42637.246094   64.820976
  221.000000  8998.042969  -64303.523438  -57713.328125  10441.498047  -47271.828125  313.914825  1523.806152   47.296074  889.218994  -42657.687500  -97.168800
  222.000000  9002.984375  -64221.261719  -57620.453125  10304.290039  -47316.164062  309.789764  1596.284546   47.113060  892.673218  -42719.878906  -1324.723877
  223.000000  9089.688477  -64194.359375  -57521.648438  10204.740234  -47316.906250  306.796906  1698.667480   47.229782  890.467102  -42709.234375  926.273315
  224.000000  8748.777344  -63980.570312  -57636.054688  10393.221680  -47242.832031  312.463440  1285.668091   47.205517  890.924805  -42637.527344  2876.450439
  225.000000  8800.654297  -64057.488281  -57666.312500  10453.750000  -47212.562500  314.283173  1446.283813   47.131817  892.317932  -42614.445312  -381.025452
  226.000000  9037.477539  -64059.554688  -57425.976562  10259.505859  -47166.468750  308.443359  1754.834839   47.212460  890.793823  -42560.484375  782.951355
  227.000000  8791.211914  -63589.140625  -57202.140625  10183.478516  -47018.664062  306.157684  1601.634766   47.167755  891.638062  -42417.042969  -803.098083
  228.000000  8942.269531  -63942.195312  -57401.757812  10234.927734  -47166.828125  307.704468  1583.513062   47.416191  886.966370  -42540.968750  856.088013
  229.000000  8657.295898  -63321.390625  -57065.125000  10144.294922  -46920.828125  304.979645  1471.958984   47.176525  891.472351  -42318.351562  1012.841858
  230.000000  8800.953125  -63394.265625  -56990.960938  10172.585938  -46818.375000  305.830200  1807.657227   46.943863  895.890625  -42238.597656  755.291748
  231.000000  8762.737305  -63559.070312  -57192.500000  10394.862305  -46797.636719  312.512756  1579.783081   47.104343  892.838379  -42202.203125  2494.878418
  232.000000  8433.951172  -62940.531250  -56903.593750  10250.263672  -46653.328125  308.165527  1347.855957   47.076969  893.357544  -42060.562500  -165.266159
  233.000000  8775.419922  -63131.804688  -56756.906250  10126.900391  -46630.007812  304.456696  1821.248657   46.898087  896.765076  -42054.695312  1786.591064
  234.000000  8799.129883  -63368.429688  -56970.695312  10323.245117  -46647.449219  310.359650  1656.423218   47.316441  888.836243  -42031.320312  -852.863770
  235.000000  8583.357422  -63040.921875  -56856.492188  10280.279297  -46576.210938  309.067902  1617.606812   46.942123  895.923828  -41996.601562  1387.110596
  236.000000  8535.141602  -63156.472656  -57016.617188  10427.833008  -46588.785156  313.503998  1399.972290   47.108845  892.753113  -41992.910156  4769.050781
  237.000000  8769.547852  -63524.671875  -57164.882812  10375.561523  -46789.320312  311.932495  1629.471558   47.119282  892.555359  -42192.429688  -710.018127
  238.000000  8450.301758  -63090.316406  -57039.437500  10392.715820  -46646.722656  312.448212  1386.178589   47.086769  893.171631  -42053.003906   45.464703
  239.000000  8705.531250  -63339.058594  -57036.046875  10312.701172  -46723.343750  310.042633  1657.404785   46.971317  895.367004  -42140.886719  -1202.236694
  240.000000  8605.067383  -63241.910156  -57043.351562  10340.152344  -46703.199219  310.867950  1464.999634   47.289425  889.343994  -42089.707031  3756.651123
  241.000000  8753.852539  -63533.085938  -57186.890625  10331.440430  -46855.449219  310.606018  1565.834595   47.196728  891.090698  -42251.000000  -1161.345459
  242.000000  8811.697266  -63434.226562  -57041.937500  10309.250977  -46732.687500  309.938934  1780.189331   47.097610  892.966064  -42137.910156  -363.712036
  243.000000  8639.882812  -63418.914062  -57189.273438  10378.076172  -46811.195312  312.008087  1498.188354   47.307980  888.995178  -42195.894531  325.770660
  244.000000  8634.208984  -63440.500000  -57212.679688  10338.615234  -46874.062500  310.821716  1364.859253   47.337795  888.435242  -42255.851562  3284.243896
  245.000000  8746.851562  -63493.585938  -57141.460938  10236.766602  -46904.695312  307.759735  1559.838501   47.288795  889.355835  -42291.265625  175.790619
  246.000000  8859.481445  -63789.558594  -57343.171875  10285.106445  -47058.066406  309.213043  1645.336304   47.152115  891.933838  -42457.968750  -1742.099243
  247.000000  8865.719727  -63807.441406  -57344.617188  10300.160156  -47044.457031  309.665619  1753.844727   46.987309  895.062256  -42460.441406  3105.772461
  248.000000  8619.090820  -63419.359375  -57215.710938  10277.949219  -46937.761719  308.997864  1480.975220   46.985622  895.094360  -42353.910156  3932.263916
  249.000000  8795.840820  -63583.652344  -57199.960938  10284.128906  -46915.832031  309.183655  1628.253784   47.160519  891.774902  -42314.917969  1991.794312
  250.000000  8841.169922  -63768.460938  -57339.539062  10473.529297  -46866.007812  314.877808  1588.068726   47.159821  891.788086  -42265.160156  3622.185059
  251.000000  8891.276367  -63399.000000  -56916.562500  10051.558594  -46865.003906  302.191620  1828.076050   47.029976  894.250244  -42276.824219  595.260803
  252.000000  8507.899414  -62938.527344  -56813.687500  10112.273438  -46701.414062  304.016968  1503.996460   47.123703  892.471619  -42104.089844  1331.889404
  253.000000  8413.236328  -63072.210938  -57066.945312  10349.216797  -46717.726562  311.140472  1249.546997   47.156693  891.847229  -42117.183594  616.578369
  254.000000  8599.347656  -63404.578125  -57213.031250  10464.224609  -46748.804688  314.598083  1442.273560   47.093029  893.052917  -42154.472656  2610.262451
  255.000000  8669.105469  -63314.437500  -57036.601562  10276.610352  -46759.992188  308.957611  1638.658691   46.952579  895.724304  -42179.363281  1008.083557
  256.000000  8665.393555  -63272.820312  -56995.859375  10409.218750  -46586.640625  312.944397  1601.560059   47.110794  892.716125  -41990.578125  2784.789307
  257.000000  8307.196289  -62969.191406  -57069.156250  10445.208008  -46623.949219  314.026367  1099.481445   47.215336  890.739563  -42017.687500  1186.989502
  258.000000  8586.352539  -63014.800781  -56827.312500  10185.757812  -46641.554688  306.226196  1601.863892   46.995113  894.913635  -42056.777344  2782.791260
  259.000000  8827.535156  -63382.863281  -56957.820312  10253.278320  -46704.542969  308.256134  1828.720581   47.023220  894.378723  -42117.023438  140.125427
  260.000000  8745.292969  -63615.148438  -57278.046875  10402.219727  -46875.828125  312.733948  1616.721069   47.132225  892.310242  -42277.671875  146.361420
  261.000000  8572.667969  -63256.664062  -57096.539062  10296.398438  -46800.140625  309.552521  1445.360352   47.068356  893.521057  -42208.218750  -291.104797
  262.000000  8462.213867  -63330.433594  -57281.250000  10378.248047  -46903.000000  312.013245  1292.856689   46.933952  896.079773  -42324.187500  547.900940
  263.000000  8698.883789  -63549.050781  -57253.601562  10367.693359  -46885.906250  311.695953  1391.156616   47.372269  887.788757  -42264.332031  1340.637329
  264.000000  8711.502930  -63395.578125  -57083.304688  10525.001953  -46558.304688  316.425293  1473.593384   47.330757  888.567383  -41940.781250  1204.838135
  265.000000  8591.691406  -63123.210938  -56928.867188  10214.826172  -46714.039062  307.100159  1494.138672   47.190121  891.215515  -42110.234375  1613.602783
  266.000000  8910.492188  -63715.238281  -57200.273438  10515.513672  -46684.757812  316.140045  1777.766602   47.146854  892.033325  -42085.175781  1456.774902
  267.000000  8758.863281  -63437.531250  -57076.296875  10335.389648  -46740.906250  310.724762  1651.224976   47.119579  892.549683  -42143.984375  -2412.806396
  268.000000  8741.403320  -63049.359375  -56714.328125  10143.638672  -46570.687500  304.959930  1790.683472   47.148502  892.002197  -41970.945312  1031.722290
  269.000000  8406.416992  -62837.445312  -56833.359375  10309.589844  -46523.769531  309.949097  1436.908325   47.005863  894.708923  -41937.941406  1639.591919
  270.000000  8426.377930  -63032.390625  -56998.093750  10361.019531  -46637.074219  311.495300  1444.098022   46.920822  896.330566  -42059.542969  3156.316162
  271.000000  8872.260742  -63450.027344  -56983.882812  10404.153320  -46579.730469  312.792084  1769.697632   47.125751  892.432800  -41982.207031  -314.369324
  272.000000  8578.177734  -62972.253906  -56793.601562  10428.644531  -46364.957031  313.528381  1655.738281   46.938820  895.986877  -41785.671875  507.804565
  273.000000  8618.428711  -63048.265625  -56831.593750  10339.841797  -46491.750000  310.858612  1616.344238   47.130444  892.343933  -41893.769531  545.520630
  274.000000  8431.810547  -62898.675781  -56867.320312  10224.458984  -46642.859375  307.389709  1397.648071   47.086407  893.178528  -42049.175781  2133.504395
  275.000000  8453.953125  -62724.203125  -56649.679688  10188.835938  -46460.843750  306.318756  1633.022461   46.926746  896.217407  -41882.734375  2218.562500
  276.000000  8442.395508  -62774.039062  -56749.601562  10299.741211  -46449.859375  309.653015  1591.803711   46.856209  897.566589  -41878.632812  2298.454102
  277.000000  8505.333008  -62857.371094  -56750.585938  10160.541016  -46590.046875  305.468079  1539.235718   47.022083  894.400330  -42002.636719  -1196.457275
  278.000000  8691.322266  -62877.031250  -56573.687500  10257.029297  -46316.656250  308.368927  1870.215454   46.990482  895.001831  -41732.328125  -807.579773
  279.000000  8537.448242  -62380.968750  -56235.843750  10119.958984  -46115.882812  304.248016  1778.770386   47.107677  892.775208  -41520.121094  -1184.350464
  280.000000  8417.075195  -62649.644531  -56622.523438  10289.947266  -46332.578125  309.358582  1564.109985   47.052719  893.817993  -41742.179688  1603.656738
  281.000000  8568.573242  -62932.015625  -56770.382812  10308.547852  -46461.835938  309.917786  1634.990601   47.060299  893.674011  -41870.699219  928.443420
  282.000000  8795.769531  -63183.085938  -56763.265625  10162.535156  -46600.730469  305.528046  1831.105103   47.130913  892.335083  -42002.703125  3201.385010
  283.000000  8375.683594  -62630.238281  -56644.953125  10313.296875  -46331.656250  310.060547  1452.669312   46.979122  895.218201  -41748.437500  396.088409
  284.000000  8356.919922  -62613.750000  -56644.406250  10298.376953  -46346.031250  309.612000  1554.468872   46.959763  895.587280  -41764.703125  -2343.949707
  285.000000  8446.413086  -62520.394531  -56460.906250  10219.603516  -46241.304688  307.243744  1700.132202   46.859447  897.504517  -41669.761719  290.027863
  286.000000  8357.211914  -62550.175781  -56592.648438  10447.271484  -46145.375000  314.088379  1513.658691   47.009029  894.648682  -41559.238281  -1631.889038
  287.000000  8289.233398  -62282.648438  -56391.679688  10313.043945  -46078.636719  310.052948  1508.606812   47.021721  894.407227  -41491.261719  694.532837
  288.000000  8335.179688  -62184.726562  -56246.257812  10236.069336  -46010.187500  307.738770  1700.998901   46.972557  895.343323  -41427.609375  -1154.642212
  289.000000  8196.007812  -61977.933594  -56159.773438  10221.144531  -45938.628906  307.290070  1614.830933   46.997833  894.861816  -41353.585938  -2367.496338
  290.000000  7885.530273  -61697.074219  -56199.812500  10446.757812  -45753.054688  314.072937  1269.396851   46.968376  895.423035  -41170.882812  -838.692932
  291.000000  8095.551758  -61811.726562  -56099.179688  10356.313477  -45742.867188  311.353821  1537.261841   47.011806  894.595825  -41156.460938  638.947449
  292.000000  8276.344727  -62074.246094  -56176.687500  10425.200195  -45751.488281  313.424835  1586.993774   47.062546  893.631348  -41160.132812  -1002.025513
  293.000000  8088.663086  -61675.785156  -55969.039062  10449.928711  -45519.109375  314.168274  1537.101929   46.950546  895.763123  -40938.679688  1778.040894
  294.000000  8227.856445  -61470.699219  -55611.078125  10088.023438  -45523.054688  303.287903  1842.073730   46.969296  895.405518  -40940.796875   -7.127112
  295.000000  8162.284180  -61321.910156  -55526.593750  10129.916016  -45396.679688  304.547363  1954.841797   46.700012  900.568665  -40840.691406  2545.688965
  296.000000  8139.691895  -61470.722656  -55714.328125  10320.302734  -45394.023438  310.271179  1737.193237   46.917145  896.400818  -40816.851562   23.889132
  297.000000  8087.198242  -61075.281250  -55375.500000  10252.382812  -45123.117188  308.229218  1895.050659   46.875237  897.202209  -40550.035156  2476.267090
  298.000000  7934.985352  -61028.195312  -55487.085938  10344.191406  -45142.894531  310.989380  1631.933594   46.894066  896.841980  -40567.972656  -876.360657
  299.000000  8336.791992  -61607.195312  -55655.945312  10305.115234  -45350.828125  309.814575  1932.707520   47.066814  893.550293  -40759.054688  4219.735840
  300.000000  7853.137207  -61080.207031  -55614.382812  10406.562500  -45207.820312  312.864502  1398.425903   47.276276  889.591370  -40595.613281  2528.873535
  301.000000  8005.243652  -61119.800781  -55495.648438  10246.892578  -45248.757812  308.064178  1658.221313   47.096844  892.980591  -40654.054688  877.817749
  302.000000  7739.964844  -60690.164062  -55344.718750  10265.164062  -45079.554688  308.613495  1609.163208   46.797733  898.688110  -40514.031250  1488.943604
  303.000000  7768.997559  -60791.832031  -55398.007812  10431.388672  -44966.617188  313.610901  1663.430298   46.657600  901.387268  -40414.765625  1113.092529
  304.000000  7840.160156  -60736.902344  -55281.789062  10264.526367  -45017.261719  308.594299  1583.302612   46.814178  898.372437  -40450.132812  3328.598389
  305.000000  7748.241211  -60751.523438  -55386.117188  10434.116211  -44952.000000  313.692902  1476.301392   46.867416  897.351929  -40379.679688  1141.260620
  306.000000  7711.946289  -60380.488281  -55059.171875  10290.616211  -44768.554688  309.378693  1617.189087   46.850636  897.673340  -40197.871094  2780.951416
  307.000000  7695.622070  -60621.433594  -55312.242188  10571.278320  -44740.964844  317.816559  1612.200684   46.686287  900.833374  -40186.316406  1338.790405
  308.000000  7628.918945  -60186.484375  -54941.070312  10363.048828  -44578.023438  311.556305  1577.534546   46.921947  896.309082  -40000.382812  -722.632141
  309.000000  7621.392090  -60331.898438  -55084.718750  10392.291016  -44692.429688  312.435455  1640.127930   46.590591  902.683655  -40147.117188  859.244446
  310.000000  7686.982910  -60380.585938  -55079.007812  10356.226562  -44722.781250  311.351196  1652.200195   46.693428  900.695618  -40167.433594  1396.853882
  311.000000  7741.658691  -60241.457031  -54872.343750  10253.855469  -44618.488281  308.273499  1730.842163   46.924831  896.253967  -40040.566406  2589.582031
  312.000000  7673.764160  -60262.589844  -54955.546875  10209.746094  -44745.800781  306.947388  1751.632324   46.668427  901.178162  -40192.894531  -656.886475
  313.000000  7678.789062  -60316.675781  -54999.203125  10281.029297  -44718.171875  309.090454  1692.148071   46.796158  898.718384  -40152.804688  932.572998
  314.000000  7237.778809  -59651.312500  -54789.382812  10512.971680  -44276.410156  316.063599  1371.088989   46.628811  901.943787  -39727.367188  2398.820068
  315.000000  7540.974609  -59679.757812  -54512.812500  10107.120117  -44405.691406  303.862030  1820.805664   46.698994  900.588257  -39849.800781  2023.970337
  316.000000  7316.125977  -59186.757812  -54251.382812  10251.525391  -43999.859375  308.203461  1655.407837   46.668797  901.171021  -39446.914062  -2137.177734
  317.000000  7084.082031  -59093.277344  -54385.296875  10244.687500  -44140.609375  307.997864  1407.259155   46.756283  899.484802  -39579.128906  539.611328
  318.000000  7507.583984  -59472.726562  -54331.335938  10167.013672  -44164.320312  305.662689  2006.232056   46.484154  904.750610  -39629.390625  1424.084106
  319.000000  7228.731445  -59276.062500  -54401.632812  10355.876953  -44045.757812  311.340698  1478.472656   46.731548  899.960876  -39486.691406  -522.280701
  320.000000  7374.348145  -59312.128906  -54320.875000  10310.370117  -44010.503906  309.972565  1818.679321   46.594360  902.610657  -39464.820312  -1403.648560
  321.000000  7232.554688  -58933.859375  -54085.664062  10179.125000  -43906.539062  306.026794  1705.645508   46.621742  902.080566  -39358.187500  -1410.714844
  322.000000  7299.263184  -59238.132812  -54309.273438  10472.235352  -43837.039062  314.838898  1795.584473   46.426659  905.871033  -39307.718750  802.408630
  323.000000  6891.439941  -58648.535156  -54128.421875  10465.463867  -43662.957031  314.635315  1402.413208   46.393040  906.527527  -39136.914062  -1483.897461
  324.000000  7160.726562  -58638.273438  -53839.750000  10342.172852  -43497.578125  310.928680  1670.006226   46.890720  896.905945  -38922.984375  -1326.384521
  325.000000  7100.596191  -58081.929688  -53345.539062  10012.376953  -43333.164062  301.013641  1934.443359   46.712852  900.321106  -38775.921875  877.813660
  326.000000  6902.231934  -58209.570312  -53691.429688  10425.696289  -43265.734375  313.439758  1512.765625   46.754150  899.525818  -38704.464844  -167.743774
  327.000000  6944.368164  -58122.078125  -53535.734375  10385.712891  -43150.023438  312.237671  1679.352905   46.762329  899.368530  -38587.953125  -1597.947876
  328.000000  6747.250000  -57941.453125  -53546.179688  10375.588867  -43170.589844  311.933319  1453.302734   46.901909  896.692017  -38594.902344  1934.769653
  329.000000  6630.542480  -57606.527344  -53338.984375  10248.339844  -43090.644531  308.107666  1412.900513   46.734962  899.895142  -38531.246094  -353.436432
  330.000000  6591.038574  -57393.320312  -53157.515625  10237.355469  -42920.160156  307.777435  1537.387573   46.639839  901.730530  -38370.042969  1109.809570
  331.000000  6794.281250  -57516.671875  -53077.468750  10150.118164  -42927.351562  305.154724  1737.551147   46.809177  898.468384  -38360.710938  -1109.676025
  332.000000  6802.427734  -57614.601562  -53173.945312  10206.688477  -42967.257812  306.855469  1633.645508   46.805145  898.545776  -38401.011719  -1717.066284
  333.000000  6825.693848  -57713.945312  -53241.390625  10505.439453  -42735.953125  315.837158  1671.962280   46.760925  899.395508  -38174.023438  1684.947632
  334.000000  6586.379395  -57190.515625  -52957.414062  10385.255859  -42572.156250  312.223938  1568.070679   46.683266  900.891724  -38017.800781  -526.718567
  335.000000  6267.133789  -56992.601562  -53070.343750  10342.879883  -42727.464844  310.949951  1270.223022   46.424183  905.919373  -38198.386719  -860.731506
  336.000000  6611.437500  -56834.804688  -52593.023438  10198.046875  -42394.976562  306.595673  1739.306030   46.734795  899.898376  -37835.593750  -1226.367432
  337.000000  6345.883789  -56322.832031  -52326.796875  10130.167969  -42196.628906  304.554932  1661.593384   46.791439  898.809021  -37631.718750  112.689690
  338.000000  6243.264648  -56672.726562  -52787.023438  10465.666016  -42321.359375  314.641418  1328.927734   46.718559  900.211121  -37763.562500  320.712830
  339.000000  6060.763672  -56221.253906  -52510.421875  10406.554688  -42103.867188  312.864288  1310.055786   46.560772  903.261780  -37561.460938  561.608948
  340.000000  6039.044922  -55932.035156  -52220.296875  10098.033203  -42122.265625  303.588837  1422.738647   46.632927  901.864197  -37572.820312   34.489185
  341.000000  6439.213867  -56727.894531  -52645.960938  10444.109375  -42201.851562  313.993317  1579.022949   46.730125  899.988281  -37642.925781  486.634491
  342.000000  5945.809570  -56040.609375  -52443.554688  10388.314453  -42055.242188  312.315887  1124.851562   46.787251  898.889465  -37490.742188  1812.451538
  343.000000  6320.726074  -55809.468750  -51852.585938  10157.712891  -41694.875000  305.383057  1754.838745   46.802788  898.591064  -37128.859375  -276.972626
  344.000000  6742.232910  -56449.703125  -52060.101562  10279.708984  -41780.390625  309.050751  2197.508789   46.671303  901.122620  -37227.203125  -2867.550049
  345.000000  6220.032715  -55816.843750  -51935.140625  10256.658203  -41678.484375  308.357758  1682.690308   46.629269  901.934937  -37129.398438  -1138.770630
  346.000000  6177.283691  -55582.421875  -51734.945312  10141.682617  -41593.261719  304.901123  1626.648804   46.932194  896.113403  -37014.621094  837.035461
  347.000000  6051.267578  -55437.292969  -51723.351562  10345.690430  -41377.660156  311.034454  1625.396362   46.749676  899.611938  -36816.828125  673.311646
  348.000000  6076.417969  -55608.984375  -51895.242188  10190.109375  -41705.132812  306.357025  1629.583130   46.421062  905.980286  -37176.359375  2185.935791
  349.000000  6148.654297  -55503.492188  -51693.859375  10298.851562  -41395.007812  309.626282  1628.479858   46.856693  897.557312  -36823.734375  1127.315308
  350.000000  6183.274902  -55762.640625  -51918.148438  10445.826172  -41472.320312  314.044952  1829.960327   46.427879  905.847229  -36942.878906  868.378662
  351.000000  5945.374023  -55364.117188  -51751.570312  10432.972656  -41318.597656  313.658508  1532.018921   46.652714  901.481689  -36767.222656  1449.347412
  352.000000  6082.992188  -55408.710938  -51671.140625  10369.310547  -41301.828125  311.744568  1592.373047   46.804321  898.561584  -36735.664062  1432.199829
  353.000000  6070.326660  -55107.679688  -51369.523438  10231.105469  -41138.417969  307.589539  1800.057983   46.731056  899.970398  -36579.398438  2378.136475
  354.000000  6106.270996  -55186.296875  -51415.882812  10427.874023  -40988.007812  313.505219  1824.396484   46.786701  898.900024  -36423.562500  -1564.153198
  355.000000  5721.508789  -54816.132812  -51423.632812  10439.648438  -40983.984375  313.859222  1367.077148   46.886234  896.991760  -36409.828125  2243.413330
  356.000000  5710.387207  -54491.085938  -51112.242188  10394.386719  -40717.855469  312.498444  1488.929810   46.751129  899.583984  -36156.878906  1417.403442
  357.000000  5710.718750  -54380.828125  -50998.273438  10336.771484  -40661.500000  310.766296  1604.836548   46.727993  900.029358  -36102.781250  -77.640282
  358.000000  5649.880859  -53946.410156  -50632.031250  10228.922852  -40403.109375  307.523926  1752.918457   46.653179  901.472656  -35851.687500   -3.172788
  359.000000  5741.223633  -53704.199219  -50292.210938  10014.338867  -40277.871094  301.072662  1902.194336   46.946396  895.842285  -35697.843750  597.919556
  360.000000  5266.601562  -53213.000000  -50265.382812  10208.830078  -40056.554688  306.919861  1525.048950   46.521614  904.022095  -35517.968750  1824.521973
  361.000000  5659.570801  -53866.757812  -50519.765625  10181.760742  -40338.003906  306.106018  1771.339233   46.704456  900.482971  -35781.582031  -52.122231
  362.000000  5505.728516  -53398.894531  -50221.648438  10232.279297  -39989.367188  307.624817  1777.068848   46.597824  902.543579  -35443.347656  486.310547
  363.000000  5090.205566  -52472.570312  -49703.640625  9958.333984  -39745.304688  299.388885  1541.250977   46.819027  898.279358  -35177.703125  -1344.909058
  364.000000  4996.312988  -52825.050781  -50150.937500  10525.039062  -39625.898438  316.426392  1358.389893   46.574711  902.991455  -35082.132812  -45.562374
  365.000000  4718.927734  -52229.105469  -49810.492188  10308.154297  -39502.335938  309.905945  1252.083130   46.470116  905.023926  -34968.773438  732.582520
  366.000000  5541.732422  -52875.750000  -49646.101562  10226.641602  -39419.460938  307.455353  2068.695312   46.805668  898.535767  -34853.164062  605.808105
  367.000000  4840.465332  -52068.019531  -49534.671875  10510.786133  -39023.886719  315.997894  1312.985352   47.004475  894.735352  -34438.195312  -4289.771973
  368.000000  4906.262207  -51596.710938  -49008.007812  10271.772461  -38736.234375  308.812195  1305.039185   47.326080  888.655151  -34119.167969  193.541962
  369.000000  5151.575684  -51968.394531  -49147.539062  10270.149414  -38877.390625  308.763367  1795.749146   47.020016  894.439636  -34290.183594  -1391.498169
  370.000000  4613.277832  -51034.484375  -48745.890625  10267.606445  -38478.285156  308.686920  1511.317871   46.796192  898.717712  -33912.914062  -3535.143555
  371.000000  4918.075684  -51082.316406  -48464.984375  10116.355469  -38348.628906  304.139679  1844.484497   47.018162  894.474915  -33761.601562  2186.709961
  372.000000  4797.845703  -51239.480469  -48737.507812  10426.148438  -38311.359375  313.453339  1882.797729   46.648800  901.557312  -33760.367188  -1392.022705
  373.000000  4821.291016  -50892.019531  -48355.343750  10099.138672  -38256.203125  303.622070  1805.873657   47.042511  894.011963  -33666.800781  -201.604782
  374.000000  4764.870605  -50900.765625  -48428.156250  10164.753906  -38263.402344  305.594727  1685.500977   47.114208  892.651428  -33667.003906  -1416.270752
  375.000000  4638.599121  -51073.289062  -48750.242188  10365.341797  -38384.898438  311.625244  1647.203125   46.672081  901.107605  -33831.632812  -816.406494
  376.000000  4708.588867  -50647.000000  -48232.031250  10079.214844  -38152.816406  303.023071  1559.056763   47.233643  890.394287  -33544.765625  -1467.473511
  377.000000  5158.129883  -51483.296875  -48613.890625  10230.904297  -38382.984375  307.583496  1878.283813   47.496719  885.462585  -33749.269531  -1094.678101
  378.000000  4808.470215  -50934.250000  -48383.070312  10212.387695  -38170.683594  307.026794  1377.159668   47.723377  881.257141  -33514.855469  2301.438721
  379.000000  5065.141602  -51029.097656  -48270.585938  10231.542969  -38039.042969  307.602692  2007.368286   47.262238  889.855591  -33428.203125  3055.034180
  380.000000  4871.781250  -51154.496094  -48585.257812  10485.708984  -38099.546875  315.243988  1619.369507   47.432610  886.659363  -33472.085938  553.069092
  381.000000  4606.252441  -50445.953125  -48158.289062  10177.611328  -37980.679688  305.981293  1537.110962   47.384464  887.560242  -33357.914062  -1186.271973
  382.000000  4982.644043  -51095.117188  -48411.468750  10417.110352  -37994.359375  313.181610  1652.020874   47.769852  880.399780  -33334.000000  508.059021
  383.000000  4534.029785  -50434.152344  -48203.593750  10388.197266  -37815.398438  312.312378  1476.403320   47.545231  884.559082  -33176.953125  595.844482
  384.000000  4600.967773  -50527.968750  -48230.390625  10324.287109  -37906.101562  310.390961  1677.654419   46.960239  895.578186  -33324.726562  -2501.755859
  385.000000  5007.629395  -50979.867188  -48263.726562  10271.406250  -37992.320312  308.801147  1899.123657   47.540539  884.646423  -33354.332031  542.669556
  386.000000  5086.762207  -51058.074219  -48260.273438  10163.642578  -38096.632812  305.561340  1840.529175   47.868172  878.591431  -33426.679688  -1069.583862
  387.000000  5174.375488  -51072.812500  -48178.484375  10178.536133  -37999.949219  306.009094  1924.603882   47.711071  881.484436  -33345.324219  -420.268372
  388.000000  4788.000977  -50541.531250  -48024.062500  10217.328125  -37806.734375  307.175323  1626.544434   47.761620  880.551514  -33147.175781  -878.420898
  389.000000  4836.338379  -50460.042969  -47921.179688  10253.625000  -37667.554688  308.266571  2032.909546   47.101391  892.894348  -33072.406250  372.886963
  390.000000  4795.425781  -50426.617188  -47905.445312  10233.499023  -37671.945312  307.661499  1888.769653   47.248775  890.109131  -33062.421875  -1208.785034
  391.000000  4943.207520  -51162.117188  -48500.625000  10283.931641  -38216.695312  309.177704  1787.584961   47.392994  887.400513  -33593.101562  -79.778740
  392.000000  4627.536621  -50524.625000  -48213.171875  10372.057617  -37841.113281  311.827148  1674.310913   47.134308  892.270813  -33242.753906  961.853821
  393.000000  4606.345215  -50719.441406  -48393.414062  10293.050781  -38100.363281  309.451874  1528.023071   47.077415  893.349121  -33507.554688  1450.881226
  394.000000  4797.146484  -50662.992188  -48174.375000  10197.189453  -37977.187500  306.569885  1601.326294   47.560375  884.277405  -33337.261719  -3561.591797
  395.000000  4822.294922  -50640.851562  -48104.578125  10172.093750  -37932.484375  305.815399  1922.680054   47.122463  892.495056  -33335.281250  -1659.043335
  396.000000  5053.886230  -50778.652344  -48033.531250  10040.164062  -37993.367188  301.849060  1887.982910   47.840778  879.094543  -33326.085938  1461.246216
  397.000000  5061.987305  -51016.363281  -48237.960938  10316.357422  -37921.601562  310.152557  1790.627930   47.784855  880.123352  -33259.777344  -1447.433105
  398.000000  4524.657227  -50320.457031  -48093.078125  10404.552734  -37688.523438  312.804077  1475.652832   47.535301  884.743896  -33051.046875  612.062134
  399.000000  4434.432617  -50546.562500  -48430.328125  10303.814453  -38126.515625  309.775482  1287.188354   47.260014  889.897461  -33515.894531  209.558609
  400.000000  4887.458984  -50725.371094  -48115.343750  10143.884766  -37971.460938  304.967316  1765.189453   47.447418  886.382629  -33342.554688  3138.587891
  401.000000  4965.158203  -50859.906250  -48188.343750  10166.317383  -38022.027344  305.641754  1733.948608   47.832802  879.241150  -33355.523438  2465.711914
  402.000000  4652.128418  -50302.398438  -47946.250000  10378.892578  -37567.359375  312.032623  1707.862793   47.318996  888.788208  -32950.984375  -2546.656982
  403.000000  4867.763184  -50480.503906  -47886.296875  10082.388672  -37803.906250  303.118500  1998.981445   47.087078  893.165771  -33210.156250  -930.890991
  404.000000  4662.264160  -50398.597656  -48004.585938  10140.157227  -37864.429688  304.855255  1735.630737   47.159744  891.789551  -33263.589844  -2683.767578
  405.000000  4638.148438  -50549.351562  -48221.546875  10176.367188  -38045.179688  305.943878  1502.682617   47.533215  884.782715  -33407.906250  -2009.786377
  406.000000  4671.310547  -50540.570312  -48157.054688  10288.816406  -37868.238281  309.324585  1608.057617   47.238995  890.293457  -33259.667969  -1954.872803
  407.000000  4675.956543  -50909.906250  -48524.906250  10332.662109  -38192.242188  310.642761  1505.317017   47.330151  888.578735  -33574.777344  893.690186
  408.000000  4821.360352  -50796.093750  -48270.250000  10386.787109  -37883.460938  312.269989  1827.446655   47.324001  888.694214  -33266.597656  448.721710
  409.000000  4910.495605  -50808.054688  -48210.898438  10256.947266  -37953.953125  308.366455  1771.887573   47.650776  882.599854  -33305.210938  335.700562
  410.000000  4824.255859  -50628.339844  -48082.953125  10333.107422  -37749.843750  310.656158  1892.932129   47.322674  888.719177  -33133.109375  -729.967773
  411.000000  5106.891113  -51187.257812  -48401.734375  10243.606445  -38158.128906  307.965363  1887.713257   47.577419  883.960632  -33516.539062  608.873596
  412.000000  4707.896973  -50720.750000  -48339.164062  10425.324219  -37913.839844  313.428558  1499.803345   47.770889  880.380676  -33253.378906  -380.674072
  413.000000  4826.212891  -50975.292969  -48438.617188  10256.260742  -38182.355469  308.345825  1720.639648   47.437962  886.559326  -33554.375000  2311.226562
  414.000000  4896.513672  -50429.707031  -47797.546875  10043.052734  -37754.492188  301.935883  1945.558960   47.852879  878.872253  -33086.031250  -2402.759277
  415.000000  4837.515137  -50358.933594  -47785.250000  10194.845703  -37590.406250  306.499420  1872.135132   47.735142  881.039917  -32933.429688  -887.480164
  416.000000  4957.018066  -51090.359375  -48446.453125  10332.208984  -38114.242188  310.629120  1773.805176   47.568985  884.117371  -33473.476562  548.425049
  417.000000  4597.453613  -50446.910156  -48123.382812  10391.737305  -37731.644531  312.418793  1503.121094   47.840397  879.101562  -33064.402344  798.302490
  418.000000  4915.282227  -50886.691406  -48257.671875  10412.539062  -37845.132812  313.044189  1643.850952   47.829170  879.307861  -33178.984375  -356.631683
  419.000000  5057.670898  -51180.019531  -48434.851562  10253.508789  -38181.343750  308.263092  1814.238892   47.569210  884.113220  -33540.558594  -1306.748413
  420.000000  4689.125977  -50542.742188  -48154.476562  10237.607422  -37916.867188  307.785004  1544.129517   47.806477  879.725281  -33252.933594  -1557.994751
  421.000000  4626.043457  -50335.917969  -47990.453125  10250.862305  -37739.589844  308.183502  1593.807007   47.552063  884.432007  -33100.476562  -3579.776123
  422.000000  4817.290527  -50453.957031  -47945.390625  10163.641602  -37781.750000  305.561310  1800.788086   47.766941  880.453430  -33121.671875  1149.478271
  423.000000  4551.916016  -50225.812500  -47985.351562  10342.283203  -37643.070312  310.932007  1558.497925   47.435497  886.605347  -33015.328125  -338.723602
  424.000000  4880.814941  -50958.335938  -48361.250000  10411.988281  -37949.261719  313.027618  1692.026001   47.426819  886.767578  -33322.367188  -1275.141724
  425.000000  4855.871094  -50708.511719  -48168.312500  10264.658203  -37903.656250  308.598267  1822.138062   47.410027  887.081665  -33278.398438  -1943.027344
  426.000000  4718.287109  -50777.355469  -48367.015625  10541.890625  -37825.125000  316.933044  1521.357300   47.628262  883.017029  -33178.578125  196.484909
  427.000000  4480.931641  -50441.015625  -48264.476562  10447.833984  -37816.640625  314.105286  1315.281128   47.455151  886.238159  -33186.980469  -1708.576050
  428.000000  4639.554688  -50762.359375  -48410.179688  10342.676758  -38067.503906  310.943848  1478.612305   47.428421  886.737671  -33440.453125  -335.438293
  429.000000  4634.125488  -50477.292969  -48133.953125  10376.990234  -37756.960938  311.975433  1530.638794   47.492241  885.546082  -33123.683594  -1330.325684
  430.000000  5133.117188  -51256.105469  -48425.640625  10568.864258  -37856.777344  317.743988  1912.643555   47.709366  881.515930  -33202.316406  -2494.443359
  431.000000  4698.511719  -50251.804688  -47828.429688  10022.011719  -37806.417969  301.303314  1700.596680   47.544285  884.576721  -33168.062500  2351.573242
  432.000000  4829.802734  -50699.351562  -48169.906250  10247.906250  -37922.000000  308.094635  1629.832031   47.838551  879.135437  -33254.937500  2274.053223
  433.000000  5151.847168  -51145.687500  -48291.078125  10356.320312  -37934.757812  311.354034  1942.664185   47.658916  882.449097  -33285.218750  -433.739136
  434.000000  4764.322266  -50729.679688  -48290.921875  10266.583984  -38024.335938  308.656158  1493.644165   47.871155  878.536682  -33354.093750  -797.295410
  435.000000  4832.906738  -50487.707031  -47938.281250  10089.972656  -37848.308594  303.346497  1766.380859   47.569996  884.098572  -33207.445312  2085.898926
  436.000000  4444.435547  -50186.121094  -48031.460938  10136.641602  -37894.820312  304.749573  1537.275391   47.199471  891.038940  -33290.105469  237.998444
  437.000000  4888.388184  -50821.050781  -48213.023438  10238.043945  -37974.980469  307.798126  1765.918457   47.519478  885.038452  -33339.046875  1782.554810
  438.000000  4499.997070  -50601.730469  -48413.781250  10267.417969  -38146.363281  308.681244  1314.281372   47.233112  890.404297  -33538.367188  2086.165039
  439.000000  4735.879883  -50844.664062  -48407.593750  10256.346680  -38151.246094  308.348389  1568.063110   47.244053  890.198120  -33542.179688  2245.052246
  440.000000  4901.164062  -51131.812500  -48507.070312  10399.750000  -38107.320312  312.659698  1705.310913   47.276890  889.579834  -33495.050781  1082.722534
  441.000000  5029.286133  -50986.355469  -48251.265625  10255.987305  -37995.277344  308.337585  1862.973267   47.596813  883.600464  -33351.796875  -1777.789185
  442.000000  4810.693848  -50952.914062  -48427.343750  10422.725586  -38004.617188  313.350433  1664.435547   47.448261  886.366882  -33375.628906  1783.566284
  443.000000  4715.251953  -50632.378906  -48184.414062  10261.500000  -37922.914062  308.503326  1649.361328   47.430325  886.702087  -33295.675781  -1164.615723
  444.000000  5017.450195  -51074.019531  -48340.398438  10153.238281  -38187.160156  305.248535  1923.082397   47.411804  887.048401  -33561.730469  -1122.827637
  445.000000  4426.230469  -50419.117188  -48273.640625  10436.341797  -37837.296875  313.759796  1378.877563   47.193989  891.142456  -33233.117188  1582.525146
  446.000000  4659.352539  -50355.320312  -48010.765625  10196.039062  -37814.726562  306.535309  1849.912964   47.010174  894.626892  -33228.476562  -1480.072632
  447.000000  4700.139648  -50649.011719  -48243.757812  10266.327148  -37977.429688  308.648438  1554.627930   47.554573  884.385315  -33338.070312  -2286.696533
  448.000000  4809.106445  -50767.214844  -48263.859375  10223.556641  -38040.304688  307.362579  1672.384277   47.463676  886.078979  -33409.812500  812.409607
  449.000000  4739.999023  -50735.617188  -48301.398438  10545.001953  -37756.398438  317.026581  1522.079590   47.631432  882.958252  -33109.542969  4421.759277
  450.000000  4489.458008  -50517.644531  -48290.414062  10543.526367  -37746.886719  316.982208  1263.196655   47.829468  879.302429  -33080.710938  702.888184
  451.000000  4466.174805  -50123.058594  -47918.726562  10240.343750  -37678.382812  307.867279  1426.880371   47.589554  883.735229  -33035.609375  -491.036041
  452.000000  4497.620605  -50285.546875  -48059.601562  10501.956055  -37557.644531  315.732422  1236.110840   47.919044  877.658691  -32882.726562  1280.431396
  453.000000  4982.813965  -50898.789062  -48192.632812  10420.244141  -37772.390625  313.275848  1761.013794   47.841518  879.080933  -33105.039062  -1543.801758
  454.000000  4804.236328  -50600.976562  -48090.539062  10282.196289  -37808.343750  309.125549  1635.608032   47.866203  878.627563  -33138.582031  -4352.596680
  455.000000  4809.607422  -50821.191406  -48289.843750  10433.898438  -37855.945312  313.686340  1665.640137   47.497673  885.444763  -33222.136719  1175.300049
  456.000000  4692.748535  -50451.132812  -48045.625000  10257.047852  -37788.578125  308.369476  1657.812866   47.758835  880.602844  -33129.292969  1784.614380
  457.000000  4725.465820  -50616.031250  -48204.867188  10250.222656  -37954.644531  308.164246  1652.293579   47.438290  886.553162  -33326.628906  -1129.979370
  458.000000  4882.697266  -50842.023438  -48267.546875  10173.126953  -38094.421875  305.846466  1781.341797   47.478970  885.793579  -33462.437500  222.340134
  459.000000  4792.271484  -50447.769531  -47941.648438  10186.916016  -37754.734375  306.261017  1718.772461   47.634811  882.895630  -33107.546875  1018.439453
  460.000000  5050.833984  -51055.878906  -48304.062500  10325.761719  -37978.300781  310.435303  1909.967407   47.508614  885.240845  -33343.425781  852.856262
  461.000000  4682.856934  -50318.976562  -47928.617188  10039.928711  -37888.687500  301.841980  1668.348022   47.666126  882.315613  -33238.445312  -797.312927
  462.000000  5323.614258  -51340.285156  -48307.992188  10391.843750  -37916.148438  312.421997  2054.840576   47.991787  876.328430  -33234.136719  -587.171082
  463.000000  4598.859863  -50263.339844  -47972.781250  10200.718750  -37772.062500  306.675995  1524.825073   47.805305  879.746826  -33108.242188  -1947.562622
  464.000000  4338.182129  -50192.613281  -48148.414062  10351.868164  -37796.546875  311.220184  1254.837769   47.389427  887.467285  -33173.300781  -246.451553
  465.000000  4503.132812  -50215.359375  -47985.648438  10393.722656  -37591.925781  312.478485  1329.184937   47.802479  879.798889  -32928.382812  -2263.942871
  466.000000  4435.146484  -49862.480469  -47729.304688  10316.910156  -37412.394531  310.169189  1410.201782   47.870350  878.551453  -32742.228516  -575.466003
  467.000000  4834.986816  -50210.230469  -47683.054688  10148.394531  -37534.660156  305.102905  1764.324219   48.006271  876.064026  -32851.234375  1086.500854
  468.000000  4913.236328  -50739.109375  -48109.789062  10272.716797  -37837.070312  308.840546  1870.671021   47.718937  881.339111  -33181.675781  -1523.033569
  469.000000  4680.170410  -50585.304688  -48180.296875  10301.994141  -37878.304688  309.720734  1428.593262   47.861259  878.718323  -33209.027344  -1191.533447
  470.000000  4446.598145  -50110.367188  -47940.171875  10201.164062  -37739.007812  306.689392  1411.092163   47.698257  881.721252  -33085.632812  -1427.682373
  471.000000  4851.676758  -50822.476562  -48272.476562  10370.262695  -37902.214844  311.773193  1588.940796   47.929142  877.473816  -33226.312500   64.609932
  472.000000  4777.768066  -50623.015625  -48134.453125  10242.938477  -37891.515625  307.945282  1737.590454   47.366146  887.903503  -33270.539062  -1939.485229
  473.000000  4580.097656  -50625.406250  -48331.945312  10345.314453  -37986.632812  311.023132  1273.969849   47.856369  878.808167  -33317.832031  892.097168
  474.000000  4948.443359  -51277.578125  -48623.515625  10361.550781  -38261.964844  311.511261  1631.028198   47.531734  884.810242  -33624.835938  1399.975098
  475.000000  4506.428711  -50290.804688  -48078.156250  10413.858398  -37664.296875  313.083862  1322.447754   47.825760  879.370605  -32998.480469  870.948120
  476.000000  4581.202148  -50529.691406  -48239.171875  10506.892578  -37732.281250  315.880859  1452.832031   47.658627  882.454468  -33082.769531  -1764.462769
  477.000000  4881.108398  -50899.789062  -48278.101562  10340.333984  -37937.765625  310.873413  1534.837891   47.957047  876.963257  -33259.140625  363.042938
  478.000000  4971.166992  -50886.960938  -48216.023438  10263.314453  -37952.710938  308.557892  1775.719604   47.907703  877.866455  -33278.902344  -196.432617
  479.000000  4627.315918  -50673.460938  -48370.742188  10329.207031  -38041.535156  310.538879  1353.363647   47.624664  883.083740  -33395.339844  1381.274658
  480.000000  4694.607422  -50313.546875  -47889.210938  10235.332031  -37653.878906  307.716644  1706.108032   47.600430  883.533325  -33010.046875  1848.139404
  481.000000  4449.339844  -50115.148438  -47961.671875  10226.695312  -37734.976562  307.456940  1428.740845   47.603577  883.474915  -33090.835938  2469.582275
  482.000000  4731.993652  -50472.277344  -48033.671875  10229.430664  -37804.242188  307.539185  1734.452515   47.555775  884.362976  -33164.765625  -237.549423
  483.000000  5085.105469  -50925.816406  -48134.554688  10349.172852  -37785.382812  311.139130  1938.372925   47.743282  880.889709  -33127.613281  2309.132812
  484.000000  4662.623047  -50540.648438  -48169.882812  10361.047852  -37808.835938  311.496155  1595.881836   47.285927  889.409790  -33195.687500  2622.807861
  485.000000  4927.660156  -50696.031250  -48062.851562  10332.702148  -37730.148438  310.643951  1803.837891   47.611385  883.330017  -33085.246094  -1361.193481
  486.000000  4569.356445  -50426.039062  -48160.812500  10358.787109  -37802.023438  311.428192  1484.158203   47.534889  884.751526  -33164.585938  -215.219147
  487.000000  4827.738770  -50580.285156  -48056.726562  10414.595703  -37642.132812  313.106018  1624.973633   48.089874  874.541016  -32950.550781  1693.053223
  488.000000  4491.596680  -50253.101562  -48039.007812  10457.945312  -37581.062500  314.409302  1171.011597   48.124859  873.905273  -32886.066406  -930.976379
  489.000000  4714.520020  -50554.105469  -48116.484375  10366.718750  -37749.765625  311.666626  1476.361328   47.884499  878.291870  -33078.218750  -527.546448
  490.000000  5072.163086  -51002.000000  -48236.679688  10273.789062  -37962.890625  308.872772  1834.646118   47.861996  878.704834  -33293.539062  2240.860107
  491.000000  5087.312012  -51235.285156  -48437.757812  10366.584961  -38071.171875  311.662628  1801.612671   47.675663  882.139099  -33420.000000  -2720.264404
  492.000000  5026.343750  -51053.429688  -48311.750000  10477.019531  -37834.730469  314.982727  1862.537720   47.689594  881.881409  -33182.199219  -1481.504761
  493.000000  4970.606445  -50956.984375  -48265.640625  10301.372070  -37964.269531  309.702057  1931.759155   47.624191  883.092529  -33318.117188  1043.646606
  494.000000  4534.070312  -50188.257812  -47924.867188  10210.504883  -37714.363281  306.970215  1492.273926   47.645546  882.696716  -33066.128906  -73.907875
  495.000000  4760.722656  -50648.929688  -48189.328125  10402.128906  -37787.199219  312.731201  1700.614380   47.425591  886.790588  -33160.421875  844.433655
  496.000000  4901.673340  -50620.539062  -48020.250000  10063.546875  -37956.703125  302.552032  1842.144531   47.666775  882.303589  -33306.398438  1405.988159
  497.000000  5080.003418  -51157.113281  -48377.914062  10394.431641  -37983.484375  312.499817  1767.959106   47.938919  877.294861  -33306.628906  516.899963
  498.000000  4828.679688  -50714.617188  -48165.703125  10308.558594  -37857.144531  309.918091  1599.276489   47.800358  879.837891  -33193.808594  2401.966797
  499.000000  4923.842285  -50680.894531  -48054.890625  10300.809570  -37754.082031  309.685150  1695.401978   47.928059  877.493652  -33078.285156  1118.817871
  500.000000  4839.823242  -50867.222656  -48342.710938  10350.322266  -37992.390625  311.173706  1615.165039   47.756691  880.642395  -33333.312500  1464.408203
  501.000000  4565.930664  -50260.324219  -47974.593750  10311.862305  -37662.730469  310.017426  1390.171875   47.902855  877.955322  -32989.394531  3983.093750
  502.000000  4957.833496  -50875.980469  -48232.070312  10444.378906  -37787.691406  314.001434  1732.762085   48.030346  875.624878  -33101.917969  1558.531860
  503.000000  4908.592773  -50812.242188  -48189.476562  10321.966797  -37867.507812  310.321198  1713.497559   48.048428  875.295349  -33179.968750  1633.427856
  504.000000  4933.816406  -50838.714844  -48194.828125  10352.114258  -37842.714844  311.227570  1690.960938   47.985950  876.434998  -33161.273438  -846.232910
  505.000000  4758.938477  -50876.261719  -48426.992188  10428.722656  -37998.269531  313.530731  1457.478516   48.003418  876.116089  -33315.121094  -145.417465
  506.000000  4929.441895  -50847.097656  -48187.835938  10217.344727  -37970.492188  307.175842  1697.835449   47.825989  879.366394  -33304.656250  -869.009583
  507.000000  4818.499023  -50461.062500  -47943.179688  10224.548828  -37718.632812  307.392426  1799.729126   47.593319  883.665344  -33075.492188  925.617981
  508.000000  4591.862305  -50141.703125  -47825.335938  10131.363281  -37693.972656  304.590881  1503.001953   47.724701  881.232666  -33038.015625  883.748779
  509.000000  4761.547852  -50241.984375  -47774.328125  10134.107422  -37640.218750  304.673370  1794.686157   47.944931  877.184814  -32962.777344  -300.326172
  510.000000  4624.375000  -50275.691406  -47951.296875  10362.682617  -37588.613281  311.545288  1584.320923   47.716179  881.390076  -32933.488281  -561.745972
  511.000000  4688.789062  -50426.039062  -48000.812500  10275.541992  -37725.269531  308.925476  1617.032837   47.834820  879.204041  -33058.570312  133.012375
  512.000000  4886.653320  -50492.695312  -47915.835938  10097.242188  -37818.593750  303.565063  1741.833374   48.140789  873.616089  -33122.042969  812.631958
  513.000000  5052.773438  -50692.242188  -47940.906250  10139.713867  -37801.191406  304.841919  2011.551392   47.838493  879.136536  -33134.132812  -1686.726318
  514.000000  4592.219238  -50361.949219  -48057.375000  10293.730469  -37763.644531  309.472321  1588.327271   47.335094  888.485962  -33145.699219  451.596527
  515.000000  4715.917969  -50490.996094  -48037.093750  10360.250000  -37676.843750  311.472168  1763.093628   47.654499  882.530884  -33027.734375  931.334961
  516.000000  4475.393555  -50146.355469  -47969.382812  10152.460938  -37816.921875  305.225159  1503.098145   47.620850  883.154480  -33171.097656  1581.080933
  517.000000  4721.353516  -50843.828125  -48410.687500  10508.591797  -37902.093750  315.931946  1436.513672   47.917412  877.688599  -33227.335938  1304.185913
  518.000000  5064.055664  -51091.398438  -48328.648438  10364.372070  -37964.277344  311.596100  1931.777344   47.510910  885.198059  -33329.179688  -1988.598022
  519.000000  4597.847656  -50556.109375  -48246.960938  10403.762695  -37843.199219  312.780334  1435.190063   47.793606  879.962219  -33180.519531  889.304199
  520.000000  4558.846191  -50320.476562  -48041.273438  10254.683594  -37786.589844  308.298401  1374.441406   47.980606  876.532593  -33105.667969  -364.292023
  521.000000  5058.787109  -50922.281250  -48152.960938  10320.826172  -37832.132812  310.286926  1715.388550   48.247692  871.680359  -33125.156250  658.485474
  522.000000  5029.906738  -51002.328125  -48266.445312  10443.691406  -37822.753906  313.980743  1684.761230   48.223175  872.123535  -33118.167969  783.821716
  523.000000  4944.696289  -50525.414062  -47866.289062  10194.882812  -37671.406250  306.500549  1841.746582   47.995396  876.262512  -32989.042969  1921.825684
  524.000000  4781.810059  -50633.296875  -48130.031250  10390.882812  -37739.148438  312.393097  1664.959351   47.699619  881.696045  -33085.640625  595.004761
  525.000000  4975.510254  -50852.003906  -48168.664062  10308.980469  -37859.683594  309.930786  1837.203247   47.873936  878.485657  -33189.167969  1358.584351
  526.000000  4949.923828  -50865.171875  -48185.492188  10396.825195  -37788.667969  312.571777  1645.561523   48.058296  875.115662  -33100.167969   76.333084
  527.000000  4904.734863  -51226.222656  -48624.640625  10611.126953  -38013.515625  319.014557  1406.035767   48.197235  872.592957  -33311.460938  -1138.831787
  528.000000  4861.724609  -50912.480469  -48316.992188  10386.348633  -37930.644531  312.256805  1456.919312   48.067299  874.951721  -33241.265625  -76.069328
  529.000000  5095.272461  -51124.867188  -48318.960938  10356.513672  -37962.445312  311.359833  1866.499023   47.961113  876.888855  -33283.425781  1669.669922
  530.000000  5036.730469  -50914.179688  -48147.148438  10164.597656  -37982.550781  305.590027  1893.249634   47.681152  882.037537  -33330.843750  1757.868652
  531.000000  4848.827637  -51021.394531  -48480.000000  10410.888672  -38069.109375  312.994568  1572.296509   47.658005  882.465942  -33419.660156  392.385529
  532.000000  5039.446289  -50951.539062  -48186.429688  10319.767578  -37866.664062  310.255096  1940.583984   47.577991  883.950012  -33225.019531  495.438568
  533.000000  5053.843262  -50998.410156  -48236.257812  10477.789062  -37758.468750  315.005859  1843.442993   47.963070  876.853088  -33079.257812  -971.688782
  534.000000  5025.033203  -50811.781250  -48096.390625  10269.500977  -37826.890625  308.743866  1816.820679   48.026634  875.692566  -33141.476562  2647.207275
  535.000000  4477.312012  -50264.429688  -48056.031250  10247.861328  -37808.171875  308.093292  1413.084106   47.574909  884.007263  -33166.828125  799.166016
  536.000000  4582.604492  -50482.902344  -48190.992188  10325.184570  -37865.808594  310.417938  1474.921509   47.695854  881.765686  -33212.667969  -3364.675049
  537.000000  4951.287598  -51043.625000  -48361.062500  10446.909180  -37914.152344  314.077484  1793.759155   47.685070  881.965088  -33262.062500  -546.798706
  538.000000  4700.311035  -50757.789062  -48365.210938  10357.337891  -38007.875000  311.384613  1412.136841   47.884647  878.289185  -33336.316406  -3178.824219
  539.000000  4642.460449  -50505.687500  -48142.023438  10377.962891  -37764.062500  312.004700  1484.197754   47.772064  880.359009  -33103.484375  -27.074959
  540.000000  5099.078613  -50881.050781  -48051.742188  10317.812500  -37733.929688  310.196320  1752.104004   48.227516  872.045044  -33028.917969  -59.481052
  541.000000  4879.884277  -50395.003906  -47825.140625  10022.158203  -37802.984375  301.307709  1749.694336   47.892456  878.145935  -33130.664062  -811.103699
  542.000000  4612.706543  -50260.718750  -47920.734375  10355.287109  -37565.445312  311.322968  1489.465698   47.834614  879.207825  -32898.765625  -37.524086
  543.000000  4948.344238  -50733.109375  -48073.828125  10319.363281  -37754.464844  310.242950  1778.326782   48.047859  875.305725  -33066.980469  138.807846
  544.000000  5022.737793  -50848.769531  -48113.046875  10064.940430  -38048.105469  302.593933  1833.572632   48.009434  876.006287  -33364.371094  -1278.523071
  545.000000  4745.075195  -50758.433594  -48302.226562  10350.061523  -37952.164062  311.165863  1450.777344   47.865917  878.632812  -33282.429688  1243.824585
  546.000000  4780.972656  -50545.562500  -48046.437500  10175.470703  -37870.968750  305.916931  1743.278809   47.584999  883.819824  -33228.640625  -2955.783447
  547.000000  4899.569824  -50810.867188  -48217.320312  10358.318359  -37859.000000  311.414093  1587.296997   47.799473  879.854187  -33195.750000  2773.958984
  548.000000  4843.899414  -50719.468750  -48173.757812  10393.861328  -37779.898438  312.482666  1619.023438   47.835281  879.195557  -33113.156250  -1083.955811
  549.000000  4820.805664  -50766.843750  -48229.453125  10416.706055  -37812.746094  313.169464  1488.895020   48.111462  874.148621  -33119.058594  -1167.189575
  550.000000  4885.276855  -50498.398438  -47893.070312  10157.183594  -37735.886719  305.367126  1816.131226   47.927944  877.495728  -33060.101562  862.273132
  551.000000  5011.008301  -50719.664062  -47984.000000  10266.935547  -37717.062500  308.666748  1799.623047   48.154846  873.361023  -33019.140625  -451.893829
  552.000000  5104.836914  -50884.527344  -48049.609375  10196.682617  -37852.925781  306.554657  1882.276367   48.256626  871.518982  -33145.074219  -510.841949
  553.000000  4837.074219  -50867.445312  -48266.250000  10329.041992  -37937.207031  310.533905  1515.391113   47.864346  878.661682  -33267.625000  -33.871349
  554.000000  4790.430664  -50576.636719  -48072.828125  10326.124023  -37746.703125  310.446198  1648.367310   47.813683  879.592712  -33082.066406  1314.085327
  555.000000  4589.160645  -50201.464844  -47899.906250  10209.566406  -37690.339844  306.941986  1623.899902   47.552601  884.421997  -33051.171875  1529.417847
  556.000000  4715.441895  -50212.429688  -47777.437500  10166.649414  -37610.789062  305.651733  1821.591431   47.604450  883.458740  -32966.562500  982.066162
  557.000000  4883.685547  -50369.636719  -47762.882812  9970.691406  -37792.191406  299.760406  1772.624023   48.401005  868.919312  -33070.257812  2826.491211
  558.000000  5029.825684  -50860.914062  -48115.156250  10255.328125  -37859.828125  308.317780  1699.583130   48.223991  872.108765  -33155.160156  -1215.882080
  559.000000  5178.101562  -50893.519531  -48019.234375  10257.208984  -37762.023438  308.374329  1821.718384   48.394196  869.041565  -33040.753906  -3203.257568
  560.000000  4944.226074  -50876.257812  -48230.468750  10286.154297  -37944.312500  309.244537  1556.041626   48.124283  873.915710  -33249.375000  -616.868958
  561.000000  4761.875000  -50573.179688  -48088.781250  10192.113281  -37896.667969  306.417267  1549.923706   48.066120  874.973206  -33207.402344  -1338.842773
  562.000000  4820.609375  -50313.871094  -47757.359375  10018.296875  -37739.062500  301.191620  1662.106079   48.135811  873.706421  -33043.000000  -2687.916504
  563.000000  4672.366699  -50545.164062  -48151.234375  10392.666016  -37758.570312  312.446716  1525.010376   47.841671  879.078125  -33091.203125  -962.936890
  564.000000  4746.419434  -50515.656250  -48035.187500  10415.218750  -37619.968750  313.124756  1614.218872   48.080273  874.715637  -32929.324219  1767.003784
  565.000000  4761.833008  -50655.589844  -48193.828125  10316.246094  -37877.582031  310.149231  1560.652344   48.010750  875.982300  -33193.718750  997.207397
  566.000000  5063.015137  -50889.921875  -48112.640625  10364.279297  -37748.359375  311.593292  1519.571289   48.602291  865.320679  -33006.785156  -2144.545898
  567.000000  4910.973145  -50530.578125  -47916.625000  10415.708008  -37500.917969  313.139465  1711.735474   48.215332  872.265442  -32797.097656  2304.707031
  568.000000  4844.518066  -50645.546875  -48071.062500  10160.454102  -37910.609375  305.465454  1635.557007   48.077557  874.765076  -33220.230469  227.668045
  569.000000  4709.576660  -50539.433594  -48132.953125  10553.750000  -37579.203125  317.289581  1387.128906   48.250755  871.625061  -32871.925781  1895.695190
  570.000000  5090.361816  -50945.527344  -48156.828125  10245.520508  -37911.308594  308.022888  1792.276245   48.263630  871.392517  -33202.773438  -150.969513
  571.000000  5158.103516  -50981.808594  -48116.867188  10299.597656  -37817.269531  309.648712  1798.088745   48.287449  870.962708  -33106.414062  -2079.801025
  572.000000  5065.868652  -51183.382812  -48396.859375  10370.096680  -38026.761719  311.768188  1668.862671   48.166218  873.154846  -33327.730469  2889.933350
  573.000000  4772.123535  -50511.820312  -48035.726562  10254.357422  -37781.367188  308.288635  1740.403687   47.790195  880.025024  -33119.023438  758.400269
  574.000000  5085.572266  -51090.378906  -48278.765625  10297.232422  -37981.531250  309.577606  1691.789917   48.483582  867.439331  -33251.539062  -214.393219
  575.000000  4530.453125  -50341.023438  -48113.781250  10337.349609  -37776.429688  310.783691  1188.494263   48.275520  871.177917  -33066.734375  -1064.734009
  576.000000  4723.163574  -50257.828125  -47827.531250  10250.933594  -37576.597656  308.185669  1625.222534   48.021584  875.784668  -32891.679688  -1852.962524
  577.000000  4906.165039  -50369.460938  -47764.531250  10126.849609  -37637.679688  304.455170  1742.478516   48.151760  873.416992  -32940.058594  -1812.791748
  578.000000  4913.859863  -50507.960938  -47849.218750  10102.396484  -37746.820312  303.720001  1929.408569   47.775127  880.302551  -33085.945312  -614.845947
  579.000000  4565.979004  -50229.117188  -47953.289062  10167.564453  -37785.726562  305.679230  1439.226074   47.665581  882.325684  -33135.539062  -1339.907715
  580.000000  4521.566895  -50577.125000  -48336.015625  10317.500000  -38018.515625  310.186920  1154.377686   47.929771  877.462280  -33342.554688  3455.915039
  581.000000  5043.967773  -51172.980469  -48422.117188  10498.929688  -37923.187500  315.641449  1749.207031   47.871315  878.533752  -33252.929688  2431.196289
  582.000000  4872.740723  -51040.976562  -48471.296875  10344.965820  -38126.332031  311.012665  1555.626465   47.900043  878.006836  -33453.269531  -559.425354
  583.000000  4769.385254  -50766.781250  -48288.343750  10464.166016  -37824.179688  314.596313  1588.828491   48.003067  876.122498  -33141.066406  -489.712463
  584.000000  4813.011719  -50600.695312  -48078.617188  10269.944336  -37808.671875  308.757172  1441.786743   48.382874  869.244934  -33088.503906  555.520630
  585.000000  4915.639648  -50961.851562  -48315.343750  10334.349609  -37980.992188  310.693481  1549.210083   47.983658  876.476868  -33299.773438  1060.122925
  586.000000  5090.861816  -50884.656250  -48086.632812  10202.095703  -37884.539062  306.717377  1745.248657   48.228531  872.026672  -33179.429688  2195.609863
  587.000000  5176.593262  -50917.292969  -48001.007812  10155.497070  -37845.511719  305.316437  1860.498413   48.441521  868.192505  -33119.625000  -1816.442627
  588.000000  5371.668945  -51545.695312  -48475.210938  10470.183594  -38005.027344  314.777222  1981.663086   48.205948  872.435242  -33302.121094  1579.173828
  589.000000  5147.366699  -51043.648438  -48164.140625  10340.652344  -37823.488281  310.882965  1873.180298   48.026527  875.694519  -33138.085938  -233.909958
  590.000000  5222.507324  -51256.343750  -48332.210938  10459.132812  -37873.078125  314.444977  1681.664917   48.537811  866.470215  -33137.796875  623.083679
  591.000000  5073.071777  -50889.378906  -48113.804688  10309.888672  -37803.914062  309.958099  1825.111450   48.051640  875.236877  -33116.062500  -332.643860
  592.000000  4838.369141  -50914.628906  -48372.906250  10224.596680  -38148.308594  307.393860  1405.899780   48.177109  872.957458  -33448.214844  3044.483887
  593.000000  5221.588867  -51356.957031  -48405.234375  10296.408203  -38108.828125  309.552826  2044.994995   47.813190  879.601746  -33444.238281   72.032600
  594.000000  4969.642090  -50999.550781  -48312.742188  10476.335938  -37836.406250  314.962189  1704.406372   48.042717  875.399414  -33149.425781  2864.881592
  595.000000  4625.321777  -50355.140625  -48022.281250  10325.272461  -37697.007812  310.420593  1508.769043   47.800022  879.844055  -33033.703125  -24.232090
  596.000000  5321.644043  -51247.367188  -48195.531250  10234.560547  -37960.968750  307.693420  2148.034424   47.919025  877.659058  -33286.054688  -1496.893677
  597.000000  5064.565430  -51014.738281  -48275.078125  10287.169922  -37987.906250  309.275085  1902.797729   48.008450  876.024231  -33304.269531  -436.769867
  598.000000  4831.898438  -50421.039062  -47872.679688  10314.777344  -37557.902344  310.105072  1534.617676   48.476631  867.563721  -32828.589844  3401.989258
  599.000000  4759.911621  -50580.945312  -48118.492188  10352.496094  -37765.996094  311.239044  1483.543335   48.439613  868.226746  -33040.292969  196.395554
  600.000000  5391.062012  -51321.746094  -48238.398438  10142.368164  -38096.031250  304.921722  2054.469238   48.312973  870.502563  -33382.683594  -476.268463
  601.000000  5119.728027  -51137.285156  -48331.109375  10477.084961  -37854.023438  314.984711  1653.210327   48.498459  867.173279  -33122.582031  1481.355713
  602.000000  5010.091797  -50662.042969  -47937.359375  10056.822266  -37880.539062  302.349854  1803.900879   48.288609  870.941772  -33169.570312  1385.409790
  603.000000  5052.944336  -51015.707031  -48243.875000  10249.304688  -37994.570312  308.136688  1831.478882   47.917789  877.681702  -33319.777344  332.428253
  604.000000  5021.049316  -50932.089844  -48213.117188  10160.586914  -38052.531250  305.469452  1758.180298   48.009323  876.008301  -33368.808594  -806.299622
  605.000000  4901.236816  -51083.949219  -48456.109375  10336.232422  -38119.875000  310.750092  1376.646362   48.256405  871.523010  -33412.046875  -194.456619
  606.000000  4747.820312  -50608.664062  -48135.578125  10113.916016  -38021.664062  304.066345  1498.558105   47.971603  876.697144  -33341.621094  -1206.145630
  607.000000  4781.162109  -50637.984375  -48144.070312  10382.451172  -37761.617188  312.139618  1478.926392   48.152622  873.401367  -33063.914062  -2950.250732
  608.000000  4972.267578  -50766.445312  -48079.960938  10035.972656  -38043.988281  301.723022  1687.773804   48.280720  871.084106  -33333.789062  3972.374268
  609.000000  5157.609375  -51040.757812  -48189.328125  10340.418945  -37848.910156  310.875946  1914.616211   48.321758  870.344299  -33134.707031  167.851486
  610.000000  4789.890137  -50969.980469  -48490.648438  10300.367188  -38190.281250  309.671844  1396.247070   48.189468  872.733582  -33488.984375  -1794.684692
  611.000000  4912.841797  -50830.355469  -48190.585938  10331.094727  -37859.492188  310.595642  1627.867554   48.484497  867.422974  -33129.410156  177.962769
  612.000000  5127.812988  -51211.472656  -48366.375000  10060.283203  -38306.093750  302.453918  1672.822266   48.603584  865.297607  -33564.394531  233.957001
  613.000000  5202.197266  -51360.429688  -48477.804688  10362.625000  -38115.179688  311.543579  1554.039551   48.968624  858.847229  -33337.867188  -320.520142
  614.000000  4948.758301  -51026.195312  -48359.515625  10373.767578  -37985.750000  311.878571  1542.766968   48.394012  869.044861  -33264.496094  253.982956
  615.000000  5001.660156  -50840.171875  -48129.320312  10300.952148  -37828.367188  309.689423  1631.222046   48.631798  864.795654  -33083.914062  2690.665527
  616.000000  5010.901367  -51089.949219  -48383.101562  10554.623047  -37828.476562  317.315826  1504.214233   48.700050  863.583618  -33077.367188  3018.126221
  617.000000  5161.452637  -50983.597656  -48096.945312  10154.598633  -37942.347656  305.289429  1824.423950   48.418999  868.596375  -33218.656250  384.861206
  618.000000  5032.071777  -51056.171875  -48292.601562  10276.056641  -38016.546875  308.940948  1650.935059   48.349442  869.845947  -33299.640625  1729.278809
  619.000000  5085.183105  -51746.960938  -48942.882812  10799.544922  -38143.335938  324.679199  1456.550781   48.334816  870.109192  -33427.859375  859.327637
  620.000000  5095.608887  -50904.308594  -48093.695312  10313.807617  -37779.886719  310.075897  1743.641235   48.591671  865.509766  -33039.351562  1293.290649
  621.000000  4800.841309  -51023.617188  -48521.929688  10457.422852  -38064.507812  314.393585  1449.171265   48.052673  875.218018  -33376.554688  -1977.546021
  622.000000  4880.021484  -50894.925781  -48320.335938  10242.025391  -38078.312500  307.917847  1406.306030   48.540333  866.425171  -33342.785156  -901.898987
  623.000000  4795.695801  -51011.750000  -48528.960938  10524.784180  -38004.175781  316.418732  1316.589355   48.425716  868.475891  -33279.828125  -3842.732178
  624.000000  4940.698730  -50825.390625  -48172.882812  10019.917969  -38152.964844  301.240356  1536.351562   48.533947  866.539185  -33418.058594  -2026.754639
  625.000000  5189.468262  -50928.261719  -48040.773438  10125.171875  -37915.601562  304.404724  1908.362793   48.336124  870.085632  -33199.996094  -2834.980957
  626.000000  5231.283203  -51229.605469  -48295.359375  10230.484375  -38064.875000  307.570862  1909.706177   48.172550  873.040039  -33365.226562  -2166.815918
  627.000000  4610.256836  -50806.160156  -48508.492188  10448.419922  -38060.070312  314.122925  1150.757690   48.288616  870.941650  -33349.101562  -122.680061
  628.000000  5225.955566  -51405.109375  -48455.140625  10206.172852  -38248.968750  306.839966  1862.002319   48.073021  874.847595  -33559.031250  1048.727295
  629.000000  4662.947266  -50540.140625  -48146.625000  10294.023438  -37852.601562  309.481110  1501.989258   47.991440  876.334778  -33170.621094  -1741.426025
  630.000000  5240.136719  -51143.660156  -48174.468750  10262.644531  -37911.824219  308.537750  1875.781616   48.326054  870.266907  -33197.203125  -538.483032
  631.000000  4753.339355  -50802.839844  -48336.234375  10178.554688  -38157.679688  306.009644  1517.998047   47.887959  878.228455  -33485.796875  -297.209198
  632.000000  5268.193359  -51438.421875  -48477.945312  10395.209961  -38082.734375  312.523193  1798.013062   48.228794  872.021912  -33377.601562  686.836548
  633.000000  4872.652344  -50803.890625  -48255.679688  10105.255859  -38150.421875  303.805969  1656.889160   47.890892  878.174622  -33478.253906  421.371124
  634.000000  5030.471680  -51292.527344  -48558.429688  10350.093750  -38208.335938  311.166809  1752.221680   47.865986  878.631592  -33538.597656   21.591448
  635.000000  4771.071777  -50836.992188  -48368.968750  10368.057617  -38000.910156  311.706879  1293.751099   48.456131  867.930786  -33273.597656  -78.598305
  636.000000  5113.879395  -50795.554688  -47985.703125  10086.255859  -37899.445312  303.234772  1893.522827   48.240101  871.817566  -33193.207031  1884.271729
  637.000000  5217.083496  -51167.902344  -48237.570312  10296.257812  -37941.312500  309.548279  1887.758179   48.216465  872.244934  -33237.378906  -1808.782349
  638.000000  4864.324219  -50703.187500  -48157.132812  10076.005859  -38081.125000  302.926605  1671.670044   47.966873  876.783569  -33401.542969  329.526154
  639.000000  4846.845703  -50920.070312  -48353.515625  10359.316406  -37994.199219  311.444092  1508.358398   48.223259  872.122009  -33289.605469  -1249.672241
  640.000000  4888.005859  -51014.718750  -48419.820312  10410.272461  -38009.546875  312.976044  1561.808594   48.039570  875.456787  -33322.871094  383.283905
  641.000000  4667.030762  -50648.957031  -48251.835938  10410.108398  -37841.726562  312.971100  1362.464355   48.209919  872.363342  -33138.433594  -1496.342773
  642.000000  5085.112305  -51220.867188  -48432.007812  10374.427734  -38057.578125  311.898407  1795.394531   48.074352  874.823364  -33367.511719  -86.264565
  643.000000  4727.509766  -51026.257812  -48618.312500  10455.169922  -38163.140625  314.325836  1338.405396   47.865307  878.644043  -33493.468750  -3107.622314
  644.000000  5071.788574  -50903.125000  -48139.195312  10168.078125  -37971.117188  305.694672  1852.963501   48.070431  874.894714  -33281.429688  -496.464233
  645.000000  5132.055176  -51117.292969  -48277.539062  10186.710938  -38090.828125  306.254852  1677.093262   48.624050  864.933411  -33347.132812  -3477.145264
  646.000000  4988.362793  -51205.175781  -48519.710938  10473.040039  -38046.671875  314.863098  1585.247559   48.169067  873.103210  -33347.363281  680.169128
  647.000000  5114.419434  -51090.878906  -48257.382812  10184.152344  -38073.230469  306.177948  1737.761108   48.266163  871.346802  -33364.449219  -786.264343
  648.000000  4967.033203  -51149.074219  -48483.468750  10530.339844  -37953.128906  316.585754  1593.512817   48.340416  870.008362  -33237.105469  108.395012
  649.000000  4955.373047  -51115.773438  -48450.382812  10465.192383  -37985.191406  314.627167  1573.511353   48.185585  872.803894  -33284.273438  1455.064697
  650.000000  5169.263672  -51153.625000  -48262.039062  10208.778320  -38053.261719  306.918304  1922.470825   48.100800  874.342346  -33360.613281  -1233.195435
  651.000000  4956.797852  -50773.824219  -48110.562500  10279.660156  -37830.902344  309.049286  1722.719360   48.361324  869.632263  -33112.835938  -1801.641479
  652.000000  5373.903320  -51594.843750  -48524.031250  10290.892578  -38233.140625  309.386993  1854.882690   48.630875  864.812073  -33488.781250  1027.624878
  653.000000  5050.890625  -51243.917969  -48473.000000  10281.693359  -38191.304688  309.110413  1650.526978   48.234177  871.924622  -33485.644531  2674.821533
  654.000000  4971.079590  -50963.523438  -48284.062500  10293.527344  -37990.535156  309.466187  1595.066040   48.337330  870.063904  -33274.812500  -417.569824
  655.000000  4928.824219  -51120.128906  -48479.148438  10502.438477  -37976.710938  315.746948  1478.156372   48.264511  871.376648  -33268.093750  -2005.535767
  656.000000  4932.792480  -51024.035156  -48386.375000  10267.027344  -38119.347656  308.669525  1529.606445   48.197071  872.595886  -33417.308594  -580.155579
  657.000000  4715.534668  -50463.250000  -48039.898438  10287.150391  -37752.750000  309.274475  1441.105469   48.215691  872.258911  -33048.894531  -1992.466553
  658.000000  5398.936035  -51381.554688  -48311.187500  10224.572266  -38086.617188  307.393127  2025.990234   48.346035  869.907227  -33370.042969  -1593.113525
  659.000000  4796.964844  -51243.757812  -48726.531250  10364.382812  -38362.148438  311.596405  1343.708496   48.140278  873.625366  -33665.648438  978.627563
  660.000000  4739.488281  -50639.019531  -48216.976562  10062.751953  -38154.226562  302.528168  1610.898438   47.820587  879.465698  -33488.914062  1114.261353
  661.000000  5111.513672  -51199.179688  -48390.226562  10239.033203  -38151.195312  307.827850  1619.027954   48.236263  871.886902  -33445.332031  604.142029
  662.000000  4987.333008  -51291.039062  -48617.796875  10362.757812  -38255.039062  311.547546  1444.362915   48.013092  875.939575  -33570.949219  1251.175537
  663.000000  4693.556152  -50596.660156  -48242.851562  10147.583008  -38095.269531  305.078522  1485.210327   47.853962  878.852356  -33426.703125  1147.596069
  664.000000  4726.257812  -50871.191406  -48447.539062  10451.779297  -37995.757812  314.223907  1372.899536   48.086411  874.604004  -33304.515625  -37.960026
  665.000000  4859.698242  -50913.136719  -48372.562500  10400.396484  -37972.164062  312.679138  1475.092407   48.208195  872.394531  -33269.039062  -295.096191
  666.000000  5007.549805  -50904.406250  -48179.710938  10094.583008  -38085.128906  303.485107  1678.928833   48.304253  870.659729  -33372.632812  566.591187
  667.000000  4898.783203  -51232.453125  -48606.328125  10394.858398  -38211.468750  312.512634  1458.497070   48.136993  873.684937  -33515.289062  -267.996277
  668.000000  5071.095215  -50974.843750  -48211.625000  10216.739258  -37994.886719  307.157623  1910.968140   47.841312  879.084717  -33327.554688  -2772.616699
  669.000000  4775.922363  -50896.625000  -48390.054688  10513.414062  -37876.640625  316.076904  1453.717896   48.006989  876.050903  -33193.144531  -1928.066040
  670.000000  4905.192383  -51033.472656  -48453.125000  10265.142578  -38187.984375  308.612823  1556.413452   47.945934  877.166504  -33510.445312  -1728.304932
  671.000000  4896.161621  -50856.699219  -48264.023438  10241.207031  -38022.816406  307.893250  1528.825806   48.218826  872.202209  -33318.652344  -2498.387695
  672.000000  4589.819336  -50690.816406  -48399.375000  10295.768555  -38103.605469  309.533569  1225.496216   47.816067  879.548828  -33438.734375  548.249756
  673.000000  5026.303223  -51178.078125  -48465.156250  10302.334961  -38162.820312  309.730988  1525.171875   48.383022  869.242249  -33442.640625  800.237854
  674.000000  4824.105469  -51171.882812  -48658.953125  10225.272461  -38433.679688  307.414185  1607.852173   47.498207  885.434814  -33799.820312  -919.313171
  675.000000  4753.868652  -50760.644531  -48320.742188  10309.711914  -38011.031250  309.952789  1315.704224   48.451675  868.010559  -33284.152344  -2162.972168
  676.000000  4998.992676  -51244.019531  -48543.125000  10402.525391  -38140.601562  312.743134  1482.110474   48.151901  873.414429  -33442.968750  -383.916382
  677.000000  4988.011230  -51207.242188  -48534.078125  10326.734375  -38207.343750  310.464539  1644.473999   48.026463  875.695679  -33521.949219  -3081.416504
  678.000000  4921.104492  -50956.359375  -48320.750000  10376.147461  -37944.601562  311.950104  1583.544434   48.249058  871.655701  -33237.488281  349.241577
  679.000000  5174.649414  -50848.914062  -47983.539062  10115.521484  -37868.015625  304.114594  1777.773315   48.628651  864.851624  -33123.871094  1636.270386
  680.000000  4948.189941  -50926.027344  -48280.695312  10496.109375  -37784.585938  315.556671  1597.414917   48.288712  870.939941  -33073.605469  -1225.977661
  681.000000  4908.633301  -50924.585938  -48336.187500  10301.072266  -38035.117188  309.693024  1580.703125   48.160652  873.255737  -33336.628906  918.782654
  682.000000  4802.662109  -50952.417969  -48448.078125  10405.053711  -38043.023438  312.819153  1370.749512   48.586014  865.610535  -33303.039062  1474.870239
  683.000000  5339.175781  -51643.718750  -48600.109375  10622.310547  -37977.796875  319.350800  1934.907349   48.536289  866.497375  -33242.664062  -696.965454
  684.000000  5060.387207  -51493.324219  -48745.281250  10569.640625  -38175.640625  317.767303  1380.750122   48.713524  863.344788  -33423.214844  -134.958298
  685.000000  4957.843262  -51012.406250  -48341.921875  10419.218750  -37922.703125  313.244995  1566.644165   48.429451  868.408936  -33197.992188  -229.452438
  686.000000  5236.929199  -51059.125000  -48080.421875  10269.994141  -37810.429688  308.758698  2020.505249   48.474663  867.598938  -33081.308594  -959.490906
  687.000000  5087.494141  -51435.992188  -48671.257812  10504.371094  -38166.886719  315.805054  1617.447876   48.271179  871.256226  -33457.617188  443.509460
  688.000000  5185.637695  -50762.632812  -47831.937500  9992.227539  -37839.710938  300.407867  1943.450806   48.685528  863.841248  -33090.015625  250.298004
  689.000000  4869.377930  -50593.433594  -48022.304688  10250.109375  -37772.195312  308.160889  1572.176147   48.531319  866.586121  -33037.546875  1780.143066
  690.000000  5120.283691  -51092.832031  -48255.531250  10318.667969  -37936.863281  310.222046  1758.474121   48.511158  866.946228  -33204.179688  -257.760925
  691.000000  4821.315430  -50967.234375  -48428.992188  10551.853516  -37877.140625  317.232574  1391.213501   48.371410  869.450928  -33158.093750  -1364.841431
  692.000000  4871.691406  -50538.035156  -47955.367188  10080.989258  -37874.378906  303.076416  1600.933594   48.682529  863.894470  -33124.976562  -399.356934
  693.000000  5015.882812  -51076.406250  -48343.742188  10293.161133  -38050.582031  309.455200  1573.146484   48.524479  866.708252  -33316.601562  -1369.596558
  694.000000  4938.627930  -50983.460938  -48329.648438  10310.185547  -38019.460938  309.967010  1596.602051   48.305824  870.631409  -33306.812500  -72.551224
  695.000000  4776.826172  -50715.824219  -48254.632812  10380.961914  -37873.671875  312.094849  1574.275024   47.847008  878.980103  -33205.781250  1364.996948
  696.000000  4981.080566  -51095.597656  -48388.187500  10425.614258  -37962.574219  313.437286  1684.612793   48.008865  876.016663  -33278.894531  -3269.165771
  697.000000  5218.823242  -51473.324219  -48578.296875  10506.490234  -38071.804688  315.868744  1565.639648   48.542789  866.381348  -33336.035156  184.859161
  698.000000  5152.689453  -51046.023438  -48176.460938  10299.655273  -37876.804688  309.650421  1902.250122   48.366302  869.542725  -33158.253906  -40.997849
  699.000000  4945.860352  -51118.402344  -48441.898438  10458.697266  -37983.203125  314.431885  1643.846069   48.196476  872.606689  -33281.222656  -621.888000
  700.000000  4919.521973  -50876.515625  -48248.671875  10215.255859  -38033.414062  307.113037  1607.915405   48.356552  869.718079  -33315.816406  -1654.331177
  701.000000  5159.107910  -51528.648438  -48669.820312  10390.314453  -38279.507812  312.376038  1684.385376   48.285633  870.995422  -33568.828125  -1075.553955
  702.000000  5040.015625  -51179.335938  -48442.718750  10284.582031  -38158.136719  309.197266  1801.702148   47.924763  877.553955  -33482.664062  560.521423
  703.000000  4923.787109  -50624.613281  -47986.671875  10065.660156  -37921.011719  302.615570  1665.861694   48.514183  866.892212  -33188.035156  -2466.819824
  704.000000  4781.955566  -50740.406250  -48248.460938  10324.318359  -37924.140625  310.391907  1418.277832   48.215843  872.256165  -33220.269531  507.671875
  705.000000  5088.711914  -51374.550781  -48593.929688  10429.632812  -38164.296875  313.558105  1662.925781   48.127758  873.852600  -33469.019531  -1416.943604
  706.000000  4842.629883  -51336.527344  -48777.437500  10569.972656  -38207.464844  317.777283  1343.620483   48.050667  875.254578  -33519.707031  -339.062775
  707.000000  4707.853516  -50732.332031  -48321.617188  10285.595703  -38036.023438  309.227753  1432.241211   48.096050  874.428711  -33343.839844  3554.376221
  708.000000  4947.787109  -50791.628906  -48147.453125  10199.906250  -37947.546875  306.651550  1798.815430   47.927944  877.495728  -33271.761719  2520.839844
  709.000000  5193.238770  -51550.378906  -48637.179688  10383.309570  -38253.871094  312.165436  1711.911499   48.337387  870.062866  -33538.140625  -1393.707642
  710.000000  4792.442383  -50986.054688  -48498.343750  10418.126953  -38080.218750  313.212189  1354.479004   48.262691  871.409485  -33371.777344  1259.138916
  711.000000  4802.006348  -50950.140625  -48455.906250  10275.893555  -38180.011719  308.936066  1474.434082   48.203609  872.477539  -33477.335938  1360.283936
  712.000000  5095.200684  -51421.390625  -48642.476562  10518.726562  -38123.750000  316.236633  1495.039429   48.558743  866.096680  -33386.425781  1411.606934
  713.000000  5016.511719  -51016.304688  -48286.093750  10204.232422  -38081.859375  306.781616  1657.259644   48.351208  869.814209  -33364.781250  997.379883
  714.000000  4893.221191  -50961.765625  -48354.468750  10206.169922  -38148.296875  306.839874  1409.062500   48.421741  868.547180  -33424.339844  -2619.332031
  715.000000  4872.625488  -50725.468750  -48138.015625  10149.957031  -37988.058594  305.149841  1650.631226   48.274433  871.197510  -33278.472656  -2033.504028
  716.000000  4765.110840  -50886.609375  -48435.500000  10332.544922  -38102.953125  310.639221  1331.907593   48.247715  871.679993  -33395.972656  304.651733
  717.000000  4943.097656  -51499.031250  -48867.992188  10557.581055  -38310.410156  317.404755  1448.754028   48.073002  874.847961  -33620.472656  929.019531
  718.000000  5033.482910  -51133.457031  -48401.218750  10142.386719  -38258.832031  304.922272  1663.313599   48.218910  872.200684  -33554.660156  -2019.440796
  719.000000  5131.456055  -51286.914062  -48453.617188  10367.353516  -38086.265625  311.685730  1525.951660   48.587826  865.578247  -33346.105469  744.228760
  720.000000  4886.485352  -50649.636719  -48068.960938  10047.414062  -38021.546875  302.067017  1594.897827   48.407085  868.810120  -33299.019531  -662.873840
  721.000000  5306.683594  -51687.906250  -48685.359375  10456.205078  -38229.156250  314.356964  1749.980469   48.341850  869.982544  -33512.992188  -330.763672
  722.000000  5074.321289  -51157.558594  -48390.429688  10189.988281  -38200.441406  306.353394  1646.615845   48.303455  870.674072  -33488.023438  -1366.462524
  723.000000  4958.128418  -51113.601562  -48435.273438  10527.252930  -37908.019531  316.492950  1533.850708   48.398582  868.962769  -33186.320312  -1325.314575
  724.000000  4634.369629  -50751.476562  -48438.179688  10450.750000  -37987.429688  314.192963  1203.886841   48.299572  870.744080  -33275.390625  1305.054810
  725.000000  5257.246094  -51314.238281  -48372.710938  10490.982422  -37881.726562  315.402527  1773.896118   48.664108  864.221436  -33134.125000  1555.649780
  726.000000  5237.530273  -51255.875000  -48336.726562  10319.642578  -38017.085938  310.251343  1936.189575   48.507744  867.007263  -33284.738281  2456.420898
  727.000000  4857.532715  -51054.316406  -48516.460938  10424.241211  -38092.218750  313.395996  1441.296509   48.228596  872.025513  -33387.101562  -122.814049
  728.000000  5479.028320  -51766.976562  -48585.343750  10211.179688  -38374.164062  306.990479  1966.061646   48.320164  870.372986  -33660.117188  1837.091309
  729.000000  4948.945801  -50932.683594  -48288.273438  10220.994141  -38067.281250  307.285553  1620.188477   48.162952  873.214050  -33368.570312  -1664.721069
  730.000000  5169.978516  -51298.792969  -48422.984375  10259.115234  -38163.867188  308.431641  1676.156250   48.416309  868.644592  -33440.437500  461.785553
  731.000000  5140.827637  -51130.664062  -48273.148438  10322.731445  -37950.417969  310.344208  1622.572876   48.813915  861.569214  -33188.199219  -1612.187988
  732.000000  5130.717773  -51389.679688  -48546.250000  10264.983398  -38281.265625  308.608063  1659.305298   48.357014  869.709778  -33563.621094  3849.772949
  733.000000  5012.197754  -51131.316406  -48433.257812  10285.549805  -38147.707031  309.226349  1533.567993   48.436550  868.281616  -33422.304688  -1362.468872
  734.000000  5352.893555  -51578.027344  -48539.437500  10443.162109  -38096.273438  313.964844  1884.538208   48.549690  866.258179  -33359.832031  298.366638
  735.000000  4793.541992  -50835.679688  -48338.609375  10282.919922  -38055.687500  309.147308  1568.895508   47.867561  878.602661  -33385.792969  -173.924866
  736.000000  5067.013184  -50690.328125  -47912.117188  10074.967773  -37837.148438  302.895386  1878.607788   48.124786  873.906555  -33142.160156  1835.037231
  737.000000  5046.414062  -51229.902344  -48495.632812  10399.628906  -38096.003906  312.656067  1528.360352   48.416462  868.641907  -33372.558594  -757.082764
  738.000000  5332.528320  -51459.742188  -48415.570312  10284.939453  -38130.632812  309.208008  1850.765015   48.515366  866.871033  -33397.539062  -300.732513
  739.000000  4815.829102  -50965.378906  -48463.765625  10355.009766  -38108.757812  311.314606  1510.176147   47.953739  877.023743  -33430.457031  -1067.562988
  740.000000  5136.485352  -51427.859375  -48575.507812  10383.082031  -38192.425781  312.158600  1713.182251   48.346554  869.897888  -33475.804688  -2078.207031
  741.000000  5025.349609  -51005.398438  -48260.617188  10270.044922  -37990.570312  308.760223  1713.926392   48.236736  871.878357  -33284.660156  -115.972023
  742.000000  4938.567383  -51144.316406  -48513.109375  10700.310547  -37812.796875  321.695801  1536.613647   48.430534  868.389465  -33087.980469  823.327637
  743.000000  5252.188477  -51609.160156  -48665.242188  10448.093750  -38217.148438  314.113098  1598.251465   48.576557  865.779053  -33478.085938  2223.336914
  744.000000  5275.663086  -51542.367188  -48545.132812  10353.278320  -38191.855469  311.262573  1751.778320   48.428024  868.434509  -33467.285156  3930.340576
  745.000000  4857.688477  -50938.609375  -48387.156250  10263.980469  -38123.175781  308.577911  1540.191040   48.194809  872.636841  -33421.355469  -862.141663
  746.000000  5065.626953  -51071.433594  -48315.546875  10273.731445  -38041.816406  308.871094  1843.156860   47.958454  876.937500  -33363.054688  1426.815674
  747.000000  4861.572754  -50851.101562  -48276.867188  10408.699219  -37868.167969  312.928741  1605.196899   48.040970  875.431274  -33181.355469  -1499.655640
  748.000000  5198.457031  -51114.589844  -48213.851562  10166.949219  -38046.902344  305.660736  1957.655273   48.031895  875.596680  -33360.976562  572.820618
  749.000000  4943.314453  -50881.730469  -48218.523438  10283.515625  -37935.007812  309.165222  1610.259644   48.299084  870.752869  -33223.015625  -862.182800
  750.000000  5103.708984  -51331.664062  -48530.789062  10257.185547  -38273.601562  308.373627  1689.939087   48.324070  870.302673  -33559.171875  2912.794678
  751.000000  4959.713867  -50843.214844  -48202.765625  10193.603516  -38009.164062  306.462067  1584.038086   48.748913  862.718018  -33253.289062  1770.406250
  752.000000  4852.414062  -50988.296875  -48455.546875  10445.984375  -38009.562500  314.049683  1602.069702   48.161522  873.239990  -33310.992188  574.493286
  753.000000  5129.737305  -51370.324219  -48514.867188  10412.593750  -38102.273438  313.045837  1686.394531   48.652245  864.432190  -33355.828125  1879.400269
  754.000000  4903.473633  -51062.406250  -48423.101562  10340.455078  -38082.648438  310.877045  1524.610718   48.127094  873.864624  -33387.437500  -2326.012207
  755.000000  5204.845215  -51289.910156  -48401.078125  10396.923828  -38004.156250  312.574738  1787.726929   48.402351  868.895142  -33282.089844  3853.398926
  756.000000  5227.504883  -51333.613281  -48401.265625  10298.905273  -38102.359375  309.627899  1897.256470   48.307011  870.609985  -33389.593750  2161.150879
  757.000000  5208.027344  -51407.015625  -48522.570312  10418.321289  -38104.250000  313.218018  1693.534058   48.416157  868.647339  -33380.835938    0.905395
  758.000000  4804.487305  -50889.929688  -48397.648438  10386.906250  -38010.742188  312.273560  1549.114258   48.016056  875.885498  -33326.363281  986.716003
  759.000000  4905.822754  -51118.753906  -48536.804688  10553.296875  -37983.507812  317.275940  1537.252563   48.163223  873.209106  -33284.769531  -1405.586792
  760.000000  4824.046387  -50730.960938  -48224.117188  10275.699219  -37948.417969  308.930206  1408.754761   48.423428  868.516907  -33224.296875  -1881.334595
  761.000000  5170.664551  -51151.500000  -48280.710938  10267.333984  -38013.375000  308.678711  1769.486694   48.546589  866.313538  -33277.234375  220.002548
  762.000000  5211.877930  -50916.464844  -48025.593750  10152.351562  -37873.242188  305.221832  1908.151978   48.588947  865.558289  -33132.972656  -584.606140
  763.000000  5117.615234  -50964.203125  -48160.984375  10242.091797  -37918.890625  307.919830  1809.658569   48.331635  870.166443  -33203.722656  -32.734413
  764.000000  4944.966797  -51104.773438  -48471.015625  10319.371094  -38151.644531  310.243164  1591.147461   48.474575  867.600525  -33422.531250  375.191498
  765.000000  4814.950195  -51061.484375  -48578.921875  10386.588867  -38192.332031  312.264008  1463.496094   48.175411  872.988220  -33492.406250  -244.933716
  766.000000  5103.870605  -51257.382812  -48451.117188  10157.703125  -38293.414062  305.382751  1568.179077   48.536575  866.492249  -33558.253906  447.160309
  767.000000  4847.519043  -51010.230469  -48452.562500  10400.646484  -38051.914062  312.686646  1396.781250   48.383392  869.235596  -33331.695312  -1864.640137
  768.000000  4945.915527  -50773.417969  -48151.203125  10294.858398  -37856.343750  309.506226  1594.314819   48.480293  867.498169  -33126.671875  962.307312
  769.000000  5206.499023  -51410.890625  -48510.609375  10407.156250  -38103.453125  312.882355  1805.447632   48.215755  872.257751  -33399.589844  465.463837
  770.000000  5030.521484  -51269.562500  -48553.531250  10245.572266  -38307.960938  308.024475  1564.830688   48.248669  871.662720  -33600.886719  -1498.109253
  771.000000  5180.200684  -51613.625000  -48740.828125  10345.373047  -38395.453125  311.024902  1725.740601   48.016521  875.877014  -33711.027344  127.998352
  772.000000  4807.311523  -50881.757812  -48373.046875  10358.048828  -38015.000000  311.405975  1563.375366   47.887268  878.241089  -33343.183594  476.767181
  773.000000  4716.350586  -50894.609375  -48516.976562  10260.498047  -38256.476562  308.473206  1454.457642   47.742386  880.906250  -33598.796875  -793.788269
  774.000000  4474.159180  -50648.093750  -48479.375000  10411.641602  -38067.734375  313.017212  1253.111206   47.883827  878.304199  -33396.253906  -2565.475098
  775.000000  5094.715820  -50907.316406  -48127.546875  10240.771484  -37886.773438  307.880127  1877.168579   48.073143  874.845398  -33196.824219  113.124802
  776.000000  4953.795410  -51246.914062  -48597.320312  10637.422852  -37959.898438  319.805115  1468.982422   48.190907  872.707520  -33258.460938  841.442993
  777.000000  4805.075195  -51134.742188  -48655.484375  10374.286133  -38281.199219  311.894135  1127.010376   48.430450  868.390991  -33556.390625  802.778259
  778.000000  5078.956055  -51123.449219  -48371.492188  10374.058594  -37997.433594  311.887299  1713.666016   48.156940  873.323059  -33299.308594  534.750244
  779.000000  4917.545898  -51049.343750  -48427.304688  10244.615234  -38182.687500  307.995697  1563.343262   48.032692  875.582153  -33496.683594  1798.124512
  780.000000  5061.969238  -51008.421875  -48262.070312  10154.963867  -38107.105469  305.300415  1801.659058   48.113724  874.107483  -33413.195312  289.631012
  781.000000  4869.884277  -51071.375000  -48536.812500  10463.937500  -38072.875000  314.589447  1402.091187   48.361382  869.631226  -33354.804688  648.856750
  782.000000  5179.218262  -51326.613281  -48477.093750  10239.798828  -38237.296875  307.850891  1792.542358   48.254490  871.557556  -33529.656250  -230.347275
  783.000000  5284.251953  -51520.308594  -48523.046875  10440.330078  -38082.718750  313.879700  1778.994507   48.653835  864.403931  -33336.117188  598.883850
  784.000000  5027.089844  -51161.367188  -48461.742188  10370.177734  -38091.562500  311.770630  1547.781128   48.425804  868.474304  -33367.207031  -1380.229858
  785.000000  4821.259277  -50572.390625  -48072.179688  10169.338867  -37902.839844  305.732574  1491.144409   48.619602  865.012573  -33159.578125  -303.129059
  786.000000  5086.152344  -51243.546875  -48462.335938  10364.260742  -38098.074219  311.592743  1650.312378   48.467159  867.733276  -33369.683594  -1286.802856
  787.000000  4993.406738  -50944.156250  -48250.140625  10327.720703  -37922.421875  310.494202  1677.303345   48.310837  870.541077  -33209.281250  -2392.922607
  788.000000  5248.533203  -51681.917969  -48757.156250  10495.029297  -38262.125000  315.524231  1719.399048   48.512478  866.922668  -33529.312500  -1487.668091
  789.000000  5031.004883  -51179.179688  -48441.304688  10439.455078  -38001.851562  313.853394  1573.908813   48.454517  867.959656  -33274.695312  696.463013
  790.000000  5270.062988  -51310.910156  -48344.765625  10400.000977  -37944.765625  312.667236  1677.483398   48.910900  859.860840  -33173.085938  -272.788208
  791.000000  4829.149902  -50875.179688  -48354.414062  10346.833008  -38007.582031  311.068787  1375.206055   48.655769  864.369568  -33260.792969  1195.004028
  792.000000  5024.359375  -51005.914062  -48291.632812  10289.597656  -38002.035156  309.348053  1721.965942   48.298065  870.771240  -33290.140625  1741.874512
  793.000000  4926.645996  -50820.898438  -48206.414062  10134.975586  -38071.437500  304.699463  1685.555542   48.029041  875.648682  -33385.789062   91.321182
  794.000000  4796.644531  -50673.203125  -48204.039062  10326.154297  -37877.882812  310.447113  1422.015503   48.270401  871.270325  -33168.687500  -50.720947
  795.000000  5221.841797  -51451.257812  -48540.695312  10451.564453  -38089.132812  314.217468  1673.188965   48.428291  868.429688  -33364.535156  2857.012695
  796.000000  5105.093750  -51232.703125  -48417.664062  10342.855469  -38074.808594  310.949219  1666.056641   48.441181  868.198608  -33348.953125  -2354.787109
  797.000000  5055.437500  -50961.582031  -48197.351562  10296.271484  -37901.078125  309.548706  1870.186035   47.965729  876.804504  -33221.609375  -2175.076416
  798.000000  4740.637207  -50530.859375  -48114.539062  10387.656250  -37726.882812  312.296112  1511.805176   48.210072  872.360596  -33023.574219  -1265.527100
  799.000000  5303.556641  -51442.804688  -48434.906250  10293.322266  -38141.585938  309.460022  1890.588257   48.396160  869.006287  -33420.125000  -313.016998
  800.000000  5125.625977  -50977.554688  -48158.054688  10070.473633  -38087.582031  302.760284  1777.615845   48.424351  868.500366  -33363.367188  -521.476624
  801.000000  4745.929199  -51122.773438  -48683.929688  10521.549805  -38162.378906  316.321503  1248.798828   48.229259  872.013550  -33457.199219  -22.669243
  802.000000  4894.823730  -50870.679688  -48273.109375  10336.617188  -37936.492188  310.761658  1549.700073   48.471561  867.654480  -33207.671875  1522.442261
  803.000000  5213.505371  -51522.445312  -48627.953125  10378.263672  -38249.687500  312.013763  1887.937500   48.323616  870.310852  -33535.300781  -657.315857
  804.000000  4879.614258  -50732.996094  -48129.546875  10078.007812  -38051.539062  302.986786  1610.963867   48.359715  869.661194  -33333.632812  -249.569397
  805.000000  4946.005859  -50889.640625  -48248.437500  10284.500000  -37963.937500  309.194794  1642.578491   48.052391  875.223206  -33276.011719  2493.419189
  806.000000  4558.752930  -50619.421875  -48370.214844  10387.423828  -37982.789062  312.289124  1316.619385   48.099106  874.373169  -33290.304688  -135.795776
  807.000000  4894.335938  -51032.957031  -48451.914062  10372.535156  -38079.378906  311.841492  1502.065918   48.358780  869.677979  -33361.562500  -280.837585
  808.000000  5046.211914  -51135.222656  -48361.839844  10168.285156  -38193.554688  305.700897  1767.427734   48.035130  875.537720  -33507.312500  2040.088379
  809.000000  5075.005859  -50821.371094  -48075.617188  10136.213867  -37939.402344  304.736694  1868.579468   48.297108  870.788513  -33227.601562  -1391.277344
  810.000000  4808.261230  -50684.070312  -48178.937500  10302.996094  -37875.941406  309.750885  1464.173218   48.353363  869.775391  -33158.652344  -861.388550
  811.000000  5228.196289  -51531.812500  -48587.117188  10335.355469  -38251.761719  310.723724  1750.842407   48.390404  869.109619  -33530.859375  -989.850098
  812.000000  5068.758789  -51219.804688  -48463.992188  10433.727539  -38030.265625  313.681213  1689.479614   48.383480  869.234009  -33310.039062  2355.940430
  813.000000  5301.300781  -51429.980469  -48404.960938  10251.828125  -38153.132812  308.212555  1905.309204   48.252453  871.594360  -33445.687500  -283.346954
  814.000000  4968.421875  -50989.343750  -48313.726562  10230.089844  -38083.636719  307.559021  1631.511108   48.095047  874.446960  -33391.550781  -1801.355469
  815.000000  5030.870605  -51022.218750  -48281.390625  10159.722656  -38121.667969  305.443481  1772.066895   48.045151  875.355103  -33434.449219  2350.254639
  816.000000  5100.249512  -51309.007812  -48500.953125  10184.146484  -38316.804688  306.177765  1770.028442   47.883064  878.318176  -33645.398438  -2274.336426
  817.000000  5031.012695  -51160.792969  -48408.578125  10229.056641  -38179.523438  307.527954  1665.011719   48.276024  871.168823  -33469.781250  -33.655266
  818.000000  5007.921875  -51321.140625  -48622.335938  10447.631836  -38174.703125  314.099213  1399.146362   48.417984  868.614563  -33451.109375  -492.236542
  819.000000  5099.010742  -51080.519531  -48279.882812  10135.485352  -38144.398438  304.714813  1686.412964   48.460117  867.859375  -33416.695312  2364.628906
  820.000000  5187.184082  -51330.199219  -48449.523438  10353.205078  -38096.320312  311.260376  1728.456421   48.483620  867.438660  -33366.324219  2429.856934
  821.000000  5115.158691  -51488.867188  -48691.585938  10559.271484  -38132.312500  317.455566  1503.503784   48.794823  861.906311  -33371.957031  1934.510132
  822.000000  4867.746094  -50988.019531  -48422.398438  10236.912109  -38185.484375  307.764099  1346.508301   48.707855  863.445251  -33433.613281  3003.708740
  823.000000  5382.546875  -51624.437500  -48518.281250  10304.679688  -38213.601562  309.801483  1858.829102   48.586651  865.599182  -33473.554688  894.355042
  824.000000  4741.451172  -51005.863281  -48583.476562  10508.916016  -38074.562500  315.941681  1224.596802   48.653366  864.412292  -33328.007812  1774.086670
  825.000000  4809.410645  -50921.996094  -48424.789062  10346.055664  -38078.734375  311.045410  1407.834351   48.229866  872.002563  -33373.496094  584.363098
  826.000000  4920.428711  -51128.683594  -48516.218750  10482.246094  -38033.972656  315.139862  1679.088379   47.908646  877.849182  -33360.070312  1524.297363
  827.000000  5060.896973  -51280.375000  -48513.210938  10347.457031  -38165.753906  311.087555  1647.025879   48.256142  871.527771  -33457.949219  273.035614
  828.000000  5172.721191  -51248.695312  -48398.085938  10090.961914  -38307.125000  303.376251  1783.696289   48.323303  870.316467  -33592.769531  -2904.772949
  829.000000  5329.421875  -51670.527344  -48656.578125  10469.701172  -38186.875000  314.762726  1801.847534   48.420746  868.565002  -33463.015625  -1288.382568
  830.000000  5046.895020  -51207.917969  -48478.179688  10394.234375  -38083.945312  312.493866  1552.184448   48.513947  866.896423  -33350.992188  -995.641174
  831.000000  5003.560059  -51054.687500  -48353.500000  10323.833008  -38029.667969  310.377319  1644.395142   48.449402  868.051331  -33303.011719  -3100.542969
  832.000000  5040.518066  -51146.667969  -48400.468750  10354.388672  -38046.078125  311.295959  1573.673950   48.713093  863.352417  -33293.695312  722.336121
  833.000000  4906.584473  -51036.210938  -48416.441406  10283.662109  -38132.781250  309.169617  1519.714233   48.321861  870.342407  -33418.566406  -96.398567
  834.000000  5091.645996  -51352.992188  -48559.472656  10423.123047  -38136.351562  313.362396  1588.367188   48.346821  869.893127  -33419.703125  3808.295410
  835.000000  4647.437500  -50853.406250  -48507.671875  10388.480469  -38119.191406  312.320892  1147.969238   48.228176  872.033142  -33414.117188  1519.659668
  836.000000  5010.017090  -51087.226562  -48348.164062  10376.082031  -37972.082031  311.948151  1756.422485   48.179264  872.918396  -33271.781250  -406.003784
  837.000000  5050.422852  -51209.027344  -48455.656250  10233.787109  -38221.867188  307.670166  1587.673828   48.497585  867.188904  -33490.507812  946.654114
  838.000000  5331.235840  -51669.691406  -48620.671875  10387.644531  -38233.027344  312.295746  1705.076782   48.675152  864.025391  -33484.347656  770.761780
  839.000000  5228.134277  -51199.386719  -48249.468750  10196.759766  -38052.710938  306.556976  1931.024414   48.305012  870.645996  -33340.140625  929.229126
  840.000000  4882.802246  -50843.953125  -48247.953125  10262.569336  -37985.382812  308.535461  1529.620117   48.480682  867.491211  -33255.675781  756.346863
  841.000000  5096.547852  -51285.707031  -48494.140625  10374.023438  -38120.117188  311.886261  1627.570923   48.406704  868.816956  -33397.625000  1261.623291
  842.000000  5205.387695  -51300.945312  -48379.187500  10174.319336  -38204.867188  305.882324  1715.065918   48.622009  864.969727  -33461.371094  -2951.542236
  843.000000  5085.724121  -51089.054688  -48268.039062  10292.060547  -37975.976562  309.422089  1748.799194   48.565063  865.983948  -33238.035156  -1351.424316
  844.000000  4866.395996  -50566.230469  -48001.554688  10166.454102  -37835.101562  305.645844  1557.746582   48.604263  865.285522  -33093.335938  649.151367
  845.000000  4781.893555  -50534.976562  -48057.765625  10226.870117  -37830.894531  307.462219  1529.553345   48.233677  871.933655  -33125.281250  -2134.329590
  846.000000  5165.809570  -51441.968750  -48570.062500  10331.058594  -38239.003906  310.594543  1861.946167   48.070030  874.902039  -33549.359375  -2028.116455
  847.000000  5022.108398  -51375.632812  -48649.351562  10375.797852  -38273.554688  311.939606  1567.878418   48.228207  872.032532  -33568.476562  -146.510101
  848.000000  5304.306641  -51354.675781  -48363.148438  10231.065430  -38132.082031  307.588379  1842.780762   48.627491  864.872253  -33388.050781  886.548096
  849.000000  5250.605957  -51234.199219  -48306.570312  10174.207031  -38132.363281  305.878906  1810.791626   48.546947  866.307129  -33396.191406  843.360107
  850.000000  4882.147949  -51057.429688  -48487.046875  10402.343750  -38084.703125  312.737671  1591.966431   48.094261  874.461243  -33392.691406  -3817.053467
  851.000000  4936.184570  -51018.062500  -48391.312500  10232.968750  -38158.343750  307.645569  1585.015015   48.247627  871.681580  -33451.371094  -830.380981
  852.000000  5111.258789  -50856.656250  -48045.828125  9959.980469  -38085.847656  299.438385  1854.401978   48.333057  870.140808  -33370.539062  2235.250977
  853.000000  4977.064453  -51076.589844  -48389.132812  10363.621094  -38025.511719  311.573517  1472.202637   48.699287  863.597168  -33274.476562  2772.850342
  854.000000  5209.391602  -51327.015625  -48428.281250  10395.800781  -38032.480469  312.540955  1746.231079   48.341724  869.984802  -33316.328125  1289.080688
  855.000000  5341.300781  -51387.742188  -48367.695312  10188.768555  -38178.925781  306.316711  2006.286499   48.001518  876.150757  -33495.964844  -5534.812500
  856.000000  4677.695801  -50744.339844  -48369.937500  10231.560547  -38138.375000  307.603210  1474.241577   47.895195  878.095764  -33465.785156  -1718.244507
  857.000000  5198.938477  -51143.539062  -48262.359375  10101.425781  -38160.933594  303.690826  2072.925537   47.858810  878.763306  -33491.894531  -2778.818848
  858.000000  4788.759766  -50855.917969  -48362.687500  10331.226562  -38031.460938  310.599609  1575.132202   48.138897  873.650391  -33335.097656  1530.167969
  859.000000  4978.810059  -51039.968750  -48332.500000  10275.855469  -38056.644531  308.934906  1695.129028   48.339302  870.028442  -33340.726562  -1880.000854
  860.000000  5014.414062  -51211.343750  -48509.812500  10243.599609  -38266.210938  307.965179  1641.171265   48.298645  870.760803  -33554.261719  243.601120
  861.000000  4776.104492  -50922.117188  -48449.750000  10330.126953  -38119.625000  310.566528  1441.678711   47.954250  877.014343  -33441.273438  471.315338
  862.000000  5123.204102  -51363.132812  -48519.960938  10417.250977  -38102.710938  313.185852  1754.486328   47.908447  877.852844  -33428.828125  -570.880554
  863.000000  4877.549805  -50828.953125  -48252.664062  10354.279297  -37898.382812  311.292664  1438.422485   48.472088  867.645020  -33169.511719  1026.763794
  864.000000  5230.987793  -51043.734375  -48120.476562  10247.390625  -37873.085938  308.079132  1772.277344   48.681484  863.912964  -33123.789062  -326.854187
  865.000000  5118.975586  -51155.515625  -48317.968750  10352.842773  -37965.125000  311.249481  1755.471069   48.438889  868.239685  -33239.492188  -1767.187622
  866.000000  5181.906738  -51378.636719  -48510.226562  10370.837891  -38139.390625  311.790466  1713.234009   48.556431  866.137939  -33402.292969  267.598938
  867.000000  5033.936523  -51272.320312  -48537.242188  10429.384766  -38107.859375  313.550629  1507.266968   48.704529  863.504211  -33356.312500  546.504700
  868.000000  4868.834961  -51080.078125  -48485.679688  10355.840820  -38129.839844  311.339600  1419.654175   48.497772  867.185547  -33398.464844  1391.650513
  869.000000  4800.765137  -50792.812500  -48285.578125  10433.383789  -37852.195312  313.670868  1484.254395   48.151524  873.421326  -33154.597656  -97.358994
  870.000000  4640.608887  -50653.296875  -48321.835938  10326.752930  -37995.082031  310.465088  1285.124634   48.355984  869.728271  -33277.539062  -672.019775
  871.000000  5194.038574  -51503.972656  -48629.664062  10324.781250  -38304.882812  310.405823  1593.057617   48.432198  868.359680  -33579.906250  555.920288
  872.000000  5497.319824  -51895.855469  -48720.429688  10432.728516  -38287.703125  313.651154  1872.217896   48.648468  864.499329  -33541.625000  -3430.047363
  873.000000  4661.626953  -50637.277344  -48271.960938  10409.085938  -37862.875000  312.940369  1317.078369   48.321560  870.347839  -33148.691406  -570.965881
  874.000000  4747.112305  -50674.582031  -48239.851562  10224.097656  -38015.753906  307.378845  1393.817261   48.324318  870.298218  -33301.300781  -674.431946
  875.000000  4918.998535  -50911.195312  -48283.421875  10131.275391  -38152.148438  304.588226  1446.769409   48.586403  865.603638  -33412.125000  387.877502
  876.000000  5020.762695  -50938.000000  -48223.765625  10234.305664  -37989.460938  307.685760  1635.792603   48.342018  869.979553  -33273.281250  -1634.649536
  877.000000  5400.736816  -51534.394531  -48453.742188  10345.748047  -38107.992188  311.036163  1988.306641   48.531883  866.576050  -33373.289062  -549.971558
  878.000000  5125.905273  -51237.285156  -48397.101562  10341.689453  -38055.414062  310.914154  1595.079956   48.712177  863.368652  -33303.121094  -2579.946289
  879.000000  5215.615723  -51030.882812  -48122.031250  9984.390625  -38137.640625  300.172272  1920.833374   48.470356  867.676025  -33408.937500  526.628845
  880.000000  4598.783203  -50565.425781  -48281.125000  10314.133789  -37966.992188  310.085754  1224.327026   48.315502  870.456970  -33253.398438  2108.300781
  881.000000  5178.684082  -51287.968750  -48399.523438  10368.617188  -38030.906250  311.723724  1640.500366   48.773506  862.283020  -33272.628906  1756.899292
  882.000000  4850.876465  -50757.363281  -48201.812500  10151.847656  -38049.964844  305.206726  1601.118530   48.135811  873.706421  -33353.902344  522.249207
  883.000000  5053.942383  -51028.710938  -48286.976562  10143.693359  -38143.281250  304.961578  1689.341919   48.566883  865.951538  -33405.164062  -276.058411
  884.000000  4963.865723  -50980.785156  -48322.718750  10309.558594  -38013.160156  309.948181  1448.588379   48.629246  864.841003  -33268.957031  2075.978027
  885.000000  5017.408691  -51139.066406  -48420.187500  10281.876953  -38138.312500  309.115936  1664.126099   48.497421  867.191833  -33406.968750  -1396.729126
  886.000000  5116.681641  -51243.871094  -48414.632812  10117.623047  -38297.007812  304.177795  1698.597534   48.375134  869.383972  -33577.597656  1748.578369
  887.000000  5127.079590  -51142.476562  -48323.562500  10199.437500  -38124.125000  306.637482  1824.614868   48.106220  874.243835  -33430.949219  385.420288
  888.000000  4991.601562  -50877.300781  -48174.179688  10153.837891  -38020.343750  305.266571  1712.674805   48.047691  875.308777  -33332.875000  1833.563843
  889.000000  4698.678711  -50618.203125  -48232.929688  10169.386719  -38063.542969  305.734009  1464.661621   47.906910  877.880981  -33389.812500  -288.807098
  890.000000  5125.375000  -51251.562500  -48437.648438  10395.270508  -38042.378906  312.525024  1710.205200   48.385506  869.197632  -33321.957031  1752.196411
  891.000000  4714.279785  -50955.652344  -48559.335938  10440.789062  -38118.546875  313.893494  1364.018677   48.205559  872.442261  -33415.679688  1318.276611
  892.000000  5001.794922  -51200.132812  -48512.093750  10495.578125  -38016.515625  315.540680  1542.169312   48.550594  866.242065  -33279.984375  -642.798035
  893.000000  5132.341797  -51597.996094  -48773.062500  10413.431641  -38359.632812  313.071014  1506.009399   48.481644  867.473999  -33629.828125  -269.912720
  894.000000  4879.539062  -50578.484375  -47968.023438  10216.354492  -37751.667969  307.146057  1626.024780   48.322327  870.334045  -33037.406250  732.614563
  895.000000  5247.505371  -51442.308594  -48491.460938  10344.414062  -38147.046875  310.996063  1727.214233   48.409412  868.768372  -33424.289062  -1611.605469
  896.000000  4497.848145  -50356.312500  -48159.257812  10319.067383  -37840.191406  310.234039  1177.262939   48.344673  869.931763  -33123.750000  1488.129395
  897.000000  4991.786133  -51011.042969  -48339.226562  10315.287109  -38023.937500  310.120392  1773.977051   48.169769  873.090454  -33324.562500  -1135.709229
  898.000000  4895.581055  -51019.140625  -48427.906250  10371.754883  -38056.152344  311.818054  1546.617554   48.227608  872.043396  -33351.132812  -900.752869
  899.000000  4884.487793  -51171.039062  -48545.343750  10312.457031  -38232.886719  310.035309  1509.054810   47.917091  877.694458  -33558.160156  -582.425842
  900.000000  4959.080566  -50971.101562  -48301.203125  10361.710938  -37939.492188  311.516083  1687.886841   48.121540  873.965515  -33244.820312  -1252.433838
  901.000000  4807.055664  -51036.691406  -48530.179688  10423.220703  -38106.960938  313.365326  1449.306763   48.150311  873.443298  -33409.484375  131.301743
  902.000000  4957.930176  -50905.898438  -48243.289062  10371.509766  -37871.781250  311.810669  1595.111694   48.254303  871.560974  -33164.156250  -522.028992
  903.000000  5004.243164  -51260.355469  -48528.710938  10485.363281  -38043.347656  315.233582  1716.273804   48.023418  875.751221  -33358.250000  1650.501343
  904.000000  5106.640625  -51075.195312  -48277.468750  10174.595703  -38102.875000  305.890625  1670.546387   48.460953  867.844421  -33375.089844  3062.083008
  905.000000  4907.186523  -50753.894531  -48145.804688  10224.797852  -37921.007812  307.399902  1756.539185   48.023186  875.755432  -33235.929688  374.792206
  906.000000  5032.739258  -50933.078125  -48199.625000  10184.060547  -38015.562500  306.175171  1792.772095   48.105850  874.250549  -33322.421875  375.605133
  907.000000  4859.427734  -51249.210938  -48700.820312  10493.303711  -38207.515625  315.472321  1358.399902   48.430138  868.396606  -33482.738281  -1140.190674
  908.000000  4880.044922  -51004.976562  -48419.234375  10275.243164  -38143.992188  308.916504  1464.900757   48.525581  866.688538  -33409.902344  -514.974548
  909.000000  5013.648438  -51089.261719  -48364.296875  10239.710938  -38124.585938  307.848267  1664.055054   48.053780  875.197876  -33436.523438  -702.395569
  910.000000  4973.256348  -51302.156250  -48610.390625  10381.760742  -38228.628906  312.118866  1545.140503   48.082664  874.672119  -33537.750000  -1038.557739
  911.000000  4732.313477  -50507.539062  -48071.828125  10148.354492  -37923.472656  305.101715  1575.181641   47.940731  877.261658  -33246.441406  624.019714
  912.000000  5038.060059  -51037.398438  -48286.882812  10268.499023  -38018.382812  308.713745  1736.775024   48.199196  872.557434  -33316.136719  -1425.233276
  913.000000  5201.993164  -51606.707031  -48702.578125  10394.190430  -38308.386719  312.492554  1644.160645   48.356903  869.711731  -33590.753906  1175.049438
  914.000000  5089.572754  -51119.535156  -48324.445312  10100.814453  -38223.632812  303.672455  1667.550415   48.390995  869.098999  -33502.671875  149.029266
  915.000000  4837.337402  -50873.796875  -48329.976562  10244.941406  -38085.035156  308.005493  1456.639160   48.335613  870.094788  -33369.480469  -1430.970825
  916.000000  5130.104492  -50749.011719  -47930.656250  10064.822266  -37865.835938  302.590363  1934.283813   48.250832  871.623657  -33158.550781  -2190.086426
  917.000000  4998.117188  -51039.031250  -48337.453125  10400.812500  -37936.640625  312.691650  1564.382935   48.499630  867.152344  -33205.082031  510.240051
  918.000000  5171.955078  -51611.171875  -48746.093750  10557.609375  -38188.484375  317.405609  1660.225220   48.456646  867.921509  -33461.121094  1192.209595
  919.000000  5284.666992  -51432.667969  -48448.773438  10293.582031  -38155.191406  309.467834  1915.512695   48.470688  867.670105  -33426.457031  3067.055176
  920.000000  5132.895020  -51491.554688  -48684.398438  10450.905273  -38233.492188  314.197632  1698.348511   48.253532  871.574890  -33525.945312  1009.869568
  921.000000  4938.733398  -51078.000000  -48437.015625  10290.267578  -38146.750000  309.368195  1473.786743   48.338409  870.044495  -33430.921875  -1716.742310
  922.000000  5027.796387  -51160.445312  -48398.093750  10384.180664  -38013.914062  312.191620  1619.178345   48.398640  868.961731  -33292.210938  399.044464
  923.000000  4890.418945  -50928.878906  -48338.312500  10250.160156  -38088.152344  308.162415  1355.035889   48.632217  864.788147  -33343.660156  -55.380169
  924.000000  4983.137695  -51268.531250  -48581.070312  10429.484375  -38151.585938  313.553650  1555.976562   48.411247  868.735474  -33428.652344  -1008.680908
  925.000000  5113.436035  -50897.777344  -48076.570312  10177.439453  -37899.132812  305.976105  1880.592285   48.216133  872.250916  -33195.234375  602.272339
  926.000000  4925.772949  -50774.730469  -48155.992188  10251.353516  -37904.640625  308.198273  1601.829102   48.447472  868.085876  -33178.171875  -2106.579834
  927.000000  4985.738281  -50846.625000  -48159.773438  10299.318359  -37860.453125  309.640289  1679.114868   48.269169  871.292542  -33151.378906  -369.909485
  928.000000  4966.741699  -50875.605469  -48208.953125  10123.223633  -38085.730469  304.346161  1603.362305   48.608673  865.207031  -33343.535156  1819.189697
  929.000000  5106.424316  -51185.312500  -48382.218750  10215.033203  -38167.187500  307.106354  1615.177124   48.654625  864.389893  -33420.507812  -1160.364380
  930.000000  4838.562500  -50789.484375  -48239.179688  10260.221680  -37978.957031  308.464905  1575.033081   48.247921  871.676270  -33271.957031  1469.510864
  931.000000  5247.893555  -51662.203125  -48720.187500  10373.466797  -38346.718750  311.869507  1757.794800   48.130226  873.807800  -33651.199219  -66.330215
  932.000000  5019.949219  -51195.789062  -48496.609375  10316.099609  -38180.507812  310.144806  1464.015137   48.786903  862.046265  -33420.925781  3599.399414
  933.000000  4981.907715  -51078.210938  -48358.554688  10206.044922  -38152.507812  306.836121  1646.687500   48.326138  870.265442  -33437.875000  -256.575989
  934.000000  5029.750488  -51035.468750  -48322.945312  10354.659180  -37968.285156  311.304077  1553.776367   48.468613  867.707275  -33239.753906  -1565.123291
  935.000000  4909.300781  -50835.691406  -48217.718750  10309.498047  -37908.218750  309.946350  1601.680298   48.240330  871.813416  -33201.957031  1274.686768
  936.000000  4764.161133  -51038.339844  -48580.914062  10399.043945  -38181.871094  312.638458  1424.067993   47.911259  877.801331  -33507.714844  -592.965698
  937.000000  5209.600586  -51373.984375  -48467.437500  10233.108398  -38234.328125  307.649750  1809.881958   48.262814  871.407288  -33525.875000  -2633.280029
  938.000000  5092.686523  -51104.851562  -48319.226562  10200.541016  -38118.687500  306.670654  1779.994629   48.349838  869.838806  -33401.742188  1253.169678
  939.000000  4818.052246  -50831.453125  -48313.007812  10411.292969  -37901.714844  313.006714  1435.061890   48.348995  869.854004  -33184.851562  671.144287
  940.000000  4914.590820  -51315.726562  -48704.820312  10506.904297  -38197.914062  315.881195  1457.547852   48.357521  869.700623  -33480.218750  -741.238281
  941.000000  4804.869141  -51060.101562  -48582.257812  10362.464844  -38219.792969  311.538757  1343.090088   48.236404  871.884338  -33513.914062  -1379.895386
  942.000000  5007.345703  -51230.558594  -48547.218750  10434.963867  -38112.253906  313.718384  1649.152710   48.238083  871.854004  -33406.210938  2039.049805
  943.000000  4769.300781  -50883.531250  -48410.351562  10404.019531  -38006.332031  312.788055  1389.819458   48.435051  868.308472  -33281.074219  370.020386
  944.000000  5006.896484  -51068.656250  -48368.656250  10303.677734  -38064.976562  309.771362  1576.871460   48.259953  871.458923  -33356.800781  2748.187988
  945.000000  5234.573730  -51339.289062  -48406.890625  10227.701172  -38179.187500  307.487183  1846.322266   48.272381  871.234558  -33469.800781  2794.852051
  946.000000  4984.077637  -50984.542969  -48303.437500  10283.437500  -38020.000000  309.162872  1806.810181   47.882149  878.334961  -33348.683594  220.584686
  947.000000  5066.444824  -51151.949219  -48384.820312  10363.708984  -38021.109375  311.576141  1705.085327   48.502300  867.104553  -33289.292969  -111.548409
  948.000000  4884.040527  -50890.179688  -48292.203125  10157.686523  -38134.515625  305.382263  1562.566040   48.382637  869.249146  -33414.371094  -1282.293091
  949.000000  5042.793945  -51142.230469  -48387.757812  10405.066406  -37982.691406  312.819519  1580.536743   48.557953  866.110779  -33245.445312  1967.544800
  950.000000  4747.181641  -50894.480469  -48446.609375  10337.985352  -38108.625000  310.802795  1257.869263   48.433083  868.343811  -33383.558594  2155.627197
  951.000000  4859.543457  -50983.242188  -48420.289062  10395.817383  -38024.472656  312.541473  1504.156128   48.141933  873.595276  -33327.812500  536.609924
  952.000000  5276.990723  -51280.871094  -48316.382812  10248.102539  -38068.281250  308.100555  2122.569092   48.067497  874.948120  -33378.882812  -1181.612061
  953.000000  4687.518555  -50812.320312  -48439.859375  10550.039062  -37889.820312  317.178009  1391.421265   48.039928  875.450256  -33203.109375  909.903381
  954.000000  5047.850098  -51093.722656  -48365.226562  10169.031250  -38196.195312  305.723328  1503.785522   48.666924  864.171448  -33448.316406  1395.098267
  955.000000  5147.418945  -51396.945312  -48547.429688  10320.246094  -38227.183594  310.269470  1708.923462   48.304905  870.647949  -33514.625000  -1739.971802
  956.000000  5000.216309  -51023.242188  -48302.078125  10351.202148  -37950.875000  311.200134  1759.708130   48.052353  875.223877  -33262.953125  -41.313244
  957.000000  5063.798828  -51345.386719  -48604.781250  10481.197266  -38123.585938  315.108337  1644.772583   48.169899  873.088135  -33424.195312  887.131836
  958.000000  5242.356934  -51435.351562  -48491.882812  10331.898438  -38159.984375  310.619781  1796.275757   48.253048  871.583618  -33452.484375  -1785.891724
  959.000000  5236.784180  -51569.382812  -48584.445312  10297.867188  -38286.578125  309.596680  1702.562012   48.516895  866.843750  -33553.335938  -31.687178
  960.000000  4771.517578  -50706.222656  -48245.968750  10250.480469  -37995.488281  308.172028  1443.968872   48.321644  870.346375  -33281.296875  318.944916
  961.000000  5098.295898  -51320.421875  -48525.750000  10380.871094  -38144.878906  312.092133  1686.980957   48.254375  871.559631  -33437.250000  -1708.994385
  962.000000  4586.236328  -50620.886719  -48359.421875  10462.501953  -37896.921875  314.546295  1333.161987   47.896599  878.070007  -33224.195312  392.826447
  963.000000  5074.366699  -51507.527344  -48725.437500  10524.291016  -38201.148438  316.403931  1598.018188   48.567589  865.938965  -33462.960938  -1159.621338
  964.000000  5278.390625  -51575.570312  -48586.281250  10277.276367  -38309.003906  308.977631  1755.440430   48.335960  870.088562  -33593.414062  242.617538
  965.000000  4922.152344  -50969.914062  -48374.335938  10428.664062  -37945.671875  313.528961  1480.113159   48.709423  863.417480  -33193.648438  -163.581161
  966.000000  5255.813477  -51528.421875  -48570.945312  10272.162109  -38298.781250  308.823883  1834.089844   48.402382  868.894592  -33576.710938  -1257.874634
  967.000000  4902.796875  -51106.636719  -48496.343750  10246.511719  -38249.832031  308.052704  1442.329224   48.357243  869.705627  -33532.164062  -139.831375
  968.000000  4728.027344  -50783.257812  -48361.804688  10394.258789  -37967.546875  312.494598  1393.899048   48.362919  869.603577  -33249.328125  -3327.547852
  969.000000  5074.919434  -51084.882812  -48309.851562  10290.222656  -38019.628906  309.366852  1738.093384   48.443611  868.155090  -33293.539062   38.560188
  970.000000  4501.542480  -50500.742188  -48306.476562  10276.511719  -38029.964844  308.954651  1041.658081   48.489601  867.331665  -33299.386719  -3633.909424
  971.000000  5155.472168  -51126.640625  -48283.843750  10300.814453  -37983.031250  309.685272  1678.790161   48.691723  863.731323  -33232.734375  120.904495
  972.000000  4887.783691  -50852.000000  -48273.531250  10218.886719  -38054.644531  307.222198  1513.380005   48.307877  870.594421  -33341.792969  426.974518
  973.000000  5008.395020  -50751.335938  -48027.007812  10009.673828  -38017.335938  300.932373  1864.405762   48.166264  873.153992  -33318.300781  -2785.729492
  974.000000  4711.545898  -50949.019531  -48540.851562  10629.548828  -37911.304688  319.568390  1238.725098   48.604576  865.279968  -33169.507812  303.311676
  975.000000  5247.440430  -51520.550781  -48564.242188  10581.705078  -37982.539062  318.130035  1800.664429   48.469097  867.698547  -33253.960938  3177.839355
  976.000000  4934.344727  -50919.746094  -48284.132812  10248.771484  -38035.359375  308.120667  1676.536133   48.026310  875.698486  -33349.976562  656.782349
  977.000000  4799.532227  -50539.484375  -48071.328125  10160.375000  -37910.953125  305.463074  1347.140503   48.487511  867.369080  -33180.578125  -2651.175049
  978.000000  4861.373047  -50927.300781  -48358.976562  10471.166016  -37887.812500  314.806763  1492.965820   48.225979  872.072815  -33182.953125  2001.973389
  979.000000  5124.361328  -51409.187500  -48598.359375  10441.529297  -38156.828125  313.915741  1615.520142   48.377926  869.333801  -33437.144531  -1365.136597
  980.000000  5064.627441  -51259.804688  -48496.687500  10222.924805  -38273.761719  307.343567  1599.774292   48.628674  864.851196  -33529.617188  -685.894043
  981.000000  5053.509277  -51036.468750  -48292.679688  10309.726562  -37982.953125  309.953217  1734.274292   48.579784  865.721558  -33243.578125  766.984802
  982.000000  5299.505371  -51455.718750  -48442.218750  10209.263672  -38232.953125  306.932892  1867.617798   48.157696  873.309387  -33534.753906  290.817078
  983.000000  5279.191406  -51467.539062  -48483.945312  10129.238281  -38354.707031  304.526978  1737.583496   48.389366  869.128296  -33633.906250  -580.181946
  984.000000  5033.468750  -51322.402344  -48583.195312  10310.466797  -38272.726562  309.975464  1712.978516   48.146896  873.505249  -33575.582031  -650.521973
  985.000000  5153.932617  -51346.437500  -48517.078125  10113.843750  -38403.234375  304.064178  1648.195190   48.487038  867.377502  -33672.906250  -3861.403320
  986.000000  4993.982422  -51164.992188  -48462.093750  10161.566406  -38300.527344  305.498901  1580.082520   48.248886  871.658813  -33593.433594  1461.665894
  987.000000  5118.378906  -51202.632812  -48353.445312  10237.527344  -38115.917969  307.782623  1670.734741   48.435421  868.301880  -33390.625000  1201.491577
  988.000000  4862.435059  -51120.132812  -48573.562500  10367.751953  -38205.812500  311.697693  1502.686890   48.083622  874.654724  -33514.839844  -1180.651367
  989.000000  5036.416016  -51318.363281  -48571.812500  10334.697266  -38237.117188  310.703949  1671.446655   48.198902  872.562744  -33534.898438  157.860641
  990.000000  4977.770020  -51040.941406  -48383.570312  10220.044922  -38163.523438  307.257019  1638.562134   48.230026  871.999634  -33458.269531  3267.003174
  991.000000  4838.830078  -50918.207031  -48366.523438  10291.702148  -38074.820312  309.411316  1517.328003   48.194157  872.648682  -33373.066406  1142.603027
  992.000000  4798.285156  -51039.507812  -48532.203125  10446.671875  -38085.531250  314.070374  1305.339722   48.533787  866.542053  -33350.640625  -697.208618
  993.000000  5086.412598  -51164.421875  -48384.992188  10380.458008  -38004.535156  312.079712  1789.942261   48.492466  867.280396  -33273.675781  -334.205505
  994.000000  4869.234375  -51129.519531  -48584.929688  10361.810547  -38223.117188  311.519073  1451.878540   48.113705  874.107849  -33529.210938  -3124.510742
  995.000000  5015.184570  -51120.343750  -48399.304688  10097.085938  -38302.218750  303.560364  1644.056030   48.354759  869.750305  -33584.796875  1671.206665
  996.000000  5320.646973  -51387.750000  -48386.734375  10421.631836  -37965.101562  313.317566  1777.206055   48.688473  863.789001  -33215.121094  2677.063965
  997.000000  5126.182617  -51285.796875  -48470.335938  10298.951172  -38171.382812  309.629272  1789.168945   48.246075  871.709595  -33464.562500  -856.232849
  998.000000  4986.176758  -51005.882812  -48332.671875  10219.318359  -38113.351562  307.235168  1467.022095   48.809673  861.644104  -33351.546875  645.422302
  999.000000  5139.082520  -51426.046875  -48566.101562  10352.214844  -38213.886719  311.230591  1847.738403   48.317295  870.424683  -33500.117188  -1519.414795
 1000.000000  4918.920410  -51057.015625  -48447.578125  10228.066406  -38219.511719  307.498169  1559.550781   48.166302  873.153320  -33520.472656  667.963013
 1001.000000  4989.963379  -51008.421875  -48325.304688  10144.927734  -38180.375000  304.998688  1739.140015   48.119053  874.010681  -33485.945312  -1343.359741
 1002.000000  5146.629883  -51297.398438  -48441.335938  10264.503906  -38176.832031  308.593628  1723.891113   48.531303  866.586365  -33442.183594  305.458954
 1003.000000  5352.154297  -51222.476562  -48168.210938  10045.416016  -38122.796875  302.006958  1877.544067   48.919865  859.703247  -33350.242188  2065.111328
 1004.000000  4998.420898  -51068.242188  -48379.867188  10256.326172  -38123.539062  308.347778  1574.593140   48.343433  869.954041  -33407.218750  659.937256
 1005.000000  4791.685547  -51233.308594  -48751.140625  10610.367188  -38140.773438  318.991730  1241.105713   48.303844  870.667053  -33428.316406  601.177795
 1006.000000  4918.307617  -50859.250000  -48258.632812  10192.753906  -38065.878906  306.436493  1579.238281   48.533558  866.546143  -33331.011719  -518.564453
 1007.000000  5080.021484  -51150.617188  -48361.039062  10271.778320  -38089.261719  308.812347  1858.141724   47.971416  876.700562  -33409.234375  -1607.863037
 1008.000000  4919.098145  -51291.718750  -48682.929688  10344.980469  -38337.949219  311.013092  1303.148438   48.401878  868.903625  -33615.929688  -1342.719971
 1009.000000  4743.809082  -50997.054688  -48532.265625  10592.684570  -37939.582031  318.460114  1303.895020   48.422779  868.528564  -33215.523438  1059.875244
 1010.000000  4880.102539  -50995.351562  -48415.343750  10378.580078  -38036.765625  312.023254  1403.660034   48.382454  869.252441  -33316.640625  -438.322784
 1011.000000  5196.666992  -51512.148438  -48615.574219  10460.164062  -38155.410156  314.475983  1709.964478   48.508434  866.994934  -33422.992188  2314.777344
 1012.000000  4842.105469  -51104.636719  -48555.070312  10523.372070  -38031.699219  316.376282  1438.916382   48.333298  870.136475  -33316.367188  558.061035
 1013.000000  4891.092773  -50856.238281  -48272.066406  10185.288086  -38086.777344  306.212067  1572.405762   48.391117  869.096802  -33365.804688  -184.945786
 1014.000000  5387.541504  -51458.414062  -48362.769531  10143.480469  -38219.289062  304.955170  1806.627930   48.703411  863.524048  -33467.851562  1572.858154
 1015.000000  5292.989258  -51433.285156  -48457.640625  10135.343750  -38322.296875  304.710541  1659.214233   48.860142  860.754089  -33555.570312  -1245.103271
 1016.000000  5403.678711  -51347.449219  -48237.277344  10084.177734  -38153.101562  303.172272  1910.242188   48.602489  865.317139  -33411.507812  -860.884338
 1017.000000  5042.142578  -51327.667969  -48586.421875  10308.699219  -38277.722656  309.922333  1566.420044   48.376034  869.367798  -33558.222656  -2899.661621
 1018.000000  5027.297852  -51276.363281  -48542.839844  10446.708984  -38096.132812  314.071472  1630.466431   48.226936  872.055542  -33391.179688  -1703.081177
 1019.000000  4810.799316  -50860.750000  -48354.929688  10369.273438  -37985.656250  311.743439  1464.229126   48.227657  872.042480  -33280.632812  -2277.475098
 1020.000000  5241.394531  -51506.062500  -48544.835938  10252.767578  -38292.070312  308.240784  1644.420288   48.738426  862.903687  -33537.214844  -1562.343140
 1021.000000  4881.570312  -50502.414062  -47935.484375  10119.818359  -37815.664062  304.243774  1531.417480   48.986835  858.527954  -33036.574219  -1583.610718
 1022.000000  5035.445312  -51137.730469  -48396.781250  10327.201172  -38069.578125  310.478577  1603.600464   48.775181  862.253418  -33311.140625  -744.466003
 1023.000000  5339.858887  -51651.734375  -48617.453125  10546.289062  -38071.164062  317.065277  1713.915405   48.763447  862.460876  -33313.867188  1557.390747
 1024.000000  5029.578125  -51302.089844  -48547.109375  10299.075195  -38248.035156  309.632996  1409.803589   48.636169  864.717896  -33503.156250  557.440186
 1025.000000  5087.998047  -51162.714844  -48387.406250  10386.822266  -38000.585938  312.271027  1590.962280   48.643894  864.580566  -33254.953125  1658.209229
 1026.000000  5296.504883  -51469.718750  -48467.265625  10451.121094  -38016.144531  314.204132  1802.604980   48.697136  863.635315  -33265.320312  787.687378
 1027.000000  4977.774902  -51093.078125  -48420.671875  10399.427734  -38021.242188  312.649994  1618.488403   48.406040  868.828918  -33298.816406  2693.760010
 1028.000000  4799.879883  -51171.226562  -48675.750000  10582.765625  -38092.984375  318.161896  1476.943848   48.281944  871.062012  -33382.664062  -1757.194580
 1029.000000  4977.093262  -51149.386719  -48483.613281  10311.632812  -38171.980469  310.010529  1663.838501   48.257622  871.501038  -33464.031250  1251.380493
 1030.000000  5168.893066  -51121.898438  -48255.476562  10271.543945  -37983.933594  308.805298  1859.757812   48.331188  870.174500  -33268.808594  -247.168564
 1031.000000  5086.808105  -51395.753906  -48604.074219  10325.783203  -38278.289062  310.435944  1692.394897   48.232689  871.951538  -33572.773438  2442.364258
 1032.000000  5212.252930  -51400.207031  -48476.550781  10308.998047  -38167.554688  309.931305  1881.336426   48.221527  872.153381  -33463.128906  -129.768234
 1033.000000  4659.541016  -50733.199219  -48367.281250  10374.202148  -37993.078125  311.891632  1320.948853   48.077950  874.757935  -33302.660156  667.536133
 1034.000000  4969.098633  -51074.406250  -48422.437500  10200.429688  -38222.007812  306.667297  1471.024780   48.733902  862.983765  -33467.593750  1885.147583
 1035.000000  5223.534668  -51792.582031  -48883.996094  10366.349609  -38517.648438  311.655548  1600.100464   48.432274  868.358276  -33792.664062  2015.323242
 1036.000000  4978.955078  -51102.859375  -48421.195312  10227.386719  -38193.808594  307.477753  1613.719360   48.284798  871.010498  -33483.210938  740.162415
 1037.000000  5017.333008  -51250.437500  -48530.089844  10342.169922  -38187.921875  310.928589  1535.342773   48.708897  863.426819  -33435.949219  1896.299683
 1038.000000  5014.319336  -51062.703125  -48348.601562  10261.298828  -38087.304688  308.497284  1531.186401   48.882381  860.362488  -33318.406250  886.966064
 1039.000000  5060.562988  -51392.363281  -48649.992188  10505.448242  -38144.542969  315.837433  1448.242188   48.676189  864.006958  -33395.761719  414.340302
 1040.000000  4801.463379  -50819.535156  -48294.757812  10238.285156  -38056.472656  307.805389  1528.840210   48.166199  873.155212  -33357.445312  628.268005
 1041.000000  5215.114258  -51294.640625  -48392.007812  10423.655273  -37968.351562  313.378387  1842.702026   48.470318  867.676697  -33239.652344  350.547241
 1042.000000  4755.136719  -50843.296875  -48395.765625  10370.753906  -38025.011719  311.787964  1200.229126   48.772820  862.295166  -33266.800781  -111.934700
 1043.000000  4995.001465  -51080.492188  -48383.750000  10312.828125  -38070.921875  310.046448  1509.523071   48.537136  866.482239  -33335.707031  -832.099121
 1044.000000  4972.638184  -51021.007812  -48359.121094  10369.455078  -37989.664062  311.748901  1429.987793   48.867950  860.616516  -33222.175781  670.753479
 1045.000000  4984.882812  -50980.335938  -48296.242188  10284.228516  -38012.015625  309.186646  1665.512207   48.488403  867.353088  -33281.554688  909.824646
 1046.000000  5164.632812  -51026.527344  -48179.468750  10240.548828  -37938.921875  307.873444  1869.318359   48.170769  873.072327  -33239.449219  -1065.652954
 1047.000000  4875.157227  -50979.171875  -48380.632812  10257.151367  -38123.480469  308.372589  1557.747437   48.293606  870.851685  -33412.023438  -753.427490
 1048.000000  5244.961914  -51390.097656  -48454.898438  10195.580078  -38259.320312  306.521515  1819.738892   48.255981  871.530640  -33551.531250  2089.349121
 1049.000000  4994.982422  -51207.472656  -48503.468750  10427.423828  -38076.046875  313.491699  1516.884399   48.484913  867.415527  -33345.925781  -940.059082
 1050.000000  4738.846191  -50739.234375  -48310.585938  10174.177734  -38136.406250  305.878052  1377.856445   48.445202  868.126587  -33410.160156  1421.317627
 1051.000000  5123.378906  -51173.824219  -48357.703125  10120.477539  -38237.226562  304.263611  1687.540527   48.527695  866.650818  -33502.929688  -2676.298096
 1052.000000  5017.811035  -50949.167969  -48239.789062  10174.316406  -38065.472656  305.882233  1723.307983   48.527637  866.651855  -33331.183594  326.483246
 1053.000000  4986.469727  -51056.398438  -48356.898438  10254.191406  -38102.707031  308.283600  1563.420044   48.552734  866.203857  -33365.968750  -3702.916748
 1054.000000  5335.524902  -51691.550781  -48688.562500  10295.018555  -38393.542969  309.511047  1664.375854   48.652302  864.431152  -33647.089844  -263.944275
 1055.000000  4900.773438  -50932.117188  -48361.695312  10125.681641  -38236.015625  304.420074  1461.320679   48.515144  866.875000  -33502.945312  -2887.273926
 1056.000000  5380.625488  -51490.906250  -48425.148438  10352.650391  -38072.500000  311.243683  1957.538086   48.546417  866.316589  -33336.378906  209.493423
 1057.000000  4982.899902  -51145.617188  -48466.734375  10281.626953  -38185.109375  309.108429  1592.804810   48.397385  868.984253  -33463.527344  -155.589417
 1058.000000  5058.518555  -51036.761719  -48278.609375  10177.257812  -38101.351562  305.970642  1797.598022   48.317875  870.414246  -33387.527344  -1297.606201
 1059.000000  5126.927734  -51177.472656  -48353.539062  10249.070312  -38104.468750  308.129639  1664.046875   48.351196  869.814392  -33387.390625  1965.298828
 1060.000000  4892.461426  -51071.539062  -48501.117188  10362.101562  -38139.015625  311.527832  1437.920898   48.309059  870.573059  -33426.050781  -3991.868896
 1061.000000  5124.645996  -51454.164062  -48631.914062  10349.227539  -38282.687500  311.140778  1695.754883   48.355679  869.733765  -33565.171875  341.835114
 1062.000000  4825.692871  -51330.082031  -48800.789062  10536.892578  -38263.898438  316.782776  1160.288208   48.614895  865.096313  -33521.093750  296.006134
 1063.000000  5011.003906  -51079.890625  -48384.531250  10205.139648  -38179.390625  306.808899  1400.000977   48.910583  859.866394  -33407.742188  -428.506287
 1064.000000  5091.337402  -51130.488281  -48336.406250  10286.719727  -38049.687500  309.261536  1604.996216   48.755737  862.597290  -33293.144531  -229.417191
 1065.000000  5162.163086  -51290.617188  -48437.281250  10373.168945  -38064.113281  311.860565  1680.164062   48.492218  867.284851  -33333.281250  -640.718323
 1066.000000  5180.461914  -51349.058594  -48489.875000  10371.464844  -38118.410156  311.809326  1734.853638   48.630833  864.812805  -33374.054688  -3371.053711
 1067.000000  5013.717773  -50844.527344  -48141.789062  10228.078125  -37913.710938  307.498535  1616.579590   48.591576  865.511475  -33173.183594  725.604980
 1068.000000  4810.664062  -50513.523438  -47992.507812  10137.587891  -37854.921875  304.778015  1565.738647   48.449722  868.045593  -33128.234375  -1869.637085
 1069.000000  5042.849121  -51054.703125  -48297.093750  10339.790039  -37957.304688  310.857056  1648.444946   48.538658  866.455078  -33221.941406  310.919373
 1070.000000  4931.103027  -51080.542969  -48436.109375  10388.031250  -38048.078125  312.307373  1463.891724   48.425365  868.482178  -33323.765625  -107.470261
 1071.000000  4962.462891  -51253.906250  -48611.367188  10449.916016  -38161.453125  314.167908  1495.947632   48.145538  873.529907  -33464.441406  1369.850952
 1072.000000  4980.100586  -50935.003906  -48237.179688  10124.013672  -38113.164062  304.369904  1627.347656   48.221081  872.161438  -33408.781250   77.680580
 1073.000000  5104.461914  -51235.343750  -48433.117188  10402.099609  -38031.015625  312.730347  1571.812134   48.693604  863.697998  -33280.535156  -1895.494995
 1074.000000  5013.100098  -50712.535156  -47965.492188  10042.722656  -37922.769531  301.925964  1769.927612   48.347076  869.888489  -33206.093750  2823.194580
 1075.000000  5098.500977  -51119.304688  -48329.140625  10361.484375  -37967.656250  311.509277  1713.285767   48.613907  865.113892  -33224.949219  3910.072998
 1076.000000  4858.015137  -51182.359375  -48637.601562  10308.788086  -38328.812500  309.924988  1343.659668   48.356560  869.717896  -33611.210938  -79.253326
 1077.000000  5260.392090  -51118.449219  -48194.382812  10010.599609  -38183.781250  300.960205  2015.111328   48.200851  872.527466  -33481.371094  845.571106
 1078.000000  5379.192871  -51680.089844  -48584.156250  10419.758789  -38164.398438  313.261230  1901.954102   48.418552  868.604370  -33440.750000  2995.979248
 1079.000000  5100.396973  -51451.433594  -48669.429688  10532.636719  -38136.792969  316.654816  1591.488281   48.537945  866.467834  -33401.500000  1016.561340
 1080.000000  4986.851074  -50937.101562  -48254.960938  10237.744141  -38017.218750  307.789124  1797.598511   48.187988  872.760376  -33316.066406  629.925476
 1081.000000  4910.524414  -50912.445312  -48295.773438  10248.843750  -38046.929688  308.122833  1562.640503   48.416328  868.644287  -33323.500000  1210.389893
 1082.000000  4724.250488  -51026.386719  -48602.929688  10470.404297  -38132.523438  314.783844  1340.432373   48.127350  873.859985  -33437.285156  -1683.039307
 1083.000000  4954.218750  -50915.496094  -48241.609375  10211.859375  -38029.750000  307.010925  1651.149902   48.300297  870.731018  -33317.640625  -1692.598267
 1084.000000  4915.850586  -50760.585938  -48154.882812  10301.430664  -37853.453125  309.703796  1625.560181   48.232937  871.947021  -33147.914062  -778.264221
 1085.000000  5260.401367  -51616.117188  -48652.359375  10325.632812  -38326.726562  310.431427  1679.228516   48.384613  869.213684  -33606.390625  -3835.875244
 1086.000000  5107.407715  -51150.792969  -48343.781250  10210.524414  -38133.257812  306.970795  1689.009766   48.377022  869.350037  -33413.664062  -2187.961182
 1087.000000  4864.427246  -51005.699219  -48440.742188  10216.867188  -38223.875000  307.161469  1709.632446   47.742283  880.908142  -33566.203125  1676.975830
 1088.000000  5301.558594  -51380.250000  -48367.265625  10357.662109  -38009.601562  311.394348  2054.828857   48.109844  874.177979  -33316.070312  2051.488281
 1089.000000  5036.488770  -50906.210938  -48156.828125  10052.380859  -38104.445312  302.216339  1882.916016   48.076965  874.775818  -33414.121094  -1679.138184
 1090.000000  4895.518066  -51082.351562  -48497.164062  10321.271484  -38175.890625  310.300293  1489.127930   48.275059  871.186218  -33466.242188  653.177490
 1091.000000  4955.053711  -51223.460938  -48567.117188  10379.781250  -38187.335938  312.059357  1467.043091   48.315994  870.448120  -33473.695312  -1019.055420
 1092.000000  5106.326660  -51229.687500  -48437.921875  10369.435547  -38068.484375  311.748322  1743.442505   48.359646  869.662415  -33350.585938  -2697.300293
 1093.000000  5176.903320  -51141.914062  -48274.148438  10324.658203  -37949.492188  310.402130  1868.551147   48.426132  868.468445  -33225.105469  1936.413940
 1094.000000  4994.604980  -51081.191406  -48389.289062  10378.231445  -38011.058594  312.012756  1616.354370   48.291901  870.882385  -33299.765625  -235.278839
 1095.000000  4769.041504  -50694.433594  -48212.687500  10229.923828  -37982.765625  307.554016  1406.001099   48.362885  869.604187  -33264.546875   38.907898
 1096.000000  5167.599121  -51207.906250  -48333.726562  10309.761719  -38023.964844  309.954285  1881.270020   48.328201  870.228271  -33309.132812  -246.939362
 1097.000000  5090.750977  -51127.003906  -48338.906250  10290.464844  -38048.441406  309.374115  1720.685181   48.507477  867.012024  -33316.117188  -1458.964478
 1098.000000  4940.312988  -51374.082031  -48721.132812  10393.545898  -38327.585938  312.473145  1501.166870   48.455486  867.942322  -33600.335938  734.063049
 1099.000000  4985.952637  -51185.445312  -48494.640625  10334.835938  -38159.804688  310.708099  1448.440918   48.428024  868.434509  -33435.234375  192.804291
 1100.000000  5214.706543  -51327.070312  -48396.078125  10211.454102  -38184.625000  306.998749  1799.345215   48.648331  864.501770  -33438.562500  261.471466
 1101.000000  4796.846680  -51064.281250  -48575.953125  10539.270508  -38036.683594  316.854248  1251.954590   48.662567  864.248840  -33289.230469  1159.257202
 1102.000000  4837.791504  -50805.585938  -48297.312500  10354.082031  -37943.230469  311.286713  1402.532227   48.709412  863.417664  -33191.207031  987.999756
 1103.000000  5059.678711  -51323.191406  -48568.773438  10264.583008  -38304.191406  308.596008  1645.032837   48.252083  871.601074  -33596.785156  -2218.177002
 1104.000000  4888.013184  -50867.117188  -48289.320312  10144.022461  -38145.296875  304.971466  1522.997070   48.385654  869.194946  -33424.859375  -212.729279
 1105.000000  5279.634766  -51423.578125  -48449.242188  10190.367188  -38258.875000  306.364777  1747.525024   48.700569  863.574463  -33507.714844  672.311951
 1106.000000  5021.668945  -50773.285156  -48055.578125  10198.728516  -37856.851562  306.616150  1675.251953   48.652222  864.432617  -33110.406250  -1008.878540
 1107.000000  5036.479492  -50671.347656  -47942.289062  10152.772461  -37789.515625  305.234528  1749.065063   48.754490  862.619324  -33033.093750  -1513.408203
 1108.000000  5101.817871  -51200.910156  -48388.574219  10421.931641  -37966.640625  313.326599  1691.753540   48.383045  869.241821  -33246.457031  3188.622559
 1109.000000  4897.165527  -51090.242188  -48515.046875  10309.228516  -38205.820312  309.938232  1477.951294   48.086964  874.593933  -33514.523438  -1522.939819
 1110.000000  5127.000977  -51288.500000  -48450.804688  10288.076172  -38162.726562  309.302307  1614.144043   48.526459  866.672913  -33428.550781  -2405.966797
 1111.000000  5076.726562  -51515.296875  -48744.562500  10355.354492  -38389.207031  311.324982  1662.430664   48.199306  872.555420  -33686.949219  -1269.033081
 1112.000000  4499.322754  -50800.332031  -48617.515625  10506.609375  -38110.906250  315.872345  1022.726074   48.241257  871.796631  -33404.554688  -23.172823
 1113.000000  5144.995605  -51557.093750  -48695.117188  10443.196289  -38251.921875  313.965881  1772.360352   48.009396  876.007019  -33568.191406  -3778.804688
 1114.000000  4970.083984  -51179.531250  -48524.953125  10439.912109  -38085.039062  313.867126  1427.259277   48.441437  868.194031  -33359.160156  -1468.721069
 1115.000000  4829.034180  -50915.035156  -48392.781250  10386.933594  -38005.847656  312.274384  1395.689453   48.226730  872.059265  -33300.914062  -4080.243652
 1116.000000  5219.291504  -51228.515625  -48299.640625  10385.333984  -37914.304688  312.226288  1751.805542   48.646305  864.537720  -33168.437500  1290.610352
 1117.000000  4780.051758  -50925.445312  -48433.070312  10449.333984  -37983.734375  314.150391  1229.448120   48.554344  866.175171  -33246.839844  -2074.350586
 1118.000000  4804.837402  -50981.769531  -48503.031250  10338.853516  -38164.179688  310.828888  1371.831665   48.278378  871.126343  -33454.207031  -331.690063
 1119.000000  4926.774414  -51075.621094  -48433.335938  10279.476562  -38153.859375  309.043762  1503.524292   48.345169  869.922852  -33437.371094  173.418579
 1120.000000  5114.254395  -51371.445312  -48561.023438  10404.680664  -38156.343750  312.807922  1701.125977   48.203941  872.471558  -33453.632812  -2427.491943
 1121.000000  5101.623047  -51046.167969  -48254.750000  10101.222656  -38153.527344  303.684723  1693.175415   48.585011  865.628418  -33413.640625  -2272.909424
 1122.000000  4952.141113  -50637.398438  -48013.292969  10093.838867  -37919.453125  303.462738  1556.161011   48.855495  860.835938  -33153.179688  564.162903
 1123.000000  4990.100098  -50990.812500  -48303.890625  10280.470703  -38023.421875  309.073669  1671.227905   48.385227  869.202637  -33303.023438  834.556030
 1124.000000  4943.276855  -50972.789062  -48333.257812  10159.496094  -38173.761719  305.436676  1639.841919   48.208118  872.395935  -33470.644531  585.349487
 1125.000000  4997.243652  -50875.687500  -48172.421875  10291.126953  -37881.296875  309.394043  1758.558594   48.320278  870.370972  -33167.238281  1516.780518
 1126.000000  4906.055176  -51132.382812  -48550.234375  10462.146484  -38088.085938  314.535583  1433.517212   48.238518  871.846130  -33382.003906  1329.540283
 1127.000000  5189.979004  -51296.554688  -48436.140625  10346.671875  -38089.468750  311.063934  1745.562012   48.519741  866.792908  -33355.949219  1608.207397
 1128.000000  4950.402832  -51057.796875  -48420.562500  10368.806641  -38051.757812  311.729401  1671.006958   48.118435  874.021912  -33357.390625  -1145.021729
 1129.000000  4903.496094  -51065.132812  -48478.851562  10394.793945  -38084.058594  312.510712  1357.230347   48.781548  862.140869  -33324.996094  297.513916
 1130.000000  4901.652344  -50600.644531  -48019.398438  10153.505859  -37865.890625  305.256561  1455.633179   48.757828  862.560303  -33109.144531   80.009766
 1131.000000  4886.021484  -51040.531250  -48456.460938  10490.681641  -37965.781250  315.393494  1552.136597   48.423035  868.523987  -33241.695312  -210.792084
 1132.000000  4989.061035  -50627.054688  -47945.875000  9999.316406  -37946.558594  300.621002  1792.811157   48.227165  872.051392  -33241.582031  341.530243
 1133.000000  5039.422363  -51166.117188  -48431.289062  10295.982422  -38135.304688  309.540009  1578.547241   48.660984  864.276917  -33388.007812  -1152.274536
 1134.000000  5052.692383  -51290.578125  -48542.617188  10348.960938  -38193.656250  311.132751  1513.240234   48.534763  866.524597  -33458.671875  1310.603271
 1135.000000  5177.172852  -51034.605469  -48174.914062  10065.485352  -38109.429688  302.610321  1930.676758   48.661175  864.273560  -33362.113281  1131.185547
 1136.000000  5235.114258  -51567.019531  -48637.195312  10242.341797  -38394.851562  307.927338  1611.796021   48.350922  869.819336  -33677.800781  1492.494263
 1137.000000  5365.806641  -51708.453125  -48661.359375  10301.692383  -38359.667969  309.711670  1872.229858   48.487167  867.375183  -33629.328125  126.626671
 1138.000000  5153.655273  -51053.824219  -48191.945312  10202.867188  -37989.078125  306.740570  1698.250610   48.926235  859.591309  -33215.902344  1125.643066
 1139.000000  4942.359375  -50709.894531  -48058.695312  10171.527344  -37887.167969  305.798370  1601.591797   48.547253  866.301697  -33150.964844  -1304.654907
 1140.000000  5092.663086  -50813.609375  -48038.195312  10036.739258  -38001.457031  301.746094  1768.695923   48.402573  868.891113  -33279.367188  -431.119263
 1141.000000  5287.750977  -51444.804688  -48482.820312  10273.314453  -38209.507812  308.858521  1738.301758   48.605206  865.268799  -33467.652344   -1.459870
 1142.000000  4780.710938  -50930.429688  -48432.304688  10391.424805  -38040.878906  312.409393  1375.777344   48.324280  870.298889  -33326.429688  -1325.974854
 1143.000000  4838.118164  -50833.964844  -48291.062500  10427.056641  -37864.007812  313.480652  1686.778320   48.012333  875.953430  -33179.992188  -796.016663
 1144.000000  4977.977539  -51189.250000  -48524.570312  10356.497070  -38168.074219  311.359344  1519.528687   48.403496  868.874573  -33445.894531  755.946594
 1145.000000  4948.225098  -50689.691406  -48035.929688  10046.742188  -37989.187500  302.046814  1666.396851   48.426617  868.459717  -33264.753906  1520.543823
 1146.000000  5074.590332  -51111.335938  -48353.054688  10127.851562  -38225.203125  304.485291  1670.167969   48.427238  868.448608  -33500.707031  -2349.740479
 1147.000000  4922.621582  -51219.171875  -48609.148438  10373.955078  -38235.195312  311.884186  1400.847656   48.185055  872.813477  -33534.328125  -2190.085693
 1148.000000  5188.054688  -51389.582031  -48493.710938  10296.125000  -38197.585938  309.544312  1719.074707   48.365627  869.554871  -33479.101562  976.351746
 1149.000000  5009.311035  -50836.710938  -48125.859375  10151.488281  -37974.371094  305.195923  1914.036133   47.963909  876.837769  -33295.078125  -351.265686
 1150.000000  4988.967285  -51345.691406  -48636.203125  10494.138672  -38142.062500  315.497406  1490.908813   48.443382  868.159180  -33415.992188  -1607.898682
 1151.000000  5044.659180  -50983.160156  -48228.960938  10256.911133  -37972.050781  308.365356  1675.422363   48.611027  865.165161  -33229.625000  564.675354
 1152.000000  4928.375000  -51139.824219  -48511.421875  10303.854492  -38207.566406  309.776672  1382.588013   48.714695  863.324036  -33455.027344  -317.872040
 1153.000000  5133.603027  -51815.425781  -48994.820312  10568.970703  -38425.851562  317.747162  1474.381714   48.533768  866.542358  -33690.964844  639.607788
 1154.000000  5051.757812  -51317.007812  -48571.687500  10377.621094  -38194.066406  311.994415  1400.062378   48.831936  861.251282  -33430.089844  -1242.436523
 1155.000000  4964.955078  -50772.863281  -48104.656250  10062.641602  -38042.015625  302.524811  1709.072754   48.421204  868.556824  -33318.109375  1801.836548
 1156.000000  4941.262207  -51279.265625  -48636.140625  10513.158203  -38122.984375  316.069214  1420.822632   48.626568  864.888672  -33379.042969  1617.736938
 1157.000000  5100.334961  -51270.144531  -48476.960938  10242.095703  -38234.867188  307.919952  1646.037720   48.579327  865.729736  -33495.535156   26.510839
 1158.000000  4729.549805  -51108.597656  -48702.773438  10481.799805  -38220.972656  315.126465  1131.094849   48.548264  866.283630  -33484.671875  -748.210632
 1159.000000  4950.541504  -51094.785156  -48474.562500  10314.570312  -38159.992188  310.098846  1468.857788   48.514137  866.893005  -33427.019531  -869.096497
 1160.000000  5067.565430  -51190.496094  -48457.523438  10181.826172  -38275.695312  306.108002  1573.339478   48.482811  867.453125  -33545.777344  1737.668335
 1161.000000  4994.400879  -51076.015625  -48376.773438  10392.680664  -37984.093750  312.447174  1543.955688   48.690464  863.753662  -33233.917969  -3164.707031
 1162.000000  4895.693848  -50907.835938  -48311.507812  10281.816406  -38029.691406  309.114136  1222.096802   48.823822  861.394409  -33266.507812  -1748.224731
 1163.000000  4854.746582  -50771.398438  -48225.828125  10206.099609  -38019.726562  306.837769  1541.229492   48.407417  868.804199  -33297.164062  -328.403137
 1164.000000  5009.886719  -50938.046875  -48252.234375  10331.989258  -37920.246094  310.622528  1465.782349   48.884533  860.324585  -33151.136719  -251.841461
 1165.000000  5183.707520  -51223.593750  -48365.476562  10233.161133  -38132.316406  307.651337  1864.490356   48.505707  867.043701  -33400.167969  -985.690552
 1166.000000  5093.178223  -51088.503906  -48309.265625  10297.165039  -38012.101562  309.575562  1734.505859   48.516163  866.856812  -33278.929688  -322.226135
 1167.000000  5132.815430  -50943.890625  -48119.070312  10104.241211  -38014.828125  303.775482  1776.431641   48.767235  862.393921  -33257.164062  -404.064331
 1168.000000  4722.183105  -50746.566406  -48330.968750  10316.741211  -38014.226562  310.164093  1303.386108   48.382748  869.247192  -33294.070312  2843.132324
 1169.000000  5046.516602  -51252.968750  -48513.375000  10339.048828  -38174.328125  310.834778  1610.687866   48.495491  867.226318  -33443.175781  -1573.404297
 1170.000000  5065.310059  -51096.570312  -48341.406250  10359.225586  -37982.179688  311.441376  1600.569702   48.728180  863.085083  -33228.324219  446.671204
 1171.000000  4947.246094  -51064.328125  -48434.226562  10253.073242  -38181.152344  308.249969  1615.095703   48.275547  871.177429  -33471.457031  -2812.735107
 1172.000000  5145.171387  -51294.804688  -48462.898438  10245.861328  -38217.039062  308.033173  1711.738403   48.488358  867.353882  -33486.582031   52.783802
 1173.000000  4884.064453  -50584.972656  -48000.625000  9975.689453  -38024.937500  299.910675  1755.211914   48.204956  872.453186  -33322.128906  1065.352661
 1174.000000  4822.414062  -50855.914062  -48349.796875  10284.160156  -38065.636719  309.184570  1396.557983   48.450981  868.023010  -33338.824219  535.612122
 1175.000000  5147.904297  -51367.460938  -48513.156250  10335.929688  -38177.226562  310.740997  1585.748657   48.528027  866.644897  -33442.898438  2310.006348
 1176.000000  5172.035645  -51330.218750  -48474.414062  10324.322266  -38150.093750  310.391998  1703.977051   48.453571  867.976624  -33423.031250  -337.058655
 1177.000000  5145.308105  -51183.226562  -48337.328125  10170.675781  -38166.652344  305.772766  1793.120239   48.303616  870.671204  -33454.218750   21.145355
 1178.000000  5020.619141  -51071.750000  -48364.492188  10310.211914  -38054.281250  309.967804  1681.088013   48.391609  869.088013  -33333.261719  139.116287
 1179.000000  4952.802734  -50797.328125  -48151.242188  10391.951172  -37759.289062  312.425232  1575.360840   48.443909  868.149719  -33033.167969  513.858215
 1180.000000  5170.541992  -51106.167969  -48244.179688  10034.380859  -38209.796875  301.675171  1835.258301   48.421638  868.549011  -33485.847656  -704.112183
 1181.000000  5266.246094  -51501.617188  -48541.757812  10355.834961  -38185.921875  311.339417  1757.722656   48.729763  863.057068  -33431.914062  1396.405273
 1182.000000  5187.144043  -51060.984375  -48197.257812  10142.460938  -38054.796875  304.924530  1624.013062   48.882629  860.358093  -33285.875000  2674.241455
 1183.000000  5160.853516  -51144.250000  -48285.671875  10291.279297  -37994.390625  309.398621  1797.340454   48.447132  868.091980  -33267.953125   10.033555
 1184.000000  5181.701172  -51218.730469  -48342.687500  10085.701172  -38256.984375  303.218079  1788.947266   48.330376  870.189087  -33541.937500  -1871.431030
 1185.000000  4974.547852  -50962.843750  -48297.859375  10218.426758  -38079.433594  307.208374  1675.957031   48.128967  873.830627  -33384.039062  1378.073975
 1186.000000  4918.392578  -51074.820312  -48465.187500  10318.362305  -38146.824219  310.212830  1444.620728   48.389561  869.124756  -33426.003906  -724.459290
 1187.000000  5008.380859  -51311.605469  -48617.265625  10327.724609  -38289.539062  310.494324  1532.778320   48.138496  873.657654  -33593.214844  197.815063
 1188.000000  4976.138672  -51076.875000  -48405.078125  10284.244141  -38120.835938  309.187103  1568.831909   48.295883  870.810608  -33409.156250  -934.657166
 1189.000000  5127.037109  -51146.859375  -48299.031250  10227.725586  -38071.304688  307.487915  1830.536987   48.136452  873.694763  -33375.179688  -212.598343
 1190.000000  4995.645508  -51164.558594  -48487.398438  10306.061523  -38181.335938  309.843018  1638.767212   48.245552  871.719055  -33474.566406  -635.307556
 1191.000000  4936.225098  -50970.765625  -48335.000000  10224.539062  -38110.460938  307.392120  1754.028198   48.086441  874.603455  -33419.214844   -1.122621
 1192.000000  5072.856445  -51085.613281  -48330.718750  10187.237305  -38143.480469  306.270691  1738.969727   48.342037  869.979187  -33427.296875  -97.747818
 1193.000000  5285.160156  -51665.890625  -48679.695312  10332.035156  -38347.660156  310.623901  1631.402832   48.828449  861.312744  -33584.023438  2341.935547
 1194.000000  5257.706543  -51626.277344  -48658.312500  10341.003906  -38317.308594  310.893555  1677.948853   48.735237  862.960144  -33562.765625  2461.085449
 1195.000000  5051.668457  -51553.882812  -48817.773438  10477.339844  -38340.433594  314.992371  1489.616699   48.287090  870.969177  -33629.609375  -2199.884521
 1196.000000  5010.933594  -51039.921875  -48344.500000  10105.623047  -38238.875000  303.817017  1623.145874   48.521976  866.752930  -33505.136719  -878.794250
 1197.000000  5070.375977  -51281.835938  -48522.203125  10420.793945  -38101.410156  313.292358  1653.485962   48.229847  872.002930  -33396.171875  1337.128662
 1198.000000  5124.221680  -51342.515625  -48551.812500  10329.947266  -38221.867188  310.561127  1704.921753   48.265026  871.367310  -33513.195312  -985.617981
 1199.000000  5050.769531  -51118.617188  -48382.890625  10031.046875  -38351.843750  301.574951  1857.924316   47.870396  878.550659  -33681.671875  688.366150
 1200.000000  4934.340332  -51110.363281  -48475.898438  10198.482422  -38277.414062  306.608765  1594.803223   48.324100  870.302124  -33562.980469  126.188438
 1201.000000  4945.981934  -50815.351562  -48198.765625  10245.611328  -37953.156250  308.025635  1658.296875   48.402637  868.889954  -33231.062500  -1652.639404
 1202.000000  5233.972656  -51160.257812  -48234.523438  10267.531250  -37966.992188  308.684662  1732.274902   49.015148  858.032043  -33185.140625  1892.856567
 1203.000000  5190.701660  -51136.031250  -48218.703125  10221.120117  -37997.582031  307.289337  1648.561035   48.841103  861.089600  -33232.710938  -49.124958
 1204.000000  5207.710449  -51460.699219  -48550.968750  10373.237305  -38177.730469  311.862610  1726.519165   48.330006  870.195801  -33462.722656  -1503.354370
 1205.000000  5085.839355  -50937.339844  -48145.250000  10284.390625  -37860.859375  309.191528  1657.683472   48.698822  863.605408  -33109.867188  -1265.914673
 1206.000000  5096.651855  -51216.992188  -48431.656250  10283.003906  -38148.652344  309.149811  1618.627930   48.371040  869.457581  -33429.640625  608.182739
 1207.000000  5000.212402  -50808.808594  -48119.593750  10236.205078  -37883.390625  307.742859  1739.766235   48.224842  872.093384  -33178.640625  3624.508301
 1208.000000  5179.491699  -51194.121094  -48321.664062  10303.710938  -38017.953125  309.772369  1702.048828   48.740211  862.872070  -33262.925781  -863.596680
 1209.000000  5191.583496  -51287.417969  -48407.195312  10303.647461  -38103.546875  309.770447  1661.219360   48.888145  860.261047  -33334.085938  -1249.363647
 1210.000000  4973.732422  -51329.144531  -48636.960938  10471.579102  -38165.382812  314.819183  1506.452148   48.282776  871.046997  -33454.980469  -2096.295166
 1211.000000  5122.770508  -51334.960938  -48498.835938  10372.435547  -38126.398438  311.838501  1656.348022   48.615807  865.080078  -33383.507812  1278.128052
 1212.000000  5620.578125  -51709.394531  -48416.023438  10201.423828  -38214.601562  306.697174  2027.143433   48.951321  859.150818  -33438.976562  -1435.553833
 1213.000000  5054.085938  -51300.679688  -48561.601562  10347.702148  -38213.898438  311.094879  1429.949097   48.674160  864.042969  -33465.312500  1238.373291
 1214.000000  5177.946289  -51561.500000  -48699.312500  10343.923828  -38355.390625  310.981323  1738.516235   48.334511  870.114685  -33639.941406  -961.984314
 1215.000000  5182.269531  -51503.175781  -48638.687500  10416.711914  -38221.976562  313.169647  1598.632446   48.474083  867.609314  -33492.910156  1766.508179
 1216.000000  4981.345703  -51135.187500  -48411.343750  10322.051758  -38089.292969  310.323761  1466.765015   48.704010  863.513428  -33337.796875  549.909485
 1217.000000  5037.205078  -51287.671875  -48562.726562  10493.870117  -38068.855469  315.489349  1594.849731   48.516903  866.843567  -33335.613281  -2051.255127
 1218.000000  4908.982910  -50813.539062  -48208.757812  10145.189453  -38063.570312  305.006561  1577.629883   48.677078  863.991211  -33314.703125  -812.760010
 1219.000000  5146.994629  -51156.382812  -48325.718750  10184.219727  -38141.500000  306.179993  1910.134644   48.456539  867.923462  -33414.148438  3316.890625
 1220.000000  5065.030762  -51146.671875  -48399.507812  10262.181641  -38137.328125  308.523834  1591.979126   48.520405  866.781006  -33403.742188  816.571777
 1221.000000  5543.620605  -51842.140625  -48641.125000  10302.191406  -38338.933594  309.726685  1936.715820   48.884350  860.327820  -33569.843750  -1637.056030
 1222.000000  5131.128418  -51376.492188  -48553.898438  10478.814453  -38075.085938  315.036713  1668.131470   48.305084  870.644714  -33362.507812  1534.481689
 1223.000000  5247.384766  -51486.683594  -48535.734375  10353.711914  -38182.023438  311.275604  1822.526001   48.530521  866.600342  -33447.453125  -661.796021
 1224.000000  4739.094727  -50854.949219  -48432.031250  10400.064453  -38031.968750  312.669159  1338.235474   48.310211  870.552307  -33318.890625  -1702.467407
 1225.000000  5235.107910  -51283.937500  -48384.125000  10133.602539  -38250.523438  304.658203  1620.174805   48.808681  861.661621  -33488.816406  -859.087891
 1226.000000  4796.271973  -50764.351562  -48281.796875  10176.953125  -38104.843750  305.961487  1543.362183   48.301128  870.716003  -33392.652344  375.136444
 1227.000000  4818.669434  -50945.472656  -48435.468750  10416.944336  -38018.523438  313.176636  1349.029419   48.694283  863.685913  -33267.976562  -432.812744
 1228.000000  5109.411133  -51239.480469  -48436.625000  10354.722656  -38081.902344  311.306000  1686.857422   48.678986  863.957336  -33332.847656  2045.075317
 1229.000000  5226.707520  -51341.488281  -48450.718750  10136.944336  -38313.773438  304.758667  1780.514771   48.462597  867.814941  -33585.828125  2108.647705
 1230.000000  4901.658203  -51011.585938  -48411.343750  10386.590820  -38024.753906  312.264069  1464.196655   48.555496  866.154602  -33287.746094  -1153.170044
 1231.000000  5058.073242  -51258.722656  -48527.398438  10378.684570  -38148.714844  312.026367  1731.442505   48.555573  866.153259  -33411.699219  -737.498840
 1232.000000  4802.808594  -51035.632812  -48532.414062  10427.768555  -38104.644531  313.502045  1335.863403   48.403969  868.866089  -33382.421875  112.388077
 1233.000000  4759.801270  -50805.574219  -48358.585938  10325.245117  -38033.339844  310.419769  1425.449829   48.307617  870.599060  -33320.515625   45.712021
 1234.000000  5116.916016  -51199.828125  -48398.195312  10280.262695  -38117.933594  309.067383  1795.284180   48.230858  871.984619  -33412.597656  -942.280518
 1235.000000  4725.371582  -50818.281250  -48404.625000  10440.353516  -37964.273438  313.880402  1449.300903   48.067799  874.942627  -33274.843750  2106.679199
 1236.000000  4805.136719  -51045.359375  -48541.445312  10569.566406  -37971.878906  317.765076  1660.499146   47.622108  883.131104  -33325.929688  630.364502
 1237.000000  5178.936523  -51085.640625  -48194.531250  10180.540039  -38013.992188  306.069336  1875.042847   48.470585  867.671936  -33285.269531  496.371033
 1238.000000  4946.832520  -51001.414062  -48391.218750  10347.315430  -38043.902344  311.083282  1502.363892   48.380222  869.292542  -33323.992188  -3149.276123
 1239.000000  5061.305664  -51089.125000  -48323.945312  10193.290039  -38130.656250  306.452637  1768.398315   48.244194  871.743591  -33424.019531  -687.168762
 1240.000000  4975.679688  -51100.195312  -48412.804688  10434.298828  -37978.507812  313.698364  1584.282837   48.206169  872.431213  -33275.578125   23.154318
 1241.000000  5036.535645  -50945.160156  -48226.101562  10211.755859  -38014.343750  307.007812  1768.628540   48.221424  872.155212  -33309.929688  -2391.192627
 1242.000000  4901.961914  -51175.304688  -48595.500000  10446.976562  -38148.523438  314.079529  1545.476562   47.954155  877.016113  -33470.179688  119.687759
 1243.000000  5081.218750  -51289.218750  -48528.343750  10375.251953  -38153.093750  311.923187  1700.349487   48.322147  870.337280  -33438.851562  -2016.584961
 1244.000000  5126.338867  -51255.082031  -48438.484375  10242.583984  -38195.898438  307.934631  1658.687134   48.443214  868.162170  -33469.843750  -2365.991943
 1245.000000  4984.041016  -51190.929688  -48520.492188  10272.176758  -38248.316406  308.824310  1660.854980   48.303501  870.673279  -33535.894531  -288.057892
 1246.000000  5304.599121  -51531.656250  -48543.273438  10349.615234  -38193.656250  311.152435  1846.811157   48.240147  871.816711  -33487.414062  1771.659668
 1247.000000  4832.538574  -50904.863281  -48381.000000  10094.134766  -38286.867188  303.471619  1579.092285   48.021908  875.778748  -33601.914062  -2811.442627
 1248.000000  5285.233398  -51465.531250  -48495.875000  10275.982422  -38219.890625  308.938721  1957.330444   48.120811  873.978760  -33525.289062  2300.445068
 1249.000000  5033.381348  -51061.226562  -48347.832031  10371.253906  -37976.578125  311.802979  1481.035156   48.668869  864.136902  -33228.507812  523.065979
 1250.000000  5114.312012  -51255.894531  -48466.523438  10386.935547  -38079.585938  312.274445  1623.286133   48.465763  867.758240  -33351.332031  -316.823608
 1251.000000  4933.804199  -50912.039062  -48278.078125  10383.869141  -37894.210938  312.182251  1660.259644   48.372391  869.433289  -33175.066406  -674.600769
 1252.000000  5287.852539  -51240.664062  -48236.710938  10173.930664  -38062.781250  305.870636  1918.362915   48.724094  863.157471  -33309.324219  1011.545044
 1253.000000  4971.920898  -51312.546875  -48669.046875  10526.955078  -38142.093750  316.484009  1585.566528   48.316669  870.435974  -33428.386719  -2351.640137
 1254.000000  4806.344238  -50558.187500  -48067.312500  10207.535156  -37859.777344  306.880920  1449.240845   48.546764  866.310364  -33123.621094  2465.488037
 1255.000000  5217.807617  -51419.796875  -48507.859375  10483.412109  -38024.445312  315.174927  1842.931641   48.527630  866.651978  -33290.156250  -523.582703
 1256.000000  4984.431641  -51045.917969  -48355.804688  10490.125977  -37865.679688  315.376770  1641.791992   48.247704  871.680176  -33158.699219  -2213.024170
 1257.000000  4727.124512  -50771.175781  -48307.515625  10252.827148  -38054.687500  308.242584  1407.552246   48.167381  873.133728  -33355.542969  1280.917603
 1258.000000  5006.037109  -51086.046875  -48409.609375  10233.648438  -38175.960938  307.665985  1617.600098   48.245293  871.723755  -33469.214844  978.370789
 1259.000000  5354.865723  -51763.488281  -48743.125000  10391.121094  -38352.003906  312.400269  1784.251587   48.342304  869.974365  -33635.796875  1931.885132
 1260.000000  5235.839844  -51444.796875  -48515.421875  10296.712891  -38218.710938  309.561981  1671.197876   48.727036  863.105408  -33464.968750  631.685059
 1261.000000  5036.119141  -51210.695312  -48476.835938  10406.667969  -38070.167969  312.867676  1584.393555   48.471764  867.650818  -33341.328125  -476.361969
 1262.000000  5027.906250  -51194.007812  -48464.132812  10274.421875  -38189.710938  308.891815  1605.000000   48.212536  872.315979  -33486.164062  -704.453979
 1263.000000  4926.722168  -50848.925781  -48234.671875  10382.703125  -37851.968750  312.147186  1539.333008   48.404625  868.854309  -33129.679688  -2308.521729
 1264.000000  5098.028320  -51050.636719  -48258.906250  10396.382812  -37862.523438  312.558472  1621.340210   48.772697  862.297302  -33104.324219  -2389.962158
 1265.000000  5079.183594  -51340.199219  -48562.773438  10390.978516  -38171.796875  312.395996  1522.144531   48.733734  862.986755  -33417.402344  -228.415985
 1266.000000  4901.052246  -51022.109375  -48448.476562  10201.127930  -38247.347656  306.688293  1439.783691   48.439518  868.228455  -33521.656250  -1494.416748
 1267.000000  5296.662109  -51337.429688  -48349.734375  10220.699219  -38129.035156  307.276672  2019.374512   48.108284  874.206360  -33435.656250  -2810.695068
 1268.000000  4925.063965  -51122.000000  -48488.039062  10321.847656  -38166.191406  310.317627  1526.587036   48.181160  872.884033  -33465.703125  476.479462
 1269.000000  5085.252930  -51027.632812  -48245.226562  10160.490234  -38084.734375  305.466553  1902.403931   47.985222  876.448303  -33403.363281  -1579.291504
 1270.000000  5287.149414  -51477.750000  -48498.093750  10246.083984  -38252.007812  308.039856  1814.933594   48.496174  867.214111  -33520.789062  1651.804199
 1271.000000  4909.769531  -51104.812500  -48491.687500  10329.287109  -38162.398438  310.541290  1490.321777   48.671730  864.086121  -33414.050781  103.222458
 1272.000000  5230.983398  -51160.777344  -48222.578125  10294.631836  -37927.945312  309.499420  1763.792358   48.915771  859.775208  -33155.789062  -645.465454
 1273.000000  5023.019531  -51075.738281  -48350.789062  10360.606445  -37990.183594  311.482880  1613.898804   48.502113  867.107910  -33258.382812  -1072.371460
 1274.000000  5010.748535  -50891.031250  -48190.515625  10324.820312  -37865.695312  310.407013  1632.019409   48.601089  865.342041  -33124.238281  -132.288879
 1275.000000  4783.416992  -50898.195312  -48393.851562  10306.549805  -38087.300781  309.857697  1423.275391   48.087914  874.576660  -33395.910156  -1608.856445
 1276.000000  4821.528809  -51033.273438  -48513.046875  10394.029297  -38119.015625  312.487701  1511.254883   48.152470  873.404114  -33421.328125  1895.499634
 1277.000000  5136.337891  -51259.312500  -48445.843750  10229.514648  -38216.328125  307.541718  1833.314819   47.926800  877.516663  -33540.656250  1247.415649
 1278.000000  4617.270996  -50671.953125  -48345.546875  10389.262695  -37956.285156  312.344391  1192.877319   48.339989  870.016052  -33240.300781  -1479.437622
 1279.000000  4793.004395  -50943.890625  -48453.414062  10382.937500  -38070.476562  312.154236  1360.829468   48.183491  872.841858  -33369.761719  -756.534119
 1280.000000  5136.617676  -51279.660156  -48451.921875  10418.023438  -38033.898438  313.209076  1750.016724   48.238728  871.842346  -33327.792969  -1266.826050
 1281.000000  5121.277344  -51515.019531  -48699.664062  10376.858398  -38322.804688  311.971466  1623.793579   48.346210  869.904114  -33606.214844  258.361389
 1282.000000  4970.867188  -50922.546875  -48241.820312  10310.039062  -37931.781250  309.962616  1683.416382   48.365978  869.548584  -33213.261719  -409.811218
 1283.000000  4827.926758  -50947.804688  -48420.273438  10409.006836  -38011.265625  312.937988  1233.880859   48.845623  861.009949  -33245.953125  -2147.922363
 1284.000000  4928.634277  -51020.488281  -48410.109375  10357.220703  -38052.890625  311.381104  1478.810425   48.528164  866.642456  -33318.550781  2274.598877
 1285.000000  4886.021484  -51174.753906  -48555.742188  10395.494141  -38160.250000  312.531738  1412.370605   48.670612  864.105957  -33412.011719  -583.437744
 1286.000000  4694.848633  -50782.308594  -48409.062500  10303.771484  -38105.289062  309.774170  1240.666992   48.732674  863.005493  -33350.996094  818.258423
 1287.000000  5060.727051  -51116.136719  -48342.429688  10218.414062  -38124.015625  307.207977  1730.182251   48.400730  868.924194  -33402.105469  538.778442
 1288.000000  5039.333496  -51123.628906  -48367.992188  10369.871094  -37998.121094  311.761414  1663.812134   48.593567  865.476013  -33257.398438  651.934998
 1289.000000  5166.782227  -51448.710938  -48563.742188  10484.841797  -38078.898438  315.217896  1695.622437   48.522121  866.750366  -33345.148438  -572.495605
 1290.000000  5051.796387  -51088.960938  -48320.570312  10172.050781  -38148.519531  305.814117  1683.014648   48.378220  869.328552  -33428.804688  -561.072571
 1291.000000  4928.008301  -50705.523438  -48087.242188  10340.603516  -37746.640625  310.881500  1615.486816   48.372776  869.426331  -33027.460938  -3813.620117
 1292.000000  4836.168945  -50934.511719  -48407.226562  10273.355469  -38133.871094  308.859741  1341.872070   48.220123  872.178772  -33429.582031  -760.028809
 1293.000000  4659.645996  -50528.789062  -48195.640625  10360.295898  -37835.343750  311.473541  1303.524292   48.431179  868.377930  -33110.464844  605.517578
 1294.000000  4939.921875  -51183.234375  -48549.796875  10242.000000  -38307.796875  307.917084  1440.569824   48.254303  871.560974  -33600.171875  -345.030487
 1295.000000  5147.500000  -51528.070312  -48711.875000  10417.652344  -38294.222656  313.197906  1629.368652   48.321247  870.353516  -33580.066406  736.200745
 1296.000000  4987.625977  -50872.640625  -48154.578125  10147.408203  -38007.171875  305.073242  1676.947632   48.398666  868.961243  -33285.464844  253.175674
 1297.000000  4846.003906  -50786.156250  -48241.101562  10295.884766  -37945.218750  309.537079  1361.864624   48.404179  868.862305  -33222.972656  620.536560
 1298.000000  5046.170410  -51177.433594  -48420.937500  10487.208984  -37933.726562  315.289062  1634.964355   48.572701  865.847839  -33195.039062  478.388000
 1299.000000  4782.076172  -50938.078125  -48455.476562  10275.289062  -38180.187500  308.917877  1243.350098   48.509541  866.975159  -33447.664062  -1237.635132
 1300.000000  5102.341797  -51037.937500  -48214.132812  10128.867188  -38085.265625  304.515839  1840.444702   48.323826  870.307068  -33370.859375  -3044.313477
 1301.000000  5115.271973  -51619.656250  -48806.984375  10586.894531  -38220.089844  318.286041  1519.234253   48.547672  866.294189  -33483.843750  -1621.925171
 1302.000000  5108.949219  -51488.277344  -48689.437500  10399.578125  -38289.859375  312.654541  1489.910522   48.485275  867.409058  -33559.703125  2117.897705
 1303.000000  4856.079590  -50857.144531  -48286.203125  10292.524414  -37993.679688  309.436035  1465.067261   48.660385  864.287598  -33246.437500  1622.444092
 1304.000000  5284.613281  -51522.085938  -48556.578125  10521.240234  -38035.335938  316.312195  1767.448853   48.539356  866.442627  -33299.902344  -1344.534058
 1305.000000  5127.014648  -51289.386719  -48452.429688  10287.914062  -38164.515625  309.297455  1802.243774   48.167107  873.138733  -33465.398438  1280.145874
 1306.000000  5116.398438  -51200.187500  -48392.453125  10077.396484  -38315.054688  302.968414  1889.169312   48.035431  875.532227  -33628.785156  906.297974
 1307.000000  4672.354492  -50580.996094  -48232.968750  10332.306641  -37900.664062  310.632080  1394.198120   48.157707  873.309143  -33202.464844   95.357079
 1308.000000  5106.228027  -51407.441406  -48632.070312  10538.417969  -38093.652344  316.828644  1644.470703   48.266048  871.348877  -33384.882812  -2709.585449
 1309.000000  4920.981934  -50842.167969  -48246.476562  10207.566406  -38038.910156  306.881866  1688.374634   47.946293  877.159912  -33361.335938  1644.083618
 1310.000000  5074.451172  -51307.082031  -48551.460938  10397.666016  -38153.796875  312.597046  1639.879272   48.187553  872.768250  -33452.687500  3693.237549
 1311.000000  5091.363770  -51016.078125  -48229.445312  10237.987305  -37991.457031  307.796448  1687.202759   48.674828  864.031128  -33242.808594  2114.226807
 1312.000000  4948.036621  -51216.804688  -48560.234375  10252.693359  -38307.539062  308.238556  1501.943970   48.358383  869.685120  -33589.761719  -1972.769409
 1313.000000  4817.496582  -50691.894531  -48183.429688  10119.068359  -38064.359375  304.221252  1341.564819   48.880745  860.391296  -33295.621094  -2488.454834
 1314.000000  5100.934570  -51097.687500  -48307.429688  10279.636719  -38027.792969  309.048584  1733.740234   48.403694  868.871033  -33305.593750  616.755249
 1315.000000  4994.760254  -50849.125000  -48174.609375  10245.303711  -37929.304688  308.016388  1714.272461   48.465981  867.754395  -33201.031250  -535.866333
 1316.000000  5005.767090  -50964.484375  -48238.984375  10399.848633  -37839.136719  312.662659  1520.318970   48.783543  862.105652  -33079.882812  -1874.252197
 1317.000000  5227.995117  -51388.289062  -48464.093750  10506.609375  -37957.484375  315.872345  1631.545532   48.929222  859.538818  -33184.015625  -261.243317
 1318.000000  4913.661133  -51011.683594  -48370.054688  10372.485352  -37997.570312  311.839996  1641.387573   48.514729  866.882446  -33264.539062  2632.123779
 1319.000000  4926.817383  -51066.601562  -48429.367188  10284.626953  -38144.742188  309.198608  1394.931641   48.550575  866.242371  -33408.214844  1944.583618
 1320.000000  4793.133301  -50689.957031  -48203.765625  10257.148438  -37946.617188  308.372498  1346.619507   48.747780  862.738098  -33190.851562  -627.369873
 1321.000000  4686.208496  -50596.257812  -48215.476562  10143.581055  -38071.894531  304.958191  1381.059937   48.543610  866.366699  -33336.046875  -4398.952637
 1322.000000  5175.104492  -51266.039062  -48407.117188  10395.992188  -38011.125000  312.546722  1772.744263   48.517712  866.829163  -33277.804688  232.168243
 1323.000000  4844.519043  -51216.386719  -48658.511719  10612.507812  -38046.003906  319.056091  1183.937012   48.867931  860.616882  -33278.515625  1256.740967
 1324.000000  5003.016602  -51160.152344  -48464.718750  10383.083008  -38081.636719  312.158630  1623.845093   48.140995  873.612305  -33385.066406  -1809.548218
 1325.000000  4916.416992  -51179.109375  -48571.468750  10550.631836  -38020.835938  317.195831  1573.286011   48.046669  875.327393  -33333.468750  -248.851776
 1326.000000  5059.622070  -51379.390625  -48617.859375  10624.810547  -37993.046875  319.425964  1673.024414   48.250500  871.629639  -33285.792969  -2076.320068
 1327.000000  5274.567383  -51718.656250  -48753.453125  10480.972656  -38272.480469  315.101593  1681.252563   48.531597  866.581116  -33537.804688  -324.261780
 1328.000000  5125.282227  -50968.582031  -48148.335938  10071.182617  -38077.152344  302.781586  1765.262695   48.734512  862.972961  -33322.679688  408.883575
 1329.000000  4832.010742  -50889.566406  -48359.328125  10210.137695  -38149.191406  306.959167  1518.263062   48.284443  871.016907  -33438.628906  680.382385
 1330.000000  5241.060547  -51411.503906  -48480.375000  10155.921875  -38324.453125  305.329224  1810.123535   48.401413  868.911987  -33602.476562  -1451.549438
 1331.000000  5186.620605  -51576.226562  -48696.984375  10247.640625  -38449.343750  308.086670  1782.775269   48.194344  872.645264  -33747.570312  -1000.654480
 1332.000000  5233.165039  -51539.507812  -48601.273438  10382.255859  -38219.015625  312.133759  1888.934204   48.278896  871.117004  -33508.992188  1317.014771
 1333.000000  5200.223145  -51198.562500  -48310.085938  10150.175781  -38159.910156  305.156464  1972.445679   48.131989  873.775818  -33464.218750  -439.068634
 1334.000000  4920.907227  -50920.183594  -48300.140625  10341.175781  -37958.964844  310.898712  1629.350464   48.187782  872.764099  -33257.832031  -122.577728
 1335.000000  4653.959473  -50874.511719  -48536.031250  10547.621094  -37988.410156  317.105316  1055.020142   48.537201  866.481079  -33253.187500  -996.965942
 1336.000000  4860.480957  -50966.175781  -48416.968750  10481.665039  -37935.304688  315.122406  1418.977173   48.667389  864.163208  -33187.382812  1044.463501
 1337.000000  5185.469238  -51295.441406  -48399.585938  10293.325195  -38106.261719  309.460114  1654.666382   48.750652  862.687256  -33350.214844  -910.819397
 1338.000000  5115.530273  -51488.808594  -48674.250000  10432.884766  -38241.367188  313.655853  1530.762329   48.926266  859.590759  -33468.187500  2304.947998
 1339.000000  4907.273926  -51239.484375  -48648.812500  10293.562500  -38355.250000  309.467255  1423.626587   48.281761  871.065308  -33644.949219  -1326.314819
 1340.000000  5169.731934  -51466.359375  -48592.585938  10353.695312  -38238.890625  311.275116  1663.893677   48.655952  864.366333  -33492.082031  974.474243
 1341.000000  5010.439941  -51234.796875  -48538.632812  10291.442383  -38247.191406  309.403534  1476.211914   48.611702  865.153137  -33504.699219  914.984375
 1342.000000  5095.475586  -51174.875000  -48383.101562  10315.638672  -38067.460938  310.130951  1566.416016   48.990677  858.460632  -33287.996094  -371.095367
 1343.000000  5016.891602  -51225.570312  -48492.265625  10541.666992  -37950.597656  316.926300  1396.072388   49.026291  857.836975  -33167.660156  -427.041199
 1344.000000  5168.281738  -51319.476562  -48471.203125  10204.970703  -38266.234375  306.803833  1560.892456   48.845985  861.003540  -33500.886719  -439.057281
 1345.000000  5393.319336  -51689.523438  -48586.429688  10420.337891  -38166.093750  313.278656  1814.393921   48.760895  862.506042  -33409.046875  593.570740
 1346.000000  5070.381836  -51220.519531  -48479.671875  10304.563477  -38175.109375  309.798004  1700.216187   48.561192  866.053040  -33437.546875  -205.745621
 1347.000000  5006.664551  -51035.695312  -48341.515625  10243.939453  -38097.578125  307.975372  1607.867065   48.689907  863.763550  -33347.457031  927.169861
 1348.000000  5084.188965  -51154.265625  -48341.468750  10349.327148  -37992.140625  311.143768  1593.189087   48.875122  860.490234  -33223.953125  1148.645386
 1349.000000  5152.701172  -51254.351562  -48399.242188  10046.742188  -38352.500000  302.046814  1757.762329   48.537785  866.470642  -33617.218750  847.463745
 1350.000000  5240.945801  -51268.246094  -48346.898438  10308.780273  -38038.117188  309.924774  1772.131470   48.624481  864.925781  -33294.378906  610.912598
 1351.000000  5089.654785  -50787.781250  -48000.531250  10077.837891  -37922.695312  302.981689  1877.557617   48.564045  866.002136  -33184.855469  2136.155762
 1352.000000  5092.129883  -51050.242188  -48271.722656  10317.031250  -37954.691406  310.172821  1736.261719   48.384087  869.223145  -33234.406250  1543.491699
 1353.000000  4944.927734  -51232.640625  -48620.195312  10354.219727  -38265.976562  311.290863  1361.082153   48.755550  862.600586  -33509.453125  -1555.586182
 1354.000000  5197.908203  -51431.781250  -48545.101562  10334.200195  -38210.902344  310.688995  1654.448608   48.695751  863.659851  -33460.210938  1231.629150
 1355.000000  5066.755859  -51301.800781  -48548.007812  10297.126953  -38250.882812  309.574432  1491.954102   48.525345  866.692810  -33516.816406  296.788239
 1356.000000  5603.257812  -52051.882812  -48752.328125  10398.672852  -38353.656250  312.627319  1989.307617   48.656399  864.358398  -33606.804688  -692.406494
 1357.000000  5234.252930  -51297.929688  -48364.343750  10165.670898  -38198.671875  305.622314  1741.271484   48.677727  863.979675  -33449.738281   -3.932064
 1358.000000  4836.359863  -50758.304688  -48250.835938  10221.566406  -38029.269531  307.302765  1566.042358   48.220779  872.166870  -33324.917969   96.282433
 1359.000000  5107.814941  -51000.531250  -48202.582031  10161.445312  -38041.136719  305.495270  1685.361694   48.854568  860.852295  -33274.953125  -1421.359619
 1360.000000  4979.016602  -50941.164062  -48270.937500  10250.412109  -38020.523438  308.169983  1520.656616   48.751911  862.664978  -33264.355469  1022.232239
 1361.000000  4780.084961  -50770.523438  -48321.195312  10228.855469  -38092.339844  307.521912  1324.606567   48.605263  865.267761  -33350.476562  496.662842
 1362.000000  5238.903320  -51549.085938  -48600.882812  10537.175781  -38063.707031  316.791290  1705.955933   48.586468  865.602478  -33323.679688  -807.083496
 1363.000000  5011.532715  -51237.742188  -48523.867188  10466.244141  -38057.625000  314.658783  1524.994141   48.664558  864.213440  -33309.976562  -1856.101807
 1364.000000  5011.245117  -51079.597656  -48376.867188  10299.013672  -38077.851562  309.631134  1592.563477   48.690517  863.752686  -33327.671875  -1457.268677
 1365.000000  5420.208984  -51576.921875  -48462.046875  10270.886719  -38191.160156  308.785522  1946.586060   48.706398  863.471069  -33439.429688  -1722.543091
 1366.000000  4981.906250  -50821.843750  -48137.675781  10060.747070  -38076.929688  302.467865  1760.904663   48.288845  870.937500  -33365.937500  -325.507660
 1367.000000  5371.459961  -51396.402344  -48321.257812  10249.259766  -38072.000000  308.135345  1937.600464   48.765099  862.431702  -33314.542969  -1099.162231
 1368.000000  5154.151855  -51241.371094  -48391.890625  10363.945312  -38027.945312  311.583252  1755.203735   48.597271  865.410034  -33286.863281  285.386536
 1369.000000  5048.771484  -51324.765625  -48592.988281  10391.481445  -38201.507812  312.411102  1611.326294   48.252331  871.596558  -33494.078125  2813.881104
 1370.000000  4711.493652  -50859.898438  -48452.582031  10274.457031  -38178.125000  308.892883  1314.990479   48.407852  868.796387  -33455.523438  -342.345062
 1371.000000  4837.962891  -50837.093750  -48302.023438  10270.157227  -38031.867188  308.763611  1481.838501   48.338306  870.046326  -33316.046875  -2589.284912
 1372.000000  4898.409668  -51122.097656  -48543.304688  10367.485352  -38175.820312  311.689697  1450.975586   48.293701  870.849915  -33464.351562  -1773.215210
 1373.000000  5146.880371  -51225.128906  -48390.667969  10216.458008  -38174.210938  307.149170  1740.770142   48.333523  870.132446  -33458.859375  1250.398560
 1374.000000  5122.424316  -51374.003906  -48575.316406  10466.830078  -38108.484375  314.676392  1708.271851   48.337151  870.067139  -33392.777344  315.816071
 1375.000000  5078.351074  -51025.164062  -48239.132812  10110.369141  -38128.765625  303.959717  1740.973999   48.383633  869.231262  -33408.523438  1018.852783
 1376.000000  5121.600098  -51165.179688  -48328.031250  10261.739258  -38066.292969  308.510529  1851.371094   48.207928  872.399414  -33363.195312  2189.642090
 1377.000000  5174.130371  -51284.953125  -48424.886719  10401.340820  -38023.546875  312.707520  1844.803223   48.241894  871.785156  -33317.132812  1834.361328
 1378.000000  5066.705078  -50914.093750  -48169.152344  10195.512695  -37973.640625  306.519470  1906.945923   47.891346  878.166321  -33301.425781  -997.368103
 1379.000000  4787.327637  -50907.023438  -48420.402344  10230.534180  -38189.867188  307.572357  1317.020142   48.278481  871.124512  -33479.882812  -1746.757812
 1380.000000  5055.004883  -51093.925781  -48360.777344  10187.057617  -38173.718750  306.265289  1618.358521   48.374146  869.401733  -33454.402344  215.888596
 1381.000000  5086.274414  -51096.335938  -48330.089844  10128.166992  -38201.921875  304.494781  1786.500977   48.192345  872.681458  -33500.343750  1727.228027
 1382.000000  4939.275879  -51135.441406  -48502.175781  10372.389648  -38129.785156  311.837128  1540.803833   48.353283  869.776855  -33412.503906  334.666840
 1383.000000  5115.501465  -50969.679688  -48165.937500  10100.845703  -38065.093750  303.673401  1902.079102   48.151562  873.420593  -33367.492188  -1903.496216
 1384.000000  5188.367676  -51164.695312  -48284.421875  10228.994141  -38055.429688  307.526062  1684.267578   48.632599  864.781372  -33310.898438  -75.500175
 1385.000000  5266.516113  -51278.230469  -48308.156250  10054.554688  -38253.601562  302.281677  1898.995117   48.586548  865.601013  -33513.562500  1604.794189
 1386.000000  5110.222168  -51616.843750  -48799.437500  10610.247070  -38189.191406  318.988098  1590.957153   48.258640  871.482605  -33481.144531  2326.610352
 1387.000000  5418.629883  -51851.914062  -48765.433594  10486.428711  -38279.003906  315.265625  1815.586304   48.414307  868.680542  -33555.769531  -2152.344727
 1388.000000  5012.202637  -51022.429688  -48317.140625  10315.335938  -38001.804688  310.121857  1639.257812   48.382965  869.243286  -33281.628906  -436.744843
 1389.000000  5030.749512  -51176.605469  -48457.710938  10345.089844  -38112.621094  311.016388  1653.140625   48.350227  869.831848  -33395.640625  3272.267822
 1390.000000  5038.140625  -50975.246094  -48220.718750  10173.826172  -38046.890625  305.867493  1650.015259   48.347351  869.883545  -33330.187500  -1807.630615
 1391.000000  5209.839355  -51604.796875  -48707.308594  10520.628906  -38186.679688  316.293823  1631.673218   48.404434  868.857727  -33464.410156  -1876.791138
 1392.000000  5033.657715  -51301.859375  -48578.710938  10384.575195  -38194.136719  312.203491  1419.875488   48.667828  864.155396  -33446.171875  730.229004
 1393.000000  5133.452637  -51196.015625  -48381.468750  10242.994141  -38138.476562  307.946960  1706.584595   48.547596  866.295532  -33402.238281  985.458069
 1394.000000  4790.274902  -50711.882812  -48193.453125  10139.281250  -38054.171875  304.828918  1370.691040   48.629471  864.837036  -33309.949219  -1736.680298
 1395.000000  5293.761719  -51606.906250  -48647.570312  10399.253906  -38248.316406  312.644775  1780.109741   48.346897  869.891724  -33531.660156  -1301.542725
 1396.000000  5203.207031  -51692.132812  -48782.070312  10422.552734  -38359.515625  313.345245  1502.166016   48.756809  862.578308  -33602.867188  129.159851
 1397.000000  4921.560059  -51024.320312  -48393.007812  10351.447266  -38041.562500  311.207520  1488.639648   48.562439  866.030762  -33303.878906  402.488708
 1398.000000  5368.240723  -51463.753906  -48420.011719  10282.497070  -38137.515625  309.134583  2009.277344   48.664928  864.206909  -33389.832031  400.703766
 1399.000000  5028.166504  -51104.914062  -48369.132812  10410.670898  -37958.460938  312.988037  1590.121216   48.444809  868.133606  -33232.250000  985.950256
 1400.000000  5184.102051  -51284.144531  -48398.273438  10412.370117  -37985.902344  313.039124  1699.070312   48.703064  863.530212  -33234.500000  -942.331726
 1401.000000  4906.850098  -50761.984375  -48158.398438  10209.103516  -37949.296875  306.928070  1456.385376   48.536976  866.485107  -33214.097656  -3496.679932
 1402.000000  4721.271973  -50395.976562  -48002.890625  10065.304688  -37937.585938  302.604889  1522.318970   48.114452  874.094238  -33243.605469  346.856384
 1403.000000  5032.459961  -51424.867188  -48680.960938  10503.949219  -38177.011719  315.792358  1453.243530   48.384441  869.216736  -33456.691406  3621.797119
 1404.000000  5055.522461  -51645.605469  -48903.320312  10548.908203  -38354.414062  317.144012  1442.595337   48.344830  869.928955  -33637.960938  -3571.919189
 1405.000000  4935.549316  -50984.210938  -48369.929688  10293.134766  -38076.796875  309.454407  1544.309937   48.519398  866.799011  -33343.312500  -454.103424
 1406.000000  4775.373535  -51040.957031  -48574.937500  10537.863281  -38037.074219  316.811951  1335.113159   48.453514  867.977661  -33310.015625  649.279236
 1407.000000  4876.308105  -51174.031250  -48601.125000  10298.914062  -38302.210938  309.628143  1346.650635   48.437290  868.268372  -33576.734375  -2906.323242
 1408.000000  4828.761230  -50704.984375  -48178.226562  10150.959961  -38027.265625  305.180023  1547.949097   48.154713  873.363464  -33329.359375  1473.013916
 1409.000000  4952.885742  -50721.968750  -48071.484375  10003.903320  -38067.582031  300.758911  1577.689575   48.423229  868.520508  -33343.476562  921.977295
 1410.000000  5106.664551  -51266.199219  -48460.753906  10197.715820  -38263.039062  306.585754  1830.334351   48.234867  871.912170  -33557.312500  -1410.043945
 1411.000000  4925.732910  -50752.140625  -48114.101562  10097.435547  -38016.664062  303.570862  1659.245483   48.232822  871.949097  -33311.136719  -2632.391113
 1412.000000  5210.344727  -51278.382812  -48363.828125  10301.853516  -38061.976562  309.716522  1747.622070   48.356133  869.725586  -33344.417969  996.277466
 1413.000000  4522.920898  -50740.722656  -48522.062500  10410.666016  -38111.398438  312.987885  1009.719727   48.236023  871.891235  -33405.558594  -10.139604
 1414.000000  5132.589844  -51459.160156  -48616.785156  10584.080078  -38032.703125  318.201416  1690.484497   48.411331  868.733948  -33309.761719  1145.195435
 1415.000000  4970.271484  -50831.125000  -48167.117188  10163.060547  -38004.054688  305.543823  1593.115723   48.555656  866.151733  -33267.031250  -1158.889038
 1416.000000  4763.432617  -50578.691406  -48115.937500  10375.888672  -37740.046875  311.942322  1462.586426   48.589310  865.551819  -32999.742188  -1707.532593
 1417.000000  4880.238281  -50914.984375  -48345.140625  10207.701172  -38137.437500  306.885925  1437.494507   48.423229  868.520508  -33413.332031  -846.726685
 1418.000000  5091.858398  -51263.257812  -48478.718750  10323.533203  -38155.187500  310.368317  1731.428101   48.123138  873.936462  -33460.359375   67.214539
 1419.000000  4904.557129  -51197.941406  -48561.226562  10209.677734  -38351.546875  306.945343  1530.319824   48.063015  875.029724  -33662.585938  -1155.404663
 1420.000000  5291.871582  -51875.738281  -48906.570312  10575.181641  -38331.390625  317.933929  1795.723145   48.020245  875.809082  -33646.601562  -938.751465
 1421.000000  5132.419434  -51501.417969  -48692.726562  10360.884766  -38331.843750  311.491241  1568.393555   48.600975  865.344116  -33590.398438  465.864441
 1422.000000  5155.841797  -51148.679688  -48298.335938  10346.331055  -37952.003906  311.053711  1706.677368   48.484856  867.416565  -33221.886719  2620.768311
 1423.000000  4684.615234  -50854.257812  -48477.144531  10199.931641  -38277.210938  306.652313  1318.312378   48.136463  873.694580  -33581.085938  -752.188416
 1424.000000  5145.979004  -50911.835938  -48041.968750  9984.947266  -38057.023438  300.188995  1992.230835   48.312069  870.518860  -33343.765625  2025.445190
 1425.000000  5088.168945  -51297.585938  -48550.179688  10425.111328  -38125.070312  313.422150  1636.943970   48.520065  866.787109  -33391.519531  -152.056534
 1426.000000  4523.975586  -50468.121094  -48257.562500  10465.723633  -37791.839844  314.643127  1338.736572   47.987179  876.412537  -33110.277344  801.497070
 1427.000000  4737.546875  -50666.003906  -48205.085938  10288.950195  -37916.136719  309.328583  1515.207397   48.182571  872.858459  -33215.511719  -945.977478
 1428.000000  5192.744141  -51155.238281  -48272.273438  10081.535156  -38190.738281  303.092834  1905.973999   48.015282  875.899597  -33506.433594  323.064728
 1429.000000  4917.195801  -50944.417969  -48336.585938  10371.767578  -37964.820312  311.818420  1637.785767   48.084377  874.640991  -33273.773438  -1459.362671
 1430.000000  4781.817871  -51124.320312  -48635.304688  10285.531250  -38349.773438  309.225769  1237.152710   48.430935  868.382324  -33624.917969  -584.314819
 1431.000000  4962.032715  -50972.453125  -48322.156250  10146.769531  -38175.386719  305.054047  1689.654297   48.272457  871.233154  -33465.992188  -288.933563
 1432.000000  4954.215332  -50929.714844  -48283.023438  10235.746094  -38047.277344  307.729065  1551.931030   48.283070  871.041687  -33336.847656  1851.533691
 1433.000000  5027.572266  -51257.250000  -48548.265625  10642.070312  -37906.195312  319.944855  1617.367554   48.440819  868.205139  -33180.375000  -363.521362
 1434.000000  5095.807129  -51099.273438  -48295.609375  10258.268555  -38037.339844  308.406189  1788.566284   48.481224  867.481506  -33307.578125  -538.215698
 1435.000000  4846.359863  -50922.968750  -48368.000000  10191.617188  -38176.382812  306.402344  1444.652710   48.371742  869.444946  -33457.300781  -1394.689331
 1436.000000  5445.862793  -51646.808594  -48509.421875  10326.998047  -38182.421875  310.472473  1914.085938   48.474453  867.602722  -33453.320312  444.322510
 1437.000000  5003.662598  -51348.953125  -48648.687500  10479.908203  -38168.781250  315.069580  1352.024658   49.029846  857.774780  -33385.496094  2972.307373
 1438.000000  5123.296875  -51184.722656  -48382.593750  10351.844727  -38030.750000  311.219452  1608.811157   48.573044  865.841675  -33292.031250  -382.417053
 1439.000000  5168.627930  -51449.718750  -48582.890625  10436.489258  -38146.402344  313.764221  1634.938965   48.435223  868.305420  -33421.128906  -728.810608
 1440.000000  5246.685547  -51232.203125  -48299.980469  10122.177734  -38177.804688  304.314728  2065.419189   47.940834  877.259827  -33500.761719  -224.786438
 1441.000000  5107.816406  -51403.421875  -48642.046875  10452.906250  -38189.140625  314.257782  1594.056152   48.352909  869.783569  -33471.898438  -3804.312988
 1442.000000  5013.869141  -51172.675781  -48447.683594  10281.251953  -38166.429688  309.097137  1672.982910   48.119183  874.008362  -33471.988281  -2823.681396
 1443.000000  4922.580566  -51049.015625  -48419.296875  10335.548828  -38083.750000  310.729553  1468.144897   48.189171  872.738953  -33382.480469  -2786.392822
 1444.000000  5122.387207  -51156.089844  -48331.347656  10178.566406  -38152.781250  306.010010  1756.123901   48.367516  869.520935  -33434.113281  -1428.838501
 1445.000000  4999.499512  -51193.437500  -48506.664062  10306.452148  -38200.210938  309.854767  1552.147095   48.202057  872.505615  -33497.683594  3374.455566
 1446.000000  5208.601074  -51449.121094  -48535.625000  10416.292969  -38119.332031  313.157043  1642.300415   48.841255  861.086914  -33354.445312  -694.455750
 1447.000000  4988.590820  -51407.414062  -48736.515625  10340.754883  -38395.761719  310.886047  1278.552124   48.832932  861.233704  -33631.687500  -656.489746
 1448.000000  4933.241211  -50987.933594  -48322.726562  10285.986328  -38036.742188  309.239502  1511.685913   48.423569  868.514404  -33312.605469  1300.824829
 1449.000000  4945.901367  -51186.382812  -48580.828125  10436.228516  -38144.601562  313.756378  1481.721680   48.659660  864.300476  -33397.433594  -2767.663086
 1450.000000  4822.251465  -50935.671875  -48420.460938  10369.353516  -38051.109375  311.745850  1370.856445   48.715401  863.311523  -33298.500000  -1864.985107
 1451.000000  4848.501465  -50902.398438  -48335.132812  10442.273438  -37892.859375  313.938141  1455.261597   48.299026  870.753906  -33180.871094  -776.172729
 1452.000000  4903.850098  -51023.042969  -48439.773438  10594.748047  -37845.023438  318.522156  1520.945312   48.413052  868.703064  -33121.914062  207.994720
 1453.000000  5292.517578  -51539.914062  -48547.718750  10370.285156  -38177.433594  311.773865  1740.308960   48.628033  864.862610  -33433.351562  -1723.969604
 1454.000000  5172.795410  -51461.519531  -48620.085938  10347.477539  -38272.609375  311.088165  1759.232910   48.065960  874.976135  -33583.359375  371.861389
 1455.000000  4951.529297  -51114.250000  -48457.898438  10382.125000  -38075.773438  312.129822  1479.112427   48.380375  869.289795  -33355.851562  758.749023
 1456.000000  5013.085938  -51197.875000  -48497.585938  10250.189453  -38247.398438  308.163300  1619.881714   48.373138  869.419861  -33528.179688  2062.620361
 1457.000000  5050.307617  -50885.882812  -48178.992188  10418.875000  -37760.117188  313.234680  1735.455078   48.333591  870.131226  -33044.757812  -43.370636
 1458.000000  5116.375488  -51034.656250  -48216.367188  10230.959961  -37985.406250  307.585175  1879.170532   48.230755  871.986511  -33280.078125  -1036.384155
 1459.000000  5143.929688  -51404.437500  -48558.101562  10330.777344  -38227.324219  310.586090  1667.488647   48.443775  868.152100  -33501.214844  -931.210083
 1460.000000  5225.894043  -51174.343750  -48275.914062  10245.011719  -38030.902344  308.007629  1842.719116   48.621708  864.975098  -33287.437500  -162.000153
 1461.000000  4816.466797  -51195.675781  -48684.453125  10430.906250  -38253.546875  313.596375  1326.312378   48.043049  875.393372  -33566.531250  -1342.927246
 1462.000000  4815.136230  -50847.492188  -48339.054688  10296.548828  -38042.507812  309.557037  1493.133423   48.200294  872.537537  -33340.152344  999.329590
 1463.000000  5165.989746  -51237.437500  -48365.718750  10413.695312  -37952.023438  313.078949  1838.397949   48.267330  871.325745  -33243.128906  953.577332
 1464.000000  4965.777832  -50886.437500  -48210.554688  10248.325195  -37962.230469  308.107239  1523.297363   48.610569  865.173279  -33219.851562  1766.835693
 1465.000000  4934.449219  -51138.789062  -48509.835938  10470.512695  -38039.324219  314.787109  1616.555054   48.445217  868.126282  -33313.074219  -11.535299
 1466.000000  5150.305664  -51225.269531  -48371.257812  10309.058594  -38062.199219  309.933136  1752.441040   48.471661  867.652710  -33333.371094  1037.236206
 1467.000000  5221.554688  -51402.015625  -48457.007812  10208.601562  -38248.406250  306.912994  1859.536621   48.447414  868.086914  -33521.941406  3332.028809
 1468.000000  4967.253418  -51143.007812  -48486.554688  10200.913086  -38285.640625  306.681824  1516.918579   48.516819  866.845093  -33552.406250  522.759827
 1469.000000  5167.039062  -51661.468750  -48812.101562  10431.817383  -38380.285156  313.623779  1628.262573   48.461704  867.830933  -33652.429688  -526.644653
 1470.000000  5075.947754  -51266.062500  -48489.578125  10268.775391  -38220.804688  308.722046  1480.859985   48.752926  862.647034  -33464.535156  1820.632080
 1471.000000  5074.923340  -51374.648438  -48606.507812  10431.218750  -38175.289062  313.605774  1519.673462   48.463596  867.797058  -33447.246094  -1212.628418
 1472.000000  5149.640137  -51112.355469  -48268.585938  10212.933594  -38055.652344  307.043213  1782.758789   48.568169  865.928589  -33317.410156  2294.408691
 1473.000000  5074.915527  -50895.765625  -48109.398438  10140.058594  -37969.339844  304.852295  1833.408569   48.466000  867.754028  -33241.062500  -1281.986816
 1474.000000  4967.001465  -51015.277344  -48363.617188  10371.947266  -37991.671875  311.823822  1518.972168   48.703049  863.530457  -33240.269531  -739.266541
 1475.000000  5002.072754  -51172.824219  -48457.343750  10486.173828  -37971.171875  315.257965  1371.572144   48.860535  860.747131  -33204.406250  -353.842621
 1476.000000  4806.276367  -50892.968750  -48408.140625  10398.407227  -38009.734375  312.619324  1399.870728   48.328304  870.226379  -33294.890625  -1985.937500
 1477.000000  5045.249023  -50989.734375  -48263.789062  10275.295898  -37988.492188  308.918091  1552.915894   49.040825  857.582764  -33204.136719  -1992.325317
 1478.000000  5129.607910  -51178.515625  -48360.093750  10248.212891  -38111.882812  308.103851  1668.600464   48.658173  864.326904  -33364.859375  -3054.700928
 1479.000000  5211.570312  -51372.460938  -48450.382812  10160.638672  -38289.742188  305.471008  1682.222290   48.590820  865.524963  -33549.289062  -910.302246
 1480.000000  4995.330078  -51223.562500  -48540.210938  10365.878906  -38174.332031  311.641388  1677.098267   48.183075  872.849365  -33473.656250   75.854950
 1481.000000  5079.657715  -51161.562500  -48378.289062  10199.306641  -38178.984375  306.633545  1614.135254   48.804764  861.730774  -33417.660156  852.325256
 1482.000000  5274.556152  -51483.507812  -48502.742188  10211.364258  -38291.378906  306.996033  1841.808594   48.393642  869.051453  -33570.160156  -720.827942
 1483.000000  5135.355469  -51558.734375  -48713.351562  10534.654297  -38178.695312  316.715485  1609.822876   48.606770  865.240906  -33436.687500  1778.224487
 1484.000000  5181.773438  -51195.015625  -48296.906250  10269.820312  -38027.085938  308.753479  1792.714478   48.758545  862.547607  -33270.269531  -1685.736084
 1485.000000  4946.219727  -50781.496094  -48152.148438  10246.633789  -37905.515625  308.056396  1640.520874   48.652973  864.419250  -33159.000000  1128.234375
 1486.000000  5006.105469  -51002.375000  -48302.570312  10266.007812  -38036.562500  308.638855  1651.314819   48.636269  864.716125  -33291.675781  459.948425
 1487.000000  5093.333496  -51045.148438  -48275.304688  10259.777344  -38015.527344  308.451538  1684.649414   48.622295  864.964661  -33272.003906  1697.679443
 1488.000000  4956.595703  -50965.351562  -48338.757812  10261.541992  -38077.214844  308.504608  1575.851562   48.443356  868.159668  -33351.148438  1574.887695
 1489.000000  5186.444336  -51321.292969  -48454.226562  10406.041992  -38048.183594  312.848846  1733.353027   48.667019  864.169800  -33300.296875  579.904297
 1490.000000  4920.431641  -51098.296875  -48485.492188  10366.820312  -38118.671875  311.669678  1321.476807   48.691109  863.742249  -33368.433594   65.042793
 1491.000000  4949.427246  -51024.894531  -48374.875000  10269.223633  -38105.652344  308.735535  1482.896851   48.583500  865.655334  -33365.914062  -76.131760
 1492.000000  4595.345703  -50744.164062  -48439.054688  10310.211914  -38128.843750  309.967804  1237.610229   48.057636  875.127625  -33440.406250  -687.457520
 1493.000000  4646.436035  -51183.750000  -48813.914062  10557.877930  -38256.035156  317.413666  1114.121094   48.157196  873.318420  -33557.886719   22.295103
 1494.000000  5241.107910  -51542.031250  -48592.031250  10323.556641  -38268.476562  310.369019  1590.229492   48.849407  860.943237  -33502.796875  3511.453613
 1495.000000  5552.036621  -51682.031250  -48457.882812  10255.064453  -38202.820312  308.309845  2164.440186   48.637268  864.698364  -33457.835938  1030.315308
 1496.000000  4803.565918  -50903.554688  -48413.648438  10265.974609  -38147.671875  308.637848  1394.961304   48.423607  868.513733  -33423.531250  1256.034058
 1497.000000  4816.830566  -50696.429688  -48164.476562  10196.500000  -37967.976562  306.549164  1482.227905   48.520416  866.780823  -33234.390625  1182.141235
 1498.000000  5029.761230  -51171.203125  -48473.289062  10296.600586  -38176.687500  309.558594  1582.560547   48.325340  870.279785  -33462.132812  -957.088562
 1499.000000  4937.132324  -51035.921875  -48431.453125  10320.323242  -38111.128906  310.271790  1511.983521   48.399277  868.950317  -33389.363281  561.589905
 1500.000000  4877.070312  -50885.109375  -48318.835938  10333.597656  -37985.238281  310.670868  1419.020874   48.761925  862.487854  -33228.093750  -763.696106
 1501.000000  5223.046875  -51424.484375  -48498.218750  10339.986328  -38158.234375  310.862946  1735.342773   48.844658  861.026917  -33393.015625  -444.785004
 1502.000000  5111.816895  -51260.445312  -48445.250000  10227.783203  -38217.468750  307.489655  1673.951538   48.516239  866.855469  -33484.292969  217.040955
 1503.000000  5273.777344  -51589.800781  -48607.914062  10386.470703  -38221.445312  312.260468  1746.778320   48.565235  865.980896  -33483.488281  1825.744995
 1504.000000  5172.353516  -51378.917969  -48510.492188  10432.503906  -38077.988281  313.644409  1707.625854   48.530880  866.593933  -33343.382812  -1698.962769
 1505.000000  5163.424805  -51476.667969  -48599.046875  10651.895508  -37947.152344  320.240234  1668.887207   48.726772  863.110046  -33193.433594  319.194855
 1506.000000  4999.024902  -51117.953125  -48441.890625  10378.724609  -38063.164062  312.027588  1592.281738   48.430260  868.394409  -33338.375000  1405.801025
 1507.000000  4954.885742  -51140.976562  -48480.421875  10317.071289  -38163.351562  310.174042  1441.815430   48.441936  868.185059  -33437.421875  1749.390869
 1508.000000  5325.815430  -51655.578125  -48617.980469  10449.009766  -38168.968750  314.140656  1710.219360   48.662746  864.245667  -33421.500000  104.113235
 1509.000000  5216.495605  -51159.296875  -48233.710938  10104.794922  -38128.914062  303.792114  1775.919922   48.795853  861.888123  -33368.457031  1194.729980
 1510.000000  5225.093262  -51320.101562  -48407.453125  10427.103516  -37980.351562  313.482056  1786.890015   48.508133  867.000305  -33247.964844  -1653.680176
 1511.000000  4649.333008  -50558.054688  -48200.593750  10471.142578  -37729.453125  314.806061  1281.163452   48.391792  869.084717  -33008.417969  1866.028564
 1512.000000  4922.163086  -50882.417969  -48249.312500  10382.259766  -37867.054688  312.133881  1666.797363   48.114384  874.095520  -33173.082031  740.775330
 1513.000000  5047.784180  -51106.625000  -48348.230469  10239.041016  -38109.187500  307.828125  1633.693970   48.399559  868.945251  -33387.394531  -1589.780640
 1514.000000  5279.444336  -51636.097656  -48678.789062  10442.089844  -38236.699219  313.932617  1770.049683   48.358097  869.690247  -33518.949219  -458.160400
 1515.000000  4937.108398  -51334.679688  -48710.562500  10285.625977  -38424.937500  309.228668  1511.870728   47.864231  878.663757  -33755.367188  -719.767578
 1516.000000  5147.398438  -51505.601562  -48661.265625  10368.914062  -38292.351562  311.732635  1661.100464   48.246075  871.709595  -33585.531250  -1931.692139
 1517.000000  5042.428223  -51304.566406  -48550.320312  10320.866211  -38229.453125  310.288116  1717.702637   48.058838  875.105774  -33540.898438  1583.692627
 1518.000000  5194.009277  -51379.468750  -48489.570312  10199.000000  -38290.570312  306.624329  1773.044312   48.202141  872.504150  -33588.035156  215.436050
 1519.000000  5204.726562  -51361.410156  -48448.570312  10264.339844  -38184.230469  308.588715  1909.509888   48.425308  868.483215  -33459.921875  -258.149384
 1520.000000  5190.877930  -51473.539062  -48573.570312  10392.372070  -38181.199219  312.437897  1816.769165   48.299145  870.751770  -33469.199219  1405.362549
 1521.000000  5228.221191  -51504.488281  -48590.773438  10244.227539  -38346.546875  307.984039  1894.670288   48.172504  873.040894  -33646.902344  -1810.830322
 1522.000000  4911.414062  -51134.109375  -48527.085938  10351.511719  -38175.574219  311.209442  1246.116089   48.709030  863.424438  -33423.589844  -2469.311523
 1523.000000  5172.136230  -51394.250000  -48545.210938  10262.122070  -38283.089844  308.522034  1670.793579   48.603027  865.307556  -33541.445312  416.911530
 1524.000000  5129.048340  -51163.851562  -48370.882812  10303.343750  -38067.539062  309.761322  1766.176758   48.477554  867.547180  -33338.136719  1354.681274
 1525.000000  4830.479980  -50732.468750  -48205.867188  10145.385742  -38060.480469  305.012451  1490.226929   48.457436  867.907410  -33333.039062  -252.666183
 1526.000000  4954.897949  -51190.382812  -48524.210938  10371.105469  -38153.105469  311.798523  1431.949341   48.781311  862.145081  -33394.066406  -59.743988
 1527.000000  4895.992676  -51037.304688  -48424.742188  10298.573242  -38126.167969  309.617889  1607.571411   48.033501  875.567383  -33440.085938  -1643.138550
 1528.000000  5056.770020  -50928.441406  -48196.234375  10217.644531  -37978.589844  307.184845  1744.074585   48.228992  872.018372  -33273.437500  470.461243
 1529.000000  4984.759766  -51132.187500  -48425.765625  10332.003906  -38093.761719  310.622955  1482.221313   48.565018  865.984802  -33355.824219  -477.429260
 1530.000000  5097.747070  -50991.171875  -48184.054688  10164.810547  -38019.242188  305.596436  1891.821655   48.237835  871.858521  -33313.226562  -1430.602051
 1531.000000  5259.315430  -51243.828125  -48275.929688  10081.121094  -38194.808594  303.080383  1730.703003   48.815567  861.540039  -33432.429688  2395.097656
 1532.000000  5152.326172  -51347.464844  -48509.468750  10394.793945  -38114.675781  312.510712  1722.885376   48.362362  869.613586  -33396.511719  1060.226807
 1533.000000  5012.528809  -51059.433594  -48356.078125  10292.397461  -38063.679688  309.432220  1522.817383   48.598003  865.397034  -33322.523438  235.484909
 1534.000000  5120.854492  -50856.128906  -48042.726562  10145.319336  -37897.406250  305.010468  1718.106567   48.787888  862.028870  -33137.726562  1491.873657
 1535.000000  5204.862793  -51189.789062  -48298.003906  10279.541016  -38018.460938  309.045715  1766.500366   48.641136  864.629639  -33273.097656  138.695938
 1536.000000  5151.692383  -51280.750000  -48457.164062  10192.638672  -38264.523438  306.433075  1692.302246   48.556221  866.141663  -33527.445312  931.499817
 1537.000000  4889.441895  -51072.175781  -48498.992188  10342.387695  -38156.605469  310.935150  1485.499390   48.411140  868.737366  -33433.679688  -280.404144
 1538.000000  4918.724121  -51060.589844  -48445.257812  10329.897461  -38115.359375  310.559631  1480.821167   48.620754  864.992065  -33371.984375  -209.389557
 1539.000000  5145.509766  -51326.609375  -48477.679688  10251.010742  -38226.667969  308.187988  1705.584351   48.594955  865.451294  -33485.812500   79.103157
 1540.000000  5179.646973  -51390.988281  -48506.187500  10345.932617  -38160.253906  311.041718  1639.362915   48.672951  864.064453  -33411.789062  520.018250
 1541.000000  5157.773926  -51755.324219  -48890.851562  10460.511719  -38430.339844  314.486450  1457.385742   48.631836  864.794983  -33685.882812  -454.746216
 1542.000000  5257.798340  -51647.812500  -48698.960938  10321.750000  -38377.210938  310.314697  1654.540039   48.495541  867.225464  -33646.054688  804.296936
 1543.000000  5151.573730  -51229.960938  -48393.390625  10362.144531  -38031.246094  311.529114  1786.837891   48.365837  869.551086  -33312.742188  2105.436035
 1544.000000  5001.079102  -51116.710938  -48412.914062  10186.870117  -38226.042969  306.259644  1575.901001   48.234974  871.910217  -33520.304688  447.922974
 1545.000000  4941.955566  -50940.570312  -48317.507812  10390.146484  -37927.359375  312.370972  1650.796265   48.178867  872.925598  -33227.093750  499.353577
 1546.000000  5094.857910  -50900.558594  -48122.734375  10081.773438  -38040.960938  303.100006  1789.279785   48.594711  865.455627  -33300.128906  -299.059753
 1547.000000  4947.831543  -51200.562500  -48566.078125  10297.061523  -38269.015625  309.572449  1438.241089   48.297817  870.775696  -33557.148438  -786.586060
 1548.000000  5229.700195  -51445.007812  -48534.890625  10273.103516  -38261.789062  308.852173  1704.546509   48.560322  866.068542  -33524.312500  1234.364868
 1549.000000  5204.239258  -51266.507812  -48387.687500  10357.410156  -38030.277344  311.386810  1727.613281   48.625874  864.901001  -33286.402344  -993.882202
 1550.000000  4771.573730  -50822.031250  -48335.875000  10240.009766  -38095.867188  307.857239  1410.646973   48.231144  871.979431  -33390.503906  -1458.851318
 1551.000000  5010.052734  -51380.785156  -48634.984375  10419.082031  -38215.902344  313.240906  1520.514282   48.507656  867.008850  -33483.562500  3947.448486
 1552.000000  5248.900879  -51624.640625  -48664.968750  10227.820312  -38437.148438  307.490784  1790.489624   48.424625  868.495422  -33712.910156  -211.259781
 1553.000000  5271.738281  -51185.503906  -48212.238281  10130.234375  -38082.003906  304.556915  1746.003784   48.945133  859.259399  -33306.984375  -3213.055908
 1554.000000  4949.413574  -50959.562500  -48326.363281  10309.447266  -38016.914062  309.944824  1595.874634   48.422974  868.525085  -33292.835938  -568.838745
 1555.000000  4972.633301  -51001.917969  -48330.320312  10298.083984  -38032.234375  309.603180  1750.129028   47.960075  876.907837  -33353.316406  -47.362427
 1556.000000  5197.603516  -51195.500000  -48303.679688  10325.646484  -37978.031250  310.431824  1752.009399   48.626919  864.882385  -33234.054688  336.456726
 1557.000000  4843.790527  -50825.230469  -48262.195312  10231.795898  -38030.398438  307.610291  1542.974243   48.346809  869.893311  -33313.750000  1707.027222
 1558.000000  5452.126953  -51632.187500  -48481.140625  10349.295898  -38131.843750  311.142822  1964.403687   48.681709  863.908997  -33382.523438  179.285965
 1559.000000  4787.429688  -50889.449219  -48417.062500  10306.679688  -38110.382812  309.861603  1418.875366   48.300076  870.734985  -33398.292969  -1179.531616
 1560.000000  4908.244629  -51065.265625  -48458.554688  10345.169922  -38113.382812  311.018799  1441.055176   48.238197  871.851929  -33407.332031  700.115295
 1561.000000  5046.749023  -51257.613281  -48506.445312  10437.216797  -38069.226562  313.786102  1559.351929   48.516666  866.847839  -33336.007812  582.862915
 1562.000000  5515.250000  -51818.113281  -48604.820312  10212.790039  -38392.031250  307.038910  2071.027588   48.405602  868.836792  -33669.648438  2205.146484
 1563.000000  5173.985840  -51169.628906  -48279.828125  10219.769531  -38060.058594  307.248749  1852.623535   48.376251  869.363892  -33340.539062  -4381.136719
 1564.000000  4796.001953  -50852.531250  -48368.390625  10347.128906  -38021.261719  311.077698  1449.437134   48.406609  868.818726  -33298.781250  215.108505
 1565.000000  4874.833008  -51026.484375  -48458.718750  10366.004883  -38092.714844  311.645172  1450.902954   48.527554  866.653320  -33358.433594  2266.187256
 1566.000000  5000.589844  -51313.562500  -48611.929688  10481.861328  -38130.070312  315.128296  1525.937134   48.269764  871.281799  -33420.937500  -466.681610
 1567.000000  5073.750977  -51070.792969  -48310.054688  10170.117188  -38139.937500  305.755981  1621.368164   48.482365  867.461121  -33410.066406  -747.840576
 1568.000000  4909.389648  -50765.906250  -48155.585938  10282.479492  -37873.105469  309.134064  1472.734985   48.674305  864.040405  -33124.507812  594.690430
 1569.000000  4714.203125  -50694.757812  -48294.578125  10411.089844  -37883.488281  313.000610  1427.030762   48.432568  868.353027  -33158.472656  538.931763
 1570.000000  5389.336426  -51516.328125  -48448.757812  10284.078125  -38164.679688  309.182129  2069.719971   48.370529  869.466736  -33445.718750  137.228928
 1571.000000  4622.209473  -50741.679688  -48423.367188  10294.085938  -38129.281250  309.483002  1358.510376   47.881989  878.337952  -33457.980469   41.419064
 1572.000000  4989.770508  -50926.164062  -48225.273438  10378.454102  -37846.820312  312.019440  1719.500610   48.369480  869.485596  -33127.960938  701.940491
 1573.000000  5097.549805  -51174.453125  -48386.726562  10360.211914  -38026.515625  311.471008  1664.750000   48.481663  867.473694  -33296.710938  -2126.802490
 1574.000000  5223.809570  -51509.925781  -48595.546875  10398.136719  -38197.410156  312.611206  1807.549438   48.365532  869.556580  -33478.933594  1065.347778
 1575.000000  4791.281250  -50950.765625  -48451.281250  10478.087891  -37973.195312  315.014862  1269.731201   48.711739  863.376404  -33220.945312  1260.597900
 1576.000000  5268.798828  -51470.917969  -48512.531250  10288.886719  -38223.644531  309.326691  1685.385254   48.835758  861.183838  -33459.296875  453.472595
 1577.000000  5111.072266  -51284.664062  -48456.734375  10359.025391  -38097.710938  311.435333  1501.573120   48.950321  859.168335  -33322.183594  1244.284058
 1578.000000  5131.470215  -51096.667969  -48270.992188  10068.741211  -38202.250000  302.708191  1840.251831   48.411629  868.728577  -33479.277344  -1933.197388
 1579.000000  4830.423340  -50709.152344  -48181.250000  10287.481445  -37893.769531  309.284424  1527.681030   48.435280  868.304382  -33168.492188  -835.578308
 1580.000000  4931.736328  -50699.265625  -48061.390625  10086.699219  -37974.691406  303.248077  1754.304321   48.075375  874.804749  -33284.523438  997.710999
 1581.000000  5030.511230  -51300.523438  -48594.375000  10332.903320  -38261.472656  310.649994  1478.196899   48.482964  867.450378  -33531.542969  607.029053
 1582.000000  4665.984375  -50765.796875  -48399.453125  10428.392578  -37971.062500  313.520813  1196.456665   48.264854  871.370422  -33262.410156  838.111816
 1583.000000  5011.328613  -51401.371094  -48683.421875  10625.117188  -38058.304688  319.435181  1469.678711   48.538315  866.461182  -33322.972656  -675.636169
 1584.000000  5213.997070  -51363.250000  -48421.304688  10261.545898  -38159.757812  308.504700  1709.667847   48.496433  867.209473  -33428.511719  2599.414307
 1585.000000  5205.883301  -51527.917969  -48599.320312  10519.646484  -38079.671875  316.264282  1590.202026   48.817757  861.501404  -33317.078125  422.422760
 1586.000000  5203.018066  -51338.070312  -48417.328125  10154.965820  -38262.363281  305.300476  1616.781250   48.905704  859.952148  -33491.191406  -234.801453
 1587.000000  5072.774414  -51317.335938  -48574.437500  10277.692383  -38296.746094  308.990143  1629.970825   48.360863  869.640564  -33578.726562  -799.677551
 1588.000000  5051.819336  -51298.441406  -48554.468750  10431.968750  -38122.500000  313.628326  1623.859009   48.459366  867.872803  -33394.871094  567.854370
 1589.000000  5134.648926  -51332.191406  -48496.835938  10347.912109  -38148.921875  311.101227  1811.259399   48.269375  871.288818  -33439.828125  -232.511490
 1590.000000  5082.847656  -51249.812500  -48483.445312  10366.632812  -38116.812500  311.664062  1657.808228   48.420712  868.565674  -33392.953125  224.846115
 1591.000000  4941.019043  -50884.351562  -48265.281250  10203.064453  -38062.218750  306.746521  1611.355103   48.321991  870.340088  -33347.992188  1996.103149
 1592.000000  4955.657227  -51072.035156  -48450.750000  10284.898438  -38165.851562  309.206787  1415.296265   48.423286  868.519470  -33441.742188  207.907928
 1593.000000  4942.872559  -51197.957031  -48575.601562  10330.856445  -38244.746094  310.588470  1498.792603   48.398201  868.969604  -33523.085938  1496.909180
 1594.000000  4920.458984  -50998.843750  -48396.835938  10155.271484  -38241.562500  305.309662  1564.517700   48.331863  870.162292  -33526.371094  -3599.155029
 1595.000000  4611.240234  -50770.066406  -48468.187500  10299.479492  -38168.707031  309.645142  1422.531128   47.916393  877.707275  -33494.050781  -1087.297974
 1596.000000  5142.365234  -51503.257812  -48686.296875  10462.917969  -38223.378906  314.558777  1575.745483   48.417904  868.616028  -33499.792969  710.976013
 1597.000000  5320.824707  -51468.492188  -48440.898438  10240.884766  -38200.015625  307.883545  1708.704468   48.947182  859.223450  -33424.796875  1431.223999
 1598.000000  5015.765625  -51201.671875  -48463.476562  10215.775391  -38247.703125  307.128662  1501.633179   48.730572  863.042725  -33493.617188  1846.361450
 1599.000000  5005.816895  -50859.320312  -48149.320312  10191.262695  -37958.058594  306.391693  1607.326782   48.767223  862.394104  -33200.394531  -964.257812
 1600.000000  4946.285156  -51157.640625  -48490.492188  10320.364258  -38170.128906  310.273041  1395.944702   48.646248  864.538757  -33424.265625  -178.293243
 1601.000000  5383.431152  -51524.238281  -48469.320312  10391.934570  -38077.386719  312.424713  1983.544922   48.542858  866.380127  -33341.613281  -524.638062
 1602.000000  5208.529297  -51098.285156  -48186.593750  10050.460938  -38136.132812  302.158630  1874.443359   48.606884  865.238892  -33394.113281  700.856873
 1603.000000  5112.710449  -51159.289062  -48333.187500  10402.698242  -37930.488281  312.748322  1739.189331   48.346954  869.890686  -33213.828125  -952.472473
 1604.000000  5010.217285  -51159.953125  -48467.429688  10302.033203  -38165.398438  309.721924  1688.593140   48.118965  874.012268  -33470.976562  -148.959503
 1605.000000  4897.157715  -51282.050781  -48700.312500  10471.431641  -38228.882812  314.814758  1474.862427   48.206905  872.417908  -33525.882812  -1167.684570
 1606.000000  4829.196777  -51171.031250  -48639.789062  10416.006836  -38223.781250  313.148438  1297.315430   48.493702  867.258301  -33492.800781  276.194336
 1607.000000  5189.832031  -51187.484375  -48272.992188  10090.829102  -38182.164062  303.372253  1882.304688   48.242264  871.778442  -33475.714844  4241.079590
 1608.000000  5168.999512  -51216.242188  -48353.851562  10340.335938  -38013.515625  310.873474  1565.267700   49.093197  856.667908  -33224.050781  1192.237671
 1609.000000  5185.345703  -51311.562500  -48433.976562  10364.296875  -38069.679688  311.593842  1653.799683   48.759769  862.525940  -33312.742188  -2040.840210
 1610.000000  4962.896973  -51136.562500  -48462.484375  10350.407227  -38112.078125  311.176239  1552.395142   48.548092  866.286682  -33375.792969  -313.605591
 1611.000000  4902.841797  -51007.261719  -48398.929688  10218.214844  -38180.714844  307.201996  1468.105469   48.659153  864.309448  -33433.593750  637.140991
 1612.000000  4943.163086  -50924.378906  -48297.507812  10203.870117  -38093.636719  306.770721  1515.026733   48.773708  862.279480  -33335.339844  -155.159409
 1613.000000  4993.284668  -51146.953125  -48481.789062  10441.334961  -38040.453125  313.909912  1532.220581   48.711586  863.379150  -33288.218750  -1367.835815
 1614.000000  5153.902344  -51438.179688  -48583.617188  10481.571289  -38102.046875  315.119598  1680.469116   48.494312  867.247375  -33371.007812  -1209.472046
 1615.000000  4922.040527  -50883.945312  -48280.882812  10385.712891  -37895.171875  312.237671  1552.106323   48.564075  866.001587  -33157.328125  -480.253815
 1616.000000  5054.611816  -51260.460938  -48525.171875  10320.687500  -38204.484375  310.282745  1738.889526   48.447388  868.087402  -33478.023438  1820.390137
 1617.000000  5005.341309  -51001.050781  -48322.132812  10259.121094  -38063.011719  308.431793  1457.544922   48.710403  863.400085  -33310.890625  -1964.702637
 1618.000000  5092.630371  -51244.265625  -48431.226562  10458.166016  -37973.062500  314.415924  1665.854370   48.393101  869.061218  -33251.898438  -1184.404419
 1619.000000  5147.555664  -51306.207031  -48471.828125  10223.239258  -38248.589844  307.353058  1637.752563   48.539085  866.447449  -33513.183594  -641.710205
 1620.000000  5215.102539  -51257.851562  -48351.875000  10256.537109  -38095.335938  308.354126  2044.095703   48.083366  874.659363  -33404.390625  979.106018
 1621.000000  4734.940430  -50827.664062  -48390.882812  10327.399414  -38063.484375  310.484528  1385.937134   48.235287  871.904541  -33357.714844  345.466858
 1622.000000  4745.433105  -51026.195312  -48609.132812  10202.023438  -38407.109375  306.715210  1211.905396   48.237942  871.856567  -33701.082031  588.663391
 1623.000000  4822.211914  -50731.781250  -48217.851562  10283.418945  -37934.433594  309.162292  1481.389648   48.517170  866.838806  -33201.164062  375.197174
 1624.000000  5011.786133  -50959.429688  -48258.484375  10387.513672  -37870.968750  312.291809  1537.647949   48.823460  861.400757  -33107.820312  -1466.426147
 1625.000000  5262.876953  -51469.328125  -48537.109375  10299.760742  -38237.347656  309.653595  1891.905273   48.378998  869.314575  -33517.558594  -1704.819946
 1626.000000  5125.939941  -51320.019531  -48489.335938  10234.387695  -38254.949219  307.688232  1772.367554   48.067368  874.950500  -33565.562500  1929.805664
 1627.000000  4985.214844  -50965.625000  -48247.625000  10169.557617  -38078.066406  305.739166  1596.265625   48.408661  868.781860  -33355.382812  1316.477295
 1628.000000  5154.813477  -51384.445312  -48539.414062  10256.091797  -38283.320312  308.340729  1760.920288   48.200089  872.541260  -33580.984375  610.501404
 1629.000000  5041.265137  -51262.816406  -48520.257812  10275.375000  -38244.882812  308.920471  1628.235962   48.265396  871.360657  -33536.175781  -1709.582275
 1630.000000  4994.030762  -50942.492188  -48257.265625  10128.184570  -38129.082031  304.495300  1689.348633   48.287888  870.954773  -33418.183594   15.675042
 1631.000000  5017.099121  -51148.242188  -48448.632812  10338.212891  -38110.421875  310.809631  1487.743530   48.501637  867.116455  -33378.667969  516.029907
 1632.000000  4705.462402  -50752.519531  -48340.187500  10342.755859  -37997.429688  310.946228  1376.997192   48.184662  872.820618  -33296.601562  1170.342041
 1633.000000  4879.811523  -50907.378906  -48340.000000  10416.640625  -37923.359375  313.167511  1499.931274   48.363976  869.584534  -33205.035156   52.812012
 1634.000000  4840.057129  -50530.546875  -47974.843750  10086.765625  -37888.078125  303.250092  1560.578491   48.458508  867.888184  -33160.531250  344.685638
 1635.000000  5418.908691  -51646.531250  -48507.523438  10352.113281  -38155.410156  311.227539  1913.284180   48.738819  862.896729  -33400.515625  -462.311462
 1636.000000  4957.046875  -51047.496094  -48384.984375  10173.189453  -38211.796875  305.848358  1344.362305   48.932053  859.489136  -33438.054688  197.211090
 1637.000000  5002.712402  -51245.250000  -48499.585938  10258.558594  -38241.027344  308.414886  1476.062500   48.515400  866.870422  -33507.929688  1096.324097
 1638.000000  4919.699707  -51057.796875  -48466.593750  10344.724609  -38121.867188  311.005402  1485.199585   48.659172  864.309143  -33374.746094  239.086960
 1639.000000  5014.046875  -51046.453125  -48325.960938  10267.349609  -38058.609375  308.679199  1593.197876   48.625393  864.909546  -33314.781250  -175.324020
 1640.000000  5182.532227  -51379.519531  -48489.570312  10540.863281  -37948.707031  316.902161  1634.490234   48.889839  860.231201  -33179.082031  -1249.163818
 1641.000000  5084.157227  -51511.820312  -48717.765625  10300.244141  -38417.523438  309.668121  1748.680298   47.925396  877.542419  -33741.988281  631.842651
 1642.000000  5080.483398  -51504.562500  -48700.875000  10341.158203  -38359.718750  310.898193  1507.787476   48.508522  866.993347  -33627.292969  -308.614777
 1643.000000  4900.875000  -51074.117188  -48492.070312  10374.300781  -38117.769531  311.894592  1428.659668   48.354065  869.762817  -33400.414062  -2233.598145
 1644.000000  4835.064453  -50989.039062  -48460.726562  10374.570312  -38086.156250  311.902679  1379.805542   48.462803  867.811279  -33358.191406  -3805.705811
 1645.000000  4996.457520  -50861.691406  -48166.609375  10067.525391  -38099.085938  302.671631  1595.706909   48.501217  867.123962  -33367.375000  767.646606
 1646.000000  5093.918457  -51168.679688  -48376.835938  10174.735352  -38202.101562  305.894806  1673.027710   48.432568  868.353027  -33477.085938  830.653931
 1647.000000  5089.555176  -51337.152344  -48577.062500  10304.990234  -38272.070312  309.810822  1756.984009   48.211891  872.327637  -33568.585938  472.780334
 1648.000000  5278.749512  -51394.898438  -48421.960938  10292.341797  -38129.617188  309.430573  1854.366699   48.534412  866.530884  -33394.667969  -1366.899048
 1649.000000  5035.893066  -51209.804688  -48487.601562  10501.189453  -37986.414062  315.709381  1637.975098   48.457310  867.909668  -33258.984375  -766.773621
 1650.000000  4988.335449  -50905.578125  -48195.406250  10195.361328  -38000.046875  306.514923  1590.040039   49.040684  857.585266  -33215.703125  -3287.193359
 1651.000000  4962.088867  -50961.441406  -48276.796875  10237.578125  -38039.218750  307.784149  1575.846313   48.414951  868.669006  -33315.921875  321.946320
 1652.000000  4954.970215  -50883.273438  -48232.023438  10202.394531  -38029.628906  306.726379  1663.904419   48.238613  871.844421  -33323.535156  -97.171478
 1653.000000  4706.333984  -50506.539062  -48083.664062  10419.204102  -37664.460938  313.244568  1177.709473   49.183491  855.095215  -32866.187500  -84.336044
 1654.000000  5044.663086  -50911.671875  -48165.828125  10319.126953  -37846.703125  310.235840  1728.578247   48.176338  872.971436  -33146.687500  -961.535706
 1655.000000  5157.261719  -51199.355469  -48356.648438  10318.980469  -38037.667969  310.231415  1847.936157   48.415730  868.655029  -33314.296875   74.815186
 1656.000000  5150.998535  -51207.195312  -48352.765625  10185.230469  -38167.535156  306.210358  1806.777344   48.456825  867.918335  -33440.152344   62.863102
 1657.000000  4872.660645  -50980.207031  -48401.476562  10352.018555  -38049.457031  311.224701  1580.432495   48.135159  873.718262  -33353.457031  357.643677
 1658.000000  5263.805176  -51419.363281  -48472.695312  10196.671875  -38276.023438  306.554291  1804.438110   48.395638  869.015625  -33554.613281  242.148834
 1659.000000  5030.353516  -50992.734375  -48254.453125  10079.052734  -38175.398438  303.018219  1724.083374   48.374477  869.395752  -33456.050781  292.487518
 1660.000000  5028.230469  -51106.687500  -48383.523438  10282.086914  -38101.437500  309.122253  1578.333618   48.555794  866.149292  -33364.402344  -2217.840820
 1661.000000  5127.857422  -51122.789062  -48299.242188  10136.374023  -38162.867188  304.741516  1771.077148   48.498569  867.171265  -33431.414062  -1216.918091
 1662.000000  4974.798828  -51181.113281  -48508.156250  10501.566406  -38006.589844  315.720734  1596.192017   48.374680  869.392151  -33287.222656  1914.171753
 1663.000000  5363.787598  -51140.507812  -48077.687500  10116.399414  -37961.289062  304.140991  1938.769897   49.091881  856.690857  -33171.953125  -789.359497
 1664.000000  5275.789551  -51368.640625  -48428.460938  10340.117188  -38088.343750  310.866882  1693.037964   48.955540  859.076782  -33312.308594  -463.801697
 1665.000000  4943.585938  -51070.250000  -48410.320312  10248.917969  -38161.402344  308.125061  1426.804565   48.814758  861.554321  -33399.101562  3387.923096
 1666.000000  5070.592773  -51043.781250  -48259.000000  10156.098633  -38102.902344  305.334534  1636.109741   48.575455  865.798706  -33363.949219  1381.044800
 1667.000000  4933.488281  -51128.035156  -48503.484375  10349.171875  -38154.312500  311.139099  1317.155151   48.742905  862.824402  -33399.023438  4120.512207
 1668.000000  5252.929199  -51331.199219  -48383.984375  10323.780273  -38060.203125  310.375732  1802.632324   48.442730  868.170837  -33334.195312  -1921.382935
 1669.000000  5341.925781  -51670.750000  -48641.437500  10377.947266  -38263.492188  312.004211  1648.639038   48.949738  859.178589  -33488.023438  375.590424
 1670.000000  4915.215332  -51136.933594  -48546.281250  10322.088867  -38224.191406  310.324890  1342.224243   48.597919  865.398499  -33483.046875  649.222900
 1671.000000  5138.934570  -51214.707031  -48359.195312  10228.664062  -38130.531250  307.516144  1752.317383   48.465866  867.756409  -33402.269531  -2255.268799
 1672.000000  5189.592773  -51111.742188  -48234.304688  10046.484375  -38187.820312  302.039062  1995.224609   48.059689  875.090271  -33499.183594  -2074.409424
 1673.000000  4915.121094  -51242.031250  -48641.343750  10276.029297  -38365.312500  308.940125  1412.954590   48.221355  872.156433  -33660.902344  -3192.851074
 1674.000000  5360.887695  -51519.437500  -48456.328125  10313.678711  -38142.648438  310.072021  1873.443359   48.626232  864.894592  -33398.742188  621.807922
 1675.000000  4959.008789  -51043.828125  -48408.484375  10437.099609  -37971.382812  313.782593  1448.735352   48.883976  860.334412  -33202.328125  3404.603760
 1676.000000  5152.600586  -51387.101562  -48531.429688  10312.335938  -38219.093750  310.031677  1583.038574   48.685642  863.839233  -33469.390625  -19.075687
 1677.000000  5014.373535  -50797.398438  -48087.531250  10057.027344  -38030.503906  302.356018  1678.172485   48.476944  867.558105  -33301.160156  -2833.935547
 1678.000000  5199.796875  -51291.992188  -48396.093750  10417.550781  -37978.542969  313.194855  1677.654175   48.726154  863.120972  -33224.886719  601.158264
 1679.000000  4683.072266  -50768.570312  -48362.367188  10420.214844  -37942.152344  313.274963  1128.698975   48.670357  864.110535  -33193.937500  -541.127930
 1680.000000  5273.696289  -51257.980469  -48289.000000  10275.238281  -38013.761719  308.916351  1825.666138   48.813972  861.568176  -33251.539062  -2893.379883
 1681.000000  5252.956543  -51463.359375  -48512.976562  10115.989258  -38396.988281  304.128662  1948.624512   48.006989  876.050903  -33713.492188  3215.091309
 1682.000000  4984.815918  -51646.898438  -48953.335938  10710.886719  -38242.449219  322.013763  1435.884766   48.220276  872.175964  -33538.144531  1708.605469
 1683.000000  4849.062500  -51140.902344  -48586.054688  10474.458984  -38111.593750  314.905762  1206.336792   48.667152  864.167419  -33363.695312  -3869.968750
 1684.000000  5094.276367  -51035.304688  -48274.890625  10264.152344  -38010.738281  308.583069  1534.238403   48.565872  865.969543  -33272.718750  -100.331947
 1685.000000  4969.926758  -50770.875000  -48088.765625  10044.207031  -38044.558594  301.970612  1637.514160   48.179989  872.905273  -33344.187500  -3138.356201
 1686.000000  4950.071777  -50805.093750  -48159.929688  10185.647461  -37974.281250  306.222870  1735.487915   48.162212  873.227478  -33275.640625  1285.668335
 1687.000000  4984.070801  -50980.449219  -48280.171875  10393.082031  -37887.089844  312.459229  1541.857422   48.491302  867.301208  -33156.343750  112.696007
 1688.000000  5397.306152  -51601.898438  -48527.355469  10345.305664  -38182.050781  311.022888  1970.624634   48.505318  867.050659  -33449.937500  409.362091
 1689.000000  5026.404785  -51253.015625  -48528.535156  10426.517578  -38102.015625  313.464447  1419.832397   48.921730  859.670471  -33329.277344  675.871155
 1690.000000  4803.532715  -50799.085938  -48313.109375  10157.898438  -38155.210938  305.388641  1370.952026   48.503223  867.088074  -33423.304688  -111.509491
 1691.000000  4884.459473  -51107.214844  -48521.527344  10322.739258  -38198.789062  310.344421  1456.006470   48.444489  868.139343  -33472.609375  1094.830200
 1692.000000  4872.171875  -50987.546875  -48430.488281  10371.044922  -38059.445312  311.796692  1413.437134   48.525822  866.684265  -33325.332031  1456.976929
 1693.000000  4838.361816  -50894.792969  -48349.996094  10144.626953  -38205.367188  304.989624  1449.053711   48.419834  868.581360  -33481.593750  584.572693
 1694.000000  5072.716309  -51280.300781  -48519.031250  10333.994141  -38185.039062  310.682800  1610.184937   48.471489  867.655762  -33456.226562  1030.541748
 1695.000000  4934.059082  -50871.988281  -48254.835938  10074.839844  -38179.996094  302.891541  1427.512207   48.825840  861.358765  -33416.613281  1496.708740
 1696.000000  5014.876953  -51151.359375  -48448.000000  10391.055664  -38056.945312  312.398315  1549.025757   48.654114  864.398987  -33310.316406  -976.880920
 1697.000000  5138.663086  -51364.136719  -48522.894531  10243.755859  -38279.140625  307.969879  1711.403809   48.468983  867.700623  -33550.574219  1222.714233
 1698.000000  5088.643555  -51089.761719  -48290.585938  10250.210938  -38040.375000  308.163940  1704.064575   48.511822  866.934387  -33307.628906  -713.396118
 1699.000000  5209.575684  -51381.984375  -48484.070312  10239.587891  -38244.484375  307.844543  1817.583374   48.406799  868.815247  -33521.984375  1433.951294
 1700.000000  4813.987305  -50660.628906  -48148.132812  10091.595703  -38056.539062  303.395294  1539.460938   48.596710  865.420044  -33315.511719  1343.086914
 1701.000000  4731.616699  -50552.925781  -48129.160156  10191.893555  -37937.265625  306.410675  1469.148804   48.311642  870.526550  -33224.046875  218.389313
 1702.000000  4940.947266  -50948.296875  -48296.570312  10245.932617  -38050.636719  308.035309  1520.971191   48.591805  865.507385  -33310.085938  2464.117676
 1703.000000  5425.802734  -51913.992188  -48800.953125  10579.289062  -38221.664062  318.057373  1786.740112   48.658791  864.315918  -33474.578125  -1498.221436
 1704.000000  5317.217285  -51363.222656  -48370.460938  10368.304688  -38002.156250  311.714325  1721.655273   48.793125  861.936340  -33241.964844  -123.914085
 1705.000000  4845.028320  -50840.277344  -48279.187500  10276.558594  -38002.628906  308.956055  1509.162964   48.435326  868.303589  -33277.343750    1.768311
 1706.000000  5061.027832  -51300.410156  -48538.269531  10517.498047  -38020.773438  316.199677  1506.093262   48.704815  863.499146  -33269.199219  1547.072510
 1707.000000  5341.729004  -51603.015625  -48553.468750  10309.343750  -38244.125000  309.941711  1864.052734   48.458927  867.880676  -33516.539062  447.929321
 1708.000000  5030.392578  -50814.335938  -48095.277344  10055.955078  -38039.320312  302.323792  1732.458618   48.576462  865.780762  -33300.265625  -932.252319
 1709.000000  4917.262207  -50837.921875  -48247.175781  10284.942383  -37962.234375  309.208099  1597.344238   48.667732  864.157104  -33214.277344  -896.540527
 1710.000000  4702.233887  -51143.113281  -48746.234375  10469.934570  -38276.300781  314.769745  1148.466553   48.293407  870.855225  -33564.863281  1290.032227
 1711.000000  4992.985840  -51293.824219  -48624.457031  10452.883789  -38171.574219  314.257111  1576.905151   48.237949  871.856445  -33465.546875  1583.880249
 1712.000000  5136.767090  -51351.882812  -48532.457031  10291.402344  -38241.054688  309.402313  1542.319336   48.569771  865.900024  -33502.656250  -832.259705
 1713.000000  5323.727539  -51403.640625  -48377.632812  10127.640625  -38249.992188  304.478943  1936.793579   48.506817  867.023865  -33517.734375  508.527252
 1714.000000  5114.037109  -51454.312500  -48656.183594  10336.725586  -38319.457031  310.764923  1573.459106   48.422592  868.531921  -33595.414062  475.569458
 1715.000000  5072.233887  -50833.007812  -48052.328125  10202.183594  -37850.144531  306.720032  1653.190918   48.708515  863.433533  -33098.207031  456.944427
 1716.000000  5146.982422  -51143.441406  -48272.664062  10463.089844  -37809.574219  314.563965  1658.741699   48.983486  858.586609  -33030.812500  659.190125
 1717.000000  4943.013184  -50537.316406  -47892.742188  10180.678711  -37712.062500  306.073517  1669.703247   48.587421  865.585510  -32971.941406  -286.444763
 1718.000000  5301.907227  -51598.320312  -48600.890625  10390.558594  -38210.332031  312.383362  1750.645874   48.658447  864.322021  -33463.281250  458.401520
 1719.000000  5048.350098  -51348.929688  -48613.820312  10495.935547  -38117.882812  315.551422  1570.572876   48.322647  870.328308  -33403.593750  -2427.500488
 1720.000000  4891.892578  -50879.957031  -48298.523438  10408.205078  -37890.320312  312.913879  1508.647827   48.558533  866.100464  -33153.015625  630.502319
 1721.000000  4827.711426  -50723.429688  -48207.757812  10271.243164  -37936.515625  308.796234  1504.658569   48.389851  869.119568  -33215.667969  -2860.597168
 1722.000000  4919.262695  -50878.667969  -48273.625000  10355.835938  -37917.789062  311.339447  1515.761230   48.605415  865.265015  -33175.910156  1258.601929
 1723.000000  5036.435547  -51158.816406  -48408.335938  10290.166016  -38118.171875  309.365143  1348.230835   48.908470  859.903564  -33346.730469  -2256.185547
 1724.000000  5145.149414  -50986.378906  -48160.929688  10183.830078  -37977.101562  306.168243  1790.640991   48.549061  866.269409  -33240.722656  1689.198364
 1725.000000  5162.230957  -51256.882812  -48399.117188  10297.175781  -38101.941406  309.575897  1549.680298   48.835655  861.185669  -33337.601562  1994.124512
 1726.000000  5404.452637  -51529.695312  -48421.164062  10180.361328  -38240.804688  306.063965  1850.577759   48.691593  863.733643  -33490.519531  785.085510
 1727.000000  5229.851562  -51386.367188  -48439.515625  10293.979492  -38145.535156  309.479797  1805.903931   48.437832  868.258667  -33420.007812  3004.165771
 1728.000000  5008.302246  -50912.625000  -48204.968750  10289.050781  -37915.917969  309.331604  1788.055054   48.202530  872.497070  -33213.343750  2234.199219
 1729.000000  4832.036621  -50959.382812  -48436.304688  10369.261719  -38067.042969  311.743103  1459.484375   48.349613  869.842896  -33350.121094  -662.557617
 1730.000000  5014.254883  -50844.984375  -48139.187500  10274.259766  -37864.929688  308.886932  1651.896851   48.574196  865.821167  -33126.097656  661.969971
 1731.000000  5003.563477  -50933.832031  -48234.531250  10307.953125  -37926.578125  309.899902  1584.012573   48.741325  862.852356  -33171.441406  725.662964
 1732.000000  4974.678711  -51098.246094  -48429.421875  10288.128906  -38141.292969  309.303894  1426.390015   48.728512  863.079224  -33387.406250  675.479065
 1733.000000  5093.569336  -51086.578125  -48287.914062  10378.380859  -37909.531250  312.017242  1466.091431   48.971260  858.800964  -33131.960938  1605.560547
 1734.000000  4929.615723  -50975.000000  -48358.304688  10503.417969  -37854.886719  315.776398  1443.498901   48.580101  865.715942  -33115.476562  -792.004395
 1735.000000  5303.766602  -51185.617188  -48202.421875  10229.113281  -37973.308594  307.529633  1766.692871   48.874817  860.495605  -33205.148438  -953.145386
 1736.000000  4977.058594  -50708.937500  -48040.062500  10258.916992  -37781.144531  308.425659  1704.982910   48.720371  863.223450  -33028.050781  365.390533
 1737.000000  5408.599609  -51989.074219  -48848.679688  10590.154297  -38258.523438  318.384033  1901.188477   48.438850  868.240417  -33532.894531  1280.583740
 1738.000000  5264.147461  -51498.351562  -48542.726562  10345.456055  -38197.269531  311.027405  1786.258667   48.665016  864.205322  -33449.578125  -960.260803
 1739.000000  5088.447754  -51449.855469  -48657.359375  10489.128906  -38168.230469  315.346802  1400.398071   49.021336  857.923706  -33385.777344  2100.321777
 1740.000000  5126.366211  -51219.976562  -48386.125000  10288.044922  -38098.078125  309.301392  1507.715942   48.902634  860.006165  -33327.203125  -1378.129150
 1741.000000  5051.626953  -51002.875000  -48271.835938  10247.570312  -38024.265625  308.084534  1780.070923   48.473011  867.628540  -33295.304688  -307.841125
 1742.000000  5157.080566  -51502.359375  -48646.226562  10479.593750  -38166.632812  315.060120  1681.812134   48.339378  870.027039  -33450.710938  -265.549866
 1743.000000  4993.607422  -51129.093750  -48459.437500  10232.435547  -38227.000000  307.629517  1566.949585   48.537685  866.472412  -33491.730469  -1045.061279
 1744.000000  5008.803223  -51550.976562  -48838.007812  10684.283203  -38153.726562  321.213959  1493.428711   48.246803  871.696411  -33446.835938  -602.179626
 1745.000000  5250.044922  -51761.898438  -48820.500000  10555.895508  -38264.605469  317.354034  1694.428101   48.420189  868.575012  -33540.796875  1396.074951
 1746.000000  4872.351562  -50875.121094  -48323.851562  10415.847656  -37908.003906  313.143646  1573.367310   48.499714  867.150818  -33176.437500  -2185.711182
 1747.000000  4681.619629  -50553.359375  -48184.570312  10173.646484  -38010.921875  305.862091  1315.927002   48.680283  863.934326  -33261.742188  474.963440
 1748.000000  5016.941406  -51320.449219  -48598.156250  10251.587891  -38346.570312  308.205322  1457.862793   48.416168  868.647156  -33623.156250  600.932007
 1749.000000  5239.121582  -51405.281250  -48460.367188  10133.831055  -38326.535156  304.665070  1739.960083   48.731308  863.029724  -33572.375000  1317.984009
 1750.000000  5302.687500  -51569.167969  -48558.023438  10318.210938  -38239.812500  310.208282  1803.666138   48.553173  866.196045  -33503.031250  -1805.509399
 1751.000000  5013.794922  -51096.964844  -48395.023438  10523.750000  -37871.273438  316.387665  1445.412964   48.814453  861.559692  -33109.003906  -974.200012
 1752.000000  5148.875488  -51223.812500  -48388.109375  10221.595703  -38166.515625  307.303650  1819.183960   48.399349  868.949036  -33444.742188  2133.311768
 1753.000000  5487.885742  -51756.078125  -48584.109375  10459.133789  -38124.976562  314.445007  1874.463501   48.784985  862.080139  -33365.582031  326.570923
 1754.000000  5225.714844  -51332.632812  -48416.078125  10251.591797  -38164.484375  308.205444  1693.127563   48.573616  865.831482  -33425.710938  2042.225952
 1755.000000  4958.225586  -51266.988281  -48618.265625  10504.988281  -38113.277344  315.823608  1462.595337   48.148438  873.477295  -33415.980469  -1712.341797
 1756.000000  4942.229492  -51054.718750  -48417.304688  10271.979492  -38145.324219  308.818390  1611.276367   48.128571  873.837830  -33449.968750  -126.200951
 1757.000000  4827.987305  -51323.882812  -48796.093750  10454.583008  -38341.511719  314.308197  1464.404663   47.912876  877.771667  -33667.195312  -1904.222534
 1758.000000  5168.066895  -51506.187500  -48659.429688  10282.304688  -38377.125000  309.128815  1693.529419   48.198654  872.567261  -33674.929688  -2084.978516
 1759.000000  5197.758301  -51519.042969  -48614.617188  10383.775391  -38230.843750  312.179443  1664.642578   48.307789  870.595947  -33518.003906  -464.911987
 1760.000000  4835.604004  -50915.917969  -48396.125000  10373.925781  -38022.199219  311.883301  1353.602173   48.413326  868.698120  -33299.062500  -400.041382
 1761.000000  4812.968750  -50819.617188  -48297.640625  10311.996094  -37985.644531  310.021454  1466.141602   48.399437  868.947449  -33263.863281  -2093.557129
 1762.000000  5116.548828  -51197.511719  -48351.437500  10205.935547  -38145.500000  306.832825  1863.185547   47.959980  876.909607  -33466.589844  -957.594971
 1763.000000  4894.218262  -50758.843750  -48137.781250  10202.418945  -37935.363281  306.727112  1507.335938   48.648067  864.506409  -33189.324219  1921.257935
 1764.000000  5133.350098  -51145.359375  -48274.101562  10357.901367  -37916.199219  311.401550  1680.928101   48.482811  867.453125  -33186.281250  887.129761
 1765.000000  5138.847168  -51095.792969  -48244.265625  10213.361328  -38030.906250  307.056091  1712.559082   48.546707  866.311401  -33294.757812  -367.477234
 1766.000000  5005.114746  -50789.472656  -48093.796875  10253.486328  -37840.312500  308.262390  1638.485840   48.706558  863.468262  -33088.566406  -2965.405273
 1767.000000  4974.633301  -50997.500000  -48318.890625  10361.291016  -37957.601562  311.503448  1540.071655   48.277210  871.147400  -33247.742188  231.438629
 1768.000000  5427.292480  -51307.820312  -48188.648438  10213.617188  -37975.031250  307.063782  2175.312256   48.246506  871.701843  -33268.167969  1110.544922
 1769.000000  4980.187500  -51133.632812  -48457.984375  10359.276367  -38098.707031  311.442902  1494.520874   48.449631  868.047180  -33372.027344  -484.908020
 1770.000000  4816.923828  -51035.468750  -48512.851562  10323.994141  -38188.859375  310.382172  1342.942871   48.462196  867.822144  -33460.953125  -1129.002563
 1771.000000  4878.729980  -50911.937500  -48317.750000  10148.744141  -38169.007812  305.113403  1458.168945   48.400883  868.921448  -33447.085938  -599.883423
 1772.000000  5181.066406  -51374.292969  -48469.617188  10231.755859  -38237.859375  307.609100  1763.243286   48.332993  870.141968  -33522.558594  658.441528
 1773.000000  5405.027344  -51638.621094  -48552.085938  10383.442383  -38168.644531  312.169434  1749.784180   48.784153  862.094849  -33409.328125  -168.005600
 1774.000000  5229.323242  -51580.230469  -48671.765625  10359.345703  -38312.421875  311.444977  1626.523315   48.776161  862.236084  -33553.886719  796.008545
 1775.000000  5194.230469  -51456.585938  -48530.890625  10262.552734  -38268.335938  308.534973  1679.478149   48.650814  864.457642  -33522.031250  549.678894
 1776.000000  5123.507324  -51235.910156  -48428.687500  10161.094727  -38267.593750  305.484741  1649.463867   48.465744  867.758606  -33539.343750  3790.762207
 1777.000000  5044.879883  -51124.343750  -48401.218750  10245.989258  -38155.230469  308.037018  1590.265259   48.411999  868.721985  -33432.222656  278.610626
 1778.000000  4922.651367  -50979.078125  -48343.203125  10206.328125  -38136.875000  306.844635  1653.509277   48.331207  870.174133  -33421.750000  -2176.309082
 1779.000000  4820.789551  -50943.496094  -48444.085938  10415.970703  -38028.117188  313.147369  1334.565918   48.639977  864.650208  -33282.867188  391.459106
 1780.000000  4852.684570  -50922.148438  -48382.250000  10361.335938  -38020.914062  311.504822  1487.316406   48.459602  867.868591  -33293.261719  -1326.266113
 1781.000000  5247.517578  -51559.546875  -48618.652344  10358.701172  -38259.953125  311.425598  1592.823730   48.799561  861.822632  -33499.136719  959.575134
 1782.000000  4789.814453  -50623.308594  -48127.273438  10215.132812  -37912.140625  307.109344  1293.118774   48.743416  862.815308  -33156.800781  1569.568481
 1783.000000  5203.488281  -51385.984375  -48461.078125  10253.761719  -38207.316406  308.270691  1784.352051   48.481594  867.474915  -33477.519531  1910.196899
 1784.000000  5044.928711  -50990.992188  -48269.765625  10133.162109  -38136.601562  304.644958  1653.321411   48.459980  867.861816  -33408.914062  -2711.480957
 1785.000000  5036.293457  -50987.500000  -48240.750000  10203.191406  -38037.558594  306.750336  1672.093140   48.518875  866.808350  -33304.125000  -305.878113
 1786.000000  4948.609863  -51005.777344  -48365.171875  10274.238281  -38090.933594  308.886292  1591.244751   48.411217  868.736023  -33368.000000  -1515.168823
 1787.000000  5142.112793  -51341.976562  -48504.960938  10430.630859  -38074.328125  313.588104  1630.444214   48.595966  865.433289  -33333.371094  1271.792480
 1788.000000  5289.370117  -51463.171875  -48505.023438  10221.662109  -38283.359375  307.305603  1764.335327   48.659809  864.297791  -33536.175781  -847.468323
 1789.000000  4816.105957  -50724.796875  -48204.234375  10374.415039  -37829.820312  311.898010  1450.854126   48.488632  867.348999  -33099.335938  -1383.809814
 1790.000000  4868.074219  -50972.886719  -48383.281250  10203.480469  -38179.800781  306.759033  1355.025269   48.657417  864.340271  -33432.851562  -2672.020020
 1791.000000  5011.238770  -51081.234375  -48398.640625  10268.390625  -38130.250000  308.710480  1702.021362   48.452709  867.992065  -33403.269531  -1542.726196
 1792.000000  4580.864258  -50842.464844  -48575.234375  10391.899414  -38183.335938  312.423676  1178.938843   48.083889  874.649841  -33492.335938  522.804871
 1793.000000  5059.562012  -51213.984375  -48449.765625  10479.626953  -37970.140625  315.061127  1790.290527   48.310940  870.539185  -33256.992188  118.800804
 1794.000000  4865.499512  -51071.925781  -48502.328125  10292.886719  -38209.441406  309.446930  1496.481079   48.197025  872.596741  -33507.406250  -1449.328369
 1795.000000  5149.299316  -51154.492188  -48305.164062  10193.609375  -38111.554688  306.462250  1745.982788   48.569149  865.911133  -33373.214844  -886.782654
 1796.000000  4849.367188  -50909.691406  -48363.273438  10355.322266  -38007.953125  311.324005  1375.643921   48.487499  867.369263  -33277.578125  -1437.280884
 1797.000000  5300.236328  -51423.117188  -48440.828125  10207.423828  -38233.406250  306.877563  1949.401733   48.267292  871.326416  -33524.515625  -1125.482056
 1798.000000  5077.035156  -51271.664062  -48467.851562  10270.183594  -38197.667969  308.764404  1640.651367   48.431190  868.377686  -33472.789062   87.481293
 1799.000000  4986.957520  -51097.777344  -48390.375000  10384.418945  -38005.957031  312.198792  1741.898926   48.384354  869.218323  -33285.644531  1027.867065
 1800.000000  5223.831055  -51035.375000  -48146.429688  10045.304688  -38101.125000  302.003601  1956.047363   48.333935  870.125061  -33385.734375  -600.514648
 1801.000000  4731.873535  -50701.191406  -48262.960938  10300.720703  -37962.242188  309.682465  1391.116699   48.085636  874.618103  -33271.074219  -14.827923
 1802.000000  4720.095703  -50907.921875  -48507.843750  10479.619141  -38028.226562  315.060883  1454.720093   48.090260  874.533997  -33336.605469  -4321.209961
 1803.000000  5142.026367  -51174.167969  -48350.195312  10350.613281  -37999.582031  311.182434  1780.322266   48.453743  867.973511  -33272.500000  -1835.690552
 1804.000000  4914.670410  -50931.023438  -48317.445312  10148.555664  -38168.890625  305.107758  1614.807495   48.077152  874.772400  -33478.550781  1456.634399
 1805.000000  4921.907715  -50933.996094  -48310.500000  10268.171875  -38042.328125  308.703918  1362.419556   48.822735  861.413574  -33279.250000  252.233643
 1806.000000  4959.024414  -51028.550781  -48383.015625  10436.439453  -37946.578125  313.762726  1505.956177   48.334095  870.122131  -33231.171875  -1991.859619
 1807.000000  5098.056152  -51365.406250  -48543.414062  10207.103516  -38336.312500  306.867950  1671.498169   48.387943  869.153809  -33615.652344  2410.203369
 1808.000000  4804.074219  -50716.386719  -48218.640625  10265.398438  -37953.242188  308.620544  1456.418823   48.592155  865.501160  -33212.660156  654.065979
 1809.000000  5193.625488  -51448.957031  -48539.500000  10395.817383  -38143.683594  312.541473  1717.121704   48.409897  868.759705  -33420.882812  693.569580
 1810.000000  5133.502930  -51426.140625  -48591.781250  10333.500977  -38258.281250  310.667969  1597.410278   48.614609  865.101379  -33515.507812  986.623230
 1811.000000  5423.490723  -51667.144531  -48568.890625  10182.341797  -38386.546875  306.123505  2024.575806   48.316319  870.442261  -33672.875000  2645.039062
 1812.000000  5351.491211  -51780.984375  -48715.359375  10464.843750  -38250.515625  314.616699  1755.221069   48.872997  860.527649  -33482.531250  1155.242554
 1813.000000  5510.383301  -51686.652344  -48484.531250  10270.678711  -38213.851562  308.779266  2026.380005   48.675598  864.017456  -33465.125000  -778.706604
 1814.000000  4992.825195  -51113.734375  -48441.351562  10253.750977  -38187.601562  308.270355  1547.770142   48.739174  862.890442  -33432.675781  -801.813538
 1815.000000  5137.026367  -51224.472656  -48404.660156  10119.224609  -38285.437500  304.225952  1765.540405   48.622669  864.958008  -33541.875000  -892.943970
 1816.000000  5361.705078  -51539.523438  -48457.726562  10331.916992  -38125.808594  310.620361  1840.706055   48.720638  863.218689  -33372.691406  -1208.011353
 1817.000000  5161.942871  -51345.902344  -48513.101562  10270.775391  -38242.328125  308.782196  1540.786987   48.582851  865.666931  -33502.652344  -693.477905
 1818.000000  4969.539551  -50964.761719  -48306.312500  10274.148438  -38032.164062  308.883606  1623.439941   48.281761  871.065308  -33321.863281  -1244.649658
 1819.000000  5259.770508  -51360.398438  -48388.851562  10277.192383  -38111.660156  308.975098  1761.333984   48.720383  863.223267  -33358.566406  3655.879395
 1820.000000  5226.789062  -51291.828125  -48370.593750  10352.313477  -38018.281250  311.233551  1919.089478   48.238472  871.846985  -33312.203125  -1170.765991
 1821.000000  5118.562500  -51125.203125  -48328.085938  10275.062500  -38053.023438  308.911072  1817.980835   48.267406  871.324341  -33344.121094  1272.389160
 1822.000000  4930.790527  -50929.703125  -48301.125000  10165.947266  -38135.179688  305.630615  1474.247437   48.590481  865.531006  -33394.757812  960.742676
 1823.000000  5018.243164  -51290.089844  -48577.523438  10333.361328  -38244.164062  310.663788  1505.702759   48.412312  868.716370  -33521.125000  -703.538391
 1824.000000  4975.285156  -51290.132812  -48607.937500  10417.517578  -38190.421875  313.193878  1656.626587   48.244064  871.745911  -33483.796875  -1292.103516
 1825.000000  5151.089844  -51484.648438  -48656.296875  10248.910156  -38407.386719  308.124817  1672.410278   48.494522  867.243652  -33676.328125  1310.621460
 1826.000000  5029.764648  -51053.660156  -48320.796875  10256.349609  -38064.445312  308.348480  1597.369995   48.787716  862.031860  -33304.781250  1803.690674
 1827.000000  5326.259277  -51727.945312  -48687.234375  10482.308594  -38204.925781  315.141754  1936.524536   48.374268  869.399536  -33485.597656  -1941.710449
 1828.000000  4924.628906  -50973.453125  -48365.960938  10251.927734  -38114.031250  308.215546  1674.753906   47.861282  878.717896  -33444.750000  107.590271
 1829.000000  4849.006836  -51078.851562  -48503.734375  10505.459961  -37998.273438  315.837769  1428.034546   48.220551  872.171021  -33293.941406  -1154.791016
 1830.000000  5024.267578  -51177.210938  -48450.343750  10216.259766  -38234.085938  307.143219  1707.642212   47.887676  878.233582  -33562.230469  1100.003418
 1831.000000  5011.249023  -51225.246094  -48517.968750  10284.094727  -38233.875000  309.182617  1537.184448   48.363670  869.590027  -33515.582031  -2700.754639
 1832.000000  5129.779297  -51385.671875  -48567.757812  10435.314453  -38132.445312  313.728912  1737.428711   48.208138  872.395569  -33429.324219  -2050.541504
 1833.000000  5189.738770  -51386.253906  -48518.390625  10278.147461  -38240.242188  309.003815  1555.221558   48.959999  858.998535  -33463.773438  2003.403320
 1834.000000  5188.184570  -51477.828125  -48621.492188  10404.003906  -38217.488281  312.787598  1797.751343   48.138321  873.660828  -33521.179688  -2050.312256
 1835.000000  5020.713867  -51300.218750  -48590.078125  10368.345703  -38221.734375  311.715546  1679.567505   48.152756  873.398926  -33524.019531  214.190018
 1836.000000  4898.779785  -51324.761719  -48723.648438  10413.179688  -38310.468750  313.063446  1383.969849   48.101574  874.328308  -33617.746094  -2253.140869
 1837.000000  5025.317871  -51306.023438  -48587.414062  10274.923828  -38312.492188  308.906891  1582.836548   48.450390  868.033630  -33585.738281  -1268.090942
 1838.000000  5044.104492  -51033.640625  -48275.664062  10044.804688  -38230.859375  301.988556  1829.134644   47.874485  878.475586  -33560.289062  -2438.051514
 1839.000000  4839.986816  -50870.402344  -48348.882812  10257.458984  -38091.421875  308.381836  1521.249634   48.458965  867.880005  -33363.832031  -606.577271
 1840.000000  4957.283691  -51082.609375  -48402.765625  10127.100586  -38275.664062  304.462677  1711.786987   48.167210  873.136841  -33576.539062  -1003.868408
 1841.000000  5118.732422  -51093.316406  -48294.062500  10146.328125  -38147.734375  305.040771  1695.448120   48.630341  864.821533  -33403.425781  136.791138
 1842.000000  4664.283691  -50343.250000  -47956.937500  10211.464844  -37745.472656  306.999054  1421.694336   48.570549  865.886169  -33006.996094  -106.924171
 1843.000000  5273.409180  -51273.074219  -48287.601562  10185.825195  -38101.777344  306.228241  1847.759644   48.547302  866.300781  -33365.570312  471.447662
 1844.000000  5154.617676  -51136.906250  -48313.757812  10252.801758  -38060.957031  308.241821  1636.834961   48.754860  862.612793  -33304.500000  608.544739
 1845.000000  5122.374023  -51398.238281  -48541.179688  10412.301758  -38128.878906  313.037048  1569.789673   48.617294  865.053650  -33385.843750  664.805481
 1846.000000  5032.236328  -51383.667969  -48646.539062  10526.582031  -38119.957031  316.472809  1557.073120   48.449963  868.041260  -33393.246094  -698.352539
 1847.000000  5292.086914  -51616.593750  -48629.148438  10228.950195  -38400.199219  307.524750  1737.689453   48.703247  863.526978  -33648.777344  -583.019348
 1848.000000  5238.038086  -51337.347656  -48415.648438  10135.096680  -38280.550781  304.703125  1772.729004   48.681141  863.919067  -33531.285156  136.423340
 1849.000000  4699.476562  -50804.828125  -48432.339844  10308.933594  -38123.406250  309.929382  1370.409546   48.421509  868.551331  -33399.468750  1104.362671
 1850.000000  4813.080566  -51144.453125  -48635.726562  10343.468750  -38292.257812  310.967651  1368.686523   48.269859  871.280090  -33583.117188  2605.489258
 1851.000000  5107.237305  -51261.710938  -48459.976562  10194.157227  -38265.820312  306.478729  1702.620117   48.581635  865.688599  -33526.261719  1501.466431
 1852.000000  5027.011719  -51108.531250  -48396.851562  10114.758789  -38282.093750  304.091675  1690.402954   48.013176  875.938049  -33597.992188  -1671.357788
 1853.000000  5385.203125  -51671.804688  -48621.906250  10277.294922  -38344.609375  308.978180  1872.487183   48.548222  866.284363  -33608.312500  -2083.792969
 1854.000000  5182.255859  -51208.835938  -48349.835938  10496.409180  -37853.425781  315.565674  1783.599121   48.646969  864.525940  -33107.496094  -2927.619629
 1855.000000  5158.993652  -51265.328125  -48390.406250  10266.570312  -38123.835938  308.655762  1765.526245   48.347847  869.874634  -33407.085938  -393.652008
 1856.000000  5075.252930  -51365.988281  -48590.867188  10499.498047  -38091.367188  315.658539  1709.499634   48.128819  873.833374  -33395.984375  810.195679
 1857.000000  5264.999512  -51531.679688  -48571.093750  10450.482422  -38120.609375  314.184937  1761.465820   48.608932  865.202454  -33378.390625  -610.803345
 1858.000000  5428.413086  -51832.332031  -48708.195312  10374.216797  -38333.976562  311.892059  1808.939087   48.740154  862.873047  -33578.953125  1614.934326
 1859.000000  5039.061523  -51227.656250  -48494.179688  10317.890625  -38176.289062  310.198669  1520.972534   48.579662  865.723755  -33436.921875  -355.190826
 1860.000000  5284.909668  -51519.273438  -48539.578125  10226.380859  -38313.195312  307.447510  1864.005859   48.462196  867.822144  -33585.289062  -1094.976562
 1861.000000  4821.952148  -51041.871094  -48509.492188  10251.073242  -38258.417969  308.189850  1321.861450   48.673161  864.060730  -33509.929688  -2352.002197
 1862.000000  5261.156738  -51359.714844  -48381.039062  10223.885742  -38157.152344  307.372498  1742.781616   48.711357  863.383179  -33404.937500  -629.776123
 1863.000000  4986.845703  -51131.519531  -48462.968750  10265.926758  -38197.042969  308.636414  1495.727539   48.829144  861.300537  -33433.339844  -2131.470947
 1864.000000  5025.915039  -51130.582031  -48409.375000  10342.164062  -38067.210938  310.928436  1457.819336   48.985287  858.555054  -33288.273438  -2633.399414
 1865.000000  4882.314453  -50823.828125  -48260.406250  10189.863281  -38070.542969  306.349640  1473.054810   48.610157  865.180664  -33328.203125  -386.111908
 1866.000000  5075.952637  -51045.410156  -48262.687500  10161.825195  -38100.863281  305.506683  1701.870483   48.486816  867.381470  -33370.554688  -1229.306885
 1867.000000  5008.681641  -51064.632812  -48359.140625  10055.151367  -38303.988281  302.299622  1588.746948   48.319656  870.382141  -33589.988281  1955.884399
 1868.000000  5375.251953  -51472.273438  -48408.492188  10209.213867  -38199.277344  306.931396  1939.820435   48.538792  866.452698  -33463.898438  1399.685181
 1869.000000  4929.379395  -50866.468750  -48234.453125  10214.506836  -38019.945312  307.090515  1552.451172   48.266266  871.344910  -33311.156250  -1138.125854
 1870.000000  5328.686523  -51371.210938  -48349.351562  10182.254883  -38167.097656  306.120880  2038.452759   48.529865  866.612061  -33432.589844  1197.586548
 1871.000000  4945.482910  -50939.046875  -48308.234375  10331.150391  -37977.085938  310.597321  1602.051758   48.426666  868.458862  -33252.648438  -1558.013428
 1872.000000  4997.400391  -51107.601562  -48391.093750  10234.140625  -38156.953125  307.680786  1651.368042   48.211750  872.330200  -33453.480469  1208.397949
 1873.000000  5041.412598  -50939.093750  -48188.257812  10172.767578  -38015.492188  305.835663  1597.021362   48.483707  867.437073  -33285.488281  -2310.271973
 1874.000000  4953.494629  -50953.148438  -48337.179688  10202.615234  -38134.562500  306.733002  1691.370483   48.161438  873.241516  -33436.000000  861.744507
 1875.000000  5045.858398  -51409.187500  -48673.164062  10438.542969  -38234.621094  313.825989  1743.609741   47.990173  876.357849  -33552.765625  1473.284790
 1876.000000  5288.610352  -51498.531250  -48544.531250  10313.812500  -38230.718750  310.076050  1872.910034   48.441380  868.195068  -33504.843750  -1653.961182
 1877.000000  5169.378906  -51365.625000  -48487.453125  10223.174805  -38264.277344  307.351105  1865.142944   48.320568  870.365723  -33550.187500  -1675.850220
 1878.000000  5144.979980  -51435.570312  -48561.632812  10461.083984  -38100.546875  314.503662  1719.080688   48.387562  869.160706  -33379.921875  470.011902
 1879.000000  4824.814941  -50958.179688  -48442.398438  10372.291016  -38070.109375  311.834167  1450.608887   48.081383  874.695435  -33379.355469   89.415901
 1880.000000  5375.325195  -51546.406250  -48473.265625  10226.083008  -38247.183594  307.438538  1939.416138   48.453259  867.982239  -33520.148438  -1797.174683
 1881.000000  5307.479492  -51370.859375  -48377.179688  10192.512695  -38184.667969  306.429291  1771.151978   48.637867  864.687744  -33439.625000  -1293.004395
 1882.000000  4688.745117  -50436.023438  -48049.218750  10157.009766  -37892.210938  305.361938  1547.541382   47.864449  878.659790  -33222.621094  -160.818771
 1883.000000  4806.706543  -50805.027344  -48314.929688  10324.725586  -37990.203125  310.404144  1474.491577   48.241760  871.787537  -33283.804688  976.503601
 1884.000000  4788.035645  -50710.539062  -48205.304688  10365.736328  -37839.570312  311.637115  1452.460571   48.343906  869.945557  -33123.207031  -1200.508057
 1885.000000  5299.750000  -51534.425781  -48524.101562  10315.048828  -38209.054688  310.113190  1803.084961   48.521626  866.759216  -33475.351562  -222.102844
 1886.000000  5042.062500  -50947.375000  -48201.664062  10140.292969  -38061.371094  304.859344  1624.141968   48.690125  863.759705  -33311.230469  -1227.634155
 1887.000000  4847.420898  -51006.937500  -48454.281250  10389.665039  -38064.617188  312.356506  1499.354980   48.230263  871.995361  -33359.339844   34.152065
 1888.000000  5012.273926  -50840.164062  -48134.492188  10139.506836  -37994.984375  304.835693  1643.881836   48.394081  869.043579  -33273.722656  1145.512573
 1889.000000  5062.356445  -51287.875000  -48545.390625  10342.361328  -38203.031250  310.934357  1752.954468   48.041481  875.421936  -33516.171875  -2764.781006
 1890.000000  4944.391113  -50996.882812  -48355.312500  10098.991211  -38256.320312  303.617645  1659.662598   47.872726  878.507874  -33585.921875   56.813240
 1891.000000  4945.250000  -51405.441406  -48752.453125  10366.740234  -38385.710938  311.667297  1457.600952   48.106049  874.246948  -33692.550781  -1113.159912
 1892.000000  4949.878906  -50926.636719  -48295.281250  10083.159180  -38212.121094  303.141663  1758.604858   47.865757  878.635803  -33542.402344  592.198181
 1893.000000  4824.258789  -51034.101562  -48528.515625  10474.132812  -38054.382812  314.895966  1297.985107   48.400623  868.926147  -33332.484375  688.607727
 1894.000000  5217.687012  -51233.734375  -48324.382812  10143.630859  -38180.750000  304.959686  1963.632202   48.140980  873.612610  -33484.183594  -3945.384033
 1895.000000  5063.883301  -50816.500000  -48059.343750  10126.791016  -37932.554688  304.453400  1703.132446   48.670460  864.108704  -33184.332031  281.456146
 1896.000000  4984.141113  -51176.812500  -48503.367188  10309.542969  -38193.824219  309.947693  1685.634644   48.092743  874.488831  -33501.960938  -1328.199219
 1897.000000  4770.711426  -50892.761719  -48421.171875  10417.605469  -38003.566406  313.196503  1513.513184   47.897022  878.062256  -33330.796875  -2513.769043
 1898.000000  5021.492188  -50729.996094  -48006.929688  10257.632812  -37749.296875  308.387054  1783.004395   48.574909  865.808472  -33010.394531  -641.160706
 1899.000000  5343.967773  -51592.480469  -48585.117188  10372.194336  -38212.921875  311.831268  1801.607422   48.686291  863.827698  -33463.156250  213.996231
 1900.000000  4815.665039  -51067.898438  -48551.320312  10542.559570  -38008.761719  316.953156  1322.606812   48.865311  860.663025  -33241.531250  832.132935
 1901.000000  4904.344727  -50813.296875  -48196.367188  10288.095703  -37908.273438  309.302917  1639.229126   48.356583  869.717529  -33190.671875  1036.282104
 1902.000000  4917.545410  -51079.718750  -48474.207031  10158.201172  -38316.007812  305.397736  1440.000610   48.530937  866.592896  -33581.398438  898.325928
 1903.000000  5435.665039  -51637.625000  -48485.265625  10387.937500  -38097.328125  312.304565  1909.182129   48.557934  866.111145  -33360.082031  2051.771240
 1904.000000  5515.693848  -51758.988281  -48549.781250  10288.311523  -38261.468750  309.309387  1929.251343   48.944744  859.266235  -33486.488281  2869.921875
 1905.000000  4957.651855  -51223.375000  -48585.976562  10479.287109  -38106.687500  315.050903  1525.499023   48.494167  867.250000  -33375.664062  -924.808838
 1906.000000  5100.136719  -51139.347656  -48358.187500  10138.532227  -38219.656250  304.806396  1652.969238   48.632828  864.777344  -33475.105469  3834.769775
 1907.000000  4970.070801  -51101.109375  -48460.664062  10269.921875  -38190.742188  308.756531  1572.837524   48.182419  872.861267  -33490.132812  102.675056
 1908.000000  5003.405762  -51020.636719  -48331.632812  10400.238281  -37931.394531  312.674377  1553.356079   48.510975  866.949524  -33198.730469  1078.694092
 1909.000000  4975.643555  -50747.035156  -48087.265625  10246.097656  -37841.167969  308.040283  1570.367798   48.795670  861.891357  -33080.730469  985.886597
 1910.000000  5399.001465  -51409.269531  -48300.101562  10388.181641  -37911.921875  312.311890  2057.268555   48.680714  863.926636  -33162.699219  -1111.510010
 1911.000000  4829.266602  -50995.136719  -48477.949219  10582.464844  -37895.484375  318.152863  1683.952026   47.866390  878.624146  -33225.703125  -2675.980225
 1912.000000  5202.909180  -51291.441406  -48407.750000  10319.468750  -38088.281250  310.246094  1925.421509   48.287205  870.967102  -33377.449219  736.951965
 1913.000000  5271.031250  -51591.160156  -48645.531250  10470.477539  -38175.054688  314.786072  1798.901978   48.439533  868.228149  -33449.359375  -3141.044922
 1914.000000  5207.861328  -51477.125000  -48571.117188  10377.488281  -38193.628906  311.990417  1586.220337   48.528740  866.632141  -33459.230469  1686.698120
 1915.000000  4867.095703  -50908.828125  -48340.625000  10348.240234  -37992.382812  311.111084  1274.984863   48.704296  863.508362  -33240.859375  853.970703
 1916.000000  5429.912598  -51398.203125  -48245.601562  10244.853516  -38000.750000  308.002869  1986.871216   48.756878  862.577087  -33244.097656  -329.402435
 1917.000000  5257.188477  -51269.632812  -48335.062500  10121.041016  -38214.023438  304.280548  1958.751831   48.454391  867.961914  -33486.878906  -25.555313
 1918.000000  5170.252930  -51699.984375  -48831.656250  10440.112305  -38391.542969  313.873169  1474.361206   48.638443  864.677490  -33646.441406  1091.174438
 1919.000000  4829.399414  -50912.429688  -48410.820312  10321.310547  -38089.507812  310.301483  1535.919434   48.380394  869.289429  -33369.582031  2282.436279
 1920.000000  4668.916016  -50977.007812  -48600.539062  10417.639648  -38182.898438  313.197540  1362.377686   48.091320  874.514709  -33491.175781  1231.455444
 1921.000000  5026.135742  -51202.859375  -48473.671875  10293.477539  -38180.195312  309.464691  1558.455688   48.639919  864.651245  -33434.953125  1074.395874
 1922.000000  5319.725586  -51083.781250  -48076.992188  10087.275391  -37989.718750  303.265411  2081.607178   48.379169  869.311462  -33269.914062  3223.533203
 1923.000000  4980.206055  -51112.726562  -48446.835938  10373.877930  -38072.957031  311.881866  1561.628906   48.309372  870.567444  -33359.960938  -56.086945
 1924.000000  5131.051758  -51114.367188  -48279.132812  10295.525391  -37983.609375  309.526276  1725.415527   48.630913  864.811401  -33239.246094  -2250.847900
 1925.000000  5160.577148  -50958.800781  -48101.664062  10177.900391  -37923.765625  305.989990  1942.849487   48.420803  868.564026  -33199.898438  -403.898560
 1926.000000  4789.949219  -50928.496094  -48461.632812  10316.092773  -38145.539062  310.144653  1283.690308   48.343945  869.944885  -33429.171875  1145.480225
 1927.000000  5258.882324  -51254.687500  -48306.703125  10168.672852  -38138.031250  305.712555  2008.698608   48.074684  874.817322  -33447.929688  494.499695
 1928.000000  5042.670898  -50881.960938  -48143.468750  9985.464844  -38158.003906  300.204559  1829.275391   48.425869  868.473145  -33433.640625  2631.570312
 1929.000000  4921.865234  -51031.113281  -48394.500000  10294.259766  -38100.242188  309.488220  1405.510376   48.658981  864.312500  -33353.140625  101.103279
 1930.000000  4903.788086  -50957.667969  -48359.210938  10220.404297  -38138.804688  307.267822  1582.634888   48.329254  870.209290  -33423.867188  -1489.165039
 1931.000000  4946.558105  -51072.210938  -48413.085938  10324.589844  -38088.496094  310.400055  1562.033081   48.547085  866.304688  -33352.308594  -773.292358
 1932.000000  4892.695801  -50768.496094  -48169.250000  10170.964844  -37998.285156  305.781464  1446.236694   48.696095  863.653809  -33247.562500  2554.574951
 1933.000000  5028.760742  -51276.625000  -48584.664062  10417.628906  -38167.035156  313.197205  1525.483887   48.569660  865.902039  -33428.644531  -445.074646
 1934.000000  5376.376465  -51584.878906  -48505.093750  10376.941406  -38128.152344  311.973969  1891.726196   48.619347  865.017090  -33384.914062  -1431.931030
 1935.000000  5307.206055  -51283.496094  -48278.039062  10328.033203  -37950.007812  310.503601  1838.290039   48.889427  860.238464  -33180.421875  -1213.815186
 1936.000000  5033.820312  -51087.488281  -48349.234375  10232.689453  -38116.546875  307.637177  1528.810059   48.682201  863.900269  -33367.179688  -1028.611084
 1937.000000  5044.611328  -51448.992188  -48705.914062  10506.600586  -38199.312500  315.872070  1506.021851   48.504051  867.073303  -33467.324219  -42.104275
 1938.000000  4756.708984  -50689.925781  -48230.179688  10228.501953  -38001.679688  307.511261  1488.346069   48.150795  873.434509  -33304.156250  -1038.930420
 1939.000000  4999.232910  -51029.976562  -48328.203125  10304.056641  -38024.148438  309.782745  1686.490601   48.415684  868.655823  -33300.781250  -530.286316
 1940.000000  5361.522461  -51379.421875  -48325.328125  10300.212891  -38025.117188  309.667206  2060.677246   48.149933  873.450134  -33327.675781  2741.873291
 1941.000000  5284.916016  -51557.703125  -48555.144531  10288.277344  -38266.867188  309.308350  2056.044434   47.764149  880.504883  -33607.062500  -712.730469
 1942.000000  4891.016113  -51059.625000  -48461.750000  10303.510742  -38158.238281  309.766388  1663.210815   47.778759  880.235657  -33497.007812  -117.501434
 1943.000000  4628.854980  -50945.734375  -48633.609375  10341.962891  -38291.648438  310.922363  1201.414062   48.273094  871.221680  -33582.191406  -346.457581
 1944.000000  5182.438965  -51223.007812  -48337.765625  10293.685547  -38044.078125  309.470947  1812.572388   48.543262  866.372864  -33308.265625  -2030.508667
 1945.000000  5128.097168  -51114.402344  -48287.390625  10161.710938  -38125.679688  305.503296  1747.909546   48.449123  868.056274  -33399.050781  1233.951050
 1946.000000  4983.056641  -51180.421875  -48478.062500  10336.110352  -38141.953125  310.746429  1571.111206   48.300598  870.725586  -33429.812500  -111.464691
 1947.000000  5297.479004  -51324.777344  -48337.554688  10272.060547  -38065.492188  308.820831  2092.080811   48.312973  870.502563  -33352.144531  630.245056
 1948.000000  5264.902344  -51629.894531  -48680.695312  10295.466797  -38385.226562  309.524506  1817.780273   48.390530  869.107361  -33664.312500  1809.525757
 1949.000000  5060.705078  -51351.945312  -48597.335938  10355.842773  -38241.492188  311.339630  1586.567383   48.432873  868.347534  -33516.449219  1152.499756
 1950.000000  4990.770996  -51126.199219  -48426.984375  10328.998047  -38097.984375  310.532593  1407.543335   48.756332  862.586731  -33341.382812  2212.674805
 1951.000000  4894.059570  -50746.929688  -48176.351562  10332.212891  -37844.140625  310.629242  1441.020386   48.671593  864.088562  -33095.808594  1104.773438
 1952.000000  5083.822754  -50981.640625  -48234.484375  10181.547852  -38052.937500  306.099640  1699.347290   48.421471  868.552002  -33329.003906  1974.656006
 1953.000000  4900.301270  -50679.785156  -48068.609375  10182.397461  -37886.210938  306.125183  1543.221069   48.781300  862.145264  -33127.175781  -2769.761719
 1954.000000  4851.826660  -50924.257812  -48403.093750  10449.560547  -37953.531250  314.157196  1525.356445   48.158398  873.296631  -33255.265625  -803.070984
 1955.000000  4675.459961  -50620.367188  -48236.187500  10147.759766  -38088.429688  305.083832  1660.192993   47.719425  881.330139  -33432.988281  1840.492920
 1956.000000  5053.868164  -50901.070312  -48155.164062  10092.329102  -38062.835938  303.417358  1743.639038   48.281582  871.068542  -33352.550781  -3181.782227
 1957.000000  5179.912598  -51363.078125  -48485.070312  10339.125000  -38145.945312  310.837067  1564.412109   48.915749  859.775574  -33373.792969  -1897.492798
 1958.000000  4998.222656  -51220.121094  -48508.539062  10232.555664  -38275.984375  307.633148  1532.381470   48.549374  866.263855  -33539.574219  -1912.546875
 1959.000000  5091.268555  -51151.382812  -48372.054688  10272.019531  -38100.035156  308.819580  1742.588257   48.423561  868.514526  -33375.898438  528.937561
 1960.000000  5015.233887  -50936.015625  -48238.664062  10167.219727  -38071.445312  305.668884  1674.399048   48.410137  868.755371  -33348.617188  -1711.954102
 1961.000000  4999.301758  -50958.875000  -48275.679688  10108.209961  -38167.468750  303.894806  1569.208618   48.525002  866.698914  -33433.437500  2709.827637
 1962.000000  5065.349121  -51045.042969  -48276.539062  10292.771484  -37983.765625  309.443481  1673.148438   48.521168  866.767395  -33250.109375  2759.365723
 1963.000000  4872.320801  -50594.480469  -47996.679688  10194.821289  -37801.859375  306.498688  1545.664062   48.462673  867.813599  -33073.906250  911.488892
 1964.000000  5149.031250  -51282.492188  -48443.175781  10351.363281  -38091.812500  311.204987  1696.397827   48.729427  863.062988  -33337.835938  -237.791687
 1965.000000  4924.212402  -50925.691406  -48316.015625  10120.183594  -38195.832031  304.254761  1649.224243   48.215519  872.262024  -33491.992188  -1548.980957
 1966.000000  4904.251953  -50982.968750  -48394.828125  10329.916016  -38064.914062  310.560211  1422.745972   48.649002  864.489807  -33318.785156  -2205.799805
 1967.000000  4836.809570  -50930.691406  -48377.046875  10457.978516  -37919.070312  314.410278  1455.939087   48.538170  866.463806  -33183.753906  346.889771
 1968.000000  5190.910156  -51419.148438  -48539.351562  10282.511719  -38256.839844  309.135040  1551.118652   48.582954  865.665039  -33517.152344  -438.404083
 1969.000000  4987.782715  -50931.054688  -48272.039062  10304.840820  -37967.199219  309.806335  1575.722046   48.661945  864.259888  -33219.804688  2386.689209
 1970.000000  5013.037109  -51108.371094  -48392.984375  10272.212891  -38120.773438  308.825409  1751.850952   48.160366  873.260925  -33422.312500  1026.486450
 1971.000000  4894.753906  -50928.015625  -48334.425781  10231.915039  -38102.511719  307.613892  1456.281860   48.493900  867.254761  -33371.515625  -1834.388428
 1972.000000  5113.754883  -51011.562500  -48198.117188  10242.918945  -37955.199219  307.944702  1793.611938   48.276402  871.161987  -33245.417969  -766.590698
 1973.000000  5352.616699  -51579.828125  -48548.085938  10405.578125  -38142.507812  312.834900  1867.079468   48.604633  865.278931  -33400.707031  -1698.081055
 1974.000000  5024.434570  -50905.335938  -48189.242188  10219.916016  -37969.328125  307.253143  1650.468140   48.604576  865.279968  -33227.531250  -582.240051
 1975.000000  5270.787598  -51560.304688  -48561.382812  10170.738281  -38390.644531  305.774658  1740.294312   48.491951  867.289612  -33659.835938  1534.498779
 1976.000000  5243.901367  -51241.488281  -48296.222656  10395.551758  -37900.671875  312.533478  1706.765137   48.883385  860.344788  -33131.675781  -209.157532
 1977.000000  5075.079590  -50946.046875  -48183.585938  10416.177734  -37767.406250  313.153595  1638.544556   48.686871  863.817383  -33017.582031  901.537964
 1978.000000  5185.393066  -51358.585938  -48465.378906  10322.794922  -38142.585938  310.346100  1606.960083   48.933365  859.466064  -33368.714844  -574.481262
 1979.000000  5133.057617  -51205.109375  -48384.222656  10319.191406  -38065.031250  310.237762  1643.007690   48.651554  864.444458  -33318.652344  841.914612
 1980.000000  4851.845215  -50845.929688  -48293.570312  10218.066406  -38075.503906  307.197540  1453.127563   48.699890  863.586487  -33324.410156  -2538.993164
 1981.000000  5053.372559  -51340.257812  -48562.058594  10558.368164  -38003.691406  317.428406  1430.453613   48.987469  858.516846  -33224.539062  -1836.039062
 1982.000000  5312.516113  -51238.195312  -48238.218750  10176.794922  -38061.421875  305.956726  1917.181274   48.624699  864.921875  -33317.664062  1889.712402
 1983.000000  5196.781250  -51221.804688  -48321.710938  10280.331055  -38041.378906  309.069458  1738.418823   48.571899  865.862122  -33302.769531  2050.167725
 1984.000000  5050.217773  -51078.339844  -48318.789062  10428.888672  -37889.898438  313.535736  1511.911011   49.100273  856.544434  -33099.742188  1195.886230
 1985.000000  5161.847656  -51152.390625  -48315.726562  10307.513672  -38008.210938  309.886688  1737.623047   48.640697  864.637390  -33262.890625  -867.091125
 1986.000000  5122.641602  -50952.804688  -48133.593750  10071.201172  -38062.390625  302.782166  1867.007690   48.470688  867.670105  -33333.656250  968.354248
 1987.000000  5072.046875  -50933.441406  -48184.867188  10244.093750  -37940.773438  307.980011  1675.241577   48.653435  864.411072  -33194.210938  -1972.864258
 1988.000000  5218.134766  -51240.785156  -48341.500000  10321.066406  -38020.433594  310.294128  1849.022095   48.574718  865.811829  -33281.550781  -3402.358643
 1989.000000  5027.175293  -51049.003906  -48339.585938  10329.701172  -38009.882812  310.553741  1522.127930   48.569569  865.903625  -33271.503906  3786.617676
 1990.000000  5324.452148  -51145.507812  -48139.277344  10248.157227  -37891.121094  308.102173  1940.235229   48.645027  864.560425  -33145.378906  1897.628662
 1991.000000  5059.167969  -51460.406250  -48700.812500  10579.039062  -38121.773438  318.049866  1685.115356   48.148884  873.469177  -33424.433594  2019.110229
 1992.000000  5040.738281  -50977.308594  -48221.765625  10059.852539  -38161.914062  302.440979  1773.149902   48.080048  874.719727  -33471.289062  -1750.540161
 1993.000000  5000.963867  -50798.125000  -48086.976562  10116.796875  -37970.179688  304.152954  1590.650391   48.590233  865.535400  -33229.781250  -1985.259399
 1994.000000  5120.314453  -51172.859375  -48350.726562  10234.833984  -38115.890625  307.701630  1759.831909   48.412159  868.719116  -33392.867188  1259.755005
 1995.000000  4755.856934  -50639.882812  -48155.382812  10238.830078  -37916.554688  307.821777  1505.673462   48.281384  871.072083  -33206.289062  -1146.498535
 1996.000000  4965.499023  -51086.882812  -48424.320312  10364.621094  -38059.699219  311.603577  1625.976562   48.394897  869.028931  -33338.359375   -4.355489
 1997.000000  4968.918457  -51296.953125  -48631.414062  10552.666016  -38078.750000  317.256989  1350.027466   48.666752  864.174500  -33330.886719  -910.298340
 1998.000000  4801.053223  -50603.437500  -48110.820312  10144.206055  -37966.613281  304.976990  1442.903687   48.701073  863.565491  -33215.402344  -2716.730957
 1999.000000  4870.370117  -51029.570312  -48421.375000  10297.248047  -38124.125000  309.578064  1335.152222   48.392967  869.063599  -33402.972656  -2614.971436
 2000.000000  4974.763672  -51161.546875  -48491.226562  10302.724609  -38188.500000  309.742706  1675.786133   48.156277  873.335083  -33490.437500  -1335.553467
 2001.000000  4894.213379  -50908.726562  -48317.593750  10371.730469  -37945.863281  311.817322  1445.405884   48.540771  866.417358  -33210.292969  429.650055
 2002.000000  4772.892578  -50800.546875  -48348.023438  10273.192383  -38074.832031  308.854858  1237.874512   48.615864  865.079102  -33331.933594  1562.804321
 2003.000000  4979.354980  -50755.078125  -48082.085938  10087.371094  -37994.714844  303.268280  1649.574707   48.482395  867.460571  -33264.839844  -10.173084
 2004.000000  5348.891602  -51222.695312  -48158.367188  10152.103516  -38006.265625  305.214417  2096.331055   48.433567  868.335083  -33281.152344  1017.245300
 2005.000000  4907.398438  -51161.355469  -48574.203125  10569.765625  -38004.437500  317.771057  1285.738770   48.650085  864.470581  -33258.203125  2682.777344
 2006.000000  5061.992676  -51052.832031  -48319.156250  10294.127930  -38025.027344  309.484253  1790.623413   48.084927  874.630981  -33333.929688  1259.672607
 2007.000000  5140.848633  -51265.269531  -48446.460938  10260.016602  -38186.445312  308.458740  1733.180664   48.402924  868.884827  -33464.324219  2477.087891
 2008.000000  5412.054199  -51413.531250  -48318.257812  10248.985352  -38069.273438  308.127075  1953.632202   48.424614  868.495667  -33345.035156  2906.287598
 2009.000000  4969.813477  -50878.527344  -48228.117188  10164.875000  -38063.242188  305.598389  1781.299194   48.061890  875.050232  -33374.390625  819.749207
 2010.000000  4767.420410  -51061.082031  -48591.312500  10486.000000  -38105.312500  315.252716  1260.468872   48.572197  865.856812  -33366.675781  598.000854
 2011.000000  4979.713867  -51314.269531  -48669.320312  10590.681641  -38078.640625  318.399902  1502.668335   48.450760  868.026978  -33351.851562  1760.019897
 2012.000000  4715.355469  -50721.914062  -48285.398438  10346.021484  -37939.375000  311.044403  1343.301636   48.487583  867.367737  -33208.992188  541.320862
 2013.000000  4831.370605  -50807.375000  -48293.218750  10386.771484  -37906.445312  312.269501  1546.732910   48.052643  875.218567  -33218.496094  343.369568
 2014.000000  5044.918945  -51223.929688  -48507.335938  10325.606445  -38181.730469  310.430634  1475.694946   48.495007  867.234985  -33450.625000  470.716980
 2015.000000  4919.992676  -51288.117188  -48673.859375  10352.196289  -38321.664062  311.230042  1355.057007   48.585243  865.624268  -33581.753906  -564.181763
 2016.000000  4877.992676  -50895.664062  -48322.679688  10295.203125  -38027.476562  309.516571  1347.887573   48.677334  863.986633  -33278.582031  -2064.492920
 2017.000000  5352.585449  -51203.273438  -48163.898438  10213.753906  -37950.144531  307.067871  2043.658569   48.705612  863.485046  -33198.492188  -1785.421997
 2018.000000  4879.594727  -50769.640625  -48190.164062  10163.535156  -38026.628906  305.558105  1523.223022   48.524879  866.701111  -33292.609375  -1324.171631
 2019.000000  5286.670410  -51501.421875  -48523.187500  10365.413086  -38157.773438  311.627380  1897.091431   48.367573  869.519897  -33439.101562  -2212.406006
 2020.000000  4928.939453  -51158.664062  -48544.070312  10541.125977  -38002.945312  316.910034  1503.330444   48.761509  862.495178  -33245.839844  -389.391357
 2021.000000  4971.671875  -50912.773438  -48249.093750  10335.596680  -37913.496094  310.730988  1616.316040   48.318264  870.407227  -33199.632812  -753.661926
 2022.000000  4861.629395  -50863.632812  -48280.593750  10242.289062  -38038.304688  307.925781  1423.556519   48.696373  863.648865  -33287.554688  -1359.301025
 2023.000000  5393.349121  -51737.386719  -48656.835938  10504.371094  -38152.464844  315.805054  1704.701172   49.236050  854.182373  -33349.062500  -302.595947
 2024.000000  5009.488281  -51193.660156  -48492.664062  10501.891602  -37990.773438  315.730499  1648.238892   48.402107  868.899475  -33268.730469  1932.111206
 2025.000000  5011.333008  -51102.582031  -48403.585938  10215.459961  -38188.125000  307.119171  1507.729492   48.454479  867.960327  -33460.972656  2911.827393
 2026.000000  5008.547363  -51166.820312  -48475.242188  10385.282227  -38089.960938  312.224731  1716.315430   47.955997  876.982422  -33411.437500  613.380371
 2027.000000  4989.834961  -51005.164062  -48310.531250  10392.178711  -37918.351562  312.432068  1495.273071   48.767963  862.381042  -33160.617188  -201.314682
 2028.000000  4987.752930  -50972.761719  -48271.437500  10256.613281  -38014.824219  308.356415  1550.608521   48.710629  863.396118  -33262.683594  -1086.013916
 2029.000000  4848.328613  -51070.167969  -48512.554688  10302.583984  -38209.968750  309.738495  1313.509155   48.669086  864.133057  -33461.878906  -1697.924316
 2030.000000  5050.233887  -50990.269531  -48264.398438  10328.408203  -37935.992188  310.514862  1605.104370   48.829960  861.286133  -33172.207031  1505.141479
 2031.000000  4941.926270  -51142.960938  -48493.203125  10267.448242  -38225.753906  308.682159  1683.454102   47.903374  877.945801  -33552.367188  -362.142670
 2032.000000  5048.003906  -51425.949219  -48677.906250  10458.753906  -38219.152344  314.433594  1440.921265   48.712444  863.363892  -33466.832031  1451.279419
 2033.000000  4767.260742  -50862.855469  -48413.632812  10172.775391  -38240.859375  305.835907  1371.508911   48.180904  872.888672  -33540.398438  -887.835938
 2034.000000  5042.251465  -51235.281250  -48488.484375  10345.804688  -38142.679688  311.037872  1622.464355   48.563168  866.017761  -33404.921875  246.988419
 2035.000000  5110.169434  -51385.515625  -48593.710938  10326.233398  -38267.476562  310.449493  1549.449585   48.577396  865.764099  -33528.332031  1858.647583
 2036.000000  5283.007324  -51673.285156  -48691.890625  10639.418945  -38052.472656  319.865143  1588.412964   48.800781  861.801086  -33291.535156  1715.662964
 2037.000000  4896.217773  -51277.917969  -48695.703125  10353.882812  -38341.820312  311.280731  1496.927734   48.009068  876.013000  -33658.121094  2263.714355
 2038.000000  4679.610840  -50662.527344  -48286.796875  10363.756836  -37923.039062  311.577606  1334.198364   48.534462  866.529968  -33188.082031  1455.617554
 2039.000000  4808.845703  -50795.484375  -48280.609375  10335.207031  -37945.402344  310.719269  1330.388794   48.874424  860.502563  -33177.281250  -720.336487
 2040.000000  5033.094238  -51049.820312  -48322.304688  10416.113281  -37906.191406  313.151642  1586.488281   48.729473  863.062195  -33152.210938  -239.970276
 2041.000000  4883.647949  -50943.492188  -48354.218750  10374.687500  -37979.531250  311.906219  1622.182495   48.132935  873.758606  -33283.750000  -347.153473
 2042.000000  4961.958008  -50961.679688  -48309.203125  10210.118164  -38099.085938  306.958588  1636.925171   48.445618  868.119141  -33372.796875  641.452454
 2043.000000  5246.721191  -51590.585938  -48643.578125  10509.458984  -38134.117188  315.958008  1750.190552   48.367573  869.519897  -33415.445312  -287.283203
 2044.000000  5308.009277  -51604.515625  -48604.023438  10378.710938  -38225.312500  312.027161  1847.532837   48.429340  868.410889  -33500.613281  -1670.672729
 2045.000000  5383.214844  -51460.089844  -48371.585938  10077.940430  -38293.644531  302.984772  1985.236450   48.176220  872.973572  -33593.640625  967.683167
 2046.000000  4844.908203  -51124.421875  -48587.351562  10394.323242  -38193.027344  312.496552  1339.750244   48.352337  869.793884  -33475.839844  -1835.202148
 2047.000000  4875.324219  -50863.484375  -48277.429688  10268.631836  -38008.796875  308.717743  1558.133667   48.445751  868.116699  -33282.496094  2039.081421
 2048.000000  4857.513672  -50991.695312  -48439.875000  10340.141602  -38099.734375  310.867615  1460.915894   48.252064  871.601379  -33392.328125  -1190.671265
 2049.000000  5016.022461  -51196.882812  -48472.351562  10310.858398  -38161.492188  309.987244  1673.182251   48.374641  869.392822  -33442.128906  -1157.041504
 2050.000000  4913.548828  -50848.371094  -48244.031250  10175.421875  -38068.609375  305.915466  1560.997192   48.184719  872.819580  -33367.773438  1954.918945
 2051.000000  4790.506836  -50868.167969  -48391.007812  10372.783203  -38018.226562  311.848969  1415.153931   48.367023  869.529785  -33299.605469  -55.442104
 2052.000000  5027.335938  -51155.281250  -48444.046875  10381.448242  -38062.597656  312.109467  1501.405151   48.530113  866.607605  -33328.066406  -1067.793091
 2053.000000  5195.002930  -51331.500000  -48416.835938  10215.349609  -38201.484375  307.115814  1696.350098   48.750652  862.687256  -33445.437500  929.014832
 2054.000000  5174.190430  -51346.656250  -48441.179688  10331.541016  -38109.640625  310.609039  1650.006714   48.753841  862.630798  -33353.281250  700.981018
 2055.000000  5388.900879  -51403.144531  -48310.882812  10059.719727  -38251.164062  302.436981  1989.262329   48.289181  870.931458  -33540.136719  -1989.171387
 2056.000000  5155.015625  -51093.347656  -48233.257812  10373.403320  -37859.855469  311.867615  1744.732056   48.654385  864.394165  -33113.199219  1928.842163
 2057.000000  5049.371094  -51182.117188  -48443.265625  10385.485352  -38057.781250  312.230835  1543.399048   48.636925  864.704468  -33312.828125  -474.367889
 2058.000000  5349.122070  -51489.648438  -48442.367188  10286.475586  -38155.890625  309.254211  1893.291992   48.477772  867.543335  -33426.464844  3387.102539
 2059.000000  5352.471191  -51435.632812  -48380.523438  10252.693359  -38127.828125  308.238556  1966.563477   48.674397  864.038757  -33379.218750  654.342957
 2060.000000  4806.290527  -50602.011719  -48101.265625  10228.878906  -37872.386719  307.522614  1409.397827   48.633991  864.756653  -33127.722656  196.450714
 2061.000000  5190.747070  -51194.757812  -48312.195312  10281.266602  -38030.929688  309.097595  1799.239258   48.321701  870.345337  -33316.730469  2800.980713
 2062.000000  5093.335938  -51377.609375  -48557.984375  10361.879883  -38196.105469  311.521149  1767.162720   48.112133  874.136414  -33502.351562  478.269257
 2063.000000  5284.622070  -51360.789062  -48361.148438  10243.942383  -38117.207031  307.975464  1818.116699   48.491543  867.296936  -33386.437500  -243.386368
 2064.000000  4602.933594  -50377.679688  -48094.679688  10256.605469  -37838.074219  308.356171  1294.602539   48.470146  867.679810  -33109.394531  -741.042847
 2065.000000  5007.098633  -50899.851562  -48205.781250  10485.212891  -37720.570312  315.229065  1601.422363   48.833706  861.220032  -32956.421875  -1448.463013
 2066.000000  4967.983398  -51030.539062  -48355.617188  10411.225586  -37944.390625  313.004700  1554.825562   48.402031  868.900879  -33222.355469  -902.449585
 2067.000000  5045.848145  -51179.265625  -48440.132812  10375.484375  -38064.648438  311.930176  1784.958618   48.018837  875.834778  -33379.996094  285.594574
 2068.000000  4965.287109  -51056.238281  -48403.656250  10330.688477  -38072.968750  310.583405  1640.184570   48.435593  868.298767  -33347.660156  3048.199219
 2069.000000  4736.854492  -50904.906250  -48441.203125  10483.283203  -37957.921875  315.171051  1359.717529   48.413288  868.698853  -33234.789062  -975.986328
 2070.000000  5272.075195  -51322.714844  -48376.328125  10396.342773  -37979.984375  312.557251  1706.783569   48.694462  863.682739  -33229.417969  642.385681
 2071.000000  5337.516602  -51468.390625  -48437.335938  10277.265625  -38160.070312  308.977295  1822.834839   48.467503  867.727112  -33431.648438  841.330505
 2072.000000  5316.461426  -51525.890625  -48513.492188  10288.086914  -38225.406250  309.302643  1864.464722   48.566299  865.961914  -33487.343750  133.324417
 2073.000000  4915.794434  -50628.332031  -48003.554688  10226.163086  -37777.390625  307.440948  1739.430298   48.462006  867.825562  -33049.503906  -307.385223
 2074.000000  4591.664062  -50663.097656  -48397.843750  10353.035156  -38044.808594  311.255249  1170.842896   48.239628  871.826111  -33338.617188  -635.248657
 2075.000000  5067.855469  -51134.507812  -48361.445312  10297.322266  -38064.125000  309.580292  1758.192261   48.180393  872.897949  -33363.710938  -586.020386
 2076.000000  5001.922852  -51159.273438  -48446.835938  10108.207031  -38338.628906  303.894714  1755.318481   47.870426  878.550049  -33668.457031  159.304733
 2077.000000  5055.551758  -50983.417969  -48216.812500  10085.962891  -38130.851562  303.225952  1740.173828   48.428223  868.430908  -33406.261719  -456.653564
 2078.000000  4858.727051  -50999.535156  -48390.460938  10265.517578  -38124.945312  308.624115  1434.620483   48.225506  872.081421  -33420.132812  -2457.734375
 2079.000000  5248.949219  -51516.757812  -48570.257812  10305.377930  -38264.878906  309.822479  1863.063477   48.448071  868.075134  -33538.351562  2034.755615
 2080.000000  4915.268066  -50990.824219  -48363.445312  10266.165039  -38097.281250  308.643585  1668.860718   48.103268  874.297485  -33404.390625  1869.633423
 2081.000000  5208.603027  -51357.164062  -48465.960938  10301.613281  -38164.347656  309.709290  1751.976929   48.624420  864.926819  -33420.617188  116.435158
 2082.000000  5153.167969  -51018.585938  -48177.804688  10070.599609  -38107.203125  302.764069  1809.228882   48.479618  867.510254  -33377.597656  -758.804565
 2083.000000  4879.329102  -50966.656250  -48412.437500  10517.420898  -37895.015625  316.197357  1442.993530   48.488506  867.351257  -33164.542969   -4.550593
 2084.000000  5083.394531  -50951.382812  -48151.312500  10347.255859  -37804.054688  311.081512  1642.390137   48.885563  860.306458  -33034.847656  -10.111937
 2085.000000  4865.755371  -51028.894531  -48458.625000  10379.027344  -38079.597656  312.036682  1322.218140   48.655617  864.372253  -33332.820312  -719.962280
 2086.000000  4922.393066  -51009.804688  -48386.656250  10293.485352  -38093.171875  309.464935  1463.057617   48.647400  864.518311  -33347.199219  -1068.463623
 2087.000000  5486.472656  -51691.125000  -48507.335938  10285.337891  -38222.000000  309.220001  2057.511963   48.516125  866.857483  -33488.832031  3226.275146
 2088.000000  4973.888672  -51214.195312  -48540.375000  10393.283203  -38147.093750  312.465271  1467.098022   48.628693  864.850830  -33402.945312  1405.645142
 2089.000000  5228.405273  -51704.824219  -48780.593750  10568.140625  -38212.453125  317.722229  1513.600708   48.817413  861.507446  -33449.894531  -1105.184082
 2090.000000  4892.970215  -51162.246094  -48575.437500  10412.127930  -38163.308594  313.031830  1471.291992   48.344837  869.928833  -33446.851562  -1382.769531
 2091.000000  5024.821777  -50957.898438  -48233.093750  9934.639648  -38298.453125  298.676544  1697.607544   48.417477  868.623657  -33574.910156  918.376587
 2092.000000  4687.129883  -50624.492188  -48226.843750  10307.080078  -37919.765625  309.873657  1374.392212   48.366104  869.546265  -33201.234375  104.859253
 2093.000000  4920.014648  -50960.167969  -48337.781250  10346.232422  -37991.546875  311.050720  1470.505249   48.466667  867.742065  -33263.207031  -1955.933472
 2094.000000  5093.492188  -51192.687500  -48417.640625  10328.828125  -38088.812500  310.527496  1578.371094   48.779686  862.173767  -33329.933594  491.519501
 2095.000000  5063.506348  -51387.410156  -48617.867188  10316.941406  -38300.925781  310.170135  1602.560547   48.414951  868.669006  -33577.628906  -1088.663696
 2096.000000  5106.185547  -51434.863281  -48647.593750  10427.566406  -38220.027344  313.495972  1616.055176   48.306583  870.617676  -33507.304688  -1244.857178
 2097.000000  5025.609375  -51176.617188  -48466.234375  10413.805664  -38052.429688  313.082275  1652.135620   48.359703  869.661377  -33334.523438  2413.211670
 2098.000000  4780.660645  -50777.109375  -48329.992188  10187.559570  -38142.433594  306.280365  1502.213379   47.944168  877.198792  -33465.066406  -549.494629
 2099.000000  5104.640625  -50951.957031  -48147.796875  10215.053711  -37932.742188  307.106964  1777.982300   48.461922  867.827026  -33204.863281  -2314.772949
 2100.000000  4916.203125  -50899.792969  -48292.437500  10331.097656  -37961.339844  310.595734  1713.031250   48.187702  872.765564  -33260.214844  -593.745972
 2101.000000  4934.950195  -50735.421875  -48091.015625  10193.916016  -37897.101562  306.471466  1866.854492   47.929981  877.458435  -33221.117188  2205.950195
 2102.000000  5047.009277  -50872.164062  -48123.812500  10147.368164  -37976.445312  305.072052  1667.696899   48.585785  865.614624  -33236.484375  -4282.889160
 2103.000000  5316.799805  -51248.687500  -48224.687500  10363.334961  -37861.351562  311.564911  2049.087646   48.474033  867.610229  -33132.292969  -550.656006
 2104.000000  5054.665039  -51027.363281  -48262.781250  10253.090820  -38009.691406  308.250519  1692.320435   48.453735  867.973694  -33282.609375  -658.792664
 2105.000000  4764.007812  -50666.820312  -48218.117188  10207.820312  -38010.296875  306.889496  1419.844116   48.444145  868.145508  -33284.152344  -1296.460693
 2106.000000  4771.864258  -50859.449219  -48387.539062  10436.155273  -37951.382812  313.754181  1371.598511   48.321167  870.354919  -33237.234375  688.906555
 2107.000000  4838.499512  -50803.683594  -48279.375000  10371.800781  -37907.574219  311.819427  1529.686890   48.377357  869.343994  -33187.945312  815.118225
 2108.000000  5032.592773  -50935.269531  -48225.562500  10179.691406  -38045.871094  306.043823  1771.020386   48.353542  869.772217  -33328.566406  1126.830688
 2109.000000  5070.112305  -51176.378906  -48397.976562  10363.023438  -38034.953125  311.555542  1723.441284   48.198311  872.573425  -33332.792969  -3261.669922
 2110.000000  5228.406738  -51174.371094  -48267.203125  10304.341797  -37962.859375  309.791321  1943.531250   48.415329  868.662231  -33239.527344  -3017.216064
 2111.000000  5289.794434  -51133.882812  -48163.187500  10297.623047  -37865.562500  309.589325  1845.586304   48.700424  863.577026  -33114.414062  -1514.497925
 2112.000000  5042.236328  -51162.441406  -48411.031250  10214.777344  -38196.253906  307.098663  1548.796387   48.490147  867.321899  -33465.621094  -2391.373291
 2113.000000  4790.529297  -50869.164062  -48387.898438  10292.192383  -38095.707031  309.426025  1439.378784   48.298519  870.763062  -33383.769531  672.976440
 2114.000000  4971.385742  -50898.687500  -48224.695312  10334.687500  -37890.007812  310.703644  1681.361938   48.370754  869.462708  -33171.023438  -2215.722412
 2115.000000  5266.934082  -51221.773438  -48274.804688  10280.042969  -37994.761719  309.060791  1899.110962   48.614857  865.096985  -33251.960938  2990.837891
 2116.000000  5186.809570  -51448.156250  -48536.320312  10415.034180  -38121.285156  313.119202  1705.438354   48.552109  866.215027  -33384.609375  2177.665283
 2117.000000  5221.781250  -51527.066406  -48557.140625  10339.494141  -38217.648438  310.848145  1780.180298   48.349308  869.848389  -33500.757812  1614.525635
 2118.000000  4765.416992  -50712.035156  -48263.492188  10306.849609  -37956.640625  309.866730  1466.167603   48.257137  871.509766  -33248.742188  1293.466797
 2119.000000  4811.804199  -50766.304688  -48271.328125  10332.589844  -37938.738281  310.640594  1564.858032   48.062912  875.031616  -33249.785156  2629.146729
 2120.000000  4985.742676  -50999.089844  -48323.742188  10268.023438  -38055.718750  308.699463  1614.170776   48.341705  869.985168  -33339.570312  -3551.471436
 2121.000000  5255.853027  -51382.875000  -48410.546875  10314.552734  -38095.992188  310.098297  1885.710449   48.368477  869.503662  -33377.230469  888.464844
 2122.000000  5080.967773  -50962.023438  -48191.687500  10161.579102  -38030.109375  305.499298  1712.120728   48.416023  868.649780  -33306.707031  3241.861816
 2123.000000  5057.370605  -50763.343750  -48009.679688  10166.085938  -37843.593750  305.634796  1780.138062   48.693913  863.692505  -33093.082031  1762.113647
 2124.000000  4839.419434  -50546.656250  -47989.578125  10171.024414  -37818.554688  305.783264  1608.994141   48.219887  872.183044  -33114.289062  1375.830078
 2125.000000  4981.226562  -51105.070312  -48443.625000  10355.912109  -38087.710938  311.341736  1540.930664   48.410191  868.754395  -33364.878906  -376.180237
 2126.000000  5096.012207  -51211.750000  -48406.468750  10179.886719  -38226.582031  306.049683  1592.658081   48.939404  859.359985  -33452.121094  -1672.402954
 2127.000000  5260.513184  -51383.199219  -48420.218750  10245.833984  -38174.382812  308.032349  1817.307495   48.459694  867.866943  -33446.722656  1687.212524
 2128.000000  5030.337891  -51551.546875  -48845.257812  10534.723633  -38310.535156  316.717560  1571.032227   48.241512  871.792053  -33604.160156  -233.339493
 2129.000000  5065.953125  -51399.515625  -48645.343750  10365.679688  -38279.664062  311.635406  1587.420776   48.477459  867.548889  -33550.269531  316.538879
 2130.000000  5002.993164  -51199.000000  -48494.773438  10307.369141  -38187.406250  309.882355  1648.356079   48.398632  868.961914  -33465.703125  -1651.902466
 2131.000000  4742.080078  -50800.535156  -48378.718750  10219.530273  -38159.187500  307.241547  1368.311523   48.381355  869.272217  -33439.167969  -1657.019897
 2132.000000  5133.333008  -51259.199219  -48430.671875  10256.113281  -38174.558594  308.341370  1780.946655   48.353306  869.776428  -33457.277344  -3233.412598
 2133.000000  5168.105957  -51139.312500  -48260.648438  10221.866211  -38038.781250  307.311768  1729.222656   48.534966  866.520996  -33303.777344  3805.796875
 2134.000000  5019.726074  -51168.609375  -48451.960938  10309.205078  -38142.757812  309.937531  1635.071289   48.283401  871.035706  -33432.296875  1055.414185
 2135.000000  5332.687012  -51514.359375  -48460.882812  10126.255859  -38334.625000  304.437317  2072.563232   48.013905  875.924744  -33650.453125  1469.677856
 2136.000000  5381.110352  -51603.378906  -48521.281250  10376.630859  -38144.648438  311.964630  1965.865112   48.538460  866.458618  -33409.304688  673.113831
 2137.000000  5347.992676  -51683.882812  -48630.476562  10545.811523  -38084.664062  317.050903  1961.461060   48.421799  868.546143  -33360.699219  374.681549
 2138.000000  5154.332520  -51283.328125  -48434.203125  10200.357422  -38233.843750  306.665131  1953.926392   48.034946  875.541016  -33547.621094  -1188.187378
 2139.000000  4977.281250  -50898.132812  -48222.187500  10215.046875  -38007.140625  307.106750  1638.634766   48.497032  867.198792  -33275.835938  1916.728882
 2140.000000  5159.291016  -51476.613281  -48616.289062  10432.283203  -38184.007812  313.637787  1603.499023   48.534908  866.522034  -33449.007812  -1719.117432
 2141.000000  5062.334473  -51183.382812  -48412.250000  10268.852539  -38143.398438  308.724365  1706.211304   48.006744  876.055359  -33459.925781  542.997131
 2142.000000  5376.669434  -51411.882812  -48338.531250  10186.789062  -38151.742188  306.257172  1999.422241   48.272373  871.234680  -33442.355469  2635.270020
 2143.000000  4698.414062  -50488.460938  -48097.250000  10325.109375  -37772.140625  310.415680  1588.359741   48.146412  873.514038  -33075.042969  410.200439
 2144.000000  5234.610840  -51136.601562  -48204.554688  10298.140625  -37906.414062  309.604889  1933.142212   48.379910  869.298157  -33186.535156  1276.930054
 2145.000000  5037.304688  -50983.058594  -48237.765625  10133.564453  -38104.203125  304.657043  1779.572632   48.091492  874.511597  -33412.464844  3085.304932
 2146.000000  4982.198242  -50871.753906  -48210.195312  10280.548828  -37929.648438  309.076019  1771.305664   48.192623  872.676453  -33228.042969  1936.120850
 2147.000000  5247.318359  -51310.695312  -48364.664062  10293.526367  -38071.136719  309.466187  1779.362793   48.583324  865.658447  -33331.414062  481.791595
 2148.000000  4839.294434  -50999.351562  -48467.156250  10326.064453  -38141.093750  310.444397  1430.150391   48.433350  868.338989  -33416.003906  -640.534119
 2149.000000  4702.440918  -50745.320312  -48319.445312  10310.656250  -38008.789062  309.981171  1343.254517   48.311867  870.522461  -33295.550781  1366.205322
 2150.000000  4975.200195  -51044.425781  -48391.554688  10254.199219  -38137.355469  308.283844  1602.481445   48.189190  872.738586  -33436.085938   83.129959
 2151.000000  5097.537598  -51371.324219  -48582.546875  10451.222656  -38131.324219  314.207184  1763.870483   48.152897  873.396423  -33433.593750  -329.753052
 2152.000000  4838.204102  -50850.648438  -48310.726562  10307.467773  -38003.257812  309.885315  1393.740723   48.608089  865.217407  -33261.121094  485.345673
 2153.000000  5220.682617  -51526.601562  -48617.046875  10493.144531  -38123.902344  315.467529  1616.901001   48.910526  859.867371  -33352.257812  1938.612427
 2154.000000  5209.743652  -51424.132812  -48512.789062  10384.267578  -38128.523438  312.194244  1696.206055   48.860703  860.744202  -33361.742188  -497.372955
 2155.000000  4850.612305  -50829.398438  -48264.812500  10271.585938  -37993.226562  308.806549  1350.337524   48.858898  860.776001  -33226.621094  -806.031616
 2156.000000  4927.385254  -50881.898438  -48259.789062  10184.178711  -38075.609375  306.178741  1687.046509   48.564198  865.999390  -33337.753906  -286.818665
 2157.000000  5124.877930  -51454.187500  -48639.273438  10524.290039  -38114.984375  316.403900  1551.573364   48.517704  866.829285  -33381.664062  626.484619
 2158.000000  4991.367188  -50901.914062  -48226.781250  10227.005859  -37999.773438  307.466278  1626.212891   48.387814  869.156189  -33279.125000  3240.722656
 2159.000000  5031.242676  -51280.570312  -48554.500000  10420.582031  -38133.917969  313.286011  1499.523071   48.689457  863.771545  -33383.839844  889.528564
 2160.000000  4847.780273  -51002.265625  -48454.820312  10370.466797  -38084.351562  311.779327  1362.466309   48.615143  865.091919  -33341.523438  -559.643982
 2161.000000  4991.698242  -51184.960938  -48506.421875  10447.185547  -38059.234375  314.085815  1405.875122   48.783264  862.110535  -33300.007812  322.941742
 2162.000000  5172.902832  -51280.218750  -48431.500000  10316.713867  -38114.785156  310.163300  1599.113281   48.839314  861.121155  -33350.089844  -518.671753
 2163.000000  4857.641113  -50632.597656  -48065.085938  10172.230469  -37892.855469  305.819519  1421.998657   48.734829  862.967346  -33138.351562  -2176.232666
 2164.000000  4683.849121  -50590.632812  -48204.414062  10155.240234  -38049.171875  305.308716  1526.735352   47.932777  877.407227  -33372.914062  -817.344055
 2165.000000  4610.991211  -50867.785156  -48565.257812  10529.338867  -38035.917969  316.555664  1173.145142   48.284779  871.010864  -33325.320312  2639.607910
 2166.000000  5076.059082  -51311.000000  -48551.687500  10526.454102  -38025.234375  316.468933  1797.111328   48.315571  870.455750  -33311.632812  -1511.193726
 2167.000000  4985.550781  -51189.460938  -48505.179688  10322.452148  -38182.726562  310.335815  1479.484741   48.530056  866.608643  -33448.203125  1540.364380
 2168.000000  5307.048828  -51328.445312  -48334.226562  10293.683594  -38040.542969  309.470886  1868.021484   48.692745  863.713196  -33290.144531  -1069.968750
 2169.000000  4946.106445  -50873.113281  -48221.562500  10196.568359  -38024.992188  306.551208  1490.340210   48.789978  861.991943  -33265.109375  2315.746338
 2170.000000  4702.085449  -50665.410156  -48282.476562  10285.693359  -37996.781250  309.230682  1454.430054   48.069023  874.920349  -33307.234375  -1332.228882
 2171.000000  4950.079102  -50893.992188  -48240.617188  10257.048828  -37983.570312  308.369507  1680.353027   48.272903  871.225159  -33274.132812  3583.252441
 2172.000000  5008.000000  -50886.968750  -48186.007812  10320.710938  -37865.296875  310.283447  1662.665894   48.564495  865.994080  -33127.410156  -133.905746
 2173.000000  5133.472168  -51199.289062  -48347.031250  10266.659180  -38080.371094  308.658447  1765.375366   48.231873  871.966309  -33374.937500  1423.941040
 2174.000000  4982.347656  -50933.746094  -48260.640625  10269.900391  -37990.742188  308.755920  1492.559448   48.241455  871.793091  -33284.371094  1443.910889
 2175.000000  4851.146484  -50809.144531  -48278.664062  10186.384766  -38092.281250  306.245056  1485.574219   48.401840  868.904297  -33370.265625  -1780.786377
 2176.000000  5190.826660  -51389.035156  -48494.476562  10388.952148  -38105.523438  312.335083  1618.496460   48.503788  867.078003  -33373.562500  1360.978638
 2177.000000  4991.365234  -51067.992188  -48410.914062  10335.965820  -38074.949219  310.742065  1680.868774   48.177635  872.947937  -33374.804688  -844.864563
 2178.000000  5106.352539  -51017.937500  -48198.250000  10202.285156  -37995.964844  306.723083  1644.053345   48.549641  866.259094  -33259.527344  -2588.440430
 2179.000000  4690.510742  -50619.218750  -48214.054688  10062.310547  -38151.742188  302.514862  1503.516479   48.135433  873.713257  -33455.714844  -4578.123047
 2180.000000  5082.480957  -50931.179688  -48146.804688  10083.885742  -38062.917969  303.163513  1728.873657   48.461037  867.842896  -33335.125000  -701.348816
 2181.000000  5079.708984  -51345.929688  -48595.703125  10223.132812  -38372.570312  307.349854  1669.920288   48.215603  872.260498  -33668.722656  -3015.126709
 2182.000000  5112.736328  -50999.304688  -48201.335938  10311.197266  -37890.140625  309.997437  1770.362671   48.427284  868.447754  -33165.640625  1918.656372
 2183.000000  4567.717285  -50534.503906  -48266.718750  10276.935547  -37989.781250  308.967377  1149.286377   48.382874  869.244934  -33269.613281  1164.790283
 2184.000000  4956.891113  -51194.726562  -48526.640625  10358.301758  -38168.339844  311.413605  1477.318237   48.587547  865.583252  -33428.207031  693.842773
 2185.000000  5050.465332  -51143.355469  -48371.093750  10368.642578  -38002.453125  311.724457  1658.589355   48.642750  864.600952  -33256.933594  -129.072418
 2186.000000  4935.040527  -51003.742188  -48353.562500  10374.260742  -37979.300781  311.893372  1428.815430   48.807659  861.679626  -33217.691406  404.181305
 2187.000000  5050.434082  -50786.378906  -48036.367188  10070.939453  -37965.429688  302.774292  1798.109253   48.690189  863.758545  -33215.281250  1178.699829
 2188.000000  5231.851074  -51292.367188  -48374.382812  10378.658203  -37995.726562  312.025604  1674.420044   48.930752  859.511963  -33222.109375  -1928.008179
 2189.000000  5362.935059  -51477.726562  -48400.078125  10361.861328  -38038.218750  311.520599  2009.173828   48.549088  866.268921  -33301.835938  786.730286
 2190.000000  5201.108887  -51342.554688  -48398.257812  10313.990234  -38084.265625  310.081390  1742.172852   48.972359  858.781738  -33306.589844  -888.576477
 2191.000000  5222.123047  -51042.281250  -48138.031250  10186.346680  -37951.683594  306.243896  1762.260620   48.981476  858.621887  -33173.117188  -390.853210
 2192.000000  4569.606445  -50296.906250  -48016.789062  10234.339844  -37782.449219  307.686768  1405.312866   48.379017  869.314209  -33062.660156  2614.746582
 2193.000000  4980.999512  -50901.789062  -48235.351562  10332.882812  -37902.468750  310.649384  1648.779785   48.491554  867.296753  -33171.699219  1421.368774
 2194.000000  4553.895508  -50330.164062  -48112.281250  10230.006836  -37882.273438  307.556519  1261.242188   48.342930  869.963135  -33166.003906  -1152.914429
 2195.000000  5219.184570  -51053.101562  -48120.695312  10308.321289  -37812.375000  309.910980  1766.194702   48.957809  859.036926  -33036.117188  728.065552
 2196.000000  5054.874023  -51174.812500  -48424.578125  10565.643555  -37858.933594  317.647156  1431.227539   49.019909  857.948669  -33076.617188  268.176056
 2197.000000  4733.720703  -50871.800781  -48433.992188  10352.814453  -38081.179688  311.248627  1465.557983   48.241081  871.799805  -33374.843750  1518.394531
 2198.000000  5051.715332  -51535.261719  -48807.226562  10538.222656  -38269.003906  316.822754  1479.423218   48.561962  866.039246  -33531.367188  -750.582886
 2199.000000  5273.653809  -51583.058594  -48623.703125  10441.150391  -38182.554688  313.904358  1805.128906   48.749382  862.709717  -33426.632812  -919.544128
 2200.000000  5040.393555  -51173.500000  -48463.390625  10276.957031  -38186.433594  308.968018  1584.884277   48.662891  864.243042  -33438.949219  729.055420
 2201.000000  5184.470703  -50761.562500  -47872.039062  9816.437500  -38055.601562  295.122894  1858.748169   48.562771  866.024841  -33317.882812  2003.500488
 2202.000000  4931.195312  -51055.617188  -48424.453125  10283.196289  -38141.257812  309.155609  1605.590820   48.114883  874.086426  -33447.234375  2454.129883
 2203.000000  5018.375977  -50720.851562  -48007.195312  10062.352539  -37944.843750  302.516113  1661.194214   48.694168  863.687927  -33194.308594  -3615.867432
 2204.000000  4783.671387  -51039.843750  -48558.015625  10469.085938  -38088.929688  314.744232  1266.673950   48.593727  865.473145  -33348.191406  -1995.920898
 2205.000000  5058.565430  -51045.042969  -48261.250000  10301.671875  -37959.578125  309.711060  1730.475952   48.306213  870.624390  -33246.890625  -2574.338867
 2206.000000  5062.119141  -51038.636719  -48255.109375  10121.867188  -38133.242188  304.305389  1762.028931   48.109192  874.189819  -33439.773438  327.436981
 2207.000000  4545.832520  -50637.128906  -48373.929688  10382.018555  -37991.910156  312.126617  1275.532715   48.021210  875.791504  -33307.027344  -296.408203
 2208.000000  4954.940430  -51065.332031  -48421.273438  10311.011719  -38110.261719  309.991852  1685.550659   48.161285  873.244263  -33411.710938  -823.569336
 2209.000000  5042.132812  -51279.457031  -48543.812500  10263.941406  -38279.871094  308.576721  1506.011230   48.483982  867.432190  -33549.839844  -2346.113281
 2210.000000  5604.488770  -51961.539062  -48692.906250  10200.339844  -38492.566406  306.664612  2278.071045   48.054886  875.177734  -33804.398438  -2930.792480
 2211.000000  4785.947266  -50980.785156  -48490.437500  10339.513672  -38150.921875  310.848755  1256.171265   48.493713  867.258118  -33419.941406   22.386087
 2212.000000  5012.371582  -51177.257812  -48474.757812  10264.341797  -38210.414062  308.588776  1402.672852   48.924477  859.622192  -33437.410156  779.014038
 2213.000000  5052.193359  -51124.515625  -48388.015625  10369.203125  -38018.812500  311.741333  1747.590332   48.655388  864.376343  -33272.058594  -155.254425
 2214.000000  4829.981934  -51119.156250  -48574.593750  10142.087891  -38432.507812  304.913300  1279.276245   48.695312  863.667664  -33681.859375  966.901733
 2215.000000  5079.000977  -51144.382812  -48365.539062  10249.232422  -38116.304688  308.134521  1726.049316   48.434734  868.314148  -33391.078125  -900.150330
 2216.000000  4677.745605  -50617.921875  -48250.351562  10381.929688  -37868.421875  312.123932  1183.364624   48.667191  864.166748  -33120.515625  -613.428955
 2217.000000  5283.231934  -51198.566406  -48217.757812  10329.757812  -37888.000000  310.555450  1990.601440   48.412453  868.713806  -33164.949219  958.404968
 2218.000000  4956.245605  -51118.000000  -48458.859375  10331.792969  -38127.066406  310.616638  1609.552368   48.092030  874.501831  -33435.273438  1308.398438
 2219.000000  5146.959961  -51567.429688  -48715.296875  10308.674805  -38406.621094  309.921600  1601.514526   48.229733  872.004944  -33701.394531  -812.020386
 2220.000000  4845.408203  -51070.382812  -48534.601562  10390.328125  -38144.273438  312.376434  1509.937500   48.133095  873.755737  -33448.476562  2169.865234
 2221.000000  4741.401855  -50584.621094  -48142.609375  10241.116211  -37901.492188  307.890503  1574.630859   48.003162  876.120728  -33218.371094  -343.429138
 2222.000000  5013.887695  -51146.898438  -48448.445312  10336.313477  -38112.132812  310.752533  1720.562134   48.111565  874.146729  -33418.433594  355.023956
 2223.000000  5130.365723  -50972.523438  -48145.007812  10215.191406  -37929.816406  307.111084  1848.620117   48.492397  867.281677  -33198.964844  1284.072632
 2224.000000  4896.573242  -50961.843750  -48366.656250  10232.094727  -38134.562500  307.619293  1819.241211   47.860867  878.725525  -33465.320312  -1264.101318
 2225.000000  5178.622070  -51312.191406  -48425.796875  10239.396484  -38186.398438  307.838806  1812.526733   48.349850  869.838623  -33469.453125  -2003.809204
 2226.000000  5161.047363  -51242.972656  -48363.937500  10222.285156  -38141.652344  307.324371  1862.812134   48.365543  869.556396  -33423.175781  2001.956055
 2227.000000  4861.894043  -51184.183594  -48636.492188  10353.631836  -38282.859375  311.273193  1349.142334   48.552174  866.213867  -33546.175781  786.859131
 2228.000000  4604.768555  -50989.375000  -48691.578125  10534.550781  -38157.027344  316.712372  1175.117554   48.423759  868.510986  -33432.871094  1775.572632
 2229.000000  4937.184570  -51126.324219  -48483.093750  10224.571289  -38258.523438  307.393097  1513.659546   48.293587  870.851990  -33547.066406  -1266.416138
 2230.000000  5031.725586  -51243.121094  -48505.578125  10286.833008  -38218.746094  309.264954  1532.711914   48.436531  868.281982  -33493.343750  1289.776489
 2231.000000  5099.587402  -51354.667969  -48573.515625  10409.777344  -38163.738281  312.961151  1596.530151   48.383850  869.227356  -33443.476562  -439.838043
 2232.000000  5134.735352  -51436.527344  -48585.890625  10446.596680  -38139.292969  314.068115  1616.275879   48.590183  865.536255  -33398.902344  -104.637863
 2233.000000  4807.199219  -50932.226562  -48427.460938  10338.431641  -38089.031250  310.816223  1332.771973   48.664921  864.207031  -33341.347656  -724.058411
 2234.000000  5375.550293  -51704.613281  -48652.023438  10247.996094  -38404.027344  308.097351  1897.045288   48.373432  869.414551  -33684.781250  -3877.480469
 2235.000000  5160.657715  -51461.820312  -48601.390625  10372.978516  -38228.414062  311.854828  1594.451050   48.779522  862.176697  -33469.550781  -1586.207642
 2236.000000  4960.021484  -51147.425781  -48495.398438  10261.141602  -38234.257812  308.492554  1354.034668   48.740154  862.873047  -33479.234375  -1752.954590
 2237.000000  5241.249023  -51131.468750  -48201.328125  10013.334961  -38187.992188  301.042450  1933.036621   48.779160  862.183105  -33429.164062  -2401.119629
 2238.000000  4985.059082  -51047.464844  -48367.632812  10394.958008  -37972.675781  312.515625  1604.348999   48.582291  865.676880  -33233.054688  552.464722
 2239.000000  4836.633301  -50991.214844  -48452.171875  10499.400391  -37952.773438  315.655609  1429.991333   48.491440  867.298767  -33222.015625  -792.074280
 2240.000000  5095.745117  -51196.757812  -48425.898438  10429.839844  -37996.058594  313.564331  1613.973267   48.764603  862.440491  -33238.652344  2562.392334
 2241.000000  5161.118164  -51270.042969  -48418.679688  10437.286133  -37981.394531  313.788177  1667.534790   48.752792  862.649414  -33225.140625  793.773438
 2242.000000  5300.500000  -51652.582031  -48668.000000  10527.568359  -38140.429688  316.502441  1704.456665   48.503338  867.085999  -33408.511719  3613.772705
 2243.000000  5188.293457  -51302.976562  -48401.281250  10352.099609  -38049.179688  311.227142  1735.936646   48.482525  867.458252  -33319.292969  -525.647339
 2244.000000  5003.121582  -51207.882812  -48523.992188  10440.030273  -38083.960938  313.870697  1519.573853   48.538494  866.458008  -33348.613281  -1159.783813
 2245.000000  4690.729004  -50858.933594  -48481.046875  10322.703125  -38158.343750  310.343353  1324.556519   48.263176  871.400696  -33449.855469  2560.373291
 2246.000000  4939.421387  -50727.914062  -48095.960938  10261.041016  -37834.921875  308.489532  1626.507324   48.408577  868.783386  -33112.246094    3.024794
 2247.000000  4987.418457  -51043.351562  -48339.789062  10339.481445  -38000.308594  310.847778  1437.459473   48.845821  861.006409  -33234.976562  -531.699524
 2248.000000  5128.626465  -51117.808594  -48303.218750  10201.091797  -38102.125000  306.687195  1711.578735   48.542973  866.378052  -33366.339844  -1009.919556
 2249.000000  4933.059082  -50579.285156  -47935.531250  10046.642578  -37888.890625  302.043823  1651.749146   48.486843  867.380981  -33158.582031  -1144.286011
 2250.000000  5056.898438  -51228.734375  -48477.773438  10345.898438  -38131.875000  311.040680  1521.069946   48.759418  862.532166  -33374.972656  1433.366821
 2251.000000  5007.880859  -50972.605469  -48263.562500  10247.222656  -38016.339844  308.074097  1635.570923   48.221867  872.147217  -33311.882812  2233.562988
 2252.000000  5221.439941  -51475.210938  -48574.062500  10414.420898  -38159.640625  313.100769  1656.019043   48.922760  859.652344  -33386.804688  -33.098145
 2253.000000  5090.358887  -51512.855469  -48707.242188  10463.938477  -38243.304688  314.589478  1584.404907   48.322239  870.335632  -33529.054688  -1924.879639
 2254.000000  5147.391602  -51258.761719  -48429.781250  10258.453125  -38171.328125  308.411713  1596.669067   48.723999  863.159180  -33417.882812  417.877747
 2255.000000  5415.926758  -51311.449219  -48190.390625  10100.896484  -38089.492188  303.674927  2093.218506   48.518463  866.815735  -33356.097656   98.474762
 2256.000000  4679.108887  -50642.050781  -48270.359375  10358.261719  -37912.097656  311.412384  1256.246704   48.686348  863.826660  -33162.324219  509.780548
 2257.000000  5210.696289  -51147.781250  -48234.570312  10213.950195  -38020.621094  307.073792  1732.691772   48.564091  866.001343  -33282.773438  513.628540
 2258.000000  5103.582031  -51372.371094  -48582.421875  10455.527344  -38126.894531  314.336609  1740.290649   48.026566  875.693787  -33441.488281  2871.411133
 2259.000000  5312.331055  -51734.687500  -48734.718750  10448.640625  -38286.078125  314.129547  1684.326294   48.565712  865.972412  -33548.074219  659.223572
 2260.000000  4869.161133  -50838.164062  -48287.570312  10094.641602  -38192.929688  303.486877  1534.638672   48.316521  870.438660  -33479.234375  3352.459229
 2261.000000  5071.623535  -50859.410156  -48093.695312  10240.788086  -37852.906250  307.880646  1663.614624   48.611237  865.161438  -33110.460938  335.861877
 2262.000000  5011.563477  -51174.953125  -48482.304688  10403.962891  -38078.343750  312.786346  1606.842651   48.068653  874.927063  -33388.832031  3316.751221
 2263.000000  5394.262695  -51412.980469  -48327.304688  10229.198242  -38098.105469  307.532196  1957.573730   48.506214  867.034607  -33365.906250   64.641602
 2264.000000  4931.769043  -50722.597656  -48109.945312  10134.962891  -37974.984375  304.699097  1606.788574   48.607159  865.234009  -33232.937500  -1665.134888
 2265.000000  5055.375977  -51229.070312  -48464.390625  10380.826172  -38083.562500  312.090759  1423.854492   48.859570  860.764160  -33316.890625  -574.210632
 2266.000000  4772.902832  -51000.546875  -48543.804688  10235.524414  -38308.281250  307.722382  1292.049316   48.217537  872.225525  -33604.246094  2875.382568
 2267.000000  5091.722168  -51297.218750  -48533.171875  10327.408203  -38205.765625  310.484802  1575.359985   48.429802  868.402588  -33481.019531  -853.392578
 2268.000000  4949.514160  -51280.078125  -48639.281250  10437.916016  -38201.367188  313.807129  1529.644653   48.164894  873.178833  -33502.464844  2216.643311
 2269.000000  5010.019043  -51451.609375  -48739.773438  10530.374023  -38209.398438  316.586792  1494.405762   48.518959  866.806885  -33475.957031  -1659.707764
 2270.000000  4831.219727  -51022.191406  -48513.710938  10300.935547  -38212.773438  309.688934  1390.967896   48.581375  865.693237  -33473.242188  -689.358765
 2271.000000  5264.670410  -51698.410156  -48737.281250  10594.906250  -38142.375000  318.526917  1602.390259   48.764046  862.450317  -33385.023438  -790.906677
 2272.000000  5392.415527  -51383.085938  -48302.179688  10353.673828  -37948.507812  311.274445  2005.549438   48.681072  863.920288  -33199.250000  1757.777466
 2273.000000  4770.501953  -50800.871094  -48323.218750  10458.413086  -37864.804688  314.423340  1428.678345   48.541172  866.410217  -33129.195312  -4305.321289
 2274.000000  4860.456055  -50854.187500  -48300.484375  10230.167969  -38070.316406  307.561340  1516.985718   48.421013  868.560242  -33346.429688  193.441025
 2275.000000  4846.744629  -50843.320312  -48307.234375  10314.332031  -37992.902344  310.091675  1407.869507   48.549805  866.256165  -33256.449219  167.441345
 2276.000000  5240.757324  -51343.742188  -48419.601562  10315.123047  -38104.476562  310.115448  1853.456421   48.402649  868.889771  -33382.382812  675.011475
 2277.000000  4985.256348  -51070.597656  -48368.750000  10127.919922  -38240.828125  304.487366  1599.500610   48.235279  871.904724  -33535.062500  -534.089539
 2278.000000  4927.632324  -51102.308594  -48465.257812  10311.735352  -38153.523438  310.013611  1615.681641   48.197395  872.590027  -33451.453125  -2332.522949
 2279.000000  4989.970703  -50896.074219  -48192.773438  10190.318359  -38002.453125  306.363312  1720.917114   48.506504  867.029419  -33270.226562  2643.357666
 2280.000000  5044.790039  -50995.398438  -48268.992188  10339.904297  -37929.085938  310.860474  1654.410278   48.401833  868.904419  -33207.070312  474.533447
 2281.000000  4841.899414  -51278.304688  -48729.085938  10561.921875  -38167.164062  317.535248  1345.069824   48.364685  869.571777  -33448.773438  1973.330566
 2282.000000  5278.420410  -51463.859375  -48493.257812  10256.234375  -38237.023438  308.345032  1710.522095   48.729370  863.064026  -33483.054688  1486.859375
 2283.000000  5256.292969  -51268.351562  -48327.968750  10136.199219  -38191.769531  304.736237  1698.501587   48.888950  860.246887  -33422.230469  1543.201538
 2284.000000  4878.376953  -50972.199219  -48397.820312  10267.443359  -38130.375000  308.682007  1554.135254   48.175667  872.983582  -33430.421875  770.660095
 2285.000000  5207.629883  -51203.492188  -48287.804688  10178.373047  -38109.429688  306.004181  1778.644531   48.515171  866.874512  -33376.355469  4055.103027
 2286.000000  5154.214844  -51486.500000  -48682.179688  10376.715820  -38305.464844  311.967194  1526.404663   48.726830  863.109009  -33551.742188  109.729950
 2287.000000  5090.173340  -50937.398438  -48144.437500  10203.054688  -37941.382812  306.746216  1782.697754   48.572975  865.842896  -33202.671875  -96.816017
 2288.000000  5024.065918  -51452.453125  -48729.164062  10503.312500  -38225.851562  315.773224  1467.430298   48.379974  869.296997  -33505.968750  -4251.393555
 2289.000000  4906.915039  -51147.312500  -48566.460938  10580.039062  -37986.421875  318.079926  1414.225464   48.570995  865.878235  -33247.902344  -1028.058960
 2290.000000  4991.424805  -50908.382812  -48231.101562  10384.418945  -37846.683594  312.198792  1632.046509   48.506573  867.028198  -33114.449219  2483.516357
 2291.000000  4974.236816  -50969.925781  -48297.429688  10272.498047  -38024.929688  308.833984  1522.742798   48.593803  865.471802  -33284.183594  -1004.773315
 2292.000000  4995.191895  -51040.699219  -48377.796875  10204.371094  -38173.425781  306.785797  1664.376099   48.277077  871.149841  -33463.582031  4337.922363
 2293.000000  5233.058594  -51408.570312  -48488.304688  10449.242188  -38039.062500  314.147644  1812.935547   48.344143  869.941284  -33322.675781  -772.832336
 2294.000000  4908.905273  -51119.093750  -48521.289062  10418.523438  -38102.765625  313.224091  1631.591309   47.974804  876.638611  -33422.410156  736.324036
 2295.000000  5067.739746  -51012.703125  -48226.343750  10174.559570  -38051.785156  305.889526  1694.505859   48.540920  866.414673  -33316.199219  951.848083
 2296.000000  4923.454590  -51160.332031  -48534.554688  10354.936523  -38179.617188  311.312408  1555.417847   48.248669  871.662720  -33472.542969  1386.669800
 2297.000000  5167.079102  -51131.210938  -48243.726562  10151.599609  -38092.125000  305.199249  1779.414429   48.720665  863.218262  -33339.003906  -1299.886719
 2298.000000  5133.063965  -51261.015625  -48437.234375  10215.099609  -38222.132812  307.108337  1737.337891   48.328228  870.227783  -33507.296875  -976.628296
 2299.000000  5169.673340  -51091.410156  -48227.734375  10169.542969  -38058.191406  305.738708  1775.609741   48.758854  862.542175  -33301.343750  -3347.763184
 2300.000000  5072.225098  -50949.937500  -48190.765625  10417.775391  -37772.992188  313.201599  1467.735962   49.225143  854.371643  -32970.656250  323.061615
 2301.000000  5148.016113  -51278.347656  -48396.492188  10440.074219  -37956.417969  313.872009  1748.522949   48.468170  867.715149  -33227.929688  593.592468
 2302.000000  4851.030273  -51042.957031  -48510.515625  10409.201172  -38101.312500  312.943848  1349.052124   48.638527  864.675964  -33356.203125  568.138489
 2303.000000  5025.067383  -50934.414062  -48228.304688  10126.469727  -38101.835938  304.443756  1745.869019   48.299622  870.743164  -33389.789062  1035.777710
 2304.000000  5042.239258  -50935.187500  -48185.578125  10337.502930  -37848.074219  310.788300  1634.171997   48.660954  864.277466  -33100.777344  -1332.195679
 2305.000000  5203.374023  -51386.175781  -48470.539062  10260.458984  -38210.078125  308.472015  1751.943359   48.351624  869.806702  -33492.960938  1931.519287
 2306.000000  4992.375488  -50970.722656  -48279.968750  10200.993164  -38078.976562  306.684235  1667.164062   48.488613  867.349365  -33348.492188  1562.264771
 2307.000000  5119.145508  -51169.554688  -48361.750000  10395.954102  -37965.796875  312.545563  1612.752319   48.768475  862.372009  -33208.011719  1347.777832
 2308.000000  5135.866211  -51144.125000  -48311.179688  10296.791016  -38014.390625  309.564331  1732.572754   48.736927  862.930237  -33259.683594  2642.577393
 2309.000000  5406.256836  -51599.242188  -48488.054688  10260.473633  -38227.582031  308.472473  1849.995117   48.799053  861.831604  -33466.812500  857.632019
 2310.000000  5225.742188  -51469.824219  -48564.078125  10358.382812  -38205.695312  311.416016  1780.086548   48.579052  865.734619  -33466.390625  2715.479004
 2311.000000  5206.037598  -51251.203125  -48334.773438  10051.834961  -38282.937500  302.199921  1814.970581   48.635334  864.732788  -33538.140625  1028.055420
 2312.000000  5094.448730  -51196.117188  -48409.031250  10230.873047  -38178.156250  307.582550  1624.961304   48.565395  865.978027  -33440.183594  -4061.339600
 2313.000000  5119.456543  -51296.093750  -48474.687500  10336.049805  -38138.636719  310.744598  1747.033325   48.471893  867.648499  -33409.785156  146.822327
 2314.000000  4878.964844  -50836.644531  -48288.406250  10358.342773  -37930.062500  311.414825  1414.437866   48.523136  866.732239  -33196.210938  -573.205811
 2315.000000  5022.080078  -50873.039062  -48138.781250  10188.362305  -37950.417969  306.304504  1682.207397   48.312202  870.516418  -33237.144531  -1643.004395
 2316.000000  5124.799316  -51391.519531  -48576.992188  10443.677734  -38133.312500  313.980347  1757.935425   48.262463  871.413574  -33424.894531  -1126.723999
 2317.000000  4938.055664  -50772.394531  -48133.531250  10094.263672  -38039.265625  303.475494  1785.800781   48.285915  870.990356  -33328.558594  -630.984436
 2318.000000  5139.773926  -51539.750000  -48722.179688  10382.621094  -38339.558594  312.144745  1461.682739   48.704975  863.496338  -33587.968750  -1301.943115
 2319.000000  5074.272461  -51015.843750  -48233.851562  10287.753906  -37946.097656  309.292633  1744.068848   48.405689  868.835205  -33223.703125  2910.187256
 2320.000000  5136.134766  -51256.457031  -48450.046875  10281.824219  -38168.222656  309.114349  1767.858032   48.447460  868.086121  -33441.753906  -657.655701
 2321.000000  5098.959473  -51026.941406  -48244.867188  10186.019531  -38058.847656  306.234070  1983.785767   47.927456  877.504700  -33383.109375  231.146637
 2322.000000  5005.145996  -50961.617188  -48262.562500  10072.675781  -38189.886719  302.826477  1668.235352   48.185307  872.808960  -33488.996094  1571.794922
 2323.000000  4852.279785  -51028.523438  -48502.781250  10455.747070  -38047.035156  314.343201  1405.885376   48.290081  870.915222  -33335.921875  -858.469910
 2324.000000  5150.553711  -51564.773438  -48710.968750  10444.416016  -38266.554688  314.002533  1596.737793   48.334305  870.118347  -33551.125000  1666.657715
 2325.000000  5079.345703  -51127.085938  -48358.390625  10295.041992  -38063.347656  309.511749  1668.752563   48.365837  869.551086  -33344.843750  2147.024414
 2326.000000  5209.207031  -51280.929688  -48389.046875  10269.273438  -38119.773438  308.737030  1639.510376   48.504482  867.065552  -33387.742188  1057.014526
 2327.000000  4959.187500  -50991.515625  -48348.656250  10364.778320  -37983.878906  311.608307  1547.323364   48.334938  870.106995  -33268.390625  1622.953369
 2328.000000  5155.362793  -51465.472656  -48614.140625  10373.927734  -38240.210938  311.883362  1656.957520   48.433662  868.333374  -33515.089844  -1510.610718
 2329.000000  5222.361816  -51003.699219  -48096.460938  10194.277344  -37902.183594  306.482300  1815.451538   48.905342  859.958557  -33131.046875  -768.952759
 2330.000000  5090.626465  -51138.921875  -48353.281250  10216.683594  -38136.597656  307.155945  1706.184204   48.538593  866.456238  -33401.238281  1792.137085
 2331.000000  5352.935547  -51357.636719  -48304.304688  10308.099609  -37996.203125  309.904297  2016.461548   48.692623  863.715332  -33245.816406  315.574707
 2332.000000  5286.227539  -51197.652344  -48207.789062  10239.113281  -37968.675781  307.830292  1945.957031   48.529686  866.615234  -33234.187500  2055.182617
 2333.000000  5018.121094  -51176.757812  -48445.593750  10456.470703  -37989.125000  314.364960  1496.445312   48.684765  863.854797  -33239.507812  -1459.075439
 2334.000000  5095.634766  -50800.808594  -48004.570312  10192.458984  -37812.109375  306.427673  1810.338867   48.638916  864.669067  -33066.964844  172.553970
 2335.000000  5103.233398  -50998.949219  -48160.679688  10312.488281  -37848.191406  310.036255  1635.231812   48.798672  861.838318  -33087.460938  1623.586548
 2336.000000  5020.694824  -51366.781250  -48641.687500  10492.427734  -38149.257812  315.445984  1461.832031   48.681618  863.910645  -33399.945312  1165.198853
 2337.000000  5120.254395  -51664.402344  -48855.914062  10540.931641  -38314.984375  316.904205  1482.192383   48.692471  863.718079  -33564.613281  3175.643799
 2338.000000  5094.789551  -51502.113281  -48686.898438  10487.236328  -38199.664062  315.289886  1450.542358   48.734741  862.968933  -33445.167969  1323.341064
 2339.000000  4990.533691  -51453.710938  -48780.500000  10566.634766  -38213.867188  317.676941  1556.604492   48.305557  870.636169  -33501.242188  -2556.774658
 2340.000000  5105.380859  -51162.464844  -48364.000000  10225.349609  -38138.648438  307.416504  1781.435547   48.548054  866.287415  -33402.367188  657.836243
 2341.000000  4816.765625  -50929.785156  -48401.835938  10200.671875  -38201.164062  306.674591  1154.762573   49.091145  856.703735  -33411.898438  -342.975708
 2342.000000  5281.872559  -51097.437500  -48114.421875  10137.394531  -37977.027344  304.772186  1920.492188   48.663898  864.225159  -33229.445312  3062.846436
 2343.000000  5149.876465  -51472.117188  -48641.765625  10515.802734  -38125.960938  316.148712  1575.863892   48.564636  865.991577  -33388.062500  -26.041424
 2344.000000  5537.113281  -51700.257812  -48468.984375  10271.115234  -38197.867188  308.792389  1871.408813   49.240524  854.104736  -33394.031250  1667.411377
 2345.000000  5136.338867  -51230.000000  -48432.210938  10380.768555  -38051.441406  312.089020  1450.336426   49.353287  852.153320  -33236.601562  131.279358
 2346.000000  4911.892090  -51139.617188  -48505.703125  10339.184570  -38166.519531  310.838837  1443.677124   48.801891  861.781494  -33405.472656  1078.839111
 2347.000000  5007.332031  -51111.351562  -48406.460938  10395.253906  -38011.207031  312.524536  1446.200073   48.882294  860.364014  -33242.316406  -1201.015503
 2348.000000  4895.342285  -50764.246094  -48177.585938  10353.656250  -37823.929688  311.273926  1462.720825   48.844372  861.031982  -33058.738281  -1467.250244
 2349.000000  4892.051758  -51089.070312  -48516.117188  10270.623047  -38245.492188  308.777618  1524.951538   48.305275  870.641296  -33532.894531  -883.473755
 2350.000000  4700.793457  -50537.042969  -48133.578125  10197.203125  -37936.375000  306.570282  1368.702637   48.468597  867.707520  -33207.843750  -1360.016479
 2351.000000  5091.556152  -51424.574219  -48627.890625  10508.416992  -38119.472656  315.926666  1440.346069   48.665359  864.199219  -33371.746094  -1547.162354
 2352.000000  5003.129883  -50977.910156  -48285.234375  10324.644531  -37960.589844  310.401703  1566.796021   48.470364  867.675903  -33231.886719  -2997.890869
 2353.000000  4907.093262  -51076.179688  -48424.093750  10510.489258  -37913.605469  315.988983  1509.229370   48.487209  867.374451  -33183.257812  1464.721924
 2354.000000  4978.914062  -51217.410156  -48555.210938  10462.826172  -38092.382812  314.556030  1578.768188   48.177231  872.955261  -33392.277344  462.275452
 2355.000000  5182.742188  -51474.343750  -48580.515625  10299.189453  -38281.328125  309.636414  1811.119263   48.365097  869.564392  -33562.894531  -601.745361
 2356.000000  5323.140137  -51612.523438  -48598.359375  10429.612305  -38168.746094  313.557495  1888.023560   48.142391  873.586975  -33472.039062  -2714.122314
 2357.000000  4727.984863  -50621.363281  -48165.312500  10243.248047  -37922.062500  307.954590  1549.612793   48.022842  875.761719  -33237.019531  1210.313965
 2358.000000  5030.209473  -51172.621094  -48455.328125  10519.111328  -37936.218750  316.248199  1686.378784   48.345215  869.921997  -33219.726562  -1992.333862
 2359.000000  4822.588379  -51185.011719  -48675.781250  10333.065430  -38342.714844  310.654877  1529.803345   47.671421  882.217590  -33691.957031  -788.507324
 2360.000000  5212.260254  -51249.269531  -48331.078125  10227.733398  -38103.343750  307.488159  1985.579712   47.894016  878.117371  -33430.871094  664.057190
 2361.000000  5117.977539  -51523.199219  -48717.992188  10432.296875  -38285.695312  313.638184  1441.090454   48.629967  864.828186  -33541.421875  -504.918182
 2362.000000  5189.818359  -51250.945312  -48373.960938  10131.140625  -38242.820312  304.584167  1636.583496   48.770138  862.342590  -33484.871094  -1433.171753
 2363.000000  4996.488281  -51281.453125  -48602.195312  10450.546875  -38151.648438  314.186859  1489.369507   48.582043  865.681335  -33412.050781  -1189.773560
 2364.000000  5465.875488  -51283.562500  -48123.453125  10114.176758  -38009.277344  304.074188  2129.548828   48.663609  864.230347  -33261.722656  -683.343689
 2365.000000  5526.815430  -51668.375000  -48441.343750  10359.175781  -38082.167969  311.439880  1973.587891   48.988895  858.491821  -33302.878906  -51.674408
 2366.000000  4892.107422  -51024.371094  -48433.078125  10390.746094  -38042.332031  312.389008  1177.167358   48.975605  858.724792  -33264.339844  2067.831299
 2367.000000  4763.023438  -50935.109375  -48485.460938  10253.753906  -38231.707031  308.270447  1392.817261   48.131908  873.777222  -33536.023438  -1332.629761
 2368.000000  5262.179199  -51332.503906  -48375.140625  10400.134766  -37975.007812  312.671265  1740.824341   48.528625  866.634216  -33240.621094  -2114.289551
 2369.000000  4873.877930  -50989.984375  -48418.875000  10277.043945  -38141.832031  308.970642  1479.163208   48.252678  871.590332  -33434.367188  2476.884766
 2370.000000  5198.706543  -51288.343750  -48385.062500  10269.392578  -38115.671875  308.740601  1800.129883   48.452175  868.001648  -33388.742188  -2037.552612
 2371.000000  4935.104492  -51232.421875  -48615.101562  10405.334961  -38209.765625  312.827606  1493.572144   48.304214  870.660400  -33497.273438  1337.688843
 2372.000000  4881.456543  -50845.187500  -48271.546875  10270.183594  -38001.363281  308.764404  1340.728638   48.903767  859.986267  -33230.378906  -1596.969116
 2373.000000  4985.488770  -51048.441406  -48427.515625  10231.018555  -38196.496094  307.586914  1433.695190   48.679844  863.942078  -33447.359375  1651.781250
 2374.000000  5376.572266  -51385.085938  -48322.781250  10166.234375  -38156.546875  305.639252  2010.211792   48.404579  868.855103  -33434.261719  136.555099
 2375.000000  5182.508789  -51092.207031  -48209.671875  10075.377930  -38134.292969  302.907745  1855.821899   48.493435  867.263123  -33403.339844  383.673004
 2376.000000  5255.910156  -51425.562500  -48471.726562  10348.877930  -38122.847656  311.130280  1781.008423   48.464901  867.773682  -33394.679688  -606.955872
 2377.000000  5004.046387  -51271.484375  -48554.406250  10239.611328  -38314.796875  307.845276  1530.679199   48.382179  869.257385  -33594.699219  -792.966797
 2378.000000  4888.555664  -51113.015625  -48530.148438  10442.182617  -38087.964844  313.935394  1563.032837   48.336559  870.077759  -33372.316406  1854.554321
 2379.000000  5187.155762  -51192.429688  -48318.039062  10226.933594  -38091.105469  307.464111  1761.608765   48.793667  861.926758  -33330.863281  5875.621582
 2380.000000  4665.651855  -50742.792969  -48380.257812  10437.165039  -37943.093750  313.784546  1359.842773   48.399578  868.944885  -33221.296875  -1098.310059
 2381.000000  4938.012207  -51015.511719  -48369.593750  10494.207031  -37875.386719  315.499481  1594.675171   48.307003  870.610107  -33162.621094   59.744892
 2382.000000  4673.514648  -50682.601562  -48298.390625  10261.229492  -38037.160156  308.495209  1365.656616   48.568512  865.922485  -33298.882812  1477.190796
 2383.000000  5089.983398  -51113.738281  -48354.289062  10327.787109  -38026.500000  310.496185  1734.593384   48.682159  863.901001  -33277.136719  2922.065674
 2384.000000  4646.533203  -50541.683594  -48212.617188  10459.240234  -37753.375000  314.448212  1205.494019   48.802559  861.769714  -32992.265625  2546.510986
 2385.000000  5060.948730  -51149.589844  -48405.664062  10428.858398  -37976.804688  313.534821  1643.938843   48.463367  867.801147  -33248.785156  741.252197
 2386.000000  4821.900391  -50635.906250  -48117.804688  10448.193359  -37669.609375  314.116119  1577.808228   48.415607  868.657227  -32946.250000  -646.827026
 2387.000000  5329.749512  -51467.984375  -48429.828125  10231.648438  -38198.179688  307.605865  2057.243408   48.213577  872.297180  -33494.531250  2675.369385
 2388.000000  4667.645996  -50609.316406  -48231.664062  10298.435547  -37933.226562  309.613770  1471.162720   48.040810  875.434204  -33246.429688  -980.868591
 2389.000000  5268.894043  -51193.605469  -48244.312500  10178.057617  -38066.253906  305.994690  1961.455444   48.505440  867.048462  -33334.128906  -91.322510
 2390.000000  5143.345215  -51736.746094  -48910.890625  10691.876953  -38219.015625  321.442261  1477.363647   48.558475  866.101440  -33481.718750  1245.167603
 2391.000000  4943.511719  -50989.750000  -48337.296875  10334.969727  -38002.328125  310.712128  1531.178589   48.720619  863.219055  -33249.210938  -951.587341
 2392.000000  5266.616699  -51318.179688  -48350.578125  10214.095703  -38136.484375  307.078156  1663.290405   49.225491  854.365601  -33334.113281  2283.561279
 2393.000000  5073.498047  -51015.027344  -48233.968750  10255.333984  -37978.632812  308.317963  1714.586426   48.455391  867.944031  -33251.390625  1130.182007
 2394.000000  4974.280762  -50979.218750  -48302.125000  10424.396484  -37877.726562  313.400665  1624.151978   48.449810  868.044006  -33151.031250  576.004395
 2395.000000  4665.680176  -50673.648438  -48306.820312  10233.664062  -38073.156250  307.666473  1259.402954   48.432388  868.356262  -33348.160156  778.027771
 2396.000000  5293.263672  -51458.976562  -48471.500000  10382.671875  -38088.828125  312.146271  1729.733398   48.806129  861.706665  -33327.367188  -883.493896
 2397.000000  5262.101562  -51074.660156  -48082.242188  10107.867188  -37974.375000  303.884491  1893.928589   48.646999  864.525391  -33228.441406  -1707.803467
 2398.000000  5203.271484  -51285.750000  -48381.945312  10360.195312  -38021.750000  311.470520  1723.818970   48.675285  864.023010  -33273.054688  337.677155
 2399.000000  5357.626953  -51781.199219  -48732.148438  10386.939453  -38345.210938  312.274567  1945.351562   48.146866  873.505798  -33648.070312  -1247.073120
 2400.000000  4709.369629  -50546.953125  -48126.562500  10306.526367  -37820.035156  309.856995  1411.260742   48.177380  872.952576  -33119.917969  -1028.826782
 2401.000000  4993.220703  -50924.781250  -48228.054688  10122.782227  -38105.273438  304.332886  1697.433472   48.296566  870.798279  -33393.527344  149.722672
 2402.000000  5053.618164  -51230.683594  -48491.203125  10046.978516  -38444.226562  302.053925  1798.297485   47.809589  879.668030  -33779.988281  4601.216797
 2403.000000  5150.743164  -51174.296875  -48317.804688  10250.366211  -38067.437500  308.168610  1847.545898   48.148312  873.479553  -33370.156250  1614.659424
 2404.000000  5354.531250  -51794.695312  -48751.218750  10412.704102  -38338.515625  313.049164  1670.358765   48.671108  864.097168  -33590.230469  -101.146439
 2405.000000  5350.387695  -51545.835938  -48510.640625  10119.200195  -38391.441406  304.225189  1730.164673   49.073635  857.009399  -33603.882812  -113.509575
 2406.000000  4779.316406  -50867.390625  -48413.273438  10350.823242  -38062.449219  311.188751  1355.582031   48.596653  865.421082  -33321.425781  -133.547302
 2407.000000  5133.780273  -51109.101562  -48285.718750  10374.642578  -37911.078125  311.904877  1737.112915   48.623138  864.949646  -33167.472656  778.655762
 2408.000000  4784.624023  -50738.281250  -48248.507812  10312.775391  -37935.734375  310.044891  1482.387085   48.365322  869.560364  -33217.281250  243.044250
 2409.000000  4911.408203  -51292.484375  -48673.765625  10457.282227  -38216.484375  314.389343  1314.320435   48.631153  864.807129  -33472.093750  452.507782
 2410.000000  5112.605469  -51086.722656  -48311.710938  10201.252930  -38110.457031  306.692047  1757.851562   48.684792  863.854309  -33360.835938  -1159.701050
 2411.000000  5215.953125  -51512.746094  -48616.671875  10234.147461  -38382.523438  307.681000  1776.500488   48.361916  869.621582  -33664.402344  -1271.808838
 2412.000000  5115.487305  -51419.484375  -48629.187500  10400.503906  -38228.683594  312.682373  1591.307007   48.375465  869.378052  -33509.238281  819.487000
 2413.000000  5056.473633  -51322.281250  -48548.453125  10250.771484  -38297.679688  308.180786  1563.973633   48.371479  869.449646  -33578.625000  761.005066
 2414.000000  5283.075195  -51350.203125  -48376.273438  10341.118164  -38035.156250  310.896973  1770.901855   48.617050  865.057983  -33292.144531  831.583374
 2415.000000  5137.079102  -51182.304688  -48343.398438  10203.452148  -38139.945312  306.758179  1703.462769   48.381126  869.276306  -33419.949219  1747.328613
 2416.000000  4967.459961  -51023.933594  -48350.914062  10511.033203  -37839.882812  316.005341  1621.963867   48.208366  872.391418  -33136.742188  -835.594482
 2417.000000  4966.185547  -50922.761719  -48255.468750  10277.052734  -37978.414062  308.970917  1708.661743   48.136810  873.688293  -33282.253906  906.540344
 2418.000000  4834.401855  -50851.082031  -48322.953125  10348.507812  -37974.445312  311.119141  1408.934937   48.610386  865.176575  -33232.082031  145.899933
 2419.000000  4943.289551  -50976.914062  -48335.343750  10380.766602  -37954.578125  312.088989  1695.397339   48.187004  872.778198  -33253.519531  -150.601730
 2420.000000  4941.285156  -51066.367188  -48425.281250  10304.789062  -38120.492188  309.804779  1583.887695   48.205219  872.448425  -33417.656250  -148.591751
 2421.000000  4952.778809  -51017.066406  -48339.937500  10350.379883  -37989.558594  311.175415  1631.787720   48.073349  874.841614  -33299.589844  925.113220
 2422.000000  4868.845215  -50870.695312  -48309.273438  10247.667969  -38061.605469  308.087463  1609.223022   48.281002  871.078979  -33351.375000  -295.907867
 2423.000000  5116.136719  -51154.316406  -48348.671875  10228.467773  -38120.203125  307.510254  1699.454102   48.423332  868.518616  -33396.089844  738.773987
 2424.000000  5192.283691  -51160.632812  -48266.265625  10160.632812  -38105.632812  305.470825  1833.543091   48.325165  870.282959  -33391.097656  -1905.213135
 2425.000000  5048.085449  -51309.625000  -48563.585938  10401.054688  -38162.531250  312.698914  1565.879272   48.427620  868.441711  -33438.000000  185.977829
 2426.000000  5250.257812  -51610.066406  -48682.515625  10531.833984  -38150.679688  316.630676  1623.098633   48.885860  860.301270  -33381.441406  2486.925537
 2427.000000  4865.653809  -50921.390625  -48370.289062  10239.213867  -38131.074219  307.833313  1502.892944   48.352127  869.797668  -33413.906250  -34.333344
 2428.000000  5169.392090  -51576.765625  -48688.156250  10520.214844  -38167.941406  316.281372  1559.103882   48.754356  862.621704  -33411.535156  1510.554932
 2429.000000  5373.759766  -51465.078125  -48397.992188  10181.849609  -38216.140625  306.108704  1940.317993   48.568863  865.916199  -33477.828125  2423.057373
 2430.000000  5029.132812  -51188.433594  -48443.734375  10311.589844  -38132.144531  310.009247  1587.570312   48.540352  866.424866  -33396.613281  -443.036499
 2431.000000  4987.326660  -50955.933594  -48253.851562  10313.117188  -37940.734375  310.055145  1701.585938   48.290268  870.911865  -33229.601562  1101.029419
 2432.000000  4939.789551  -50790.503906  -48174.617188  10239.363281  -37935.253906  307.837799  1472.844238   48.441021  868.201477  -33209.414062  2366.105713
 2433.000000  4644.125977  -50750.980469  -48435.890625  10360.408203  -38075.484375  311.476929  1304.542969   48.267120  871.329529  -33366.609375  572.253662
 2434.000000  4957.258301  -51060.042969  -48376.945312  10283.166016  -38093.781250  309.154694  1572.599487   48.438538  868.245972  -33368.183594  -341.938568
 2435.000000  4928.964355  -51129.781250  -48498.062500  10390.427734  -38107.632812  312.379425  1573.971069   48.198380  872.572205  -33405.464844  -1291.818604
 2436.000000  4918.510254  -50783.078125  -48159.437500  10109.050781  -38050.386719  303.920074  1567.468872   48.471050  867.663635  -33321.617188  210.869293
 2437.000000  5093.264648  -51151.539062  -48358.351562  10388.283203  -37970.070312  312.314941  1633.158813   48.572281  865.855286  -33231.425781  -815.757263
 2438.000000  4750.595703  -50564.140625  -48112.859375  10202.072266  -37910.789062  306.716675  1374.543457   48.608032  865.218445  -33168.656250  -3044.551514
 2439.000000  5213.654785  -51524.367188  -48613.046875  10429.364258  -38183.683594  313.550018  1737.131714   48.474918  867.594360  -33454.539062  -556.462891
 2440.000000  4993.330078  -51229.156250  -48540.992188  10424.585938  -38116.406250  313.406372  1561.140137   48.367954  869.513062  -33397.695312  2402.916992
 2441.000000  5110.157227  -51555.910156  -48756.523438  10387.303711  -38369.218750  312.285522  1348.141113   48.805279  861.721680  -33607.843750  124.302673
 2442.000000  4964.553223  -51012.445312  -48350.937500  10303.868164  -38047.070312  309.777100  1510.449585   48.472046  867.645813  -33318.203125  692.415283
 2443.000000  4635.999023  -50881.984375  -48567.195312  10429.726562  -38137.468750  313.560913  1279.893677   48.253151  871.581787  -33429.957031  -309.382843
 2444.000000  5030.648438  -51203.492188  -48475.226562  10282.396484  -38192.828125  309.131561  1461.892578   48.567787  865.935425  -33454.621094  -1843.166626
 2445.000000  5075.231445  -51284.425781  -48518.062500  10323.789062  -38194.273438  310.376007  1674.467896   48.492332  867.282837  -33463.429688  -2452.443848
 2446.000000  4946.377930  -51075.058594  -48427.218750  10218.589844  -38208.628906  307.213257  1461.559937   48.416340  868.644043  -33485.195312  1796.245972
 2447.000000  5133.661133  -50946.218750  -48095.976562  10109.109375  -37986.867188  303.921844  1687.925659   49.029613  857.778870  -33203.605469  1819.766357
 2448.000000  5038.171875  -51343.375000  -48605.218750  10319.899414  -38285.320312  310.259064  1316.333740   48.878124  860.437378  -33516.835938  2602.002930
 2449.000000  5008.874512  -51104.382812  -48402.507812  10371.216797  -38031.289062  311.801880  1456.330444   48.595222  865.446533  -33290.406250  -112.344803
 2450.000000  5335.226074  -51446.140625  -48408.437500  10387.546875  -38020.890625  312.292816  1929.757812   48.411400  868.732727  -33297.941406  220.438354
 2451.000000  4798.184082  -50792.652344  -48284.234375  10055.056641  -38229.179688  302.296783  1419.159546   48.293350  870.856262  -33517.746094  143.269150
 2452.000000  5234.847168  -51575.562500  -48652.937500  10402.794922  -38250.140625  312.751251  1705.638306   48.304062  870.663147  -33537.664062  -1464.099365
 2453.000000  5189.016602  -51098.414062  -48229.976562  10208.791992  -38021.183594  306.918701  1809.418335   48.802006  861.779480  -33260.125000  -83.014694
 2454.000000  5288.870605  -51142.437500  -48132.179688  10175.236328  -37956.945312  305.909882  1909.458618   48.816177  861.529297  -33194.507812  2350.012695
 2455.000000  4805.975586  -50823.656250  -48342.250000  10259.731445  -38082.519531  308.450165  1449.605469   48.328190  870.228455  -33367.687500  2591.943115
 2456.000000  5107.519043  -51318.675781  -48534.750000  10320.079102  -38214.671875  310.264465  1620.717163   48.341713  869.985046  -33498.519531  1441.569580
 2457.000000  5137.419434  -51416.699219  -48593.328125  10384.494141  -38208.835938  312.201050  1689.078613   48.103573  874.291931  -33515.917969  -1959.490967
 2458.000000  4659.451660  -50894.062500  -48518.968750  10334.136719  -38184.832031  310.687103  1395.833618   47.872795  878.506592  -33514.429688  -246.806183
 2459.000000  5032.230469  -50921.679688  -48203.195312  10200.421875  -38002.773438  306.667053  1746.663086   48.377201  869.346802  -33283.160156  -1386.462036
 2460.000000  4876.029785  -50663.105469  -48098.492188  10237.422852  -37861.070312  307.779480  1511.330933   48.359600  869.663269  -33143.171875  769.341248
 2461.000000  5013.523926  -51022.886719  -48326.921875  10301.544922  -38025.375000  309.707245  1698.780640   48.095230  874.443604  -33333.269531  -27.747602
 2462.000000  5084.278809  -51057.570312  -48268.859375  10304.843750  -37964.015625  309.806427  1711.192017   48.354111  869.761963  -33246.656250  2053.083008
 2463.000000  5039.735352  -50985.585938  -48267.929688  10253.391602  -38014.539062  308.259552  1736.402344   48.406754  868.816101  -33292.042969  -63.946083
[truncated: 1,221,561 more chars]
