# Supplementary material for: Data for exploring the effect of parameters on decomposition of gas hydrate structure I
Source: Data Brief. 2018 Apr 11;18:1247–51. doi: 10.1016/j.dib.2018.04.015 (PMC5996948; doi:10.1016/j.dib.2018.04.015)
Supplement: Supplementary file 2 — Supplementary material [file mmc2.zip › data/data/temperature 310 K/cage occupancy 85/msdow.xvg]

# This file was created Mon Jan 23 22:03:57 2017
# Created by:
# GROMACS:      gmx msd, VERSION 5.0.2
# Executable:   /usr/bin/gmx
# Library dir:  /usr/share/gromacs/top
# Command line:
#   g_msd -f run.xtc -n ind.ndx -s run.tpr -o msdow10.xvg -b 9000 -e 10000
# g_msd is part of G R O M A C S:
#
# Gallium Rubidium Oxygen Manganese Argon Carbon Silicon
#
@    title "Mean Square Displacement"
@    xaxis  label "Time (ps)"
@    yaxis  label "MSD (nm\S2\N)"
@TYPE xy
# MSD gathered over 1000 ps with 101 restarts
# Diffusion constants fitted from time 100 to 900 ps
# D[       OW*] = 4.7618 (+/- 0.1761) (1e-5 cm^2/s)
         0           0
  0.200195  0.00657732
  0.400391   0.0146172
  0.599609    0.021854
  0.799805   0.0287208
         1   0.0353189
    1.2002   0.0417555
   1.40039   0.0483921
   1.59961   0.0549757
    1.7998   0.0614586
         2    0.068076
    2.2002     0.07454
   2.40039   0.0811177
   2.59961   0.0877317
    2.7998   0.0943874
         3    0.101033
    3.2002    0.107527
   3.40039    0.114136
   3.59961    0.120554
    3.7998    0.126927
         4    0.133378
    4.2002    0.139869
   4.40039    0.146113
   4.59961     0.15256
    4.7998    0.158999
         5    0.165455
    5.2002    0.171868
   5.40039    0.178159
   5.59961    0.184664
    5.7998    0.190882
         6    0.197182
    6.2002    0.203314
   6.40039     0.20948
   6.59961       0.216
    6.7998    0.222181
         7    0.228634
    7.2002    0.234975
   7.40039      0.2416
   7.59961    0.247907
    7.7998    0.254304
         8    0.260584
    8.2002    0.267269
   8.40039    0.273875
   8.59961    0.280142
    8.7998    0.286573
         9    0.292728
    9.2002    0.299221
   9.40039     0.30568
   9.59961    0.311884
    9.7998    0.318143
        10    0.324461
   10.2002    0.330588
   10.4004    0.336715
   10.5996    0.343206
   10.7998    0.349568
        11    0.355698
   11.2002    0.361769
   11.4004    0.367933
   11.5996    0.374399
   11.7998    0.380528
        12    0.386858
   12.2002    0.392958
   12.4004    0.399431
   12.5996    0.405997
   12.7998    0.412622
        13    0.418905
   13.2002    0.425204
   13.4004    0.431542
   13.5996    0.437872
   13.7998    0.444019
        14    0.449963
   14.2002    0.456248
   14.4004    0.462249
   14.5996      0.4686
   14.7998    0.475052
        15    0.481144
   15.2002    0.487478
   15.4004    0.493665
   15.5996    0.499726
   15.7998    0.505377
        16    0.511439
   16.2002    0.517314
   16.4004    0.523041
   16.5996    0.529109
   16.7998     0.53492
        17     0.54099
   17.2002    0.546955
   17.4004    0.553329
   17.5996    0.559471
   17.7998    0.565669
        18    0.571808
   18.2002    0.578343
   18.4004    0.584913
   18.5996    0.591187
   18.7998    0.597625
        19    0.603809
   19.2002    0.610278
   19.4004    0.616548
   19.5996    0.622965
   19.7998    0.628949
        20    0.635138
   20.2002     0.64149
   20.4004    0.647348
   20.5996    0.653662
   20.7998     0.65973
        21    0.665527
   21.2002    0.671706
   21.4004    0.677876
   21.5996    0.684354
   21.7998    0.690145
        22    0.696332
   22.2002    0.701688
   22.4004    0.707877
   22.5996    0.714325
   22.7998     0.72083
        23    0.727174
   23.2002    0.733569
   23.4004    0.739563
   23.5996    0.745735
   23.7998    0.751928
        24    0.757798
   24.2002    0.763848
   24.4004     0.76945
   24.5996     0.77528
   24.7998    0.781885
        25    0.787759
   25.2002     0.79419
   25.4004    0.800352
   25.5996    0.806163
   25.7998    0.811584
        26    0.817704
   26.2002    0.823485
   26.4004    0.829157
   26.5996    0.835395
   26.7998     0.84117
        27    0.847251
   27.2002    0.853308
   27.4004    0.859825
   27.5996    0.865838
   27.7998    0.871644
        28    0.877842
   28.2002     0.88449
   28.4004    0.891155
   28.5996    0.897244
   28.7998    0.903461
        29    0.909541
   29.2002    0.915804
   29.4004    0.921792
   29.5996     0.92795
   29.7998    0.933725
        30    0.939844
   30.2002    0.945718
   30.4004    0.951735
   30.5996    0.958037
   30.7998    0.963993
        31    0.969555
   31.2002      0.9757
   31.4004    0.981729
   31.5996    0.988218
   31.7998    0.993853
        32    0.999838
   32.2002     1.00482
   32.4004     1.01058
   32.5996     1.01681
   32.7998     1.02325
        33     1.02957
   33.2002     1.03583
   33.4004     1.04186
   33.5996     1.04781
   33.7998      1.0538
        34     1.05931
   34.2002     1.06531
   34.4004     1.07079
   34.5996     1.07644
   34.7998     1.08329
        35      1.0891
   35.2002     1.09584
   35.4004     1.10196
   35.5996     1.10779
   35.7998     1.11343
        36     1.11949
   36.2002     1.12489
   36.4004      1.1303
   36.5996     1.13643
   36.7998     1.14229
        37     1.14838
   37.2002     1.15413
   37.4004     1.16073
   37.5996     1.16667
   37.7998     1.17248
        38     1.17876
   38.2002      1.1857
   38.4004     1.19238
   38.5996     1.19816
   38.7998     1.20415
        39     1.21012
   39.2002     1.21653
   39.4004     1.22248
   39.5996     1.22873
   39.7998     1.23415
        40     1.24051
   40.2002     1.24613
   40.4004     1.25233
   40.5996     1.25897
   40.7998     1.26479
        41     1.27026
   41.2002     1.27642
   41.4004     1.28234
   41.5996     1.28914
   41.7998     1.29487
        42     1.30134
   42.2002     1.30627
   42.4004     1.31172
   42.5996     1.31776
   42.7998     1.32408
        43     1.33048
   43.2002     1.33634
   43.4004     1.34226
   43.5996     1.34842
   43.7998      1.3542
        44     1.35947
   44.2002     1.36515
   44.4004     1.37048
   44.5996     1.37621
   44.7998     1.38284
        45     1.38862
   45.2002     1.39551
   45.4004     1.40161
   45.5996     1.40748
   45.7998     1.41308
        46     1.41945
   46.2002     1.42501
   46.4004     1.43029
   46.5996     1.43644
   46.7998      1.4424
        47     1.44862
   47.2002     1.45421
   47.4004     1.46113
   47.5996     1.46703
   47.7998     1.47284
        48     1.47917
   48.2002     1.48584
   48.4004     1.49226
   48.5996     1.49785
   48.7998      1.5037
        49     1.50955
   49.2002     1.51569
   49.4004     1.52179
   49.5996     1.52799
   49.7998     1.53344
        50      1.5396
   50.2002     1.54516
   50.4004     1.55149
   50.5996     1.55775
   50.7998     1.56347
        51     1.56898
   51.2002     1.57523
   51.4004     1.58119
   51.5996     1.58785
   51.7998     1.59352
        52     1.59971
   52.2002     1.60437
   52.4004     1.60972
   52.5996     1.61581
   52.7998     1.62192
        53      1.6281
   53.2002     1.63383
   53.4004     1.63965
   53.5996     1.64581
   53.7998     1.65157
        54     1.65672
   54.2002     1.66222
   54.4004     1.66775
   54.5996     1.67367
   54.7998     1.68035
        55      1.6862
   55.2002     1.69297
   55.4004     1.69893
   55.5996     1.70479
   55.7998     1.71043
        56     1.71671
   56.2002     1.72238
   56.4004     1.72755
   56.5996     1.73317
   56.7998     1.73907
        57     1.74515
   57.2002     1.75076
   57.4004     1.75797
   57.5996     1.76386
   57.7998     1.76966
        58     1.77604
   58.2002     1.78292
   58.4004      1.7893
   58.5996     1.79478
   58.7998     1.80042
        59     1.80597
   59.2002     1.81186
   59.4004     1.81793
   59.5996     1.82385
   59.7998     1.82903
        60     1.83499
   60.2002     1.84072
   60.4004     1.84703
   60.5996     1.85321
   60.7998     1.85881
        61     1.86429
   61.2002     1.87079
   61.4004     1.87673
   61.5996     1.88344
   61.7998     1.88899
        62     1.89511
   62.2002     1.89947
   62.4004     1.90477
   62.5996     1.91087
   62.7998     1.91682
        63     1.92255
   63.2002     1.92809
   63.4004     1.93394
   63.5996     1.94003
   63.7998     1.94571
        64     1.95091
   64.2002     1.95622
   64.4004     1.96177
   64.5996     1.96767
   64.7998     1.97461
        65     1.98045
   65.2002     1.98708
   65.4004     1.99301
   65.5996     1.99858
   65.7998     2.00413
        66     2.01049
   66.2002       2.016
   66.4004     2.02085
   66.5996     2.02634
   66.7998      2.0324
        67     2.03861
   67.2002     2.04431
   67.4004     2.05145
   67.5996     2.05736
   67.7998     2.06315
        68     2.06918
   68.2002     2.07603
   68.4004     2.08232
   68.5996     2.08755
   68.7998     2.09319
        69     2.09855
   69.2002     2.10429
   69.4004     2.11037
   69.5996     2.11626
   69.7998     2.12105
        70     2.12725
   70.2002     2.13268
   70.4004     2.13895
   70.5996     2.14513
   70.7998     2.15072
        71     2.15624
   71.2002     2.16276
   71.4004     2.16867
   71.5996     2.17554
   71.7998     2.18109
        72     2.18693
   72.2002     2.19092
   72.4004     2.19606
   72.5996     2.20224
   72.7998     2.20788
        73      2.2135
   73.2002     2.21888
   73.4004     2.22461
   73.5996     2.23058
   73.7998     2.23614
        74     2.24121
   74.2002     2.24633
   74.4004      2.2517
   74.5996     2.25738
   74.7998     2.26425
        75     2.26984
   75.2002     2.27678
   75.4004     2.28293
   75.5996     2.28823
   75.7998     2.29336
        76     2.29953
   76.2002     2.30497
   76.4004     2.30956
   76.5996     2.31486
   76.7998     2.32093
        77     2.32745
   77.2002     2.33315
   77.4004     2.34056
   77.5996     2.34645
   77.7998     2.35203
        78     2.35795
   78.2002     2.36461
   78.4004     2.37108
   78.5996     2.37622
   78.7998     2.38207
        79     2.38755
   79.2002     2.39344
   79.4004     2.39948
   79.5996     2.40527
   79.7998     2.40994
        80     2.41627
   80.2002     2.42141
   80.4004     2.42763
   80.5996     2.43389
   80.7998     2.43936
        81     2.44511
   81.2002     2.45175
   81.4004     2.45775
   81.5996     2.46475
   81.7998        2.47
        82     2.47584
   82.2002     2.47982
   82.4004     2.48482
   82.5996       2.491
   82.7998      2.4964
        83     2.50187
   83.2002     2.50718
   83.4004     2.51287
   83.5996     2.51902
   83.7998     2.52481
        84     2.52976
   84.2002     2.53436
   84.4004     2.53969
   84.5996     2.54566
   84.7998     2.55247
        85     2.55785
   85.2002     2.56501
   85.4004     2.57142
   85.5996     2.57661
   85.7998     2.58173
        86      2.5879
   86.2002     2.59316
   86.4004     2.59749
   86.5996     2.60259
   86.7998     2.60832
        87      2.6146
   87.2002      2.6198
   87.4004     2.62736
   87.5996     2.63292
   87.7998     2.63847
        88     2.64448
   88.2002     2.65112
   88.4004      2.6581
   88.5996     2.66328
   88.7998     2.66894
        89     2.67433
   89.2002     2.68029
   89.4004     2.68633
   89.5996     2.69207
   89.7998     2.69662
        90      2.7031
   90.2002     2.70821
   90.4004     2.71426
   90.5996     2.72053
   90.7998     2.72614
        91     2.73152
   91.2002     2.73813
   91.4004     2.74434
   91.5996     2.75136
   91.7998     2.75672
        92     2.76243
   92.2002     2.76633
   92.4004     2.77175
   92.5996      2.7781
   92.7998      2.7835
        93     2.78925
   93.2002     2.79459
   93.4004     2.79978
   93.5996     2.80551
   93.7998     2.81139
        94     2.81651
   94.2002     2.82129
   94.4004     2.82655
   94.5996     2.83247
   94.7998     2.83932
        95     2.84429
   95.2002     2.85154
   95.4004     2.85801
   95.5996     2.86303
   95.7998      2.8682
        96      2.8743
   96.2002     2.87964
   96.4004     2.88384
   96.5996     2.88863
   96.7998     2.89422
        97     2.90075
   97.2002     2.90596
   97.4004     2.91364
   97.5996     2.91914
   97.7998     2.92484
        98     2.93075
   98.2002     2.93743
   98.4004     2.94462
   98.5996     2.94972
   98.7998     2.95507
        99     2.96018
   99.2002     2.96637
   99.4004     2.97242
   99.5996     2.97836
   99.7998     2.98262
       100     2.98925
     100.2      2.9937
     100.4     2.99992
     100.6     3.00619
     100.8     3.01194
       101     3.01752
     101.2     3.02391
     101.4     3.02986
     101.6     3.03699
     101.8     3.04288
       102     3.04832
     102.2     3.05209
     102.4     3.05732
     102.6     3.06346
     102.8     3.06881
       103     3.07479
     103.2     3.08035
     103.4     3.08533
     103.6     3.09092
     103.8     3.09686
       104     3.10193
     104.2     3.10664
     104.4     3.11183
     104.6      3.1177
     104.8     3.12475
       105     3.12975
     105.2     3.13725
     105.4     3.14345
     105.6     3.14865
     105.8     3.15405
       106     3.16003
     106.2     3.16552
     106.4     3.16942
     106.6     3.17394
     106.8     3.17968
       107     3.18635
     107.2     3.19149
     107.4     3.19944
     107.6     3.20482
     107.8     3.21016
       108     3.21623
     108.2     3.22344
     108.4     3.23069
     108.6     3.23557
     108.8     3.24099
       109     3.24607
     109.2      3.2521
     109.4      3.2579
     109.6     3.26385
     109.8     3.26835
       110     3.27495
     110.2     3.27912
     110.4     3.28532
     110.6     3.29181
     110.8     3.29737
       111     3.30304
     111.2     3.30972
     111.4     3.31576
     111.6     3.32339
     111.8     3.32917
       112     3.33479
     112.2      3.3386
     112.4      3.3437
     112.6     3.35024
     112.8     3.35566
       113     3.36176
     113.2     3.36702
     113.4     3.37225
     113.6     3.37775
     113.8      3.3838
       114     3.38884
     114.2     3.39336
     114.4     3.39847
     114.6     3.40423
     114.8     3.41136
       115     3.41658
     115.2     3.42438
     115.4     3.43041
     115.6     3.43554
     115.8     3.44122
       116      3.4475
     116.2     3.45287
     116.4      3.4566
     116.6      3.4611
     116.8     3.46698
       117     3.47387
     117.2     3.47926
     117.4     3.48752
     117.6     3.49276
     117.8     3.49787
       118     3.50387
     118.2     3.51101
     118.4     3.51861
     118.6     3.52337
     118.8     3.52871
       119      3.5334
     119.2     3.53948
     119.4     3.54535
     119.6     3.55126
     119.8     3.55556
       120     3.56215
     120.2     3.56634
     120.4     3.57254
     120.6     3.57916
     120.8     3.58486
       121      3.5907
     121.2     3.59773
     121.4     3.60392
     121.6     3.61156
     121.8     3.61706
       122     3.62248
     122.2     3.62633
     122.4     3.63124
     122.6     3.63768
     122.8     3.64298
       123     3.64869
     123.2      3.6536
     123.4     3.65897
     123.6      3.6646
     123.8     3.67088
       124     3.67561
     124.2     3.68036
     124.4     3.68542
     124.6     3.69137
     124.8      3.6988
       125     3.70401
     125.2     3.71204
     125.4     3.71812
     125.6     3.72303
     125.8     3.72873
       126     3.73505
     126.2     3.74055
     126.4     3.74441
     126.6     3.74924
     126.8     3.75494
       127     3.76215
     127.2     3.76769
     127.4     3.77626
     127.6     3.78158
     127.8     3.78643
       128     3.79248
     128.2     3.79982
     128.4     3.80784
     128.6     3.81255
     128.8     3.81818
       129      3.8225
     129.2     3.82848
     129.4     3.83434
     129.6     3.84005
     129.8     3.84429
       130     3.85071
     130.2     3.85396
     130.4     3.86002
     130.6     3.86675
     130.8      3.8721
       131       3.878
     131.2     3.88465
     131.4     3.89087
     131.6     3.89858
     131.8     3.90412
       132     3.90983
     132.2     3.91343
     132.4     3.91818
     132.6     3.92468
     132.8     3.93015
       133     3.93615
     133.2     3.94133
     133.4     3.94642
     133.6     3.95189
     133.8     3.95823
       134     3.96239
     134.2     3.96703
     134.4     3.97194
     134.6     3.97812
     134.8     3.98597
       135     3.99142
     135.2      3.9997
     135.4     4.00592
     135.6     4.01085
     135.8     4.01627
       136      4.0226
     136.2     4.02802
     136.4     4.03184
     136.6     4.03641
     136.8     4.04216
       137     4.04958
     137.2     4.05481
     137.4     4.06393
     137.6     4.06936
     137.8     4.07437
       138      4.0806
     138.2     4.08792
     138.4      4.0961
     138.6     4.10071
     138.8     4.10644
       139      4.1107
     139.2     4.11708
     139.4      4.1224
     139.6     4.12812
     139.8     4.13231
       140     4.13889
     140.2     4.14181
     140.4     4.14803
     140.6     4.15446
     140.8     4.16026
       141     4.16603
     141.2     4.17266
     141.4     4.17909
     141.6     4.18706
     141.8     4.19235
       142     4.19819
     142.2     4.20173
     142.4     4.20605
     142.6     4.21288
     142.8     4.21833
       143     4.22473
     143.2        4.23
     143.4     4.23516
     143.6     4.24063
     143.8     4.24674
       144     4.25084
     144.2     4.25558
     144.4     4.26031
     144.6     4.26661
     144.8     4.27444
       145     4.27994
     145.2      4.2884
     145.4     4.29477
     145.6     4.29946
     145.8     4.30495
       146     4.31154
     146.2     4.31679
     146.4     4.32076
     146.6     4.32543
     146.8     4.33114
       147     4.33902
     147.2     4.34393
     147.4     4.35335
     147.6     4.35881
     147.8     4.36348
       148     4.36978
     148.2     4.37729
     148.4     4.38543
     148.6     4.38961
     148.8     4.39494
       149      4.3995
     149.2     4.40594
     149.4     4.41109
     149.6     4.41705
     149.8     4.42095
       150     4.42738
     150.2     4.43041
     150.4     4.43661
     150.6     4.44309
     150.8      4.4488
       151     4.45444
     151.2      4.4612
     151.4      4.4677
     151.6     4.47585
     151.8     4.48109
       152     4.48763
     152.2     4.49094
     152.4     4.49528
     152.6     4.50208
     152.8     4.50723
       153     4.51358
     153.2     4.51861
     153.4     4.52373
     153.6     4.52924
     153.8     4.53543
       154     4.53945
     154.2     4.54409
     154.4     4.54933
     154.6     4.55541
     154.8      4.5631
       155     4.56848
     155.2     4.57688
     155.4     4.58358
     155.6     4.58829
     155.8     4.59407
       156     4.60066
     156.2     4.60577
     156.4     4.60952
     156.6     4.61438
     156.8     4.61972
       157     4.62749
     157.2     4.63193
     157.4     4.64161
     157.6     4.64707
     157.8     4.65173
       158     4.65789
     158.2     4.66523
     158.4     4.67351
     158.6     4.67772
     158.8     4.68299
       159     4.68735
     159.2     4.69351
     159.4     4.69845
     159.6     4.70418
     159.8       4.708
       160     4.71467
     160.2     4.71811
     160.4     4.72381
     160.6     4.73036
     160.8     4.73559
       161     4.74097
     161.2     4.74799
     161.4     4.75419
     161.6     4.76234
     161.8     4.76737
       162     4.77393
     162.2     4.77701
     162.4     4.78111
     162.6     4.78824
     162.8     4.79347
       163     4.79974
     163.2     4.80506
     163.4     4.81033
     163.6     4.81522
     163.8     4.82146
       164     4.82528
     164.2     4.82976
     164.4     4.83484
     164.6     4.84119
     164.8     4.84933
       165     4.85497
     165.2     4.86289
     165.4     4.86945
     165.6     4.87391
     165.8     4.87973
       166     4.88619
     166.2     4.89143
     166.4     4.89531
     166.6      4.8999
     166.8     4.90554
       167     4.91354
     167.2      4.9177
     167.4     4.92753
     167.6      4.9333
     167.8     4.93767
       168     4.94379
     168.2      4.9514
     168.4     4.95948
     168.6     4.96383
     168.8     4.96865
       169     4.97285
     169.2     4.97891
     169.4     4.98397
     169.6      4.9893
     169.8     4.99298
       170     4.99977
     170.2     5.00323
     170.4     5.00885
     170.6     5.01582
     170.8     5.02119
       171     5.02668
     171.2     5.03407
     171.4     5.04026
     171.6     5.04894
     171.8     5.05416
       172      5.0607
     172.2     5.06361
     172.4     5.06759
     172.6     5.07474
     172.8     5.08005
       173     5.08657
     173.2     5.09222
     173.4     5.09702
     173.6      5.1018
     173.8     5.10838
       174     5.11206
     174.2      5.1167
     174.4      5.1221
     174.6     5.12844
     174.8     5.13665
       175     5.14207
     175.2     5.14977
     175.4     5.15606
     175.6     5.16054
     175.8     5.16699
       176      5.1739
     176.2     5.17906
     176.4     5.18293
     176.6     5.18699
     176.8     5.19257
       177     5.20071
     177.2     5.20461
     177.4     5.21447
     177.6     5.21999
     177.8     5.22408
       178     5.23021
     178.2     5.23813
     178.4     5.24623
     178.6     5.25049
     178.8     5.25502
       179     5.25877
     179.2     5.26507
     179.4     5.27016
     179.6     5.27569
     179.8     5.27931
       180     5.28623
     180.2      5.2891
     180.4     5.29485
     180.6     5.30207
     180.8     5.30768
       181     5.31308
     181.2      5.3205
     181.4     5.32696
     181.6     5.33583
     181.8     5.34087
       182     5.34743
     182.2     5.35035
     182.4     5.35453
     182.6     5.36195
     182.8     5.36712
       183     5.37328
     183.2     5.37924
     183.4     5.38425
     183.6     5.38891
     183.8     5.39547
       184     5.39871
     184.2     5.40334
     184.4     5.40881
     184.6       5.415
     184.8     5.42325
       185     5.42858
     185.2     5.43685
     185.4     5.44325
     185.6     5.44779
     185.8     5.45399
       186     5.46111
     186.2     5.46657
     186.4      5.4701
     186.6     5.47357
     186.8     5.47927
       187     5.48725
     187.2     5.49087
     187.4     5.50088
     187.6     5.50581
     187.8     5.51009
       188     5.51584
     188.2     5.52395
     188.4     5.53226
     188.6     5.53677
     188.8     5.54127
       189     5.54528
     189.2     5.55124
     189.4     5.55632
     189.6     5.56178
     189.8     5.56529
       190      5.5725
     190.2     5.57537
     190.4     5.58103
     190.6     5.58799
     190.8     5.59342
       191     5.59841
     191.2     5.60594
     191.4     5.61241
     191.6     5.62144
     191.8      5.6266
       192     5.63323
     192.2     5.63591
     192.4     5.63961
     192.6     5.64713
     192.8     5.65253
       193     5.65845
     193.2     5.66392
     193.4      5.6689
     193.6     5.67329
     193.8     5.68008
       194     5.68319
     194.2     5.68825
     194.4     5.69315
     194.6     5.69949
     194.8     5.70744
       195     5.71257
     195.2     5.72141
     195.4     5.72804
     195.6     5.73234
     195.8     5.73886
       196     5.74593
     196.2     5.75097
     196.4     5.75453
     196.6     5.75808
     196.8     5.76397
       197     5.77205
     197.2     5.77593
     197.4      5.7861
     197.6     5.79109
     197.8     5.79512
       198     5.80097
     198.2      5.8092
     198.4     5.81732
     198.6     5.82166
     198.8     5.82603
       199     5.83034
     199.2     5.83617
     199.4     5.84122
     199.6     5.84703
     199.8     5.85061
       200     5.85764
     200.2     5.86099
     200.4     5.86618
     200.6     5.87303
     200.8     5.87822
       201     5.88337
     201.2     5.89067
     201.4     5.89731
     201.6      5.9068
     201.8     5.91203
       202     5.91843
     202.2     5.92121
     202.4     5.92474
     202.6     5.93217
     202.8     5.93719
       203     5.94313
     203.2     5.94883
     203.4     5.95344
     203.6       5.958
     203.8     5.96523
       204      5.9683
     204.2     5.97323
     204.4     5.97768
     204.6     5.98442
     204.8     5.99239
       205     5.99752
     205.2     6.00671
     205.4     6.01309
     205.6     6.01741
     205.8     6.02404
       206     6.03089
     206.2     6.03594
     206.4     6.03937
     206.6     6.04313
     206.8     6.04898
       207     6.05686
     207.2     6.06044
     207.4     6.07079
     207.6     6.07596
     207.8     6.07975
       208     6.08595
     208.2     6.09364
     208.4     6.10193
     208.6     6.10651
     208.8     6.11081
       209     6.11468
     209.2     6.12072
     209.4     6.12631
     209.6     6.13218
     209.8     6.13567
       210     6.14244
     210.2     6.14692
     210.4     6.15181
     210.6     6.15831
     210.8     6.16364
       211     6.16862
     211.2     6.17547
     211.4     6.18223
     211.6     6.19223
     211.8     6.19736
       212     6.20408
     212.2     6.20706
     212.4     6.21012
     212.6     6.21811
     212.8     6.22305
       213     6.22907
     213.2      6.2347
     213.4     6.23902
     213.6     6.24373
     213.8     6.25095
       214     6.25388
     214.2     6.25876
     214.4      6.2628
     214.6     6.26955
     214.8     6.27783
       215     6.28278
     215.2     6.29196
     215.4     6.29796
     215.6      6.3026
     215.8     6.30925
       216     6.31604
     216.2     6.32087
     216.4     6.32428
     216.6     6.32808
     216.8     6.33406
       217      6.3423
     217.2     6.34582
     217.4      6.3566
     217.6     6.36172
     217.8     6.36564
       218     6.37188
     218.2     6.37948
     218.4     6.38769
     218.6     6.39187
     218.8     6.39641
       219     6.40013
     219.2     6.40643
     219.4     6.41211
     219.6     6.41788
     219.8     6.42095
       220     6.42784
     220.2     6.43314
     220.4     6.43787
     220.6     6.44464
     220.8     6.44986
       221     6.45519
     221.2     6.46224
     221.4      6.4694
     221.6     6.47919
     221.8     6.48404
       222     6.49069
     222.2     6.49356
     222.4      6.4967
     222.6     6.50493
     222.8     6.51028
       223     6.51646
     223.2     6.52167
     223.4     6.52554
     223.6     6.53004
     223.8     6.53718
       224     6.54028
     224.2      6.5453
     224.4      6.5494
     224.6     6.55641
     224.8     6.56415
       225     6.56871
     225.2     6.57795
     225.4     6.58333
     225.6     6.58704
     225.8     6.59408
       226     6.60159
     226.2     6.60606
     226.4     6.60875
     226.6     6.61255
     226.8     6.61875
       227     6.62717
     227.2     6.63085
     227.4     6.64196
     227.6     6.64696
     227.8     6.65061
       228     6.65707
     228.2     6.66471
     228.4     6.67244
     228.6     6.67695
     228.8     6.68192
       229     6.68503
     229.2     6.69101
     229.4     6.69685
     229.6     6.70292
     229.8     6.70582
       230     6.71275
     230.2     6.71766
     230.4     6.72208
     230.6     6.72927
     230.8     6.73465
       231     6.74005
     231.2     6.74756
     231.4     6.75435
     231.6     6.76405
     231.8     6.76864
       232     6.77529
     232.2      6.7779
     232.4     6.78128
     232.6     6.78935
     232.8     6.79447
       233       6.801
     233.2     6.80585
     233.4     6.80951
     233.6     6.81365
     233.8     6.82082
       234     6.82395
     234.2     6.82878
     234.4      6.8329
     234.6     6.84012
     234.8      6.8482
       235     6.85261
     235.2     6.86207
     235.4     6.86734
     235.6     6.87081
     235.8     6.87796
       236     6.88549
     236.2     6.89002
     236.4     6.89226
     236.6     6.89632
     236.8     6.90262
       237     6.91131
     237.2     6.91438
     237.4     6.92511
     237.6     6.93045
     237.8     6.93403
       238      6.9406
     238.2     6.94805
     238.4     6.95638
     238.6     6.96053
     238.8     6.96575
       239     6.96943
     239.2     6.97519
     239.4     6.98113
     239.6      6.9866
     239.8     6.98886
       240     6.99621
     240.2      7.0009
     240.4     7.00531
     240.6     7.01246
     240.8     7.01771
       241     7.02293
     241.2     7.03081
     241.4     7.03754
     241.6     7.04706
     241.8     7.05129
       242     7.05717
     242.2     7.05972
     242.4     7.06329
     242.6     7.07118
     242.8     7.07553
       243     7.08228
     243.2     7.08732
     243.4     7.09073
     243.6     7.09485
     243.8     7.10205
       244     7.10491
     244.2     7.10958
     244.4     7.11398
     244.6     7.12095
     244.8     7.12952
       245     7.13389
     245.2     7.14341
     245.4     7.14854
     245.6     7.15179
     245.8     7.15891
       246     7.16684
     246.2      7.1711
     246.4     7.17301
     246.6     7.17707
     246.8     7.18264
       247     7.19136
     247.2     7.19412
     247.4     7.20503
     247.6     7.21019
     247.8     7.21382
       248      7.2199
     248.2     7.22704
     248.4     7.23528
     248.6      7.2396
     248.8     7.24501
       249     7.24878
     249.2     7.25441
     249.4     7.26013
     249.6     7.26622
     249.8     7.26895
       250     7.27639
     250.2     7.28088
     250.4     7.28517
     250.6     7.29241
     250.8      7.2976
       251     7.30219
     251.2     7.31021
     251.4     7.31667
     251.6     7.32615
     251.8        7.33
       252     7.33607
     252.2     7.33859
     252.4     7.34311
     252.6      7.3514
     252.8     7.35558
       253     7.36239
     253.2     7.36711
     253.4     7.37069
     253.6     7.37545
     253.8     7.38262
       254     7.38529
     254.2     7.38985
     254.4     7.39384
     254.6     7.40131
     254.8     7.41031
       255     7.41441
     255.2     7.42374
     255.4      7.4289
     255.6     7.43201
     255.8      7.4396
       256     7.44732
     256.2     7.45195
     256.4      7.4534
     256.6     7.45741
     256.8     7.46318
       257     7.47148
     257.2     7.47416
     257.4     7.48578
     257.6     7.49075
     257.8     7.49448
       258     7.50004
     258.2     7.50722
     258.4     7.51637
     258.6     7.52055
     258.8     7.52609
       259      7.5296
     259.2     7.53542
     259.4     7.54098
     259.6     7.54659
     259.8     7.54851
       260     7.55656
     260.2     7.56196
     260.4     7.56568
     260.6     7.57306
     260.8      7.5778
       261     7.58257
     261.2     7.59049
     261.4     7.59733
     261.6      7.6065
     261.8      7.6105
       262     7.61721
     262.2      7.6197
     262.4     7.62441
     262.6     7.63295
     262.8     7.63694
       263     7.64389
     263.2     7.64853
     263.4     7.65246
     263.6     7.65683
     263.8     7.66424
       264     7.66671
     264.2     7.67116
     264.4     7.67477
     264.6     7.68249
     264.8     7.69178
       265     7.69584
     265.2     7.70504
     265.4      7.7101
     265.6     7.71338
     265.8     7.72147
       266      7.7288
     266.2     7.73357
     266.4     7.73458
     266.6     7.73886
     266.8     7.74431
       267     7.75286
     267.2     7.75578
     267.4     7.76759
     267.6     7.77296
     267.8     7.77699
       268     7.78277
     268.2     7.79005
     268.4     7.79899
     268.6     7.80295
     268.8     7.80825
       269     7.81111
     269.2     7.81722
     269.4     7.82329
     269.6     7.82874
     269.8     7.83089
       270       7.839
     270.2     7.84281
     270.4     7.84627
     270.6     7.85373
     270.8     7.85839
       271     7.86339
     271.2     7.87171
     271.4     7.87866
     271.6     7.88788
     271.8      7.8917
       272     7.89855
     272.2     7.90089
     272.4     7.90558
     272.6     7.91512
     272.8      7.9188
       273     7.92549
     273.2     7.93021
     273.4     7.93448
     273.6     7.93872
     273.8     7.94595
       274     7.94851
     274.2     7.95303
     274.4     7.95656
     274.6     7.96431
     274.8     7.97345
       275     7.97728
     275.2     7.98586
     275.4     7.99137
     275.6     7.99429
     275.8     8.00231
       276      8.0094
     276.2     8.01381
     276.4     8.01515
     276.6     8.01951
     276.8     8.02501
       277     8.03375
     277.2     8.03679
     277.4     8.04859
     277.6     8.05346
     277.8     8.05729
       278      8.0633
     278.2     8.07029
     278.4     8.07907
     278.6      8.0836
     278.8     8.08891
       279     8.09189
     279.2     8.09813
     279.4     8.10423
     279.6     8.11003
     279.8     8.11212
       280     8.12033
     280.2     8.12587
     280.4     8.12948
     280.6     8.13667
     280.8     8.14162
       281     8.14671
     281.2     8.15513
     281.4     8.16189
     281.6     8.17085
     281.8     8.17471
       282     8.18164
     282.2     8.18441
     282.4     8.18897
     282.6     8.19816
     282.8     8.20235
       283     8.20896
     283.2     8.21381
     283.4     8.21735
     283.6     8.22144
     283.8     8.22888
       284     8.23131
     284.2     8.23578
     284.4     8.23958
     284.6     8.24719
     284.8     8.25595
       285     8.25994
     285.2     8.26793
     285.4     8.27323
     285.6     8.27586
     285.8     8.28389
       286     8.29173
     286.2     8.29573
     286.4     8.29661
     286.6      8.3014
     286.8     8.30631
       287     8.31513
     287.2     8.31805
     287.4     8.32992
     287.6     8.33471
     287.8     8.33894
       288      8.3447
     288.2     8.35226
     288.4     8.36179
     288.6     8.36554
     288.8     8.37088
       289     8.37304
     289.2     8.37956
     289.4     8.38601
     289.6     8.39122
     289.8     8.39324
       290     8.40167
     290.2     8.40711
     290.4     8.41042
     290.6     8.41722
     290.8     8.42235
       291     8.42777
     291.2     8.43623
     291.4      8.4435
     291.6     8.45201
     291.8     8.45537
       292     8.46249
     292.2     8.46454
     292.4     8.46898
     292.6     8.47854
     292.8     8.48333
       293      8.4894
     293.2     8.49408
     293.4     8.49773
     293.6     8.50172
     293.8     8.50946
       294     8.51213
     294.2     8.51693
     294.4     8.52079
     294.6     8.52891
     294.8     8.53784
       295     8.54237
     295.2     8.55031
     295.4     8.55534
     295.6     8.55826
     295.8     8.56644
       296     8.57389
     296.2     8.57816
     296.4     8.57862
     296.6     8.58318
     296.8     8.58835
       297     8.59831
     297.2     8.60121
     297.4     8.61305
     297.6     8.61809
     297.8     8.62271
       298     8.62778
     298.2     8.63465
     298.4     8.64409
     298.6     8.64737
     298.8      8.6528
       299     8.65505
     299.2     8.66214
     299.4     8.66867
     299.6     8.67327
     299.8     8.67513
       300     8.68371
     300.2     8.68823
     300.4     8.69158
     300.6      8.6985
     300.8     8.70399
       301     8.70977
     301.2      8.7187
     301.4     8.72679
     301.6     8.73519
     301.8     8.73854
       302     8.74569
     302.2     8.74808
     302.4     8.75181
     302.6     8.76059
     302.8     8.76521
       303     8.77119
     303.2     8.77576
     303.4      8.7792
     303.6     8.78263
     303.8     8.79037
       304     8.79334
     304.2     8.79813
     304.4     8.80165
     304.6      8.8102
     304.8     8.81936
       305     8.82421
     305.2     8.83249
     305.4     8.83727
     305.6     8.83973
     305.8     8.84815
       306     8.85562
     306.2      8.8595
     306.4     8.85978
     306.6     8.86524
     306.8     8.87006
       307     8.87979
     307.2      8.8825
     307.4     8.89468
     307.6     8.89952
     307.8     8.90487
       308     8.90921
     308.2     8.91622
     308.4     8.92619
     308.6     8.92979
     308.8     8.93457
       309      8.9357
     309.2     8.94309
     309.4     8.94997
     309.6     8.95457
     309.8     8.95547
       310     8.96426
     310.2     8.96918
     310.4     8.97209
     310.6     8.97869
     310.8     8.98443
       311      8.9909
     311.2     8.99954
     311.4     9.00797
     311.6     9.01608
     311.8     9.01939
       312     9.02712
     312.2     9.02954
     312.4     9.03319
     312.6     9.04156
     312.8      9.0463
       313     9.05256
     313.2     9.05688
     313.4     9.06066
     313.6     9.06387
     313.8     9.07193
       314     9.07502
     314.2     9.08001
     314.4     9.08322
     314.6     9.09222
     314.8     9.10088
       315     9.10556
     315.2     9.11354
     315.4     9.11843
     315.6     9.12071
     315.8     9.12949
       316     9.13675
     316.2     9.14091
     316.4     9.14049
     316.6     9.14617
     316.8     9.15088
       317     9.16029
     317.2      9.1633
     317.4     9.17541
     317.6     9.18045
     317.8     9.18689
       318     9.19103
     318.2     9.19799
     318.4     9.20775
     318.6     9.21147
     318.8     9.21615
       319     9.21673
     319.2     9.22341
     319.4     9.23006
     319.6     9.23498
     319.8     9.23522
       320     9.24384
     320.2     9.24716
     320.4     9.25003
     320.6      9.2569
     320.8     9.26219
       321     9.26949
     321.2      9.2785
     321.4     9.28729
     321.6     9.29505
     321.8     9.29794
       322     9.30564
     322.2     9.30791
     322.4     9.31162
     322.6     9.32032
     322.8     9.32449
       323     9.33068
     323.2      9.3355
     323.4     9.33944
     323.6     9.34278
     323.8      9.3507
       324     9.35361
     324.2     9.35835
     324.4     9.36163
     324.6     9.37131
     324.8     9.37926
       325     9.38392
     325.2     9.39235
     325.4     9.39766
     325.6     9.39932
     325.8     9.40785
       326     9.41573
     326.2     9.41974
     326.4     9.41823
     326.6     9.42397
     326.8     9.42884
       327     9.43876
     327.2     9.44167
     327.4     9.45426
     327.6     9.45955
     327.8     9.46478
       328     9.46908
     328.2     9.47629
     328.4     9.48611
     328.6     9.48967
     328.8     9.49453
       329     9.49495
     329.2     9.50198
     329.4     9.50838
     329.6      9.5132
     329.8      9.5136
       330     9.52184
     330.2     9.52401
     330.4     9.52708
     330.6     9.53393
     330.8     9.53989
       331     9.54712
     331.2     9.55606
     331.4     9.56546
     331.6     9.57315
     331.8     9.57581
       332     9.58332
     332.2     9.58631
     332.4      9.5899
     332.6     9.59896
     332.8     9.60304
       333     9.60927
     333.2      9.6143
     333.4     9.61809
     333.6     9.62196
     333.8     9.62955
       334     9.63183
     334.2     9.63648
     334.4     9.63988
     334.6     9.64908
     334.8     9.65748
       335     9.66222
     335.2     9.67036
     335.4     9.67538
     335.6     9.67677
     335.8     9.68501
       336     9.69284
     336.2     9.69745
     336.4     9.69512
     336.6     9.70115
     336.8     9.70579
       337     9.71569
     337.2     9.71841
     337.4     9.73083
     337.6     9.73615
     337.8     9.74136
       338      9.7455
     338.2     9.75339
     338.4     9.76339
     338.6     9.76701
     338.8      9.7722
       339     9.77176
     339.2     9.77782
     339.4     9.78398
     339.6     9.78848
     339.8     9.78913
       340     9.79684
     340.2     9.79955
     340.4     9.80232
     340.6     9.80961
     340.8     9.81563
       341     9.82388
     341.2     9.83211
     341.4     9.84129
     341.6     9.84898
     341.8     9.85196
       342     9.85958
     342.2     9.86321
     342.4     9.86687
     342.6     9.87622
     342.8     9.88022
       343     9.88659
     343.2     9.89131
     343.4      9.8946
     343.6     9.89797
     343.8     9.90591
       344     9.90848
     344.2     9.91346
     344.4     9.91695
     344.6     9.92599
     344.8      9.9349
       345     9.93944
     345.2     9.94738
     345.4     9.95258
     345.6     9.95414
     345.8     9.96231
       346     9.97007
     346.2     9.97445
     346.4      9.9722
     346.6     9.97834
     346.8     9.98302
       347     9.99285
     347.2     9.99518
     347.4     10.0082
     347.6     10.0139
     347.8     10.0185
       348     10.0227
     348.2      10.031
     348.4     10.0411
     348.6     10.0445
     348.8     10.0491
       349     10.0485
     349.2     10.0552
     349.4     10.0625
     349.6     10.0666
     349.8     10.0673
       350     10.0748
     350.2     10.0766
     350.4     10.0796
     350.6     10.0868
     350.8     10.0932
       351     10.1009
     351.2      10.109
     351.4     10.1192
     351.6     10.1272
     351.8     10.1292
       352     10.1364
     352.2     10.1401
     352.4      10.144
     352.6      10.154
     352.8      10.158
       353     10.1651
     353.2     10.1695
     353.4     10.1719
     353.6     10.1754
     353.8     10.1834
       354     10.1857
     354.2     10.1904
     354.4     10.1936
     354.6     10.2028
     354.8     10.2119
       355     10.2167
     355.2     10.2247
     355.4       10.23
     355.6     10.2322
     355.8     10.2403
       356     10.2487
     356.2     10.2528
     356.4     10.2503
     356.6     10.2564
     356.8     10.2618
       357     10.2716
     357.2     10.2747
     357.4      10.288
     357.6     10.2935
     357.8     10.2975
       358     10.3022
     358.2     10.3106
     358.4     10.3206
     358.6     10.3241
     358.8      10.328
       359     10.3274
     359.2     10.3347
     359.4     10.3426
     359.6     10.3473
     359.8     10.3476
       360     10.3551
     360.2     10.3574
     360.4     10.3603
     360.6     10.3671
     360.8     10.3742
       361     10.3815
     361.2     10.3899
     361.4     10.3997
     361.6     10.4076
     361.8      10.409
       362     10.4168
     362.2     10.4211
     362.4     10.4255
     362.6      10.435
     362.8     10.4393
       363     10.4465
     363.2     10.4501
     363.4     10.4534
     363.6     10.4571
     363.8     10.4654
       364     10.4663
     364.2     10.4708
     364.4     10.4736
     364.6      10.483
     364.8     10.4925
       365      10.497
     365.2     10.5055
     365.4     10.5111
     365.6     10.5133
     365.8     10.5214
       366     10.5302
     366.2     10.5337
     366.4     10.5301
     366.6     10.5365
     366.8     10.5424
       367     10.5519
     367.2     10.5546
     367.4     10.5683
     367.6     10.5733
     367.8      10.577
       368     10.5821
     368.2     10.5915
     368.4     10.6017
     368.6     10.6052
     368.8     10.6086
       369     10.6079
     369.2     10.6157
     369.4     10.6234
     369.6     10.6283
     369.8     10.6289
       370     10.6358
     370.2     10.6369
     370.4     10.6407
     370.6     10.6471
     370.8     10.6539
       371     10.6607
     371.2     10.6698
     371.4     10.6797
     371.6     10.6878
     371.8     10.6894
       372     10.6973
     372.2     10.7012
     372.4     10.7062
     372.6     10.7159
     372.8     10.7201
       373     10.7272
     373.2     10.7314
     373.4      10.735
     373.6     10.7377
     373.8     10.7466
       374     10.7471
     374.2     10.7524
     374.4     10.7554
     374.6     10.7645
     374.8     10.7728
       375     10.7772
     375.2     10.7856
     375.4     10.7914
     375.6     10.7933
     375.8     10.8012
       376     10.8106
     376.2     10.8143
     376.4     10.8109
     376.6     10.8177
     376.8     10.8237
       377     10.8333
     377.2     10.8358
     377.4     10.8502
     377.6     10.8548
     377.8     10.8587
       378     10.8633
     378.2     10.8724
     378.4     10.8825
     378.6     10.8867
     378.8     10.8899
       379      10.889
     379.2     10.8965
     379.4      10.904
     379.6     10.9082
     379.8     10.9087
       380     10.9156
     380.2     10.9178
     380.4     10.9218
     380.6     10.9276
     380.8     10.9346
       381     10.9416
     381.2     10.9506
     381.4      10.961
     381.6       10.97
     381.8     10.9712
       382     10.9792
     382.2     10.9822
     382.4     10.9871
     382.6     10.9978
     382.8      11.002
       383     11.0087
     383.2     11.0124
     383.4     11.0157
     383.6     11.0181
     383.8     11.0281
       384      11.029
     384.2      11.034
     384.4     11.0367
     384.6     11.0463
     384.8     11.0538
       385     11.0588
     385.2      11.068
     385.4      11.074
     385.6     11.0764
     385.8     11.0846
       386     11.0936
     386.2     11.0971
     386.4     11.0935
     386.6     11.1001
     386.8     11.1056
       387     11.1145
     387.2     11.1172
     387.4     11.1319
     387.6     11.1373
     387.8     11.1407
       388     11.1463
     388.2     11.1556
     388.4     11.1657
     388.6     11.1698
     388.8      11.173
       389     11.1717
     389.2     11.1799
     389.4     11.1876
     389.6     11.1919
     389.8     11.1924
       390     11.1997
     390.2     11.2013
     390.4     11.2057
     390.6     11.2111
     390.8     11.2181
       391     11.2259
     391.2     11.2351
     391.4     11.2459
     391.6     11.2549
     391.8     11.2558
       392      11.263
     392.2     11.2657
     392.4     11.2709
     392.6     11.2821
     392.8     11.2874
       393     11.2934
     393.2     11.2971
     393.4     11.2997
     393.6     11.3022
     393.8     11.3116
       394     11.3128
     394.2     11.3183
     394.4     11.3203
     394.6     11.3306
     394.8      11.338
       395     11.3435
     395.2     11.3527
     395.4     11.3585
     395.6     11.3604
     395.8     11.3692
       396     11.3781
     396.2     11.3817
     396.4     11.3774
     396.6     11.3836
     396.8     11.3893
       397     11.3978
     397.2     11.4001
     397.4     11.4153
     397.6     11.4206
     397.8     11.4235
       398     11.4296
     398.2     11.4398
     398.4     11.4497
     398.6     11.4545
     398.8     11.4583
       399     11.4571
     399.2     11.4656
     399.4     11.4734
     399.6     11.4787
     399.8     11.4787
       400     11.4859
     400.2      11.487
     400.4     11.4917
     400.6     11.4969
     400.8     11.5027
       401       11.51
     401.2     11.5197
     401.4     11.5306
     401.6     11.5398
     401.8       11.54
       402     11.5471
     402.2     11.5501
     402.4     11.5558
     402.6     11.5675
     402.8     11.5729
       403     11.5793
     403.2     11.5828
     403.4     11.5847
     403.6      11.587
     403.8     11.5966
       404     11.5979
     404.2     11.6028
     404.4      11.604
     404.6     11.6142
     404.8     11.6224
       405     11.6282
     405.2     11.6373
     405.4     11.6419
     405.6     11.6432
     405.8     11.6523
       406      11.662
     406.2     11.6666
     406.4     11.6617
     406.6     11.6681
     406.8     11.6741
       407     11.6821
     407.2     11.6844
     407.4     11.7007
     407.6     11.7065
     407.8     11.7086
       408     11.7145
     408.2     11.7246
     408.4     11.7346
     408.6     11.7393
     408.8     11.7426
       409     11.7414
     409.2     11.7493
     409.4     11.7572
     409.6     11.7618
     409.8     11.7612
       410     11.7687
     410.2     11.7675
     410.4     11.7725
     410.6      11.778
     410.8     11.7841
       411     11.7917
     411.2     11.8013
     411.4     11.8126
     411.6     11.8218
     411.8      11.822
       412     11.8292
     412.2     11.8328
     412.4     11.8379
     412.6     11.8493
     412.8     11.8548
       413     11.8611
     413.2      11.865
     413.4     11.8666
     413.6     11.8681
     413.8     11.8783
       414     11.8801
     414.2     11.8839
     414.4     11.8839
     414.6     11.8944
     414.8     11.9032
       415     11.9087
     415.2     11.9188
     415.4     11.9232
     415.6     11.9247
     415.8     11.9337
       416     11.9434
     416.2     11.9481
     416.4     11.9433
     416.6     11.9501
     416.8     11.9553
       417     11.9636
     417.2     11.9656
     417.4     11.9832
     417.6     11.9884
     417.8      11.991
       418     11.9964
     418.2     12.0067
     418.4     12.0166
     418.6     12.0211
     418.8     12.0247
       419     12.0236
     419.2     12.0314
     419.4     12.0386
     419.6     12.0435
     419.8     12.0416
       420     12.0496
     420.2     12.0487
     420.4     12.0537
     420.6     12.0606
     420.8      12.067
       421     12.0738
     421.2      12.083
     421.4     12.0946
     421.6     12.1035
     421.8     12.1032
       422      12.111
     422.2      12.114
     422.4     12.1191
     422.6     12.1308
     422.8     12.1356
       423     12.1419
     423.2     12.1448
     423.4      12.147
     423.6     12.1477
     423.8     12.1579
       424     12.1602
     424.2     12.1635
     424.4     12.1627
     424.6     12.1728
     424.8     12.1818
       425     12.1874
     425.2     12.1976
     425.4     12.2021
     425.6     12.2036
     425.8     12.2131
       426     12.2234
     426.2     12.2277
     426.4     12.2227
     426.6     12.2293
     426.8     12.2345
       427     12.2425
     427.2     12.2446
     427.4     12.2619
     427.6     12.2672
     427.8     12.2697
       428     12.2753
     428.2     12.2854
     428.4     12.2961
     428.6     12.3008
     428.8     12.3047
       429     12.3037
     429.2     12.3119
     429.4     12.3191
     429.6     12.3238
     429.8     12.3211
       430     12.3293
     430.2     12.3256
     430.4       12.33
     430.6     12.3368
     430.8     12.3438
       431     12.3507
     431.2     12.3611
     431.4     12.3732
     431.6     12.3817
     431.8     12.3812
       432     12.3889
     432.2     12.3912
     432.4     12.3969
     432.6     12.4093
     432.8     12.4141
       433      12.421
     433.2      12.424
     433.4     12.4261
     433.6     12.4267
     433.8      12.436
       434     12.4391
     434.2     12.4429
     434.4     12.4409
     434.6     12.4513
     434.8     12.4608
       435     12.4669
     435.2     12.4767
     435.4     12.4817
     435.6     12.4829
     435.8     12.4924
       436     12.5031
     436.2     12.5072
     436.4     12.5013
     436.6     12.5071
     436.8     12.5127
       437     12.5214
     437.2     12.5234
     437.4     12.5408
     437.6     12.5463
     437.8     12.5489
       438     12.5545
     438.2     12.5652
     438.4     12.5745
     438.6     12.5789
     438.8     12.5827
       439     12.5826
     439.2     12.5913
     439.4     12.5979
     439.6     12.6022
     439.8     12.5998
       440     12.6085
     440.2     12.5996
     440.4     12.6044
     440.6     12.6115
     440.8     12.6184
       441     12.6254
     441.2     12.6361
     441.4     12.6488
     441.6      12.657
     441.8      12.657
       442     12.6643
     442.2     12.6667
     442.4     12.6728
     442.6     12.6846
     442.8     12.6897
       443     12.6965
     443.2     12.6994
     443.4     12.7016
     443.6     12.7026
     443.8     12.7129
       444     12.7156
     444.2     12.7198
     444.4     12.7179
     444.6     12.7287
     444.8     12.7387
       445     12.7443
     445.2     12.7552
     445.4     12.7592
     445.6     12.7601
     445.8       12.77
       446     12.7802
     446.2     12.7842
     446.4     12.7778
     446.6     12.7836
     446.8     12.7886
       447     12.7974
     447.2     12.7989
     447.4     12.8165
     447.6     12.8206
     447.8     12.8236
       448     12.8293
     448.2     12.8416
     448.4     12.8509
     448.6     12.8557
     448.8     12.8603
       449     12.8589
     449.2     12.8681
     449.4     12.8744
     449.6     12.8787
     449.8     12.8753
       450     12.8846
     450.2     12.8757
     450.4     12.8804
     450.6     12.8883
     450.8     12.8952
       451     12.9017
     451.2     12.9133
     451.4     12.9263
     451.6     12.9341
     451.8     12.9353
       452     12.9423
     452.2      12.945
     452.4     12.9506
     452.6     12.9622
     452.8      12.967
       453     12.9734
     453.2      12.977
     453.4     12.9782
     453.6     12.9794
     453.8       12.99
       454     12.9926
     454.2     12.9967
     454.4     12.9955
     454.6      13.006
     454.8     13.0164
       455     13.0228
     455.2     13.0347
     455.4     13.0387
     455.6     13.0388
     455.8     13.0482
       456     13.0582
     456.2     13.0618
     456.4     13.0549
     456.6     13.0604
     456.8      13.066
       457     13.0766
     457.2     13.0778
     457.4      13.095
     457.6     13.0991
     457.8     13.1018
       458     13.1076
     458.2       13.12
     458.4     13.1295
     458.6     13.1337
     458.8     13.1371
       459      13.137
     459.2     13.1467
     459.4      13.154
     459.6     13.1582
     459.8     13.1552
       460     13.1651
     460.2     13.1528
     460.4     13.1577
     460.6     13.1654
     460.8     13.1731
       461     13.1792
     461.2     13.1915
     461.4     13.2047
     461.6     13.2126
     461.8      13.214
       462      13.221
     462.2      13.223
     462.4     13.2284
     462.6      13.241
     462.8     13.2458
       463     13.2515
     463.2     13.2542
     463.4     13.2552
     463.6     13.2568
     463.8     13.2664
       464      13.269
     464.2      13.273
     464.4      13.272
     464.6     13.2818
     464.8     13.2921
       465     13.2994
     465.2     13.3129
     465.4     13.3159
     465.6     13.3166
     465.8     13.3268
       466     13.3368
     466.2     13.3412
     466.4     13.3344
     466.6     13.3411
     466.8     13.3467
       467     13.3567
     467.2     13.3572
     467.4      13.374
     467.6      13.377
     467.8     13.3792
       468     13.3846
     468.2     13.3977
     468.4      13.407
     468.6     13.4105
     468.8     13.4146
       469     13.4145
     469.2     13.4244
     469.4     13.4312
     469.6     13.4361
     469.8     13.4329
       470     13.4421
     470.2     13.4292
     470.4     13.4347
     470.6     13.4414
     470.8     13.4485
       471     13.4557
     471.2     13.4682
     471.4     13.4824
     471.6     13.4904
     471.8     13.4922
       472     13.4988
     472.2     13.5015
     472.4     13.5072
     472.6     13.5198
     472.8     13.5249
       473     13.5296
     473.2     13.5319
     473.4      13.533
     473.6     13.5352
     473.8     13.5445
       474     13.5478
     474.2     13.5514
     474.4     13.5512
     474.6     13.5618
     474.8     13.5715
       475     13.5786
     475.2     13.5922
     475.4     13.5951
     475.6     13.5963
     475.8     13.6076
       476     13.6174
     476.2     13.6208
     476.4     13.6134
     476.6     13.6208
     476.8     13.6268
       477     13.6376
     477.2     13.6373
     477.4     13.6538
     477.6     13.6557
     477.8      13.658
       478     13.6648
     478.2     13.6785
     478.4     13.6878
     478.6     13.6912
     478.8     13.6959
       479      13.697
     479.2     13.7067
     479.4     13.7118
     479.6     13.7167
     479.8     13.7146
       480      13.725
     480.2     13.7137
     480.4     13.7187
     480.6     13.7253
     480.8     13.7333
       481     13.7405
     481.2     13.7515
     481.4     13.7671
     481.6     13.7761
     481.8     13.7782
       482     13.7824
     482.2     13.7844
     482.4     13.7913
     482.6     13.8048
     482.8     13.8092
       483      13.814
     483.2     13.8169
     483.4     13.8174
     483.6     13.8202
     483.8     13.8302
       484      13.834
     484.2     13.8373
     484.4     13.8379
     484.6     13.8484
     484.8     13.8577
       485     13.8644
     485.2     13.8781
     485.4     13.8808
     485.6      13.882
     485.8     13.8948
       486     13.9044
     486.2     13.9077
     486.4     13.8996
     486.6      13.907
     486.8     13.9131
       487     13.9242
     487.2     13.9237
     487.4     13.9399
     487.6     13.9412
     487.8      13.944
       488     13.9517
     488.2     13.9664
     488.4     13.9758
     488.6     13.9787
     488.8     13.9841
       489     13.9843
     489.2     13.9948
     489.4     13.9996
     489.6     14.0058
     489.8     14.0031
       490     14.0134
     490.2     14.0032
     490.4     14.0083
     490.6     14.0133
     490.8     14.0213
       491     14.0275
     491.2     14.0401
     491.4     14.0561
     491.6     14.0656
     491.8      14.068
       492     14.0725
     492.2     14.0736
     492.4     14.0798
     492.6     14.0921
     492.8     14.0958
       493     14.1026
     493.2     14.1053
     493.4      14.107
     493.6     14.1083
     493.8     14.1183
       494     14.1225
     494.2     14.1234
     494.4     14.1248
     494.6     14.1354
     494.8     14.1458
       495      14.152
     495.2     14.1644
     495.4     14.1673
     495.6      14.168
     495.8     14.1812
       496     14.1916
     496.2     14.1949
     496.4     14.1862
     496.6     14.1925
     496.8     14.1985
       497     14.2095
     497.2       14.21
     497.4     14.2256
     497.6     14.2268
     497.8     14.2295
       498     14.2377
     498.2     14.2535
     498.4     14.2639
     498.6     14.2661
     498.8     14.2701
       499     14.2711
     499.2     14.2814
     499.4     14.2857
     499.6     14.2912
     499.8     14.2892
       500     14.2993
     500.2     14.2898
     500.4     14.2958
     500.6     14.2998
     500.8     14.3077
       501     14.3138
     501.2     14.3262
     501.4     14.3423
     501.6      14.352
     501.8      14.353
       502      14.357
     502.2     14.3591
     502.4     14.3659
     502.6     14.3803
     502.8     14.3842
       503     14.3912
     503.2     14.3936
     503.4     14.3961
     503.6      14.397
     503.8     14.4076
       504     14.4112
     504.2     14.4122
     504.4      14.414
     504.6     14.4246
     504.8     14.4348
       505     14.4411
     505.2     14.4539
     505.4      14.458
     505.6     14.4583
     505.8     14.4716
       506     14.4834
     506.2     14.4846
     506.4     14.4748
     506.6     14.4808
     506.8     14.4872
       507     14.4967
     507.2     14.4985
     507.4     14.5154
     507.6     14.5168
     507.8     14.5179
       508     14.5253
     508.2     14.5414
     508.4      14.553
     508.6     14.5551
     508.8     14.5587
       509     14.5603
     509.2     14.5703
     509.4     14.5744
     509.6     14.5795
     509.8     14.5787
       510      14.589
     510.2      14.577
     510.4     14.5831
     510.6     14.5871
     510.8     14.5957
       511     14.6013
     511.2     14.6134
     511.4     14.6297
     511.6     14.6399
     511.8     14.6417
       512     14.6458
     512.2      14.648
     512.4     14.6539
     512.6     14.6682
     512.8     14.6723
       513     14.6793
     513.2     14.6826
     513.4     14.6856
     513.6     14.6859
     513.8     14.6952
       514     14.6982
     514.2     14.6993
     514.4     14.7016
     514.6     14.7133
     514.8     14.7234
       515     14.7302
     515.2     14.7429
     515.4     14.7467
     515.6     14.7474
     515.8     14.7603
       516     14.7715
     516.2     14.7724
     516.4     14.7631
     516.6      14.768
     516.8     14.7745
       517     14.7849
     517.2     14.7865
     517.4     14.8029
     517.6      14.805
     517.8     14.8057
       518     14.8133
     518.2     14.8294
     518.4     14.8414
     518.6     14.8435
     518.8     14.8468
       519     14.8485
     519.2     14.8583
     519.4     14.8638
     519.6     14.8696
     519.8     14.8689
       520     14.8787
     520.2     14.8658
     520.4     14.8715
     520.6     14.8756
     520.8     14.8831
       521     14.8898
     521.2     14.9016
     521.4     14.9182
     521.6     14.9273
     521.8     14.9289
       522     14.9312
     522.2     14.9325
     522.4     14.9389
     522.6     14.9531
     522.8     14.9575
       523     14.9652
     523.2     14.9691
     523.4     14.9713
     523.6     14.9728
     523.8     14.9835
       524     14.9857
     524.2     14.9857
     524.4     14.9882
     524.6     14.9999
     524.8      15.011
       525     15.0178
     525.2      15.031
     525.4     15.0353
     525.6      15.035
     525.8     15.0485
       526     15.0594
     526.2     15.0607
     526.4     15.0518
     526.6     15.0568
     526.8     15.0639
       527     15.0744
     527.2      15.078
     527.4     15.0949
     527.6      15.096
     527.8     15.0961
       528     15.1032
     528.2     15.1193
     528.4     15.1324
     528.6     15.1344
     528.8     15.1375
       529     15.1399
     529.2     15.1506
     529.4      15.156
     529.6     15.1611
     529.8     15.1613
       530     15.1686
     530.2     15.1522
     530.4      15.159
     530.6     15.1627
     530.8     15.1695
       531     15.1772
     531.2     15.1884
     531.4     15.2055
     531.6      15.214
     531.8     15.2148
       532      15.217
     532.2     15.2187
     532.4     15.2238
     532.6     15.2377
     532.8     15.2422
       533     15.2508
     533.2      15.255
     533.4     15.2578
     533.6     15.2603
     533.8     15.2696
       534     15.2724
     534.2     15.2732
     534.4     15.2748
     534.6      15.286
     534.8     15.2971
       535      15.304
     535.2     15.3184
     535.4     15.3218
     535.6     15.3209
     535.8      15.335
       536     15.3475
     536.2     15.3477
     536.4     15.3378
     536.6     15.3411
     536.8     15.3486
       537     15.3587
     537.2     15.3622
     537.4     15.3795
     537.6     15.3805
     537.8     15.3809
       538     15.3883
     538.2     15.4057
     538.4     15.4184
     538.6     15.4184
     538.8     15.4217
       539     15.4243
     539.2     15.4346
     539.4     15.4389
     539.6      15.445
     539.8     15.4445
       540     15.4526
     540.2      15.435
     540.4     15.4427
     540.6     15.4464
     540.8     15.4522
       541     15.4603
     541.2     15.4725
     541.4     15.4875
     541.6     15.4944
     541.8      15.496
       542     15.4993
     542.2     15.5021
     542.4     15.5073
     542.6     15.5206
     542.8     15.5266
       543     15.5357
     543.2     15.5391
     543.4     15.5414
     543.6     15.5426
     543.8     15.5533
       544     15.5556
     544.2     15.5542
     544.4      15.556
     544.6     15.5675
     544.8     15.5788
       545     15.5843
     545.2     15.6002
     545.4     15.6036
     545.6     15.6027
     545.8     15.6155
       546     15.6291
     546.2     15.6301
     546.4     15.6203
     546.6     15.6228
     546.8     15.6314
       547     15.6422
     547.2     15.6463
     547.4     15.6631
     547.6     15.6638
     547.8     15.6646
       548     15.6735
     548.2     15.6916
     548.4      15.703
     548.6     15.7019
     548.8     15.7067
       549     15.7099
     549.2     15.7199
     549.4     15.7243
     549.6     15.7306
     549.8     15.7293
       550     15.7371
     550.2     15.7221
     550.4       15.73
     550.6     15.7327
     550.8     15.7384
       551     15.7469
     551.2     15.7578
     551.4     15.7731
     551.6     15.7813
     551.8     15.7826
       552     15.7866
     552.2     15.7895
     552.4     15.7938
     552.6     15.8071
     552.8     15.8129
       553     15.8215
     553.2     15.8248
     553.4      15.827
     553.6     15.8282
     553.8     15.8392
       554     15.8422
     554.2     15.8402
     554.4     15.8417
     554.6     15.8538
     554.8     15.8653
       555     15.8708
     555.2     15.8878
     555.4     15.8914
     555.6     15.8898
     555.8     15.9026
       556      15.915
     556.2     15.9162
     556.4     15.9055
     556.6     15.9069
     556.8     15.9144
       557     15.9256
     557.2       15.93
     557.4     15.9461
     557.6     15.9465
     557.8     15.9479
       558     15.9562
     558.2     15.9748
     558.4     15.9884
     558.6      15.986
     558.8     15.9909
       559     15.9945
     559.2      16.004
     559.4      16.009
     559.6     16.0139
     559.8     16.0115
       560     16.0201
     560.2     16.0076
     560.4     16.0134
     560.6     16.0158
     560.8     16.0226
       561     16.0307
     561.2     16.0425
     561.4     16.0583
     561.6     16.0653
     561.8     16.0671
       562     16.0712
     562.2      16.075
     562.4     16.0779
     562.6     16.0902
     562.8     16.0967
       563     16.1049
     563.2     16.1081
     563.4     16.1107
     563.6     16.1134
     563.8     16.1243
       564      16.127
     564.2     16.1249
     564.4     16.1275
     564.6     16.1401
     564.8     16.1512
       565     16.1561
     565.2     16.1709
     565.4     16.1741
     565.6      16.173
     565.8     16.1872
       566     16.2009
     566.2     16.2023
     566.4     16.1921
     566.6     16.1929
     566.8     16.1999
       567     16.2112
     567.2     16.2157
     567.4     16.2319
     567.6     16.2318
     567.8      16.233
       568      16.241
     568.2     16.2603
     568.4      16.273
     568.6     16.2703
     568.8     16.2748
       569     16.2794
     569.2     16.2884
     569.4     16.2937
     569.6     16.2974
     569.8     16.2959
       570     16.3048
     570.2      16.295
     570.4     16.3017
     570.6     16.3029
     570.8     16.3081
       571     16.3165
     571.2     16.3302
     571.4     16.3463
     571.6     16.3521
     571.8     16.3533
       572     16.3572
     572.2     16.3603
     572.4     16.3651
     572.6      16.376
     572.8     16.3814
       573     16.3889
     573.2     16.3927
     573.4     16.3954
     573.6     16.3976
     573.8     16.4105
       574     16.4128
     574.2      16.411
     574.4     16.4136
     574.6     16.4265
     574.8     16.4363
       575     16.4414
     575.2     16.4555
     575.4     16.4588
     575.6     16.4571
     575.8     16.4727
       576     16.4857
     576.2     16.4885
     576.4      16.477
     576.6     16.4789
     576.8      16.487
       577     16.4975
     577.2     16.5033
     577.4     16.5215
     577.6     16.5217
     577.8      16.523
       578     16.5313
     578.2     16.5498
     578.4     16.5607
     578.6     16.5587
     578.8     16.5647
       579     16.5695
     579.2      16.579
     579.4     16.5859
     579.6     16.5893
     579.8     16.5865
       580     16.5958
     580.2     16.5838
     580.4      16.588
     580.6     16.5883
     580.8     16.5941
       581     16.6021
     581.2     16.6161
     581.4     16.6324
     581.6     16.6374
     581.8     16.6377
       582      16.642
     582.2     16.6453
     582.4     16.6508
     582.6     16.6647
     582.8     16.6716
       583     16.6764
     583.2     16.6811
     583.4      16.683
     583.6      16.685
     583.8      16.697
       584     16.6992
     584.2     16.6961
     584.4     16.7006
     584.6     16.7152
     584.8     16.7239
       585     16.7293
     585.2     16.7447
     585.4     16.7472
     585.6     16.7459
     585.8     16.7602
       586     16.7734
     586.2     16.7758
     586.4     16.7634
     586.6     16.7657
     586.8     16.7741
       587     16.7855
     587.2     16.7914
     587.4     16.8075
     587.6     16.8091
     587.8     16.8083
       588     16.8172
     588.2     16.8375
     588.4     16.8507
     588.6     16.8483
     588.8     16.8548
       589     16.8582
     589.2     16.8679
     589.4     16.8736
     589.6     16.8783
     589.8     16.8758
       590     16.8848
     590.2     16.8711
     590.4     16.8753
     590.6     16.8737
     590.8     16.8809
       591     16.8887
     591.2     16.9026
     591.4     16.9205
     591.6     16.9247
     591.8     16.9255
       592     16.9316
     592.2     16.9348
     592.4     16.9405
     592.6      16.955
     592.8     16.9609
       593     16.9643
     593.2     16.9675
     593.4     16.9691
     593.6     16.9707
     593.8     16.9827
       594     16.9852
     594.2     16.9841
     594.4     16.9861
     594.6     17.0013
     594.8     17.0105
       595      17.016
     595.2     17.0316
     595.4     17.0332
     595.6     17.0328
     595.8     17.0455
       596     17.0573
     596.2     17.0589
     596.4     17.0483
     596.6      17.053
     596.8      17.061
       597     17.0722
     597.2     17.0755
     597.4     17.0934
     597.6     17.0943
     597.8     17.0937
       598     17.1042
     598.2     17.1249
     598.4     17.1392
     598.6     17.1353
     598.8     17.1416
       599     17.1451
     599.2     17.1537
     599.4     17.1595
     599.6     17.1645
     599.8     17.1601
       600     17.1689
     600.2     17.1609
     600.4     17.1659
     600.6     17.1659
     600.8     17.1736
       601     17.1817
     601.2     17.1953
     601.4     17.2136
     601.6     17.2151
     601.8     17.2165
       602     17.2242
     602.2     17.2259
     602.4     17.2297
     602.6     17.2443
     602.8     17.2511
       603     17.2545
     603.2     17.2585
     603.4      17.261
     603.6     17.2618
     603.8     17.2734
       604     17.2745
     604.2     17.2744
     604.4     17.2748
     604.6     17.2921
     604.8     17.3013
       605     17.3051
     605.2     17.3175
     605.4     17.3204
     605.6     17.3193
     605.8     17.3321
       606     17.3448
     606.2     17.3458
     606.4     17.3364
     606.6      17.343
     606.8       17.35
       607     17.3611
     607.2     17.3636
     607.4     17.3811
     607.6     17.3828
     607.8     17.3818
       608     17.3925
     608.2     17.4138
     608.4      17.431
     608.6     17.4277
     608.8     17.4325
       609     17.4374
     609.2     17.4445
     609.4     17.4512
     609.6     17.4555
     609.8      17.451
       610     17.4592
     610.2     17.4518
     610.4     17.4564
     610.6     17.4559
     610.8     17.4642
       611     17.4727
     611.2     17.4883
     611.4     17.5055
     611.6     17.5051
     611.8     17.5048
       612     17.5126
     612.2     17.5147
     612.4     17.5187
     612.6     17.5327
     612.8     17.5396
       613      17.542
     613.2     17.5457
     613.4     17.5478
     613.6     17.5488
     613.8     17.5599
       614     17.5616
     614.2     17.5614
     614.4     17.5625
     614.6      17.581
     614.8     17.5902
       615     17.5937
     615.2     17.6055
     615.4     17.6072
     615.6     17.6089
     615.8     17.6191
       616     17.6332
     616.2     17.6361
     616.4      17.628
     616.6     17.6352
     616.8     17.6427
       617     17.6541
     617.2     17.6555
     617.4     17.6719
     617.6     17.6739
     617.8     17.6735
       618     17.6863
     618.2     17.7068
     618.4     17.7211
     618.6     17.7181
     618.8     17.7225
       619     17.7258
     619.2     17.7322
     619.4     17.7401
     619.6     17.7451
     619.8     17.7405
       620     17.7506
     620.2     17.7398
     620.4     17.7415
     620.6     17.7398
     620.8      17.746
       621     17.7566
     621.2     17.7749
     621.4     17.7932
     621.6      17.792
     621.8     17.7928
       622      17.801
     622.2     17.8034
     622.4     17.8064
     622.6     17.8191
     622.8     17.8259
       623     17.8304
     623.2     17.8339
     623.4     17.8373
     623.6     17.8378
     623.8      17.849
       624     17.8531
     624.2     17.8512
     624.4     17.8526
     624.6     17.8703
     624.8     17.8791
       625     17.8815
     625.2     17.8934
     625.4     17.8971
     625.6     17.8988
     625.8     17.9084
       626     17.9241
     626.2     17.9255
     626.4     17.9175
     626.6     17.9252
     626.8     17.9324
       627      17.944
     627.2     17.9447
     627.4     17.9599
     627.6     17.9618
     627.8     17.9612
       628     17.9756
     628.2     17.9969
     628.4     18.0099
     628.6     18.0062
     628.8     18.0112
       629      18.014
     629.2     18.0194
     629.4     18.0303
     629.6     18.0341
     629.8     18.0291
       630     18.0399
     630.2     18.0266
     630.4     18.0278
     630.6     18.0265
     630.8     18.0314
       631     18.0424
     631.2     18.0615
     631.4     18.0801
     631.6     18.0791
     631.8     18.0794
       632      18.087
     632.2     18.0928
     632.4     18.0955
     632.6     18.1056
     632.8     18.1117
       633     18.1171
     633.2     18.1219
     633.4     18.1248
     633.6     18.1252
     633.8     18.1357
       634     18.1406
     634.2      18.141
     634.4     18.1425
     634.6     18.1629
     634.8     18.1718
       635     18.1722
     635.2     18.1852
     635.4     18.1871
     635.6     18.1857
     635.8     18.1967
       636     18.2125
     636.2     18.2125
     636.4     18.2059
     636.6     18.2143
     636.8      18.222
       637     18.2331
     637.2     18.2348
     637.4     18.2496
     637.6       18.25
     637.8      18.249
       638      18.263
     638.2     18.2849
     638.4     18.3002
     638.6     18.2968
     638.8     18.3025
       639     18.3033
     639.2     18.3075
     639.4     18.3192
     639.6     18.3233
     639.8     18.3176
       640     18.3278
     640.2      18.313
     640.4     18.3136
     640.6     18.3121
     640.8     18.3191
       641     18.3299
     641.2     18.3484
     641.4     18.3669
     641.6     18.3631
     641.8     18.3627
       642     18.3719
     642.2     18.3787
     642.4     18.3825
     642.6     18.3942
     642.8     18.3978
       643     18.4034
     643.2     18.4058
     643.4     18.4102
     643.6     18.4093
     643.8     18.4209
       644     18.4261
     644.2     18.4266
     644.4     18.4284
     644.6     18.4481
     644.8     18.4562
       645     18.4575
     645.2     18.4724
     645.4     18.4752
     645.6     18.4723
     645.8     18.4817
       646     18.4957
     646.2     18.4968
     646.4     18.4887
     646.6      18.498
     646.8     18.5056
       647      18.518
     647.2     18.5211
     647.4     18.5334
     647.6     18.5326
     647.8     18.5321
       648     18.5471
     648.2     18.5693
     648.4     18.5839
     648.6     18.5817
     648.8     18.5886
       649     18.5895
     649.2     18.5916
     649.4     18.6018
     649.6     18.6062
     649.8     18.5994
       650     18.6102
     650.2     18.5974
     650.4     18.5993
     650.6     18.5967
     650.8     18.6033
       651     18.6143
     651.2      18.632
     651.4      18.652
     651.6     18.6491
     651.8     18.6489
       652     18.6591
     652.2     18.6673
     652.4       18.67
     652.6     18.6804
     652.8     18.6842
       653     18.6893
     653.2     18.6901
     653.4     18.6944
     653.6     18.6957
     653.8     18.7076
       654     18.7134
     654.2     18.7138
     654.4     18.7124
     654.6     18.7314
     654.8     18.7419
       655     18.7429
     655.2     18.7564
     655.4     18.7595
     655.6     18.7562
     655.8     18.7647
       656     18.7767
     656.2      18.781
     656.4     18.7724
     656.6     18.7813
     656.8      18.789
       657     18.8019
     657.2     18.8018
     657.4     18.8147
     657.6     18.8138
     657.8     18.8112
       658      18.827
     658.2     18.8506
     658.4     18.8661
     658.6     18.8655
     658.8     18.8724
       659     18.8723
     659.2     18.8751
     659.4     18.8862
     659.6     18.8908
     659.8     18.8844
       660     18.8941
     660.2     18.8815
     660.4     18.8846
     660.6     18.8832
     660.8     18.8875
       661     18.8973
     661.2     18.9171
     661.4      18.938
     661.6     18.9336
     661.8     18.9349
       662     18.9439
     662.2     18.9525
     662.4     18.9555
     662.6     18.9646
     662.8     18.9692
       663     18.9738
     663.2     18.9765
     663.4     18.9808
     663.6      18.981
     663.8     18.9939
       664     18.9998
     664.2     18.9987
     664.4     18.9968
     664.6      19.015
     664.8     19.0251
       665     19.0284
     665.2     19.0411
     665.4     19.0459
     665.6     19.0408
     665.8     19.0483
       666     19.0614
     666.2     19.0661
     666.4     19.0554
     666.6     19.0653
     666.8     19.0741
       667     19.0856
     667.2     19.0844
     667.4     19.0967
     667.6     19.0965
     667.8     19.0923
       668     19.1091
     668.2     19.1305
     668.4     19.1447
     668.6     19.1444
     668.8      19.153
       669     19.1537
     669.2      19.157
     669.4     19.1703
     669.6     19.1743
     669.8     19.1659
       670     19.1755
     670.2     19.1645
     670.4     19.1663
     670.6     19.1659
     670.8       19.17
       671     19.1788
     671.2     19.1951
     671.4     19.2152
     671.6     19.2109
     671.8     19.2104
       672     19.2203
     672.2     19.2309
     672.4     19.2347
     672.6     19.2427
     672.8     19.2486
       673     19.2565
     673.2     19.2599
     673.4     19.2641
     673.6     19.2629
     673.8     19.2755
       674     19.2792
     674.2     19.2794
     674.4     19.2769
     674.6     19.2957
     674.8      19.304
       675      19.308
     675.2     19.3208
     675.4     19.3275
     675.6     19.3226
     675.8     19.3294
       676     19.3416
     676.2     19.3447
     676.4     19.3359
     676.6     19.3443
     676.8     19.3532
       677     19.3651
     677.2     19.3642
     677.4     19.3761
     677.6      19.375
     677.8     19.3688
       678      19.384
     678.2     19.4048
     678.4     19.4192
     678.6     19.4194
     678.8     19.4281
       679     19.4303
     679.2     19.4363
     679.4     19.4486
     679.6      19.452
     679.8     19.4419
       680     19.4501
     680.2     19.4432
     680.4     19.4411
     680.6     19.4415
     680.8     19.4471
       681     19.4571
     681.2     19.4742
     681.4      19.493
     681.6     19.4916
     681.8      19.488
       682     19.4983
     682.2     19.5073
     682.4      19.513
     682.6     19.5232
     682.8     19.5287
       683     19.5384
     683.2     19.5411
     683.4     19.5441
     683.6     19.5427
     683.8     19.5552
       684     19.5567
     684.2     19.5574
     684.4     19.5543
     684.6     19.5718
     684.8     19.5791
       685     19.5812
     685.2     19.5949
     685.4      19.597
     685.6     19.5951
     685.8     19.6019
       686     19.6159
     686.2     19.6178
     686.4     19.6101
     686.6     19.6191
     686.8     19.6301
       687     19.6406
     687.2     19.6395
     687.4     19.6519
     687.6     19.6506
     687.8     19.6439
       688     19.6597
     688.2       19.68
     688.4     19.6977
     688.6     19.6959
     688.8     19.7075
       689     19.7079
     689.2     19.7118
     689.4     19.7259
     689.6     19.7298
     689.8     19.7195
       690      19.724
     690.2     19.7165
     690.4     19.7133
     690.6     19.7148
     690.8     19.7184
       691     19.7295
     691.2     19.7471
     691.4     19.7684
     691.6     19.7686
     691.8     19.7629
       692     19.7735
     692.2     19.7832
     692.4     19.7861
     692.6     19.7967
     692.8     19.8038
       693     19.8128
     693.2     19.8168
     693.4     19.8172
     693.6     19.8144
     693.8     19.8304
       694     19.8304
     694.2     19.8329
     694.4     19.8312
     694.6     19.8504
     694.8     19.8533
       695     19.8567
     695.2      19.872
     695.4     19.8715
     695.6     19.8721
     695.8     19.8786
       696     19.8944
     696.2     19.8955
     696.4     19.8872
     696.6     19.8936
     696.8     19.9053
       697     19.9127
     697.2     19.9109
     697.4     19.9222
     697.6     19.9201
     697.8     19.9127
       698     19.9293
     698.2     19.9517
     698.4     19.9696
     698.6     19.9701
     698.8     19.9843
       699     19.9857
     699.2     19.9874
     699.4     20.0008
     699.6     20.0049
     699.8      19.993
       700     19.9987
     700.2      19.991
     700.4     19.9868
     700.6     19.9888
     700.8     19.9917
       701     20.0028
     701.2     20.0214
     701.4     20.0447
     701.6     20.0438
     701.8     20.0358
       702     20.0481
     702.2     20.0584
     702.4     20.0622
     702.6     20.0724
     702.8     20.0816
       703       20.09
     703.2     20.0939
     703.4      20.094
     703.6     20.0925
     703.8     20.1119
       704     20.1084
     704.2     20.1106
     704.4     20.1082
     704.6     20.1282
     704.8     20.1315
       705     20.1372
     705.2     20.1497
     705.4     20.1503
     705.6      20.152
     705.8     20.1578
       706     20.1748
     706.2     20.1751
     706.4     20.1672
     706.6     20.1746
     706.8     20.1837
       707     20.1909
     707.2     20.1904
     707.4     20.2024
     707.6     20.1988
     707.8      20.192
       708      20.209
     708.2     20.2312
     708.4     20.2491
     708.6       20.25
     708.8     20.2624
       709     20.2621
     709.2      20.264
     709.4     20.2787
     709.6     20.2848
     709.8     20.2754
       710     20.2791
     710.2      20.267
     710.4     20.2601
     710.6     20.2627
     710.8     20.2654
       711     20.2797
     711.2     20.2971
     711.4     20.3209
     711.6     20.3192
     711.8     20.3136
       712     20.3276
     712.2      20.337
     712.4     20.3383
     712.6     20.3501
     712.8     20.3601
       713     20.3673
     713.2     20.3742
     713.4     20.3729
     713.6     20.3697
     713.8     20.3873
       714     20.3835
     714.2     20.3851
     714.4     20.3855
     714.6     20.4039
     714.8     20.4068
       715     20.4147
     715.2     20.4273
     715.4     20.4273
     715.6     20.4303
     715.8     20.4382
       716     20.4533
     716.2     20.4573
     716.4     20.4496
     716.6     20.4597
     716.8     20.4655
       717     20.4731
     717.2     20.4715
     717.4     20.4819
     717.6     20.4784
     717.8     20.4691
       718     20.4879
     718.2     20.5109
     718.4     20.5308
     718.6      20.531
     718.8     20.5416
       719     20.5456
     719.2     20.5455
     719.4     20.5604
     719.6     20.5668
     719.8     20.5583
       720      20.562
     720.2     20.5514
     720.4      20.546
     720.6     20.5494
     720.8     20.5497
       721     20.5619
     721.2     20.5768
     721.4     20.6026
     721.6     20.6014
     721.8     20.5945
       722     20.6067
     722.2     20.6147
     722.4     20.6175
     722.6      20.628
     722.8     20.6379
       723     20.6471
     723.2     20.6557
     723.4     20.6554
     723.6     20.6491
     723.8     20.6644
       724     20.6586
     724.2     20.6625
     724.4     20.6665
     724.6     20.6843
     724.8     20.6885
       725     20.6948
     725.2     20.7084
     725.4     20.7087
     725.6     20.7095
     725.8     20.7183
       726     20.7332
     726.2     20.7382
     726.4      20.732
     726.6      20.742
     726.8     20.7469
       727     20.7552
     727.2     20.7532
     727.4     20.7652
     727.6     20.7631
     727.8     20.7536
       728     20.7736
     728.2     20.7976
     728.4     20.8207
     728.6     20.8222
     728.8     20.8295
       729     20.8333
     729.2     20.8323
     729.4     20.8481
     729.6     20.8553
     729.8      20.844
       730     20.8458
     730.2     20.8377
     730.4      20.833
     730.6     20.8349
     730.8     20.8349
       731     20.8465
     731.2     20.8641
     731.4     20.8933
     731.6     20.8941
     731.8     20.8889
       732     20.9007
     732.2     20.9094
     732.4     20.9097
     732.6     20.9176
     732.8     20.9296
       733      20.939
     733.2     20.9478
     733.4     20.9458
     733.6      20.939
     733.8     20.9548
       734     20.9515
     734.2     20.9535
     734.4     20.9556
     734.6     20.9726
     734.8     20.9768
       735     20.9834
     735.2     20.9929
     735.4     20.9943
     735.6     20.9944
     735.8     21.0063
       736     21.0238
     736.2     21.0274
     736.4     21.0211
     736.6     21.0297
     736.8     21.0357
       737     21.0428
     737.2     21.0391
     737.4     21.0528
     737.6     21.0488
     737.8     21.0392
       738     21.0607
     738.2     21.0849
     738.4     21.1108
     738.6     21.1123
     738.8     21.1175
       739     21.1209
     739.2     21.1195
     739.4     21.1338
     739.6     21.1403
     739.8     21.1294
       740     21.1329
     740.2     21.1278
     740.4     21.1218
     740.6     21.1207
     740.8     21.1186
       741     21.1328
     741.2     21.1518
     741.4      21.181
     741.6     21.1827
     741.8     21.1786
       742     21.1887
     742.2      21.197
     742.4     21.1975
     742.6     21.2104
     742.8     21.2227
       743     21.2349
     743.2     21.2439
     743.4     21.2409
     743.6     21.2344
     743.8     21.2505
       744     21.2476
     744.2     21.2481
     744.4     21.2466
     744.6     21.2663
     744.8     21.2693
       745     21.2756
     745.2     21.2877
     745.4     21.2866
     745.6     21.2888
     745.8     21.3034
       746     21.3213
     746.2     21.3255
     746.4     21.3212
     746.6     21.3312
     746.8     21.3338
       747     21.3448
     747.2     21.3395
     747.4     21.3515
     747.6     21.3434
     747.8     21.3326
       748     21.3574
     748.2     21.3812
     748.4     21.4086
     748.6     21.4091
     748.8     21.4155
       749     21.4185
     749.2     21.4174
     749.4     21.4362
     749.6     21.4422
     749.8     21.4293
       750     21.4306
     750.2     21.4282
     750.4     21.4212
     750.6      21.421
     750.8     21.4192
       751      21.434
     751.2     21.4539
     751.4      21.483
     751.6     21.4849
     751.8     21.4781
       752     21.4882
     752.2     21.4934
     752.4     21.4943
     752.6     21.5095
     752.8     21.5239
       753     21.5372
     753.2     21.5466
     753.4     21.5445
     753.6     21.5407
     753.8     21.5563
       754     21.5519
     754.2     21.5498
     754.4     21.5488
     754.6     21.5661
     754.8     21.5745
       755     21.5782
     755.2     21.5918
     755.4      21.591
     755.6     21.5933
     755.8     21.6064
       756     21.6228
     756.2     21.6218
     756.4     21.6187
     756.6     21.6301
     756.8     21.6361
       757     21.6447
     757.2     21.6429
     757.4     21.6539
     757.6     21.6455
     757.8     21.6353
       758     21.6556
     758.2      21.677
     758.4     21.7078
     758.6      21.711
     758.8     21.7176
       759     21.7213
     759.2     21.7209
     759.4     21.7392
     759.6     21.7432
     759.8     21.7308
       760      21.733
     760.2      21.729
     760.4     21.7204
     760.6     21.7236
     760.8     21.7186
       761     21.7326
     761.2     21.7533
     761.4     21.7834
     761.6     21.7838
     761.8     21.7769
       762     21.7862
     762.2     21.7913
     762.4     21.7947
     762.6     21.8075
     762.8     21.8198
       763     21.8317
     763.2     21.8418
     763.4     21.8388
     763.6     21.8351
     763.8     21.8503
       764     21.8472
     764.2     21.8428
     764.4     21.8456
     764.6     21.8636
     764.8     21.8717
       765     21.8758
     765.2     21.8872
     765.4     21.8876
     765.6     21.8863
     765.8     21.9027
       766     21.9225
     766.2     21.9181
     766.4     21.9139
     766.6     21.9244
     766.8     21.9327
       767     21.9403
     767.2     21.9367
     767.4     21.9518
     767.6     21.9432
     767.8     21.9279
       768     21.9515
     768.2     21.9723
     768.4     22.0015
     768.6     22.0106
     768.8     22.0144
       769      22.022
     769.2     22.0209
     769.4     22.0368
     769.6     22.0423
     769.8     22.0315
       770     22.0337
     770.2     22.0303
     770.4      22.022
     770.6     22.0246
     770.8     22.0206
       771     22.0294
     771.2     22.0492
     771.4     22.0836
     771.6     22.0866
     771.8     22.0778
       772     22.0894
     772.2     22.0946
     772.4     22.0965
     772.6     22.1099
     772.8     22.1243
       773     22.1357
     773.2     22.1464
     773.4     22.1451
     773.6       22.14
     773.8     22.1546
       774     22.1486
     774.2     22.1432
     774.4      22.143
     774.6     22.1592
     774.8     22.1688
       775     22.1755
     775.2     22.1911
     775.4     22.1941
     775.6      22.189
     775.8     22.2085
       776     22.2264
     776.2     22.2223
     776.4     22.2216
     776.6     22.2319
     776.8      22.238
       777     22.2453
     777.2     22.2452
     777.4     22.2615
     777.6     22.2533
     777.8     22.2379
       778     22.2642
     778.2      22.286
     778.4      22.311
     778.6     22.3234
     778.8     22.3237
       779     22.3323
     779.2     22.3369
     779.4     22.3467
     779.6     22.3518
     779.8      22.339
       780     22.3407
     780.2     22.3377
     780.4     22.3311
     780.6     22.3338
     780.8      22.329
       781     22.3342
     781.2     22.3538
     781.4     22.3893
     781.6     22.3971
     781.8     22.3872
       782     22.4001
     782.2     22.4042
     782.4     22.4041
     782.6     22.4175
     782.8     22.4332
       783     22.4412
     783.2     22.4575
     783.4     22.4563
     783.6     22.4502
     783.8     22.4658
       784     22.4614
     784.2     22.4547
     784.4     22.4566
     784.6     22.4715
     784.8     22.4832
       785     22.4915
     785.2     22.5026
     785.4     22.5057
     785.6     22.5037
     785.8     22.5208
       786     22.5367
     786.2     22.5335
     786.4     22.5342
     786.6      22.542
     786.8      22.547
       787      22.558
     787.2     22.5558
     787.4     22.5714
     787.6     22.5632
     787.8     22.5503
       788     22.5743
     788.2     22.5928
     788.4     22.6183
     788.6     22.6272
     788.8     22.6309
       789     22.6405
     789.2     22.6465
     789.4     22.6566
     789.6      22.659
     789.8     22.6476
       790     22.6495
     790.2     22.6488
     790.4     22.6416
     790.6     22.6448
     790.8     22.6422
       791     22.6469
     791.2     22.6742
     791.4     22.7098
     791.6     22.7141
     791.8     22.7064
       792     22.7199
     792.2     22.7261
     792.4     22.7286
     792.6     22.7411
     792.8     22.7512
       793     22.7565
     793.2     22.7731
     793.4     22.7652
     793.6     22.7626
     793.8     22.7845
       794     22.7822
     794.2     22.7737
     794.4     22.7778
     794.6     22.7994
     794.8     22.8044
       795     22.8103
     795.2     22.8235
     795.4     22.8245
     795.6     22.8196
     795.8     22.8346
       796     22.8505
     796.2     22.8457
     796.4     22.8485
     796.6     22.8554
     796.8     22.8598
       797     22.8681
     797.2     22.8678
     797.4     22.8861
     797.6     22.8787
     797.8     22.8603
       798     22.8874
     798.2     22.9055
     798.4     22.9331
     798.6     22.9408
     798.8     22.9468
       799     22.9535
     799.2     22.9618
     799.4     22.9668
     799.6     22.9722
     799.8     22.9611
       800     22.9643
     800.2     22.9625
     800.4     22.9513
     800.6     22.9538
     800.8     22.9524
       801     22.9583
     801.2     22.9853
     801.4      23.023
     801.6     23.0284
     801.8     23.0196
       802      23.034
     802.2      23.038
     802.4     23.0413
     802.6     23.0534
     802.8      23.067
       803     23.0736
     803.2     23.0876
     803.4     23.0792
     803.6     23.0736
     803.8     23.0996
       804     23.0946
     804.2     23.0847
     804.4     23.0871
     804.6      23.107
     804.8     23.1117
       805     23.1188
     805.2      23.136
     805.4     23.1372
     805.6     23.1304
     805.8     23.1471
       806     23.1612
     806.2     23.1581
     806.4     23.1626
     806.6     23.1689
     806.8     23.1688
       807     23.1806
     807.2     23.1785
     807.4     23.1965
     807.6     23.1872
     807.8     23.1716
       808      23.194
     808.2     23.2107
     808.4     23.2432
     808.6     23.2518
     808.8     23.2577
       809     23.2663
     809.2     23.2791
     809.4     23.2801
     809.6      23.286
     809.8      23.278
       810     23.2802
     810.2      23.275
     810.4     23.2638
     810.6     23.2707
     810.8     23.2661
       811     23.2732
     811.2     23.3015
     811.4     23.3383
     811.6     23.3404
     811.8     23.3337
       812     23.3486
     812.2     23.3547
     812.4      23.356
     812.6     23.3634
     812.8     23.3807
       813     23.3861
     813.2     23.3974
     813.4     23.3895
     813.6     23.3816
     813.8      23.404
       814     23.3977
     814.2      23.385
     814.4     23.3916
     814.6     23.4114
     814.8     23.4244
       815     23.4321
     815.2     23.4515
     815.4      23.455
     815.6     23.4476
     815.8      23.466
       816     23.4791
     816.2     23.4695
     816.4     23.4782
     816.6     23.4838
     816.8     23.4807
       817     23.4945
     817.2     23.4917
     817.4     23.5104
     817.6     23.5029
     817.8     23.4803
       818     23.5035
     818.2     23.5203
     818.4     23.5546
     818.6     23.5616
     818.8     23.5678
       819     23.5757
     819.2     23.5912
     819.4     23.5951
     819.6     23.6045
     819.8      23.598
       820     23.5957
     820.2     23.6025
     820.4     23.5902
     820.6     23.6009
     820.8      23.589
       821     23.5959
     821.2     23.6251
     821.4     23.6599
     821.6     23.6623
     821.8     23.6578
       822     23.6696
     822.2     23.6775
     822.4     23.6803
     822.6     23.6875
     822.8      23.708
       823     23.7119
     823.2     23.7181
     823.4     23.7105
     823.6     23.7036
     823.8     23.7212
       824     23.7109
     824.2     23.6978
     824.4      23.706
     824.6     23.7251
     824.8     23.7442
       825     23.7529
     825.2     23.7703
     825.4     23.7745
     825.6     23.7671
     825.8     23.7873
       826     23.8006
     826.2     23.7949
     826.4     23.8037
     826.6     23.8144
     826.8     23.8126
       827     23.8271
     827.2     23.8191
     827.4     23.8382
     827.6     23.8253
     827.8     23.7955
       828     23.8166
     828.2     23.8354
     828.4     23.8713
     828.6     23.8829
     828.8     23.8893
       829     23.8982
     829.2     23.9142
     829.4     23.9157
     829.6     23.9273
     829.8     23.9155
       830     23.9136
     830.2     23.9257
     830.4     23.9134
     830.6     23.9216
     830.8     23.9116
       831     23.9156
     831.2     23.9447
     831.4     23.9824
     831.6     23.9837
     831.8     23.9718
       832     23.9838
     832.2      23.994
     832.4     23.9966
     832.6     24.0056
     832.8     24.0275
       833     24.0246
     833.2     24.0377
     833.4     24.0344
     833.6     24.0254
     833.8     24.0378
       834     24.0229
     834.2     24.0058
     834.4     24.0141
     834.6      24.039
     834.8     24.0544
       835     24.0674
     835.2      24.088
     835.4     24.0913
     835.6     24.0783
     835.8     24.0966
       836     24.1113
     836.2     24.1057
     836.4      24.119
     836.6      24.131
     836.8      24.132
       837     24.1486
     837.2     24.1426
     837.4     24.1617
     837.6     24.1473
     837.8      24.115
       838     24.1426
     838.2      24.155
     838.4     24.1961
     838.6     24.2086
     838.8     24.2068
       839     24.2162
     839.2     24.2339
     839.4     24.2337
     839.6      24.246
     839.8      24.234
       840     24.2278
     840.2     24.2434
     840.4     24.2283
     840.6     24.2359
     840.8     24.2276
       841     24.2297
     841.2     24.2601
     841.4     24.2956
     841.6     24.2953
     841.8     24.2825
       842     24.2963
     842.2     24.2992
     842.4     24.3055
     842.6     24.3162
     842.8     24.3383
       843     24.3369
     843.2     24.3496
     843.4     24.3492
     843.6     24.3403
     843.8     24.3558
       844      24.337
     844.2     24.3131
     844.4     24.3213
     844.6     24.3494
     844.8     24.3649
       845     24.3838
     845.2     24.4034
     845.4     24.4015
     845.6     24.3899
     845.8     24.4047
       846     24.4212
     846.2     24.4146
     846.4     24.4298
     846.6     24.4405
     846.8     24.4422
       847     24.4601
     847.2     24.4524
     847.4      24.477
     847.6     24.4604
     847.8     24.4171
       848     24.4465
     848.2     24.4584
     848.4     24.4998
     848.6     24.5188
     848.8      24.517
       849     24.5229
     849.2     24.5375
     849.4      24.532
     849.6     24.5473
     849.8     24.5362
       850     24.5322
     850.2     24.5489
     850.4     24.5408
     850.6     24.5434
     850.8     24.5315
       851     24.5293
     851.2     24.5636
     851.4     24.5987
     851.6     24.5935
     851.8     24.5877
       852     24.6042
     852.2     24.6115
     852.4     24.6199
     852.6      24.629
     852.8      24.653
       853     24.6565
     853.2      24.666
     853.4     24.6639
     853.6      24.651
     853.8     24.6665
       854     24.6513
     854.2     24.6256
     854.4     24.6339
     854.6       24.67
     854.8     24.6847
       855     24.7024
     855.2     24.7181
     855.4     24.7178
     855.6     24.7071
     855.8     24.7235
       856     24.7365
     856.2       24.73
     856.4     24.7442
     856.6     24.7527
     856.8     24.7545
       857     24.7779
     857.2     24.7622
     857.4     24.7873
     857.6     24.7785
     857.8     24.7335
       858     24.7632
     858.2     24.7768
     858.4     24.8163
     858.6     24.8406
     858.8     24.8347
       859       24.84
     859.2     24.8613
     859.4     24.8526
     859.6     24.8697
     859.8     24.8596
       860     24.8567
     860.2     24.8708
     860.4     24.8577
     860.6     24.8609
     860.8     24.8468
       861     24.8413
     861.2     24.8721
     861.4     24.9092
     861.6     24.9034
     861.8     24.9049
       862     24.9212
     862.2     24.9278
     862.4     24.9306
     862.6     24.9403
     862.8     24.9625
       863     24.9637
     863.2      24.975
     863.4     24.9817
     863.6     24.9625
     863.8     24.9761
       864     24.9594
     864.2     24.9499
     864.4     24.9529
     864.6     24.9871
     864.8     25.0067
       865      25.035
     865.2     25.0468
     865.4     25.0441
     865.6     25.0303
     865.8     25.0534
       866     25.0662
     866.2     25.0577
     866.4     25.0707
     866.6     25.0787
     866.8      25.074
       867     25.0979
     867.2     25.0791
     867.4      25.104
     867.6     25.0958
     867.8     25.0507
       868     25.0768
     868.2     25.0844
     868.4      25.126
     868.6     25.1517
     868.8     25.1447
       869     25.1526
     869.2     25.1734
     869.4     25.1614
     869.6       25.18
     869.8     25.1693
       870     25.1676
     870.2     25.1592
     870.4     25.1489
     870.6     25.1628
     870.8     25.1395
       871     25.1324
     871.2     25.1546
     871.4     25.1971
     871.6     25.1868
     871.8     25.1975
       872     25.2205
     872.2      25.219
     872.4     25.2155
     872.6      25.232
     872.8     25.2543
       873      25.257
     873.2     25.2703
     873.4     25.2733
     873.6     25.2627
     873.8     25.2712
       874     25.2569
     874.2     25.2441
     874.4     25.2405
     874.6     25.2663
     874.8     25.2969
       875     25.3341
     875.2     25.3455
     875.4      25.338
     875.6     25.3143
     875.8     25.3341
       876     25.3425
     876.2     25.3391
     876.4     25.3592
     876.6     25.3617
     876.8     25.3603
       877     25.3929
     877.2     25.3742
     877.4     25.3983
     877.6     25.3873
     877.8     25.3469
       878     25.3679
     878.2     25.3714
     878.4     25.4164
     878.6     25.4371
     878.8     25.4339
       879     25.4411
     879.2     25.4658
     879.4     25.4523
     879.6     25.4695
     879.8     25.4603
       880     25.4541
     880.2     25.4382
     880.4     25.4298
     880.6     25.4526
     880.8     25.4307
       881      25.416
     881.2     25.4377
     881.4     25.4797
     881.6     25.4713
     881.8     25.4786
       882      25.507
     882.2     25.5047
     882.4     25.5049
     882.6     25.5152
     882.8     25.5403
       883      25.541
     883.2     25.5619
     883.4     25.5669
     883.6     25.5561
     883.8     25.5695
       884     25.5526
     884.2     25.5429
     884.4     25.5429
     884.6     25.5721
     884.8     25.6045
       885      25.635
     885.2     25.6502
     885.4     25.6376
     885.6     25.6059
     885.8     25.6258
       886     25.6264
     886.2     25.6279
     886.4     25.6559
     886.6     25.6608
     886.8     25.6581
       887      25.684
     887.2     25.6648
     887.4     25.6849
     887.6     25.6772
     887.8     25.6324
       888     25.6552
     888.2     25.6648
     888.4      25.709
     888.6     25.7222
     888.8     25.7157
       889     25.7309
     889.2     25.7544
     889.4     25.7386
     889.6      25.758
     889.8     25.7497
       890     25.7324
     890.2     25.7219
     890.4     25.7206
     890.6     25.7443
     890.8     25.7229
       891     25.7062
     891.2     25.7245
     891.4     25.7697
     891.6     25.7666
     891.8     25.7828
       892      25.809
     892.2     25.8059
     892.4     25.8039
     892.6      25.813
     892.8       25.83
       893     25.8357
     893.2     25.8588
     893.4     25.8688
     893.6     25.8568
     893.8     25.8737
       894     25.8532
     894.2     25.8415
     894.4     25.8502
     894.6     25.8852
     894.8     25.9179
       895     25.9416
     895.2     25.9605
     895.4     25.9477
     895.6     25.9168
     895.8     25.9322
       896     25.9291
     896.2     25.9397
     896.4     25.9623
     896.6     25.9707
     896.8     25.9661
       897     25.9922
     897.2      25.967
     897.4     25.9939
     897.6     25.9911
     897.8     25.9468
       898     25.9715
     898.2     25.9839
     898.4     26.0258
     898.6      26.045
     898.8     26.0341
       899     26.0441
     899.2     26.0798
     899.4      26.064
     899.6     26.0773
     899.8     26.0555
       900     26.0406
     900.2     26.0431
     900.4     26.0492
     900.6     26.0682
     900.8     26.0507
       901     26.0325
     901.2     26.0603
     901.4     26.1113
     901.6     26.0973
     901.8     26.1056
       902     26.1237
     902.2     26.1181
     902.4     26.1187
     902.6     26.1363
     902.8     26.1472
       903      26.137
     903.2     26.1569
     903.4     26.1742
     903.6     26.1598
     903.8     26.1808
       904     26.1673
     904.2     26.1546
     904.4     26.1644
     904.6     26.1978
     904.8     26.2418
       905     26.2645
     905.2     26.2836
     905.4     26.2741
     905.6     26.2383
     905.8     26.2469
       906     26.2397
     906.2     26.2436
     906.4     26.2776
     906.6     26.2907
     906.8     26.2909
       907      26.315
     907.2     26.2795
     907.4     26.3011
     907.6     26.3002
     907.8     26.2567
       908     26.2853
     908.2      26.299
     908.4     26.3348
     908.6      26.363
     908.8     26.3635
       909     26.3661
     909.2     26.3971
     909.4     26.3935
     909.6      26.401
     909.8     26.3869
       910     26.3734
     910.2     26.3739
     910.4     26.3674
     910.6     26.3809
     910.8     26.3737
       911      26.351
     911.2     26.3794
     911.4     26.4278
     911.6      26.416
     911.8     26.4222
       912     26.4468
     912.2      26.438
     912.4     26.4435
     912.6     26.4645
     912.8     26.4729
       913     26.4524
     913.2     26.4697
     913.4     26.4947
     913.6      26.482
     913.8     26.4996
       914     26.4892
     914.2     26.4763
     914.4     26.4942
     914.6     26.5273
     914.8     26.5743
       915     26.5915
     915.2     26.6091
     915.4     26.5911
     915.6     26.5623
     915.8     26.5714
       916     26.5654
     916.2     26.5776
     916.4     26.6154
     916.6     26.6236
     916.8     26.6238
       917     26.6434
     917.2     26.6125
     917.4     26.6325
     917.6     26.6347
     917.8     26.5835
       918     26.6088
     918.2     26.6207
     918.4      26.654
     918.6     26.6762
     918.8      26.672
       919      26.687
     919.2     26.7104
     919.4     26.7006
     919.6     26.7007
     919.8     26.6911
       920     26.6777
     920.2     26.6898
     920.4     26.6882
     920.6     26.7069
     920.8      26.709
       921       26.68
     921.2     26.7089
     921.4     26.7614
     921.6     26.7498
     921.8       26.76
       922      26.776
     922.2      26.779
     922.4     26.7995
     922.6     26.8128
     922.8     26.8161
       923     26.7838
     923.2     26.8085
     923.4     26.8407
     923.6     26.8239
     923.8     26.8589
       924     26.8481
     924.2     26.8341
     924.4     26.8597
     924.6     26.8929
     924.8     26.9392
       925     26.9498
     925.2     26.9715
     925.4     26.9518
     925.6     26.9128
     925.8     26.9092
       926     26.9087
     926.2     26.9264
     926.4      26.952
     926.6      26.958
     926.8     26.9756
       927     26.9918
     927.2     26.9588
     927.4     26.9902
     927.6     26.9835
     927.8     26.9217
       928     26.9511
     928.2     26.9569
     928.4     26.9979
     928.6     27.0159
     928.8     27.0126
       929     27.0337
     929.2     27.0641
     929.4     27.0599
     929.6     27.0751
     929.8     27.0555
       930     27.0397
     930.2      27.056
     930.4     27.0475
     930.6     27.0763
     930.8     27.0704
       931     27.0343
     931.2     27.0565
     931.4     27.1122
     931.6     27.0997
     931.8     27.1101
       932     27.1227
     932.2     27.1394
     932.4      27.158
     932.6     27.1739
     932.8     27.1812
       933     27.1418
     933.2      27.163
     933.4     27.2062
     933.6     27.1835
     933.8     27.2058
       934     27.1884
     934.2     27.1661
     934.4     27.1929
     934.6     27.2106
     934.8     27.2502
       935     27.2762
     935.2     27.3112
     935.4     27.2907
     935.6     27.2639
     935.8     27.2552
       936     27.2376
     936.2     27.2651
     936.4     27.2947
     936.6     27.2903
     936.8      27.315
       937     27.3278
     937.2     27.2986
     937.4     27.3335
     937.6     27.3218
     937.8     27.2677
       938     27.2812
     938.2     27.2829
     938.4     27.3307
     938.6     27.3563
     938.8     27.3432
       939     27.3629
     939.2     27.3834
     939.4     27.3873
     939.6     27.3975
     939.8      27.396
       940     27.3915
     940.2     27.4033
     940.4     27.3885
     940.6     27.4009
     940.8      27.392
       941     27.3467
     941.2     27.3697
     941.4     27.4195
     941.6     27.4152
     941.8     27.4283
       942     27.4733
     942.2     27.4862
     942.4     27.4821
     942.6     27.4962
     942.8     27.4933
       943     27.4502
     943.2     27.4485
     943.4     27.4871
     943.6     27.4891
     943.8     27.5116
       944     27.4967
     944.2      27.482
     944.4     27.5135
     944.6     27.5229
     944.8     27.5666
       945     27.5922
     945.2     27.6343
     945.4     27.6202
     945.6     27.5677
     945.8     27.5523
       946     27.5407
     946.2     27.5689
     946.4     27.6093
     946.6     27.6089
     946.8     27.6319
       947     27.6326
     947.2     27.6106
     947.4     27.6364
     947.6     27.6408
     947.8      27.594
       948      27.601
     948.2     27.6071
     948.4     27.6567
     948.6     27.6902
     948.8     27.6797
       949     27.6951
     949.2     27.7217
     949.4     27.7387
     949.6      27.745
     949.8     27.7281
       950     27.7111
     950.2     27.7374
     950.4     27.7179
     950.6     27.7207
     950.8     27.7127
       951     27.6758
     951.2     27.6977
     951.4     27.7505
     951.6     27.7574
     951.8     27.7788
       952     27.8094
     952.2     27.8208
     952.4      27.816
     952.6     27.8149
     952.8     27.8187
       953     27.7927
     953.2     27.7762
     953.4     27.8236
     953.6     27.8226
     953.8     27.8362
       954     27.8085
     954.2     27.7975
     954.4     27.8125
     954.6     27.8199
     954.8     27.8654
       955     27.8729
     955.2     27.9203
     955.4     27.9049
     955.6     27.8635
     955.8     27.8567
       956     27.8419
     956.2     27.8767
     956.4     27.9208
     956.6     27.9018
     956.8     27.9424
       957     27.9326
     957.2     27.9009
     957.4     27.9144
     957.6     27.9317
     957.8     27.8787
       958     27.8809
     958.2     27.8895
     958.4     27.9345
     958.6     27.9631
     958.8     27.9706
       959     27.9998
     959.2     28.0308
     959.4     28.0423
     959.6     28.0488
     959.8     28.0287
       960     28.0166
     960.2     28.0388
     960.4     28.0224
     960.6     28.0103
     960.8     28.0058
       961     27.9662
     961.2     27.9715
     961.4     28.0306
     961.6     28.0194
     961.8      28.058
       962     28.1133
     962.2     28.1053
     962.4     28.0889
     962.6     28.1034
     962.8     28.1175
       963     28.1072
     963.2      28.071
     963.4     28.1193
     963.6     28.0914
     963.8     28.0838
       964     28.0619
     964.2     28.0597
     964.4     28.0588
     964.6     28.0952
     964.8     28.1401
       965     28.1746
     965.2     28.2435
     965.4     28.2083
     965.6     28.1483
     965.8     28.1483
       966     28.0943
     966.2     28.1237
     966.4     28.1709
     966.6      28.148
     966.8      28.198
       967     28.1728
     967.2     28.1458
     967.4     28.1552
     967.6     28.1892
     967.8     28.1265
       968       28.14
     968.2      28.143
     968.4     28.1545
     968.6     28.2089
     968.8     28.2181
       969     28.2401
     969.2     28.2772
     969.4     28.2893
     969.6     28.2987
     969.8      28.299
       970     28.2754
     970.2     28.3172
     970.4     28.2901
     970.6     28.2974
     970.8      28.323
       971     28.2835
     971.2     28.2805
     971.4      28.369
     971.6     28.3259
     971.8      28.369
       972     28.4029
     972.2     28.4084
     972.4     28.3832
     972.6     28.3872
     972.8     28.4227
       973     28.4424
     973.2     28.3811
     973.4      28.391
     973.6     28.3781
     973.8      28.377
       974     28.3309
     974.2     28.3277
     974.4     28.3197
     974.6     28.3343
     974.8     28.3897
       975     28.4069
     975.2     28.4885
     975.4     28.4756
     975.6     28.4097
     975.8     28.3908
       976     28.3614
     976.2     28.3967
     976.4     28.4915
     976.6     28.4761
     976.8     28.4997
       977     28.4709
     977.2     28.4518
     977.4     28.4582
     977.6     28.4901
     977.8     28.4526
       978     28.4913
     978.2     28.4767
     978.4     28.4938
     978.6     28.5372
     978.8     28.5514
       979      28.579
     979.2     28.5717
     979.4     28.5889
     979.6     28.5866
     979.8     28.5871
       980     28.5759
     980.2      28.708
     980.4     28.6649
     980.6     28.6531
     980.8     28.6922
       981      28.595
     981.2     28.5881
     981.4     28.6652
     981.6     28.6328
     981.8     28.7142
       982     28.7403
     982.2      28.734
     982.4     28.7075
     982.6     28.6931
     982.8     28.7427
       983     28.7376
     983.2     28.7387
     983.4     28.7485
     983.6     28.7348
     983.8     28.7702
       984     28.6944
     984.2     28.6589
     984.4     28.6275
     984.6     28.6576
     984.8     28.6843
       985      28.725
     985.2     28.8114
     985.4     28.7795
     985.6     28.7384
     985.8     28.7534
       986     28.6884
     986.2     28.7612
     986.4     28.8935
     986.6     28.8395
     986.8     28.8355
       987     28.7869
     987.2     28.7831
     987.4     28.8001
     987.6     28.8821
     987.8     28.8133
       988     28.8972
     988.2     28.8731
     988.4     28.8778
     988.6      28.915
     988.8     28.9574
       989     28.9323
     989.2     28.9057
     989.4     28.9049
     989.6     28.8715
     989.8     28.8651
       990      28.878
     990.2     29.0942
     990.4      29.065
     990.6     29.0348
     990.8     28.9971
       991     28.9153
     991.2     28.8609
     991.4       28.87
     991.6     28.8143
     991.8     28.9582
       992     29.0038
     992.2     29.0814
     992.4     28.9734
     992.6     28.8933
     992.8     28.9651
       993     28.9742
     993.2     28.9281
     993.4     28.9543
     993.6     28.9689
     993.8     28.9923
       994     28.9391
     994.2     28.9611
     994.4     28.9421
     994.6     28.9273
     994.8      29.007
       995      29.119
     995.2     29.1561
     995.4     29.0706
     995.6     29.0734
     995.8     29.1075
       996       28.93
     996.2     29.0359
     996.4     29.1242
     996.6     29.0626
     996.8     29.1142
       997     29.0272
     997.2     29.0339
     997.4     29.0493
     997.6     29.1826
     997.8     29.0932
       998     29.2163
     998.2     29.1342
     998.4     29.1852
     998.6     29.2524
     998.8     29.2762
       999     29.2913
     999.2     29.1458
     999.4     29.2288
     999.6     29.1182
     999.8     29.1229
      1000     29.1568
