# Supplementary material for: Data for exploring the effect of parameters on decomposition of gas hydrate structure I
Source: Data Brief. 2018 Apr 11;18:1247–51. doi: 10.1016/j.dib.2018.04.015 (PMC5996948; doi:10.1016/j.dib.2018.04.015)
Supplement: Supplementary file 2 — Supplementary material [file mmc2.zip › data/data/temperature 310 K/cage occupancy 85/rdf.xvg]

# This file was created Wed Jan 25 22:57:22 2017
# Created by:
# GROMACS:      gmx rdf, VERSION 5.0.2
# Executable:   /usr/bin/gmx
# Library dir:  /usr/share/gromacs/top
# Command line:
#   g_rdf -f run.xtc -n ind.ndx -s run.tpr -o rdf10.xvg -b 9000 -e 10000
# g_rdf is part of G R O M A C S:
#
# Getting the Right Output Means no Artefacts in Calculating Stuff
#
@    title "Radial distribution"
@    xaxis  label "r"
@    yaxis  label ""
@TYPE xy
@ subtitle "OW* - OW*"
         0          0
     0.002          0
     0.004          0
     0.006          0
     0.008          0
      0.01          0
     0.012          0
     0.014          0
     0.016          0
     0.018          0
      0.02          0
     0.022          0
     0.024          0
     0.026          0
     0.028          0
      0.03          0
     0.032          0
     0.034          0
     0.036          0
     0.038          0
      0.04          0
     0.042          0
     0.044          0
     0.046          0
     0.048          0
      0.05          0
     0.052          0
     0.054          0
     0.056          0
     0.058          0
      0.06          0
     0.062          0
     0.064          0
     0.066          0
     0.068          0
      0.07          0
     0.072          0
     0.074          0
     0.076          0
     0.078          0
      0.08          0
     0.082          0
     0.084          0
     0.086          0
     0.088          0
      0.09          0
     0.092          0
     0.094          0
     0.096          0
     0.098          0
       0.1          0
     0.102          0
     0.104          0
     0.106          0
     0.108          0
      0.11          0
     0.112          0
     0.114          0
     0.116          0
     0.118          0
      0.12          0
     0.122          0
     0.124          0
     0.126          0
     0.128          0
      0.13          0
     0.132          0
     0.134          0
     0.136          0
     0.138          0
      0.14          0
     0.142          0
     0.144          0
     0.146          0
     0.148          0
      0.15          0
     0.152          0
     0.154          0
     0.156          0
     0.158          0
      0.16          0
     0.162          0
     0.164          0
     0.166          0
     0.168          0
      0.17          0
     0.172          0
     0.174          0
     0.176          0
     0.178          0
      0.18          0
     0.182          0
     0.184          0
     0.186          0
     0.188          0
      0.19          0
     0.192          0
     0.194          0
     0.196          0
     0.198          0
       0.2          0
     0.202          0
     0.204          0
     0.206          0
     0.208          0
      0.21          0
     0.212          0
     0.214          0
     0.216          0
     0.218          0
      0.22          0
     0.222          0
     0.224          0
     0.226          0
     0.228          0
      0.23          0
     0.232          0
     0.234          0
     0.236 1.80051e-05
     0.238 0.000159335
      0.24 0.000295969
     0.242  0.0017209
     0.244 0.00334352
     0.246 0.00923008
     0.248  0.0204707
      0.25  0.0583798
     0.252  0.0667421
     0.254   0.186042
     0.256   0.245046
     0.258   0.396778
      0.26   0.659884
     0.262   0.887701
     0.264     1.3269
     0.266    1.21398
     0.268      1.737
      0.27    2.71268
     0.272     2.1601
     0.274    3.10161
     0.276    2.69135
     0.278    3.43033
      0.28    3.23694
     0.282    2.81207
     0.284    4.23359
     0.286     2.8508
     0.288     3.2083
      0.29    3.24302
     0.292    3.12784
     0.294    2.82542
     0.296     2.5944
     0.298    2.56936
       0.3    2.33409
     0.302    2.23607
     0.304    2.14583
     0.306    2.07441
     0.308    1.94004
      0.31    1.68348
     0.312    1.73341
     0.314    1.86797
     0.316    1.47257
     0.318     1.5485
      0.32    1.67957
     0.322    1.35895
     0.324    1.46124
     0.326    1.45779
     0.328    1.38324
      0.33    1.19699
     0.332    1.39451
     0.334    1.40412
     0.336    1.32491
     0.338     1.1699
      0.34    1.30615
     0.342    1.27777
     0.344    1.32572
     0.346   0.997442
     0.348    1.37952
      0.35    1.14304
     0.352    1.24046
     0.354     1.2152
     0.356    1.23252
     0.358    1.04284
      0.36    1.21023
     0.362    1.25637
     0.364    1.22232
     0.366   0.994294
     0.368    1.26149
      0.37     1.0609
     0.372    1.28406
     0.374    1.19919
     0.376    1.18613
     0.378    1.05545
      0.38    1.16275
     0.382    1.16885
     0.384    1.23719
     0.386    1.10663
     0.388    1.02129
      0.39    1.17592
     0.392    1.19517
     0.394     1.1848
     0.396    1.18454
     0.398    1.15897
       0.4    1.10777
     0.402    1.13392
     0.404    1.22637
     0.406    1.12136
     0.408    1.08915
      0.41    1.24099
     0.412    1.14305
     0.414    1.29197
     0.416   0.980061
     0.418    1.30358
      0.42    1.13874
     0.422    1.15094
     0.424    1.21161
     0.426    1.09894
     0.428    1.12358
      0.43     1.1953
     0.432    1.17582
     0.434    1.30712
     0.436    1.04312
     0.438    1.18158
      0.44    1.11208
     0.442    1.25555
     0.444    1.19208
     0.446    1.22618
     0.448    1.04976
      0.45    1.23066
     0.452    1.13544
     0.454     1.3039
     0.456   0.980558
     0.458    1.26108
      0.46    1.08501
     0.462    1.24418
     0.464    1.16701
     0.466    1.11289
     0.468    1.15827
      0.47    1.19181
     0.472    1.14444
     0.474    1.15916
     0.476    1.23109
     0.478    1.15241
      0.48    1.09215
     0.482    1.14764
     0.484    1.18118
     0.486    1.15147
     0.488    1.13122
      0.49    1.13103
     0.492    1.26923
     0.494    1.11041
     0.496    1.13863
     0.498     1.1923
       0.5    1.12213
     0.502    1.11282
     0.504    1.20676
     0.506    1.06118
     0.508    1.09763
      0.51     1.2228
     0.512    1.09254
     0.514    1.15857
     0.516     1.0693
     0.518    1.15288
      0.52    1.22857
     0.522    1.06303
     0.524    1.21581
     0.526    1.08994
     0.528    1.14922
      0.53    1.06029
     0.532    1.19398
     0.534    1.22759
     0.536    1.01363
     0.538    1.15433
      0.54    1.21885
     0.542    1.07667
     0.544    1.21964
     0.546    1.07333
     0.548     1.2312
      0.55    1.06381
     0.552    1.16405
     0.554      1.161
     0.556    1.19116
     0.558    1.00117
      0.56    1.25437
     0.562    1.07715
     0.564    1.21037
     0.566    1.16579
     0.568    1.16536
      0.57    1.11458
     0.572    1.14546
     0.574    1.23814
     0.576    1.08659
     0.578    1.13988
      0.58    1.16286
     0.582    1.17876
     0.584    1.19225
     0.586    1.07774
     0.588    1.20237
      0.59    1.14212
     0.592    1.20015
     0.594     1.1672
     0.596    1.18165
     0.598    1.14007
       0.6    1.17284
     0.602    1.20039
     0.604    1.21297
     0.606    1.10102
     0.608    1.14734
      0.61    1.22555
     0.612    1.15448
     0.614    1.25467
     0.616    1.15461
     0.618    1.17159
      0.62    1.13257
     0.622    1.27656
     0.624     1.2265
     0.626    1.19179
     0.628    1.12014
      0.63    1.21862
     0.632    1.18017
     0.634    1.16706
     0.636    1.17884
     0.638    1.22608
      0.64    1.16762
     0.642    1.29004
     0.644    1.13989
     0.646    1.29349
     0.648    1.12642
      0.65    1.22135
     0.652    1.15221
     0.654    1.30496
     0.656    1.08598
     0.658    1.24467
      0.66    1.19471
     0.662    1.23801
     0.664    1.21732
     0.666    1.13849
     0.668    1.28095
      0.67    1.17493
     0.672    1.22111
     0.674    1.23948
     0.676    1.13011
     0.678    1.16643
      0.68    1.23921
     0.682    1.19507
     0.684    1.21143
     0.686    1.15147
     0.688    1.23853
      0.69     1.1972
     0.692    1.13885
     0.694    1.30287
     0.696     1.1508
     0.698    1.19228
       0.7    1.20546
     0.702    1.16772
     0.704    1.18879
     0.706     1.1444
     0.708    1.17734
      0.71    1.16667
     0.712     1.2224
     0.714    1.12158
     0.716    1.17178
     0.718    1.18921
      0.72    1.14961
     0.722    1.20952
     0.724    1.16714
     0.726    1.14055
     0.728    1.14351
      0.73    1.16794
     0.732    1.14715
     0.734    1.18081
     0.736    1.15446
     0.738    1.14498
      0.74    1.16648
     0.742    1.04948
     0.744    1.29009
     0.746    1.09009
     0.748    1.17367
      0.75    1.06028
     0.752    1.24709
     0.754    1.08715
     0.756    1.10835
     0.758    1.06572
      0.76     1.2023
     0.762    1.11473
     0.764     1.1765
     0.766    1.09288
     0.768     1.1099
      0.77    1.11837
     0.772    1.13916
     0.774    1.18456
     0.776    1.07993
     0.778    1.10455
      0.78    1.08944
     0.782    1.13126
     0.784     1.1442
     0.786    1.06394
     0.788    1.16619
      0.79    1.06514
     0.792    1.11531
     0.794    1.15969
     0.796    1.08499
     0.798    1.08662
       0.8    1.14383
     0.802    1.12695
     0.804    1.09941
     0.806    1.12125
     0.808    1.08556
      0.81    1.12849
     0.812    1.09525
     0.814    1.16107
     0.816    1.09912
     0.818    1.10621
      0.82    1.09536
     0.822    1.11626
     0.824    1.14641
     0.826    1.06351
     0.828     1.1155
      0.83    1.13696
     0.832    1.11042
     0.834    1.13286
     0.836    1.06337
     0.838      1.152
      0.84    1.03834
     0.842    1.19443
     0.844    1.09939
     0.846    1.14212
     0.848     1.0483
      0.85    1.17612
     0.852    1.08645
     0.854    1.16279
     0.856    1.04539
     0.858     1.1426
      0.86    1.14751
     0.862    1.07607
     0.864    1.18966
     0.866     1.0599
     0.868    1.12513
      0.87    1.12372
     0.872    1.13474
     0.874    1.13512
     0.876    1.12208
     0.878    1.12707
      0.88    1.08674
     0.882    1.15298
     0.884    1.12287
     0.886    1.14181
     0.888    1.09062
      0.89    1.12454
     0.892    1.15068
     0.894    1.12064
     0.896    1.14411
     0.898     1.0909
       0.9    1.15666
     0.902    1.15068
     0.904       1.12
     0.906    1.09549
     0.908    1.12594
      0.91    1.11753
     0.912    1.12065
     0.914    1.15174
     0.916    1.06149
     0.918    1.14143
      0.92    1.11745
     0.922    1.12391
     0.924    1.17734
     0.926    1.06102
     0.928    1.17351
      0.93    1.09911
     0.932    1.08588
     0.934    1.19205
     0.936    1.12017
     0.938      1.069
      0.94    1.14578
     0.942    1.11267
     0.944    1.14861
     0.946    1.08481
     0.948    1.15283
      0.95    1.10963
     0.952    1.12833
     0.954    1.08387
     0.956    1.13445
     0.958    1.10059
      0.96    1.15384
     0.962    1.10051
     0.964    1.09835
     0.966    1.15439
     0.968    1.10668
      0.97     1.0916
     0.972    1.13084
     0.974    1.10457
     0.976    1.11681
     0.978    1.08869
      0.98    1.12093
     0.982    1.10543
     0.984    1.17546
     0.986    1.05964
     0.988    1.10015
      0.99    1.10202
     0.992    1.09556
     0.994    1.14405
     0.996     1.0543
     0.998    1.13122
         1     1.1098
     1.002    1.09171
     1.004     1.1405
     1.006    1.07957
     1.008    1.07752
      1.01    1.13713
     1.012    1.10944
     1.014    1.10633
     1.016     1.0696
     1.018    1.08429
      1.02    1.10528
     1.022     1.1065
     1.024    1.13388
     1.026    1.08739
     1.028    1.05078
      1.03    1.14298
     1.032    1.07586
     1.034    1.13305
     1.036     1.0139
     1.038    1.15012
      1.04    1.06197
     1.042    1.11703
     1.044    1.06499
     1.046    1.12886
     1.048      1.078
      1.05    1.08905
     1.052    1.05702
     1.054    1.15383
     1.056    1.06483
     1.058    1.08234
      1.06    1.06122
     1.062    1.10968
     1.064    1.10989
     1.066    1.05773
     1.068    1.07577
      1.07    1.14553
     1.072    1.05443
     1.074    1.09337
     1.076    1.06196
     1.078    1.09152
      1.08    1.09529
     1.082    1.07023
     1.084    1.10169
     1.086    1.06839
     1.088     1.0982
      1.09    1.07021
     1.092    1.11208
     1.094    1.10174
     1.096    1.05337
     1.098    1.11014
       1.1    1.05058
     1.102    1.08227
     1.104    1.10932
     1.106     1.0759
     1.108    1.02723
      1.11    1.11091
     1.112    1.07022
     1.114    1.08519
     1.116    1.08012
     1.118    1.08429
      1.12    1.09345
     1.122    1.06211
     1.124    1.08134
     1.126    1.09159
     1.128    1.07437
      1.13    1.04349
     1.132    1.10827
     1.134    1.07467
     1.136    1.06516
     1.138    1.07788
      1.14    1.08393
     1.142    1.06893
     1.144    1.10328
     1.146    1.04433
     1.148    1.08794
      1.15    1.03677
     1.152    1.13405
     1.154    1.04846
     1.156       1.08
     1.158      1.054
      1.16    1.07576
     1.162    1.07874
     1.164    1.09878
     1.166    1.03008
     1.168    1.10097
      1.17    1.06271
     1.172    1.07038
     1.174    1.11852
     1.176    1.05784
     1.178    1.02911
      1.18    1.06295
     1.182    1.10671
     1.184    1.07782
     1.186    1.03796
     1.188    1.07562
      1.19    1.07009
     1.192    1.08163
     1.194    1.06247
     1.196    1.09043
     1.198    1.06187
       1.2    1.05327
     1.202    1.06773
     1.204    1.08637
     1.206    1.04267
     1.208    1.06239
      1.21    1.09071
     1.212     1.0547
     1.214    1.09454
     1.216    1.04962
     1.218    1.08388
      1.22    1.03932
     1.222    1.08985
     1.224     1.0704
     1.226    1.05527
     1.228    1.03612
      1.23     1.0738
     1.232    1.07391
     1.234    1.08629
     1.236     1.0282
     1.238    1.07823
      1.24    1.05485
     1.242    1.08127
     1.244     1.0621
     1.246    1.07321
     1.248    1.02557
      1.25    1.07654
     1.252    1.05326
     1.254    1.10917
     1.256    1.00801
     1.258    1.05043
      1.26     1.0766
     1.262    1.07833
     1.264    1.06097
     1.266    1.04746
     1.268    1.04316
      1.27    1.08241
     1.272    1.04954
     1.274    1.05975
     1.276    1.07423
     1.278    1.04612
      1.28    1.04868
     1.282     1.0434
     1.284     1.0673
     1.286    1.03857
     1.288     1.0842
      1.29    1.05009
     1.292    1.04746
     1.294    1.08013
     1.296    1.04839
     1.298     1.0556
       1.3    1.04443
     1.302    1.04905
     1.304    1.07254
     1.306    1.03512
     1.308    1.05154
      1.31    1.04206
     1.312    1.06629
     1.314    1.03866
     1.316    1.04427
     1.318    1.07058
      1.32     1.0566
     1.322    1.03311
     1.324    1.07657
     1.326    1.03088
     1.328    1.03906
      1.33    1.04414
     1.332    1.05074
     1.334    1.06523
     1.336    1.03297
     1.338    1.03355
      1.34    1.07771
     1.342    1.03359
     1.344    1.06661
     1.346    1.01111
     1.348    1.07178
      1.35    1.02037
     1.352    1.07468
     1.354     1.0247
     1.356    1.06422
     1.358    1.01481
      1.36    1.07257
     1.362   0.999548
     1.364     1.0773
     1.366    1.04561
     1.368     1.0301
      1.37    1.03984
     1.372      1.048
     1.374    1.07088
     1.376   0.999883
     1.378    1.02808
      1.38    1.05494
     1.382    1.06064
     1.384     1.0441
     1.386    1.00769
     1.388    1.06314
      1.39    1.01843
     1.392    1.03701
     1.394    1.05133
     1.396    1.04279
     1.398    1.04433
       1.4    1.02329
     1.402    1.03379
     1.404    1.04936
     1.406    1.02807
     1.408    1.02893
      1.41      1.051
     1.412    1.02436
     1.414    1.04801
     1.416    1.02228
     1.418    1.03503
      1.42     1.0225
     1.422    1.05785
     1.424    1.05059
     1.426    1.01386
     1.428    1.01366
      1.43    1.04811
     1.432     1.0419
     1.434    1.01748
     1.436    1.04689
     1.438     1.0307
      1.44    1.00352
     1.442    1.05391
     1.444    1.02112
     1.446    1.04905
     1.448    1.01349
      1.45    1.05522
     1.452    1.01223
     1.454     1.0291
     1.456    1.02167
     1.458    1.03797
      1.46    1.02034
     1.462     1.0469
     1.464    1.02808
     1.466   0.998747
     1.468    1.05157
      1.47    1.01836
     1.472    1.01684
     1.474    1.05377
     1.476     1.0136
     1.478    1.02973
      1.48    1.03173
     1.482    1.01942
     1.484    1.04091
     1.486    1.01963
     1.488    1.02491
      1.49    1.03428
     1.492     1.0157
     1.494    1.04634
     1.496    1.01729
     1.498    1.00922
       1.5    1.02688
     1.502    1.03888
     1.504    1.02707
     1.506    1.00016
     1.508    1.03385
      1.51    1.01043
     1.512    1.03174
     1.514    1.02363
     1.516    1.01162
     1.518    1.00485
      1.52    1.03524
     1.522    1.02543
     1.524    1.02489
     1.526     1.0231
     1.528    1.01524
      1.53    1.01015
     1.532    1.02701
     1.534    1.02684
     1.536    1.00131
     1.538    1.02701
      1.54    1.01094
     1.542    1.00687
     1.544    1.06154
     1.546   0.988898
     1.548    1.04383
      1.55   0.999422
     1.552    1.01728
     1.554    1.02072
     1.556    1.00863
     1.558    1.00409
      1.56    1.03559
     1.562    1.02128
     1.564    1.01223
     1.566    1.01017
     1.568    1.00927
      1.57     1.0157
     1.572     1.0242
     1.574     1.0248
     1.576   0.998311
     1.578    1.01766
      1.58    1.01477
     1.582    1.00002
     1.584    1.03201
     1.586     1.0113
     1.588    1.00051
      1.59    1.00195
     1.592    1.02142
     1.594    1.01346
     1.596    1.01002
     1.598    1.00236
       1.6     1.0157
     1.602    1.01879
     1.604    1.01209
     1.606     1.0043
     1.608    0.99854
      1.61    1.02579
     1.612   0.998414
     1.614    1.04467
     1.616   0.980162
     1.618    1.00545
      1.62    1.02538
     1.622    1.00635
     1.624    1.01013
     1.626    1.00253
     1.628    1.00824
      1.63    1.00653
     1.632    1.00288
     1.634     1.0279
     1.636   0.986613
     1.638    1.02375
      1.64   0.970663
     1.642    1.03204
     1.644    1.00198
     1.646    1.01131
     1.648   0.991211
      1.65    1.01977
     1.652   0.995504
     1.654    1.02001
     1.656   0.977131
     1.658    1.01177
      1.66    1.00302
     1.662    1.00197
     1.664    1.00711
     1.666     1.0035
     1.668    1.00116
      1.67    1.00318
     1.672    1.00853
     1.674    1.00347
     1.676    0.99721
     1.678    1.00797
      1.68   0.985539
     1.682     1.0023
     1.684    1.01259
     1.686     1.0044
     1.688   0.990205
      1.69   0.998539
     1.692     1.0117
     1.694   0.993077
     1.696    1.00326
     1.698     0.9998
       1.7    1.00997
     1.702   0.982373
     1.704    1.02058
     1.706   0.974411
     1.708    1.00599
      1.71    1.00043
     1.712   0.980895
     1.714     1.0167
     1.716   0.985141
     1.718    1.00594
      1.72   0.991676
     1.722   0.995947
     1.724    1.00647
     1.726   0.983882
     1.728    1.01085
      1.73   0.975701
     1.732    1.00527
     1.734    1.00313
     1.736   0.991806
     1.738    0.97609
      1.74    1.01635
     1.742   0.992761
     1.744    1.00929
     1.746   0.974923
     1.748    1.00417
      1.75   0.986403
     1.752   0.991849
     1.754   0.993272
     1.756    1.01073
     1.758   0.969486
      1.76   0.995506
     1.762   0.992448
     1.764    1.00089
     1.766   0.983154
     1.768    1.00423
      1.77   0.978154
     1.772    1.00859
     1.774   0.987178
     1.776   0.996465
     1.778   0.983457
      1.78    0.98614
     1.782    1.00388
     1.784   0.995002
     1.786    0.97908
     1.788   0.981944
      1.79    1.00203
     1.792   0.989739
     1.794   0.996852
     1.796   0.985565
     1.798    0.98443
       1.8   0.993548
     1.802    0.98476
     1.804   0.995484
