# Supplementary material for: Data for exploring the effect of parameters on decomposition of gas hydrate structure I
Source: Data Brief. 2018 Apr 11;18:1247–51. doi: 10.1016/j.dib.2018.04.015 (PMC5996948; doi:10.1016/j.dib.2018.04.015)
Supplement: Supplementary file 2 — Supplementary material [file mmc2.zip › data/data/temperature 310 K/cage occupancy 90/energy.xvg]

# This file was created Mon Jan 23 22:05:58 2017
# Created by:
# GROMACS:      gmx energy, VERSION 5.0.2
# Executable:   /usr/bin/gmx
# Library dir:  /usr/share/gromacs/top
# Command line:
#   g_energy -f run.edr -s run.tpr -o energy.xvg
# g_energy is part of G R O M A C S:
#
# Guyana Rwanda Oman Macau Angola Cameroon Senegal
#
@    title "Gromacs Energies"
@    xaxis  label "Time (ps)"
@    yaxis  label "(kJ/mol), (K), (bar), (nm^3), (kg/m^3), (bar nm)"
@TYPE xy
@ view 0.15, 0.15, 0.75, 0.85
@ legend on
@ legend box on
@ legend loctype view
@ legend 0.78, 0.8
@ legend length 2
@ s0 legend "LJ (SR)"
@ s1 legend "Coulomb (SR)"
@ s2 legend "Potential"
@ s3 legend "Kinetic En."
@ s4 legend "Total Energy"
@ s5 legend "Temperature"
@ s6 legend "Pressure"
@ s7 legend "Volume"
@ s8 legend "Density"
@ s9 legend "Enthalpy"
@ s10 legend "#Surf*SurfTen"
    0.000000  8422.037109  -71206.320312  -65275.046875   28.589134  -65246.457031    0.856297  -5293.767090   50.982269  830.150696  -60272.695312  -982.257874
    1.000000  9253.425781  -64349.722656  -57514.203125  10052.850586  -47461.351562  301.101471  1074.925903   49.048592  862.878296  -42676.238281  -7072.267578
    2.000000  9581.803711  -65389.390625  -58228.421875  10338.743164  -47889.679688  309.664490  1790.540649   48.240726  877.328552  -43183.382812  120.382072
    3.000000  9260.966797  -65470.808594  -58641.351562  10454.565430  -48186.785156  313.133575  1511.310669   47.934975  882.924561  -43510.316406   70.300018
    4.000000  9045.417969  -64986.179688  -58362.257812  10362.060547  -48000.195312  310.362885  1395.726562   47.715237  886.990601  -43345.164062  494.131989
    5.000000  9589.724609  -65652.281250  -58483.000000  10306.747070  -48176.253906  308.706146  2018.203247   47.510067  890.821045  -43541.238281  -725.620667
    6.000000  9385.291992  -65466.968750  -58499.835938  10357.958984  -48141.875000  310.240021  1673.246460   47.725361  886.802429  -43485.855469  2924.161621
    7.000000  9327.942383  -65291.878906  -58385.367188  10256.300781  -48129.066406  307.195190  1730.902466   47.476089  891.458557  -43497.363281  3466.469238
    8.000000  9319.121094  -65296.457031  -58396.109375  10218.051758  -48178.058594  306.049561  1772.480469   47.532402  890.402405  -43540.863281  -245.219604
    9.000000  9161.863281  -65123.554688  -58392.125000  10280.983398  -48111.140625  307.934479  1630.475586   47.529789  890.451416  -43474.199219  -1257.735229
   10.000000  9462.074219  -65490.933594  -58471.335938  10242.567383  -48228.769531  306.783844  1842.433472   47.609177  888.966553  -43584.082031  -1656.375610
   11.000000  9094.911133  -64762.300781  -58092.023438  10003.400391  -48088.625000  299.620361  1645.484497   47.724403  886.820251  -43432.699219  1355.587280
   12.000000  9106.907227  -65066.078125  -58387.664062  10301.941406  -48085.722656  308.562195  1483.422241   47.644619  888.305298  -43437.578125  612.324707
   13.000000  9412.035156  -65312.917969  -58324.171875  10260.320312  -48063.851562  307.315582  1849.508423   47.534821  890.357117  -43426.421875  1739.881592
   14.000000  9476.855469  -65622.992188  -58572.992188  10445.034180  -48127.957031  312.848083  1758.425171   47.700768  887.259644  -43474.335938  2108.117188
   15.000000  9549.809570  -65719.796875  -58595.851562  10257.416992  -48338.433594  307.228607  1856.986938   47.680843  887.630432  -43686.757812  1541.524414
   16.000000  9407.741211  -65442.812500  -58457.656250  10143.612305  -48314.042969  303.819946  1804.564453   47.584442  889.428650  -43671.769531  1691.642578
   17.000000  9172.671875  -65296.980469  -58538.804688  10549.098633  -47989.707031  315.965027  1541.551758   47.622066  888.725952  -43343.765625  -116.880821
   18.000000  9221.023438  -65212.804688  -58421.242188  10369.636719  -48051.605469  310.589813  1570.086060   47.609600  888.958679  -43406.878906  3834.733643
   19.000000  9202.098633  -65150.429688  -58365.031250  10308.094727  -48056.937500  308.746490  1684.411743   47.467793  891.614380  -43426.046875  626.375061
   20.000000  9425.650391  -65534.910156  -58541.273438  10357.578125  -48183.695312  310.228607  1839.195923   47.531124  890.426392  -43546.625000  2071.457520
   21.000000  9010.357422  -65018.195312  -58444.140625  10322.801758  -48121.339844  309.187012  1396.831055   47.497036  891.065430  -43487.593750  -1525.140381
   22.000000  9258.364258  -65122.027344  -58295.882812  10237.761719  -48058.121094  306.639893  1772.295288   47.466141  891.645386  -43427.390625  329.732361
   23.000000  9108.886719  -65411.871094  -58730.914062  10682.314453  -48048.601562  319.955078  1401.915405   47.476486  891.451111  -43416.859375  2801.700928
   24.000000  9273.528320  -65248.257812  -58400.648438  10238.176758  -48162.472656  306.652344  1730.850464   47.492962  891.141846  -43529.125000  -1304.122437
   25.000000  9202.898438  -65300.886719  -58515.468750  10380.708984  -48134.757812  310.921448  1574.208984   47.479824  891.388428  -43502.691406  -681.346863
   26.000000  9282.515625  -65608.882812  -58747.257812  10534.905273  -48212.351562  315.539886  1516.446655   47.684841  887.555969  -43560.285156  462.158173
   27.000000  9227.903320  -65094.046875  -58289.609375  10178.796875  -48110.812500  304.873779  1559.607788   47.786098  885.675293  -43448.867188  938.772278
   28.000000  9272.330078  -65155.097656  -58310.242188  10209.894531  -48100.347656  305.805237  1703.737427   47.665791  887.910706  -43450.140625  2761.759766
   29.000000  9312.893555  -65285.882812  -58400.117188  10280.890625  -48119.226562  307.931702  1714.423828   47.700588  887.263000  -43465.621094  1707.008301
   30.000000  9413.263672  -65459.542969  -58465.554688  10299.339844  -48166.214844  308.484283  1811.980835   47.668629  887.857849  -43515.730469  1307.106567
   31.000000  9276.366211  -65620.742188  -58772.796875  10604.079102  -48168.718750  317.611786  1479.993164   47.681232  887.623169  -43517.003906  898.831848
   32.000000  9471.276367  -65415.632812  -58375.031250  10201.031250  -48174.000000  305.539764  1848.341431   47.603851  889.066040  -43529.832031  594.619995
   33.000000  9305.833008  -65363.996094  -58474.148438  10410.516602  -48063.632812  311.814240  1653.057129   47.709507  887.097107  -43409.160156  -423.845093
   34.000000  9190.041992  -65051.796875  -58277.476562  10188.507812  -48088.968750  305.164642  1652.994507   47.605072  889.043213  -43444.683594  2744.105957
   35.000000  9236.941406  -65274.542969  -58467.578125  10270.239258  -48197.339844  307.612671  1520.866211   47.744919  886.439148  -43539.410156  1403.415283
   36.000000  9212.942383  -65241.347656  -58450.375000  10382.896484  -48067.476562  310.986969  1564.398438   47.671631  887.801941  -43416.699219  692.591187
   37.000000  9396.950195  -65225.507812  -58230.421875  10147.718750  -48082.703125  303.942932  1856.567383   47.602402  889.093079  -43438.679688  -558.504456
   38.000000  8856.174805  -65002.785156  -58575.500000  10492.519531  -48082.980469  314.270355  1169.407837   47.565758  889.778015  -43442.531250  2539.950439
   39.000000  9285.140625  -65402.402344  -58533.164062  10535.309570  -47997.855469  315.552002  1627.050171   47.628044  888.614441  -43351.328125  -666.658020
   40.000000  9160.555664  -65323.339844  -58591.257812  10501.094727  -48090.164062  314.527222  1517.174438   47.522442  890.589050  -43453.941406  -2574.500000
   41.000000  9237.937500  -65202.593750  -58386.406250  10456.734375  -47929.671875  313.198547  1622.697266   47.731018  886.697327  -43273.097656  1695.549194
   42.000000  9510.858398  -65767.265625  -58677.960938  10494.365234  -48183.593750  314.325653  1799.667603   47.586105  889.397583  -43541.160156   -3.749394
   43.000000  9307.917969  -65360.375000  -58484.093750  10401.076172  -48083.015625  311.531464  1724.834839   47.477993  891.422791  -43451.128906  -788.508667
   44.000000  9478.917969  -65427.750000  -58377.906250  10317.833984  -48060.070312  309.038208  1902.659668   47.498470  891.038513  -43426.183594  -873.025757
   45.000000  9515.435547  -65670.171875  -58573.187500  10400.730469  -48172.457031  311.521118  1844.381348   47.654572  888.119751  -43523.343750  361.453552
   46.000000  9352.488281  -65308.054688  -58384.703125  10152.897461  -48231.804688  304.098053  1692.778687   47.729221  886.730713  -43575.406250  2755.311523
   47.000000  9203.484375  -65301.449219  -58522.554688  10347.857422  -48174.695312  309.937469  1451.675781   47.685059  887.551941  -43522.605469  231.264465
   48.000000  9403.835938  -65469.578125  -58497.710938  10273.544922  -48224.164062  307.711670  1718.770142   47.628498  888.605957  -43577.593750  -228.033554
   49.000000  9248.935547  -65210.832031  -58390.625000  10209.708984  -48180.914062  305.799683  1651.488281   47.418835  892.534912  -43554.796875  1038.927368
   50.000000  9366.814453  -65524.312500  -58579.703125  10434.827148  -48144.875000  312.542358  1692.356079   47.610172  888.947998  -43500.093750  1701.959961
   51.000000  9272.196289  -65189.964844  -58337.984375  10057.324219  -48280.660156  301.235474  1644.270142   47.661686  887.987183  -43630.851562  369.005737
   52.000000  9473.093750  -65715.031250  -58673.851562  10462.634766  -48211.218750  313.375275  1727.645630   47.594128  889.247681  -43568.000000  797.558472
   53.000000  9422.790039  -65444.820312  -58451.570312  10263.435547  -48188.132812  307.408875  1846.053589   47.607845  888.991455  -43543.578125  -1664.052124
   54.000000  9267.050781  -65163.101562  -58318.054688  10314.136719  -48003.917969  308.927460  1788.555176   47.482468  891.338806  -43371.593750  852.705139
   55.000000  9205.333008  -64997.789062  -58213.867188  10156.780273  -48057.085938  304.214355  1630.539429   47.659386  888.030029  -43407.500000  -155.587616
   56.000000  9140.962891  -65280.804688  -58555.609375  10447.138672  -48108.468750  312.911133  1513.484375   47.594162  889.247009  -43465.250000  510.771820
   57.000000  9171.844727  -65176.101562  -58425.312500  10344.792969  -48080.519531  309.845673  1512.745117   47.672569  887.784485  -43429.648438  2331.471924
   58.000000  9478.052734  -65413.109375  -58352.945312  10231.488281  -48121.457031  306.451996  1849.152710   47.624184  888.686462  -43475.308594  1133.156860
   59.000000  9366.337891  -65316.148438  -58370.351562  10202.546875  -48167.804688  305.585144  1830.911743   47.570366  889.691833  -43526.906250  -582.448975
   60.000000  9124.153320  -65128.050781  -58427.515625  10339.295898  -48088.218750  309.681030  1508.235352   47.664585  887.933167  -43438.128906  333.421295
   61.000000  9225.698242  -65577.140625  -58783.781250  10596.601562  -48187.179688  317.387817  1457.359497   47.679592  887.653687  -43535.625000  1460.186646
   62.000000  9413.195312  -65466.136719  -58465.156250  10221.835938  -48243.320312  306.162903  1762.760254   47.786465  885.668518  -43581.339844  1067.515869
   63.000000  9402.131836  -65327.667969  -58345.273438  10148.191406  -48197.082031  303.957092  1812.648438   47.703682  887.205444  -43543.175781  -388.776520
   64.000000  9205.878906  -65064.855469  -58276.890625  10076.943359  -48199.945312  301.823090  1637.104004   47.530506  890.437927  -43562.933594  -282.562134
   65.000000  9380.410156  -65447.343750  -58495.101562  10287.527344  -48207.574219  308.130463  1721.564819   47.692928  887.405518  -43554.718750  -1353.564087
   66.000000  9523.732422  -65487.097656  -58386.218750  10261.037109  -48125.179688  307.337036  2000.593140   47.563435  889.821472  -43484.957031  2256.610352
   67.000000  9426.033203  -65648.015625  -58639.500000  10389.255859  -48250.242188  311.177429  1722.301636   47.710972  887.069885  -43595.625000  2714.634766
   68.000000  9226.606445  -65263.437500  -58450.117188  10336.251953  -48113.867188  309.589874  1588.184448   47.575821  889.589844  -43472.437500  -1359.359497
   69.000000  9327.536133  -65249.386719  -58342.750000  10206.460938  -48136.289062  305.702393  1735.269531   47.604515  889.053650  -43492.058594  760.620789
   70.000000  9404.344727  -65475.269531  -58488.445312  10339.250000  -48149.195312  309.679657  1751.738159   47.577885  889.551270  -43507.562500  576.235718
   71.000000  9220.058594  -65315.277344  -58510.007812  10359.414062  -48150.593750  310.283600  1464.518188   47.783638  885.720886  -43488.886719  -1372.086670
   72.000000  8941.616211  -64782.246094  -58263.023438  10137.705078  -48125.320312  303.643005  1395.423706   47.685097  887.551208  -43473.226562  -450.174835
   73.000000  9177.721680  -65283.261719  -58525.132812  10330.685547  -48194.445312  309.423157  1536.403198   47.542942  890.205017  -43556.222656  336.940948
   74.000000  9288.157227  -65280.148438  -58418.742188  10250.232422  -48168.507812  307.013428  1663.918091   47.574402  889.616394  -43527.214844  2060.574707
   75.000000  9351.783203  -65536.820312  -58609.179688  10476.710938  -48132.468750  313.796875  1605.432251   47.562637  889.836426  -43492.324219  -780.610779
   76.000000  9112.111328  -65080.121094  -58394.687500  10252.859375  -48141.828125  307.092102  1474.759766   47.672127  887.792725  -43491.000000  -947.503174
   77.000000  9261.065430  -65197.617188  -58362.750000  10189.784180  -48172.964844  305.202881  1618.810181   47.691917  887.424316  -43520.207031  867.706299
   78.000000  9152.612305  -65278.769531  -58542.859375  10361.082031  -48181.777344  310.333557  1558.434204   47.524845  890.544006  -43545.320312  453.615875
   79.000000  9304.431641  -65273.312500  -58383.335938  10299.601562  -48083.734375  308.492126  1726.998047   47.695820  887.351685  -43430.593750  -50.001827
   80.000000  9530.113281  -65841.226562  -58728.500000  10537.644531  -48190.855469  315.621948  1821.385742   47.666439  887.898621  -43540.582031  602.237854
   81.000000  9063.220703  -64774.019531  -58134.671875  10199.939453  -47934.734375  305.507050  1563.749634   47.629597  888.585449  -43288.054688  2270.120605
   82.000000  9325.024414  -65506.968750  -58602.179688  10392.162109  -48210.015625  311.264465  1639.670898   47.613144  888.892517  -43564.941406  1199.761108
   83.000000  9294.037109  -65326.726562  -58455.500000  10307.937500  -48147.562500  308.741791  1643.827148   47.556988  889.942139  -43507.968750  250.566376
   84.000000  9270.145508  -65336.683594  -58501.882812  10262.164062  -48239.718750  307.370789  1602.718872   47.704597  887.188416  -43585.722656  304.803223
   85.000000  9095.039062  -64896.523438  -58219.468750  10251.833984  -47967.632812  307.061401  1606.317993   47.595989  889.212891  -43324.234375  2448.524414
   86.000000  9322.564453  -65036.914062  -58144.953125  10170.388672  -47974.562500  304.621948  1884.923706   47.447514  891.995483  -43345.648438  1644.299927
   87.000000  9274.452148  -65323.824219  -58465.359375  10382.644531  -48082.714844  310.979401  1647.587280   47.603249  889.077271  -43438.605469  1872.076416
   88.000000  9125.304688  -65349.687500  -58640.320312  10459.910156  -48180.410156  313.293671  1382.276489   47.670876  887.815979  -43529.703125  2156.765137
   89.000000  9360.941406  -65274.835938  -58334.507812  10198.832031  -48135.675781  305.473877  1783.919556   47.656979  888.074890  -43486.328125  3216.580078
   90.000000  9274.862305  -65092.335938  -58239.992188  10227.330078  -48012.664062  306.327454  1761.224243   47.583336  889.449341  -43370.500000  2162.122314
   91.000000  9294.902344  -65186.074219  -58320.804688  10276.140625  -48044.664062  307.789429  1719.110229   47.650520  888.195251  -43395.945312  978.354675
   92.000000  9448.978516  -65433.207031  -58406.234375  10226.254883  -48179.980469  306.295258  1823.569336   47.543304  890.198242  -43541.718750  1946.194702
   93.000000  9277.008789  -65347.164062  -58495.539062  10500.669922  -47994.867188  314.514496  1639.792603   47.702957  887.218933  -43341.031250  1179.155762
   94.000000  9193.894531  -65241.894531  -58467.257812  10405.003906  -48062.253906  311.649109  1560.658325   47.679932  887.647400  -43410.664062  224.656784
   95.000000  9161.882812  -65384.738281  -58645.953125  10607.534180  -48038.417969  317.715271  1414.203003   47.691586  887.430481  -43385.691406  -985.518005
   96.000000  9063.832031  -65072.371094  -58422.976562  10501.209961  -47921.765625  314.530670  1392.713501   47.633572  888.511292  -43274.699219  -751.606384
   97.000000  9091.668945  -65066.500000  -58393.812500  10356.867188  -48036.945312  310.207336  1511.351074   47.641705  888.359619  -43389.085938  550.201904
   98.000000  9327.375000  -64991.390625  -58088.921875  10172.344727  -47916.578125  304.680542  1899.073608   47.492188  891.156372  -43283.304688  -649.105347
   99.000000  9029.607422  -65228.855469  -58623.226562  10525.498047  -48097.726562  315.258148  1337.471191   47.613537  888.885193  -43452.617188  -143.957748
  100.000000  9136.897461  -64876.210938  -58159.476562  10219.080078  -47940.398438  306.080353  1604.632446   47.553238  890.012268  -43301.171875  991.476990
  101.000000  9297.592773  -65466.457031  -58603.390625  10469.758789  -48133.632812  313.588654  1622.466431   47.715664  886.982666  -43478.558594  952.345276
  102.000000  9131.276367  -65367.535156  -58662.000000  10552.708008  -48109.292969  316.073120  1402.795410   47.660271  888.013550  -43459.621094   10.840649
  103.000000  9176.959961  -65028.765625  -58267.695312  10252.252930  -48015.441406  307.073944  1624.040161   47.600666  889.125488  -43371.585938  3436.050537
  104.000000  9170.156250  -65115.160156  -58370.281250  10382.801758  -47987.480469  310.984131  1597.320679   47.587852  889.364929  -43344.875000  2969.826172
  105.000000  8987.660156  -65088.066406  -58534.101562  10441.499023  -48092.601562  312.742218  1316.095215   47.516193  890.706177  -43456.988281  385.482361
  106.000000  9286.643555  -65321.375000  -58457.570312  10327.555664  -48130.015625  309.329407  1631.892090   47.666111  887.904724  -43479.773438  253.058975
  107.000000  9301.315430  -65081.203125  -58204.664062  10049.701172  -48154.960938  301.007141  1849.325684   47.530323  890.441406  -43517.968750  1507.246826
  108.000000  8997.968750  -65179.742188  -58611.031250  10464.010742  -48147.019531  313.416473  1384.395508   47.706017  887.162048  -43492.886719  3135.453857
  109.000000  9018.803711  -64951.648438  -58349.515625  10254.375000  -48095.140625  307.137512  1480.279663   47.618687  888.789062  -43449.527344  1306.016846
  110.000000  9153.140625  -64950.828125  -58233.093750  10237.490234  -47995.601562  306.631775  1587.335327   47.651291  888.180908  -43346.808594  531.957703
  111.000000  9219.335938  -65264.429688  -58463.164062  10332.613281  -48130.550781  309.480865  1583.191528   47.597595  889.182861  -43486.996094  2205.491211
  112.000000  8970.403320  -64958.437500  -58415.390625  10467.617188  -47947.773438  313.524506  1426.180786   47.468430  891.602417  -43316.820312  1002.322388
  113.000000  9046.802734  -65010.984375  -58398.406250  10385.610352  -48012.796875  311.068237  1566.278809   47.488113  891.232849  -43379.921875  1559.381958
  114.000000  9045.634766  -65020.074219  -58377.328125  10266.934570  -48110.394531  307.513672  1371.320435   47.648048  888.241333  -43461.917969  3078.322021
  115.000000  9290.509766  -65180.960938  -58302.031250  10197.107422  -48104.921875  305.422241  1703.247437   47.605484  889.035522  -43460.597656  1872.932129
  116.000000  9242.799805  -65312.144531  -58493.281250  10430.630859  -48062.648438  312.416687  1523.509888   47.820229  885.043152  -43397.371094  1507.367432
  117.000000  9213.954102  -65208.640625  -58421.062500  10502.082031  -47918.980469  314.556793  1565.939819   47.774590  885.888672  -43258.156250  1508.636475
  118.000000  9141.368164  -65133.949219  -58426.796875  10407.607422  -48019.187500  311.727081  1564.845703   47.528374  890.477905  -43382.382812  2121.197021
  119.000000  9412.382812  -65260.082031  -58259.054688  10197.533203  -48061.523438  305.434967  1849.828613   47.692600  887.411621  -43408.699219  1264.659790
  120.000000  8932.776367  -65023.363281  -58500.000000  10369.488281  -48130.511719  310.585358  1255.043823   47.704521  887.189819  -43476.523438  2043.552612
  121.000000  9326.439453  -65223.253906  -58323.335938  10309.686523  -48013.648438  308.794189  1763.097656   47.543083  890.202393  -43375.410156  1048.800537
  122.000000  9289.311523  -65171.492188  -58299.593750  10257.143555  -48042.449219  307.220428  1713.250366   47.591270  889.301025  -43399.511719  3031.127441
  123.000000  9157.802734  -65218.312500  -58478.335938  10544.380859  -47933.953125  315.823700  1601.049194   47.516220  890.705688  -43298.335938  -1173.120361
  124.000000  9102.039062  -64950.082031  -58275.679688  10436.310547  -47839.367188  312.586792  1619.538696   47.507889  890.861877  -43204.562500  550.279114
  125.000000  9271.459961  -65221.546875  -58354.718750  10351.626953  -48003.093750  310.050385  1731.294922   47.554394  889.990662  -43363.753906  730.084412
  126.000000  9473.024414  -65261.312500  -58215.953125  10175.453125  -48040.500000  304.773651  1966.830444   47.497852  891.050110  -43406.675781  376.335632
  127.000000  9104.537109  -65069.390625  -58386.796875  10371.746094  -48015.050781  310.652985  1508.689941   47.487701  891.240601  -43382.214844  -2314.860107
  128.000000  9047.696289  -64673.195312  -58040.078125  10182.416016  -47857.664062  304.982208  1609.380859   47.503864  890.937317  -43223.253906  1953.785645
  129.000000  9390.966797  -65339.875000  -58371.132812  10258.666016  -48112.468750  307.266022  1833.327148   47.484138  891.307434  -43479.980469  -325.841217
  130.000000  8868.104492  -64626.914062  -58172.890625  10359.949219  -47812.941406  310.299652  1435.014160   47.420380  892.505859  -43186.675781  1149.625854
  131.000000  9292.062500  -65075.046875  -58199.804688  10310.591797  -47889.210938  308.821289  1767.998413   47.536106  890.333069  -43251.652344   26.005733
  132.000000  9483.150391  -65238.152344  -58174.867188  10130.197266  -48044.671875  303.418152  1986.827515   47.592239  889.282959  -43401.636719  237.340714
  133.000000  9064.790039  -64657.054688  -58005.125000  10211.856445  -47793.269531  305.863983  1760.218140   47.429134  892.341125  -43166.148438  -110.482712
  134.000000  9187.865234  -64954.046875  -58190.742188  10268.328125  -47922.414062  307.555420  1765.015137   47.479019  891.403564  -43290.425781  -965.627319
  135.000000  9410.033203  -65234.718750  -58238.578125  10182.507812  -48056.070312  304.984955  2027.887085   47.443798  892.065308  -43427.519531  407.154572
  136.000000  8814.935547  -64834.574219  -58448.570312  10501.196289  -47947.375000  314.530243  1262.584351   47.525314  890.535217  -43310.871094  3122.505127
  137.000000  9152.630859  -64824.078125  -58089.984375  10235.845703  -47854.140625  306.582520  1738.461548   47.551876  890.037781  -43215.046875  -1085.242676
  138.000000  9156.506836  -64992.902344  -58262.898438  10284.947266  -47977.953125  308.053192  1666.143433   47.605373  889.037598  -43333.640625  -402.365662
  139.000000  9048.363281  -64960.101562  -58322.632812  10360.220703  -47962.414062  310.307770  1474.023560   47.642670  888.341614  -43314.460938  2868.370361
  140.000000  9378.125000  -65001.687500  -58040.210938  10108.871094  -47931.339844  302.779388  1947.757446   47.506847  890.881409  -43296.636719  1852.520996
  141.000000  9203.483398  -65069.800781  -58279.687500  10395.250000  -47884.437500  311.356964  1625.022461   47.623714  888.695190  -43238.332031  2197.406738
  142.000000  9092.414062  -65035.847656  -58360.007812  10355.939453  -48004.070312  310.179535  1462.773071   47.536522  890.325256  -43366.472656  1979.180054
  143.000000  9406.337891  -65308.484375  -58318.593750  10291.456055  -48027.136719  308.248138  1871.233032   47.529255  890.461365  -43390.250000  -590.157227
  144.000000  9199.550781  -64911.140625  -58132.828125  10161.129883  -47971.699219  304.344635  1671.447632   47.513489  890.756897  -43336.347656  2822.512939
  145.000000  9249.059570  -65204.335938  -58371.046875  10354.273438  -48016.773438  310.129639  1642.658203   47.622135  888.724670  -43370.824219  1821.362549
  146.000000  9367.898438  -65339.273438  -58397.554688  10279.891602  -48117.664062  307.901764  1775.090698   47.560337  889.879456  -43477.742188  237.030273
  147.000000  9158.414062  -65107.394531  -58368.867188  10319.228516  -48049.640625  309.079987  1583.041626   47.563293  889.824158  -43409.429688  -481.741333
  148.000000  9235.704102  -65189.328125  -58370.468750  10372.074219  -47998.394531  310.662811  1629.854370   47.580566  889.501099  -43356.500000  3767.674316
  149.000000  9142.386719  -64961.578125  -58239.007812  10089.974609  -48149.031250  302.213409  1596.677124   47.545307  890.160767  -43510.578125  553.156555
  150.000000  9482.178711  -65620.562500  -58556.265625  10315.416016  -48240.851562  308.965790  1858.091675   47.644402  888.309326  -43592.730469  400.258057
  151.000000  9480.838867  -65424.867188  -58367.273438  10276.641602  -48090.632812  307.804413  1889.111694   47.583221  889.451477  -43448.480469  -1779.164185
  152.000000  9057.638672  -65211.878906  -58584.320312  10492.291016  -48092.031250  314.263519  1358.277710   47.739067  886.547852  -43434.671875  1289.462646
  153.000000  9122.245117  -65130.046875  -58423.546875  10300.146484  -48123.398438  308.508453  1576.801636   47.536304  890.329346  -43485.820312  -105.195793
  154.000000  9363.974609  -65366.718750  -58424.265625  10315.554688  -48108.710938  308.969940  1751.372437   47.510609  890.810852  -43473.640625  535.956970
  155.000000  9215.026367  -65217.699219  -58427.203125  10221.876953  -48205.328125  306.164124  1562.620117   47.664295  887.938599  -43555.265625  1601.682983
  156.000000  9027.922852  -65199.023438  -58604.726562  10482.378906  -48122.347656  313.966644  1376.151978   47.543186  890.200439  -43484.101562  -533.303650
  157.000000  9162.296875  -64839.195312  -58096.820312  10091.980469  -48004.839844  302.273468  1666.859985   47.632172  888.537415  -43357.910156  2608.090576
  158.000000  9173.198242  -65367.300781  -58613.101562  10567.435547  -48045.664062  316.514252  1502.695312   47.586792  889.384766  -43403.164062  -2383.489990
  159.000000  9300.676758  -65289.566406  -58408.609375  10201.123047  -48207.484375  305.542511  1733.832642   47.525276  890.535950  -43570.984375  2366.936279
  160.000000  9356.617188  -65306.644531  -58378.312500  10269.937500  -48108.375000  307.603638  1782.714355   47.512562  890.774231  -43473.113281  -754.048340
  161.000000  9086.625977  -64892.859375  -58228.328125  10259.935547  -47968.390625  307.304047  1485.960327   47.562027  889.847839  -43328.304688  330.643768
  162.000000  9104.552734  -65219.054688  -58535.921875  10499.427734  -48036.492188  314.477295  1405.160767   47.746277  886.413940  -43378.429688  -149.914001
  163.000000  9020.531250  -65117.320312  -58512.351562  10505.756836  -48006.593750  314.666840  1396.413086   47.520660  890.622437  -43370.542969  1169.675781
  164.000000  9418.194336  -65308.492188  -58315.132812  10218.519531  -48096.613281  306.063568  1916.636597   47.565033  889.791565  -43456.234375  -959.798218
  165.000000  9176.357422  -65384.046875  -58625.585938  10553.564453  -48072.023438  316.098785  1470.236206   47.727661  886.759705  -43415.777344  2711.466309
  166.000000  9158.548828  -65250.593750  -58521.179688  10382.000000  -48139.179688  310.960114  1477.261719   47.730953  886.698547  -43482.613281  898.795715
  167.000000  9065.554688  -65056.039062  -58411.828125  10317.739258  -48094.089844  309.035370  1542.545532   47.546787  890.133057  -43455.492188  1049.552612
  168.000000  9131.503906  -65089.105469  -58381.492188  10366.292969  -48015.199219  310.489655  1599.264160   47.409145  892.717346  -43390.027344  -92.289116
  169.000000  9059.199219  -64931.066406  -58284.343750  10305.749023  -47978.593750  308.676270  1513.072754   47.465401  891.659302  -43347.933594  -464.781555
  170.000000  9091.665039  -65081.144531  -58407.781250  10339.792969  -48067.988281  309.695923  1475.433594   47.672577  887.784302  -43417.117188  -77.269394
  171.000000  9120.345703  -65095.414062  -58402.734375  10432.264648  -47970.468750  312.465607  1519.034180   47.539818  890.263550  -43332.550781  1429.020630
  172.000000  9451.581055  -65539.687500  -58519.289062  10377.458008  -48141.832031  310.824066  1849.577515   47.562569  889.837708  -43501.695312  949.829407
  173.000000  9385.731445  -65340.179688  -58378.656250  10135.641602  -48243.015625  303.581207  1805.532227   47.560356  889.879089  -43603.093750  1535.314331
  174.000000  9048.500977  -65072.507812  -58449.304688  10351.010742  -48098.292969  310.031921  1493.806030   47.433876  892.251892  -43470.710938  1155.634888
  175.000000  9105.441406  -65087.070312  -58406.562500  10338.345703  -48068.218750  309.652588  1579.145874   47.487919  891.236511  -43435.363281  904.302368
  176.000000  9422.498047  -65521.312500  -58529.398438  10288.910156  -48240.488281  308.171875  1730.280884   47.576488  889.577332  -43598.992188  2170.318359
  177.000000  9524.750000  -65603.273438  -58510.312500  10327.688477  -48182.625000  309.333374  1812.905273   47.759388  886.170593  -43523.285156  2770.261719
  178.000000  9189.945312  -65236.718750  -58480.234375  10211.344727  -48268.890625  305.848663  1530.916016   47.702225  887.232544  -43615.128906  3665.331787
  179.000000  9366.971680  -65206.386719  -58267.320312  10248.083984  -48019.234375  306.949066  1823.306030   47.687191  887.512268  -43366.937500  -1472.522095
  180.000000  9183.828125  -65320.648438  -58567.890625  10373.392578  -48194.500000  310.702301  1501.930054   47.607254  889.002441  -43550.000000  1302.037598
  181.000000  9220.775391  -65241.523438  -58446.148438  10203.186523  -48242.960938  305.604309  1648.954468   47.440022  892.136353  -43614.777344  -611.061218
  182.000000  9431.859375  -65766.015625  -58760.492188  10594.972656  -48165.519531  317.339020  1643.753296   47.844311  884.597656  -43497.894531  2450.314941
  183.000000  9095.339844  -65049.765625  -58375.109375  10255.173828  -48119.937500  307.161438  1443.079712   47.553352  890.010132  -43480.699219  277.957550
  184.000000  9179.093750  -65204.394531  -58447.617188  10462.103516  -47985.515625  313.359344  1495.947266   47.619881  888.766724  -43339.785156  2093.653809
  185.000000  8978.617188  -65018.144531  -58465.414062  10329.280273  -48136.132812  309.381042  1343.403687   47.584961  889.418945  -43493.808594  1571.267334
  186.000000  9300.045898  -65098.097656  -58225.476562  10106.433594  -48119.042969  302.706390  1775.889038   47.588943  889.344543  -43476.332031  1019.190063
  187.000000  9101.309570  -64942.906250  -58258.164062  10256.114258  -48002.050781  307.189606  1509.171875   47.696014  887.348083  -43348.894531  366.245544
  188.000000  9361.294922  -65353.062500  -58414.781250  10179.675781  -48235.105469  304.900116  1780.276733   47.504494  890.925537  -43600.632812  2079.386719
  189.000000  9322.787109  -65377.664062  -58483.031250  10356.261719  -48126.769531  310.189178  1641.437988   47.686886  887.517944  -43474.503906  624.335083
  190.000000  9338.170898  -65502.914062  -58586.679688  10466.478516  -48120.203125  313.490387  1605.463379   47.698097  887.309326  -43466.843750  -608.756653
  191.000000  9643.482422  -65676.281250  -58461.093750  10229.254883  -48231.839844  306.385101  2016.529785   47.554073  889.996643  -43592.531250  1195.767822
  192.000000  9274.481445  -65245.792969  -58401.117188  10323.169922  -48077.945312  309.198029  1755.497437   47.642010  888.353943  -43430.054688  3912.245117
  193.000000  9390.546875  -65133.648438  -58158.429688  10073.149414  -48085.281250  301.709442  1868.280396   47.585033  889.417603  -43442.949219  -599.030151
  194.000000  9291.648438  -65396.562500  -58532.289062  10302.210938  -48230.078125  308.570282  1592.025024   47.623318  888.702576  -43584.011719  849.071411
  195.000000  9447.064453  -65482.593750  -58462.914062  10373.089844  -48089.824219  310.693237  1824.175415   47.731163  886.694641  -43433.238281  -1444.749390
  196.000000  9282.753906  -65240.664062  -58383.914062  10230.890625  -48153.023438  306.434113  1627.597534   47.661877  887.983643  -43503.195312  -88.991776
  197.000000  9307.108398  -65331.875000  -58448.617188  10380.807617  -48067.808594  310.924377  1678.235352   47.626774  888.638123  -43421.406250  1409.370972
  198.000000  9376.924805  -65313.046875  -58361.187500  10080.994141  -48280.195312  301.944427  1742.814819   47.634247  888.498718  -43633.062500  -470.018585
  199.000000  9129.177734  -65078.648438  -58371.039062  10359.121094  -48011.917969  310.274841  1527.404419   47.694012  887.385315  -43358.957031  747.804504
  200.000000  9271.991211  -65418.468750  -58573.664062  10356.954102  -48216.710938  310.209930  1647.618774   47.496349  891.078308  -43583.031250  1004.751343
  201.000000  9185.996094  -65131.765625  -58372.601562  10320.113281  -48052.488281  309.106476  1622.074585   47.438663  892.161865  -43424.437500  1293.874268
  202.000000  9445.545898  -65538.414062  -58526.445312  10354.853516  -48171.593750  310.147003  1833.775269   47.579121  889.528137  -43529.839844  1535.378174
  203.000000  9274.883789  -65484.226562  -58632.531250  10367.146484  -48265.382812  310.515198  1657.399902   47.514278  890.742065  -43629.953125  2874.792725
  204.000000  9290.500977  -65237.183594  -58371.664062  10233.754883  -48137.910156  306.519897  1641.045288   47.605560  889.034119  -43493.578125   41.954601
  205.000000  9387.290039  -65557.468750  -58584.218750  10393.181641  -48191.039062  311.295013  1712.306030   47.636955  888.448181  -43543.644531  2576.036621
  206.000000  9373.599609  -65463.812500  -58511.070312  10324.760742  -48186.308594  309.245667  1731.930176   47.660599  888.007446  -43536.605469  -946.405334
  207.000000  9344.595703  -65246.757812  -58320.140625  10317.525391  -48002.617188  309.028961  1806.282349   47.607647  888.995117  -43358.082031  599.028564
  208.000000  9613.675781  -65859.937500  -58671.109375  10581.541016  -48089.570312  316.936737  1895.109985   47.584641  889.424927  -43447.277344  1889.167236
  209.000000  9285.164062  -65590.554688  -58735.476562  10454.880859  -48280.593750  313.143005  1555.569336   47.614315  888.870605  -43635.406250  2698.643066
  210.000000  9386.119141  -65452.500000  -58483.679688  10304.091797  -48179.585938  308.626617  1817.517212   47.501152  890.988220  -43545.437500  -1162.925049
  211.000000  9035.299805  -65186.015625  -58579.867188  10379.779297  -48200.085938  310.893585  1346.708374   47.579842  889.514648  -43558.261719  726.804626
  212.000000  9330.527344  -65271.808594  -58363.757812  10189.773438  -48173.984375  305.202576  1805.893433   47.503998  890.934814  -43539.558594  237.002075
  213.000000  9067.345703  -65244.832031  -58599.546875  10509.567383  -48089.980469  314.780975  1328.684326   47.712105  887.048828  -43435.253906  1084.957642
  214.000000  9226.787109  -65185.320312  -58380.062500  10414.711914  -47965.351562  311.939880  1615.682251   47.555542  889.969177  -43325.898438  2418.295654
  215.000000  9133.495117  -65155.917969  -58441.992188  10384.079102  -48057.914062  311.022369  1588.538696   47.487354  891.247070  -43425.113281  -161.699371
  216.000000  9183.007812  -65081.269531  -58324.781250  10235.273438  -48089.507812  306.565369  1630.614746   47.537682  890.303528  -43451.796875  297.038635
  217.000000  9173.733398  -65023.398438  -58273.859375  10181.089844  -48092.769531  304.942474  1704.778931   47.385303  893.166504  -43469.925781  -948.507019
  218.000000  8935.250977  -64961.796875  -58447.554688  10313.122070  -48134.433594  308.897095  1386.530762   47.487663  891.241272  -43501.601562  1788.704102
  219.000000  9097.448242  -64907.167969  -58227.156250  10078.044922  -48149.109375  301.856079  1623.660156   47.545280  890.161255  -43510.656250  1832.117554
  220.000000  9084.308594  -65156.242188  -58496.531250  10617.453125  -47879.078125  318.012360  1495.713257   47.557152  889.939026  -43239.468750  -632.921082
  221.000000  9080.360352  -64929.585938  -58261.820312  10290.421875  -47971.398438  308.217163  1542.589355   47.556988  889.942139  -43331.804688  1491.101196
  222.000000  9199.091797  -65150.867188  -58381.039062  10353.513672  -48027.523438  310.106873  1600.509277   47.544498  890.175903  -43389.148438  2298.231934
  223.000000  8872.640625  -64753.789062  -58294.625000  10275.254883  -48019.371094  307.762878  1363.481323   47.445522  892.032898  -43390.652344  885.369263
  224.000000  9377.002930  -65441.875000  -58493.695312  10305.205078  -48188.492188  308.659943  1739.572876   47.567509  889.745300  -43547.871094  365.933594
  225.000000  9018.206055  -64958.996094  -58361.132812  10245.587891  -48115.546875  306.874298  1432.124512   47.633930  888.504578  -43468.445312  463.787537
  226.000000  9317.870117  -65394.703125  -58507.078125  10453.328125  -48053.750000  313.096527  1716.894897   47.602791  889.085815  -43409.687500  1520.863037
  227.000000  9005.486328  -65041.726562  -58451.085938  10321.819336  -48129.265625  309.157593  1399.293823   47.465805  891.651733  -43498.566406  620.218750
  228.000000  9225.165039  -65148.976562  -58348.492188  10319.361328  -48029.132812  309.083954  1650.418945   47.608952  888.970764  -43384.468750  -1750.813965
  229.000000  9133.723633  -64839.281250  -58133.460938  10234.951172  -47898.507812  306.555725  1657.875854   47.557556  889.931458  -43258.859375  1175.880981
  230.000000  9267.725586  -65413.292969  -58580.250000  10475.626953  -48104.625000  313.764404  1567.280273   47.756691  886.220642  -43445.546875  -317.833466
  231.000000  9164.473633  -65143.718750  -58398.187500  10267.870117  -48130.316406  307.541687  1509.734497   47.640331  888.385254  -43482.589844  -133.381912
  232.000000  9170.163086  -65171.277344  -58426.539062  10345.884766  -48080.656250  309.878387  1557.163940   47.498535  891.037292  -43446.765625  2249.702393
  233.000000  9456.527344  -65452.539062  -58413.953125  10403.371094  -48010.582031  311.600220  1833.253784   47.546783  890.133118  -43371.984375   52.177216
  234.000000  9324.482422  -65320.636719  -58416.226562  10510.362305  -47905.863281  314.804779  1758.459961   47.465851  891.650879  -43275.160156  807.531067
  235.000000  9236.405273  -65179.304688  -58364.656250  10405.662109  -47958.992188  311.668823  1809.298218   47.493042  891.140381  -43325.636719  1466.641846
  236.000000  9254.251953  -65406.167969  -58572.656250  10458.395508  -48114.261719  313.248291  1610.598267   47.593506  889.259277  -43471.105469  -630.412109
  237.000000  9062.944336  -65119.082031  -58477.492188  10403.704102  -48073.789062  311.610168  1463.969604   47.542896  890.205872  -43435.570312  395.617279
  238.000000  9422.048828  -65646.132812  -58649.835938  10457.605469  -48192.230469  313.224640  1802.034790   47.485535  891.281250  -43559.609375  -174.721207
  239.000000  9048.007812  -65279.421875  -58657.570312  10585.869141  -48071.703125  317.066376  1371.485229   47.588772  889.347717  -43429.007812  -1134.770630
  240.000000  9392.619141  -65504.117188  -58535.359375  10313.859375  -48221.500000  308.919159  1689.785522   47.604153  889.060364  -43577.304688  2077.511719
  241.000000  9079.801758  -65277.671875  -58626.906250  10481.608398  -48145.296875  313.943573  1354.988403   47.695000  887.366943  -43492.238281  2679.484375
  242.000000  9068.897461  -64921.652344  -58270.601562  10234.982422  -48035.617188  306.556641  1460.235352   47.541214  890.237366  -43397.562500  1224.454468
  243.000000  9238.531250  -65445.250000  -58630.625000  10376.930664  -48253.695312  310.808258  1528.982544   47.600315  889.132080  -43609.875000  -688.177795
  244.000000  9236.688477  -65392.300781  -58578.867188  10370.450195  -48208.417969  310.614166  1526.473145   47.564045  889.810059  -43568.136719  2503.742676
  245.000000  9281.223633  -65605.585938  -58752.148438  10591.849609  -48160.296875  317.245483  1463.002441   47.764614  886.073669  -43500.445312  577.552429
  246.000000  9201.685547  -65435.082031  -58665.468750  10392.828125  -48272.640625  311.284424  1446.451782   47.633076  888.520569  -43625.625000  2196.491211
  247.000000  9224.417969  -65450.500000  -58645.117188  10601.580078  -48043.539062  317.536926  1512.249023   47.711269  887.064331  -43388.894531  411.311401
  248.000000  9378.433594  -65565.828125  -58617.898438  10264.521484  -48353.375000  307.441406  1671.893921   47.636963  888.448059  -43705.976562  1815.477295
  249.000000  9235.409180  -65536.195312  -58725.500000  10598.216797  -48127.281250  317.436188  1552.070923   47.515152  890.725708  -43491.769531  1369.847168
  250.000000  9227.875977  -65308.066406  -58519.242188  10348.716797  -48170.523438  309.963196  1529.404907   47.591064  889.304871  -43527.605469  394.693146
  251.000000  9083.091797  -65145.945312  -58483.804688  10470.443359  -48013.359375  313.609131  1457.611694   47.640858  888.375427  -43365.582031  1532.430542
  252.000000  9179.610352  -65234.363281  -58477.203125  10417.026367  -48060.175781  312.009216  1588.982056   47.536446  890.326721  -43422.585938  151.409805
  253.000000  9213.287109  -65447.542969  -58649.859375  10552.635742  -48097.222656  316.070953  1474.498901   47.642265  888.349182  -43449.308594  1436.810913
  254.000000  9249.556641  -65334.460938  -58515.085938  10321.045898  -48194.039062  309.134399  1558.049805   47.627029  888.633362  -43547.609375  -1202.568481
  255.000000  9225.011719  -65386.421875  -58585.046875  10454.798828  -48130.250000  313.140564  1546.390259   47.564880  889.794434  -43489.886719  365.155487
  256.000000  9229.277344  -65536.234375  -58731.867188  10581.887695  -48149.980469  316.947113  1524.029907   47.563698  889.816589  -43509.730469  1699.635620
  257.000000  9346.466797  -65515.296875  -58589.921875  10437.559570  -48152.363281  312.624207  1678.776978   47.660297  888.013062  -43502.691406  161.023544
  258.000000  9135.989258  -65199.382812  -58491.773438  10394.234375  -48097.539062  311.326538  1378.690063   47.820202  885.043640  -43432.265625  1066.411987
  259.000000  9173.006836  -65134.070312  -58383.015625  10200.045898  -48182.968750  305.510254  1550.620117   47.697712  887.316467  -43529.644531  -794.899658
  260.000000  9603.443359  -65485.578125  -58301.296875  10036.402344  -48264.894531  300.608826  2090.630127   47.552837  890.019775  -43625.703125  1211.762573
  261.000000  9284.594727  -65618.078125  -58757.351562  10572.278320  -48185.074219  316.659302  1641.450684   47.532013  890.409729  -43547.917969  2659.608398
  262.000000  9528.342773  -65641.468750  -58539.101562  10425.792969  -48113.308594  312.271790  1883.899292   47.589973  889.325256  -43470.496094  -548.237183
  263.000000  8995.197266  -64869.398438  -58289.406250  10314.739258  -47974.667969  308.945526  1399.028198   47.604725  889.049683  -43330.417969  1308.559937
  264.000000  9270.834961  -65386.042969  -58539.382812  10464.144531  -48075.238281  313.420471  1673.239380   47.478275  891.417542  -43443.324219  -157.796646
  265.000000  9092.439453  -64919.000000  -58245.906250  10158.969727  -48086.937500  304.279938  1535.141602   47.542294  890.217163  -43448.777344  1323.465332
  266.000000  9283.472656  -65262.476562  -58406.867188  10221.458008  -48185.410156  306.151581  1748.801147   47.452385  891.903870  -43556.019531  520.644409
  267.000000  8974.330078  -64932.414062  -58375.109375  10314.756836  -48060.351562  308.946045  1468.202759   47.403919  892.815796  -43435.691406  1193.995483
  268.000000  8973.401367  -64999.531250  -58459.875000  10396.694336  -48063.179688  311.400238  1381.697266   47.542160  890.219666  -43425.031250  -2154.799805
  269.000000  9401.935547  -65493.042969  -58506.398438  10377.642578  -48128.757812  310.829590  1741.721680   47.549953  890.073792  -43489.851562  -575.593567
  270.000000  9305.731445  -65388.136719  -58500.968750  10340.056641  -48160.914062  309.703827  1686.791992   47.644218  888.312744  -43512.808594  -180.501282
  271.000000  9449.134766  -65567.765625  -58541.062500  10353.198242  -48187.863281  310.097443  1813.496216   47.561493  889.857849  -43547.828125  1771.777100
  272.000000  8821.604492  -64920.039062  -58516.242188  10402.901367  -48113.339844  311.586151  1163.568970   47.653358  888.142334  -43464.343750  -112.879982
  273.000000  9249.228516  -65208.308594  -58385.453125  10205.181641  -48180.273438  305.664062  1690.853882   47.534466  890.363770  -43542.875000  2383.971680
  274.000000  9176.819336  -65119.070312  -58358.234375  10275.170898  -48083.062500  307.760376  1596.906616   47.638393  888.421387  -43435.527344  222.374084
  275.000000  9181.699219  -64971.914062  -58208.210938  10331.484375  -47876.726562  309.447052  1651.009644   47.583946  889.437927  -43234.503906  1223.664917
  276.000000  9254.255859  -65237.671875  -58412.242188  10344.886719  -48067.355469  309.848480  1595.322632   47.695839  887.351318  -43414.214844  -1201.171997
  277.000000  9470.247070  -65385.398438  -58335.398438  10316.534180  -48018.863281  308.999268  1903.385620   47.528889  890.468262  -43382.011719  598.051208
  278.000000  9039.720703  -65105.273438  -58491.007812  10291.188477  -48199.820312  308.240143  1410.216797   47.463638  891.692444  -43569.332031  962.363342
  279.000000  9169.876953  -65103.402344  -58361.320312  10237.875000  -48123.445312  306.643280  1535.955078   47.628750  888.601257  -43476.851562  1571.219116
  280.000000  9176.166992  -65137.746094  -58383.710938  10295.198242  -48088.511719  308.360229  1554.047974   47.560318  889.879822  -43448.593750  -199.260468
  281.000000  9267.638672  -65316.718750  -58479.070312  10366.713867  -48112.355469  310.502258  1660.880493   47.584976  889.418701  -43470.031250  3560.303467
  282.000000  9437.423828  -65419.507812  -58398.031250  10462.324219  -47935.707031  313.365967  1875.671021   47.556572  889.949890  -43296.152344  722.362549
  283.000000  9211.547852  -65340.925781  -58554.429688  10476.050781  -48078.378906  313.777100  1539.375122   47.570374  889.691711  -43437.476562  574.441956
  284.000000  9241.874023  -65270.339844  -58447.929688  10338.295898  -48109.632812  309.651093  1677.274292   47.398907  892.910156  -43485.460938  -466.655334
  285.000000  9256.638672  -65297.132812  -58464.320312  10414.383789  -48049.937500  311.930054  1673.215454   47.539902  890.261963  -43412.011719  -1740.731079
  286.000000  9168.429688  -65052.585938  -58310.804688  10259.613281  -48051.191406  307.294403  1721.996704   47.361103  893.622925  -43430.707031  1754.638672
  287.000000  9065.488281  -64903.554688  -58257.828125  10347.427734  -47910.398438  309.924591  1543.011597   47.575653  889.592957  -43268.984375  1987.805054
  288.000000  8937.973633  -64957.882812  -58437.820312  10479.511719  -47958.308594  313.880768  1326.415771   47.537704  890.303101  -43320.593750  2397.833252
  289.000000  9260.293945  -65053.281250  -58212.914062  10288.142578  -47924.773438  308.148895  1716.593384   47.707607  887.132446  -43270.484375  1093.113525
  290.000000  9077.253906  -65020.542969  -58364.343750  10363.332031  -48001.011719  310.400970  1555.552612   47.482994  891.328918  -43368.636719  1812.940918
  291.000000  9447.925781  -65617.992188  -58589.328125  10473.715820  -48115.613281  313.707153  1748.335938   47.650230  888.200684  -43466.921875  864.869324
  292.000000  9290.308594  -65079.183594  -58209.882812  10165.764648  -48044.117188  304.483459  1726.134766   47.676029  887.720032  -43392.910156  1645.418579
  293.000000  9105.286133  -64976.644531  -58289.101562  10252.023438  -48037.078125  307.067078  1526.236938   47.683262  887.585388  -43385.164062  408.013275
  294.000000  9345.996094  -65224.699219  -58295.671875  10139.602539  -48156.070312  303.699860  1841.912109   47.579063  889.529175  -43514.320312  803.306885
  295.000000  9333.044922  -65204.449219  -58289.593750  10170.973633  -48118.621094  304.639465  1866.223999   47.429855  892.327576  -43491.429688  749.582947
  296.000000  9044.513672  -65174.281250  -58560.109375  10575.185547  -47984.921875  316.746368  1361.559814   47.536896  890.318237  -43347.289062  1894.631836
  297.000000  9277.628906  -65630.812500  -58779.289062  10573.899414  -48205.390625  316.707855  1541.247681   47.481400  891.358887  -43573.171875  1004.873535
  298.000000  9380.085938  -65451.921875  -58503.453125  10363.546875  -48139.906250  310.407410  1780.798828   47.500805  890.994751  -43505.792969  336.972260
  299.000000  9117.925781  -65081.671875  -58375.125000  10305.592773  -48069.531250  308.671600  1538.792358   47.445892  892.025940  -43440.773438  1878.779541
  300.000000  9165.974609  -64917.828125  -58172.023438  10210.795898  -47961.226562  305.832214  1698.913208   47.616974  888.820984  -43315.781250  809.273376
  301.000000  9322.005859  -65118.500000  -58227.492188  10262.707031  -47964.785156  307.387054  1848.644531   47.496780  891.070190  -43331.066406  509.657104
  302.000000  8976.430664  -64871.023438  -58313.210938  10397.296875  -47915.914062  311.418274  1484.541016   47.395020  892.983398  -43292.121094  2604.618164
  303.000000  9001.744141  -65115.718750  -58546.414062  10597.186523  -47949.226562  317.405334  1413.486328   47.493828  891.125610  -43315.792969  939.040466
  304.000000  9113.601562  -65048.199219  -58359.187500  10275.236328  -48083.953125  307.762329  1618.132812   47.338039  894.058289  -43465.718750  896.100098
  305.000000  9438.436523  -65254.964844  -58237.953125  10203.103516  -48034.851562  305.601837  2040.994507   47.474319  891.491821  -43403.320312  3423.126953
  306.000000  9130.072266  -64889.023438  -58181.945312  10284.957031  -47896.988281  308.053497  1622.847656   47.527603  890.492310  -43260.261719  2838.332031
  307.000000  9130.969727  -65079.093750  -58364.531250  10378.568359  -47985.960938  310.857330  1514.016479   47.636803  888.451050  -43338.578125  -1177.983398
  308.000000  9154.712891  -65116.128906  -58378.179688  10362.515625  -48015.664062  310.376495  1632.333618   47.520744  890.620850  -43379.605469  -1850.891357
  309.000000  9188.476562  -65062.269531  -58294.046875  10343.170898  -47950.875000  309.797089  1698.898438   47.466732  891.634277  -43320.085938  1430.341797
  310.000000  9264.296875  -65193.242188  -58340.179688  10293.538086  -48046.640625  308.310516  1748.023315   47.429543  892.333435  -43419.480469  377.931885
  311.000000  9228.073242  -65396.351562  -58604.515625  10547.089844  -48057.425781  315.904846  1612.318359   47.562000  889.848328  -43417.343750  -303.876068
  312.000000  9131.852539  -64984.039062  -58266.195312  10238.028320  -48028.167969  306.647888  1559.752441   47.702751  887.222778  -43374.351562  862.681702
  313.000000  9278.864258  -65065.386719  -58196.859375  10208.750000  -47988.109375  305.770935  1733.788574   47.593063  889.267517  -43344.996094  1643.133789
  314.000000  9314.734375  -65314.476562  -58428.351562  10226.170898  -48202.179688  306.292725  1697.018921   47.635368  888.477783  -43554.937500  -293.674927
  315.000000  9314.559570  -65129.992188  -58242.789062  10282.458984  -47960.328125  307.978668  1870.355591   47.441193  892.114319  -43332.031250  -1823.533813
  316.000000  9276.326172  -65191.417969  -58341.007812  10323.262695  -48017.746094  309.200806  1701.206055   47.583111  889.453552  -43375.601562  256.014618
  317.000000  9301.844727  -65225.914062  -58344.718750  10295.634766  -48049.085938  308.373291  1783.637695   47.412163  892.660522  -43423.621094  1219.730591
  318.000000  9150.370117  -65129.339844  -58401.187500  10277.577148  -48123.609375  307.832458  1606.413208   47.531406  890.421082  -43486.511719  -122.564285
  319.000000  9196.703125  -65390.648438  -58625.093750  10392.007812  -48233.085938  311.259857  1526.859497   47.563229  889.825378  -43592.882812  891.175537
  320.000000  9320.789062  -65218.816406  -58321.335938  10230.429688  -48090.906250  306.420288  1831.562988   47.459747  891.765503  -43460.796875  976.624817
  321.000000  9137.938477  -64973.164062  -58259.351562  10279.099609  -47980.250000  307.878052  1686.321167   47.417633  892.557556  -43354.250000  770.721191
  322.000000  9209.478516  -65181.859375  -58398.828125  10295.455078  -48103.375000  308.367920  1684.382324   47.496773  891.070374  -43469.656250  438.627655
  323.000000  9217.664062  -65381.750000  -58595.054688  10411.122070  -48183.933594  311.832367  1562.982300   47.513718  890.752563  -43548.562500  411.167389
  324.000000  9359.823242  -65306.812500  -58372.695312  10252.345703  -48120.351562  307.076721  1731.209961   47.631542  888.549133  -43473.484375  371.916077
  325.000000  9399.222656  -65372.015625  -58390.062500  10272.820312  -48117.242188  307.689972  1769.232788   47.668564  887.859070  -43466.761719  3436.687500
  326.000000  9470.074219  -65590.765625  -58541.250000  10452.021484  -48089.226562  313.057373  1761.541016   47.616119  888.836975  -43443.863281  1445.743408
  327.000000  9098.195312  -65264.078125  -58591.757812  10516.191406  -48075.566406  314.979370  1414.643433   47.702553  887.226440  -43421.769531  -836.994202
  328.000000  9526.976562  -65685.906250  -58581.515625  10405.275391  -48176.242188  311.657257  1870.178711   47.650764  888.190735  -43527.500000  2884.486572
  329.000000  9123.475586  -65063.625000  -58362.867188  10277.309570  -48085.558594  307.824432  1525.003540   47.583401  889.448120  -43443.386719   33.271923
  330.000000  9202.691406  -64910.539062  -58133.984375  10092.730469  -48041.253906  302.295959  1668.173706   47.642860  888.338074  -43393.281250  933.562073
  331.000000  9364.901367  -65651.937500  -58709.625000  10475.269531  -48234.355469  313.753693  1615.860352   47.669304  887.845276  -43583.804688  -2416.768555
  332.000000  9225.051758  -65167.023438  -58364.578125  10200.265625  -48164.312500  305.516815  1627.100586   47.650578  888.194214  -43515.585938   46.463284
  333.000000  9230.260742  -65252.953125  -58443.750000  10335.785156  -48107.964844  309.575897  1552.252441   47.653099  888.147217  -43458.992188  567.840637
  334.000000  9278.040039  -65165.734375  -58302.906250  10128.025391  -48174.882812  303.353088  1738.479370   47.474045  891.496948  -43543.378906  -53.875748
  335.000000  8996.026367  -64800.628906  -58219.421875  10137.552734  -48081.867188  303.638458  1537.266602   47.464314  891.679749  -43451.312500  2992.271973
  336.000000  9405.162109  -65331.941406  -58353.765625  10354.793945  -47998.972656  310.145233  1784.503784   47.687550  887.505554  -43346.640625  729.615112
  337.000000  9389.385742  -65276.500000  -58302.726562  10411.421875  -47891.304688  311.841339  1846.753296   47.618561  888.791382  -43245.703125  1205.495239
  338.000000  9301.597656  -64761.296875  -57875.234375  10035.983398  -47839.250000  300.596252  1994.841309   47.428108  892.360413  -43212.226562  674.005249
  339.000000  9013.707031  -64845.964844  -58237.703125  10313.305664  -47924.398438  308.902588  1517.434204   47.546890  890.131104  -43285.789062  -1196.072021
  340.000000  9076.561523  -64905.082031  -58250.984375  10548.560547  -47702.421875  315.948914  1591.896973   47.472004  891.535278  -43071.117188  -2126.720703
  341.000000  9181.257812  -64660.039062  -57892.515625  10151.345703  -47741.171875  304.051575  1811.117310   47.388142  893.113037  -43118.050781  2051.895020
  342.000000  9080.018555  -64795.566406  -58128.101562  10408.442383  -47719.660156  311.752106  1732.975464   47.455341  891.848328  -43089.980469  -551.958862
  343.000000  9474.209961  -65282.503906  -58237.304688  10219.897461  -48017.406250  306.104797  2010.944946   47.426537  892.390015  -43390.539062  2405.406494
  344.000000  9167.455078  -65159.445312  -58417.125000  10442.796875  -47974.328125  312.781067  1608.265015   47.420490  892.503784  -43348.050781  -2081.077148
  345.000000  9464.281250  -65256.078125  -58212.718750  10198.718750  -48014.000000  305.470490  1979.355835   47.706497  887.153076  -43359.820312  -414.530487
  346.000000  9146.978516  -65095.847656  -58356.718750  10373.009766  -47983.710938  310.690826  1677.219604   47.461765  891.727600  -43353.406250  444.593811
  347.000000  9078.731445  -65034.652344  -58379.484375  10385.996094  -47993.488281  311.079803  1521.992554   47.411037  892.681702  -43368.132812  -188.727081
  348.000000  9319.759766  -65326.953125  -58437.335938  10431.968750  -48005.367188  312.456757  1841.718384   47.514194  890.743652  -43369.949219  -2475.617432
  349.000000  9045.533203  -64936.406250  -58316.617188  10254.464844  -48062.152344  307.140198  1489.617310   47.559143  889.901794  -43422.347656  937.412903
  350.000000  9223.220703  -65294.742188  -58486.203125  10399.824219  -48086.378906  311.493958  1595.491089   47.537525  890.306458  -43448.683594  1153.544556
  351.000000  9395.397461  -65607.429688  -58638.500000  10356.614258  -48281.886719  310.199738  1692.713867   47.551701  890.041077  -43642.808594  -571.061401
  352.000000  9397.703125  -65207.566406  -58236.507812  10167.292969  -48069.214844  304.529236  1872.084839   47.536156  890.332153  -43431.652344   68.405579
  353.000000  9101.080078  -65065.777344  -58385.382812  10321.593750  -48063.789062  309.150818  1550.151733   47.471382  891.546936  -43432.546875  2278.495605
  354.000000  9334.980469  -65266.164062  -58350.007812  10317.900391  -48032.109375  309.040192  1833.284302   47.545280  890.161255  -43393.656250  -332.566223
  355.000000  9313.230469  -65513.984375  -58628.750000  10543.462891  -48085.289062  315.796204  1628.515015   47.666485  887.897766  -43435.011719  -1225.352417
  356.000000  9230.169922  -65346.039062  -58544.562500  10413.728516  -48130.835938  311.910431  1558.251953   47.670773  887.817932  -43480.140625  1221.503418
  357.000000  9185.912109  -65191.710938  -58426.031250  10332.332031  -48093.699219  309.472443  1644.863403   47.441364  892.111084  -43465.386719  -1521.892822
  358.000000  9228.962891  -65366.250000  -58568.453125  10463.676758  -48104.777344  313.406464  1605.856812   47.661499  887.990662  -43454.988281  -992.088135
  359.000000  9280.660156  -65391.304688  -58531.750000  10470.644531  -48061.105469  313.615173  1624.286987   47.605289  889.039185  -43416.796875  -359.696838
  360.000000  9285.717773  -65248.636719  -58389.570312  10315.478516  -48074.093750  308.967651  1751.316406   47.592342  889.281006  -43431.050781  3336.735596
  361.000000  8948.336914  -64920.839844  -58400.273438  10326.333984  -48073.937500  309.292816  1254.610352   47.712784  887.036194  -43419.144531  1926.182495
  362.000000  9258.155273  -65272.832031  -58435.921875  10451.211914  -47984.710938  313.033142  1609.656616   47.544300  890.179626  -43346.355469  3450.114258
  363.000000  9308.604492  -65420.832031  -58529.960938  10506.240234  -48023.718750  314.681335  1666.041382   47.675011  887.739014  -43372.609375  2869.788574
  364.000000  9243.726562  -65237.847656  -58415.773438  10437.054688  -47978.718750  312.609100  1562.310669   47.734936  886.624573  -43321.765625  -584.578003
  365.000000  9442.569336  -65517.250000  -58498.515625  10280.192383  -48218.324219  307.910767  1806.777466   47.531414  890.420959  -43581.226562  523.464783
  366.000000  9212.816406  -65272.265625  -58481.242188  10337.960938  -48143.281250  309.641052  1587.880859   47.597847  889.178162  -43499.699219  -414.469055
  367.000000  9042.757812  -64800.117188  -58178.117188  10218.744141  -47959.375000  306.070282  1608.936890   47.536720  890.321533  -43321.757812  -987.849792
  368.000000  9185.255859  -65181.113281  -58417.390625  10439.433594  -47977.957031  312.680359  1630.562988   47.543148  890.201172  -43339.710938  1434.191284
  369.000000  8996.756836  -64919.230469  -58336.585938  10395.893555  -47940.691406  311.376251  1492.755249   47.500629  890.997986  -43306.593750  790.408508
  370.000000  9336.273438  -65224.605469  -58309.250000  10272.892578  -48036.359375  307.692139  1767.371582   47.628609  888.603882  -43389.777344  1048.587402
  371.000000  9313.787109  -65064.941406  -58171.984375  10134.708984  -48037.273438  303.553284  1791.079102   47.560261  889.880859  -43397.359375  3019.973389
  372.000000  9343.462891  -65292.609375  -58366.968750  10375.232422  -47991.734375  310.757416  1788.571655   47.578186  889.545593  -43350.070312  518.635010
  373.000000  9260.900391  -65136.496094  -58292.335938  10392.575195  -47899.761719  311.276855  1764.407227   47.502674  890.959656  -43265.464844  1040.671143
  374.000000  9077.349609  -64634.230469  -57978.328125  10194.102539  -47784.226562  305.332214  1776.575562   47.521542  890.605896  -43148.089844  2153.207275
  375.000000  9157.680664  -64943.375000  -58212.570312  10250.277344  -47962.292969  307.014771  1626.009155   47.689365  887.471802  -43309.785156  1677.850464
  376.000000  9396.399414  -65277.234375  -58304.382812  10302.304688  -48002.078125  308.573090  1809.802124   47.499062  891.027405  -43368.136719  -437.944153
  377.000000  9378.505859  -65126.523438  -58159.085938  10356.592773  -47802.492188  310.199097  1897.863647   47.480350  891.378540  -43170.375000  1609.327271
  378.000000  9163.896484  -64701.734375  -57957.070312  10142.361328  -47814.710938  303.782471  1743.912476   47.602348  889.094116  -43170.691406  1869.432739
  379.000000  9118.441406  -64779.617188  -58079.867188  10281.682617  -47798.183594  307.955414  1679.877930   47.447887  891.988403  -43169.234375   46.005325
  380.000000  9147.761719  -64761.136719  -58022.726562  10120.454102  -47902.273438  303.126312  1695.520508   47.495365  891.096741  -43268.691406  1734.170288
  381.000000  9037.918945  -65059.105469  -58439.046875  10451.553711  -47987.492188  313.043365  1586.940552   47.239456  895.924072  -43378.875000  -1092.021240
  382.000000  9196.525391  -65025.429688  -58245.046875  10319.673828  -47925.375000  309.093323  1669.463257   47.484917  891.292847  -43292.812500  244.955795
  383.000000  8947.672852  -64502.050781  -57977.078125  10214.300781  -47762.777344  305.937195  1626.091431   47.312183  894.546875  -43147.066406  243.839874
  384.000000  8924.356445  -64589.132812  -58087.312500  10352.142578  -47735.171875  310.065826  1491.912598   47.460377  891.753723  -43105.003906  -171.368530
  385.000000  8972.970703  -64747.488281  -58192.796875  10446.404297  -47746.390625  312.889130  1478.274536   47.568996  889.717468  -43105.625000  2627.531494
  386.000000  8854.000000  -64622.027344  -58174.718750  10525.505859  -47649.210938  315.258362  1384.255005   47.530842  890.431641  -43012.167969  -272.917908
  387.000000  9253.069336  -64741.859375  -57891.429688  10169.730469  -47721.699219  304.602234  1921.169312   47.572910  889.644287  -43080.550781  1241.826294
  388.000000  9081.587891  -64750.187500  -58087.757812  10358.063477  -47729.695312  310.243164  1653.234741   47.616844  888.823425  -43084.261719  1144.682861
  389.000000  8913.018555  -64637.148438  -58138.734375  10482.829102  -47655.906250  313.980133  1469.221680   47.448391  891.978943  -43026.906250  2936.397461
  390.000000  9035.383789  -64869.343750  -58249.968750  10490.646484  -47759.320312  314.214264  1577.848633   47.479446  891.395508  -43127.289062  1173.038208
  391.000000  8990.904297  -64558.003906  -57991.148438  10339.090820  -47652.058594  309.674896  1632.897583   47.415607  892.595703  -43026.257812  1822.605469
  392.000000  9268.316406  -64789.171875  -57946.929688  10181.873047  -47765.054688  304.965942  1918.024414   47.448795  891.971375  -43136.015625  -333.101227
  393.000000  9267.394531  -64831.625000  -57988.195312  10126.625000  -47861.570312  303.311157  1851.421387   47.560474  889.876892  -43221.636719  539.393860
  394.000000  9329.614258  -65215.507812  -58306.804688  10348.492188  -47958.312500  309.956482  1769.964233   47.630116  888.575745  -43311.585938  -616.558289
  395.000000  9007.326172  -64959.261719  -58376.132812  10428.018555  -47948.113281  312.338440  1461.317871   47.472752  891.521240  -43316.738281  657.651306
  396.000000  8982.748047  -64868.781250  -58305.406250  10469.519531  -47835.886719  313.581482  1468.513672   47.460320  891.754761  -43205.722656  2487.139893
  397.000000  9073.401367  -64893.394531  -58240.398438  10501.169922  -47739.226562  314.529449  1599.856079   47.523205  890.574768  -43102.929688  1390.057251
  398.000000  9252.470703  -65023.031250  -58190.429688  10354.312500  -47836.117188  310.130798  1755.636719   47.623825  888.693115  -43190.003906  2527.477539
  399.000000  9061.900391  -64785.425781  -58155.031250  10343.677734  -47811.351562  309.812286  1570.795410   47.603050  889.080994  -43167.265625  -139.079819
  400.000000  9069.889648  -64858.906250  -58203.359375  10367.041016  -47836.320312  310.512054  1597.413452   47.601681  889.106567  -43192.367188  -739.831787
  401.000000  9045.551758  -64726.390625  -58101.601562  10259.375000  -47842.226562  307.287262  1559.250366   47.562187  889.844849  -43202.125000  -373.729279
  402.000000  9111.287109  -64831.015625  -58135.093750  10295.496094  -47839.597656  308.369141  1679.914062   47.397324  892.940002  -43215.578125  560.715881
  403.000000  9195.228516  -64933.308594  -58153.140625  10259.677734  -47893.460938  307.296326  1836.369751   47.379620  893.273682  -43271.171875  1325.937988
  404.000000  9106.123047  -64969.562500  -58274.195312  10465.600586  -47808.593750  313.464081  1576.030640   47.568439  889.727844  -43167.882812  3529.137939
  405.000000  9102.570312  -64905.863281  -58221.500000  10307.970703  -47913.531250  308.742798  1599.663452   47.518726  890.658691  -43277.667969  1086.094971
  406.000000  9208.572266  -64926.179688  -58140.960938  10183.835938  -47957.125000  305.024719  1735.134155   47.569492  889.708191  -43316.312500  -1107.751953
  407.000000  9305.756836  -65187.187500  -58297.296875  10364.697266  -47932.601562  310.441864  1822.742554   47.525822  890.525696  -43296.046875  3009.208252
  408.000000  9014.461914  -64855.425781  -58253.554688  10237.418945  -48016.136719  306.629639  1611.353882   47.371696  893.423096  -43394.617188  1181.324951
  409.000000  8848.536133  -64645.265625  -58217.656250  10305.724609  -47911.929688  308.675507  1395.577148   47.374794  893.364624  -43290.109375  -228.483521
  410.000000  9111.435547  -65003.238281  -58324.835938  10394.687500  -47930.148438  311.340118  1663.883667   47.442856  892.083008  -43301.687500  -633.278442
  411.000000  9168.017578  -65091.082031  -58343.984375  10384.793945  -47959.191406  311.043793  1686.028687   47.357464  893.691589  -43339.062500  624.516296
  412.000000  9298.798828  -65053.003906  -58171.312500  10346.266602  -47825.046875  309.889832  1857.288696   47.376202  893.338135  -43203.089844  441.525665
  413.000000  9133.533203  -65056.019531  -58348.234375  10336.608398  -48011.625000  309.600555  1522.120117   47.654556  888.120056  -43362.511719  -241.988525
  414.000000  9200.528320  -65003.781250  -58227.648438  10315.895508  -47911.753906  308.980164  1753.159180   47.401649  892.858521  -43287.312500  1747.955444
  415.000000  9139.353516  -64764.566406  -58037.476562  10134.732422  -47902.742188  303.553986  1647.332031   47.563133  889.827148  -43262.546875  1388.039673
  416.000000  9373.109375  -64931.789062  -57967.429688  10089.859375  -47877.570312  302.209961  1984.265137   47.564636  889.799011  -43237.230469  -483.686615
  417.000000  8937.546875  -64904.882812  -58391.226562  10488.333008  -47902.894531  314.144958  1392.181274   47.416557  892.577820  -43277.000000  1937.965210
  418.000000  8984.835938  -64702.781250  -58133.773438  10238.156250  -47895.617188  306.651703  1496.001831   47.684624  887.560059  -43243.570312  1594.865356
  419.000000  9113.673828  -64811.656250  -58108.054688  10242.049805  -47866.003906  306.768341  1735.720703   47.424759  892.423462  -43239.308594  103.403030
  420.000000  9034.381836  -64862.738281  -58241.015625  10456.382812  -47784.632812  313.188019  1553.035278   47.449078  891.966064  -43155.566406  822.371826
  421.000000  9129.309570  -64993.800781  -58293.867188  10393.547852  -47900.320312  311.305969  1567.594604   47.630066  888.576721  -43253.597656  3081.665039
  422.000000  9047.087891  -64941.691406  -58314.976562  10399.644531  -47915.332031  311.488586  1490.209961   47.508331  890.853577  -43280.484375  2056.769531
  423.000000  9124.339844  -65023.640625  -58324.179688  10425.184570  -47898.996094  312.253571  1542.165039   47.530056  890.446411  -43262.031250  1235.788086
  424.000000  9070.302734  -64972.437500  -58329.859375  10420.190430  -47909.667969  312.103973  1509.384277   47.553558  890.006287  -43270.406250  1042.056152
  425.000000  8986.382812  -64815.539062  -58241.250000  10412.561523  -47828.687500  311.875488  1495.481934   47.559719  889.890991  -43188.828125  -271.769745
  426.000000  9434.646484  -65269.257812  -58245.703125  10278.287109  -47967.414062  307.853699  1913.853516   47.609592  888.958801  -43322.687500  -849.310547
  427.000000  9378.218750  -65221.527344  -58270.117188  10337.517578  -47932.601562  309.627777  1781.028320   47.737572  886.575623  -43275.390625  -823.089722
  428.000000  9069.027344  -65014.882812  -58372.031250  10367.287109  -48004.742188  310.519440  1470.017212   47.590473  889.315918  -43361.882812  239.758865
  429.000000  9009.406250  -65016.781250  -58438.804688  10519.421875  -47919.382812  315.076141  1466.080078   47.536285  890.329712  -43281.808594  1389.478638
  430.000000  9094.265625  -64938.429688  -58263.710938  10390.951172  -47872.757812  311.228210  1574.355957   47.469208  891.587769  -43241.726562  -75.585876
  431.000000  8850.920898  -64489.507812  -58048.304688  10270.179688  -47778.125000  307.610870  1435.592163   47.473408  891.508911  -43146.683594  204.567276
  432.000000  9382.774414  -65139.773438  -58174.812500  10250.841797  -47923.968750  307.031677  1881.358521   47.571335  889.673706  -43282.976562  -801.279236
  433.000000  9145.966797  -64800.773438  -58056.929688  10257.708984  -47799.218750  307.237366  1710.325806   47.587761  889.366638  -43156.621094  1985.157593
  434.000000  9040.741211  -64714.492188  -58094.859375  10304.071289  -47790.789062  308.626007  1652.389038   47.455357  891.848022  -43161.109375  -1645.068115
  435.000000  8965.851562  -64776.242188  -58227.734375  10380.436523  -47847.296875  310.913269  1494.237183   47.582478  889.465393  -43205.214844  1832.620972
  436.000000  9136.256836  -64956.601562  -58227.039062  10326.652344  -47900.386719  309.302338  1638.091187   47.521851  890.600159  -43264.218750  1326.344238
  437.000000  9040.614258  -64728.273438  -58114.914062  10387.948242  -47726.964844  311.138275  1637.409302   47.485722  891.277710  -43094.324219  -1181.221313
  438.000000  9075.191406  -65068.171875  -58430.546875  10585.335938  -47845.210938  317.050385  1535.272827   47.417782  892.554749  -43219.195312  1140.823853
  439.000000  9140.386719  -64540.000000  -57809.015625  10001.134766  -47807.882812  299.552490  1790.462524   47.612137  888.911316  -43162.906250  1323.848145
  440.000000  9001.063477  -64698.035156  -58112.343750  10361.695312  -47750.648438  310.351929  1587.789429   47.413303  892.639038  -43125.070312  509.875702
  441.000000  9094.339844  -64740.339844  -58069.031250  10167.384766  -47901.648438  304.531982  1748.866577   47.356693  893.706116  -43281.593750  -795.990662
  442.000000  9196.066406  -64867.484375  -58085.859375  10293.419922  -47792.437500  308.306976  1757.424194   47.582272  889.469238  -43150.375000  915.091614
  443.000000  8885.235352  -64813.703125  -58355.210938  10530.203125  -47825.007812  315.399048  1330.286987   47.462982  891.704773  -43194.585938  -247.473114
  444.000000  9105.322266  -64718.824219  -58018.648438  10359.812500  -47658.835938  310.295532  1667.503906   47.608414  888.980835  -43014.226562  3322.125488
  445.000000  9033.733398  -64720.207031  -58103.687500  10236.655273  -47867.031250  306.606750  1503.054321   47.662735  887.967651  -43217.121094  -1177.605347
  446.000000  8982.930664  -64744.726562  -58181.187500  10428.133789  -47753.054688  312.341888  1493.205444   47.421890  892.477417  -43126.640625  691.397705
  447.000000  9148.795898  -64798.421875  -58059.671875  10254.642578  -47805.031250  307.145508  1640.995483   47.730400  886.708801  -43148.519531  1351.490967
  448.000000  9183.950195  -64909.273438  -58128.468750  10302.625977  -47825.843750  308.582703  1799.540649   47.526875  890.505981  -43189.187500  2824.715820
  449.000000  9043.068359  -64440.882812  -57820.273438  10150.702148  -47669.570312  304.032318  1747.414551   47.405910  892.778259  -43044.714844  1332.388672
  450.000000  8910.700195  -64750.210938  -58257.554688  10418.050781  -47839.503906  312.039886  1454.907104   47.516720  890.696289  -43203.835938  1768.141846
  451.000000  8988.692383  -64685.523438  -58112.296875  10148.126953  -47964.171875  303.955170  1494.250488   47.663212  887.958740  -43314.214844  2684.859619
  452.000000  9512.144531  -65089.511719  -58001.664062  10163.898438  -47837.765625  304.427551  2146.677734   47.502346  890.965820  -43203.503906  245.133423
  453.000000  9437.257812  -65202.914062  -58169.164062  10332.730469  -47836.433594  309.484375  1969.866821   47.486595  891.261353  -43203.707031  -1013.564575
  454.000000  9245.157227  -64843.289062  -58013.695312  10223.708984  -47789.984375  306.218994  1839.178711   47.465458  891.658264  -43159.320312  -1802.163696
  455.000000  9103.615234  -64670.562500  -57990.148438  10289.802734  -47700.343750  308.198639  1742.623657   47.453598  891.881104  -43070.835938  1320.248657
  456.000000  8773.589844  -64359.964844  -58009.281250  10275.773438  -47733.507812  307.778412  1363.917603   47.519836  890.637878  -43097.539062  1930.532227
  457.000000  8927.521484  -64600.449219  -58089.218750  10379.848633  -47709.371094  310.895660  1412.190552   47.556854  889.944641  -43069.789062  2573.487061
  458.000000  9320.703125  -65170.164062  -58275.023438  10435.997070  -47839.027344  312.577423  1750.015625   47.685719  887.539673  -43186.875000  1780.174316
  459.000000  8884.146484  -64453.820312  -57994.515625  10286.337891  -47708.179688  308.094849  1528.663452   47.293293  894.904175  -43094.312500  963.697815
  460.000000  8618.762695  -64377.882812  -58161.953125  10545.960938  -47615.992188  315.871033  1222.761353   47.356884  893.702515  -42995.921875  -4411.382324
  461.000000  8988.744141  -64626.582031  -58059.687500  10339.472656  -47720.214844  309.686340  1589.629883   47.524330  890.553650  -43083.804688  -564.300781
  462.000000  9003.225586  -64773.125000  -58174.898438  10439.240234  -47735.656250  312.674561  1527.689087   47.565979  889.773926  -43095.183594  -1660.547852
  463.000000  9054.685547  -64802.242188  -58154.835938  10464.044922  -47690.789062  313.417511  1617.529907   47.416084  892.586731  -43064.941406  634.970337
  464.000000  9254.299805  -64965.609375  -58129.453125  10437.055664  -47692.398438  312.609131  1848.474976   47.461395  891.734558  -43062.128906  -1605.260010
  465.000000  9265.027344  -64818.828125  -57972.570312  10137.080078  -47835.492188  303.624298  1922.705444   47.416668  892.575745  -43209.585938  -410.654846
  466.000000  8912.367188  -64605.980469  -58113.992188  10278.711914  -47835.281250  307.866425  1506.340698   47.375198  893.357056  -43213.421875  1197.731323
  467.000000  8997.196289  -64789.753906  -58214.679688  10372.083008  -47842.597656  310.663055  1517.616211   47.508385  890.852539  -43207.746094  2530.976074
  468.000000  9118.487305  -64654.265625  -57943.781250  10251.291992  -47692.488281  307.045166  1730.512695   47.564522  889.801147  -43052.160156  2471.330566
  469.000000  8769.974609  -64344.812500  -57983.593750  10352.477539  -47631.117188  310.075836  1376.072754   47.442364  892.092285  -43002.703125  -1457.618652
  470.000000  9137.849609  -64664.117188  -57937.515625  10257.675781  -47679.839844  307.236359  1704.917969   47.598759  889.161133  -43036.171875  2837.070312
  471.000000  9061.999023  -64572.382812  -57931.265625  10171.029297  -47760.234375  304.641144  1706.838745   47.435429  892.222717  -43132.500000  -1048.029541
  472.000000  8739.711914  -64397.210938  -58073.820312  10467.429688  -47606.390625  313.518890  1276.414185   47.466824  891.632568  -42975.593750  -3010.844238
  473.000000  9022.274414  -64564.609375  -57949.085938  10275.419922  -47673.664062  307.767822  1739.692505   47.378532  893.294189  -43051.480469  184.375504
  474.000000  8852.156250  -64258.785156  -57823.789062  10282.248047  -47541.539062  307.972351  1536.480469   47.453625  891.880554  -42912.027344  -957.347229
  475.000000  8788.559570  -64515.210938  -58147.867188  10506.412109  -47641.453125  314.686462  1350.419556   47.422504  892.465881  -43014.976562  -948.226318
  476.000000  8587.637695  -63977.523438  -57787.695312  10216.563477  -47571.132812  306.004974  1337.681641   47.533009  890.391052  -42933.878906  786.546448
  477.000000  9073.854492  -64509.269531  -57845.273438  10181.710938  -47663.562500  304.961060  1815.180176   47.384918  893.173767  -43040.753906  632.414490
  478.000000  8807.571289  -64580.851562  -58184.773438  10538.767578  -47646.007812  315.655579  1379.260376   47.445057  892.041626  -43017.332031  1052.964600
  479.000000  9119.048828  -64509.773438  -57799.054688  10244.421875  -47554.632812  306.839386  1926.410156   47.430428  892.316772  -42927.386719  1879.903198
  480.000000  8998.208008  -64405.414062  -57827.312500  10155.435547  -47671.875000  304.174072  1739.499634   47.369785  893.459106  -43050.542969  -621.988831
  481.000000  8745.133789  -64472.300781  -58150.773438  10419.545898  -47731.226562  312.084686  1310.916992   47.426834  892.384399  -43104.328125  2591.593750
  482.000000  8992.715820  -64631.820312  -58048.937500  10200.275391  -47848.664062  305.517120  1604.137085   47.465286  891.661438  -43218.015625  342.605682
  483.000000  8963.497070  -64535.890625  -57989.398438  10266.141602  -47723.257812  307.489929  1626.474243   47.384712  893.177673  -43100.468750  1150.076904
  484.000000  9082.562500  -64918.398438  -58256.515625  10456.992188  -47799.523438  313.206268  1597.207397   47.460854  891.744751  -43169.308594  1905.998291
  485.000000  8906.159180  -64536.832031  -58058.265625  10394.758789  -47663.507812  311.342255  1590.720703   47.249805  895.727844  -43053.882812  793.226685
  486.000000  9179.516602  -64721.757812  -57952.203125  10319.267578  -47632.937500  309.081146  1885.334595   47.489006  891.216064  -42999.976562  -502.582947
  487.000000  9106.168945  -64686.035156  -57991.468750  10309.826172  -47681.640625  308.798370  1737.101074   47.420547  892.502686  -43055.355469  2263.384033
  488.000000  9034.265625  -64715.414062  -58098.710938  10296.496094  -47802.214844  308.399109  1615.042358   47.432907  892.270142  -43174.726562  2853.138184
  489.000000  8829.592773  -64526.875000  -58104.710938  10337.761719  -47766.949219  309.635071  1437.844116   47.272457  895.298645  -43155.113281  -162.197937
  490.000000  8999.001953  -64601.835938  -58022.312500  10232.690430  -47789.621094  306.488007  1579.671509   47.547871  890.112732  -43150.917969  -144.203751
  491.000000  8910.433594  -64597.757812  -58109.507812  10271.287109  -47838.218750  307.644043  1520.101196   47.383251  893.205200  -43215.574219  146.594284
  492.000000  9122.280273  -65073.085938  -58383.460938  10400.377930  -47983.082031  311.510559  1659.987793   47.339359  894.033386  -43364.718750  -485.571320
  493.000000  9037.227539  -64691.253906  -58065.687500  10228.728516  -47836.960938  306.369324  1630.995117   47.510330  890.816101  -43201.917969  2942.363525
  494.000000  9021.093750  -64698.792969  -58085.320312  10336.487305  -47748.832031  309.596924  1579.248657   47.514225  890.743042  -43113.410156  728.473694
  495.000000  8920.212891  -64696.253906  -58196.757812  10405.583008  -47791.175781  311.666443  1463.679077   47.441868  892.101624  -43162.812500  -1221.209839
  496.000000  9102.345703  -64779.769531  -58094.664062  10353.337891  -47741.328125  310.101624  1698.088867   47.407532  892.747742  -43116.312500  1861.716553
  497.000000  8791.343750  -64692.718750  -58311.195312  10570.885742  -47740.308594  316.617584  1263.106323   47.454311  891.867676  -43110.730469  2023.802246
  498.000000  8895.945312  -64688.335938  -58208.101562  10336.982422  -47871.117188  309.611755  1451.035156   47.388039  893.114990  -43248.003906  -464.069061
  499.000000  8791.766602  -64663.921875  -58286.664062  10423.460938  -47863.203125  312.201935  1340.143188   47.524605  890.548523  -43226.769531  2916.343262
  500.000000  8971.851562  -64724.042969  -58169.554688  10443.231445  -47726.324219  312.794098  1549.095337   47.382858  893.212585  -43103.718750  578.200134
  501.000000  8975.751953  -64567.949219  -58013.523438  10322.435547  -47691.085938  309.176025  1657.852173   47.409809  892.704834  -43065.851562  2619.936279
  502.000000  8906.222656  -64469.953125  -57987.390625  10243.862305  -47743.527344  306.822632  1609.204590   47.365910  893.532227  -43122.574219  606.800049
  503.000000  8946.060547  -64528.617188  -57996.421875  10285.611328  -47710.812500  308.073090  1546.729858   47.552704  890.022278  -43071.636719   56.465233
  504.000000  8842.171875  -64453.253906  -58033.328125  10414.800781  -47618.527344  311.942535  1443.939575   47.629200  888.592834  -42971.886719  2068.377197
  505.000000  9059.474609  -64778.515625  -58140.820312  10420.423828  -47720.398438  312.110962  1635.392456   47.595665  889.218933  -43077.031250  186.578018
  506.000000  9132.122070  -64723.460938  -58005.968750  10311.076172  -47694.890625  308.835815  1723.589722   47.443031  892.079712  -43066.414062  569.782898
  507.000000  9215.780273  -64905.984375  -58109.695312  10228.094727  -47881.601562  306.350342  1766.215820   47.551182  890.050781  -43242.574219  -177.875732
  508.000000  9180.523438  -64723.191406  -57962.695312  10177.115234  -47785.578125  304.823425  1875.677246   47.387177  893.131226  -43162.550781  -117.753365
  509.000000  9161.814453  -65076.660156  -58333.007812  10364.289062  -47968.718750  310.429626  1661.204102   47.516869  890.693481  -43333.039062  -1114.680542
  510.000000  8886.238281  -64529.968750  -58059.242188  10278.263672  -47780.976562  307.852997  1540.220703   47.431683  892.293152  -43153.605469  -64.440422
  511.000000  9343.982422  -65066.324219  -58136.046875  10253.866211  -47882.179688  307.122253  1969.355103   47.444241  892.057007  -43253.585938  -1365.169067
  512.000000  9012.634766  -64854.078125  -58260.195312  10470.013672  -47790.179688  313.596283  1540.611816   47.581898  889.476196  -43148.156250  2353.414795
  513.000000  9194.439453  -64911.003906  -58125.109375  10369.841797  -47755.265625  310.595947  1826.067017   47.448185  891.982849  -43126.285156  619.900330
  514.000000  9108.322266  -64917.000000  -58232.500000  10378.781250  -47853.718750  310.863708  1629.469849   47.504597  890.923584  -43219.234375  -2696.083252
  515.000000  9015.241211  -64829.777344  -58227.523438  10352.686523  -47874.835938  310.082123  1563.042847   47.564362  889.804138  -43234.523438  530.719360
  516.000000  9204.396484  -64831.285156  -58052.437500  10147.281250  -47905.156250  303.929840  1797.524414   47.503639  890.941589  -43270.765625  -1206.772827
  517.000000  8930.185547  -64564.015625  -58052.484375  10273.452148  -47779.031250  307.708893  1484.243286   47.455002  891.854675  -43149.386719  1489.224854
  518.000000  9169.432617  -64875.562500  -58120.867188  10290.358398  -47830.507812  308.215271  1771.827759   47.395634  892.971863  -43206.656250  -828.597534
  519.000000  9272.793945  -64960.429688  -58107.968750  10215.795898  -47892.171875  305.981995  1962.623047   47.424400  892.430176  -43265.511719  1472.205811
  520.000000  9248.199219  -65048.117188  -58220.156250  10358.165039  -47861.992188  310.246216  1846.860962   47.358147  893.678711  -43241.796875  1351.379639
  521.000000  9010.059570  -64631.750000  -58047.226562  10366.438477  -47680.789062  310.494019  1630.173218   47.423069  892.455261  -43054.257812  238.988281
  522.000000  8880.357422  -64530.656250  -58059.867188  10375.035156  -47684.832031  310.751495  1529.350708   47.444374  892.054504  -43056.222656  1352.724731
  523.000000  8808.035156  -64383.035156  -57993.273438  10312.730469  -47680.542969  308.885345  1366.131836   47.480076  891.383728  -43048.453125  1388.313721
  524.000000  8662.397461  -64401.734375  -58156.906250  10533.834961  -47623.070312  315.507843  1263.045532   47.536606  890.323669  -42985.464844   72.654465
  525.000000  8841.808594  -64504.218750  -58067.585938  10465.906250  -47601.679688  313.473236  1429.182129   47.477947  891.423706  -42969.796875  -2186.081543
  526.000000  9050.947266  -64855.156250  -58235.632812  10399.600586  -47836.031250  311.487274  1496.477417   47.576252  889.581787  -43194.558594  -364.215912
  527.000000  9150.062500  -64978.828125  -58248.812500  10440.183594  -47808.628906  312.702820  1637.495972   47.456120  891.833679  -43178.875000  -1539.832031
  528.000000  8955.365234  -64683.335938  -58146.093750  10454.033203  -47692.062500  313.117645  1539.260864   47.442799  892.084106  -43063.609375  -1374.652832
  529.000000  8867.312500  -64470.328125  -58021.914062  10369.784180  -47652.128906  310.594208  1581.512085   47.343067  893.963318  -43033.406250  -627.849792
  530.000000  8959.833984  -64876.093750  -58325.187500  10586.119141  -47739.070312  317.073853  1431.376831   47.585831  889.402710  -43096.664062  876.382874
  531.000000  9173.034180  -64734.164062  -57981.765625  10192.083984  -47789.679688  305.271759  1855.486206   47.360611  893.632202  -43169.242188  -4171.313965
  532.000000  9045.842773  -64923.582031  -58287.453125  10407.024414  -47880.429688  311.709625  1551.932617   47.484627  891.298279  -43247.894531  2948.175293
  533.000000  9260.368164  -65053.457031  -58210.476562  10357.014648  -47853.460938  310.211731  1800.161743   47.612099  888.911987  -43208.488281  1151.756104
  534.000000  9189.305664  -64837.835938  -58059.921875  10303.019531  -47756.902344  308.594482  1770.078735   47.633263  888.517090  -43109.867188  200.187988
  535.000000  9036.289062  -64572.531250  -57945.757812  10205.716797  -47740.039062  305.680084  1691.526367   47.439987  892.136963  -43111.859375  3467.059082
  536.000000  8953.318359  -64776.527344  -58226.921875  10525.007812  -47701.914062  315.243439  1480.239624   47.506699  890.884155  -43067.226562  878.395996
  537.000000  8857.142578  -64585.593750  -58155.593750  10323.166992  -47832.425781  309.197937  1457.139038   47.275723  895.236816  -43220.269531  -1685.211426
  538.000000  8772.386719  -64233.421875  -57873.851562  10304.041992  -47569.808594  308.625122  1373.133179   47.614231  888.872192  -42924.628906  364.211487
  539.000000  9062.331055  -64905.078125  -58253.179688  10392.582031  -47860.597656  311.277069  1610.325562   47.560009  889.885559  -43220.710938  1622.820068
  540.000000  8968.302734  -64670.343750  -58112.171875  10431.611328  -47680.562500  312.446045  1489.475098   47.534691  890.359558  -43043.144531  1052.328491
  541.000000  8840.541016  -64629.382812  -58190.484375  10524.253906  -47666.230469  315.220856  1289.263062   47.661266  887.994995  -43016.460938  316.032745
  542.000000  9006.630859  -64581.734375  -57990.359375  10289.479492  -47700.878906  308.188934  1606.948608   47.462852  891.707153  -43070.468750  510.427155
  543.000000  9129.971680  -64810.851562  -58101.179688  10144.865234  -47956.312500  303.857483  1792.911011   47.384087  893.189453  -43333.585938  -2436.815186
  544.000000  8993.827148  -64784.050781  -58227.046875  10432.732422  -47794.312500  312.479645  1545.288086   47.406731  892.762817  -43169.375000  515.595093
  545.000000  9017.984375  -64802.242188  -58211.601562  10414.504883  -47797.097656  311.933685  1589.625122   47.406849  892.760620  -43172.152344  3302.817383
  546.000000  9004.541016  -64777.968750  -58192.031250  10422.959961  -47769.070312  312.186920  1584.137817   47.538284  890.292236  -43131.300781  1634.022949
  547.000000  9214.191406  -64944.492188  -58149.750000  10220.980469  -47928.769531  306.137268  1743.216919   47.517929  890.673645  -43292.984375  -2273.520752
  548.000000  9253.275391  -64932.906250  -58096.796875  10315.916016  -47780.882812  308.980774  1776.487305   47.615944  888.840210  -43135.535156  -74.570831
  549.000000  9129.415039  -64690.554688  -57987.484375  10197.035156  -47790.449219  305.420074  1677.256958   47.530666  890.434937  -43153.421875  484.997467
  550.000000  9174.506836  -64670.320312  -57919.296875  10190.319336  -47728.976562  305.218903  1826.671265   47.512581  890.773865  -43093.714844  2092.166504
  551.000000  8989.037109  -64977.070312  -58421.476562  10539.683594  -47881.792969  315.683014  1418.832642   47.456249  891.831238  -43252.027344  -16.381371
  552.000000  9137.912109  -65024.093750  -58296.984375  10324.999023  -47971.984375  309.252808  1589.397583   47.609104  888.967896  -43327.304688  1368.508911
  553.000000  8961.945312  -64620.359375  -58067.148438  10195.844727  -47871.304688  305.384399  1581.018921   47.458630  891.786499  -43241.304688  2194.062988
  554.000000  9049.350586  -64920.847656  -58292.164062  10511.761719  -47780.402344  314.846710  1498.744629   47.522480  890.588318  -43144.175781  4343.570801
  555.000000  9357.734375  -65107.992188  -58169.195312  10294.280273  -47874.914062  308.332733  1823.796875   47.588669  889.349670  -43232.230469  -794.214722
  556.000000  8933.389648  -64792.515625  -58272.171875  10499.594727  -47772.578125  314.482269  1419.519653   47.468513  891.600830  -43141.617188   75.367607
  557.000000  8909.637695  -64644.769531  -58169.632812  10432.189453  -47737.445312  312.463379  1447.464966   47.462139  891.720581  -43107.105469  2663.950684
  558.000000  8888.736328  -64693.117188  -58228.562500  10394.873047  -47833.687500  311.345673  1452.168091   47.440174  892.133484  -43205.488281  894.752014
  559.000000  8916.751953  -64735.113281  -58237.671875  10474.169922  -47763.500000  313.720764  1460.229980   47.508415  890.851990  -43128.644531  -915.797424
  560.000000  8890.011719  -64439.562500  -57962.734375  10053.292969  -47909.441406  301.114716  1597.881226   47.316788  894.459839  -43293.281250  3005.884033
  561.000000  9198.690430  -64967.718750  -58184.726562  10429.348633  -47755.378906  312.378296  1857.535645   47.320381  894.391907  -43138.867188  -508.207642
  562.000000  9100.363281  -64773.664062  -58093.406250  10296.109375  -47797.296875  308.387512  1736.109741   47.338406  894.051392  -43179.027344  4166.421387
  563.000000  9076.820312  -64217.171875  -57560.695312  10012.566406  -47548.128906  299.894897  1868.168579   47.439629  892.143738  -42919.984375  1406.069580
  564.000000  8855.513672  -64412.414062  -57970.890625  10374.888672  -47596.000000  310.747101  1511.264282   47.532494  890.400696  -42958.796875  301.150360
  565.000000  8932.107422  -64444.234375  -57932.687500  10358.941406  -47573.746094  310.269470  1593.539673   47.436394  892.204529  -42945.917969  -719.811035
  566.000000  8967.814453  -64342.828125  -57784.179688  10138.023438  -47646.156250  303.652557  1696.319336   47.382896  893.211914  -43023.546875  1878.722046
  567.000000  8816.609375  -64355.402344  -57953.429688  10349.801758  -47603.628906  309.995697  1396.461914   47.530418  890.439575  -42966.625000  2302.263184
  568.000000  8956.505859  -64683.175781  -58141.851562  10517.273438  -47624.578125  315.011780  1577.018188   47.404106  892.812256  -42999.898438  1310.858276
  569.000000  9321.496094  -64959.226562  -58065.562500  10285.426758  -47780.136719  308.067566  1984.985718   47.375725  893.347107  -43158.226562  -1022.160400
  570.000000  8826.840820  -64489.277344  -58079.429688  10354.833984  -47724.593750  310.146423  1359.081665   47.453663  891.879883  -43095.078125  2052.430176
  571.000000  9047.011719  -64655.851562  -58033.070312  10448.788086  -47584.281250  312.960541  1688.913452   47.464024  891.685181  -42953.757812  -583.076233
  572.000000  8798.296875  -64302.585938  -57925.578125  10496.941406  -47428.636719  314.402802  1489.933594   47.608810  888.973389  -42783.988281  -961.049072
  573.000000  8847.181641  -64484.664062  -58053.718750  10371.206055  -47682.511719  310.636810  1513.775757   47.491276  891.173523  -43049.328125  1820.718262
  574.000000  8941.464844  -64434.980469  -57893.945312  10148.402344  -47745.542969  303.963409  1640.047852   47.408978  892.720520  -43120.386719  1488.361084
  575.000000  9020.186523  -64883.535156  -58273.492188  10434.150391  -47839.343750  312.522095  1588.856567   47.446312  892.018066  -43210.546875  485.330414
  576.000000  8672.906250  -64596.257812  -58328.156250  10523.832031  -47804.324219  315.208221  1229.534546   47.343937  893.946899  -43185.515625  -1650.792847
  577.000000  9095.155273  -64668.128906  -57987.187500  10227.406250  -47759.781250  306.329742  1818.140015   47.347870  893.872681  -43140.589844  660.793823
  578.000000  9000.961914  -64816.480469  -58238.726562  10388.615234  -47850.109375  311.158234  1632.369751   47.306568  894.653076  -43234.945312  3236.475830
  579.000000  8816.482422  -64206.269531  -57802.960938  10159.195312  -47643.765625  304.286682  1551.645630   47.339603  894.028748  -43025.378906  998.020752
  580.000000  8775.554688  -64315.085938  -57946.687500  10337.734375  -47608.953125  309.634277  1442.178589   47.334167  894.131409  -42991.097656  2596.329590
  581.000000  8852.539062  -64375.847656  -57934.585938  10305.851562  -47628.734375  308.679321  1616.000000   47.100960  898.558472  -43033.628906  541.989380
  582.000000  8863.073242  -64334.113281  -57888.945312  10309.979492  -47578.964844  308.802948  1534.703003   47.458847  891.782471  -42948.945312  -2901.271973
  583.000000  9098.040039  -64554.562500  -57871.976562  10221.265625  -47650.710938  306.145813  1913.691772   47.246979  895.781433  -43041.359375  956.506287
  584.000000  9191.625000  -64732.550781  -57957.539062  10221.947266  -47735.593750  306.166229  1946.823242   47.285015  895.060852  -43122.531250  286.938385
  585.000000  8859.858398  -64608.562500  -58162.750000  10466.748047  -47696.000000  313.498474  1432.223022   47.464146  891.682861  -43065.464844  1453.311890
  586.000000  8942.053711  -64579.085938  -58060.218750  10358.332031  -47701.886719  310.251190  1477.259277   47.431175  892.302734  -43074.566406  3233.435303
  587.000000  8850.632812  -64725.250000  -58286.148438  10522.359375  -47763.789062  315.164124  1365.035156   47.438137  892.171753  -43135.789062  1101.239502
  588.000000  9019.023438  -64854.925781  -58252.539062  10464.837891  -47787.703125  313.441254  1538.446289   47.454712  891.860168  -43158.085938  1570.589111
  589.000000  9282.753906  -65047.101562  -58173.351562  10263.541992  -47909.808594  307.412079  1883.665649   47.420410  892.505310  -43283.539062  2282.835938
  590.000000  9004.217773  -64764.832031  -58183.093750  10298.750000  -47884.343750  308.466644  1553.364746   47.498772  891.032837  -43250.429688  1030.374268
  591.000000  9025.206055  -64955.945312  -58348.773438  10505.009766  -47843.765625  314.644470  1570.335815   47.304024  894.701172  -43228.851562  2017.054565
  592.000000  9028.390625  -64788.281250  -58183.078125  10288.830078  -47894.250000  308.169495  1546.403931   47.536709  890.321777  -43256.632812  1534.316895
  593.000000  9139.648438  -64951.671875  -58228.757812  10373.939453  -47854.820312  310.718689  1731.779907   47.375416  893.352905  -43232.941406  1799.123169
  594.000000  9110.385742  -64890.945312  -58190.500000  10476.487305  -47714.011719  313.790161  1650.756836   47.559341  889.898071  -43074.187500  543.237305
  595.000000  9003.290039  -64436.816406  -57857.429688  10087.121094  -47770.308594  302.127930  1755.546997   47.307178  894.641541  -43155.085938  1474.204102
  596.000000  8970.594727  -64639.386719  -58087.710938  10305.828125  -47781.882812  308.678619  1489.684570   47.565598  889.781006  -43141.449219  531.915466
  597.000000  9029.039062  -64766.386719  -58160.546875  10421.583984  -47738.960938  312.145721  1603.472168   47.444550  892.051208  -43110.335938  110.060722
  598.000000  8903.407227  -64689.460938  -58204.117188  10371.041016  -47833.078125  310.631866  1456.967407   47.404198  892.810547  -43208.390625  1410.022461
  599.000000  8909.736328  -64668.597656  -58182.273438  10474.986328  -47707.289062  313.745209  1531.990112   47.398277  892.922058  -43083.179688  -702.058228
  600.000000  8871.382812  -64630.214844  -58183.468750  10406.181641  -47777.289062  311.684387  1386.508423   47.523933  890.561096  -43140.917969  310.876190
  601.000000  9051.271484  -64640.230469  -58009.812500  10338.333984  -47671.476562  309.652222  1709.343750   47.514946  890.729553  -43035.984375  943.954651
  602.000000  9027.175781  -64774.855469  -58163.265625  10356.453125  -47806.812500  310.194916  1641.316772   47.533642  890.379211  -43169.496094  2813.531982
  603.000000  9292.250977  -64701.828125  -57828.054688  10102.333984  -47725.718750  302.583588  2038.664185   47.534897  890.355713  -43088.281250  741.414917
  604.000000  8937.792969  -64169.250000  -57643.835938  10089.380859  -47554.453125  302.195618  1771.814331   47.342598  893.972229  -42935.773438  3672.920898
  605.000000  9148.651367  -64718.457031  -57985.375000  10191.147461  -47794.226562  305.243713  1768.560547   47.610519  888.941528  -43149.410156  -373.896973
  606.000000  8907.746094  -64649.601562  -58160.148438  10378.136719  -47782.011719  310.844391  1504.618164   47.359112  893.660461  -43161.722656  -74.038589
  607.000000  9120.095703  -64998.992188  -58301.945312  10480.043945  -47821.902344  313.896698  1570.565308   47.549240  890.087097  -43183.062500  2831.770020
  608.000000  8918.753906  -64556.503906  -58054.796875  10332.729492  -47722.066406  309.484375  1513.193726   47.548649  890.098206  -43083.285156  1182.599854
  609.000000  8897.020508  -64559.835938  -58090.976562  10551.434570  -47539.542969  316.034973  1516.727417   47.458218  891.794250  -42909.585938  -1081.653442
  610.000000  8929.757812  -64252.601562  -57730.835938  10172.824219  -47558.011719  304.694916  1632.171997   47.601448  889.110901  -42914.078125  471.551971
  611.000000  8929.063477  -64475.492188  -57958.343750  10350.673828  -47607.671875  310.021820  1555.245972   47.550453  890.064392  -42968.714844  854.925964
  612.000000  8986.885742  -64612.082031  -58040.296875  10306.910156  -47733.386719  308.711029  1558.926636   47.458630  891.786499  -43103.386719  1421.175537
  613.000000  9062.201172  -64928.847656  -58292.570312  10456.571289  -47836.000000  313.193665  1621.055054   47.325516  894.294861  -43218.988281  2661.917969
  614.000000  8983.691406  -64629.503906  -58064.929688  10296.741211  -47768.187500  308.406433  1552.535278   47.477356  891.434753  -43136.363281  -2452.075195
  615.000000  9043.590820  -64677.558594  -58052.742188  10392.281250  -47660.460938  311.268036  1548.903931   47.616150  888.836365  -43015.093750   39.952541
  616.000000  9075.880859  -64870.031250  -58209.914062  10549.997070  -47659.917969  315.991913  1587.553711   47.496170  891.081665  -43026.257812  1086.620239
  617.000000  8936.496094  -64615.921875  -58093.867188  10412.621094  -47681.246094  311.877258  1561.323242   47.329926  894.211548  -43063.804688  -717.017944
  618.000000  8930.625977  -64596.863281  -58076.929688  10405.542969  -47671.386719  311.665253  1570.836060   47.465008  891.666687  -43040.765625  701.085449
  619.000000  8996.096680  -64974.343750  -58398.914062  10632.991211  -47765.921875  318.477753  1493.218750   47.461227  891.737732  -43135.671875  -894.054810
  620.000000  9187.111328  -64929.625000  -58160.226562  10390.626953  -47769.601562  311.218506  1710.663940   47.491596  891.167480  -43136.386719  1558.560303
  621.000000  9068.030273  -64768.796875  -58112.539062  10350.277344  -47762.261719  310.009949  1721.016602   47.308506  894.616394  -43146.910156  -70.154449
  622.000000  8886.257812  -64390.156250  -57919.132812  10288.796875  -47630.335938  308.168457  1560.710571   47.437325  892.187073  -43002.414062  -2143.492188
  623.000000  8984.603516  -64647.632812  -58081.695312  10411.437500  -47670.257812  311.841797  1463.642456   47.566074  889.772095  -43029.777344  849.351135
  624.000000  9097.498047  -64566.312500  -57892.031250  10222.997070  -47669.035156  306.197662  1817.821289   47.298927  894.797607  -43054.617188  -292.042450
  625.000000  9103.844727  -64618.769531  -57936.171875  10281.364258  -47654.808594  307.945862  1830.044434   47.399803  892.893311  -43030.546875  1082.984619
  626.000000  8741.782227  -64327.066406  -57995.976562  10409.178711  -47586.796875  311.774170  1381.784180   47.389351  893.090210  -42963.554688  1001.272034
  627.000000  9181.270508  -64882.882812  -58106.242188  10469.177734  -47637.062500  313.571228  1769.897583   47.384201  893.187317  -43014.324219  -168.339310
  628.000000  8975.471680  -64349.906250  -57798.929688  10261.076172  -47537.851562  307.338196  1642.754272   47.483784  891.314087  -42905.398438  -342.603760
  629.000000  9107.044922  -64631.835938  -57941.460938  10321.741211  -47619.718750  309.155243  1849.968384   47.358795  893.666443  -42999.460938  2657.118408
  630.000000  8956.445312  -64347.328125  -57806.976562  10222.343750  -47584.632812  306.178101  1690.492798   47.352081  893.793152  -42965.027344  2310.630371
  631.000000  8886.929688  -64209.328125  -57733.851562  10184.865234  -47548.984375  305.055542  1687.838379   47.271923  895.308777  -42937.199219  -297.038452
  632.000000  8768.715820  -64184.929688  -57824.156250  10348.918945  -47475.238281  309.969269  1606.239136   47.225121  896.196045  -42868.019531  -104.175056
  633.000000  8751.431641  -64042.125000  -57694.265625  10115.607422  -47578.656250  302.981140  1512.417969   47.304577  894.690735  -42963.687500  453.086151
  634.000000  9127.767578  -64611.503906  -57906.890625  10331.488281  -47575.402344  309.447174  1912.969360   47.297020  894.833679  -42961.171875  -533.693176
  635.000000  8966.213867  -64735.835938  -58195.078125  10605.250977  -47589.828125  317.646881  1625.018433   47.337395  894.070435  -42971.656250  -162.540207
  636.000000  9001.791992  -64591.632812  -58013.289062  10365.285156  -47648.003906  310.459473  1639.402710   47.363033  893.586487  -43027.332031  -374.003235
  637.000000  9167.273438  -64801.890625  -58058.359375  10239.660156  -47818.699219  306.696747  1762.370483   47.597977  889.175720  -43175.105469  -1222.241699
  638.000000  8884.098633  -64806.472656  -58339.773438  10474.532227  -47865.242188  313.731628  1296.859009   47.604103  889.061340  -43221.050781  1076.854004
  639.000000  8973.968750  -64747.652344  -58191.617188  10326.666016  -47864.953125  309.302734  1498.260620   47.388760  893.101379  -43241.769531  -25.248196
  640.000000  9467.487305  -65070.175781  -58020.593750  10229.018555  -47791.574219  306.378021  2079.485107   47.431137  892.303406  -43164.257812  2070.544678
  641.000000  9295.768555  -65069.265625  -58196.054688  10277.130859  -47918.921875  307.819122  1937.934937   47.286175  895.038940  -43305.746094  1484.901367
  642.000000  9123.775391  -64926.371094  -58220.164062  10287.240234  -47932.921875  308.121918  1641.779907   47.478531  891.412720  -43300.980469  1368.501831
  643.000000  8994.671875  -64578.554688  -57994.414062  10099.876953  -47894.539062  302.510010  1616.873413   47.457703  891.803955  -43264.632812  -1104.614502
  644.000000  9244.771484  -64660.570312  -57830.859375  10113.629883  -47717.230469  302.921936  1996.831055   47.283073  895.097595  -43104.359375  2763.595947
  645.000000  9138.886719  -64933.781250  -58213.304688  10316.503906  -47896.800781  308.998383  1700.048462   47.361649  893.612610  -43276.265625    6.675212
  646.000000  8843.598633  -64787.582031  -58353.609375  10508.859375  -47844.750000  314.759766  1347.409912   47.443005  892.080200  -43216.277344  -1298.017822
  647.000000  8915.291016  -64553.816406  -58067.718750  10197.818359  -47869.898438  305.443512  1584.596680   47.348118  893.867981  -43250.679688  -2541.877930
  648.000000  9027.927734  -65007.003906  -58402.312500  10644.104492  -47758.207031  318.810608  1516.603394   47.344852  893.929626  -43139.308594  -1001.858093
  649.000000  8953.112305  -64843.070312  -58312.851562  10530.312500  -47782.539062  315.402344  1501.402466   47.461639  891.729980  -43152.246094  730.191467
  650.000000  8999.555664  -64679.539062  -58094.312500  10394.750977  -47699.562500  311.342010  1531.973999   47.480537  891.375061  -43067.425781  3169.354980
  651.000000  9051.585938  -64638.320312  -57997.382812  10068.707031  -47928.675781  301.576385  1661.165894   47.484711  891.296692  -43296.132812  1754.040649
  652.000000  8737.798828  -64628.554688  -58311.742188  10467.503906  -47844.238281  313.521088  1225.537231   47.459896  891.762756  -43214.117188   50.902176
  653.000000  8890.852539  -64648.742188  -58178.046875  10403.652344  -47774.394531  311.608643  1404.624390   47.505142  890.913391  -43139.859375  660.903931
  654.000000  8763.448242  -64622.445312  -58272.070312  10555.853516  -47716.218750  316.167328  1346.442871   47.332932  894.154785  -43098.484375  2032.552856
  655.000000  9079.197266  -64680.500000  -58003.828125  10481.860352  -47521.968750  313.951111  1821.345093   47.278198  895.189941  -42909.574219  1722.583130
  656.000000  8823.595703  -64464.574219  -58044.718750  10496.295898  -47548.421875  314.383484  1468.825806   47.302433  894.731262  -42933.660156  -1658.980713
  657.000000  9278.054688  -64984.132812  -58119.648438  10462.283203  -47657.367188  313.364746  1980.064087   47.308674  894.613220  -43042.000000   11.494707
  658.000000  9027.242188  -64571.269531  -57946.023438  10312.485352  -47633.539062  308.878021  1705.349243   47.383171  893.206726  -43010.902344  2595.425293
  659.000000  9040.641602  -64352.128906  -57724.304688  10069.416016  -47654.890625  301.597626  1758.177368   47.430305  892.319092  -43027.656250  604.033508
  660.000000  8676.568359  -64256.476562  -58001.531250  10382.300781  -47619.230469  310.969116  1273.481323   47.498295  891.041809  -42985.363281  1680.429321
  661.000000  9235.707031  -64917.734375  -58100.015625  10237.728516  -47862.289062  306.638916  1836.849976   47.429134  892.341125  -43235.167969  1201.531494
  662.000000  9081.621094  -64704.097656  -58050.312500  10295.220703  -47755.093750  308.360901  1639.806641   47.530712  890.434082  -43118.062500  2858.705078
  663.000000  9150.460938  -64805.816406  -58078.015625  10286.282227  -47791.734375  308.093170  1770.299194   47.471786  891.539368  -43160.453125  1733.084961
  664.000000  8991.619141  -64755.722656  -58188.484375  10450.450195  -47738.035156  313.010315  1602.779297   47.420914  892.495789  -43111.714844   24.349895
  665.000000  8996.381836  -64455.933594  -57867.703125  10189.976562  -47677.726562  305.208649  1716.762085   47.411846  892.666504  -43052.292969  -513.970520
  666.000000  9160.479492  -64776.585938  -58044.695312  10307.166016  -47737.531250  308.718689  1787.855347   47.445881  892.026123  -43108.777344  -1762.243530
  667.000000  9197.407227  -64785.132812  -58005.875000  10228.443359  -47777.429688  306.360809  1790.894531   47.593666  889.256287  -43134.257812  -1472.612183
  668.000000  8879.410156  -64484.289062  -58018.992188  10242.569336  -47776.421875  306.783905  1546.194702   47.438972  892.156067  -43148.339844  1357.532959
  669.000000  8913.629883  -64690.968750  -58185.078125  10358.388672  -47826.687500  310.252899  1521.971680   47.498848  891.031433  -43192.765625  1976.059326
  670.000000  9020.708984  -64764.218750  -58161.093750  10376.675781  -47784.417969  310.800629  1548.905884   47.616535  888.829163  -43139.015625  1499.658569
  671.000000  9271.960938  -65177.476562  -58323.695312  10380.986328  -47942.710938  310.929749  1786.103394   47.418758  892.536377  -43316.601562  1542.345215
  672.000000  9035.851562  -64752.062500  -58128.750000  10281.425781  -47847.324219  307.947723  1600.077759   47.419750  892.517700  -43221.117188  -639.148865
  673.000000  8888.129883  -64601.246094  -58126.039062  10368.690430  -47757.347656  310.561462  1420.374023   47.634003  888.503235  -43110.238281  -2345.282227
  674.000000  9042.384766  -64554.179688  -57934.500000  10194.291992  -47740.207031  305.337891  1726.099243   47.314056  894.511475  -43124.312500  1272.813354
  675.000000  8934.651367  -64743.835938  -58226.640625  10468.603516  -47758.039062  313.554047  1512.145508   47.356644  893.707031  -43137.988281   91.797050
  676.000000  9072.258789  -64720.773438  -58057.710938  10339.932617  -47717.777344  309.700104  1635.093628   47.510883  890.805725  -43082.679688  579.395935
  677.000000  8754.583008  -64304.781250  -57957.476562  10315.798828  -47641.679688  308.977264  1405.317261   47.507343  890.872070  -43006.929688  242.870911
  678.000000  9088.501953  -64791.402344  -58127.546875  10289.132812  -47838.414062  308.178558  1673.962891   47.439781  892.140869  -43210.253906  -1026.002686
  679.000000  9180.454102  -64999.789062  -58239.078125  10455.628906  -47783.449219  313.165436  1850.862915   47.397182  892.942688  -43159.445312  166.374680
  680.000000  9095.615234  -64941.316406  -58265.812500  10452.168945  -47813.644531  313.061798  1618.508423   47.511082  890.802002  -43178.527344   20.183733
  681.000000  9112.722656  -64979.929688  -58298.140625  10419.374023  -47878.765625  312.079529  1584.811401   47.589855  889.327515  -43235.964844  197.469421
  682.000000  9213.880859  -64989.492188  -58203.664062  10383.873047  -47819.789062  311.016205  1741.950195   47.444221  892.057373  -43191.195312  1067.717896
  683.000000  8968.175781  -64984.136719  -58434.601562  10526.349609  -47908.250000  315.283630  1341.897095   47.507278  890.873291  -43273.503906  2047.517822
  684.000000  8959.773438  -64885.457031  -58341.093750  10511.900391  -47829.195312  314.850861  1386.739868   47.538708  890.284302  -43191.382812  -61.962963
  685.000000  9200.338867  -65199.988281  -58414.500000  10368.054688  -48046.445312  310.542419  1678.234009   47.403458  892.824463  -43421.828125  1608.291016
  686.000000  9153.046875  -65052.367188  -58319.578125  10294.376953  -48025.203125  308.335632  1567.737427   47.611938  888.914978  -43380.246094  612.539490
  687.000000  9143.001953  -64987.687500  -58262.601562  10339.107422  -47923.492188  309.675385  1660.919434   47.387150  893.131714  -43300.468750  691.729370
  688.000000  9122.139648  -64960.976562  -58262.968750  10301.347656  -47961.621094  308.544403  1593.255859   47.461735  891.728210  -43331.320312  1762.778320
  689.000000  8971.800781  -64734.714844  -58172.898438  10261.791016  -47911.109375  307.359619  1387.628906   47.513718  890.752563  -43275.738281  2323.218018
  690.000000  9223.958984  -64904.359375  -58088.617188  10205.912109  -47882.703125  305.685944  1729.032104   47.654816  888.115234  -43233.562500  2932.023926
  691.000000  9158.734375  -65112.500000  -58369.820312  10427.155273  -47942.664062  312.312592  1606.768921   47.475967  891.460876  -43310.972656  3000.750244
  692.000000  9262.755859  -64914.605469  -58067.734375  10151.004883  -47916.730469  304.041382  1938.280273   47.312904  894.533264  -43300.949219  862.615295
  693.000000  9081.995117  -64945.289062  -58287.859375  10338.034180  -47949.824219  309.643250  1603.644531   47.388657  893.103333  -43326.652344  138.346802
  694.000000  9120.172852  -65094.300781  -58396.351562  10502.998047  -47893.351562  314.584229  1524.070435   47.538979  890.279236  -43255.515625  1586.794312
  695.000000  9228.676758  -65100.222656  -58295.562500  10281.125000  -48014.437500  307.938721  1661.313965   47.581654  889.480774  -43372.437500  749.902710
  696.000000  9069.720703  -65150.445312  -58500.156250  10562.764648  -47937.390625  316.374329  1525.425781   47.416931  892.570740  -43311.460938  2476.884521
  697.000000  9141.638672  -64941.875000  -58215.015625  10296.259766  -47918.757812  308.392029  1721.484375   47.345753  893.912659  -43299.773438  -608.365540
  698.000000  8966.997070  -64825.402344  -58282.398438  10358.480469  -47923.917969  310.255646  1478.310547   47.429714  892.330200  -43296.742188  626.396606
  699.000000  9114.771484  -65235.609375  -58549.593750  10568.107422  -47981.484375  316.534363  1580.302368   47.422863  892.459106  -43354.976562  -2253.016602
  700.000000  8956.983398  -64707.304688  -58168.148438  10211.285156  -47956.863281  305.846863  1556.224976   47.297375  894.826965  -43342.597656  -80.678154
  701.000000  9304.197266  -65052.945312  -58173.546875  10259.732422  -47913.812500  307.297974  1983.479126   47.226288  896.173889  -43306.480469  3257.003174
  702.000000  9098.090820  -64841.902344  -58167.515625  10275.774414  -47891.742188  307.778442  1625.218750   47.367653  893.499329  -43270.617188  -732.192261
  703.000000  9051.130859  -64830.050781  -58186.515625  10363.103516  -47823.414062  310.394104  1629.351685   47.390148  893.075195  -43200.097656  -457.034058
  704.000000  9142.861328  -64974.957031  -58240.640625  10265.601562  -47975.039062  307.473755  1662.528198   47.459541  891.769409  -43344.953125  422.235992
  705.000000  9028.082031  -65039.656250  -58440.179688  10498.945312  -47941.234375  314.462830  1476.945190   47.482700  891.334473  -43308.886719  -153.520889
  706.000000  8676.662109  -64514.949219  -58255.460938  10255.655273  -47999.804688  307.175842  1199.600098   47.400242  892.885010  -43375.503906  -169.274551
  707.000000  9041.282227  -64829.453125  -58211.101562  10250.155273  -47960.945312  307.011108  1596.013794   47.365593  893.538208  -43340.023438  1253.970825
  708.000000  9068.732422  -64995.609375  -58343.078125  10473.713867  -47869.363281  313.707092  1632.356323   47.373608  893.387024  -43247.660156  2053.018311
  709.000000  9237.175781  -64843.527344  -58016.601562  10183.525391  -47833.078125  305.015411  1882.515137   47.475433  891.470886  -43201.441406  454.752808
  710.000000  9034.259766  -64838.343750  -58218.414062  10356.392578  -47862.023438  310.193115  1621.347046   47.422066  892.474121  -43235.593750  2714.798584
  711.000000  9088.563477  -64864.390625  -58188.265625  10241.554688  -47946.710938  306.753510  1662.766724   47.319782  894.403259  -43330.257812  -144.526474
  712.000000  8868.217773  -64694.488281  -58245.757812  10397.150391  -47848.609375  311.413879  1468.407227   47.406708  892.763245  -43223.675781  401.077087
  713.000000  9186.504883  -64948.796875  -58169.500000  10347.057617  -47822.441406  309.913513  1740.534668   47.429966  892.325439  -43195.238281  1533.618286
  714.000000  9077.958984  -64758.265625  -58102.367188  10353.492188  -47748.875000  310.106232  1625.500977   47.489494  891.206909  -43115.867188  1353.870850
  715.000000  8993.240234  -64769.824219  -58202.031250  10481.278320  -47720.753906  313.933685  1557.120972   47.394268  892.997559  -43097.035156  -421.853271
  716.000000  8982.299805  -64455.835938  -57892.726562  10178.636719  -47714.089844  304.868988  1650.151733   47.486565  891.261902  -43081.367188    0.843865
  717.000000  9010.934570  -64598.281250  -58011.093750  10256.367188  -47754.726562  307.197174  1702.848755   47.391598  893.047913  -43131.265625  1261.078369
  718.000000  9201.287109  -64979.085938  -58191.367188  10370.362305  -47821.003906  310.611542  1720.550293   47.554203  889.994263  -43181.679688  -663.128174
  719.000000  8972.906250  -64521.738281  -57972.156250  10284.019531  -47688.136719  308.025421  1678.970215   47.485722  891.277710  -43055.496094  4662.136719
  720.000000  8947.849609  -64725.832031  -58192.531250  10388.056641  -47804.476562  311.141510  1608.162109   47.240231  895.909424  -43195.785156  1642.955322
  721.000000  9246.804688  -64728.207031  -57902.367188  10113.664062  -47788.703125  302.922943  1914.298340   47.485374  891.284241  -43156.093750  3431.134766
  722.000000  9015.455078  -64617.937500  -58020.593750  10212.551758  -47808.042969  305.884827  1629.474731   47.452137  891.908569  -43178.679688  -1110.631592
  723.000000  9066.726562  -64520.117188  -57865.203125  10227.742188  -47637.460938  306.339783  1749.979858   47.416512  892.578674  -43011.570312  -1669.941162
  724.000000  9130.456055  -64615.906250  -57894.687500  10119.415039  -47775.273438  303.095184  1835.475586   47.302998  894.720581  -43160.457031  2257.725098
  725.000000  9038.984375  -64521.062500  -57899.007812  10201.880859  -47697.125000  305.565216  1727.814087   47.403980  892.814636  -43072.457031  -1329.618652
  726.000000  8915.173828  -64558.746094  -58043.812500  10368.378906  -47675.433594  310.552124  1569.039673   47.299843  894.780273  -43060.925781  -1069.591919
  727.000000  9094.968750  -64764.765625  -58085.476562  10243.333984  -47842.140625  306.806793  1735.485474   47.362156  893.603027  -43221.554688  1340.555542
  728.000000  9057.470703  -64972.234375  -58332.968750  10513.615234  -47819.351562  314.902222  1506.575806   47.448311  891.980469  -43190.359375  1987.306641
  729.000000  8848.826172  -64607.843750  -58173.468750  10408.847656  -47764.621094  311.764252  1430.511230   47.497822  891.050659  -43130.796875  -1491.312744
  730.000000  9035.161133  -64835.351562  -58215.804688  10328.638672  -47887.164062  309.361847  1591.911987   47.335785  894.100891  -43269.148438  3058.575195
  731.000000  9161.457031  -65051.730469  -58302.210938  10306.097656  -47996.113281  308.686676  1704.982788   47.348026  893.869690  -43376.906250  313.341888
  732.000000  8975.609375  -64683.164062  -58130.304688  10266.607422  -47863.695312  307.503906  1616.437622   47.286469  895.033325  -43250.492188  1088.867432
  733.000000  9136.357422  -64657.578125  -57933.312500  10112.613281  -47820.699219  302.891479  1776.866211   47.427334  892.375000  -43193.753906  -133.175766
  734.000000  9124.607422  -64826.550781  -58110.148438  10419.861328  -47690.289062  312.094116  1699.254761   47.437500  892.183716  -43062.351562    0.193107
  735.000000  8990.949219  -65007.234375  -58432.515625  10583.767578  -47848.750000  317.003418  1368.080688   47.581512  889.483398  -43206.761719  625.321777
  736.000000  8921.242188  -64735.628906  -58233.125000  10436.275391  -47796.851562  312.585754  1358.221069   47.579689  889.517517  -43155.042969  382.789459
  737.000000  9343.415039  -65038.835938  -58118.906250  10321.998047  -47796.906250  309.162933  2053.322510   47.313896  894.514526  -43181.027344  506.083740
  738.000000  8930.183594  -64601.601562  -58081.000000  10350.890625  -47730.109375  310.028320  1527.394165   47.326389  894.278381  -43113.011719  -3148.709961
  739.000000  9296.438477  -64939.968750  -58054.859375  10160.304688  -47894.554688  304.319916  1919.244141   47.411419  892.674561  -43269.160156  287.643158
  740.000000  8942.133789  -64492.031250  -57968.039062  10177.169922  -47790.867188  304.825073  1499.587769   47.564590  889.799866  -43150.531250  2107.798340
  741.000000  8942.886719  -64850.453125  -58336.828125  10443.558594  -47893.269531  312.803894  1449.375977   47.373402  893.390930  -43271.585938  1554.118286
  742.000000  9183.757812  -64791.527344  -58016.328125  10321.317383  -47695.011719  309.142548  1882.639282   47.329609  894.217529  -43077.601562  3176.402588
  743.000000  9013.383789  -64987.070312  -58399.632812  10573.648438  -47825.984375  316.700317  1433.795410   47.505909  890.898987  -43191.375000  -29.168797
  744.000000  9122.359375  -64934.265625  -58228.507812  10443.316406  -47785.191406  312.796631  1580.116821   47.473492  891.507324  -43153.742188  2338.288330
  745.000000  9069.654297  -64801.710938  -58144.937500  10303.484375  -47841.453125  308.608429  1543.265259   47.509449  890.832581  -43206.496094  -1257.583130
  746.000000  8900.136719  -64605.281250  -58112.554688  10530.750000  -47581.804688  315.415436  1506.243164   47.446903  892.006958  -42952.949219  2160.966553
  747.000000  9013.395508  -64571.382812  -57962.015625  10325.530273  -47636.484375  309.268738  1709.497559   47.339146  894.037415  -43018.140625   56.328472
  748.000000  8972.392578  -64651.964844  -58101.328125  10418.222656  -47683.105469  312.045044  1495.771851   47.510227  890.817993  -43048.074219  -346.330322
  749.000000  8914.642578  -64473.921875  -57970.851562  10309.242188  -47661.609375  308.780884  1550.791504   47.425026  892.418396  -43034.890625  1318.759277
  750.000000  8880.099609  -64477.296875  -58008.976562  10347.345703  -47661.632812  309.922150  1533.045410   47.402866  892.835571  -43037.074219  690.150879
  751.000000  8930.747070  -64572.472656  -58058.453125  10397.613281  -47660.839844  311.427734  1546.171509   47.422535  892.465271  -43034.363281  653.927002
  752.000000  8998.248047  -64385.039062  -57805.664062  10071.720703  -47733.945312  301.666656  1683.741211   47.448158  891.983337  -43104.968750  1393.613647
  753.000000  8902.046875  -64917.351562  -58422.421875  10608.732422  -47813.687500  317.751160  1321.340454   47.480385  891.377930  -43181.566406  -597.713318
  754.000000  8825.874023  -64578.359375  -58164.718750  10464.705078  -47700.015625  313.437286  1440.623901   47.195595  896.756714  -43095.679688  653.430969
  755.000000  8889.273438  -64445.585938  -57972.406250  10294.394531  -47678.011719  308.336151  1581.348022   47.356792  893.704224  -43057.949219  914.452942
  756.000000  9067.324219  -64892.582031  -58227.460938  10528.324219  -47699.136719  315.342773  1529.293945   47.597610  889.182617  -43055.578125  3275.484131
  757.000000  9125.126953  -64819.515625  -58108.429688  10300.292969  -47808.136719  308.512817  1664.620239   47.419300  892.526184  -43181.976562  -529.877502
  758.000000  9030.721680  -64673.976562  -58062.500000  10450.115234  -47612.382812  313.000275  1698.696167   47.306114  894.661682  -42997.261719  2230.689697
  759.000000  9044.291016  -64599.578125  -57968.656250  10233.287109  -47735.367188  306.505890  1708.259766   47.348103  893.868286  -43116.152344  801.757690
  760.000000  8885.958008  -64579.289062  -58110.281250  10385.411133  -47724.871094  311.062286  1530.865112   47.232540  896.055298  -43116.929688  1601.342651
  761.000000  9085.987305  -64626.398438  -57944.554688  10405.048828  -47539.507812  311.650452  1815.733521   47.283047  895.098145  -42926.640625  -2097.238770
  762.000000  8953.340820  -64703.882812  -58170.500000  10533.354492  -47637.144531  315.493439  1593.494629   47.259155  895.550659  -43026.605469  -2314.721436
  763.000000  8939.728516  -64583.597656  -58054.585938  10427.332031  -47627.253906  312.317871  1480.276855   47.491566  891.168030  -42994.042969  2467.252197
  764.000000  8615.923828  -64193.140625  -57989.937500  10359.857422  -47630.078125  310.296906  1233.774414   47.435646  892.218628  -43002.320312  1555.139771
  765.000000  8789.593750  -64315.753906  -57941.382812  10395.945312  -47545.437500  311.377777  1473.000366   47.309227  894.602783  -42930.015625    1.258701
  766.000000  9190.936523  -64886.625000  -58112.609375  10463.571289  -47649.039062  313.403320  1833.313599   47.282127  895.115540  -43036.257812  -149.133972
  767.000000  8790.931641  -64444.167969  -58064.648438  10498.197266  -47566.453125  314.440430  1436.685425   47.399815  892.893066  -42942.191406  -555.324524
  768.000000  8769.289062  -64398.851562  -58046.000000  10342.994141  -47703.007812  309.791809  1513.225220   47.177544  897.099854  -43100.429688  143.446426
  769.000000  8961.033203  -64355.058594  -57809.085938  10262.650391  -47546.437500  307.385376  1754.577148   47.226688  896.166321  -42939.066406  666.052185
  770.000000  8970.166016  -64618.742188  -58064.984375  10536.681641  -47528.304688  315.593109  1665.264771   47.262379  895.489563  -42917.453125  -38.077366
  771.000000  8822.728516  -64182.656250  -57755.640625  10293.658203  -47461.984375  308.314117  1639.413086   47.332199  894.168579  -42844.320312  -1439.480835
  772.000000  8827.560547  -64293.019531  -57887.109375  10305.254883  -47581.855469  308.661438  1541.167114   47.326332  894.279480  -42964.765625  1028.335571
  773.000000  9003.032227  -64554.750000  -57968.000000  10421.964844  -47546.035156  312.157135  1734.740601   47.276379  895.224365  -42933.816406  2071.186768
  774.000000  8773.732422  -64357.871094  -57993.085938  10286.803711  -47706.281250  308.108795  1388.894653   47.404984  892.795715  -43081.515625   36.452274
  775.000000  8999.398438  -64473.292969  -57883.375000  10461.963867  -47421.410156  313.355164  1694.258911   47.413883  892.628113  -42795.777344  -397.741699
  776.000000  9081.702148  -64509.406250  -57851.343750  10294.086914  -47557.257812  308.326935  1762.307007   47.445789  892.027893  -42928.511719  3843.827637
  777.000000  8971.204102  -64596.937500  -58039.265625  10483.177734  -47556.085938  313.990570  1677.918335   47.278301  895.187988  -42943.679688  1145.051270
  778.000000  8913.335938  -64673.500000  -58182.968750  10468.001953  -47714.968750  313.536011  1506.708618   47.422085  892.473755  -43088.535156  -2136.937744
  779.000000  8939.988281  -64575.476562  -58063.757812  10319.355469  -47744.402344  309.083771  1536.557739   47.370667  893.442505  -43122.984375  567.872925
  780.000000  8901.804688  -64518.113281  -58021.507812  10371.501953  -47650.007812  310.645660  1575.266602   47.384171  893.187866  -43027.273438  -726.122375
  781.000000  8870.595703  -64224.203125  -57765.960938  10247.074219  -47518.886719  306.918823  1603.291016   47.446285  892.018555  -42890.093750  405.961853
  782.000000  9162.637695  -64600.039062  -57855.218750  10275.429688  -47579.789062  307.768127  1998.649414   47.354645  893.744751  -42959.933594  1955.610962
  783.000000  9217.296875  -64691.613281  -57884.070312  10297.780273  -47586.289062  308.437561  1943.756714   47.288067  895.003113  -42972.929688  -178.126190
  784.000000  8893.396484  -64379.566406  -57906.789062  10266.158203  -47640.632812  307.490417  1620.612671   47.339108  894.038086  -43022.296875  655.066772
  785.000000  9100.704102  -64627.242188  -57921.023438  10155.759766  -47765.265625  304.183777  1847.516235   47.166916  897.301941  -43163.726562  -575.849060
  786.000000  8948.631836  -64545.023438  -58016.148438  10152.811523  -47863.335938  304.095520  1665.270386   47.274132  895.266907  -43251.335938  -1456.079956
  787.000000  9167.441406  -64887.535156  -58141.679688  10327.989258  -47813.691406  309.342407  1723.984375   47.562836  889.832703  -43173.527344  412.607574
  788.000000  9204.546875  -64969.175781  -58154.648438  10438.923828  -47715.726562  312.665070  1726.144897   47.503941  890.935913  -43081.308594  -904.695862
  789.000000  8945.591797  -64852.652344  -58324.406250  10462.204102  -47862.203125  313.362366  1466.952271   47.401154  892.867859  -43237.812500  640.263794
  790.000000  9079.839844  -64888.519531  -58227.875000  10366.111328  -47861.765625  310.484222  1555.280762   47.456711  891.822571  -43231.953125  3660.583984
  791.000000  9062.138672  -64815.058594  -58178.195312  10324.756836  -47853.437500  309.245575  1682.411621   47.268288  895.377625  -43242.007812  524.333618
  792.000000  9074.286133  -64782.421875  -58122.242188  10371.419922  -47750.820312  310.643219  1749.126587   47.325039  894.303894  -43133.855469  -1283.441284
  793.000000  9010.336914  -64751.195312  -58161.812500  10313.887695  -47847.925781  308.920013  1602.708008   47.424091  892.435974  -43221.296875  1917.658325
  794.000000  9213.701172  -64786.535156  -57991.289062  10159.232422  -47832.054688  304.287811  1892.588013   47.276974  895.213135  -43219.777344  -691.121765
  795.000000  9251.992188  -64951.832031  -58118.304688  10356.766602  -47761.539062  310.204315  1847.767456   47.408966  892.720703  -43136.386719  309.495605
  796.000000  8928.380859  -64517.015625  -58001.906250  10390.248047  -47611.656250  311.207153  1572.020874   47.394733  892.988831  -42987.890625  601.959473
  797.000000  9009.984375  -64509.226562  -57907.484375  10215.989258  -47691.496094  305.987762  1773.079956   47.334953  894.116577  -43073.562500  3277.795166
  798.000000  8860.200195  -64443.128906  -58000.851562  10355.960938  -47644.890625  310.180176  1496.974731   47.358070  893.680115  -43024.703125  -996.345520
  799.000000  8792.901367  -64416.554688  -58032.320312  10492.003906  -47540.316406  314.254913  1415.493164   47.482544  891.337402  -42907.984375  2714.023438
  800.000000  8748.925781  -64312.375000  -57975.820312  10392.166016  -47583.656250  311.264587  1439.197144   47.368645  893.480652  -42962.437500  -834.730164
  801.000000  9143.420898  -64710.152344  -57990.320312  10420.321289  -47570.000000  312.107941  1851.769165   47.334942  894.116821  -42952.066406  2031.783325
  802.000000  8858.766602  -64409.363281  -57971.570312  10432.382812  -47539.187500  312.469147  1439.243286   47.604160  889.060242  -42894.992188  536.862000
  803.000000  8904.017578  -64645.136719  -58157.570312  10540.056641  -47617.515625  315.694183  1433.508423   47.579426  889.522400  -42975.730469  -346.100281
  804.000000  9124.622070  -64846.890625  -58120.187500  10318.894531  -47801.292969  309.069977  1731.963867   47.414867  892.609619  -43175.562500  -978.220276
  805.000000  9165.598633  -64756.304688  -58005.781250  10428.880859  -47576.898438  312.364258  1799.567993   47.516079  890.708313  -42941.296875  108.837341
  806.000000  8897.604492  -64461.414062  -57977.781250  10343.351562  -47634.429688  309.802521  1524.533325   47.383541  893.199707  -43011.757812  -485.148102
  807.000000  9001.882812  -64724.804688  -58133.304688  10337.066406  -47796.238281  309.614258  1554.661133   47.417259  892.564575  -43170.273438  929.596008
  808.000000  8728.964844  -64179.226562  -57864.140625  10199.713867  -47664.425781  305.500305  1499.067383   47.268486  895.373840  -43052.976562  2297.726074
  809.000000  8854.727539  -64369.156250  -57931.468750  10313.325195  -47618.144531  308.903168  1498.548340   47.352802  893.779541  -42998.468750  2613.080811
  810.000000  9034.006836  -64726.062500  -58115.703125  10361.019531  -47754.683594  310.331696  1761.011841   47.119915  898.197021  -43157.730469  -295.127625
  811.000000  9046.129883  -64619.386719  -57997.351562  10364.764648  -47632.585938  310.443878  1753.590698   47.307076  894.643494  -43017.371094  -358.918579
  812.000000  8754.854492  -64294.867188  -57959.367188  10333.660156  -47625.707031  309.512238  1426.717773   47.284569  895.069336  -43012.687500  1815.689697
  813.000000  8879.393555  -64522.375000  -58059.406250  10458.486328  -47600.921875  313.251007  1601.253296   47.232300  896.059814  -42993.003906  971.834778
  814.000000  8799.537109  -64360.402344  -57979.078125  10271.323242  -47707.753906  307.645142  1461.754883   47.338104  894.057068  -43089.515625  255.481277
  815.000000  8987.374023  -64777.738281  -58205.382812  10471.196289  -47734.187500  313.631683  1512.442993   47.481689  891.353394  -43101.937500  558.619446
  816.000000  8816.757812  -64397.644531  -57986.320312  10279.312500  -47707.007812  307.884430  1483.763184   47.411816  892.667053  -43081.578125  1996.372925
  817.000000  8876.263672  -64289.679688  -57841.531250  10316.833984  -47524.695312  309.008270  1658.526367   47.182182  897.011658  -42921.667969  -1568.863403
  818.000000  8917.955078  -64532.617188  -58028.757812  10403.218750  -47625.539062  311.595642  1639.065430   47.295372  894.864868  -43011.468750  1007.862793
  819.000000  8979.113281  -64752.929688  -58188.015625  10410.095703  -47777.921875  311.801636  1529.734741   47.389782  893.082092  -43154.640625  2811.935547
  820.000000  8847.728516  -64418.476562  -57980.859375  10466.013672  -47514.843750  313.476471  1513.081421   47.375153  893.357910  -42892.988281  2659.066895
  821.000000  8934.549805  -64515.179688  -57993.453125  10527.429688  -47466.023438  315.316010  1610.201538   47.371723  893.422546  -42844.503906  -851.702454
  822.000000  9058.405273  -64251.828125  -57593.468750  10165.686523  -47427.781250  304.481110  1931.565918   47.357719  893.686768  -42807.625000  -1817.501709
  823.000000  8831.482422  -64216.261719  -57807.187500  10355.785156  -47451.402344  310.174927  1580.509766   47.554523  889.988220  -42812.046875  1089.734497
  824.000000  8922.574219  -64486.187500  -57979.179688  10332.261719  -47646.917969  309.470337  1651.605835   47.357430  893.692200  -43026.792969  1079.302124
  825.000000  8855.302734  -64313.296875  -57874.742188  10265.131836  -47609.609375  307.459686  1669.640259   47.224224  896.213074  -43002.480469  -1198.605591
  826.000000  8803.673828  -64396.039062  -58015.765625  10257.027344  -47758.738281  307.216949  1553.334473   47.261787  895.500732  -43147.945312  1701.998779
  827.000000  9112.003906  -64749.695312  -58057.906250  10303.633789  -47754.273438  308.612885  1795.190063   47.244045  895.837036  -43145.210938  -581.540344
  828.000000  8773.303711  -64362.507812  -58000.781250  10375.007812  -47625.773438  310.750671  1310.151001   47.453072  891.890991  -42996.316406  1130.001221
  829.000000  8937.170898  -64331.031250  -57803.351562  10158.984375  -47644.367188  304.280365  1698.485229   47.211300  896.458374  -43038.496094  1363.917236
  830.000000  8906.646484  -64570.312500  -58077.179688  10341.413086  -47735.765625  309.744446  1499.554565   47.420574  892.502197  -43109.480469  -353.507416
  831.000000  8884.461914  -64626.968750  -58164.554688  10507.664062  -47656.890625  314.723969  1564.311890   47.230991  896.084656  -43049.101562  -1350.739624
  832.000000  8745.730469  -64425.398438  -58091.914062  10374.969727  -47716.945312  310.749542  1423.125610   47.326591  894.274536  -43099.828125  555.735657
  833.000000  9063.269531  -64628.953125  -57983.109375  10374.919922  -47608.187500  310.748047  1614.145386   47.502567  890.961670  -42973.902344  2847.700195
  834.000000  8778.437500  -64428.214844  -58062.796875  10507.273438  -47555.523438  314.712280  1437.605835   47.434277  892.244385  -42927.898438  752.489502
  835.000000  8951.781250  -64447.292969  -57911.773438  10289.533203  -47622.242188  308.190552  1639.972290   47.316265  894.469727  -43006.132812   46.970726
  836.000000  8852.641602  -64381.449219  -57939.445312  10412.379883  -47527.066406  311.870026  1496.985229   47.498989  891.028809  -42893.128906  218.466888
  837.000000  8907.227539  -64581.093750  -58095.148438  10489.021484  -47606.125000  314.165588  1447.613647   47.395878  892.967224  -42982.250000  -1532.025757
  838.000000  8933.163086  -64402.484375  -57874.664062  10348.248047  -47526.414062  309.949158  1688.923340   47.277695  895.199463  -42914.066406  2817.861572
  839.000000  8846.049805  -64286.339844  -57842.007812  10301.616211  -47540.390625  308.552460  1546.117798   47.419151  892.528992  -42914.242188  1610.614136
  840.000000  8737.151367  -64258.324219  -57940.257812  10291.578125  -47648.679688  308.251801  1422.009155   47.227673  896.147644  -43041.210938  340.507660
  841.000000  8809.251953  -64341.730469  -57928.718750  10308.136719  -47620.582031  308.747772  1578.541382   47.223530  896.226257  -43013.519531  618.063965
  842.000000  9006.551758  -64530.585938  -57939.398438  10237.854492  -47701.542969  306.642670  1610.576660   47.443172  892.077087  -43073.050781  2465.979004
  843.000000  8912.382812  -64763.421875  -58273.875000  10559.128906  -47714.746094  316.265442  1481.907837   47.238064  895.950500  -43106.265625  3322.561035
  844.000000  8989.843750  -64796.320312  -58226.937500  10509.628906  -47717.308594  314.782837  1584.084351   47.329739  894.215088  -43099.882812  1697.184204
  845.000000  9282.852539  -64902.781250  -58033.867188  10297.394531  -47736.472656  308.426025  1935.439087   47.449696  891.954407  -43107.343750  626.124390
  846.000000  8699.197266  -64210.527344  -57922.304688  10378.632812  -47543.671875  310.859253  1336.519897   47.303879  894.703918  -42928.769531  1496.066162
  847.000000  9022.856445  -64550.437500  -57939.515625  10338.160156  -47601.355469  309.647003  1743.878296   47.104328  898.494202  -43005.921875  2764.813232
  848.000000  8982.487305  -64577.195312  -58017.710938  10422.367188  -47595.343750  312.169189  1677.345093   47.375187  893.357239  -42973.484375  -2289.430908
  849.000000  8917.891602  -64293.718750  -57783.242188  10201.482422  -47581.757812  305.553253  1691.791626   47.346577  893.897095  -42962.691406  -1941.596191
  850.000000  8875.022461  -64274.445312  -57803.304688  10322.693359  -47480.609375  309.183746  1655.631958   47.183464  896.987244  -42877.457031  -2078.427734
  851.000000  8890.974609  -64454.714844  -57969.625000  10334.741211  -47634.882812  309.544617  1526.277954   47.360882  893.627075  -43014.421875  945.715759
  852.000000  8839.027344  -64307.242188  -57872.195312  10384.251953  -47487.945312  311.027557  1657.811157   47.295486  894.862671  -42873.863281  1923.089844
  853.000000  8940.336914  -64429.988281  -57878.343750  10347.199219  -47531.144531  309.917755  1682.516235   47.280117  895.153564  -42918.562500  -174.489197
  854.000000  9106.299805  -64784.816406  -58088.234375  10381.703125  -47706.531250  310.951202  1801.426758   47.318882  894.420227  -43090.167969  2389.544189
  855.000000  8755.519531  -64030.414062  -57675.492188  10239.473633  -47436.019531  306.691162  1662.327637   47.176952  897.111084  -42833.500000  2165.728271
  856.000000  8800.774414  -64391.238281  -57993.507812  10575.341797  -47418.164062  316.751038  1476.604492   47.325096  894.302795  -42801.191406  -2066.555176
  857.000000  8901.135742  -64239.953125  -57762.898438  10207.524414  -47555.375000  305.734222  1677.272827   47.373562  893.387878  -42933.675781  851.709045
  858.000000  8870.250000  -64306.273438  -57853.726562  10290.394531  -47563.332031  308.216339  1536.094360   47.383888  893.193176  -42940.625000  190.982300
  859.000000  8560.968750  -64171.867188  -58015.429688  10452.140625  -47563.289062  313.060944  1210.990723   47.321690  894.367188  -42946.648438  884.857910
  860.000000  8786.375000  -64174.871094  -57799.054688  10402.949219  -47396.105469  311.587585  1594.822876   47.199577  896.681030  -42791.378906  -480.530945
  861.000000  8717.054688  -64192.750000  -57882.085938  10388.472656  -47493.613281  311.153961  1431.378418   47.279087  895.173096  -42881.132812  1959.427002
  862.000000  8745.631836  -63879.113281  -57538.695312  10176.056641  -47362.640625  304.791718  1596.247925   47.268547  895.372681  -42751.187500  553.188110
  863.000000  8802.629883  -64237.898438  -57850.218750  10332.614258  -47517.605469  309.480896  1555.968140   47.459934  891.762024  -42887.480469  1428.287354
  864.000000  9069.639648  -64698.738281  -58036.585938  10591.889648  -47444.695312  317.246674  1685.124023   47.542706  890.209473  -42806.496094  -73.932045
  865.000000  8894.568359  -64521.816406  -58035.203125  10674.125000  -47361.078125  319.709778  1528.270508   47.463142  891.701721  -42730.640625    0.603735
  866.000000  8960.038086  -64402.000000  -57857.992188  10431.357422  -47426.632812  312.438446  1741.689941   47.348579  893.859253  -42807.371094  2048.477539
  867.000000  8857.685547  -64197.042969  -57742.929688  10340.517578  -47402.414062  309.717621  1611.367310   47.495579  891.092773  -42768.812500  3294.736572
  868.000000  9031.024414  -64695.132812  -58071.578125  10400.444336  -47671.132812  311.512543  1582.445190   47.560123  889.883423  -43031.234375  1147.172852
  869.000000  8892.117188  -64441.582031  -57955.000000  10364.285156  -47590.714844  310.429504  1612.784668   47.301239  894.753845  -42976.070312  2609.700439
  870.000000  8669.142578  -63981.042969  -57717.046875  10297.480469  -47419.566406  308.428589  1366.925781   47.357773  893.685730  -42799.406250  -1903.862671
  871.000000  8683.386719  -64108.984375  -57837.742188  10425.751953  -47411.992188  312.270569  1412.373535   47.326622  894.273987  -42794.871094  -122.464844
  872.000000  8720.005859  -63971.015625  -57670.703125  10288.788086  -47381.914062  308.168243  1605.812622   47.179333  897.065796  -42779.164062  3138.367676
  873.000000  8862.095703  -64072.566406  -57633.625000  10320.305664  -47313.320312  309.112244  1681.444214   47.315029  894.493103  -42697.332031  968.495361
  874.000000  8848.195312  -64310.007812  -57870.070312  10416.503906  -47453.566406  311.993561  1622.765503   47.232246  896.060852  -42845.652344  403.757111
  875.000000  8988.944336  -64266.359375  -57688.437500  10127.625977  -47560.812500  303.341125  1739.604126   47.379257  893.280518  -42938.558594  893.151917
  876.000000  9069.298828  -64336.398438  -57662.351562  10199.843750  -47462.507812  305.504181  1913.717773   47.206013  896.558777  -42857.152344  935.888123
  877.000000  8960.307617  -64382.113281  -57828.242188  10455.879883  -47372.363281  313.172943  1714.809570   47.301819  894.742920  -42757.664062  -3585.727295
  878.000000  8504.943359  -63864.972656  -57761.312500  10401.177734  -47360.132812  311.534515  1241.988403   47.321316  894.374268  -42743.531250  4030.415039
  879.000000  8723.191406  -63716.664062  -57395.695312  10139.117188  -47256.578125  303.685303  1725.495483   47.271656  895.313782  -42644.820312  -551.911804
  880.000000  8623.600586  -64203.343750  -57992.882812  10573.517578  -47419.367188  316.696411  1317.795410   47.391945  893.041321  -42795.875000  2203.010986
  881.000000  8680.070312  -64060.367188  -57795.500000  10495.903320  -47299.597656  314.371704  1511.738647   47.238682  895.938782  -42691.054688  2395.569824
  882.000000  8763.522461  -64149.582031  -57795.921875  10306.108398  -47489.812500  308.687012  1545.761719   47.209320  896.495972  -42884.136719  1444.229736
  883.000000  9019.815430  -64771.296875  -58170.867188  10449.457031  -47721.410156  312.980560  1596.422363   47.403999  892.814270  -43096.742188  1623.747070
  884.000000  8959.019531  -64461.625000  -57915.570312  10332.479492  -47583.089844  309.476868  1641.823730   47.357082  893.698792  -42962.996094  3120.053955
  885.000000  9040.607422  -64442.531250  -57814.812500  10306.543945  -47508.269531  308.700043  1816.546875   47.463871  891.688049  -42877.757812  1743.923218
  886.000000  8761.671875  -64299.746094  -57963.148438  10394.954102  -47568.195312  311.348114  1395.129272   47.330299  894.204468  -42950.714844  -1313.866455
  887.000000  8736.310547  -64110.156250  -57785.609375  10368.130859  -47417.476562  310.544708  1494.045776   47.282192  895.114319  -42804.691406  -1078.557739
  888.000000  8807.222656  -64094.261719  -57703.304688  10040.123047  -47663.179688  300.720245  1649.295898   47.247971  895.762634  -43053.734375  -701.715149
  889.000000  8879.239258  -64409.945312  -57939.664062  10352.466797  -47587.195312  310.075531  1537.846680   47.293491  894.900452  -42973.308594  2310.593750
  890.000000  8732.761719  -64001.363281  -57687.203125  10317.482422  -47369.718750  309.027679  1572.653931   47.276646  895.219299  -42757.472656  -2370.399658
  891.000000  8995.923828  -64330.023438  -57749.109375  10285.373047  -47463.734375  308.065948  1834.571167   47.243233  895.852478  -42854.750000  683.216675
  892.000000  8927.499023  -64591.609375  -58083.812500  10531.621094  -47552.191406  315.441528  1499.781128   47.535976  890.335510  -42914.648438  524.645386
  893.000000  8675.637695  -64187.921875  -57916.195312  10393.355469  -47522.839844  311.300232  1284.160522   47.416237  892.583862  -42896.976562  -1472.704468
  894.000000  8914.462891  -64317.609375  -57814.109375  10260.675781  -47553.433594  307.326233  1632.313477   47.349796  893.836304  -42934.050781  1203.006226
  895.000000  8972.015625  -64324.859375  -57769.257812  10145.678711  -47623.578125  303.881836  1738.315430   47.349255  893.846497  -43004.250000  1119.448120
  896.000000  8910.630859  -64520.816406  -58031.101562  10622.093750  -47409.007812  318.151367  1554.534790   47.526749  890.508362  -42772.363281  315.583923
  897.000000  8880.166992  -64154.578125  -57677.226562  10253.427734  -47423.796875  307.109131  1721.254272   47.270542  895.334900  -42812.148438  225.007248
  898.000000  8695.069336  -64133.968750  -57849.109375  10517.996094  -47331.113281  315.033447  1466.243652   47.269375  895.356995  -42719.578125  -1013.210632
  899.000000  8878.541016  -64270.511719  -57803.523438  10340.082031  -47463.441406  309.704590  1751.859009   47.066574  899.214966  -42871.691406  3043.644287
  900.000000  8737.630859  -64129.054688  -57803.828125  10416.658203  -47387.171875  311.998169  1462.695435   47.364628  893.556396  -42766.343750  2273.389893
  901.000000  8846.209961  -64216.960938  -57787.164062  10389.205078  -47397.960938  311.175903  1677.838257   47.225483  896.189148  -42790.707031   14.098746
  902.000000  8779.617188  -64018.128906  -57652.984375  10278.360352  -47374.625000  307.855896  1600.093384   47.320015  894.398865  -42758.148438  862.383423
  903.000000  8559.343750  -63795.679688  -57641.539062  10267.736328  -47373.804688  307.537689  1525.091797   46.985378  900.768860  -42789.976562  2585.112061
  904.000000  8811.655273  -64204.453125  -57795.718750  10264.345703  -47531.375000  307.436127  1573.168335   47.286610  895.030701  -42918.160156  197.089706
  905.000000  8797.958984  -64137.804688  -57752.515625  10319.619141  -47432.898438  309.091675  1712.204468   47.260117  895.532410  -42822.265625  2220.538574
  906.000000  8682.865234  -64184.968750  -57907.953125  10563.531250  -47344.421875  316.397308  1414.593384   47.287281  895.017944  -42731.140625  753.479736
  907.000000  8980.232422  -64262.265625  -57695.187500  10258.177734  -47437.007812  307.251404  1752.085327   47.413231  892.640442  -42811.437500  1656.706421
  908.000000  8504.560547  -63838.808594  -57737.914062  10399.648438  -47338.265625  311.488708  1343.476929   47.271690  895.313171  -42726.503906  1038.082031
  909.000000  8712.729492  -63925.234375  -57614.984375  10319.472656  -47295.511719  309.087280  1619.279175   47.252140  895.683594  -42685.656250  3163.864258
  910.000000  8842.288086  -63945.562500  -57500.835938  10243.104492  -47257.730469  306.799927  1760.634644   47.250568  895.713379  -42648.031250  1970.433350
  911.000000  8557.245117  -63521.734375  -57362.820312  10317.929688  -47044.890625  309.041077  1697.356567   46.994202  900.599731  -42460.199219  -758.635071
  912.000000  8553.400391  -63424.492188  -57281.679688  10141.366211  -47140.312500  303.752686  1628.494507   47.133728  897.933777  -42542.011719  -2695.674316
  913.000000  8543.852539  -63692.824219  -57567.367188  10659.935547  -46907.429688  319.284790  1490.414673   47.208107  896.519043  -42301.871094  -281.354462
  914.000000  8356.938477  -63260.382812  -57302.718750  10367.651367  -46935.066406  310.530334  1360.775269   47.253899  895.650269  -42325.039062  -397.534790
  915.000000  8417.891602  -63258.843750  -57261.406250  10357.303711  -46904.101562  310.220398  1524.470825   47.221989  896.255493  -42297.187500   -7.010592
  916.000000  8089.007812  -62997.496094  -57324.328125  10386.947266  -46937.382812  311.108276  1105.828979   47.325134  894.302063  -42320.406250  433.896027
  917.000000  8336.974609  -63234.609375  -57302.687500  10163.849609  -47138.835938  304.426086  1344.449585   47.271645  895.314026  -42527.078125  1165.840698
  918.000000  8558.026367  -63606.937500  -57455.515625  10444.877930  -47010.636719  312.843414  1572.303345   47.293556  894.899231  -42396.742188  2396.364746
  919.000000  8675.272461  -63785.062500  -57521.250000  10531.724609  -46989.523438  315.444641  1610.764771   47.356415  893.711365  -42369.496094  2995.278320
  920.000000  8767.831055  -63678.535156  -57304.453125  10122.998047  -47181.453125  303.202515  1759.193970   47.239418  895.924805  -42572.839844  -288.487244
  921.000000  8777.429688  -63797.503906  -57418.132812  10345.195312  -47072.937500  309.857727  1762.191284   47.213409  896.418335  -42466.863281  2883.985840
  922.000000  8664.735352  -63860.859375  -57611.734375  10541.409180  -47070.324219  315.734711  1607.680176   47.141747  897.781067  -42471.242188  2549.400879
  923.000000  8664.253906  -63628.363281  -57359.265625  10259.934570  -47099.332031  307.304016  1656.661499   47.166931  897.301697  -42497.789062  -1765.699219
  924.000000  8604.150391  -63396.707031  -57193.492188  10177.958984  -47015.531250  304.848694  1625.051392   47.166851  897.303223  -42414.000000  1082.840210
  925.000000  8651.205078  -63726.128906  -57474.773438  10444.015625  -47030.757812  312.817596  1600.610718   47.204384  896.589722  -42425.562500  -188.648361
  926.000000  8727.203125  -63743.253906  -57428.171875  10459.208984  -46968.960938  313.272644  1730.072876   47.234604  896.016113  -42360.820312  2094.970459
  927.000000  8544.144531  -63360.695312  -57216.585938  10244.884766  -46971.703125  306.853241  1610.219360   47.151520  897.594971  -42371.664062  -408.407532
  928.000000  8545.179688  -63339.160156  -57198.640625  10324.818359  -46873.820312  309.247406  1646.333862   47.184162  896.973999  -42270.597656  -484.057770
  929.000000  8203.544922  -63122.429688  -57307.773438  10321.771484  -46986.000000  309.156158  1224.715454   47.362156  893.603027  -42365.414062  -1112.840942
  930.000000  8646.906250  -63554.296875  -57322.601562  10383.155273  -46939.445312  310.994720  1694.548218   47.150513  897.614136  -42339.507812  3603.741455
  931.000000  8555.115234  -63742.890625  -57604.820312  10455.265625  -47149.554688  313.154541  1503.190063   46.997665  900.533386  -42564.527344  2755.061768
  932.000000  8231.746094  -63401.902344  -57584.968750  10568.277344  -47016.691406  316.539459  1259.713257   46.958218  901.289856  -42435.511719  -178.070435
  933.000000  8705.361328  -63762.308594  -57455.414062  10335.397461  -47120.015625  309.564270  1612.288696   47.309246  894.602417  -42504.589844  -920.162170
  934.000000  8456.567383  -63530.468750  -57476.679688  10483.138672  -46993.539062  313.989380  1414.596313   47.232727  896.051697  -42385.578125  -1160.335938
  935.000000  8567.543945  -63885.875000  -57720.273438  10535.858398  -47184.414062  315.568451  1471.334961   47.201283  896.648682  -42579.523438  1947.766846
  936.000000  8683.119141  -63725.066406  -57440.648438  10188.609375  -47252.039062  305.167694  1629.505005   47.193821  896.790405  -42647.875000  -965.394043
  937.000000  8620.958984  -63846.722656  -57642.281250  10466.093750  -47176.187500  313.478851  1575.120117   47.232952  896.047424  -42568.207031  2323.062256
  938.000000  8786.853516  -64086.089844  -57699.226562  10293.688477  -47405.539062  308.315002  1617.121460   47.284969  895.061707  -42792.484375  1189.656250
  939.000000  8676.938477  -64035.812500  -57775.039062  10346.512695  -47428.527344  309.897186  1410.240234   47.298462  894.806396  -42814.156250  423.963745
  940.000000  8732.200195  -64033.171875  -57709.921875  10266.132812  -47443.789062  307.489655  1530.872559   47.375473  893.351868  -42821.902344  -1146.729614
  941.000000  8704.220703  -64207.191406  -57916.382812  10413.551758  -47502.832031  311.905151  1363.739136   47.488602  891.223694  -42869.910156  1871.458618
  942.000000  8822.229492  -64296.804688  -57885.742188  10462.802734  -47422.937500  313.380280  1687.464722   47.109840  898.389099  -42826.964844  426.340057
  943.000000  8738.958984  -64287.527344  -57957.617188  10455.484375  -47502.132812  313.161102  1464.522949   47.335110  894.113647  -42884.183594  1663.195068
  944.000000  8773.612305  -64412.351562  -58042.867188  10543.803711  -47499.062500  315.806427  1424.012085   47.327118  894.264587  -42881.894531  1249.694824
  945.000000  8690.913086  -64282.953125  -58008.968750  10511.786133  -47497.183594  314.847443  1367.057617   47.350948  893.814575  -42877.691406  1841.999023
  946.000000  8896.056641  -64293.414062  -57795.617188  10394.568359  -47401.046875  311.336548  1589.082886   47.427109  892.379211  -42774.125000  1259.485718
  947.000000  9079.033203  -64491.578125  -57827.718750  10385.453125  -47442.265625  311.063538  1902.658203   47.144978  897.719543  -42842.867188  1371.437744
  948.000000  8856.142578  -63947.121094  -57501.007812  10168.968750  -47332.039062  304.579437  1803.055176   47.184723  896.963318  -42728.761719  1187.091919
  949.000000  8711.310547  -64171.703125  -57857.656250  10397.674805  -47459.980469  311.429596  1424.484985   47.223671  896.223572  -42852.906250  -83.543480
  950.000000  9103.147461  -64407.085938  -57704.515625  10161.213867  -47543.300781  304.347137  1919.647339   47.157223  897.486389  -42942.707031   93.917229
  951.000000  8748.813477  -63792.136719  -57442.539062  10059.930664  -47382.609375  301.313538  1685.976562   47.281509  895.127258  -42769.890625  977.778992
  952.000000  8396.935547  -63569.617188  -57582.179688  10309.435547  -47272.742188  308.786652  1219.338257   47.264801  895.443665  -42661.652344   42.874676
  953.000000  8778.785156  -63935.765625  -57567.351562  10371.384766  -47195.968750  310.642151  1706.925171   47.317535  894.445679  -42579.734375   81.197365
  954.000000  8873.540039  -64213.367188  -57744.015625  10367.214844  -47376.800781  310.517273  1673.160522   47.390656  893.065674  -42753.433594  186.640610
  955.000000  8677.270508  -63601.015625  -57331.828125  10054.960938  -47276.867188  301.164673  1791.153320   47.119804  898.199097  -42679.921875  -934.900146
  956.000000  8795.673828  -64168.042969  -57777.382812  10306.242188  -47471.140625  308.691010  1691.058228   47.158894  897.454590  -42870.382812  -538.843445
  957.000000  8798.091797  -64122.585938  -57719.882812  10472.188477  -47247.695312  313.661407  1656.561523   47.201714  896.640442  -42642.761719  168.121613
  958.000000  8776.453125  -64224.488281  -57856.664062  10424.398438  -47432.265625  312.230011  1466.184448   47.364468  893.559448  -42811.453125  -694.669983
  959.000000  9013.416992  -64345.933594  -57728.421875  10243.915039  -47484.507812  306.824188  1861.001953   47.346504  893.898438  -42865.449219  700.010010
  960.000000  8646.238281  -64019.718750  -57765.078125  10376.533203  -47388.546875  310.796356  1405.876953   47.188778  896.886230  -42784.875000  171.148209
  961.000000  8802.626953  -64288.433594  -57891.039062  10484.460938  -47406.578125  314.028992  1549.325684   47.202492  896.625671  -42801.566406  612.107788
  962.000000  9044.591797  -64063.125000  -57430.257812  10045.992188  -47384.265625  300.896057  2137.753418   47.077484  899.006531  -42791.453125  -733.441406
  963.000000  8828.651367  -64319.804688  -57902.304688  10583.500000  -47318.804688  316.995392  1590.222656   47.349686  893.838379  -42699.433594  664.658936
  964.000000  8640.556641  -64055.277344  -57828.429688  10488.851562  -47339.578125  314.160492  1388.670532   47.340679  894.008423  -42721.085938  1704.811890
  965.000000  9045.851562  -64283.804688  -57646.632812  10350.606445  -47296.027344  310.019806  1856.456055   47.258648  895.560242  -42685.539062  1152.100952
  966.000000  9011.666992  -64461.109375  -57857.492188  10293.824219  -47563.667969  308.319061  1861.952759   47.166824  897.303711  -42962.136719  1052.407104
  967.000000  8758.770508  -64218.085938  -57877.054688  10460.162109  -47416.890625  313.301208  1566.181763   47.237782  895.955872  -42808.437500  1970.203125
  968.000000  8674.046875  -64214.914062  -57949.937500  10566.611328  -47383.328125  316.489563  1389.626953   47.290966  894.948242  -42769.687500  450.631104
  969.000000  8819.635742  -64075.128906  -57663.304688  10379.230469  -47284.074219  310.877136  1673.713013   47.386841  893.137512  -42661.078125  -581.898621
  970.000000  8738.812500  -63944.000000  -57612.992188  10343.724609  -47269.265625  309.813690  1635.024902   47.301369  894.751404  -42654.609375  -75.960228
  971.000000  8591.714844  -63935.898438  -57756.273438  10479.410156  -47276.863281  313.877716  1381.727661   47.379757  893.271057  -42654.558594  -371.601929
  972.000000  8812.677734  -63924.597656  -57515.593750  10345.987305  -47169.605469  309.881470  1854.544312   47.136726  897.876648  -42571.011719  -60.400566
  973.000000  8826.603516  -64061.941406  -57637.507812  10534.529297  -47102.976562  315.528625  1619.552368   47.545841  890.150757  -42464.468750  580.903198
  974.000000  8898.779297  -64045.972656  -57545.531250  10382.857422  -47162.671875  310.985779  1806.297363   47.261349  895.509094  -42551.921875  -296.348969
  975.000000  8970.092773  -64164.894531  -57605.656250  10247.406250  -47358.250000  306.928772  1868.148438   47.259647  895.541321  -42747.664062  2055.750244
  976.000000  8682.868164  -64000.953125  -57726.617188  10387.431641  -47339.187500  311.122803  1404.665527   47.377747  893.308960  -42717.078125  1433.665771
  977.000000  8729.331055  -63962.996094  -57646.382812  10410.302734  -47236.078125  311.807831  1536.786987   47.319649  894.405762  -42619.636719  -202.354019
  978.000000  8965.284180  -64011.812500  -57445.476562  10319.094727  -47126.382812  309.075958  1952.108276   47.303139  894.717957  -42511.554688  -197.239822
  979.000000  8632.853516  -63855.792969  -57624.390625  10357.986328  -47266.406250  310.240845  1509.369629   47.250870  895.707642  -42656.675781  -148.591827
  980.000000  8619.482422  -64084.882812  -57873.476562  10555.378906  -47318.097656  316.153107  1379.944824   47.199238  896.687500  -42713.406250  1657.099731
  981.000000  8491.118164  -63695.050781  -57603.562500  10493.792969  -47109.769531  314.308502  1374.410278   47.244701  895.824646  -42500.640625  -126.286346
  982.000000  8990.269531  -64092.960938  -57500.476562  10362.271484  -47138.203125  310.369202  2015.360352   47.114731  898.295837  -42541.753906  -379.632507
  983.000000  8638.671875  -63648.933594  -57422.882812  10296.261719  -47126.621094  308.392059  1590.491699   47.237503  895.961121  -42518.195312  4116.317383
  984.000000  8805.931641  -64090.011719  -57684.984375  10442.639648  -47242.343750  312.776367  1725.331909   47.282108  895.115906  -42629.566406  1179.084717
  985.000000  8686.859375  -63863.109375  -57578.125000  10315.542969  -47262.582031  308.969604  1555.443726   47.280914  895.138489  -42649.921875  3092.487305
  986.000000  8730.813477  -63904.390625  -57589.234375  10361.906250  -47227.328125  310.358246  1735.999390   46.927082  901.887878  -42649.187500  2005.089111
  987.000000  8501.182617  -63957.734375  -57859.007812  10557.079102  -47301.929688  316.204041  1347.958984   47.105942  898.463440  -42706.339844  1648.300537
  988.000000  8770.742188  -64007.117188  -57655.250000  10461.335938  -47193.914062  313.336365  1648.489624   47.264946  895.440918  -42582.812500  175.688675
  989.000000  8737.200195  -63811.804688  -57492.039062  10180.792969  -47311.246094  304.933594  1644.807617   47.333382  894.146240  -42693.464844  2807.394775
  990.000000  8731.799805  -64016.433594  -57698.023438  10379.630859  -47318.390625  310.889130  1617.433228   47.343208  893.960693  -42699.652344  2575.852783
  991.000000  8672.539062  -64236.867188  -57983.367188  10545.397461  -47437.968750  315.854156  1445.870239   47.218864  896.314758  -42831.359375  1211.791870
  992.000000  8876.441406  -64200.140625  -57733.226562  10437.415039  -47295.812500  312.619873  1750.350708   47.212841  896.429138  -42689.792969  134.718750
  993.000000  8803.419922  -63990.128906  -57605.273438  10330.905273  -47274.367188  309.429718  1680.393921   47.348206  893.866333  -42655.140625  2626.712891
  994.000000  8873.684570  -64186.957031  -57717.890625  10404.513672  -47313.375000  311.634430  1793.276978   47.186123  896.936707  -42709.960938  3747.835693
  995.000000  8899.179688  -63941.164062  -57443.984375  10056.443359  -47387.539062  301.209076  1874.866211   47.235691  895.995483  -42779.289062  -724.789917
  996.000000  8681.191406  -63931.218750  -57656.554688  10391.485352  -47265.070312  311.244202  1442.903442   47.503883  890.937012  -42630.656250  1502.779297
  997.000000  8943.311523  -64233.722656  -57696.343750  10390.269531  -47306.074219  311.207794  1728.335815   47.331730  894.177490  -42688.457031  -1752.826172
  998.000000  8633.226562  -63845.078125  -57627.382812  10402.215820  -47225.167969  311.565613  1498.645386   47.320641  894.387024  -42608.632812  2380.572754
  999.000000  8643.346680  -63723.027344  -57493.132812  10226.693359  -47266.437500  306.308380  1522.793091   47.374722  893.366028  -42644.625000  770.872864
 1000.000000  8732.454102  -63950.054688  -57613.007812  10423.553711  -47189.453125  312.204712  1586.131958   47.450653  891.936462  -42560.234375  -686.098633
 1001.000000  8991.060547  -64226.585938  -57651.062500  10141.805664  -47509.257812  303.765839  1876.700195   47.129017  898.023560  -42911.414062  1502.631714
 1002.000000  8797.627930  -64090.664062  -57688.000000  10467.699219  -47220.300781  313.526947  1644.230957   47.275673  895.237732  -42608.152344  -1077.906494
 1003.000000  8909.199219  -64181.871094  -57683.070312  10342.474609  -47340.593750  309.776245  1754.560425   47.257412  895.583679  -42730.226562  533.204346
 1004.000000  8959.145508  -64307.640625  -57766.257812  10243.964844  -47522.292969  306.825684  1746.744751   47.359364  893.655701  -42901.976562  2075.931152
 1005.000000  8865.468750  -64499.535156  -58043.101562  10615.408203  -47427.695312  317.951111  1474.353882   47.422638  892.463379  -42801.207031  300.954834
 1006.000000  8695.367188  -63950.628906  -57658.632812  10531.692383  -47126.941406  315.443665  1640.060181   47.256439  895.602112  -42516.667969  862.591980
 1007.000000  8778.130859  -63849.710938  -57478.468750  10202.445312  -47276.023438  305.582123  1647.603027   47.327606  894.255371  -42658.808594  1048.589966
 1008.000000  8742.502930  -63889.664062  -57564.242188  10266.239258  -47298.003906  307.492859  1687.345703   47.332294  894.166809  -42680.328125  419.928650
 1009.000000  8827.356445  -64355.203125  -57943.757812  10652.828125  -47290.929688  319.071899  1597.138062   47.265034  895.439270  -42679.820312  1522.479614
 1010.000000  8644.923828  -63822.203125  -57595.101562  10246.609375  -47348.492188  306.904907  1553.566406   47.240147  895.911011  -42739.808594  1000.333069
 1011.000000  8605.098633  -63949.367188  -57748.328125  10484.375977  -47263.953125  314.026459  1440.506348   47.367905  893.494568  -42642.804688  529.599426
 1012.000000  8714.269531  -63901.101562  -57587.757812  10236.070312  -47351.687500  306.589233  1572.400879   47.404770  892.799744  -42726.945312  546.871216
 1013.000000  8822.904297  -64187.050781  -57775.031250  10426.322266  -47348.710938  312.287628  1558.739746   47.378185  893.300720  -42726.562500  2425.382324
 1014.000000  8884.298828  -64260.300781  -57784.421875  10403.074219  -47381.347656  311.591309  1597.754272   47.417213  892.565430  -42755.390625  715.552429
 1015.000000  8704.489258  -64100.804688  -57803.390625  10291.573242  -47511.816406  308.251648  1542.492676   47.139683  897.820374  -42912.933594  2477.951904
 1016.000000  8952.568359  -64210.246094  -57669.257812  10231.171875  -47438.085938  306.442535  1793.015747   47.264503  895.449280  -42827.027344  -764.370544
 1017.000000  8921.628906  -64101.039062  -57589.132812  10279.999023  -47309.132812  307.904999  1757.738892   47.332249  894.167664  -42691.464844   48.727264
 1018.000000  9008.033203  -64454.113281  -57858.539062  10381.027344  -47477.511719  310.930969  1839.206665   47.182007  897.014954  -42874.500000  1232.114990
 1019.000000  8837.296875  -64143.933594  -57708.406250  10293.045898  -47415.359375  308.295776  1662.001465   47.422619  892.463684  -42788.875000  978.425110
 1020.000000  8896.058594  -64274.222656  -57785.304688  10375.669922  -47409.632812  310.770508  1735.242798   47.220989  896.274475  -42802.820312  -1633.922363
 1021.000000  8771.461914  -64135.792969  -57787.281250  10374.367188  -47412.914062  310.731476  1540.618042   47.296413  894.845154  -42798.742188  1730.779541
 1022.000000  8782.581055  -63988.109375  -57617.148438  10264.685547  -47352.460938  307.446320  1614.069214   47.344658  893.933289  -42733.582031  -1400.803345
 1023.000000  8804.930664  -63919.687500  -57530.671875  10294.541016  -47236.132812  308.340546  1724.564087   47.276093  895.229797  -42623.941406  2665.152588
 1024.000000  8648.669922  -63772.730469  -57529.523438  10349.229492  -47180.292969  309.978577  1491.761230   47.362213  893.601990  -42559.699219  608.517273
 1025.000000  8744.085938  -63843.089844  -57494.789062  10238.264648  -47256.523438  306.654968  1660.477905   47.229420  896.114441  -42648.886719  -888.653870
 1026.000000  8771.009766  -63550.675781  -57180.125000  9974.670898  -47205.453125  298.759857  1875.349609   47.270756  895.330872  -42593.781250  -1171.268433
 1027.000000  8633.929688  -63835.671875  -57611.664062  10388.558594  -47223.105469  311.156555  1644.309204   47.075459  899.045227  -42630.488281  246.378143
 1028.000000  8567.314453  -63602.226562  -57437.218750  10323.711914  -47113.507812  309.214264  1521.287476   47.216942  896.351257  -42507.085938  842.482666
 1029.000000  8654.736328  -63781.488281  -57520.937500  10552.513672  -46968.421875  316.067291  1537.028320   47.400879  892.873047  -42344.058594  2947.797363
 1030.000000  8989.441406  -64042.648438  -57467.929688  10328.191406  -47139.738281  309.348450  1953.960327   47.166813  897.303955  -42538.210938  1243.330078
 1031.000000  8568.666016  -63375.085938  -57214.539062  10075.003906  -47139.535156  301.765015  1642.888672   47.357754  893.686096  -42519.378906  -536.307312
 1032.000000  8614.082031  -63601.820312  -57385.468750  10361.626953  -47023.843750  310.349884  1647.298462   47.145378  897.711914  -42424.406250  -86.884041
 1033.000000  8713.686523  -63869.414062  -57574.734375  10510.718750  -47064.015625  314.815460  1609.395874   47.226574  896.168457  -42456.656250  3048.092041
 1034.000000  8803.541016  -63958.726562  -57556.117188  10446.215820  -47109.902344  312.883484  1675.293091   47.380238  893.262024  -42487.550781  878.829773
 1035.000000  8832.699219  -64110.890625  -57687.468750  10353.787109  -47333.679688  310.115082  1719.306641   47.270729  895.331360  -42722.011719  -404.008850
 1036.000000  9108.213867  -64250.714844  -57535.882812  10128.910156  -47406.972656  303.379608  1940.754517   47.368923  893.475403  -42785.726562  899.412781
 1037.000000  8706.242188  -63951.210938  -57662.687500  10342.957031  -47319.730469  309.790680  1517.256714   47.398090  892.925537  -42695.636719  942.836060
 1038.000000  8606.712891  -63972.015625  -57782.796875  10449.305664  -47333.492188  312.976044  1293.641479   47.451546  891.919678  -42704.183594  -1082.746094
 1039.000000  9015.431641  -64372.085938  -57773.148438  10462.400391  -47310.750000  313.368256  1752.811523   47.325500  894.295166  -42693.738281  -932.240906
 1040.000000  8749.603516  -64158.894531  -57811.875000  10295.025391  -47516.851562  308.355042  1542.404175   47.332005  894.172302  -42899.207031  736.221497
 1041.000000  8959.435547  -64427.152344  -57886.757812  10327.500000  -47559.257812  309.327728  1725.729858   47.325386  894.297302  -42942.257812  2219.674072
 1042.000000  8996.970703  -64369.484375  -57777.406250  10265.824219  -47511.582031  307.480438  1771.922241   47.384094  893.189331  -42888.855469  389.285889
 1043.000000  8939.171875  -64511.343750  -57985.812500  10509.863281  -47475.949219  314.789856  1608.886841   47.368870  893.476379  -42854.707031  2589.915527
 1044.000000  8875.736328  -64140.781250  -57678.531250  10244.642578  -47433.890625  306.846008  1749.067017   47.278488  895.184448  -42821.464844  230.105667
 1045.000000  8922.419922  -64344.621094  -57838.210938  10365.662109  -47472.546875  310.470764  1649.125122   47.268539  895.372864  -42861.093750  1390.265381
 1046.000000  8904.818359  -64406.386719  -57908.937500  10360.907227  -47548.031250  310.328339  1550.418091   47.405193  892.791748  -42923.246094  195.836609
 1047.000000  9016.503906  -64374.382812  -57764.398438  10234.186523  -47530.210938  306.532806  1706.238281   47.407497  892.748352  -42905.199219  1007.955261
 1048.000000  8908.101562  -64638.496094  -58140.437500  10478.506836  -47661.929688  313.850647  1534.310059   47.416473  892.579407  -43036.042969  -561.108643
 1049.000000  8900.546875  -64270.664062  -57782.335938  10268.799805  -47513.535156  307.569550  1647.138062   47.348358  893.863464  -42894.292969  -1681.758545
 1050.000000  9006.531250  -64525.964844  -57925.648438  10425.504883  -47500.144531  312.263153  1757.391479   47.435093  892.229004  -42872.441406   55.289185
 1051.000000  9366.173828  -64983.859375  -58032.500000  10389.118164  -47643.382812  311.173309  1984.666992   47.543392  890.196594  -43005.113281  563.367554
 1052.000000  9064.843750  -64635.980469  -57981.781250  10394.423828  -47587.359375  311.332214  1739.075562   47.430267  892.319824  -42960.128906  1608.000366
 1053.000000  8810.826172  -64501.589844  -58099.304688  10469.670898  -47629.632812  313.585999  1507.680176   47.243259  895.851929  -43020.644531  -1209.910034
 1054.000000  9005.761719  -64466.937500  -57865.117188  10266.958984  -47598.156250  307.514404  1782.933716   47.258778  895.557800  -42987.656250  1359.161255
 1055.000000  8782.888672  -64052.078125  -57666.164062  10204.797852  -47461.367188  305.652557  1722.737305   47.139946  897.815308  -42862.460938  -93.326324
 1056.000000  8664.932617  -64073.726562  -57818.593750  10377.817383  -47440.777344  310.834839  1357.216431   47.425777  892.404297  -42813.984375   15.709334
 1057.000000  8837.784180  -64054.125000  -57613.851562  10189.885742  -47423.964844  305.205933  1691.084106   47.296223  894.848755  -42809.808594  1606.928223
 1058.000000  9007.541016  -64174.167969  -57582.914062  10202.568359  -47380.343750  305.585785  1890.098022   47.351761  893.799194  -42760.769531  -2307.559326
 1059.000000  8762.484375  -64100.585938  -57750.812500  10275.037109  -47475.773438  307.756378  1556.070190   47.242176  895.872498  -42866.890625  -1584.598389
 1060.000000  9110.862305  -64545.550781  -57850.843750  10317.837891  -47533.007812  309.038330  1859.950317   47.337002  894.077881  -42914.875000  -371.154510
 1061.000000  8998.565430  -64684.015625  -58090.828125  10605.653320  -47485.175781  317.658936  1743.726440   47.172630  897.193298  -42883.078125  -1650.039551
 1062.000000  8945.980469  -64401.308594  -57878.320312  10333.669922  -47544.648438  309.512512  1746.588501   47.249878  895.726501  -42935.015625  1693.515991
 1063.000000  8928.949219  -64339.628906  -57807.695312  10439.904297  -47367.789062  312.694458  1644.821899   47.354214  893.752930  -42747.976562  -1200.800537
 1064.000000  8948.895508  -64596.332031  -58057.484375  10514.540039  -47542.945312  314.929932  1585.240845   47.410297  892.695679  -42917.664062  -1240.596680
 1065.000000  8778.236328  -64099.691406  -57738.976562  10226.582031  -47512.394531  306.305054  1459.412476   47.488537  891.224915  -42879.476562  1140.750488
 1066.000000  8604.244141  -64273.539062  -58073.023438  10663.275391  -47409.750000  319.384827  1236.597046   47.352745  893.780640  -42790.082031  -813.023376
 1067.000000  9128.151367  -64717.593750  -57988.468750  10401.658203  -47586.812500  311.548889  1814.341797   47.263191  895.474182  -42975.882812  3435.489014
 1068.000000  9066.832031  -64644.011719  -57980.281250  10349.644531  -47630.636719  309.990997  1791.645386   47.255310  895.623535  -43020.472656  2135.890869
 1069.000000  9076.775391  -64367.699219  -57710.554688  10074.514648  -47636.039062  301.750336  1975.330078   47.226597  896.168030  -43028.675781  1117.665649
 1070.000000  9039.292969  -64340.816406  -57715.250000  10250.958008  -47464.292969  307.035156  1951.376953   47.254749  895.634155  -42854.183594  -1470.746094
 1071.000000  8874.070312  -64351.242188  -57887.703125  10496.333008  -47391.371094  314.384583  1525.193970   47.476597  891.449036  -42759.621094  841.229736
 1072.000000  8841.853516  -64172.515625  -57747.398438  10239.096680  -47508.300781  306.679871  1681.776733   47.264416  895.450989  -42897.250000  -1325.535034
 1073.000000  9075.374023  -64443.589844  -57778.960938  10237.835938  -47541.125000  306.642120  1782.427246   47.448692  891.973267  -42912.093750  217.146606
 1074.000000  8884.069336  -64191.992188  -57719.343750  10381.953125  -47337.390625  310.958710  1715.589478   47.396328  892.958740  -42713.468750  -1437.426636
 1075.000000  8842.769531  -64398.492188  -57980.648438  10430.734375  -47549.914062  312.419800  1429.704712   47.428501  892.353027  -42922.855469  1140.504639
 1076.000000  8808.124023  -64623.835938  -58233.398438  10576.862305  -47656.535156  316.796600  1343.062866   47.356388  893.711853  -43036.511719  1697.237671
 1077.000000  8974.619141  -64419.996094  -57852.101562  10211.453125  -47640.648438  305.851898  1719.952759   47.349758  893.837036  -43021.269531  -216.841888
 1078.000000  9005.814453  -64588.015625  -58000.500000  10449.652344  -47550.847656  312.986420  1558.154663   47.533546  890.380981  -42913.539062  -854.320984
 1079.000000  9015.289062  -64648.734375  -58047.945312  10386.113281  -47661.832031  311.083313  1638.778442   47.430904  892.307800  -43034.539062  248.550308
 1080.000000  9295.119141  -64913.984375  -58026.273438  10342.849609  -47683.421875  309.787476  2070.845947   47.271111  895.324158  -43071.718750  806.682495
 1081.000000  8751.612305  -64358.343750  -58024.671875  10409.386719  -47615.285156  311.780396  1426.722046   47.398380  892.920105  -42991.164062  351.706390
 1082.000000  9077.621094  -64667.437500  -58015.992188  10292.602539  -47723.390625  308.282471  1819.004883   47.344357  893.938965  -43104.539062  2367.141602
 1083.000000  8995.164062  -64472.867188  -57890.140625  10295.759766  -47594.382812  308.377045  1806.256470   47.318676  894.424133  -42978.039062  3237.545898
 1084.000000  9222.370117  -64960.750000  -58156.406250  10356.741211  -47799.664062  310.203552  1646.772949   47.626831  888.637024  -43153.257812  1497.198975
 1085.000000  8898.993164  -64630.175781  -58143.601562  10386.893555  -47756.707031  311.106659  1401.445679   47.544010  890.185059  -43118.378906  2437.416260
 1086.000000  8921.933594  -64752.476562  -58252.078125  10377.379883  -47874.699219  310.821716  1499.698120   47.368671  893.480103  -43253.476562  600.516541
 1087.000000  9017.222656  -64939.796875  -58345.460938  10443.087891  -47902.375000  312.789795  1425.628784   47.582417  889.466492  -43260.300781  2100.165039
 1088.000000  8817.632812  -64487.238281  -58088.601562  10363.828125  -47724.773438  310.415833  1421.050903   47.441738  892.104065  -43096.421875  -1929.442261
 1089.000000  9098.051758  -64850.257812  -58181.593750  10344.115234  -47837.476562  309.825378  1769.800293   47.355507  893.728516  -43217.539062  136.394745
 1090.000000  9083.789062  -64614.828125  -57951.039062  10205.949219  -47745.089844  305.687042  1734.111206   47.513680  890.753296  -43109.718750  -1355.064941
 1091.000000  8928.833984  -64755.707031  -58234.718750  10515.782227  -47718.937500  314.967133  1421.705688   47.445927  892.025269  -43090.179688  937.862061
 1092.000000  9294.870117  -64979.460938  -58098.382812  10371.391602  -47726.992188  310.642365  1942.190063   47.397591  892.934998  -43102.949219  1326.163086
 1093.000000  8950.857422  -64637.890625  -58109.882812  10439.666992  -47670.214844  312.687347  1596.764160   47.242004  895.875732  -43061.351562  1684.264404
 1094.000000  8872.353516  -64378.500000  -57917.601562  10328.397461  -47589.203125  309.354614  1564.474976   47.338917  894.041687  -42970.882812  -200.857559
 1095.000000  9037.472656  -64746.917969  -58121.507812  10477.062500  -47644.445312  313.807404  1716.430298   47.234268  896.022461  -43036.335938  668.605652
 1096.000000  9037.129883  -64729.890625  -58108.921875  10354.155273  -47754.765625  310.126099  1601.102905   47.386818  893.138000  -43131.773438  -2223.464600
 1097.000000  8865.254883  -64601.414062  -58146.210938  10452.306641  -47693.906250  313.065918  1410.398438   47.367847  893.495667  -43072.765625  2570.737549
 1098.000000  9037.829102  -64752.164062  -58127.859375  10374.253906  -47753.605469  310.728088  1603.794067   47.502033  890.971680  -43119.371094  500.198303
 1099.000000  8864.097656  -64670.421875  -58227.828125  10425.862305  -47801.964844  312.273865  1389.832031   47.489258  891.211365  -43168.976562  -192.820358
 1100.000000  9081.140625  -64854.898438  -58190.343750  10379.218750  -47811.125000  310.876801  1681.508301   47.288368  894.997375  -43197.738281  2024.668213
 1101.000000  9088.723633  -64888.687500  -58222.351562  10458.267578  -47764.085938  313.244446  1728.611328   47.310902  894.571106  -43148.500000  -940.290283
 1102.000000  9057.303711  -64540.578125  -57896.250000  10191.667969  -47704.582031  305.259308  1609.911133   47.614334  888.870300  -43059.394531  -1108.143677
 1103.000000  9185.784180  -64682.011719  -57915.343750  10303.771484  -47611.570312  308.617004  1867.064087   47.527519  890.493896  -42974.851562  -1978.326416
 1104.000000  9096.913086  -64973.574219  -58282.507812  10382.128906  -47900.378906  310.963959  1646.976074   47.402569  892.841187  -43275.847656  650.389709
 1105.000000  9136.657227  -65047.507812  -58324.398438  10479.666016  -47844.734375  313.885376  1554.626953   47.677139  887.699341  -43193.417969  -370.339874
 1106.000000  8984.165039  -64766.765625  -58189.187500  10315.230469  -47873.957031  308.960236  1528.409668   47.416821  892.572876  -43248.039062  -1312.918213
 1107.000000  9006.586914  -64774.398438  -58186.132812  10451.022461  -47735.109375  313.027466  1620.375000   47.322979  894.342834  -43118.343750  1342.322876
 1108.000000  9139.766602  -64800.734375  -58072.921875  10399.840820  -47673.082031  311.494476  1735.776855   47.441700  892.104736  -43044.734375  -93.200233
 1109.000000  8937.072266  -64839.984375  -58321.710938  10478.531250  -47843.179688  313.851379  1500.021606   47.304428  894.693542  -43228.226562  767.332153
 1110.000000  8881.471680  -64733.710938  -58271.671875  10404.038086  -47867.632812  311.620178  1406.690552   47.379944  893.267578  -43245.312500  1585.230957
 1111.000000  9033.574219  -64818.066406  -58199.242188  10370.219727  -47829.023438  310.607269  1620.344727   47.368568  893.482056  -43207.812500  1020.299805
 1112.000000  9084.273438  -64763.160156  -58101.976562  10192.666016  -47909.312500  305.289185  1681.558472   47.353794  893.760803  -43289.542969  266.623199
 1113.000000  9019.925781  -64765.507812  -58147.937500  10504.486328  -47643.453125  314.628784  1532.550171   47.386513  893.143738  -43020.492188  1096.354858
 1114.000000  8970.426758  -64614.781250  -58052.664062  10179.986328  -47872.679688  304.909424  1638.051880   47.145611  897.707458  -43273.218750  -287.462250
 1115.000000  9254.114258  -64907.785156  -58073.406250  10359.775391  -47713.632812  310.294434  1895.720093   47.365116  893.547180  -43092.757812  200.338989
 1116.000000  9180.490234  -64594.761719  -57836.929688  9999.574219  -47837.355469  299.505737  1928.750610   47.319839  894.402161  -43220.898438  2832.602783
 1117.000000  8911.814453  -64554.078125  -58061.453125  10255.142578  -47806.312500  307.160492  1506.864136   47.565887  889.775635  -43165.851562  -176.823715
 1118.000000  9036.805664  -64787.445312  -58177.476562  10565.713867  -47611.761719  316.462677  1606.629395   47.401875  892.854248  -42987.300781  976.430908
 1119.000000  8950.116211  -64701.222656  -58175.109375  10389.613281  -47785.496094  311.188141  1592.966797   47.349468  893.842468  -43166.148438  1334.218262
 1120.000000  9174.926758  -64733.949219  -57966.695312  10299.857422  -47666.835938  308.499786  1840.716187   47.542549  890.212402  -43028.648438  1247.678833
 1121.000000  8977.867188  -64813.449219  -58263.718750  10518.841797  -47744.875000  315.058777  1458.740601   47.484974  891.291748  -43112.304688  -430.062592
 1122.000000  8995.349609  -64943.937500  -58369.046875  10519.865234  -47849.179688  315.089417  1479.201538   47.418076  892.549194  -43223.136719  -2256.526123
 1123.000000  8987.854492  -64631.250000  -58054.632812  10311.358398  -47743.273438  308.844269  1587.090454   47.461735  891.728210  -43112.972656  519.555542
 1124.000000  8951.505859  -64780.296875  -58252.117188  10493.339844  -47758.777344  314.294922  1482.546753   47.372532  893.407288  -43137.179688  1542.744019
 1125.000000  9235.961914  -65081.640625  -58258.726562  10486.480469  -47772.246094  314.089478  1757.062866   47.437237  892.188721  -43144.335938  595.574585
 1126.000000  9081.109375  -64875.246094  -58212.375000  10382.263672  -47830.109375  310.967987  1621.399902   47.414963  892.607788  -43204.371094  -14.551005
 1127.000000  9022.518555  -64736.187500  -58129.476562  10250.623047  -47878.851562  307.025116  1540.529175   47.423340  892.450134  -43252.296875  -1002.862976
 1128.000000  9203.685547  -65101.144531  -58305.914062  10414.671875  -47891.242188  311.938690  1648.621582   47.404499  892.804871  -43266.523438  -187.129288
 1129.000000  9012.818359  -64725.257812  -58132.851562  10307.771484  -47825.078125  308.736786  1558.995728   47.506893  890.880554  -43190.371094  1613.510620
 1130.000000  9112.194336  -64839.804688  -58149.046875  10383.971680  -47765.074219  311.019165  1683.574585   47.519363  890.646729  -43129.148438  666.402161
 1131.000000  8852.265625  -64648.328125  -58221.000000  10392.766602  -47828.234375  311.282593  1350.877075   47.484802  891.294983  -43195.683594  -147.218338
 1132.000000  9098.515625  -64773.781250  -58084.390625  10197.266602  -47887.125000  305.427002  1664.349976   47.515209  890.724609  -43251.605469  -537.246277
 1133.000000  9006.118164  -64813.050781  -58224.406250  10218.943359  -48005.460938  306.076263  1584.980835   47.439106  892.153564  -43377.367188  -938.703552
 1134.000000  9091.349609  -64953.218750  -58273.085938  10315.566406  -47957.519531  308.970306  1701.765259   47.292435  894.920410  -43343.734375  -746.649353
 1135.000000  8868.906250  -64520.757812  -58069.968750  10274.624023  -47795.343750  307.743988  1477.827026   47.406940  892.758850  -43170.386719   30.288366
 1136.000000  9121.401367  -64895.796875  -58198.734375  10439.808594  -47758.925781  312.691589  1706.162109   47.374702  893.366394  -43137.117188  975.903748
 1137.000000  9094.523438  -64880.824219  -58208.000000  10309.514648  -47898.484375  308.789032  1622.852905   47.318535  894.426819  -43282.152344  640.377319
 1138.000000  9139.292969  -64924.343750  -58194.867188  10407.762695  -47787.105469  311.731750  1665.567017   47.554001  889.998047  -43147.800781  1557.283447
 1139.000000  8996.544922  -64889.421875  -58309.601562  10323.491211  -47986.109375  309.207642  1440.752563   47.541496  890.232117  -43348.027344  916.896179
 1140.000000  9067.330078  -64928.519531  -58287.820312  10353.545898  -47934.273438  310.107849  1555.651855   47.388889  893.098938  -43311.078125  -1992.765015
 1141.000000  9131.129883  -64916.363281  -58199.117188  10332.212891  -47866.906250  309.468872  1648.975952   47.441139  892.115295  -43238.613281  -866.363953
 1142.000000  8991.759766  -64991.562500  -58411.406250  10484.372070  -47927.035156  314.026337  1477.959595   47.372005  893.417236  -43305.488281  -1016.414246
 1143.000000  8966.410156  -64807.257812  -58261.039062  10447.003906  -47814.035156  312.907104  1443.393066   47.473053  891.515564  -43182.628906  -425.830658
 1144.000000  9169.151367  -64942.667969  -58193.476562  10336.392578  -47857.085938  309.594086  1735.945190   47.377605  893.311646  -43234.992188  487.013947
 1145.000000  8905.678711  -64665.113281  -58180.750000  10299.501953  -47881.250000  308.489136  1499.714478   47.394833  892.986938  -43257.476562  -548.588989
 1146.000000  8881.339844  -64541.089844  -58069.585938  10499.928711  -47569.656250  314.492279  1434.662598   47.526947  890.504639  -42932.992188  -1030.177856
 1147.000000  9090.493164  -64685.777344  -58020.632812  10273.318359  -47747.312500  307.704895  1655.328735   47.364826  893.552673  -43126.464844  249.530167
 1148.000000  9103.893555  -65080.234375  -58396.726562  10362.753906  -48033.972656  310.383636  1590.669922   47.344891  893.928894  -43415.070312  -657.979309
 1149.000000  9055.125977  -64876.234375  -58230.445312  10384.581055  -47845.863281  311.037415  1514.977905   47.551971  890.036011  -43206.757812  2106.976074
 1150.000000  9245.664062  -64743.640625  -57911.945312  10161.638672  -47750.304688  304.359863  1974.906250   47.348289  893.864746  -43131.070312  393.770905
 1151.000000  9079.239258  -64876.464844  -58205.171875  10318.650391  -47886.523438  309.062653  1640.523315   47.452530  891.901184  -43257.121094  -718.452820
 1152.000000  9056.904297  -64824.960938  -58191.320312  10298.000000  -47893.320312  308.444153  1591.722656   47.389771  893.082336  -43270.039062  -467.538452
 1153.000000  9086.224609  -65015.898438  -58344.406250  10421.595703  -47922.812500  312.146057  1601.460938   47.389538  893.086731  -43299.554688  1170.093384
 1154.000000  9062.998047  -65070.359375  -58428.093750  10415.530273  -48012.562500  311.964386  1498.893188   47.481091  891.364685  -43380.371094  1217.823486
 1155.000000  8977.570312  -64702.851562  -58153.742188  10238.055664  -47915.687500  306.648712  1468.589355   47.576599  889.575256  -43274.179688  -952.122925
 1156.000000  9060.096680  -64935.492188  -58293.257812  10436.281250  -47856.976562  312.585938  1532.763306   47.456100  891.834045  -43227.226562  701.406677
 1157.000000  8921.563477  -64876.386719  -58371.890625  10510.256836  -47861.632812  314.801636  1429.715332   47.450333  891.942444  -43232.445312  448.889526
 1158.000000  9134.244141  -64886.414062  -58165.578125  10357.263672  -47808.312500  310.219208  1679.837402   47.447269  892.000061  -43179.421875  110.235619
 1159.000000  9213.583008  -65154.558594  -58364.015625  10399.805664  -47964.210938  311.493408  1610.723511   47.541428  890.233398  -43326.132812  -947.996765
 1160.000000  9180.410156  -65063.304688  -58306.445312  10373.312500  -47933.132812  310.699890  1632.515503   47.468063  891.609314  -43302.214844   69.493790
 1161.000000  9005.905273  -64547.046875  -57968.390625  10071.335938  -47897.054688  301.655151  1519.926392   47.594700  889.236938  -43253.781250  -56.501759
 1162.000000  9211.580078  -64685.910156  -57902.656250  10034.068359  -47868.585938  300.538910  1888.382812   47.413933  892.627197  -43242.949219  -18.841413
 1163.000000  9248.484375  -65035.109375  -58199.476562  10293.630859  -47905.843750  308.313293  1730.923828   47.529415  890.458374  -43268.937500  1854.805786
 1164.000000  9209.673828  -64945.761719  -58146.710938  10184.660156  -47962.050781  305.049408  1783.190308   47.423874  892.440063  -43335.441406  -1302.693970
 1165.000000  9149.761719  -64876.960938  -58149.460938  10277.361328  -47872.101562  307.825989  1736.661499   47.483143  891.326111  -43239.710938  3025.360596
 1166.000000  9181.730469  -65137.773438  -58381.000000  10405.339844  -47975.660156  311.659180  1658.953125   47.563641  889.817627  -43335.417969   62.785828
 1167.000000  9368.674805  -64930.167969  -57979.523438  9982.521484  -47997.000000  298.994995  1933.016235   47.549492  890.082397  -43358.136719  2721.537598
 1168.000000  9088.411133  -64947.765625  -58284.406250  10303.732422  -47980.671875  308.615845  1611.766602   47.552826  890.020020  -43341.484375  -1196.782104
 1169.000000  9098.907227  -65078.714844  -58385.250000  10542.338867  -47842.910156  315.762543  1523.502808   47.607353  889.000610  -43198.402344  4105.379395
 1170.000000  9164.795898  -65131.335938  -58387.640625  10518.337891  -47869.304688  315.043671  1673.549805   47.407795  892.742798  -43244.265625  -983.799255
 1171.000000  9073.602539  -64887.343750  -58238.046875  10469.217773  -47768.828125  313.572449  1652.336792   47.557117  889.939697  -43129.222656  832.865540
 1172.000000  9397.845703  -65257.699219  -58278.085938  10340.734375  -47937.351562  309.724121  1950.089844   47.406822  892.761108  -43312.406250  2303.666016
 1173.000000  9197.690430  -65294.246094  -58523.312500  10506.101562  -48017.210938  314.677185  1550.231445   47.494202  891.118591  -43383.742188  1132.335083
 1174.000000  9197.591797  -65074.808594  -58291.312500  10325.142578  -47966.171875  309.257111  1634.999878   47.677563  887.691467  -43314.812500  1779.971436
 1175.000000  9195.739258  -65097.179688  -58330.015625  10353.067383  -47976.949219  310.093506  1708.719116   47.437378  892.186035  -43349.023438  241.535080
 1176.000000  9113.509766  -64913.558594  -58220.617188  10304.580078  -47916.039062  308.641235  1612.269897   47.461445  891.733643  -43285.765625  4783.949219
 1177.000000  8944.761719  -64894.308594  -58373.914062  10468.984375  -47904.929688  313.565460  1444.647583   47.381783  893.232910  -43282.429688  -689.947815
 1178.000000  9050.685547  -65226.828125  -58607.882812  10608.729492  -47999.152344  317.751068  1306.307983   47.603004  889.081848  -43355.070312  -1501.771484
 1179.000000  9145.603516  -65009.273438  -58292.148438  10194.493164  -48097.656250  305.343964  1671.329102   47.454422  891.865601  -43468.066406  1149.279053
 1180.000000  9107.083008  -65026.406250  -58346.054688  10452.988281  -47893.066406  313.086334  1590.737427   47.481522  891.356567  -43260.835938  1216.219971
 1181.000000  8949.693359  -64804.113281  -58265.859375  10375.968750  -47889.890625  310.779449  1342.269897   47.583469  889.446838  -43247.710938  2539.153564
 1182.000000  9055.494141  -65099.015625  -58472.250000  10570.144531  -47902.105469  316.595367  1491.138794   47.378956  893.286194  -43279.878906  1794.420898
 1183.000000  9170.148438  -65181.718750  -58443.343750  10398.312500  -48045.031250  311.448700  1502.689819   47.684719  887.558289  -43392.976562  2474.932373
 1184.000000  9031.011719  -65144.648438  -58542.312500  10525.043945  -48017.269531  315.244537  1404.101685   47.560818  889.870483  -43377.300781  688.885681
 1185.000000  9163.145508  -64997.082031  -58264.531250  10229.928711  -48034.601562  306.405273  1710.912476   47.479633  891.392029  -43402.554688  1005.259827
 1186.000000  9155.165039  -65108.699219  -58370.539062  10512.052734  -47858.484375  314.855408  1567.723633   47.505413  890.908264  -43223.921875  564.374451
 1187.000000  9082.988281  -64925.324219  -58263.203125  10268.653320  -47994.550781  307.565155  1611.582031   47.376595  893.330688  -43372.554688  -714.122314
 1188.000000  8975.883789  -64640.679688  -58079.898438  10278.889648  -47801.007812  307.871765  1546.966187   47.361687  893.611877  -43180.468750  665.411621
 1189.000000  9180.533203  -65001.578125  -58231.617188  10346.061523  -47885.554688  309.883667  1750.164185   47.369049  893.473022  -43264.296875  -657.684875
 1190.000000  9026.804688  -64838.687500  -58228.132812  10432.617188  -47795.515625  312.476196  1522.918945   47.531979  890.410339  -43158.359375  2607.786133
 1191.000000  9106.932617  -64897.230469  -58212.671875  10453.991211  -47758.679688  313.116364  1633.203735   47.491707  891.165405  -43125.453125  251.590439
 1192.000000  9176.538086  -64774.347656  -58023.015625  10311.952148  -47711.062500  308.862030  1721.701782   47.557381  889.934753  -43071.429688  -179.834732
 1193.000000  8855.270508  -64381.703125  -57935.773438  10181.378906  -47754.394531  304.951141  1514.176270   47.316425  894.466675  -43138.269531  -1428.115601
 1194.000000  8764.230469  -64212.304688  -57863.648438  10323.112305  -47540.535156  309.196320  1537.904175   47.339855  894.023987  -42922.125000  624.078125
 1195.000000  8955.321289  -64546.671875  -58006.664062  10331.131836  -47675.531250  309.436493  1593.023926   47.443146  892.077576  -43047.042969  -1874.876953
 1196.000000  9009.610352  -64982.882812  -58397.781250  10555.961914  -47841.820312  316.170593  1442.375610   47.388554  893.105286  -43218.656250  1129.589600
 1197.000000  8996.771484  -64716.453125  -58127.929688  10399.931641  -47728.000000  311.497192  1565.942505   47.384731  893.177307  -43105.210938  714.382263
 1198.000000  8863.071289  -64457.480469  -58006.320312  10399.403320  -47606.917969  311.481354  1516.056519   47.293419  894.901794  -42993.039062  550.896423
 1199.000000  9141.418945  -64864.953125  -58138.460938  10456.810547  -47681.648438  313.200806  1761.338745   47.426529  892.390137  -43054.781250  479.332306
 1200.000000  9219.855469  -65030.593750  -58226.609375  10435.710938  -47790.898438  312.568848  1821.303345   47.434181  892.246155  -43163.285156  2426.920898
 1201.000000  9190.761719  -64783.679688  -58016.773438  10143.672852  -47873.101562  303.821777  1851.989868   47.467728  891.615601  -43242.214844  1836.612549
 1202.000000  9194.787109  -64866.710938  -58083.875000  10294.539062  -47789.335938  308.340485  1828.976929   47.331470  894.182373  -43171.742188  -1281.594604
 1203.000000  9039.677734  -64915.523438  -58296.875000  10506.712891  -47790.164062  314.695496  1520.300781   47.447594  891.993958  -43161.242188  610.444519
 1204.000000  9293.343750  -64867.820312  -57982.171875  10185.232422  -47796.937500  305.066559  1968.410156   47.323975  894.323975  -43180.074219  181.558762
 1205.000000  9082.675781  -64808.718750  -58142.601562  10244.898438  -47897.703125  306.853668  1639.916992   47.436630  892.200134  -43269.851562  -200.641266
 1206.000000  9230.347656  -65303.722656  -58495.203125  10541.999023  -47953.203125  315.752380  1647.044922   47.422112  892.473267  -43326.765625  -128.654343
 1207.000000  8894.826172  -64667.269531  -58184.601562  10252.061523  -47932.539062  307.068207  1490.812988   47.430725  892.311157  -43305.261719  -1525.451904
 1208.000000  9338.751953  -65151.835938  -58231.742188  10225.675781  -48006.066406  306.277893  1874.873047   47.550270  890.067871  -43367.128906  1850.409668
 1209.000000  9192.707031  -65068.101562  -58286.515625  10346.523438  -47939.992188  309.897522  1715.835815   47.447708  891.991821  -43311.058594  -1919.214844
 1210.000000  9043.180664  -64929.789062  -58301.570312  10442.639648  -47858.929688  312.776367  1529.051758   47.516045  890.708984  -43223.328125  918.474060
 1211.000000  9255.424805  -65187.882812  -58352.453125  10360.833984  -47991.617188  310.326141  1700.603638   47.418953  892.532715  -43365.488281  -765.843811
 1212.000000  9278.751953  -64947.449219  -58082.812500  10124.080078  -47958.734375  303.234924  1852.238159   47.468296  891.604919  -43327.792969  -273.868195
 1213.000000  9018.580078  -64962.878906  -58373.062500  10398.702148  -47974.359375  311.460358  1481.140259   47.507393  890.871155  -43339.601562  2153.855225
 1214.000000  8875.898438  -64797.867188  -58343.343750  10398.564453  -47944.781250  311.456238  1413.753906   47.293060  894.908630  -43330.933594  -1075.983276
 1215.000000  9082.698242  -64868.406250  -58204.851562  10243.355469  -47961.496094  306.807434  1604.849731   47.427147  892.378479  -43334.570312  995.323364
 1216.000000  8911.931641  -64809.695312  -58323.031250  10501.566406  -47821.464844  314.541351  1302.255127   47.599041  889.155884  -43177.769531  390.737183
 1217.000000  9070.603516  -65010.285156  -58355.093750  10550.968750  -47804.125000  316.021027  1546.924683   47.441616  892.106323  -43175.785156  2931.590088
 1218.000000  9151.477539  -64851.960938  -58117.414062  10270.472656  -47846.941406  307.619659  1748.417358   47.323822  894.326904  -43230.093750  2576.498535
 1219.000000  9148.899414  -64891.894531  -58160.820312  10410.386719  -47750.433594  311.810333  1729.566284   47.422054  892.474365  -43124.003906  800.260803
 1220.000000  9249.646484  -65213.015625  -58376.796875  10459.574219  -47917.222656  313.283600  1702.818237   47.504204  890.930969  -43282.777344  -2024.678467
 1221.000000  8907.611328  -64739.492188  -58251.054688  10469.516602  -47781.539062  313.581390  1480.029785   47.309589  894.595947  -43166.082031  1195.964111
 1222.000000  8980.089844  -64796.890625  -58230.875000  10279.588867  -47951.285156  307.892700  1505.901978   47.384930  893.173584  -43328.476562  -784.022461
 1223.000000  9340.810547  -65062.359375  -58142.070312  10229.513672  -47912.554688  306.392853  1865.095337   47.480480  891.376099  -43280.425781  3492.558350
 1224.000000  8794.841797  -64519.937500  -58154.765625  10354.748047  -47800.015625  310.143860  1360.912354   47.420670  892.500427  -43173.718750  394.666473
 1225.000000  8978.701172  -64791.886719  -58220.023438  10363.679688  -47856.343750  310.411377  1476.675415   47.477283  891.436157  -43224.523438  1081.369507
 1226.000000  8914.633789  -64789.527344  -58288.195312  10279.806641  -48008.390625  307.899231  1411.431519   47.394485  892.993469  -43384.648438  1335.940186
 1227.000000  8820.800781  -64436.792969  -58033.406250  10198.151367  -47835.253906  305.453491  1367.380493   47.508385  890.852539  -43200.402344  -1022.629089
 1228.000000  9353.849609  -65069.523438  -58133.765625  10208.339844  -47925.425781  305.758667  1860.331665   47.578384  889.541870  -43283.742188  674.053772
 1229.000000  9078.549805  -64755.570312  -58090.195312  10370.835938  -47719.359375  310.625732  1639.210327   47.472725  891.521729  -43087.984375  -837.060425
 1230.000000  9047.717773  -64713.101562  -58080.640625  10374.961914  -47705.679688  310.749298  1665.948608   47.412453  892.655090  -43080.187500  2408.473633
 1231.000000  8898.222656  -64535.402344  -58058.882812  10332.984375  -47725.898438  309.492004  1507.916382   47.358707  893.668091  -43105.648438  3010.651855
 1232.000000  9215.439453  -65022.648438  -58221.000000  10403.025391  -47817.976562  311.589844  1745.619751   47.476963  891.442139  -43186.187500  -1182.335449
 1233.000000  8981.309570  -64655.171875  -58091.921875  10336.312500  -47755.609375  309.591675  1667.492798   47.217522  896.340271  -43149.132812  986.175110
 1234.000000  8849.076172  -64932.914062  -58496.929688  10390.942383  -48105.988281  311.227936  1289.912476   47.439423  892.147583  -43477.863281  949.111023
 1235.000000  9051.049805  -65073.222656  -58444.742188  10500.187500  -47944.554688  314.500031  1509.520508   47.440845  892.120850  -43316.289062  1582.825317
 1236.000000  9144.972656  -65163.675781  -58440.820312  10394.162109  -48046.656250  311.324371  1582.979492   47.488113  891.232849  -43413.781250  948.535645
 1237.000000  9139.015625  -64884.656250  -58160.039062  10337.498047  -47822.539062  309.627197  1582.923706   47.623867  888.692383  -43176.421875  780.543396
 1238.000000  9113.439453  -64969.082031  -58272.320312  10322.000977  -47950.320312  309.163025  1629.082031   47.491470  891.169861  -43317.117188  2062.399902
 1239.000000  8885.630859  -64797.406250  -58334.273438  10386.653320  -47947.621094  311.099487  1327.522095   47.596935  889.195190  -43304.128906  -656.053040
 1240.000000  8982.173828  -64807.914062  -58256.406250  10399.825195  -47856.582031  311.493988  1487.920288   47.589508  889.333984  -43213.816406  -658.604065
 1241.000000  9131.110352  -64778.792969  -58067.375000  10288.537109  -47778.835938  308.160736  1745.485474   47.529163  890.463135  -43141.957031  -34.905060
 1242.000000  9042.305664  -64961.160156  -58339.914062  10353.144531  -47986.769531  310.095825  1498.943970   47.490871  891.181091  -43353.625000  -309.872223
 1243.000000  8821.091797  -64628.167969  -58219.164062  10316.072266  -47903.093750  308.985443  1266.302246   47.530636  890.435547  -43266.070312  781.187805
 1244.000000  9249.428711  -65142.460938  -58298.968750  10409.837891  -47889.132812  311.793884  1783.880859   47.561783  889.852417  -43249.070312  1108.285156
 1245.000000  8909.625000  -64968.050781  -58482.164062  10590.682617  -47891.480469  317.210541  1308.129272   47.455406  891.847107  -43261.796875  -1949.796997
 1246.000000  9223.355469  -64902.750000  -58093.968750  10255.902344  -47838.066406  307.183258  1862.271362   47.375996  893.341980  -43216.128906  1573.034668
 1247.000000  9243.106445  -64993.757812  -58166.171875  10391.038086  -47775.132812  311.230804  1720.851562   47.556713  889.947266  -43135.566406  -317.108795
 1248.000000  9041.498047  -64729.562500  -58106.187500  10313.488281  -47792.699219  308.908051  1653.727173   47.511951  890.785706  -43157.500000  -1878.394165
 1249.000000  9182.961914  -64958.777344  -58205.492188  10173.914062  -48031.578125  304.727539  1707.090942   47.456455  891.827393  -43401.792969  179.279617
 1250.000000  8846.774414  -64567.359375  -58140.617188  10241.216797  -47899.398438  306.743378  1446.103516   47.430180  892.321472  -43272.175781  1431.650146
 1251.000000  9088.571289  -64914.039062  -58247.468750  10302.345703  -47945.125000  308.574310  1599.904907   47.480614  891.373596  -43312.980469  1498.305420
 1252.000000  9235.465820  -64968.781250  -58153.757812  10302.887695  -47850.871094  308.590546  1714.330444   47.647331  888.254700  -43202.460938  2688.771729
 1253.000000  9031.179688  -64924.066406  -58292.648438  10509.606445  -47783.042969  314.782166  1453.068359   47.580235  889.507324  -43141.179688  -2781.714600
 1254.000000  8953.427734  -64892.796875  -58359.976562  10451.458984  -47908.515625  313.040527  1453.932983   47.489014  891.215942  -43275.554688  -832.451416
 1255.000000  8898.097656  -64588.882812  -58101.578125  10343.244141  -47758.335938  309.799286  1372.998657   47.604553  889.052917  -43114.101562  3266.757080
 1256.000000  9057.355469  -64790.121094  -58145.703125  10437.390625  -47708.312500  312.619141  1641.360840   47.402267  892.846863  -43083.812500  559.125549
 1257.000000  9328.517578  -64682.167969  -57786.070312  10002.595703  -47783.476562  299.596252  2195.151611   47.307507  894.635315  -43168.222656  -434.035980
 1258.000000  9025.531250  -64806.851562  -58203.617188  10441.551758  -47762.066406  312.743774  1624.328125   47.507027  890.878052  -43127.347656  -430.074341
 1259.000000  9182.810547  -64935.902344  -58178.656250  10257.016602  -47921.640625  307.216644  1758.723511   47.470119  891.570679  -43290.519531  -590.026367
 1260.000000  9175.045898  -64812.523438  -58043.031250  10161.037109  -47881.992188  304.341858  1711.035034   47.483631  891.316956  -43249.554688  2962.790039
 1261.000000  9164.234375  -64875.046875  -58135.640625  10283.585938  -47852.054688  308.012421  1776.251587   47.454685  891.860657  -43222.441406  1522.417480
 1262.000000  8872.640625  -64599.320312  -58154.140625  10323.304688  -47830.835938  309.202057  1387.174316   47.539429  890.270813  -43192.953125  2298.530029
 1263.000000  9064.411133  -64928.804688  -58276.601562  10449.507812  -47827.093750  312.982086  1641.502930   47.387119  893.132263  -43204.070312  2211.846436
 1264.000000  9103.992188  -65025.769531  -58343.859375  10396.445312  -47947.414062  311.392761  1576.763672   47.431728  892.292297  -43320.039062  1162.310547
 1265.000000  8776.132812  -64706.609375  -58353.015625  10376.047852  -47976.968750  310.781860  1302.334106   47.390034  893.077393  -43353.664062  582.339722
 1266.000000  9014.303711  -65080.429688  -58481.992188  10476.160156  -48005.832031  313.780365  1430.418945   47.467220  891.625122  -43374.996094  -2530.731934
 1267.000000  9314.859375  -65229.496094  -58335.593750  10401.478516  -47934.117188  311.543518  1759.264282   47.514759  890.733032  -43298.640625  367.852417
 1268.000000  9266.436523  -65081.089844  -58243.765625  10305.810547  -47937.953125  308.678101  1776.518555   47.447384  891.997864  -43309.050781  809.063660
 1269.000000  9341.841797  -65230.140625  -58300.289062  10283.941406  -48016.347656  308.023071  1849.150757   47.469368  891.584778  -43385.300781  -1088.775146
 1270.000000  9177.042969  -65121.621094  -58366.023438  10488.191406  -47877.832031  314.140717  1572.658691   47.546207  890.143921  -43239.289062  -1779.364746
 1271.000000  9064.608398  -64956.898438  -58299.507812  10507.724609  -47791.781250  314.725800  1537.805542   47.625717  888.657837  -43145.480469  -153.027969
 1272.000000  9361.705078  -65194.378906  -58251.929688  10293.015625  -47958.914062  308.294861  1864.705200   47.461624  891.730286  -43328.625000  1259.507446
 1273.000000  9209.171875  -65259.652344  -58484.445312  10444.046875  -48040.398438  312.818512  1570.303833   47.567924  889.737488  -43399.738281  318.331451
 1274.000000  9230.267578  -65069.417969  -58261.945312  10202.355469  -48059.589844  305.579407  1772.535522   47.370892  893.438232  -43438.152344  2444.993164
 1275.000000  9262.280273  -65248.730469  -58403.656250  10292.226562  -48111.429688  308.271210  1716.537964   47.529949  890.448364  -43474.472656  697.017761
 1276.000000  9077.109375  -65102.812500  -58452.406250  10456.210938  -47996.195312  313.182861  1574.079468   47.473381  891.509399  -43364.757812  2338.442627
 1277.000000  8977.868164  -65041.871094  -58488.937500  10488.024414  -48000.914062  314.135742  1319.830444   47.602459  889.092041  -43356.882812  -843.475769
 1278.000000  9025.023438  -64834.992188  -58237.304688  10268.546875  -47968.757812  307.561981  1549.226196   47.605419  889.036743  -43324.437500  -16.965250
 1279.000000  9384.138672  -65127.863281  -58167.765625  10277.283203  -47890.484375  307.823639  2018.340454   47.365234  893.544983  -43269.597656  -559.938293
 1280.000000  9292.857422  -65213.710938  -58345.492188  10306.134766  -48039.359375  308.687805  1799.492188   47.422665  892.462830  -43412.867188  731.348450
 1281.000000  9336.694336  -65306.910156  -58384.375000  10250.438477  -48133.937500  307.019592  1736.369751   47.547825  890.113647  -43495.238281  -453.902100
 1282.000000  9100.789062  -65213.417969  -58549.781250  10548.059570  -48001.722656  315.933899  1524.079712   47.465336  891.660522  -43371.070312  656.238098
 1283.000000  9092.928711  -64868.859375  -58202.242188  10251.242188  -47951.000000  307.043671  1651.507324   47.522930  890.579895  -43314.726562  -1498.320190
 1284.000000  9209.855469  -65099.054688  -58304.000000  10246.609375  -48057.390625  306.904907  1675.565308   47.537724  890.302734  -43419.675781  -711.827148
 1285.000000  9396.107422  -65426.984375  -58456.328125  10357.517578  -48098.812500  310.226807  1780.385742   47.621082  888.744324  -43452.964844  105.771988
 1286.000000  9042.771484  -64908.500000  -58287.078125  10388.279297  -47898.796875  311.148193  1481.659180   47.628231  888.610901  -43252.250000  1612.926025
 1287.000000  9166.317383  -65188.015625  -58445.125000  10414.664062  -48030.460938  311.938446  1588.218140   47.562778  889.833740  -43390.300781  820.917175
 1288.000000  9118.386719  -65081.250000  -58390.445312  10364.033203  -48026.414062  310.421967  1616.977539   47.484158  891.307068  -43393.925781  296.279510
 1289.000000  9179.467773  -65161.394531  -58391.945312  10397.083984  -47994.859375  311.411896  1716.812134   47.455715  891.841309  -43365.144531  940.817322
 1290.000000  9192.486328  -65307.492188  -58526.585938  10577.116211  -47949.468750  316.804199  1542.951050   47.649448  888.215271  -43300.855469  -1700.768799
 1291.000000  9177.791016  -65050.250000  -58286.757812  10160.250000  -48126.507812  304.318268  1615.987671   47.650188  888.201477  -43477.820312  676.375793
 1292.000000  9313.933594  -65046.261719  -58156.226562  10162.435547  -47993.789062  304.383728  1926.040039   47.348011  893.869995  -43374.582031  -2699.029053
 1293.000000  9296.204102  -65244.515625  -58366.265625  10260.159180  -48106.105469  307.310730  1764.039551   47.426910  892.382935  -43479.203125  353.484283
 1294.000000  9115.304688  -65075.363281  -58376.757812  10415.740234  -47961.015625  311.970673  1640.349976   47.472321  891.529358  -43329.679688  3116.446045
 1295.000000  9256.853516  -65278.847656  -58447.265625  10496.501953  -47950.765625  314.389648  1704.984985   47.446865  892.007629  -43321.914062  -699.978821
 1296.000000  9097.689453  -65033.414062  -58347.437500  10300.024414  -48047.414062  308.504791  1555.417847   47.592033  889.286804  -43404.402344  -1432.083252
 1297.000000  9252.572266  -64970.031250  -58145.406250  10199.732422  -47945.671875  305.500854  1867.799805   47.343414  893.956787  -43326.914062  3379.385010
 1298.000000  9207.397461  -64968.847656  -58178.054688  10241.427734  -47936.625000  306.749695  1767.684937   47.464325  891.679504  -43306.070312  -1788.613770
 1299.000000  9073.240234  -64993.218750  -58331.171875  10366.277344  -47964.894531  310.489166  1483.505493   47.576019  889.586121  -43323.445312  2263.854492
 1300.000000  9193.702148  -65281.230469  -58508.625000  10554.123047  -47954.500000  316.115509  1574.016235   47.466930  891.630554  -43323.691406  544.700439
 1301.000000  9346.714844  -65012.503906  -58075.968750  10149.617188  -47926.351562  303.999817  1874.209351   47.541901  890.224548  -43288.230469  101.871353
 1302.000000  9138.195312  -65049.410156  -58337.812500  10449.017578  -47888.796875  312.967407  1520.946655   47.683422  887.582397  -43236.867188  -434.130402
 1303.000000  9191.907227  -65078.906250  -58304.593750  10366.876953  -47937.718750  310.507141  1656.747070   47.544807  890.170105  -43299.312500  -777.120056
 1304.000000  8930.270508  -64879.402344  -58370.445312  10422.133789  -47948.312500  312.162170  1395.131470   47.474937  891.480225  -43316.722656  1509.947510
 1305.000000  9231.251953  -65116.972656  -58300.726562  10247.563477  -48053.164062  306.933472  1672.263672   47.505760  890.901794  -43418.566406  1094.112793
 1306.000000  9138.261719  -65099.312500  -58377.296875  10436.105469  -47941.191406  312.580658  1516.654175   47.590218  889.320740  -43298.355469  453.226562
 1307.000000  9402.757812  -65122.281250  -58123.273438  10337.199219  -47786.074219  309.618225  1914.437378   47.566685  889.760681  -43145.535156  249.786850
 1308.000000  9191.773438  -64711.511719  -57937.382812  10072.929688  -47864.453125  301.702881  1800.802734   47.490349  891.190918  -43231.359375  1387.721069
 1309.000000  9032.095703  -64782.058594  -58176.109375  10307.956055  -47868.152344  308.742340  1546.452759   47.567989  889.736267  -43227.484375  932.042236
 1310.000000  9190.650391  -64905.546875  -58141.734375  10232.307617  -47909.425781  306.476532  1726.255371   47.526890  890.505676  -43272.765625  1444.255615
 1311.000000  8914.434570  -64654.863281  -58160.843750  10294.897461  -47865.945312  308.351227  1503.436401   47.434494  892.240295  -43238.300781  -229.286911
 1312.000000  8903.333984  -64629.046875  -58141.398438  10345.023438  -47796.375000  309.852600  1493.421387   47.503555  890.943115  -43161.992188  1136.543457
 1313.000000  9117.390625  -64904.281250  -58213.085938  10418.724609  -47794.359375  312.060059  1629.043335   47.588818  889.346863  -43151.660156  427.059479
 1314.000000  9189.513672  -64868.156250  -58106.804688  10168.236328  -47938.570312  304.557495  1747.792358   47.521729  890.602417  -43302.414062  1435.811279
 1315.000000  9052.951172  -64968.785156  -58324.179688  10412.609375  -47911.570312  311.876923  1569.912964   47.460693  891.747742  -43281.371094  4886.361328
 1316.000000  9033.918945  -64938.941406  -58317.921875  10429.048828  -47888.875000  312.369293  1613.320679   47.258789  895.557556  -43278.371094  854.200928
 1317.000000  9173.740234  -64911.265625  -58150.820312  10221.426758  -47929.394531  306.150635  1722.339355   47.626804  888.637573  -43282.988281  1233.994141
 1318.000000  9207.856445  -65201.187500  -58413.062500  10381.264648  -48031.796875  310.938080  1665.894653   47.541325  890.235352  -43393.730469  -173.343552
 1319.000000  9159.611328  -65068.015625  -58332.617188  10371.869141  -47960.750000  310.656677  1629.313843   47.571556  889.669556  -43319.734375  -387.467621
 1320.000000  9103.832031  -64926.527344  -58244.781250  10222.750977  -48022.031250  306.190308  1557.799927   47.604385  889.056030  -43377.812500  -1086.163208
 1321.000000  9047.474609  -64938.199219  -58320.218750  10411.665039  -47908.554688  311.848633  1455.606812   47.568851  889.720154  -43267.804688  3688.507324
 1322.000000  9273.766602  -65168.972656  -58307.070312  10371.712891  -47935.359375  310.651978  1763.706055   47.429020  892.343262  -43308.250000  -67.804031
 1323.000000  9248.775391  -65282.656250  -58440.984375  10467.299805  -47973.683594  313.514984  1642.358398   47.567104  889.752869  -43333.101562  1664.755615
 1324.000000  9270.198242  -65056.812500  -58205.859375  10172.875977  -48032.984375  304.696411  1790.606812   47.378044  893.303345  -43410.847656  -1235.440552
 1325.000000  9033.603516  -64984.410156  -58370.265625  10437.445312  -47932.820312  312.620789  1515.435913   47.517517  890.681335  -43297.078125  -463.917877
 1326.000000  9023.599609  -64743.816406  -58125.484375  10138.779297  -47986.703125  303.675201  1615.416382   47.430378  892.317688  -43359.460938  1588.066162
 1327.000000  9169.759766  -65178.746094  -58421.070312  10406.862305  -48014.207031  311.704773  1554.257812   47.613113  888.893066  -43369.136719  1474.635132
 1328.000000  9301.241211  -65186.207031  -58302.976562  10359.482422  -47943.492188  310.285645  1739.336304   47.593273  889.263611  -43300.359375  743.617432
 1329.000000  9192.174805  -64976.648438  -58206.226562  10264.160156  -47942.066406  307.430573  1702.712769   47.568291  889.730652  -43301.367188  1634.693970
 1330.000000  9016.283203  -65008.968750  -58418.875000  10567.390625  -47851.484375  316.512909  1447.332642   47.458309  891.792542  -43221.515625  498.744537
 1331.000000  9072.840820  -64625.679688  -57971.796875  10214.362305  -47757.433594  305.939056  1728.956665   47.388958  893.097656  -43134.230469  1260.844238
 1332.000000  9047.148438  -65095.550781  -58473.742188  10658.988281  -47814.753906  319.256409  1522.409668   47.437885  892.176514  -43186.777344  599.869019
 1333.000000  8808.163086  -64748.269531  -58357.593750  10460.299805  -47897.292969  313.305328  1229.258667   47.524536  890.549805  -43260.863281  1459.793213
 1334.000000  9324.058594  -65147.546875  -58245.007812  10299.751953  -47945.257812  308.496613  1828.741821   47.506199  890.893555  -43310.617188  1563.232178
 1335.000000  9068.797852  -64948.312500  -58288.421875  10451.458984  -47836.960938  313.040527  1461.738647   47.562778  889.833740  -43196.800781  727.762390
 1336.000000  8913.150391  -64985.355469  -58495.414062  10551.242188  -47944.171875  316.029205  1251.337036   47.716732  886.962830  -43288.992188  -342.578674
 1337.000000  9116.243164  -65150.859375  -58450.289062  10461.504883  -47988.785156  313.341431  1509.448608   47.499126  891.026184  -43354.835938  -1068.724243
 1338.000000  9201.279297  -65339.031250  -58552.476562  10595.029297  -47957.445312  317.340729  1530.467163   47.573925  889.625305  -43316.199219  -1180.250610
 1339.000000  8830.807617  -64736.937500  -58330.304688  10476.072266  -47854.234375  313.777740  1293.091309   47.577690  889.554871  -43212.621094  -1485.166260
 1340.000000  9221.833984  -65095.851562  -58292.914062  10481.694336  -47811.218750  313.946136  1749.824341   47.420593  892.501831  -43184.929688  989.093140
 1341.000000  9050.290039  -65053.824219  -58432.835938  10413.542969  -48019.292969  311.904877  1470.215454   47.544621  890.173584  -43380.906250  -1280.251465
 1342.000000  9193.146484  -64843.367188  -58060.734375  10139.279297  -47921.453125  303.690155  1742.617554   47.540154  890.257263  -43283.500000  -389.436401
 1343.000000  8964.879883  -64737.179688  -58184.687500  10409.044922  -47775.640625  311.770142  1582.850464   47.392685  893.027405  -43152.074219  1923.538330
 1344.000000  8893.091797  -64505.609375  -58034.484375  10365.077148  -47669.406250  310.453247  1497.362305   47.414551  892.615601  -43043.707031  -2027.606079
 1345.000000  8955.449219  -64606.531250  -58068.187500  10351.534180  -47716.652344  310.047607  1522.309937   47.600006  889.137817  -43072.859375  -171.140930
 1346.000000  8876.047852  -64623.578125  -58167.609375  10320.441406  -47847.167969  309.116302  1391.189087   47.555569  889.968689  -43207.710938  1912.459229
 1347.000000  8909.336914  -64532.996094  -58037.171875  10282.076172  -47755.093750  307.967194  1514.513306   47.422123  892.473022  -43128.656250  994.456665
 1348.000000  8964.337891  -64505.542969  -57959.656250  10257.220703  -47702.437500  307.222717  1605.031128   47.418457  892.542053  -43076.359375  -385.929260
 1349.000000  8887.242188  -64448.628906  -57969.171875  10238.993164  -47730.179688  306.676788  1462.042114   47.562656  889.836060  -43090.031250  233.471542
 1350.000000  8972.683594  -64737.023438  -58183.851562  10409.705078  -47774.148438  311.789917  1484.153809   47.598110  889.173279  -43130.542969  1035.435059
 1351.000000  9082.136719  -64728.296875  -58059.367188  10356.145508  -47703.222656  310.185699  1698.882324   47.389339  893.090454  -43079.984375  542.327332
 1352.000000  8956.584961  -64572.800781  -58027.562500  10246.402344  -47781.160156  306.898712  1555.748169   47.597115  889.191833  -43137.652344  1642.041748
 1353.000000  8967.905273  -64371.695312  -57818.796875  10255.438477  -47563.359375  307.169342  1621.442871   47.374001  893.379639  -42941.617188  -424.253357
 1354.000000  8836.208984  -64579.371094  -58156.960938  10465.287109  -47691.671875  313.454712  1353.413940   47.464855  891.669556  -43061.066406  -977.063843
 1355.000000  8755.933594  -64437.835938  -58093.906250  10276.104492  -47817.800781  307.788330  1405.233521   47.383984  893.191406  -43195.085938  398.868408
 1356.000000  9172.143555  -65142.867188  -58388.710938  10496.296875  -47892.414062  314.383514  1684.904907   47.406963  892.758423  -43267.457031  940.099182
 1357.000000  8897.279297  -64590.296875  -58106.351562  10282.442383  -47823.910156  307.978180  1477.054077   47.409275  892.714905  -43198.726562  173.007965
 1358.000000  9009.791016  -64818.414062  -58226.671875  10449.742188  -47776.929688  312.989105  1566.436523   47.345238  893.922363  -43157.992188  589.088989
 1359.000000  9042.703125  -64781.800781  -58155.789062  10423.674805  -47732.113281  312.208344  1565.388184   47.396355  892.958252  -43108.191406  676.850891
 1360.000000  9122.644531  -64920.828125  -58223.867188  10331.286133  -47892.582031  309.441132  1694.048218   47.318893  894.420044  -43276.214844  1207.386597
 1361.000000  9158.785156  -64936.410156  -58199.523438  10371.361328  -47828.164062  310.641449  1665.052734   47.520069  890.633545  -43192.171875  -207.817307
 1362.000000  9049.339844  -64972.792969  -58345.109375  10444.341797  -47900.765625  312.827362  1516.407227   47.569645  889.705322  -43259.937500  4072.628174
 1363.000000  9191.978516  -64818.449219  -58040.617188  10293.522461  -47747.093750  308.310028  1798.603516   47.505470  890.907227  -43112.523438  2534.643555
 1364.000000  9031.958984  -64846.863281  -58230.843750  10410.519531  -47820.324219  311.814301  1549.050781   47.514862  890.731140  -43184.839844  818.432068
 1365.000000  9416.590820  -65364.050781  -58375.382812  10380.972656  -47994.410156  310.929321  1821.594116   47.423038  892.455811  -43367.882812  -141.982651
 1366.000000  9237.625000  -64936.003906  -58108.718750  10226.808594  -47881.910156  306.311829  1788.099609   47.577015  889.567505  -43240.363281  941.337341
 1367.000000  9267.498047  -65091.468750  -58251.234375  10254.873047  -47996.359375  307.152405  1753.280396   47.569942  889.699768  -43355.500000  730.507202
 1368.000000  9202.948242  -65230.148438  -58442.007812  10522.237305  -47919.769531  315.160461  1604.535156   47.612194  888.910217  -43274.789062  296.575226
 1369.000000  9334.328125  -65240.664062  -58332.992188  10297.081055  -48035.910156  308.416626  1775.547241   47.545418  890.158691  -43397.445312  -1213.070923
 1370.000000  9259.389648  -65119.867188  -58281.789062  10362.864258  -47918.925781  310.386963  1716.000488   47.581936  889.475525  -43276.898438  1187.279663
 1371.000000  8988.442383  -64927.531250  -58365.250000  10496.830078  -47868.421875  314.399475  1494.697876   47.386436  893.145142  -43245.464844  489.901337
 1372.000000  9117.899414  -65024.476562  -58330.000000  10306.271484  -48023.726562  308.691895  1617.645874   47.463284  891.699097  -43393.273438  376.121887
 1373.000000  9345.896484  -65339.125000  -58415.062500  10361.991211  -48053.070312  310.360809  1862.987305   47.499336  891.022278  -43419.101562  987.432495
 1374.000000  9168.712891  -64959.109375  -58207.093750  10262.602539  -47944.492188  307.383942  1661.504883   47.354393  893.749512  -43324.664062  273.739075
 1375.000000  9122.858398  -64838.843750  -58133.132812  10331.518555  -47801.613281  309.448090  1606.815796   47.475914  891.461853  -43169.929688  256.610321
 1376.000000  9083.735352  -65103.699219  -58432.523438  10475.288086  -47957.234375  313.754242  1479.307129   47.543259  890.199097  -43318.980469  -909.178772
 1377.000000  9200.879883  -65040.167969  -58259.250000  10340.930664  -47918.320312  309.730011  1608.255371   47.687023  887.515381  -43266.039062  1912.971069
 1378.000000  9142.326172  -64980.886719  -58254.515625  10331.441406  -47923.074219  309.445770  1655.742676   47.585693  889.405273  -43280.679688  390.078278
 1379.000000  9299.282227  -65089.175781  -58203.367188  10310.484375  -47892.882812  308.818085  1855.062500   47.535378  890.346680  -43255.398438  -728.862549
 1380.000000  9229.730469  -65004.574219  -58186.562500  10132.320312  -48054.242188  303.481720  1733.423218   47.570572  889.687988  -43413.320312  -270.526733
 1381.000000  9162.625000  -65292.621094  -58551.781250  10585.640625  -47966.140625  317.059509  1608.923340   47.422852  892.459351  -43339.632812  2134.427246
 1382.000000  9083.544922  -64709.234375  -58052.343750  10284.623047  -47767.718750  308.043488  1676.182251   47.467716  891.615845  -43136.832031  -2517.496094
 1383.000000  8969.111328  -64630.695312  -58074.265625  10123.720703  -47950.546875  303.224152  1497.147461   47.538574  890.286804  -43312.750000   57.380760
 1384.000000  9391.992188  -65387.335938  -58399.437500  10395.031250  -48004.406250  311.350403  1806.753540   47.649494  888.214417  -43355.789062   51.149101
 1385.000000  9128.198242  -65178.027344  -58474.554688  10516.812500  -47957.742188  314.997986  1493.378052   47.649525  888.213806  -43309.121094  292.709595
 1386.000000  9374.302734  -65259.804688  -58305.109375  10324.094727  -47981.015625  309.225739  1868.717407   47.556828  889.945129  -43341.437500  -279.698883
 1387.000000  9243.336914  -64865.472656  -58025.718750  10082.691406  -47943.027344  301.995270  1718.682983   47.618874  888.785522  -43297.394531  3576.731201
 1388.000000  9297.480469  -65050.781250  -58163.390625  10171.865234  -47991.523438  304.666168  1737.020386   47.627071  888.632568  -43345.093750  -1047.141602
 1389.000000  9317.820312  -65519.367188  -58629.562500  10551.197266  -48078.367188  316.027863  1558.608032   47.741627  886.500305  -43420.757812  1811.402832
 1390.000000  9188.550781  -65205.226562  -58430.257812  10398.557617  -48031.699219  311.456024  1615.378296   47.565792  889.777405  -43391.246094  -1479.186768
 1391.000000  9259.467773  -65014.375000  -58171.015625  10280.178711  -47890.835938  307.910370  1799.167358   47.493320  891.135132  -43257.453125  208.444504
 1392.000000  9098.395508  -65002.234375  -58319.734375  10320.494141  -47999.242188  309.117889  1552.218262   47.502289  890.966858  -43364.984375  887.006897
 1393.000000  9119.470703  -64815.710938  -58115.875000  10220.908203  -47894.968750  306.135101  1661.082031   47.552837  890.019775  -43255.781250  -432.536560
 1394.000000  9191.511719  -65126.527344  -58368.468750  10413.316406  -47955.152344  311.898102  1718.028687   47.337574  894.067078  -43336.964844  -1237.150024
 1395.000000  9129.719727  -64929.550781  -58225.640625  10286.202148  -47939.437500  308.090790  1715.959351   47.468956  891.592529  -43308.429688  3747.976318
 1396.000000  9177.554688  -65061.632812  -58296.789062  10341.373047  -47955.414062  309.743256  1720.684937   47.330639  894.198059  -43337.902344  211.853973
 1397.000000  9023.230469  -65095.015625  -58508.460938  10540.260742  -47968.199219  315.700317  1485.623535   47.446491  892.014648  -43339.382812  2414.484131
 1398.000000  9078.010742  -64915.253906  -58260.734375  10337.697266  -47923.039062  309.633148  1599.098999   47.415245  892.602478  -43297.273438  -2169.410156
 1399.000000  9065.767578  -64846.250000  -58211.476562  10317.560547  -47893.914062  309.030029  1600.827515   47.520199  890.631104  -43257.910156  2748.676758
 1400.000000  9175.826172  -65293.117188  -58533.343750  10565.145508  -47968.199219  316.445648  1504.984497   47.661716  887.986633  -43318.386719  -129.223846
 1401.000000  9335.535156  -65221.570312  -58308.734375  10390.828125  -47917.906250  311.224518  1845.787720   47.494736  891.108582  -43284.386719  1114.447388
 1402.000000  9369.152344  -65250.789062  -58298.820312  10247.074219  -48051.746094  306.918823  1901.154419   47.451534  891.919861  -43422.441406  2050.905762
 1403.000000  9351.831055  -65441.140625  -58512.187500  10394.318359  -48117.867188  311.329071  1804.703613   47.385933  893.154663  -43494.960938  2086.271484
 1404.000000  9017.822266  -64995.890625  -58398.585938  10372.723633  -48025.863281  310.682251  1494.972534   47.479664  891.391479  -43393.812500  -983.162354
 1405.000000  9081.847656  -64732.371094  -58071.929688  10199.269531  -47872.660156  305.487000  1731.492676   47.418995  892.531921  -43246.527344  -1684.387329
 1406.000000  9144.236328  -64892.179688  -58171.234375  10358.851562  -47812.382812  310.266754  1668.655273   47.453354  891.885681  -43182.898438  -823.592407
 1407.000000  9301.201172  -65686.914062  -58811.117188  10620.880859  -48190.234375  318.115021  1569.645142   47.533855  890.375183  -43552.898438  -486.862000
 1408.000000  8827.083984  -64700.191406  -58295.015625  10355.946289  -47939.070312  310.179749  1271.072754   47.494774  891.107849  -43305.546875  1555.673828
 1409.000000  9212.961914  -65165.269531  -58382.875000  10531.996094  -47850.878906  315.452759  1730.703491   47.388889  893.098938  -43227.683594  -478.104218
 1410.000000  9240.972656  -65091.234375  -58280.164062  10394.989258  -47885.175781  311.349152  1700.519409   47.538803  890.282532  -43247.355469  468.657745
 1411.000000  9218.868164  -65289.500000  -58492.578125  10465.466797  -48027.109375  313.460083  1668.089478   47.376659  893.329468  -43405.109375  1647.822144
 1412.000000  9179.087891  -64988.882812  -58223.968750  10411.060547  -47812.906250  311.830505  1667.094727   47.525692  890.528137  -43176.367188  798.749268
 1413.000000  9164.901367  -64926.937500  -58173.062500  10309.908203  -47863.156250  308.800812  1676.513794   47.542229  890.218384  -43225.000000  -2150.035889
 1414.000000  9349.646484  -65195.496094  -58268.070312  10284.736328  -47983.335938  308.046875  1855.654297   47.416023  892.587830  -43357.492188  -241.378647
 1415.000000  9187.890625  -65220.640625  -58452.843750  10448.240234  -48004.601562  312.944122  1615.418091   47.483238  891.324341  -43372.203125  153.773865
 1416.000000  9447.366211  -65302.515625  -58271.515625  10285.431641  -47986.085938  308.067688  1891.902466   47.520443  890.626526  -43350.054688    3.163588
 1417.000000  9313.966797  -65152.949219  -58273.132812  10339.952148  -47933.179688  309.700684  1755.387207   47.473259  891.511719  -43301.753906  372.989227
 1418.000000  9283.136719  -64973.445312  -58105.250000  10139.262695  -47965.988281  303.689667  1917.570312   47.435825  892.215271  -43338.214844  992.037659
 1419.000000  9117.226562  -64929.925781  -58224.171875  10239.097656  -47985.074219  306.679901  1634.455444   47.405750  892.781311  -43360.234375  1370.172974
 1420.000000  9218.389648  -64823.121094  -58027.421875  10168.777344  -47858.644531  304.573700  1836.553223   47.393379  893.014343  -43235.011719  954.098328
 1421.000000  9132.317383  -64671.320312  -57963.187500  10116.128906  -47847.058594  302.996765  1769.195312   47.458332  891.792114  -43217.089844  -584.611267
 1422.000000  9147.796875  -64998.468750  -58275.250000  10254.306641  -48020.945312  307.135437  1667.380737   47.556561  889.950134  -43381.390625  2324.249023
 1423.000000  9025.775391  -65062.902344  -58458.523438  10430.283203  -48028.242188  312.406281  1478.341187   47.522961  890.579346  -43391.968750  1103.495605
 1424.000000  9103.290039  -65015.433594  -58324.906250  10339.680664  -47985.226562  309.692566  1606.767212   47.533676  890.378540  -43347.906250  127.169006
 1425.000000  9019.117188  -64788.128906  -58177.679688  10232.475586  -47945.203125  306.481567  1520.957153   47.479977  891.385559  -43313.121094  141.836121
 1426.000000  9104.564453  -64797.222656  -58110.304688  10291.789062  -47818.515625  308.258118  1612.571777   47.613144  888.892517  -43173.441406  1821.533691
 1427.000000  9356.490234  -65075.101562  -58137.398438  10105.113281  -48032.285156  302.666840  1885.361206   47.510498  890.812927  -43397.226562  -1029.076172
 1428.000000  9459.223633  -65210.539062  -58179.070312  10087.426758  -48091.644531  302.137085  2023.135132   47.475029  891.478455  -43460.046875  1522.880859
 1429.000000  9361.091797  -65288.406250  -58350.835938  10322.146484  -48028.687500  309.167389  1847.218628   47.420887  892.496277  -43402.371094  -91.476677
 1430.000000  9020.918945  -64975.667969  -58386.296875  10357.031250  -48029.265625  310.212250  1456.861816   47.576187  889.583008  -43387.796875  -1001.201294
 1431.000000  9343.664062  -65317.007812  -58385.664062  10347.208984  -48038.453125  309.918060  1754.930298   47.425663  892.406433  -43411.671875  -1395.847534
 1432.000000  9005.298828  -64794.011719  -58204.851562  10293.903320  -47910.949219  308.321442  1632.448364   47.354412  893.749146  -43291.117188  1254.458618
 1433.000000  9228.880859  -65061.843750  -58246.031250  10326.078125  -47919.953125  309.285126  1772.174683   47.530910  890.430359  -43282.902344  1418.699707
 1434.000000  9337.526367  -65257.312500  -58332.335938  10333.089844  -47999.246094  309.495148  1798.307251   47.513969  890.747864  -43363.847656  176.726639
 1435.000000  9173.046875  -65072.937500  -58314.703125  10474.660156  -47840.042969  313.735443  1597.745728   47.621254  888.741089  -43194.179688  2486.479492
 1436.000000  9212.011719  -65078.007812  -58276.531250  10313.080078  -47963.453125  308.895813  1663.506470   47.626728  888.638977  -43317.054688  2052.254639
 1437.000000  8930.599609  -65019.218750  -58515.296875  10504.240234  -48011.054688  314.621429  1318.935547   47.582047  889.473450  -43369.015625  325.616028
 1438.000000  9238.600586  -65042.800781  -58216.921875  10223.318359  -47993.601562  306.207275  1711.686157   47.633911  888.504944  -43346.503906  -461.237793
 1439.000000  8993.599609  -64759.796875  -58171.265625  10312.050781  -47859.214844  308.864990  1433.853882   47.578068  889.547791  -43217.562500  900.300598
 1440.000000  9272.502930  -64940.945312  -58085.421875  10236.718750  -47848.703125  306.608673  1799.555298   47.698723  887.297668  -43195.281250  -2167.666992
 1441.000000  9106.788086  -64976.898438  -58282.164062  10437.075195  -47845.089844  312.609711  1540.314575   47.578228  889.544800  -43203.421875  -726.748169
 1442.000000  9297.555664  -64980.546875  -58097.789062  10191.432617  -47906.355469  305.252258  1890.113647   47.660355  888.011963  -43256.675781  892.802795
 1443.000000  9342.939453  -65174.636719  -58252.390625  10319.255859  -47933.132812  309.080811  1795.042969   47.564262  889.806030  -43292.828125  -1371.688232
 1444.000000  9347.726562  -65380.484375  -58449.992188  10415.317383  -48034.675781  311.958008  1784.978638   47.589859  889.327393  -43391.875000  1384.968994
 1445.000000  9062.023438  -64904.523438  -58257.875000  10385.487305  -47872.386719  311.064545  1537.264282   47.458042  891.797546  -43242.445312  606.864380
 1446.000000  9388.620117  -65213.339844  -58243.796875  10276.907227  -47966.890625  307.812378  1972.712280   47.322289  894.355896  -43350.191406  172.696335
 1447.000000  8998.773438  -64935.500000  -58343.195312  10450.736328  -47892.460938  313.018890  1452.656616   47.523186  890.575134  -43256.164062  -1184.253296
 1448.000000  9169.280273  -64929.843750  -58185.804688  10293.267578  -47892.539062  308.302399  1641.934448   47.538593  890.286499  -43254.738281  -634.314392
 1449.000000  9159.467773  -64984.789062  -58244.046875  10297.810547  -47946.234375  308.438477  1646.562134   47.574329  889.617737  -43304.949219  3018.835693
 1450.000000  9302.087891  -64966.480469  -58079.812500  10145.375000  -47934.437500  303.872742  1835.926880   47.581539  889.482910  -43292.449219   70.689476
 1451.000000  9298.085938  -65096.976562  -58223.234375  10238.474609  -47984.757812  306.661255  1799.986694   47.638176  888.425415  -43337.242188  185.865784
 1452.000000  9278.780273  -65211.375000  -58350.546875  10417.949219  -47932.597656  312.036835  1604.087036   47.615341  888.851501  -43287.312500  760.425781
 1453.000000  9270.400391  -65167.472656  -58310.601562  10309.023438  -48001.578125  308.774323  1713.952759   47.620857  888.748535  -43355.753906  -314.673523
 1454.000000  8929.457031  -64892.656250  -58385.062500  10470.446289  -47914.617188  313.609222  1368.963501   47.576355  889.579834  -43273.132812  -1389.636719
 1455.000000  8978.164062  -65031.304688  -58468.585938  10495.657227  -47972.929688  314.364349  1408.369507   47.593159  889.265747  -43329.804688  937.899963
 1456.000000  9557.062500  -65199.375000  -58043.179688  10059.386719  -47983.792969  301.297241  2189.359375   47.450672  891.936096  -43354.570312  1917.741211
 1457.000000  9320.615234  -65342.074219  -58443.367188  10557.460938  -47885.906250  316.215485  1737.233398   47.494682  891.109558  -43252.390625  1206.026245
 1458.000000  9211.911133  -65377.796875  -58573.546875  10568.033203  -48005.515625  316.532135  1516.447266   47.643330  888.329346  -43357.496094  -1802.186157
 1459.000000  9121.069336  -65254.589844  -58541.945312  10587.314453  -47954.632812  317.109650  1472.220825   47.607777  888.992737  -43310.082031  1134.395630
 1460.000000  9278.318359  -65268.742188  -58400.632812  10540.912109  -47859.718750  315.719818  1644.432251   47.549419  890.083740  -43220.863281  1873.660889
 1461.000000  9327.135742  -65080.820312  -58166.218750  10281.816406  -47884.402344  307.959412  1848.816284   47.441505  892.108398  -43256.074219  282.699860
 1462.000000  9394.339844  -65169.156250  -58170.109375  10354.580078  -47815.531250  310.138824  1941.506958   47.455811  891.839478  -43185.808594  1671.532837
 1463.000000  9082.549805  -64901.656250  -58240.304688  10275.465820  -47964.839844  307.769196  1516.791138   47.649883  888.207153  -43316.183594  229.946762
 1464.000000  9029.333984  -64976.605469  -58369.078125  10521.505859  -47847.570312  315.138550  1535.457642   47.399055  892.907410  -43223.382812  716.838501
 1465.000000  9164.878906  -64943.863281  -58188.476562  10398.796875  -47789.679688  311.463196  1647.871460   47.584423  889.429016  -43147.410156   80.444695
 1466.000000  9192.673828  -65085.140625  -58305.203125  10365.962891  -47939.242188  310.479767  1658.813110   47.591930  889.288696  -43296.238281  -1019.072937
 1467.000000  9028.150391  -64768.914062  -58158.804688  10255.690430  -47903.113281  307.176910  1591.301636   47.450947  891.930908  -43273.863281  -2958.198975
 1468.000000  9090.736328  -64994.492188  -58314.179688  10431.804688  -47882.375000  312.451843  1612.575684   47.361042  893.624084  -43261.898438  554.440857
 1469.000000  9132.569336  -65158.371094  -58443.343750  10509.640625  -47933.703125  314.783173  1528.679321   47.520313  890.628967  -43297.687500  1212.264404
 1470.000000  9144.089844  -65133.878906  -58412.109375  10432.544922  -47979.562500  312.474030  1571.920044   47.610203  888.947388  -43334.777344  -1234.350708
 1471.000000  9222.552734  -64980.074219  -58185.039062  10277.263672  -47907.773438  307.823059  1812.253540   47.431877  892.289490  -43280.382812  -684.476990
 1472.000000  9341.549805  -65134.027344  -58208.296875  10282.166016  -47926.132812  307.969879  1862.033325   47.598618  889.163757  -43282.476562  759.279846
 1473.000000  9415.014648  -65195.609375  -58182.460938  10224.905273  -47957.554688  306.254822  1943.753540   47.526768  890.507996  -43320.906250   70.284721
 1474.000000  9113.830078  -64996.613281  -58293.992188  10252.322266  -48041.671875  307.076019  1565.959106   47.569164  889.714294  -43400.890625  -362.609070
 1475.000000  9260.492188  -65105.753906  -58271.507812  10421.203125  -47850.304688  312.134338  1772.826538   47.509193  890.837402  -43215.375000  3346.641602
 1476.000000  9134.583008  -64807.535156  -58094.531250  10102.381836  -47992.148438  302.585022  1603.570679   47.561718  889.853638  -43352.093750  147.116898
 1477.000000  9205.045898  -65159.652344  -58377.359375  10471.874023  -47905.484375  313.652008  1659.026489   47.515602  890.717224  -43269.929688  -352.495697
 1478.000000  9100.125977  -65032.050781  -58354.210938  10416.259766  -47937.953125  311.986237  1554.022339   47.390182  893.074585  -43314.632812  214.384308
 1479.000000  9190.618164  -65251.789062  -58481.304688  10342.957031  -48138.347656  309.790680  1573.594727   47.474678  891.485046  -43506.781250    0.952971
 1480.000000  9261.201172  -65046.992188  -58204.031250  10248.195312  -47955.835938  306.952393  1712.270996   47.591038  889.305420  -43312.917969  -1967.074829
 1481.000000  9028.910156  -64801.914062  -58194.093750  10410.572266  -47783.523438  311.815887  1492.473511   47.603889  889.065308  -43139.351562  204.305923
 1482.000000  9278.083984  -65342.050781  -58477.882812  10415.875977  -48062.007812  311.974762  1628.896851   47.673576  887.765686  -43411.039062  -525.102417
 1483.000000  9328.073242  -65001.035156  -58099.000000  10080.749023  -48018.250000  301.937073  1855.442749   47.627022  888.633484  -43371.824219  1341.609619
 1484.000000  9154.443359  -65088.734375  -58362.398438  10362.783203  -47999.617188  310.384521  1535.137817   47.700493  887.264771  -43346.023438  1411.353638
 1485.000000  9263.431641  -65118.593750  -58266.078125  10308.125000  -47957.953125  308.747406  1798.327515   47.523712  890.565247  -43321.605469  -1863.615967
 1486.000000  9233.529297  -65377.851562  -58569.281250  10525.566406  -48043.714844  315.260193  1457.225220   47.769520  885.982666  -43383.386719  -28.902416
 1487.000000  9045.673828  -64942.621094  -58320.757812  10299.524414  -48021.234375  308.489807  1542.314331   47.388741  893.101746  -43398.054688  143.312958
 1488.000000  9178.468750  -64853.281250  -58094.210938  10143.828125  -47950.382812  303.826416  1766.121582   47.472481  891.526306  -43319.031250  445.569641
 1489.000000  9252.595703  -65280.921875  -58461.164062  10386.831055  -48074.332031  311.104797  1676.435059   47.555126  889.976929  -43434.917969  1454.228760
 1490.000000  9136.625977  -64954.265625  -58243.828125  10243.014648  -48000.812500  306.797241  1573.111938   47.526852  890.506409  -43364.156250  890.269592
 1491.000000  9030.278320  -65175.324219  -58566.765625  10544.644531  -48022.121094  315.831604  1380.786133   47.474255  891.493042  -43390.597656  2429.631104
 1492.000000  9286.620117  -65259.183594  -58388.656250  10321.410156  -48067.246094  309.145325  1650.411499   47.564964  889.792908  -43426.875000  233.460739
 1493.000000  9111.062500  -64999.960938  -58308.179688  10315.689453  -47992.492188  308.973969  1519.378540   47.645454  888.289673  -43344.265625  -521.816467
 1494.000000  9115.907227  -65141.945312  -58444.562500  10484.705078  -47959.859375  314.036316  1462.025391   47.554245  889.993469  -43320.531250  725.987427
 1495.000000  9117.470703  -64897.003906  -58207.015625  10227.238281  -47979.777344  306.324707  1607.562378   47.517986  890.672546  -43343.988281  980.990112
 1496.000000  9477.667969  -65516.410156  -58460.218750  10389.495117  -48070.722656  311.184601  1848.018677   47.630405  888.570374  -43423.964844  -949.245789
 1497.000000  9206.977539  -65129.082031  -58340.742188  10343.396484  -47997.343750  309.803864  1581.425293   47.651150  888.183533  -43348.562500  243.868942
 1498.000000  9207.443359  -65106.242188  -58323.070312  10313.436523  -48009.632812  308.906494  1644.619629   47.596756  889.198547  -43366.160156  1749.826538
 1499.000000  9183.431641  -65040.273438  -58275.929688  10311.203125  -47964.726562  308.839600  1629.507446   47.552376  890.028442  -43325.582031  -1786.785767
 1500.000000  8847.023438  -64614.699219  -58185.359375  10322.355469  -47863.003906  309.173645  1359.759399   47.539471  890.270020  -43225.117188  2340.347900
 1501.000000  9366.733398  -65309.175781  -58358.382812  10305.046875  -48053.335938  308.655212  1772.070679   47.527004  890.503540  -43416.667969  -145.284988
 1502.000000  9154.291016  -65042.414062  -58311.820312  10342.294922  -47969.523438  309.770874  1570.254517   47.640442  888.383179  -43321.789062  1850.333740
 1503.000000  9074.917969  -64990.683594  -58335.890625  10386.865234  -47949.023438  311.105835  1449.957397   47.552593  890.024353  -43309.859375  1278.903809
 1504.000000  9054.713867  -64987.933594  -58362.570312  10473.600586  -47888.968750  313.703705  1613.602539   47.360394  893.636292  -43268.554688  748.313232
 1505.000000  9349.016602  -65040.214844  -58105.593750  10098.780273  -48006.812500  302.477142  1931.667480   47.476158  891.457275  -43375.105469  736.186707
 1506.000000  9213.339844  -65124.000000  -58330.867188  10367.745117  -47963.121094  310.533142  1658.118286   47.645027  888.297668  -43314.937500  -865.656128
 1507.000000  9097.879883  -64699.234375  -58014.218750  10056.505859  -47957.710938  301.210938  1739.516113   47.406952  892.758667  -43332.753906  -1531.132935
 1508.000000  8967.911133  -64878.968750  -58345.656250  10415.810547  -47929.843750  311.972778  1461.403687   47.446724  892.010315  -43301.007812  384.469360
 1509.000000  9165.760742  -64801.050781  -58054.007812  10196.568359  -47857.437500  305.406036  1785.860718   47.501022  890.990662  -43223.304688  511.006042
 1510.000000  9118.399414  -64834.121094  -58136.625000  10408.012695  -47728.613281  311.739227  1682.126587   47.344780  893.930969  -43109.722656  269.097809
 1511.000000  9105.071289  -64990.875000  -58304.523438  10438.315430  -47866.207031  312.646851  1652.843262   47.533817  890.375916  -43228.875000  568.628967
 1512.000000  8898.758789  -64766.898438  -58297.640625  10422.501953  -47875.140625  312.173218  1452.839233   47.333614  894.141846  -43257.339844  -1230.491943
 1513.000000  9068.482422  -64692.902344  -58035.242188  10162.406250  -47872.835938  304.382874  1638.396118   47.441185  892.114441  -43244.539062  -241.798294
 1514.000000  9162.114258  -64945.363281  -58202.546875  10352.996094  -47849.550781  310.091370  1710.994019   47.423180  892.453186  -43223.011719  -397.034668
 1515.000000  9202.364258  -64831.089844  -58047.039062  10296.969727  -47750.070312  308.413300  1754.118164   47.461555  891.731567  -43119.785156  969.974976
 1516.000000  9121.973633  -64960.351562  -58248.664062  10291.861328  -47956.804688  308.260284  1548.491577   47.638985  888.410339  -43309.210938  2378.103760
 1517.000000  8809.376953  -64708.589844  -58321.226562  10464.945312  -47856.281250  313.444458  1241.748413   47.554665  889.985596  -43216.914062  1279.759155
 1518.000000  8997.625977  -64677.742188  -58089.414062  10311.087891  -47778.328125  308.836151  1530.866577   47.492130  891.157471  -43145.062500  543.866272
 1519.000000  9017.604492  -64862.648438  -58263.359375  10414.259766  -47849.101562  311.926331  1488.372437   47.526890  890.505676  -43212.445312  2319.692871
 1520.000000  9166.603516  -64953.449219  -58215.765625  10394.736328  -47821.031250  311.341583  1682.848022   47.576160  889.583496  -43179.566406  -2114.584717
 1521.000000  9251.160156  -64969.792969  -58128.695312  10242.197266  -47886.500000  306.772766  1713.519409   47.570026  889.698181  -43245.632812  -693.245239
 1522.000000  8990.941406  -64710.125000  -58138.960938  10225.861328  -47913.101562  306.283447  1568.715210   47.380817  893.251099  -43290.695312  -1301.382202
 1523.000000  9213.009766  -64790.433594  -58002.171875  10243.335938  -47758.835938  306.806854  1873.024414   47.375668  893.348206  -43136.929688  591.400696
 1524.000000  9124.781250  -65110.796875  -58398.531250  10585.785156  -47812.746094  317.063843  1610.797485   47.308151  894.623108  -43197.429688  3866.000732
 1525.000000  9113.783203  -64530.410156  -57848.429688  10162.227539  -47686.203125  304.377502  1794.104004   47.401443  892.862427  -43061.785156  -747.935181
 1526.000000  9064.533203  -64674.371094  -58026.382812  10330.744141  -47695.640625  309.424896  1664.235474   47.460320  891.754761  -43065.476562  621.025757
 1527.000000  8960.619141  -64475.421875  -57929.820312  10282.259766  -47647.562500  307.972687  1646.963501   47.241669  895.882141  -43038.730469  841.999573
 1528.000000  9037.886719  -64789.964844  -58172.148438  10380.297852  -47791.851562  310.909119  1666.932251   47.178795  897.076050  -43189.152344  -1185.760376
 1529.000000  8863.348633  -64418.789062  -57961.414062  10393.531250  -47567.882812  311.305481  1541.771606   47.320774  894.384521  -42951.332031  1203.011963
 1530.000000  8987.252930  -64538.125000  -57957.546875  10405.348633  -47552.199219  311.659424  1717.610352   47.370426  893.447021  -42930.804688  -71.737564
 1531.000000  8878.575195  -64212.187500  -57739.242188  10223.990234  -47515.250000  306.227417  1648.854126   47.309052  894.606079  -42899.843750  397.894257
 1532.000000  8950.870117  -64571.695312  -58042.500000  10342.832031  -47699.667969  309.786957  1663.227539   47.253666  895.654663  -43089.664062  1039.526489
 1533.000000  9075.009766  -64517.640625  -57868.085938  10194.524414  -47673.562500  305.344849  1763.749390   47.357166  893.697205  -43053.460938  -362.852631
 1534.000000  8713.022461  -64317.757812  -58029.437500  10454.710938  -47574.726562  313.137939  1280.100708   47.424309  892.431885  -42948.078125  -24.610727
 1535.000000  9007.082031  -64329.804688  -57730.906250  10103.027344  -47627.878906  302.604370  1724.844604   47.465137  891.664246  -42997.246094   13.844550
 1536.000000  9034.614258  -64478.625000  -57841.851562  10140.465820  -47701.386719  303.725708  1780.889282   47.438457  892.165710  -43073.355469  -1820.504395
 1537.000000  8855.557617  -64164.882812  -57721.875000  10127.947266  -47593.929688  303.350739  1597.845703   47.425789  892.404053  -42967.132812  1732.859131
 1538.000000  9374.667969  -65159.464844  -58194.375000  10426.451172  -47767.921875  312.291504  1995.319702   47.233166  896.043396  -43159.917969  -1990.065186
 1539.000000  9071.322266  -64668.601562  -58009.523438  10271.460938  -47738.062500  307.649261  1736.220581   47.279114  895.172607  -43125.578125  1588.323120
 1540.000000  8926.157227  -64472.960938  -57966.367188  10295.109375  -47671.257812  308.357574  1552.002075   47.411572  892.671692  -43045.851562  1687.055908
 1541.000000  8946.534180  -64633.609375  -58106.585938  10356.770508  -47749.816406  310.204437  1687.059204   47.211792  896.449036  -43143.898438  -368.879120
 1542.000000  9164.292969  -64914.136719  -58151.351562  10473.608398  -47677.742188  313.703949  1767.076538   47.398907  892.910156  -43053.570312  3324.014404
 1543.000000  8925.049805  -64637.625000  -58105.000000  10326.958984  -47778.039062  309.311523  1516.972656   47.339745  894.026062  -43159.640625  2213.287842
 1544.000000  9195.171875  -64852.019531  -58070.781250  10394.744141  -47676.039062  311.341827  1788.994263   47.375080  893.359253  -43054.191406  3166.296631
 1545.000000  8919.410156  -64808.257812  -58308.875000  10476.899414  -47831.976562  313.802521  1495.073364   47.225819  896.182800  -43224.691406  -531.294067
 1546.000000  9032.415039  -64699.312500  -58075.132812  10282.921875  -47792.210938  307.992523  1642.050293   47.413540  892.634583  -43166.609375  234.867783
 1547.000000  9034.148438  -64863.351562  -58248.421875  10451.590820  -47796.832031  313.044464  1616.066895   47.476994  891.441589  -43165.042969  363.419647
 1548.000000  8958.680664  -64548.847656  -58001.671875  10164.821289  -47836.851562  304.455200  1586.888306   47.365993  893.530640  -43215.890625  -1116.525024
 1549.000000  9077.625977  -64753.347656  -58078.953125  10384.296875  -47694.656250  311.028900  1787.231445   47.318565  894.426208  -43078.320312  2264.747559
 1550.000000  9319.166992  -65303.218750  -58402.070312  10623.583008  -47778.488281  318.195953  1774.747437   47.457092  891.815430  -43148.640625  3176.458984
 1551.000000  8985.177734  -64596.277344  -58015.859375  10424.227539  -47591.632812  312.224884  1668.824707   47.422516  892.465637  -42965.156250  585.209595
 1552.000000  9099.773438  -64514.699219  -57828.171875  10132.869141  -47695.304688  303.498169  1859.323242   47.328522  894.238098  -43078.000000  301.029388
 1553.000000  8892.632812  -64586.039062  -58115.203125  10285.023438  -47830.179688  308.055481  1543.823853   47.355270  893.732971  -43210.265625  -2013.450684
 1554.000000  8693.521484  -64186.113281  -57902.593750  10230.515625  -47672.078125  306.422852  1439.638062   47.177792  897.095093  -43069.476562  861.103088
 1555.000000  8784.499023  -64362.875000  -57979.437500  10425.432617  -47554.003906  312.260986  1471.074829   47.330299  894.204468  -42936.523438  -1410.410034
 1556.000000  8780.176758  -64009.140625  -57631.664062  10145.443359  -47486.218750  303.874786  1618.141235   47.383591  893.198792  -42863.539062  1700.071167
 1557.000000  8721.218750  -64266.765625  -57952.460938  10465.483398  -47486.976562  313.460571  1399.883179   47.357689  893.687317  -42866.824219  407.494568
 1558.000000  8908.076172  -64435.929688  -57938.812500  10292.034180  -47646.777344  308.265472  1536.467163   47.414749  892.611816  -43021.058594  2016.581421
 1559.000000  8780.486328  -64227.046875  -57855.195312  10292.803711  -47562.390625  308.288513  1505.402344   47.381615  893.236023  -42939.906250  1443.174805
 1560.000000  8935.281250  -64391.148438  -57867.445312  10282.230469  -47585.214844  307.971832  1695.634277   47.351841  893.797668  -42965.632812  -1217.001831
 1561.000000  8958.671875  -64561.062500  -58022.000000  10386.174805  -47635.824219  311.085144  1619.177368   47.399982  892.889893  -43011.546875  -655.267883
 1562.000000  9036.785156  -64702.914062  -58069.289062  10393.399414  -47675.890625  311.301544  1593.842407   47.460423  891.752808  -43045.718750  2338.821533
 1563.000000  9157.192383  -64730.835938  -57982.648438  10277.503906  -47705.144531  307.830261  1886.398315   47.423199  892.452820  -43078.601562  -413.208588
 1564.000000  8776.661133  -64568.785156  -58215.742188  10352.321289  -47863.421875  310.071167  1301.794312   47.535694  890.340759  -43225.906250  394.296356
 1565.000000  8935.447266  -64550.980469  -58032.437500  10323.730469  -47708.707031  309.214813  1587.522827   47.376114  893.339783  -43086.757812  1566.014771
 1566.000000  9047.488281  -64515.414062  -57882.781250  10164.696289  -47718.085938  304.451447  1691.416992   47.495892  891.086914  -43084.453125  -1340.618164
 1567.000000  8722.000000  -64370.000000  -58066.460938  10404.033203  -47662.429688  311.620026  1343.050659   47.347401  893.881531  -43043.281250  2479.074951
 1568.000000  9103.850586  -64747.472656  -58058.187500  10395.612305  -47662.574219  311.367828  1752.164429   47.445126  892.040344  -43033.894531  2250.485596
 1569.000000  8891.849609  -64480.820312  -58004.953125  10394.454102  -47610.500000  311.333130  1546.827026   47.379562  893.274719  -42988.214844  -716.690308
 1570.000000  9028.470703  -64470.265625  -57848.578125  10178.629883  -47669.949219  304.868805  1791.973633   47.282803  895.102722  -43057.105469  -1323.800415
 1571.000000  8725.807617  -64381.617188  -58073.632812  10480.376953  -47593.257812  313.906677  1424.852539   47.302536  894.729309  -42978.488281  2446.632324
 1572.000000  8920.350586  -64593.640625  -58094.757812  10495.417969  -47599.339844  314.357178  1625.400269   47.188431  896.892883  -42995.703125  -536.034790
 1573.000000  9034.053711  -64311.214844  -57680.570312  10137.361328  -47543.210938  303.632721  1776.667603   47.371399  893.428711  -42921.722656  -380.061340
 1574.000000  8898.011719  -64266.960938  -57795.023438  10312.072266  -47482.953125  308.865631  1663.026245   47.346069  893.906677  -42863.937500  1291.611328
 1575.000000  8816.635742  -64424.343750  -58020.015625  10378.652344  -47641.363281  310.859833  1520.815796   47.173668  897.173523  -43039.164062  258.767059
 1576.000000  8731.244141  -64106.507812  -57787.617188  10318.515625  -47469.101562  309.058624  1532.001587   47.294495  894.881470  -42855.117188  460.580658
 1577.000000  8972.334961  -64257.015625  -57696.000000  10317.416016  -47378.585938  309.025696  1786.456909   47.337376  894.070801  -42760.417969  2532.295654
 1578.000000  8834.249023  -64290.843750  -57861.570312  10209.557617  -47652.011719  305.795135  1574.088501   47.412819  892.648193  -43026.484375  -1128.964111
 1579.000000  8839.929688  -64301.406250  -57865.125000  10305.987305  -47559.136719  308.683380  1591.191528   47.380997  893.247681  -42936.710938  797.242554
 1580.000000  8714.208008  -64303.554688  -58002.976562  10335.301758  -47667.675781  309.561401  1450.838989   47.087379  898.817627  -43073.894531  -2702.320801
 1581.000000  8986.904297  -64620.261719  -58052.664062  10323.763672  -47728.898438  309.215820  1644.300171   47.375668  893.348206  -43106.992188  1142.929932
 1582.000000  8906.376953  -64362.343750  -57862.429688  10271.287109  -47591.140625  307.644043  1627.523438   47.434586  892.238586  -42963.488281  -542.244446
 1583.000000  9022.981445  -64605.390625  -58001.835938  10341.985352  -47659.851562  309.761597  1675.875854   47.347382  893.881897  -43040.707031  -632.941650
 1584.000000  9002.883789  -64432.000000  -57849.882812  10156.289062  -47693.593750  304.199646  1672.047485   47.374302  893.373962  -43071.820312  4324.206055
 1585.000000  9052.093750  -64731.242188  -58084.703125  10424.158203  -47660.546875  312.222809  1683.236206   47.508350  890.853210  -43025.695312  -367.930481
 1586.000000  8844.642578  -64288.007812  -57862.609375  10216.527344  -47646.082031  306.003906  1574.231934   47.315075  894.492249  -43030.089844  1603.207764
 1587.000000  9277.686523  -64825.929688  -57963.539062  10263.478516  -47700.062500  307.410156  2017.430664   47.280632  895.143860  -43087.429688  2159.667725
 1588.000000  8934.634766  -64561.710938  -58038.914062  10320.281250  -47718.632812  309.111511  1549.708130   47.501419  890.983215  -43084.460938  1718.131836
 1589.000000  8901.094727  -64544.390625  -58044.015625  10399.951172  -47644.062500  311.497772  1480.546753   47.595688  889.218506  -43000.691406  1205.902466
 1590.000000  8793.891602  -64233.726562  -57856.578125  10242.666016  -47613.914062  306.786804  1436.860474   47.468597  891.599243  -42982.941406  636.989441
 1591.000000  9078.120117  -64669.742188  -58011.648438  10397.211914  -47614.437500  311.415741  1701.847290   47.536549  890.324768  -42976.835938  1999.630859
 1592.000000  8771.351562  -64392.390625  -58035.734375  10322.996094  -47712.738281  309.192841  1327.835815   47.416138  892.585693  -43086.886719  -951.447632
 1593.000000  9118.298828  -64821.289062  -58122.578125  10204.693359  -47917.882812  305.649445  1716.720581   47.372868  893.401001  -43296.250000  1205.911255
 1594.000000  9054.972656  -64669.460938  -58030.335938  10329.972656  -47700.363281  309.401794  1788.401001   47.361145  893.622131  -43079.875000  1164.128296
 1595.000000  9004.850586  -64547.476562  -57959.062500  10243.398438  -47715.664062  306.808716  1584.250366   47.515762  890.714233  -43080.093750  987.938049
 1596.000000  9026.099609  -64864.921875  -58256.867188  10515.787109  -47741.078125  314.967285  1548.484375   47.468937  891.592896  -43110.074219  -445.844513
 1597.000000  8756.273438  -64111.390625  -57767.703125  10184.654297  -47583.046875  305.049225  1456.794556   47.398483  892.918152  -42958.914062  2120.493408
 1598.000000  8761.804688  -64285.664062  -57938.148438  10314.057617  -47624.089844  308.925110  1482.421875   47.265144  895.437134  -43012.968750  2467.727051
 1599.000000  9108.891602  -64798.925781  -58094.617188  10432.029297  -47662.585938  312.458588  1656.016479   47.453735  891.878479  -43033.062500  1520.064209
 1600.000000  9091.440430  -64795.937500  -58122.382812  10438.326172  -47684.054688  312.647186  1611.717407   47.581429  889.484985  -43042.078125  4109.166504
 1601.000000  8832.567383  -64481.761719  -58066.656250  10374.890625  -47691.765625  310.747162  1424.486450   47.476204  891.456421  -43060.050781  781.221008
 1602.000000  8950.505859  -64520.148438  -57979.257812  10180.532227  -47798.726562  304.925781  1607.389648   47.291679  894.934753  -43185.015625  -382.825562
 1603.000000  9146.051758  -64769.000000  -58045.734375  10301.290039  -47744.445312  308.542725  1743.604858   47.414009  892.625793  -43118.800781  1297.985718
 1604.000000  9158.458984  -64829.550781  -58088.484375  10421.723633  -47666.761719  312.149902  1721.042969   47.366734  893.516663  -43045.726562  2234.338135
 1605.000000  9138.346680  -64886.757812  -58172.882812  10440.517578  -47732.367188  312.712799  1712.828735   47.451843  891.914062  -43103.031250  -197.143570
 1606.000000  9001.825195  -64490.878906  -57898.234375  10260.149414  -47638.085938  307.310455  1705.045898   47.422283  892.470032  -43011.632812  881.442017
 1607.000000  9000.302734  -64595.769531  -58007.203125  10241.890625  -47765.312500  306.763580  1570.367676   47.337440  894.069580  -43147.136719  -870.035461
 1608.000000  9150.206055  -64985.492188  -58265.171875  10413.121094  -47852.050781  311.892242  1651.836060   47.651997  888.167725  -43203.187500  477.818604
 1609.000000  9251.859375  -64917.031250  -58085.437500  10227.212891  -47858.226562  306.323944  1791.286133   47.464981  891.667175  -43227.609375  1707.518555
 1610.000000  8827.469727  -64616.570312  -58210.953125  10389.992188  -47820.960938  311.199493  1305.422852   47.499004  891.028503  -43187.023438  1049.325928
 1611.000000  9148.455078  -64646.566406  -57906.515625  10135.811523  -47770.703125  303.586304  1824.258789   47.538078  890.296143  -43132.953125  3723.412842
 1612.000000  8864.847656  -64574.250000  -58121.468750  10372.191406  -47749.277344  310.666321  1454.692017   47.461529  891.732056  -43118.996094  2368.547363
 1613.000000  8982.730469  -64716.015625  -58150.335938  10370.869141  -47779.468750  310.626709  1647.875610   47.187237  896.915527  -43175.945312  1063.545776
 1614.000000  9036.962891  -64804.554688  -58185.828125  10399.227539  -47786.601562  311.476105  1589.903809   47.454132  891.871033  -43157.042969  1213.619019
 1615.000000  9044.364258  -64715.343750  -58078.718750  10414.828125  -47663.890625  311.943359  1580.755859   47.551682  890.041443  -43024.812500  723.835266
 1616.000000  9100.620117  -64731.933594  -58037.796875  10372.870117  -47664.925781  310.686646  1690.096313   47.478062  891.421509  -43033.031250  -746.781128
 1617.000000  9206.215820  -64897.203125  -58102.171875  10292.348633  -47809.824219  308.274872  1899.808228   47.269955  895.346008  -43198.234375  -181.923965
 1618.000000  8922.349609  -64623.246094  -58129.109375  10384.515625  -47744.593750  311.035461  1520.934937   47.423397  892.449097  -43118.031250  2412.135986
 1619.000000  8977.539062  -64630.843750  -58063.218750  10331.826172  -47731.390625  309.457275  1608.649902   47.266644  895.408752  -43120.121094  1574.444336
 1620.000000  9037.964844  -64591.593750  -57966.085938  10253.020508  -47713.066406  307.096924  1721.206421   47.369617  893.462280  -43091.750000  575.386597
 1621.000000  9137.118164  -64742.089844  -58023.835938  10332.416016  -47691.421875  309.474976  1689.451050   47.454617  891.861938  -43061.816406  1713.085205
 1622.000000  9168.486328  -64612.906250  -57859.796875  10130.922852  -47728.875000  303.439880  1884.737427   47.445629  892.030884  -43100.144531  -746.565552
 1623.000000  9061.691406  -64886.894531  -58248.960938  10424.888672  -47824.070312  312.244690  1619.930176   47.427734  892.367432  -43197.085938  -2289.960938
 1624.000000  8955.664062  -64609.640625  -58078.125000  10387.007812  -47691.117188  311.110107  1616.186523   47.428394  892.355042  -43064.070312  2535.727539
 1625.000000  9079.260742  -65001.855469  -58343.351562  10548.116211  -47795.234375  315.935577  1587.598267   47.452152  891.908264  -43165.867188  -616.892944
 1626.000000  9098.002930  -64906.621094  -58226.531250  10318.083984  -47908.445312  309.045685  1651.542969   47.410080  892.699768  -43283.183594  1836.090576
 1627.000000  9032.436523  -64673.429688  -58045.914062  10297.711914  -47748.203125  308.435516  1615.459106   47.540760  890.245911  -43110.191406  -636.963623
 1628.000000  9056.370117  -64744.449219  -58100.484375  10343.240234  -47757.242188  309.799164  1649.468140   47.529022  890.465759  -43120.375000  539.796204
 1629.000000  9124.191406  -64962.093750  -58266.046875  10345.230469  -47920.816406  309.858795  1613.181641   47.442337  892.092773  -43292.406250  1433.817627
 1630.000000  8880.523438  -64930.109375  -58473.539062  10593.736328  -47879.804688  317.302002  1363.759888   47.396236  892.960510  -43255.890625   -3.137415
 1631.000000  9008.222656  -64820.480469  -58236.703125  10388.811523  -47847.890625  311.164124  1611.370605   47.302212  894.735474  -43233.152344  -227.393768
 1632.000000  9135.009766  -64738.457031  -58019.242188  10272.023438  -47747.218750  307.666107  1731.946411   47.408169  892.735718  -43122.144531  -1262.626709
 1633.000000  9222.030273  -64726.960938  -57918.734375  10194.943359  -47723.789062  305.357422  1931.608398   47.371853  893.420105  -43102.257812  2071.655273
 1634.000000  9114.545898  -64699.074219  -57998.289062  10232.560547  -47765.726562  306.484100  1671.377808   47.588791  889.347351  -43123.031250  -1305.693848
 1635.000000  9161.308594  -64930.421875  -58198.554688  10381.207031  -47817.347656  310.936340  1745.102661   47.343010  893.964417  -43198.628906  -4035.415527
 1636.000000  9135.846680  -64926.707031  -58213.726562  10387.549805  -47826.175781  311.126343  1615.387085   47.530693  890.434448  -43189.148438  2677.830078
 1637.000000  8996.028320  -64440.796875  -57857.125000  10110.767578  -47746.359375  302.836151  1666.640015   47.493526  891.131287  -43112.957031  -165.736710
 1638.000000  9055.380859  -64586.855469  -57956.007812  10085.259766  -47870.750000  302.072174  1644.075195   47.560863  889.869568  -43230.777344  -1005.138367
 1639.000000  9138.705078  -64614.554688  -57891.250000  10190.091797  -47701.156250  305.212097  1897.813599   47.374207  893.375732  -43079.394531  3928.558838
 1640.000000  8793.487305  -64648.160156  -58271.031250  10506.947266  -47764.085938  314.702515  1198.711792   47.626175  888.649292  -43117.742188  1918.801147
 1641.000000  9115.716797  -65052.523438  -58355.296875  10466.291992  -47889.003906  313.484802  1583.770142   47.383675  893.197205  -43266.316406  2145.367432
 1642.000000  8818.448242  -64554.464844  -58145.421875  10360.386719  -47785.035156  310.312744  1358.412109   47.501724  890.977478  -43150.832031  4280.592773
 1643.000000  9071.921875  -64887.066406  -58238.921875  10441.138672  -47797.781250  312.731415  1573.055542   47.474197  891.494080  -43166.265625  514.465332
 1644.000000  9110.136719  -64768.171875  -58069.460938  10471.888672  -47597.570312  313.652435  1665.121216   47.594749  889.236023  -42954.292969  1664.327271
 1645.000000  9074.379883  -64443.378906  -57791.085938  10199.223633  -47591.863281  305.485626  1828.504517   47.318882  894.420227  -42975.500000  -1143.398560
 1646.000000  9013.117188  -64575.449219  -57979.164062  10405.842773  -47573.320312  311.674225  1624.608276   47.492588  891.148865  -42940.007812  2973.597900
 1647.000000  8811.951172  -64366.382812  -57980.312500  10343.852539  -47636.460938  309.817505  1445.788696   47.533302  890.385559  -42999.175781  -550.609375
 1648.000000  9212.142578  -64743.117188  -57965.984375  10332.691406  -47633.292969  309.483215  1854.845581   47.432102  892.285278  -43005.882812  -241.778442
 1649.000000  9229.250000  -65071.320312  -58249.281250  10413.177734  -47836.101562  311.893921  1671.347290   47.599434  889.148499  -43192.367188  846.001221
 1650.000000  8971.962891  -64816.691406  -58270.023438  10340.578125  -47929.445312  309.719452  1531.363159   47.498501  891.037964  -43295.558594  1946.305420
 1651.000000  8958.261719  -64937.152344  -58394.804688  10533.895508  -47860.910156  315.509644  1428.742554   47.475826  891.463501  -43229.234375  701.936584
 1652.000000  8947.697266  -64602.363281  -58078.867188  10239.474609  -47839.390625  306.691193  1552.411987   47.438671  892.161743  -43211.339844  2424.258057
 1653.000000  8987.457031  -64790.566406  -58221.468750  10372.429688  -47849.039062  310.673462  1545.847046   47.344967  893.927490  -43230.128906  996.718201
 1654.000000  9188.594727  -65081.539062  -58308.343750  10502.498047  -47805.843750  314.569244  1666.835449   47.649391  888.216309  -43157.234375  589.800781
 1655.000000  9070.093750  -64847.000000  -58203.320312  10368.578125  -47834.742188  310.558105  1640.396973   47.437557  892.182678  -43206.800781  -1077.311279
 1656.000000  9087.822266  -64717.210938  -58036.031250  10281.994141  -47754.039062  307.964752  1865.399536   47.338779  894.044312  -43135.734375  -1137.041870
 1657.000000  8900.690430  -64592.851562  -58112.515625  10400.211914  -47712.304688  311.505585  1509.929565   47.493900  891.124268  -43078.867188  2253.531738
 1658.000000  8876.657227  -64420.281250  -57946.351562  10236.199219  -47710.152344  306.593109  1517.132202   47.395439  892.975525  -43086.320312  -591.004089
 1659.000000  8838.763672  -64784.757812  -58364.515625  10524.402344  -47840.113281  315.225311  1333.864990   47.481155  891.363464  -43207.917969  2290.302002
 1660.000000  8990.133789  -64787.015625  -58219.468750  10335.947266  -47883.523438  309.580750  1610.936523   47.386570  893.142639  -43260.554688  -12.267423
 1661.000000  8994.891602  -65145.792969  -58576.632812  10587.568359  -47989.062500  317.117218  1388.714966   47.425694  892.405823  -43362.277344  1764.195312
 1662.000000  9151.445312  -65093.574219  -58366.765625  10481.219727  -47885.546875  313.931915  1671.069214   47.371433  893.428040  -43264.054688  -3453.723877
 1663.000000  8999.193359  -64958.082031  -58384.039062  10494.810547  -47889.226562  314.338989  1523.477051   47.303242  894.716003  -43274.386719  2294.051025
 1664.000000  9182.939453  -65083.882812  -58324.382812  10358.650391  -47965.734375  310.260742  1723.717896   47.380180  893.263123  -43343.390625  -1171.230225
 1665.000000  8934.865234  -64873.183594  -58360.890625  10362.689453  -47998.203125  310.381714  1434.181030   47.365002  893.549377  -43377.339844  -170.196304
 1666.000000  9253.054688  -64960.636719  -58133.265625  10306.801758  -47826.464844  308.707764  1831.467773   47.479298  891.398315  -43194.449219  -456.830292
 1667.000000  8964.761719  -64736.871094  -58200.375000  10323.182617  -47877.191406  309.198425  1518.065552   47.362770  893.591431  -43256.542969  443.025787
 1668.000000  9331.257812  -65112.398438  -58196.148438  10393.742188  -47802.406250  311.311798  1845.556274   47.490639  891.185425  -43169.285156  -1917.052368
 1669.000000  9126.394531  -64640.531250  -57928.062500  10108.946289  -47819.117188  302.781647  1834.393066   47.377785  893.308289  -43197.007812  -1262.922241
 1670.000000  9160.182617  -64911.644531  -58165.078125  10446.759766  -47718.320312  312.899780  1678.449341   47.447708  891.991821  -43089.386719  1115.259399
 1671.000000  9024.410156  -64478.312500  -57871.726562  10153.716797  -47718.007812  304.122589  1703.576538   47.338863  894.042725  -43099.695312  -1942.051514
 1672.000000  9033.091797  -64826.113281  -58205.953125  10367.583008  -47838.371094  310.528290  1630.989258   47.395863  892.967529  -43214.496094  852.120972
 1673.000000  9019.560547  -64435.351562  -57833.906250  10006.226562  -47827.679688  299.704987  1777.194336   47.236801  895.974426  -43219.320312  1703.351807
 1674.000000  9104.902344  -64944.386719  -58264.023438  10382.543945  -47881.480469  310.976410  1679.871460   47.352146  893.791931  -43261.871094  -1948.254395
 1675.000000  8987.322266  -64879.332031  -58316.492188  10550.716797  -47765.773438  316.013489  1433.590942   47.385651  893.159973  -43142.894531  -336.174500
 1676.000000  9072.340820  -64704.648438  -58046.265625  10338.120117  -47708.144531  309.645813  1704.432007   47.444027  892.061035  -43079.570312  170.132706
 1677.000000  9184.847656  -65059.343750  -58296.523438  10509.065430  -47787.457031  314.765961  1755.438354   47.429543  892.333435  -43160.296875  254.794632
 1678.000000  8933.604492  -64760.183594  -58232.781250  10431.840820  -47800.941406  312.452942  1525.191406   47.336044  894.095947  -43182.902344  -565.052429
 1679.000000  9086.128906  -64511.375000  -57834.703125  10106.918945  -47727.785156  302.720917  1790.557251   47.439339  892.149170  -43099.667969  1198.662231
 1680.000000  9009.555664  -64884.187500  -58298.648438  10552.974609  -47745.671875  316.081116  1419.766724   47.578777  889.534546  -43103.953125  1070.981323
 1681.000000  8957.029297  -64602.246094  -58054.562500  10383.212891  -47671.351562  310.996429  1614.904663   47.314476  894.503540  -43055.414062  1875.085571
 1682.000000  9050.136719  -64624.968750  -57990.789062  10212.255859  -47778.531250  305.875946  1588.715942   47.474705  891.484558  -43146.964844  534.361572
 1683.000000  9121.922852  -64926.382812  -58220.171875  10269.232422  -47950.937500  307.582520  1574.266113   47.463711  891.691040  -43320.445312  -17.987482
 1684.000000  9055.961914  -65184.718750  -58550.507812  10670.591797  -47879.914062  319.603973  1403.853516   47.506107  890.895264  -43245.285156  881.099365
 1685.000000  9084.078125  -64712.316406  -58050.156250  10231.977539  -47818.179688  306.466644  1663.519531   47.521729  890.602417  -43182.023438  470.793823
 1686.000000  9278.258789  -64966.933594  -58115.039062  10221.677734  -47893.359375  306.158142  1841.543091   47.494579  891.111511  -43259.851562  1286.490234
 1687.000000  9073.287109  -64621.023438  -57965.757812  10079.066406  -47886.691406  301.886688  1693.796509   47.468788  891.595703  -43255.703125  363.887970
 1688.000000  9316.628906  -64965.109375  -58056.546875  10296.328125  -47760.218750  308.394073  1951.697632   47.467567  891.618591  -43129.347656  1440.033691
 1689.000000  8885.495117  -64798.871094  -58330.250000  10501.173828  -47829.078125  314.529572  1310.988525   47.542103  890.220764  -43190.937500  906.916138
 1690.000000  8901.041992  -64745.058594  -58248.351562  10418.414062  -47829.937500  312.050781  1455.752563   47.284897  895.063110  -43216.886719  103.642937
 1691.000000  8984.816406  -64794.144531  -58226.476562  10432.785156  -47793.691406  312.481201  1531.951782   47.429253  892.338867  -43166.558594  -861.871155
 1692.000000  9138.525391  -64950.078125  -58219.367188  10471.828125  -47747.539062  313.650635  1643.275391   47.515350  890.721985  -43112.007812  3490.774414
 1693.000000  9084.374023  -64796.917969  -58131.406250  10441.195312  -47690.210938  312.733124  1744.630371   47.208561  896.510437  -43084.609375  3001.553223
 1694.000000  8842.437500  -64503.769531  -58082.851562  10378.849609  -47704.000000  310.865753  1481.467773   47.409428  892.712036  -43078.800781  1311.586426
 1695.000000  8826.888672  -64663.003906  -58258.218750  10460.020508  -47798.199219  313.296967  1406.969727   47.410530  892.691284  -43172.894531  -1386.697632
 1696.000000  8804.832031  -64484.761719  -58094.984375  10361.129883  -47733.855469  310.334991  1344.658325   47.441006  892.117798  -43105.578125   40.923412
 1697.000000  9062.117188  -64614.820312  -57964.109375  10257.427734  -47706.679688  307.228943  1722.669312   47.407982  892.739258  -43081.621094  1175.633911
 1698.000000  8981.449219  -64407.734375  -57846.234375  10272.161133  -47574.074219  307.670227  1710.971313   47.396225  892.960693  -42950.164062  3755.443848
 1699.000000  8875.961914  -64496.921875  -58032.851562  10388.773438  -47644.078125  311.162994  1549.456543   47.275452  895.241943  -43031.949219  -683.033386
 1700.000000  8737.548828  -64373.078125  -58056.851562  10495.444336  -47561.406250  314.357971  1368.626953   47.324554  894.313049  -42944.488281  3379.893066
 1701.000000  8957.779297  -64668.734375  -58127.671875  10378.772461  -47748.898438  310.863434  1636.896484   47.113209  898.324829  -43152.597656  1255.802856
 1702.000000  8937.062500  -64542.843750  -58018.539062  10242.113281  -47776.425781  306.770233  1604.675415   47.376110  893.339844  -43154.476562  -579.607300
 1703.000000  8918.711914  -64656.699219  -58154.460938  10420.203125  -47734.257812  312.104370  1453.070190   47.400215  892.885559  -43109.957031  -218.242462
 1704.000000  9001.444336  -64779.585938  -58192.132812  10432.080078  -47760.054688  312.460083  1505.519897   47.486023  891.272095  -43127.382812  1385.181885
 1705.000000  9103.364258  -64591.726562  -57905.062500  10170.542969  -47734.519531  304.626587  1693.746704   47.488068  891.233704  -43101.648438  -390.584930
 1706.000000  9275.914062  -64911.968750  -58041.968750  10253.613281  -47788.355469  307.114685  1814.734741   47.642574  888.343384  -43140.410156  -1347.494385
 1707.000000  9047.661133  -64989.816406  -58366.203125  10582.322266  -47783.882812  316.960114  1518.171875   47.489456  891.207642  -43150.875000  -1168.014038
 1708.000000  9086.041016  -64900.652344  -58223.437500  10406.778320  -47816.660156  311.702271  1573.756348   47.534531  890.362549  -43179.257812  -778.202271
 1709.000000  8845.676758  -64625.652344  -58192.960938  10503.075195  -47689.886719  314.586517  1440.703613   47.315926  894.476135  -43073.808594  -2452.312744
 1710.000000  9152.597656  -64702.996094  -57963.406250  10095.461914  -47867.945312  302.377747  1790.299438   47.369587  893.462830  -43246.632812  2034.797363
 1711.000000  9216.071289  -64905.382812  -58118.656250  10467.150391  -47651.507812  313.510529  1833.981812   47.412865  892.647339  -43025.972656  -115.136543
 1712.000000  9219.004883  -65150.835938  -58359.523438  10426.180664  -47933.343750  312.283356  1698.404297   47.384563  893.180481  -43310.570312  944.771240
 1713.000000  9122.966797  -64986.074219  -58287.210938  10433.376953  -47853.835938  312.498932  1631.402954   47.418606  892.539246  -43227.742188  2672.499756
 1714.000000  9020.511719  -64713.156250  -58110.453125  10222.796875  -47887.656250  306.191681  1594.336060   47.457321  891.811096  -43257.785156  994.945740
 1715.000000  9028.192383  -64821.335938  -58210.593750  10449.646484  -47760.945312  312.986237  1504.858398   47.616798  888.824280  -43115.515625  -3278.857422
 1716.000000  8952.792969  -64600.535156  -58055.101562  10473.343750  -47581.757812  313.696014  1550.852905   47.399731  892.894653  -42957.503906  1438.655518
 1717.000000  9061.987305  -65064.265625  -58413.914062  10526.135742  -47887.777344  315.277222  1488.651855   47.512947  890.767029  -43252.480469  671.711243
 1718.000000  8932.165039  -64676.496094  -58166.132812  10402.533203  -47763.601562  311.575104  1468.391602   47.418457  892.542053  -43137.523438  2143.836426
 1719.000000  9072.578125  -64833.242188  -58174.304688  10392.236328  -47782.070312  311.266693  1616.727905   47.327061  894.265686  -43164.906250  -11.826034
 1720.000000  9047.947266  -64742.500000  -58124.171875  10306.252930  -47817.917969  308.691345  1596.669067   47.437340  892.186768  -43189.996094  2101.088867
 1721.000000  9110.979492  -64931.109375  -58249.171875  10395.320312  -47853.851562  311.359070  1642.011719   47.404499  892.804871  -43229.132812  207.547089
 1722.000000  9119.327148  -64706.375000  -58008.281250  10280.656250  -47727.625000  307.924713  1777.544434   47.450951  891.930847  -43098.375000  1408.051636
 1723.000000  9106.570312  -64958.171875  -58270.218750  10470.661133  -47799.558594  313.615662  1578.049683   47.499870  891.012268  -43165.535156  -915.819031
 1724.000000  9037.470703  -64812.507812  -58196.695312  10264.833984  -47931.859375  307.450775  1527.740356   47.469162  891.588684  -43300.832031  -766.853882
 1725.000000  8926.250000  -64705.050781  -58195.179688  10358.881836  -47836.296875  310.267670  1479.600220   47.497684  891.053284  -43202.488281  1288.993896
 1726.000000  8946.947266  -64433.550781  -57893.414062  10262.347656  -47631.066406  307.376282  1551.703125   47.510349  890.815735  -42996.023438  -1493.409546
 1727.000000  8891.189453  -64480.703125  -58003.273438  10273.490234  -47729.781250  307.710022  1455.614380   47.443798  892.065308  -43101.230469  -1961.900391
 1728.000000  9162.379883  -64873.390625  -58128.421875  10317.000000  -47811.421875  309.013245  1798.363403   47.371632  893.424316  -43189.910156  1211.254517
 1729.000000  9158.800781  -65010.007812  -58274.328125  10587.653320  -47686.675781  317.119812  1774.297241   47.340015  894.020996  -43068.250000  4486.111328
 1730.000000  8977.968750  -64640.417969  -58070.882812  10287.814453  -47783.070312  308.139069  1612.927368   47.337460  894.069214  -43164.890625  1862.009277
 1731.000000  8983.583008  -64466.351562  -57903.054688  10265.718750  -47637.335938  307.477264  1664.564087   47.325012  894.304382  -43020.371094  1215.364380
 1732.000000  9125.339844  -65004.136719  -58306.250000  10528.459961  -47777.789062  315.346863  1562.349609   47.575596  889.594055  -43136.378906  1191.970825
 1733.000000  8945.468750  -64755.285156  -58213.226562  10519.125000  -47694.101562  315.067261  1467.584839   47.452126  891.908752  -43064.738281   11.368429
 1734.000000  9160.836914  -64850.617188  -58090.750000  10250.980469  -47839.769531  307.035828  1805.589478   47.391384  893.051941  -43216.332031  -454.437897
 1735.000000  9030.287109  -64721.242188  -58113.804688  10366.855469  -47746.949219  310.506500  1706.738281   47.300255  894.772461  -43132.402344   45.553177
 1736.000000  9106.322266  -64637.960938  -57934.710938  10281.326172  -47653.382812  307.944733  1794.517456   47.275780  895.235718  -43041.222656  -326.937469
 1737.000000  9253.186523  -64732.542969  -57903.914062  10258.094727  -47645.820312  307.248901  2019.226440   47.203365  896.609070  -43040.726562  -858.181946
 1738.000000  8998.634766  -64864.476562  -58292.140625  10556.993164  -47735.148438  316.201477  1501.609009   47.435993  892.212097  -43107.359375   30.215895
 1739.000000  9012.031250  -64832.859375  -58240.156250  10564.838867  -47675.316406  316.436462  1549.917603   47.430698  892.311707  -43048.042969  -369.627319
 1740.000000  9156.731445  -64896.750000  -58156.515625  10268.525391  -47887.992188  307.561310  1789.302124   47.271568  895.315491  -43276.242188  1004.322876
 1741.000000  8875.442383  -64641.875000  -58185.484375  10315.654297  -47869.828125  308.972931  1401.253540   47.471962  891.536072  -43238.527344  357.369537
 1742.000000  9103.881836  -64995.269531  -58300.242188  10418.984375  -47881.257812  312.067841  1636.639526   47.456783  891.821228  -43251.437500  -1975.333618
 1743.000000  9276.331055  -64907.621094  -58051.468750  10182.882812  -47868.585938  304.996185  1904.327026   47.545097  890.164673  -43230.152344  -664.907410
 1744.000000  8912.910156  -64814.238281  -58322.554688  10558.613281  -47763.941406  316.250000  1333.833130   47.566658  889.761169  -43123.402344  490.583527
 1745.000000  9072.672852  -64832.394531  -58177.109375  10326.929688  -47850.179688  309.310638  1557.737183   47.547829  890.113525  -43211.480469  445.808777
 1746.000000  9028.692383  -64662.195312  -58059.171875  10230.460938  -47828.710938  306.421234  1604.622559   47.503609  890.942139  -43194.324219  1471.533325
 1747.000000  9077.779297  -64700.312500  -58048.046875  10270.544922  -47777.500000  307.621826  1755.368164   47.296719  894.839355  -43163.296875  -2345.548340
 1748.000000  9148.175781  -64837.816406  -58112.609375  10239.865234  -47872.742188  306.702911  1732.067383   47.448376  891.979248  -43243.742188  2734.235840
 1749.000000  9045.858398  -64706.597656  -58082.937500  10231.285156  -47851.652344  306.445923  1663.736328   47.443771  892.065796  -43223.101562  2941.678711
 1750.000000  9160.858398  -64880.777344  -58127.609375  10324.277344  -47803.332031  309.231201  1766.110840   47.391457  893.050537  -43179.886719  591.162476
 1751.000000  9338.666016  -65022.156250  -58097.968750  10314.498047  -47783.468750  308.938293  1819.706543   47.576843  889.570740  -43141.937500  1377.443970
 1752.000000  9105.473633  -64754.078125  -58063.906250  10243.752930  -47820.152344  306.819336  1664.491821   47.608059  888.987427  -43175.574219  590.789795
 1753.000000  9062.518555  -64884.738281  -58236.046875  10520.136719  -47715.910156  315.097565  1564.177246   47.527733  890.489929  -43079.171875  692.166016
 1754.000000  8987.487305  -64960.726562  -58393.914062  10518.089844  -47875.824219  315.036255  1463.272583   47.423443  892.448181  -43249.257812  -2348.234619
 1755.000000  9005.086914  -64625.078125  -58035.523438  10214.320312  -47821.203125  305.937775  1655.972656   47.410522  892.691406  -43195.898438  1603.411621
 1756.000000  9113.328125  -64598.128906  -57894.125000  10098.841797  -47795.281250  302.479004  1828.070923   47.394775  892.988037  -43171.511719  -1129.654419
 1757.000000  9074.399414  -65041.234375  -58378.484375  10405.400391  -47973.085938  311.660980  1487.229492   47.484421  891.302124  -43340.570312  1330.012207
 1758.000000  9111.168945  -64943.929688  -58253.968750  10440.694336  -47813.273438  312.718109  1630.404297   47.496361  891.078064  -43179.593750  -513.026428
 1759.000000  8817.439453  -64273.398438  -57867.585938  10177.394531  -47690.191406  304.831787  1475.590820   47.436386  892.204712  -43062.363281  2390.879395
 1760.000000  8935.937500  -64659.968750  -58131.234375  10392.496094  -47738.738281  311.274475  1429.613770   47.437767  892.178711  -43110.773438  -1437.088013
 1761.000000  9053.536133  -64797.417969  -58157.367188  10429.876953  -47727.492188  312.394104  1523.770630   47.581306  889.487244  -43085.523438  -896.343079
 1762.000000  9135.334961  -65006.453125  -58283.351562  10450.168945  -47833.183594  313.001892  1701.734863   47.324375  894.316406  -43216.281250  -94.621056
 1763.000000  9420.345703  -65465.335938  -58469.390625  10453.237305  -48016.152344  313.093781  1920.708130   47.403534  892.822998  -43391.527344  -2086.079590
 1764.000000  9197.363281  -65190.617188  -58414.664062  10423.406250  -47991.257812  312.200287  1561.582520   47.666916  887.889771  -43340.937500  1579.716187
 1765.000000  9184.733398  -64864.011719  -58097.507812  10103.832031  -47993.675781  302.628448  1740.509155   47.445415  892.034912  -43364.964844  382.113495
 1766.000000  9245.044922  -64951.761719  -58123.515625  10331.695312  -47791.820312  309.453369  1809.127930   47.503754  890.939392  -43157.417969  128.439880
 1767.000000  8980.000977  -65086.257812  -58531.843750  10638.801758  -47893.042969  318.651794  1432.331543   47.482506  891.338074  -43260.714844  779.664246
 1768.000000  9122.560547  -64858.687500  -58162.359375  10410.826172  -47751.531250  311.823486  1633.169556   47.532383  890.402771  -43114.335938  -980.242859
 1769.000000  9020.500977  -64839.054688  -58238.906250  10371.867188  -47867.039062  310.656616  1556.797729   47.434147  892.246826  -43239.429688  2468.016113
 1770.000000  9110.306641  -65099.789062  -58401.460938  10361.389648  -48040.070312  310.342773  1483.887573   47.582745  889.460388  -43397.960938  1039.774902
 1771.000000  9173.958008  -64710.437500  -57954.992188  10107.079102  -47847.914062  302.725708  1906.250000   47.312424  894.542358  -43232.179688   -4.136014
 1772.000000  8944.070312  -64625.398438  -58097.289062  10394.948242  -47702.339844  311.347931  1509.389038   47.457161  891.814148  -43072.484375  3022.548096
 1773.000000  9243.257812  -64732.976562  -57902.078125  10133.676758  -47768.402344  303.522369  1958.464355   47.489578  891.205383  -43135.382812  -2770.177490
 1774.000000  9200.029297  -64840.480469  -58050.539062  10121.312500  -47929.226562  303.152039  1868.204102   47.333385  894.146179  -43311.445312  -120.333481
 1775.000000  9215.486328  -64747.589844  -57953.046875  10196.369141  -47756.679688  305.400116  1950.493652   47.344086  893.944092  -43137.855469  -202.494827
 1776.000000  8726.017578  -64313.042969  -58011.898438  10274.142578  -47737.757812  307.729584  1387.051758   47.254944  895.630432  -43127.628906  478.777405
 1777.000000  8954.587891  -64333.171875  -57788.015625  10336.152344  -47451.863281  309.586884  1758.170532   47.213829  896.410400  -42845.746094  -710.129150
 1778.000000  8939.612305  -64718.839844  -58198.593750  10422.272461  -47776.320312  312.166351  1515.267944   47.456642  891.823853  -43146.515625  669.730164
 1779.000000  9092.849609  -65091.507812  -58416.796875  10688.433594  -47728.363281  320.138367  1577.042480   47.464256  891.680786  -43097.816406  3195.040283
 1780.000000  9011.942383  -64966.019531  -58369.835938  10570.573242  -47799.261719  316.608215  1379.628906   47.577305  889.562073  -43157.683594  -2191.210693
 1781.000000  9175.162109  -64969.273438  -58212.468750  10475.539062  -47736.929688  313.761780  1703.008667   47.578114  889.546936  -43095.273438  -378.273468
 1782.000000  9034.813477  -64903.117188  -58298.125000  10556.928711  -47741.195312  316.199554  1496.802734   47.479889  891.387207  -43109.121094  -730.508301
 1783.000000  9194.143555  -65067.750000  -58289.343750  10356.373047  -47932.968750  310.192535  1686.104492   47.411964  892.664246  -43307.523438  207.978149
 1784.000000  8957.928711  -64805.460938  -58271.140625  10477.876953  -47793.265625  313.831787  1499.417358   47.448284  891.980957  -43164.277344  -991.878784
 1785.000000  9052.714844  -64606.000000  -57971.242188  10193.271484  -47777.968750  305.307343  1657.737305   47.347435  893.880859  -43158.820312  837.863770
 1786.000000  9117.817383  -64664.718750  -57967.046875  10298.260742  -47668.785156  308.451965  1756.415894   47.443783  892.065613  -43040.234375  827.632690
 1787.000000  8618.153320  -64352.906250  -58150.476562  10536.760742  -47613.714844  315.595459  1081.806030   47.556084  889.959045  -42974.207031  -277.177856
 1788.000000  8797.845703  -64309.578125  -57929.929688  10252.735352  -47677.195312  307.088379  1463.578491   47.313988  894.512756  -43061.308594  -539.011414
 1789.000000  9135.614258  -64714.812500  -57986.812500  10351.406250  -47635.406250  310.043762  1830.068481   47.352364  893.787842  -43015.773438  517.761963
 1790.000000  8930.824219  -64395.789062  -57881.812500  10282.800781  -47599.011719  307.988892  1575.923218   47.419498  892.522461  -42972.832031  299.107513
 1791.000000  8961.569336  -64518.171875  -57968.843750  10402.292969  -47566.550781  311.567902  1735.704956   47.249142  895.740417  -42956.988281  292.101013
 1792.000000  9045.888672  -64787.031250  -58164.296875  10464.236328  -47700.062500  313.423218  1696.913696   47.411983  892.663879  -43074.613281  2388.440918
 1793.000000  9016.193359  -64444.718750  -57838.210938  10173.030273  -47665.179688  304.701111  1698.575562   47.474731  891.484070  -43033.609375  691.456848
 1794.000000  9016.650391  -64758.031250  -58165.296875  10435.328125  -47729.968750  312.557373  1675.759766   47.210926  896.465515  -43124.136719  820.366272
 1795.000000  9061.439453  -64712.933594  -58072.601562  10334.978516  -47737.625000  309.551727  1757.329102   47.173199  897.182434  -43135.472656  2877.902588
 1796.000000  9063.697266  -64656.566406  -58013.734375  10201.548828  -47812.187500  305.555267  1726.974243   47.259285  895.548157  -43201.636719  -850.217773
 1797.000000  8906.554688  -64683.949219  -58207.851562  10537.444336  -47670.406250  315.615936  1497.928589   47.312492  894.541077  -43054.664062  2160.520996
 1798.000000  8905.541992  -64398.210938  -57909.414062  10202.269531  -47707.144531  305.576843  1533.077148   47.398643  892.915161  -43083.000000  2462.945312
 1799.000000  9294.158203  -64945.289062  -58071.562500  10391.087891  -47680.476562  311.232300  1906.685547   47.443172  892.077087  -43051.984375  -889.513428
 1800.000000  8831.347656  -64542.527344  -58123.750000  10482.486328  -47641.265625  313.969849  1405.943481   47.370762  893.440674  -43019.839844  -203.230270
 1801.000000  8664.648438  -64467.187500  -58219.554688  10547.396484  -47672.156250  315.914032  1216.975830   47.309208  894.603149  -43056.734375  1254.680542
 1802.000000  9022.947266  -64633.683594  -58021.179688  10310.626953  -47710.554688  308.822357  1658.570923   47.339127  894.037781  -43092.214844  772.039856
 1803.000000  8976.785156  -64330.859375  -57766.257812  10237.385742  -47528.871094  306.628632  1731.811157   47.387917  893.117249  -42905.773438  1511.681885
 1804.000000  8734.816406  -64513.375000  -58199.914062  10598.108398  -47601.804688  317.432953  1285.169800   47.437107  892.191162  -42973.906250  2355.411133
 1805.000000  8908.221680  -64506.539062  -58025.984375  10457.099609  -47568.882812  313.209473  1560.817383   47.404808  892.799011  -42944.132812  780.838501
 1806.000000  8796.405273  -64188.429688  -57808.218750  10317.644531  -47490.574219  309.032532  1524.276245   47.531921  890.411438  -42853.425781  -677.915222
 1807.000000  8978.970703  -64405.808594  -57847.398438  10206.824219  -47640.574219  305.713257  1616.527954   47.530186  890.443970  -43003.593750  2782.565186
 1808.000000  8702.872070  -64103.207031  -57822.648438  10304.558594  -47518.089844  308.640594  1472.890015   47.392300  893.034668  -42894.562500  -1808.490967
 1809.000000  9144.095703  -64684.722656  -57957.796875  10370.491211  -47587.304688  310.615387  1846.412109   47.423744  892.442505  -42960.710938  526.655701
 1810.000000  8792.500000  -64403.179688  -58026.523438  10379.296875  -47647.226562  310.879150  1385.784668   47.488586  891.223999  -43014.304688  1157.075806
 1811.000000  9024.705078  -64687.359375  -58087.835938  10387.583984  -47700.250000  311.127350  1637.973022   47.377090  893.321350  -43078.207031  -675.652710
 1812.000000  8820.882812  -64276.367188  -57871.265625  10168.987305  -47702.277344  304.579987  1587.418335   47.281940  895.119080  -43089.515625  440.944855
 1813.000000  9093.205078  -64557.148438  -57876.234375  10244.694336  -47631.539062  306.847534  1827.203491   47.355453  893.729492  -43011.605469  2085.591309
 1814.000000  8679.259766  -64276.921875  -58017.531250  10523.843750  -47493.687500  315.208588  1317.317505   47.343910  893.947449  -42874.882812  3368.827637
 1815.000000  9045.139648  -64630.058594  -57992.906250  10309.457031  -47683.449219  308.787292  1691.410767   47.413933  892.627197  -43057.812500  1753.430298
 1816.000000  8779.148438  -64267.144531  -57903.414062  10419.431641  -47483.984375  312.081238  1481.765625   47.370613  893.443481  -42862.574219  1360.101807
 1817.000000  9106.203125  -64519.781250  -57829.562500  10192.470703  -47637.093750  305.283356  1923.798218   47.117447  898.244080  -43040.378906  1367.588867
 1818.000000  8899.829102  -64440.781250  -57959.609375  10359.052734  -47600.554688  310.272797  1585.306519   47.343357  893.957886  -42981.800781  2612.708008
 1819.000000  9022.942383  -64878.343750  -58277.234375  10365.722656  -47911.511719  310.472565  1466.668945   47.587173  889.377625  -43268.972656  1125.955444
 1820.000000  8886.671875  -64204.289062  -57728.031250  9917.205078  -47810.828125  297.038635  1612.208008   47.522011  890.597107  -43174.644531  1549.551025
 1821.000000  8851.287109  -64581.246094  -58143.671875  10365.129883  -47778.542969  310.454803  1464.170898   47.331554  894.180786  -43160.941406  154.264801
 1822.000000  9091.483398  -64834.292969  -58157.875000  10413.220703  -47744.656250  311.895233  1629.345581   47.437897  892.176270  -43116.679688  692.842712
 1823.000000  8852.291016  -64677.500000  -58241.859375  10438.613281  -47803.246094  312.655762  1290.888550   47.530056  890.446411  -43166.281250  117.631927
 1824.000000  9211.210938  -64913.273438  -58114.062500  10424.876953  -47689.187500  312.244354  1845.544312   47.544426  890.177246  -43050.820312  -964.515625
 1825.000000  9038.521484  -64583.796875  -57968.039062  10205.666016  -47762.375000  305.678589  1737.407715   47.321457  894.371582  -43145.757812  -1768.017822
 1826.000000  8980.331055  -64821.429688  -58270.726562  10601.492188  -47669.234375  317.534302  1615.654907   47.220840  896.277283  -43062.433594  1516.985596
 1827.000000  8916.593750  -64588.550781  -58089.000000  10362.811523  -47726.187500  310.385376  1588.410034   47.303360  894.713745  -43111.335938  256.216949
 1828.000000  9279.330078  -65242.421875  -58378.703125  10439.996094  -47938.707031  312.697205  1738.941772   47.528645  890.472839  -43301.878906  686.179810
 1829.000000  9195.939453  -64744.101562  -57965.734375  10217.205078  -47748.531250  306.024200  1801.593140   47.457863  891.800964  -43118.609375  -517.931396
 1830.000000  9111.948242  -64909.445312  -58207.953125  10454.215820  -47753.738281  313.123108  1550.586914   47.593815  889.253479  -43110.550781  1830.745239
 1831.000000  9097.563477  -64903.789062  -58221.843750  10469.146484  -47752.695312  313.570312  1668.577148   47.453259  891.887451  -43123.218750  -1851.235962
 1832.000000  8957.337891  -64736.101562  -58195.992188  10464.934570  -47731.058594  313.444153  1560.861328   47.335861  894.099426  -43113.039062  939.881104
 1833.000000  9101.910156  -64760.070312  -58072.976562  10265.234375  -47807.742188  307.462769  1683.373657   47.522385  890.590149  -43171.523438  -592.146790
 1834.000000  9159.564453  -64977.746094  -58231.515625  10379.352539  -47852.164062  310.880798  1722.778687   47.507027  890.878052  -43217.445312  -1218.412964
 1835.000000  8928.697266  -64201.234375  -57694.648438  9971.421875  -47723.226562  298.662537  1733.530884   47.354645  893.744751  -43103.371094  -2264.448242
 1836.000000  9135.070312  -64832.300781  -58117.585938  10163.462891  -47954.125000  304.414520  1723.132690   47.411270  892.677368  -43328.746094  813.238892
 1837.000000  9127.518555  -64758.468750  -58047.125000  10294.813477  -47752.312500  308.348694  1733.513672   47.452061  891.909973  -43122.953125  2310.767822
 1838.000000  9141.330078  -64759.210938  -58032.351562  10328.642578  -47703.710938  309.361938  1676.063599   47.554016  889.997742  -43064.406250  -453.238556
 1839.000000  9136.843750  -64707.406250  -57984.351562  10172.939453  -47811.414062  304.698364  1804.843140   47.390232  893.073608  -43188.085938  1723.008301
 1840.000000  9141.952148  -64758.605469  -58043.421875  10195.835938  -47847.585938  305.384155  1722.416382   47.505329  890.909851  -43213.031250  2003.909790
 1841.000000  9268.874023  -65045.292969  -58199.023438  10236.903320  -47962.121094  306.614197  1753.313477   47.568535  889.726074  -43321.398438  -362.318634
 1842.000000  9245.972656  -65123.988281  -58294.859375  10397.814453  -47897.046875  311.433777  1732.350098   47.573940  889.625000  -43255.796875  -346.735413
 1843.000000  9006.862305  -64825.316406  -58232.304688  10444.442383  -47787.863281  312.830353  1543.015991   47.496040  891.084106  -43154.214844  991.863098
 1844.000000  9048.076172  -64744.484375  -58114.000000  10360.912109  -47753.085938  310.328491  1652.700806   47.435814  892.215454  -43125.312500  -992.208191
 1845.000000  8943.339844  -64702.503906  -58185.484375  10462.634766  -47722.851562  313.375275  1466.834839   47.560760  889.871521  -43082.890625  1476.240356
 1846.000000  9048.391602  -64758.328125  -58124.007812  10280.700195  -47843.308594  307.925995  1632.578125   47.476532  891.450256  -43211.562500  -960.706726
 1847.000000  8665.166016  -64292.988281  -58051.632812  10346.427734  -47705.203125  309.894653  1201.146118   47.596222  889.208557  -43061.781250  2834.548340
 1848.000000  8866.591797  -64559.800781  -58106.164062  10249.238281  -47856.925781  306.983643  1382.753906   47.561474  889.858154  -43216.894531  100.735405
 1849.000000  9011.569336  -64454.242188  -57857.671875  10160.286133  -47697.386719  304.319366  1733.659546   47.324348  894.316956  -43080.488281  2399.518799
 1850.000000  9217.304688  -64761.593750  -57958.101562  10142.826172  -47815.273438  303.796417  1858.870117   47.471684  891.541321  -43184.000000  1327.855713
 1851.000000  9143.820312  -64824.707031  -58093.445312  10315.026367  -47778.417969  308.954132  1742.335327   47.561180  889.863647  -43138.414062  -751.637207
 1852.000000  9126.723633  -64519.058594  -57807.234375  10014.273438  -47792.960938  299.946014  1872.458008   47.330093  894.208374  -43175.500000  -1931.474121
 1853.000000  9117.638672  -64730.941406  -58027.132812  10201.869141  -47825.265625  305.564850  1837.697388   47.428905  892.345398  -43198.167969  -76.366905
 1854.000000  9137.573242  -65068.328125  -58356.437500  10459.621094  -47896.816406  313.285004  1700.709473   47.275208  895.246521  -43284.710938  2414.302979
 1855.000000  9096.890625  -64635.191406  -57954.023438  10058.340820  -47895.683594  301.265900  1809.899780   47.355892  893.721252  -43275.707031   49.740551
 1856.000000  9074.126953  -64846.933594  -58192.125000  10252.396484  -47939.726562  307.078247  1678.558960   47.374214  893.375610  -43317.964844  425.198792
 1857.000000  9092.759766  -64849.000000  -58175.960938  10432.695312  -47743.265625  312.478516  1729.743530   47.358120  893.679199  -43123.070312  2116.904785
 1858.000000  8927.186523  -64697.074219  -58182.656250  10503.378906  -47679.277344  314.595612  1471.007935   47.443321  892.074280  -43050.773438  -1697.202759
 1859.000000  9215.869141  -64922.875000  -58135.625000  10474.230469  -47661.394531  313.722565  1690.544312   47.595413  889.223633  -43018.050781  801.586487
 1860.000000  9152.287109  -64768.996094  -58037.921875  10108.269531  -47929.652344  302.761383  1782.878784   47.522568  890.586670  -43293.414062  -1013.147888
 1861.000000  8945.302734  -64700.984375  -58172.328125  10504.316406  -47668.011719  314.623718  1460.326782   47.591347  889.299622  -43025.066406  874.304810
 1862.000000  9083.332031  -65041.335938  -58378.507812  10507.510742  -47870.996094  314.719391  1560.279175   47.506744  890.883301  -43236.304688  -79.909714
 1863.000000  9080.312500  -64904.496094  -58249.335938  10306.125977  -47943.210938  308.687531  1642.376343   47.462887  891.706543  -43312.796875  247.182129
 1864.000000  9231.324219  -64985.269531  -58164.335938  10374.951172  -47789.382812  310.748962  1832.067749   47.275070  895.249146  -43177.292969  2549.823242
 1865.000000  9122.923828  -64892.839844  -58172.929688  10398.978516  -47773.953125  311.468628  1668.108887   47.358681  893.668640  -43153.707031  307.199097
 1866.000000  9240.000977  -64857.167969  -58029.562500  10322.929688  -47706.632812  309.190826  1834.589844   47.346157  893.904968  -43087.605469  1457.896118
 1867.000000  8892.026367  -64451.906250  -57981.859375  10231.097656  -47750.761719  306.440308  1560.083862   47.296356  894.846252  -43136.593750  -716.923889
 1868.000000  9062.995117  -64867.609375  -58218.460938  10554.564453  -47663.898438  316.128723  1543.020142   47.488094  891.233215  -43031.023438  -178.397339
 1869.000000  9022.380859  -64532.875000  -57923.601562  10234.308594  -47689.292969  306.536469  1712.986816   47.289310  894.979553  -43075.812500  453.701324
 1870.000000  8761.223633  -64336.789062  -57996.375000  10413.821289  -47582.554688  311.913208  1360.696777   47.380680  893.253662  -42960.160156  1651.690430
 1871.000000  8614.906250  -64441.109375  -58245.664062  10625.769531  -47619.894531  318.261444  1098.471069   47.365696  893.536255  -42998.960938  769.648193
 1872.000000  9054.787109  -64776.238281  -58139.000000  10457.710938  -47681.289062  313.227783  1610.427124   47.470654  891.560669  -43050.117188  2476.544434
 1873.000000  9074.034180  -64567.218750  -57906.812500  10217.916016  -47688.898438  306.045471  1721.204956   47.290451  894.958008  -43075.308594  1872.949097
 1874.000000  9033.550781  -64608.968750  -57987.179688  10324.052734  -47663.125000  309.224487  1670.337891   47.310387  894.580872  -43047.589844  -1138.454224
 1875.000000  9256.075195  -64802.703125  -57961.070312  10189.497070  -47771.574219  305.194275  1911.419922   47.438232  892.169983  -43143.566406  263.787292
 1876.000000  9162.115234  -64825.007812  -58074.234375  10421.098633  -47653.136719  312.131165  1725.953491   47.474495  891.488525  -43021.589844  -62.775753
 1877.000000  8994.386719  -64761.820312  -58192.976562  10546.526367  -47646.449219  315.887970  1572.402954   47.413719  892.631226  -43020.832031   12.546785
 1878.000000  8962.289062  -64328.929688  -57785.984375  10253.318359  -47532.664062  307.105835  1725.030396   47.379845  893.269409  -42910.351562  2725.398193
 1879.000000  8963.006836  -64490.402344  -57943.734375  10366.640625  -47577.093750  310.500061  1599.864868   47.598118  889.173096  -42933.488281  -466.288483
 1880.000000  8954.507812  -64648.113281  -58109.976562  10384.363281  -47725.613281  311.030884  1485.259766   47.550743  890.059021  -43086.628906  121.943626
 1881.000000  9148.538086  -64991.957031  -58272.906250  10420.258789  -47852.648438  312.106018  1712.421509   47.430885  892.308167  -43225.355469  1067.671265
 1882.000000  9173.662109  -64791.878906  -58042.554688  10234.716797  -47807.835938  306.548706  1750.828491   47.510998  890.803589  -43172.726562  -1447.674927
 1883.000000  9044.586914  -64701.121094  -58062.304688  10394.965820  -47667.339844  311.348450  1686.274414   47.366539  893.520325  -43046.324219  2370.849854
 1884.000000  8971.719727  -64381.078125  -57823.335938  10112.275391  -47711.062500  302.881348  1715.577271   47.407185  892.754272  -43086.082031  1487.139771
 1885.000000  8938.846680  -64599.828125  -58068.156250  10394.779297  -47673.375000  311.342865  1547.233521   47.502785  890.957581  -43039.070312  2041.783813
 1886.000000  8865.075195  -64200.113281  -57750.609375  10190.618164  -47559.992188  305.227875  1645.484009   47.476681  891.447449  -42928.234375  664.581665
 1887.000000  9171.033203  -64682.976562  -57926.476562  10160.936523  -47765.539062  304.338837  1843.307251   47.333351  894.146851  -43147.761719  -289.722626
 1888.000000  9293.203125  -64963.320312  -58091.140625  10379.403320  -47711.738281  310.882324  1900.516968   47.377361  893.316223  -43089.667969  458.255371
 1889.000000  9227.928711  -65156.257812  -58341.476562  10547.359375  -47794.117188  315.912933  1712.567993   47.464153  891.682739  -43163.578125  483.620697
 1890.000000  8955.303711  -64630.792969  -58083.257812  10515.912109  -47567.343750  314.971008  1417.658569   47.673988  887.758057  -42916.335938  -2143.309570
 1891.000000  8968.470703  -64536.261719  -57982.437500  10364.862305  -47617.574219  310.446808  1521.319336   47.482487  891.338440  -42985.250000  487.089691
 1892.000000  8920.778320  -64485.851562  -57993.601562  10272.913086  -47720.687500  307.692749  1556.009399   47.331234  894.186829  -43103.117188  -368.221161
 1893.000000  9123.112305  -64693.835938  -57977.726562  10344.991211  -47632.734375  309.851624  1746.472656   47.402016  892.851624  -43008.257812  3170.284180
 1894.000000  8814.412109  -64423.367188  -58030.445312  10477.136719  -47553.308594  313.809631  1486.502563   47.244720  895.824280  -42944.179688  2126.817627
 1895.000000  9067.049805  -64572.875000  -57922.382812  10412.460938  -47509.921875  311.872467  1691.340210   47.447544  891.994873  -42881.003906  -16.344131
 1896.000000  9066.842773  -64892.378906  -58238.890625  10497.583984  -47741.304688  314.422058  1611.141968   47.471901  891.537231  -43110.011719  231.153625
 1897.000000  9216.601562  -65034.320312  -58247.195312  10412.302734  -47834.890625  311.867737  1763.729126   47.403843  892.817200  -43210.238281  347.226440
 1898.000000  9164.389648  -64889.671875  -58127.796875  10394.586914  -47733.210938  311.337097  1671.249634   47.520603  890.623535  -43097.167969  460.296967
 1899.000000  9051.375977  -64794.910156  -58158.375000  10399.400391  -47758.976562  311.481262  1556.951172   47.503471  890.944702  -43124.601562  2309.066895
 1900.000000  8767.036133  -64409.414062  -58053.140625  10351.386719  -47701.753906  310.043182  1366.652710   47.397114  892.943970  -43077.757812  -358.980042
 1901.000000  9111.088867  -64346.304688  -57660.492188  10030.177734  -47630.312500  300.422363  1861.546265   47.394005  893.002563  -43006.617188  -216.556458
 1902.000000  9244.816406  -65023.859375  -58198.398438  10359.346680  -47839.050781  310.281586  1765.649780   47.526760  890.508118  -43202.406250  1596.555420
 1903.000000  8924.732422  -64679.910156  -58168.687500  10434.495117  -47734.191406  312.532440  1474.426636   47.551842  890.038452  -43095.097656  -1339.812256
 1904.000000  9007.846680  -64641.257812  -58045.007812  10413.491211  -47631.515625  311.903320  1599.058960   47.541767  890.227051  -42993.406250  -253.914658
 1905.000000  9147.250977  -65012.921875  -58285.726562  10437.429688  -47848.296875  312.620361  1636.408203   47.507832  890.862915  -43213.500000  -2306.576416
 1906.000000  9001.849609  -64885.699219  -58296.406250  10382.132812  -47914.273438  310.964081  1481.941895   47.467381  891.622131  -43283.421875  -3548.398682
 1907.000000  9163.404297  -64883.800781  -58133.101562  10322.198242  -47810.902344  309.168915  1815.239258   47.305233  894.678345  -43195.867188  480.838470
 1908.000000  8889.676758  -64370.835938  -57894.937500  10239.942383  -47654.996094  306.705200  1580.622681   47.420593  892.501831  -43028.707031  -73.719353
 1909.000000  9165.554688  -64959.203125  -58208.179688  10461.027344  -47747.152344  313.327118  1648.923462   47.474506  891.488281  -43115.605469  999.082336
 1910.000000  9265.081055  -65172.843750  -58330.640625  10505.590820  -47825.050781  314.661865  1743.608398   47.509148  890.838257  -43190.125000  1518.987915
 1911.000000  9207.466797  -64748.773438  -57950.132812  10288.537109  -47661.593750  308.160736  1873.388306   47.319160  894.414978  -43045.203125  1669.804199
 1912.000000  9064.052734  -64635.796875  -57996.640625  10298.762695  -47697.878906  308.466980  1693.155396   47.483265  891.323853  -43065.476562  -343.468018
 1913.000000  9173.794922  -64922.171875  -58166.765625  10536.577148  -47630.187500  315.589966  1741.549805   47.467857  891.613159  -42999.289062  1708.173584
 1914.000000  9199.017578  -64674.761719  -57891.421875  10255.857422  -47635.562500  307.181885  1910.539062   47.359665  893.650024  -43015.218750  1303.239014
 1915.000000  8901.871094  -64348.687500  -57862.476562  10315.439453  -47547.039062  308.966492  1530.039429   47.486275  891.267334  -42914.343750  824.619202
 1916.000000  9065.852539  -64777.007812  -58135.710938  10444.658203  -47691.054688  312.836823  1587.813354   47.516277  890.704590  -43055.433594  -896.850647
 1917.000000  8825.533203  -64435.335938  -58012.773438  10399.881836  -47612.890625  311.495697  1433.547852   47.475086  891.477417  -42981.285156  2486.366943
 1918.000000  8885.412109  -64445.703125  -57965.546875  10404.880859  -47560.664062  311.645416  1496.213867   47.539684  890.266052  -42922.757812  2725.689941
 1919.000000  9075.202148  -64797.242188  -58122.882812  10389.164062  -47733.718750  311.174713  1627.604858   47.535385  890.346558  -43096.230469  1443.700928
 1920.000000  9010.675781  -64496.859375  -57906.726562  10184.325195  -47722.402344  305.039368  1599.640137   47.581909  889.476013  -43080.375000  1411.789673
 1921.000000  8886.760742  -64559.210938  -58079.226562  10465.858398  -47613.367188  313.471802  1383.809082   47.606529  889.015991  -42968.937500  1780.840332
 1922.000000  9101.749023  -64626.890625  -57945.507812  10277.907227  -47667.601562  307.842346  1676.124023   47.560532  889.875793  -43027.660156  -1756.885254
 1923.000000  9180.536133  -64777.281250  -58016.617188  10351.236328  -47665.382812  310.038666  1827.470703   47.598431  889.167236  -43021.746094  1137.740601
 1924.000000  8924.128906  -64436.804688  -57929.578125  10299.890625  -47629.687500  308.500793  1579.746094   47.358372  893.674438  -43009.468750  1526.082397
 1925.000000  8925.923828  -64354.093750  -57834.812500  10254.013672  -47580.796875  307.126678  1619.773438   47.542603  890.211365  -42942.605469  -1468.970703
 1926.000000  8825.068359  -64426.863281  -58010.945312  10431.501953  -47579.445312  312.442780  1445.963379   47.457993  891.798523  -42949.507812  865.640076
 1927.000000  8978.810547  -64463.687500  -57900.757812  10328.783203  -47571.976562  309.366150  1604.152344   47.582630  889.462524  -42929.882812  301.060242
 1928.000000  9043.370117  -64492.242188  -57863.367188  10197.756836  -47665.609375  305.441681  1668.816895   47.638882  888.412231  -43018.023438  1624.644653
 1929.000000  9019.882812  -64504.621094  -57894.726562  10396.761719  -47497.964844  311.402252  1713.421265   47.514862  890.731140  -42862.480469  3174.877441
 1930.000000  9015.659180  -64739.367188  -58133.054688  10389.971680  -47743.082031  311.198883  1621.857422   47.478302  891.416992  -43111.164062  1868.141724
 1931.000000  9033.587891  -64934.960938  -58324.765625  10484.768555  -47839.996094  314.038208  1583.529419   47.350929  893.814880  -43220.503906  -764.570801
 1932.000000  8964.268555  -64689.078125  -58142.101562  10457.206055  -47684.894531  313.212677  1551.884277   47.485085  891.289673  -43052.316406  1502.406006
 1933.000000  9208.953125  -64791.160156  -58003.859375  10236.104492  -47767.753906  306.590271  1911.791016   47.394192  892.999023  -43144.042969  -579.562683
 1934.000000  8889.703125  -64595.710938  -58119.578125  10372.122070  -47747.457031  310.664246  1504.088867   47.316002  894.474670  -43131.375000  1828.327148
 1935.000000  8761.548828  -64457.199219  -58112.289062  10410.601562  -47701.687500  311.816772  1396.698242   47.349991  893.832642  -43082.289062  426.596039
 1936.000000  9020.342773  -64804.664062  -58199.445312  10342.728516  -47856.718750  309.783844  1550.336304   47.449272  891.962402  -43227.632812  1191.927856
 1937.000000  8994.158203  -64913.820312  -58344.585938  10570.396484  -47774.187500  316.602936  1402.781372   47.660656  888.006348  -43124.480469  1367.657227
 1938.000000  9233.425781  -65100.566406  -58282.281250  10454.624023  -47827.656250  313.135315  1829.623413   47.423676  892.443848  -43201.066406  591.938843
 1939.000000  8933.332031  -64532.351562  -58017.132812  10387.322266  -47629.812500  311.119507  1635.351196   47.324123  894.321167  -43012.937500  412.451294
 1940.000000  8917.396484  -64425.773438  -57922.562500  10325.841797  -47596.718750  309.278046  1678.056274   47.331749  894.177124  -42979.097656  2126.751221
 1941.000000  9165.194336  -64995.117188  -58239.742188  10344.921875  -47894.820312  309.849548  1695.780273   47.413258  892.639893  -43269.250000  2063.304688
 1942.000000  8729.906250  -64338.085938  -58019.593750  10212.017578  -47807.578125  305.868805  1311.143188   47.387383  893.127319  -43184.531250  889.374939
 1943.000000  9339.132812  -64869.640625  -57952.398438  10183.753906  -47768.644531  305.022278  2073.287354   47.236099  895.987732  -43160.355469  3269.896729
 1944.000000  9075.169922  -64901.558594  -58246.312500  10441.591797  -47804.718750  312.744995  1633.383179   47.487816  891.238403  -43171.875000  1721.539185
 1945.000000  8896.806641  -64668.769531  -58186.468750  10462.568359  -47723.898438  313.373260  1425.553589   47.475662  891.466614  -43092.238281  -2157.637451
 1946.000000  8796.382812  -64596.738281  -58228.507812  10540.488281  -47688.019531  315.707123  1331.250122   47.430950  892.306946  -43060.722656  -701.629578
 1947.000000  8896.426758  -64663.304688  -58183.093750  10444.610352  -47738.484375  312.835388  1416.169800   47.414448  892.617493  -43112.796875  -2191.741943
 1948.000000  9282.000000  -65464.300781  -58613.015625  10700.718750  -47912.296875  320.506317  1622.175903   47.476437  891.452026  -43280.562500  -19.980804
 1949.000000  8970.580078  -64420.972656  -57881.687500  10178.531250  -47703.156250  304.865845  1696.096558   47.381550  893.237305  -43080.675781  -796.978394
 1950.000000  9018.984375  -64870.593750  -58270.546875  10449.014648  -47821.531250  312.967316  1565.751465   47.446114  892.021790  -43192.753906  -109.120201
 1951.000000  8901.349609  -64433.562500  -57957.210938  10150.620117  -47806.589844  304.029846  1607.553345   47.376480  893.332886  -43184.605469  -666.284363
 1952.000000  9160.392578  -64883.250000  -58140.351562  10409.615234  -47730.734375  311.787231  1732.052612   47.289150  894.982605  -43117.269531  -1091.202026
 1953.000000  9022.509766  -64716.910156  -58102.164062  10347.228516  -47754.937500  309.918640  1616.111816   47.478737  891.408875  -43122.976562  272.971069
 1954.000000  9135.833984  -65030.222656  -58320.804688  10433.043945  -47887.761719  312.488953  1538.585571   47.588367  889.355286  -43245.105469  -1640.082397
 1955.000000  9197.963867  -64746.367188  -57970.546875  10325.728516  -47644.820312  309.274658  1801.440063   47.476116  891.458069  -43013.117188  1510.115601
 1956.000000  9162.314453  -64881.589844  -58135.742188  10355.611328  -47780.132812  310.169708  1758.185181   47.458656  891.786011  -43150.132812  -1144.084839
 1957.000000  9040.104492  -64523.812500  -57894.156250  10244.561523  -47649.593750  306.843567  1700.137085   47.441139  892.115295  -43021.300781  2574.181152
 1958.000000  9062.248047  -64801.164062  -58149.859375  10454.620117  -47695.238281  313.135223  1691.325684   47.358128  893.679077  -43075.042969  740.774719
 1959.000000  8785.264648  -64463.710938  -58100.953125  10434.431641  -47666.523438  312.530518  1337.745728   47.386635  893.141418  -43043.546875  -133.059921
 1960.000000  8940.584961  -64456.699219  -57921.359375  10135.504883  -47785.855469  303.577118  1638.012329   47.252411  895.678467  -43175.976562  787.783936
 1961.000000  9218.878906  -65036.992188  -58242.343750  10524.567383  -47717.777344  315.230255  1735.828125   47.455677  891.842041  -43088.066406  -265.011139
 1962.000000  9057.669922  -64875.593750  -58243.828125  10504.423828  -47739.406250  314.626923  1641.470581   47.373390  893.391113  -43117.722656  -711.886230
 1963.000000  9226.771484  -64981.550781  -58183.539062  10360.893555  -47822.644531  310.327911  1777.260620   47.442066  892.097900  -43194.261719  -392.238770
 1964.000000  9038.805664  -64662.937500  -58041.101562  10323.707031  -47717.394531  309.214111  1681.815308   47.293182  894.906311  -43103.535156  2344.500977
 1965.000000  8956.137695  -64609.140625  -58069.773438  10325.045898  -47744.726562  309.254211  1510.111206   47.432350  892.280640  -43117.292969  -2468.086914
 1966.000000  8909.039062  -64732.851562  -58248.093750  10501.792969  -47746.300781  314.548126  1464.124146   47.346325  893.901855  -43127.257812  1816.128296
 1967.000000  9077.929688  -65085.226562  -58422.398438  10664.036133  -47758.363281  319.407593  1578.677734   47.316975  894.456299  -43142.183594  -392.265015
 1968.000000  8766.808594  -64519.000000  -58168.742188  10451.246094  -47717.496094  313.034149  1286.621704   47.464520  891.675842  -43086.921875  -104.566475
 1969.000000  9108.988281  -65007.437500  -58313.257812  10474.749023  -47838.507812  313.738098  1584.793823   47.439854  892.139465  -43210.339844  1511.643066
 1970.000000  8827.998047  -64554.875000  -58146.117188  10376.640625  -47769.476562  310.799591  1455.728516   47.362556  893.595459  -43148.851562  3546.500244
 1971.000000  9180.972656  -64949.519531  -58172.203125  10310.816406  -47861.386719  308.828033  1781.199585   47.435570  892.220032  -43233.636719  1252.857666
 1972.000000  9092.525391  -64997.777344  -58324.101562  10397.970703  -47926.132812  311.438446  1655.426270   47.391308  893.053345  -43302.703125  1932.978882
 1973.000000  9027.140625  -64795.515625  -58176.265625  10292.687500  -47883.578125  308.285034  1628.813354   47.327042  894.266052  -43266.417969  780.518616
 1974.000000  8824.025391  -64571.937500  -58169.937500  10444.160156  -47725.777344  312.821899  1372.300293   47.414101  892.624023  -43100.125000  -411.630493
 1975.000000  9177.662109  -64813.894531  -58056.062500  10265.355469  -47790.707031  307.466370  1840.142578   47.305931  894.665100  -43175.605469  201.571136
 1976.000000  8996.573242  -64636.453125  -58054.789062  10181.626953  -47873.164062  304.958557  1609.424805   47.402763  892.837524  -43248.617188  329.726471
 1977.000000  9113.667969  -64681.593750  -57985.921875  10205.751953  -47780.171875  305.681152  1737.798706   47.511154  890.800659  -43145.046875  437.945068
 1978.000000  9028.579102  -64820.578125  -58205.046875  10299.262695  -47905.785156  308.481964  1618.707520   47.425018  892.418579  -43279.066406  -549.620117
 1979.000000  8951.510742  -64655.324219  -58124.664062  10265.408203  -47859.257812  307.467957  1494.977173   47.467747  891.615234  -43228.371094  -2568.515625
 1980.000000  9045.865234  -64942.445312  -58312.226562  10524.946289  -47787.281250  315.241608  1556.221558   47.437859  892.177002  -43159.308594  954.441772
 1981.000000  8754.727539  -64460.988281  -58112.460938  10299.405273  -47813.054688  308.486237  1433.558472   47.323166  894.339294  -43196.273438  -605.853149
 1982.000000  8896.736328  -64646.367188  -58173.070312  10340.357422  -47832.710938  309.712830  1479.828247   47.394661  892.990173  -43208.953125  3882.893311
 1983.000000  9188.329102  -65001.949219  -58220.031250  10510.888672  -47709.140625  314.820557  1804.292114   47.306709  894.650391  -43093.964844  537.210754
 1984.000000  8869.396484  -64750.656250  -58296.351562  10516.591797  -47779.757812  314.991364  1394.012329   47.407673  892.745056  -43154.730469  3843.493164
 1985.000000  8813.504883  -64727.625000  -58336.781250  10465.036133  -47871.746094  313.447174  1355.916748   47.416603  892.576965  -43245.847656  -622.502075
 1986.000000  8931.721680  -64750.039062  -58248.320312  10529.328125  -47718.992188  315.372864  1537.109375   47.474590  891.486694  -43087.437500  -98.128059
 1987.000000  8951.044922  -64611.753906  -58078.015625  10241.025391  -47836.992188  306.737640  1527.351562   47.414833  892.610229  -43211.265625  122.009369
 1988.000000  9236.235352  -65170.687500  -58352.984375  10434.638672  -47918.343750  312.536743  1651.214844   47.644520  888.307129  -43270.210938  2170.282715
 1989.000000  9086.602539  -64855.812500  -58190.679688  10149.796875  -48040.882812  304.005188  1624.825806   47.385567  893.161560  -43418.011719    6.883066
 1990.000000  9180.002930  -64995.632812  -58232.726562  10347.050781  -47885.675781  309.913300  1794.830444   47.270149  895.342346  -43274.066406  1767.191040
 1991.000000  8980.929688  -64777.429688  -58215.531250  10345.819336  -47869.710938  309.876434  1585.625000   47.348755  893.855957  -43250.429688  -267.209045
 1992.000000  8938.419922  -64627.890625  -58102.828125  10302.554688  -47800.273438  308.580566  1492.939087   47.578835  889.533508  -43158.546875  246.674194
 1993.000000  9074.048828  -64804.808594  -58160.125000  10236.766602  -47923.359375  306.610107  1612.269043   47.378147  893.301453  -43301.210938  -1888.273438
 1994.000000  8983.600586  -64832.890625  -58267.195312  10232.342773  -48034.851562  306.477600  1488.470337   47.471382  891.546936  -43403.609375  -610.038635
 1995.000000  9052.611328  -64876.710938  -58242.632812  10374.228516  -47868.406250  310.727325  1509.971191   47.443069  892.079041  -43239.925781  -1273.022217
 1996.000000  9181.339844  -65135.484375  -58382.867188  10453.468750  -47929.398438  313.100739  1601.365723   47.532860  890.393860  -43292.156250  548.357849
 1997.000000  9315.660156  -65214.792969  -58310.976562  10301.744141  -48009.234375  308.556305  1780.562012   47.504719  890.921326  -43374.738281  537.057800
 1998.000000  8978.577148  -64859.238281  -58305.835938  10417.401367  -47888.433594  312.020447  1433.012695   47.542980  890.204346  -43250.207031  265.921753
 1999.000000  9251.569336  -65147.214844  -58308.992188  10364.583008  -47944.410156  310.438446  1744.538208   47.565426  889.784241  -43303.992188  1381.275391
 2000.000000  9374.205078  -65041.851562  -58080.742188  10224.495117  -47856.246094  306.242554  1871.412720   47.670902  887.815491  -43205.539062  3076.747803
 2001.000000  8984.320312  -65035.386719  -58469.992188  10601.046875  -47868.945312  317.520935  1358.984253   47.596844  889.196899  -43225.460938    6.543352
 2002.000000  9084.980469  -64929.468750  -58252.937500  10364.165039  -47888.773438  310.425903  1593.878906   47.543663  890.191528  -43250.480469  -445.989471
 2003.000000  9255.176758  -64836.652344  -58006.757812  10093.440430  -47913.316406  302.317200  1853.702759   47.582745  889.460388  -43271.210938  1881.715210
 2004.000000  9138.355469  -64984.902344  -58265.609375  10276.581055  -47989.027344  307.802612  1653.240356   47.513847  890.750122  -43353.640625  399.081268
 2005.000000  9041.843750  -64910.949219  -58297.656250  10376.750000  -47920.906250  310.802856  1482.009399   47.438206  892.170471  -43292.898438  738.613586
 2006.000000  9013.741211  -64623.308594  -58034.742188  10136.971680  -47897.769531  303.621063  1675.375366   47.313744  894.517395  -43281.906250  -287.701569
 2007.000000  9145.892578  -65021.257812  -58292.726562  10436.240234  -47856.484375  312.584686  1609.660522   47.539600  890.267639  -43218.585938  -435.094391
 2008.000000  9242.683594  -65313.074219  -58494.187500  10556.638672  -47937.546875  316.190857  1638.450562   47.459766  891.765137  -43307.437500  1511.421387
 2009.000000  8979.128906  -64918.949219  -58360.609375  10399.100586  -47961.507812  311.472290  1458.621216   47.492214  891.155884  -43328.234375  1129.565186
 2010.000000  9327.393555  -65271.476562  -58362.093750  10477.149414  -47884.945312  313.809998  1695.588501   47.695347  887.360474  -43231.851562  -1552.813477
 2011.000000  8965.494141  -64904.656250  -58353.054688  10532.357422  -47820.695312  315.463593  1545.441406   47.420967  892.494812  -43194.371094  404.800507
 2012.000000  8900.868164  -64727.664062  -58254.234375  10273.008789  -47981.226562  307.695618  1422.107056   47.442516  892.089417  -43352.800781   70.515381
 2013.000000  9141.583984  -64996.687500  -58273.312500  10314.656250  -47958.656250  308.943024  1665.592407   47.426678  892.387329  -43331.773438  906.784241
 2014.000000  8951.750000  -64713.542969  -58186.390625  10405.536133  -47780.855469  311.665039  1396.425903   47.600693  889.125000  -43136.996094  -67.923782
 2015.000000  9180.261719  -65084.343750  -58317.023438  10440.680664  -47876.343750  312.717682  1698.434570   47.430069  892.323547  -43249.132812  -659.402771
 2016.000000  9000.729492  -64756.343750  -58166.937500  10396.662109  -47770.273438  311.399261  1557.547974   47.427662  892.368835  -43143.296875  1675.754395
 2017.000000  9228.346680  -64970.410156  -58161.625000  10389.007812  -47772.617188  311.170013  1797.767578   47.490742  891.183533  -43139.484375  -507.189575
 2018.000000  9038.224609  -64881.085938  -58259.390625  10291.332031  -47968.058594  308.244415  1512.852905   47.412601  892.652283  -43342.550781  1078.445557
 2019.000000  9010.326172  -64967.351562  -58378.687500  10594.071289  -47784.617188  317.312042  1483.665039   47.496471  891.075989  -43150.925781  593.503723
 2020.000000  9124.023438  -65021.781250  -58317.867188  10442.120117  -47875.746094  312.760803  1577.920898   47.622463  888.718567  -43229.765625  3486.680664
 2021.000000  9109.126953  -64924.613281  -58235.617188  10233.033203  -48002.585938  306.498260  1587.891602   47.402748  892.837830  -43378.039062  313.033569
 2022.000000  9465.320312  -65183.558594  -58141.757812  10116.817383  -48024.941406  303.017395  2036.683228   47.479824  891.388428  -43392.875000  -409.840332
 2023.000000  9309.871094  -65158.894531  -58273.335938  10240.376953  -48032.960938  306.718231  1828.120483   47.460621  891.749084  -43402.769531  1262.271362
 2024.000000  9148.339844  -64621.890625  -57897.914062  10163.524414  -47734.390625  304.416351  1827.023438   47.445683  892.029907  -43105.656250  -1132.857910
 2025.000000  8989.617188  -64868.832031  -58309.289062  10401.803711  -47907.484375  311.553253  1509.437012   47.524261  890.554932  -43271.082031  1753.660522
 2026.000000  9379.054688  -65171.359375  -58207.789062  10250.158203  -47957.632812  307.011200  1923.883423   47.495525  891.093750  -43324.035156  4584.382324
 2027.000000  9127.035156  -64898.468750  -58183.304688  10232.820312  -47950.484375  306.491882  1552.216797   47.733410  886.652893  -43293.679688  -494.076019
 2028.000000  9110.723633  -65208.296875  -58530.664062  10515.760742  -48014.902344  314.966492  1449.783325   47.470425  891.564941  -43383.753906  -32.071186
 2029.000000  9103.028320  -65025.835938  -58348.609375  10413.765625  -47934.843750  311.911530  1465.191406   47.652496  888.158447  -43285.929688  -1354.674194
 2030.000000  8913.567383  -64955.269531  -58466.210938  10603.614258  -47862.597656  317.597870  1200.973999   47.697098  887.327942  -43209.335938  2137.517578
 2031.000000  9032.750977  -64949.585938  -58341.195312  10487.249023  -47853.945312  314.112518  1498.862793   47.472275  891.530212  -43222.617188  2142.861328
 2032.000000  9007.812500  -65099.085938  -58526.734375  10461.496094  -48065.238281  313.341156  1342.905884   47.502808  890.957153  -43430.929688  1244.372192
 2033.000000  9321.773438  -65229.398438  -58325.367188  10381.525391  -47943.843750  310.945892  1799.796509   47.517769  890.676636  -43308.074219  2237.160400
 2034.000000  9345.014648  -65213.027344  -58299.882812  10383.620117  -47916.261719  311.008636  1883.185913   47.443100  892.078430  -43287.777344  -1685.271484
 2035.000000  8825.832031  -64867.621094  -58471.585938  10423.120117  -48048.464844  312.191711  1138.205444   47.593967  889.250671  -43405.261719  1322.804688
 2036.000000  9127.718750  -65009.753906  -58298.593750  10409.940430  -47888.652344  311.796967  1709.769897   47.409790  892.705200  -43263.417969  2350.894775
 2037.000000  9374.573242  -65012.632812  -58058.554688  10188.302734  -47870.250000  305.158508  2028.251587   47.441353  892.111267  -43241.937500  3212.942139
 2038.000000  8896.020508  -64749.960938  -58262.734375  10368.012695  -47894.722656  310.541168  1341.971680   47.520004  890.634766  -43258.734375  -892.554749
 2039.000000  9088.115234  -64733.484375  -58061.218750  10280.017578  -47781.203125  307.905548  1596.745239   47.607937  888.989746  -43136.636719   80.084099
 2040.000000  9027.026367  -64853.812500  -58239.500000  10349.200195  -47890.300781  309.977692  1492.350952   47.520779  890.620239  -43254.238281  694.997375
 2041.000000  9186.728516  -64874.035156  -58098.218750  10322.181641  -47776.039062  309.168427  1781.881470   47.268127  895.380615  -43164.625000  -458.327057
 2042.000000  9143.421875  -64827.261719  -58099.148438  10323.041992  -47776.105469  309.194214  1691.471680   47.411758  892.668152  -43150.679688  1251.766968
 2043.000000  9209.144531  -64775.488281  -57987.664062  10084.835938  -47902.828125  302.059479  1864.048340   47.423397  892.449097  -43276.265625  935.063354
 2044.000000  9339.566406  -65212.632812  -58292.859375  10434.429688  -47858.429688  312.530457  1883.735962   47.410748  892.687195  -43233.101562  2394.549072
 2045.000000  9053.712891  -64646.750000  -58019.554688  10266.127930  -47753.425781  307.489532  1607.079102   47.581577  889.482239  -43111.433594  -570.145874
 2046.000000  9191.316406  -64896.148438  -58115.398438  10228.660156  -47886.738281  306.367279  1699.559937   47.433704  892.255127  -43259.171875  1202.973511
 2047.000000  9126.420898  -64922.023438  -58204.945312  10380.699219  -47824.246094  310.921143  1725.855957   47.386261  893.148499  -43201.308594  1378.337402
 2048.000000  9091.875000  -64998.402344  -58321.945312  10289.435547  -48032.507812  308.187622  1633.482910   47.338367  894.052063  -43414.242188  -75.479713
 2049.000000  9218.249023  -64915.046875  -58115.062500  10221.681641  -47893.382812  306.158264  1722.470337   47.582565  889.463745  -43251.292969  274.557983
 2050.000000  9158.452148  -65046.390625  -58306.031250  10315.291016  -47990.742188  308.962036  1650.699707   47.510357  890.815613  -43355.695312  2658.781250
 2051.000000  9253.009766  -65248.902344  -58420.148438  10561.369141  -47858.781250  316.332550  1656.783081   47.652363  888.160950  -43209.882812  226.843094
 2052.000000  9243.357422  -65167.964844  -58349.273438  10375.210938  -47974.062500  310.756744  1771.484497   47.502514  890.962646  -43339.781250  1399.181519
 2053.000000  9007.791016  -65047.972656  -58457.734375  10563.249023  -47894.484375  316.388855  1418.207642   47.456718  891.822449  -43264.671875    9.587284
 2054.000000  9255.597656  -65073.054688  -58224.281250  10411.355469  -47812.925781  311.839355  1802.146851   47.350651  893.820190  -43193.460938  424.245911
 2055.000000  9105.864258  -65104.714844  -58418.429688  10521.409180  -47897.019531  315.135651  1622.038208   47.447014  892.004822  -43268.152344  1081.152466
 2056.000000  9110.393555  -64779.261719  -58076.710938  10317.557617  -47759.152344  309.029938  1663.190918   47.496643  891.072815  -43125.445312  -1192.257202
 2057.000000  8994.590820  -64881.750000  -58300.101562  10332.591797  -47967.507812  309.480225  1414.305054   47.518219  890.668213  -43331.695312  -660.481812
 2058.000000  8940.566406  -64642.019531  -58121.617188  10279.966797  -47841.648438  307.904022  1418.021362   47.566269  889.768494  -43201.148438  -338.082794
 2059.000000  9201.156250  -64989.714844  -58197.195312  10411.653320  -47785.542969  311.848267  1665.775757   47.558750  889.909119  -43145.777344  -157.311676
 2060.000000  9266.616211  -65045.628906  -58196.820312  10299.704102  -47897.117188  308.495178  1832.134644   47.510593  890.811157  -43262.046875  1728.065063
 2061.000000  9282.539062  -64937.164062  -58058.000000  10084.082031  -47973.917969  302.036896  1872.780640   47.559322  889.898438  -43334.093750  -1517.916992
 2062.000000  9358.121094  -65343.015625  -58405.039062  10393.534180  -48011.503906  311.305573  1821.821289   47.591743  889.292175  -43368.519531  -1926.197510
 2063.000000  8743.980469  -64366.722656  -58038.921875  10238.488281  -47800.433594  306.661652  1251.714478   47.608250  888.983887  -43155.835938  -86.485687
 2064.000000  8872.611328  -64678.210938  -58210.992188  10520.839844  -47690.152344  315.118622  1341.110229   47.568787  889.721375  -43049.406250  842.633301
 2065.000000  9082.857422  -64889.687500  -58223.117188  10372.983398  -47850.132812  310.690033  1667.285767   47.392826  893.024719  -43226.554688  3287.830811
 2066.000000  8818.667969  -64803.257812  -58412.218750  10536.824219  -47875.394531  315.597382  1247.620972   47.486668  891.260010  -43242.660156  1672.542236
 2067.000000  9279.450195  -64996.625000  -58118.593750  10358.916016  -47759.679688  310.268707  1870.766968   47.458782  891.783630  -43129.664062  1916.650024
 2068.000000  9221.268555  -65040.398438  -58220.382812  10406.242188  -47814.140625  311.686188  1708.904297   47.694633  887.373779  -43161.117188  4037.374756
 2069.000000  9122.373047  -64866.968750  -58161.382812  10315.242188  -47846.140625  308.960571  1704.830444   47.436161  892.208923  -43218.335938  4336.620605
 2070.000000  9009.577148  -64861.898438  -58268.593750  10461.861328  -47806.734375  313.352112  1437.490601   47.592785  889.272766  -43163.648438   93.138489
 2071.000000  8947.125000  -64807.507812  -58267.179688  10489.128906  -47778.050781  314.168823  1452.452637   47.506615  890.885742  -43143.371094  -34.126293
 2072.000000  9026.556641  -64756.507812  -58146.875000  10272.001953  -47874.875000  307.665466  1606.584351   47.398258  892.922424  -43250.765625  -2046.364258
 2073.000000  9214.773438  -65026.187500  -58227.023438  10450.399414  -47776.625000  313.008789  1669.398071   47.464417  891.677795  -43146.062500  1638.565674
 2074.000000  8819.310547  -64661.550781  -58256.710938  10478.140625  -47778.570312  313.839691  1332.009766   47.547318  890.123108  -43139.917969  2316.480469
 2075.000000  9085.471680  -64786.890625  -58109.421875  10348.311523  -47761.109375  309.951111  1725.286255   47.329784  894.214233  -43143.679688  -3370.380127
 2076.000000  9025.887695  -64853.953125  -58238.031250  10492.949219  -47745.082031  314.283234  1512.184937   47.635426  888.476746  -43097.835938  461.682953
 2077.000000  8965.643555  -64617.804688  -58081.242188  10318.619141  -47762.625000  309.061737  1529.000977   47.598488  889.166199  -43118.980469  -229.960495
 2078.000000  8942.704102  -64591.902344  -58072.945312  10509.992188  -47562.953125  314.793701  1553.369263   47.599697  889.143616  -42919.191406  1442.865723
 2079.000000  8999.201172  -64720.429688  -58142.117188  10235.613281  -47906.503906  306.575562  1597.173462   47.618328  888.795715  -43260.925781  747.409180
 2080.000000  8989.793945  -64694.437500  -58115.320312  10198.109375  -47917.210938  305.452240  1610.632324   47.453224  891.888123  -43287.738281  -377.356171
 2081.000000  9019.330078  -64692.968750  -58083.117188  10377.562500  -47705.554688  310.827179  1678.608521   47.384304  893.185364  -43082.808594  -1820.226562
 2082.000000  8784.519531  -64407.652344  -58042.687500  10402.127930  -47640.558594  311.562958  1464.507812   47.402557  892.841431  -43016.031250  3355.673096
 2083.000000  8831.472656  -64362.070312  -57947.921875  10267.785156  -47680.136719  307.539154  1513.699219   47.311924  894.551819  -43064.449219  111.762932
 2084.000000  9167.343750  -64909.894531  -58161.070312  10413.878906  -47747.191406  311.914948  1671.606079   47.529362  890.459412  -43110.292969  2047.599731
 2085.000000  8987.077148  -64823.253906  -58250.351562  10506.514648  -47743.835938  314.689545  1429.770386   47.594391  889.242737  -43100.593750  2079.323242
 2086.000000  9230.859375  -65164.312500  -58363.820312  10512.513672  -47851.304688  314.869232  1696.261108   47.570141  889.696045  -43210.425781  -99.190804
 2087.000000  9414.933594  -65224.953125  -58222.718750  10277.859375  -47944.859375  307.840912  1871.529907   47.698246  887.306580  -43291.484375  -64.312111
 2088.000000  9000.882812  -64822.656250  -58242.492188  10358.907227  -47883.585938  310.268433  1468.918091   47.447186  892.001648  -43254.703125  312.946625
 2089.000000  9182.107422  -65090.390625  -58319.054688  10390.073242  -47928.980469  311.201904  1601.254761   47.452198  891.907410  -43299.609375  -977.537354
 2090.000000  9121.762695  -65055.898438  -58356.898438  10337.806641  -48019.093750  309.636444  1594.564453   47.435177  892.227417  -43391.382812  -1685.958130
 2091.000000  9045.868164  -64817.285156  -58181.453125  10356.245117  -47825.207031  310.188690  1637.402710   47.427574  892.370483  -43198.238281  -698.254333
 2092.000000  9082.558594  -64866.171875  -58198.320312  10316.089844  -47882.230469  308.985962  1614.390625   47.455669  891.842163  -43252.519531  905.634766
 2093.000000  9020.907227  -64745.902344  -58137.882812  10326.469727  -47811.414062  309.296875  1594.500977   47.534756  890.358337  -43173.988281  2463.520508
 2094.000000  9319.009766  -64933.175781  -58024.828125  10195.126953  -47829.703125  305.362915  1891.242798   47.512936  890.767212  -43194.406250  2458.874268
 2095.000000  9084.744141  -64869.343750  -58199.140625  10261.928711  -47937.210938  307.363739  1563.478882   47.536427  890.327026  -43299.621094  970.231812
 2096.000000  9091.127930  -64792.531250  -58115.437500  10316.065430  -47799.371094  308.985229  1641.576050   47.445732  892.028931  -43170.632812  2161.346436
 2097.000000  9134.451172  -64662.398438  -57945.398438  10104.550781  -47840.847656  302.649994  1811.468140   47.472687  891.522461  -43209.476562  -137.846420
 2098.000000  9116.228516  -64857.273438  -58155.304688  10385.103516  -47770.203125  311.053070  1676.480347   47.506943  890.879578  -43135.492188  1251.142944
 2099.000000  9014.402344  -64781.765625  -58169.664062  10320.095703  -47849.570312  309.105957  1598.598511   47.437164  892.190063  -43221.664062  -512.468079
 2100.000000  9074.543945  -64768.703125  -58109.226562  10318.998047  -47790.226562  309.073090  1635.653687   47.422585  892.464355  -43163.746094  221.190308
 2101.000000  9139.551758  -64617.417969  -57879.187500  10249.410156  -47629.777344  306.988800  1795.433228   47.475292  891.473511  -42998.152344  2057.659424
 2102.000000  8795.986328  -64353.722656  -57977.523438  10266.667969  -47710.855469  307.505707  1414.931641   47.448574  891.975525  -43081.835938  2114.678223
 2103.000000  8941.710938  -64781.656250  -58244.718750  10367.072266  -47877.648438  310.513000  1502.806274   47.502380  890.965149  -43243.382812   58.591236
 2104.000000  8927.314453  -64740.707031  -58220.117188  10409.888672  -47810.226562  311.795410  1443.068359   47.467251  891.624573  -43179.386719  -441.480377
 2105.000000  8868.772461  -64698.703125  -58245.789062  10437.845703  -47807.945312  312.632782  1375.513062   47.447430  891.997009  -43179.039062  -308.327728
 2106.000000  9255.333984  -65054.191406  -58214.750000  10435.994141  -47778.757812  312.577332  1710.318359   47.561325  889.860962  -43138.742188  3049.618164
 2107.000000  9151.570312  -64741.265625  -58005.781250  10200.243164  -47805.539062  305.516144  1729.939575   47.498901  891.030457  -43171.613281  255.427612
 2108.000000  9071.206055  -64656.476562  -58000.117188  10366.451172  -47633.664062  310.494385  1720.356323   47.475445  891.470642  -43002.023438  1220.036133
 2109.000000  9104.418945  -64747.187500  -58054.078125  10329.507812  -47724.570312  309.387878  1699.975098   47.483669  891.316284  -43092.128906  -655.101196
 2110.000000  9117.816406  -64814.910156  -58113.984375  10340.197266  -47773.789062  309.708038  1679.673706   47.436932  892.194458  -43145.906250  1421.653564
 2111.000000  9167.947266  -64990.410156  -58225.125000  10489.337891  -47735.789062  314.175079  1681.146118   47.325085  894.303040  -43118.820312  -84.117638
 2112.000000  9010.575195  -64860.441406  -58265.757812  10368.507812  -47897.250000  310.556000  1545.258911   47.549271  890.086548  -43258.406250  2136.089355
 2113.000000  9266.639648  -65018.878906  -58153.398438  10369.604492  -47783.792969  310.588837  1825.367188   47.521233  890.611694  -43147.687500  -178.791214
 2114.000000  9098.185547  -64833.824219  -58149.796875  10237.918945  -47911.878906  306.644623  1567.973511   47.689987  887.460205  -43259.308594  2490.647705
 2115.000000  9288.720703  -64956.304688  -58088.257812  10201.230469  -47887.027344  305.545715  1860.028931   47.514633  890.735413  -43251.566406  -892.098877
 2116.000000  8927.612305  -64763.789062  -58241.039062  10418.611328  -47822.429688  312.056702  1407.027466   47.506603  890.885986  -43187.750000  389.251923
 2117.000000  8879.375000  -64863.355469  -58403.656250  10565.855469  -47837.800781  316.466919  1471.680298   47.287563  895.012634  -43224.492188  -528.433289
 2118.000000  8914.739258  -64748.675781  -58244.882812  10454.676758  -47790.207031  313.136902  1397.114258   47.466557  891.637573  -43159.433594  -133.433456
 2119.000000  8920.893555  -64523.695312  -58004.179688  10378.455078  -47625.726562  310.853912  1577.974121   47.426292  892.394592  -42998.882812    6.476760
 2120.000000  9202.559570  -65080.164062  -58289.023438  10495.771484  -47793.250000  314.367767  1666.997192   47.598289  889.169922  -43149.625000  577.107727
 2121.000000  9252.489258  -64842.789062  -58001.609375  10133.780273  -47867.828125  303.525452  1747.715820   47.620216  888.760498  -43222.066406  1685.676392
 2122.000000  9083.377930  -65139.417969  -58477.648438  10702.625977  -47775.023438  320.563446  1506.076050   47.558872  889.906860  -43135.246094  -1025.060059
 2123.000000  8977.341797  -64503.628906  -57941.125000  10263.619141  -47677.507812  307.414368  1559.602417   47.477386  891.434204  -43045.679688  -708.315002
 2124.000000  9253.757812  -64927.660156  -58093.476562  10431.427734  -47662.046875  312.440552  1786.791382   47.627163  888.630859  -43015.605469  1327.752808
 2125.000000  9073.530273  -65050.972656  -58395.843750  10452.308594  -47943.535156  313.066010  1466.363281   47.652126  888.165344  -43294.660156  468.257141
 2126.000000  9280.201172  -64734.601562  -57855.125000  10143.974609  -47711.148438  303.830811  1999.544922   47.459843  891.763733  -43081.031250  4883.193359
 2127.000000  8860.414062  -64681.597656  -58238.140625  10421.937500  -47816.203125  312.156311  1410.634399   47.396816  892.949585  -43192.234375  3506.564941
 2128.000000  9182.191406  -64927.015625  -58153.382812  10321.333984  -47832.046875  309.143036  1683.220581   47.504810  890.919617  -43197.542969  -2468.486084
 2129.000000  9260.292969  -64856.242188  -58012.773438  10222.594727  -47790.179688  306.185608  1845.107422   47.489979  891.197815  -43157.121094  1606.841187
 2130.000000  9070.544922  -65059.312500  -58397.609375  10537.194336  -47860.414062  315.608459  1475.538696   47.535057  890.352722  -43222.960938  -1794.592407
 2131.000000  8948.595703  -64707.988281  -58170.656250  10450.875977  -47719.781250  313.023071  1491.296509   47.549999  890.072937  -43080.867188  2678.549316
 2132.000000  8991.412109  -64674.750000  -58082.023438  10334.095703  -47747.929688  309.525269  1583.091187   47.401722  892.857178  -43123.484375  -2748.739990
 2133.000000  8796.861328  -64500.480469  -58111.585938  10376.691406  -47734.894531  310.801086  1418.096802   47.333145  894.150757  -43117.136719  -754.749512
 2134.000000  9291.380859  -65004.195312  -58137.296875  10163.294922  -47974.000000  304.409485  1863.158081   47.423229  892.452209  -43347.453125  -1909.261230
 2135.000000  9004.390625  -64708.835938  -58110.781250  10409.676758  -47701.105469  311.789062  1559.336914   47.444595  892.050293  -43072.476562  303.723053
 2136.000000  9068.080078  -64758.265625  -58110.554688  10259.407227  -47851.148438  307.288208  1640.916870   47.537647  890.304199  -43213.441406  666.331055
 2137.000000  8883.730469  -64550.339844  -58085.609375  10227.805664  -47857.804688  306.341705  1549.456543   47.406353  892.769958  -43232.906250  825.318237
 2138.000000  9309.979492  -65070.332031  -58181.789062  10340.576172  -47841.210938  309.719391  1844.060547   47.486378  891.265442  -43208.503906  -1630.564941
 2139.000000  9135.867188  -64983.015625  -58271.031250  10389.503906  -47881.527344  311.184845  1613.483032   47.534042  890.371704  -43244.171875  514.993164
 2140.000000  9074.165039  -64897.605469  -58234.757812  10425.351562  -47809.406250  312.258575  1598.980835   47.536247  890.330383  -43171.835938  -1416.750977
 2141.000000  8952.337891  -64584.890625  -58046.695312  10361.904297  -47684.789062  310.358185  1619.408203   47.372829  893.401672  -43063.160156  2965.055176
 2142.000000  9132.988281  -65000.421875  -58290.843750  10363.531250  -47927.312500  310.406921  1617.979126   47.486969  891.254333  -43294.546875  -1283.268799
 2143.000000  9091.465820  -64785.906250  -58094.578125  10278.396484  -47816.179688  307.856995  1649.078979   47.416622  892.576599  -43190.281250  1454.506958
 2144.000000  9068.488281  -64832.750000  -58155.132812  10431.205078  -47723.929688  312.433899  1625.861694   47.373009  893.398315  -43102.285156  -490.226074
 2145.000000  8928.207031  -64605.875000  -58099.132812  10366.424805  -47732.707031  310.493591  1498.262573   47.494213  891.118408  -43099.238281  1541.958252
 2146.000000  8779.904297  -64320.605469  -57951.500000  10196.377930  -47755.121094  305.400391  1456.263062   47.524685  890.546997  -43118.679688  1022.436951
 2147.000000  8808.227539  -64388.945312  -58000.796875  10199.583008  -47801.214844  305.496368  1482.300293   47.296413  894.845154  -43187.042969  -1840.886719
 2148.000000  9148.460938  -64817.968750  -58075.945312  10274.503906  -47801.441406  307.740387  1797.496948   47.454556  891.863098  -43171.839844  -1747.006470
 2149.000000  9079.121094  -64751.812500  -58090.601562  10268.879883  -47821.722656  307.571960  1659.508301   47.529839  890.450439  -43184.777344  1298.251587
 2150.000000  8824.994141  -64463.945312  -58045.828125  10393.221680  -47652.605469  311.296204  1422.480835   47.394699  892.989441  -43028.843750  -1200.029785
 2151.000000  8892.582031  -64736.695312  -58256.843750  10359.396484  -47897.445312  310.283081  1357.268188   47.479393  891.396545  -43265.421875  -348.889832
 2152.000000  8959.858398  -64667.976562  -58142.156250  10310.846680  -47831.308594  308.828918  1518.098755   47.448524  891.976440  -43202.296875  2151.757080
 2153.000000  9033.707031  -65066.875000  -58444.976562  10581.093750  -47863.882812  316.923340  1373.211304   47.585411  889.410522  -43221.515625  -848.930542
 2154.000000  8690.158203  -64345.128906  -58071.304688  10393.614258  -47677.691406  311.307983  1273.716187   47.508312  890.853943  -43042.843750  744.775574
 2155.000000  9072.382812  -65105.574219  -58451.523438  10509.668945  -47941.855469  314.784027  1550.572632   47.403702  892.819885  -43317.214844  -793.727356
 2156.000000  9121.887695  -64879.101562  -58160.781250  10344.546875  -47816.234375  309.838318  1736.536499   47.508568  890.849121  -43181.363281  2306.885498
 2157.000000  8800.034180  -64323.148438  -57932.960938  10316.730469  -47616.230469  309.005157  1490.507446   47.319576  894.407104  -42999.796875  670.089661
 2158.000000  9083.662109  -64518.621094  -57854.484375  10284.705078  -47569.781250  308.045929  1750.734009   47.532749  890.395935  -42932.550781  -399.202271
 2159.000000  8935.073242  -64590.347656  -58065.093750  10442.955078  -47622.140625  312.785828  1389.579590   47.544491  890.176025  -42983.765625  -2156.847412
 2160.000000  9424.763672  -65084.953125  -58080.289062  10391.232422  -47689.054688  311.236633  1929.073120   47.581738  889.479187  -43047.046875  -400.042694
 2161.000000  9285.912109  -65052.746094  -58185.695312  10376.725586  -47808.968750  310.802124  1816.545288   47.451843  891.914062  -43179.632812  -326.875275
 2162.000000  9165.567383  -64879.941406  -58128.367188  10329.171875  -47799.195312  309.377808  1784.005737   47.338444  894.050659  -43180.921875  2119.260986
 2163.000000  9244.367188  -65066.199219  -58243.296875  10231.788086  -48011.507812  306.460968  1785.039429   47.488968  891.216797  -43378.550781  314.310272
 2164.000000  9039.023438  -64717.378906  -58087.195312  10289.355469  -47797.839844  308.185242  1662.742188   47.497898  891.049255  -43164.011719  -2283.791748
 2165.000000  9006.169922  -64415.503906  -57829.234375  10202.537109  -47626.695312  305.584869  1693.589233   47.535252  890.349060  -42989.222656  -185.512497
 2166.000000  9068.414062  -64689.925781  -58037.023438  10364.199219  -47672.824219  310.426941  1703.841797   47.562263  889.843384  -43032.714844  756.033447
 2167.000000  8882.839844  -64586.074219  -58101.710938  10393.812500  -47707.898438  311.313904  1442.131348   47.314194  894.508850  -43091.992188  -156.742676
 2168.000000  9037.994141  -64930.734375  -58291.015625  10482.978516  -47808.039062  313.984589  1544.779297   47.493713  891.127747  -43174.617188  -759.140747
 2169.000000  8887.438477  -64550.726562  -58063.390625  10365.552734  -47697.835938  310.467468  1508.952271   47.294830  894.875122  -43083.816406  -1162.748169
 2170.000000  9077.887695  -64761.382812  -58093.554688  10295.162109  -47798.390625  308.359161  1681.103882   47.496025  891.084412  -43164.742188  -950.454712
 2171.000000  9348.605469  -65109.917969  -58185.429688  10443.931641  -47741.500000  312.815063  1928.896484   47.424503  892.428223  -43114.832031  128.457672
 2172.000000  8921.585938  -64769.664062  -58258.039062  10577.658203  -47680.382812  316.820435  1395.249390   47.660271  888.013550  -43030.710938  3764.936768
 2173.000000  9039.991211  -64865.539062  -58240.812500  10562.972656  -47677.839844  316.380554  1547.170776   47.640377  888.384399  -43030.109375  -1761.295654
 2174.000000  8758.012695  -64455.917969  -58114.796875  10292.818359  -47821.976562  308.288940  1338.573120   47.480976  891.366821  -43189.796875  1334.077637
 2175.000000  9182.225586  -64912.867188  -58152.085938  10366.159180  -47785.925781  310.485626  1801.792969   47.450645  891.936584  -43156.707031  1188.234619
 2176.000000  8899.617188  -64575.503906  -58078.554688  10421.816406  -47656.738281  312.152679  1555.717651   47.289635  894.973450  -43043.226562  1810.552734
 2177.000000  9194.411133  -64905.902344  -58126.031250  10316.673828  -47809.359375  309.003448  1858.119629   47.339828  894.024475  -43190.949219  -1488.943848
 2178.000000  9020.004883  -64751.335938  -58146.367188  10322.879883  -47823.488281  309.189331  1652.323120   47.344124  893.943359  -43204.660156  -367.941467
 2179.000000  8931.069336  -64629.574219  -58115.117188  10386.745117  -47728.371094  311.102234  1501.982910   47.500771  890.995361  -43094.261719  1844.309326
 2180.000000  8968.265625  -64649.347656  -58092.117188  10344.144531  -47747.972656  309.826263  1421.399292   47.684353  887.565063  -43095.953125  525.154419
 2181.000000  9276.294922  -64850.250000  -57988.375000  10188.554688  -47799.820312  305.166046  1935.233765   47.396610  892.953430  -43175.871094  -1187.205078
 2182.000000  8955.477539  -64463.132812  -57926.703125  10160.230469  -47766.472656  304.317688  1527.008789   47.567276  889.749634  -43125.875000  1069.423096
 2183.000000  8782.187500  -64330.089844  -57962.578125  10371.922852  -47590.656250  310.658264  1403.687622   47.451130  891.927490  -42961.390625  3172.033447
 2184.000000  8951.652344  -64640.015625  -58103.804688  10464.081055  -47639.722656  313.418579  1452.710327   47.621025  888.745361  -42993.882812  2541.575684
 2185.000000  9070.256836  -64666.871094  -58001.804688  10333.867188  -47667.937500  309.518433  1714.466187   47.277355  895.205872  -43055.625000  157.231659
 2186.000000  9142.381836  -64958.351562  -58219.421875  10598.574219  -47620.847656  317.446899  1617.289551   47.468822  891.595032  -42989.855469  1224.956177
 2187.000000  9039.625977  -64738.914062  -58123.804688  10424.177734  -47699.625000  312.223389  1659.900391   47.355469  893.729248  -43079.691406  -1149.552368
 2188.000000  8990.331055  -64650.406250  -58077.156250  10397.997070  -47679.160156  311.439240  1559.568970   47.498272  891.042236  -43045.292969  -623.427307
 2189.000000  8908.932617  -64336.152344  -57840.515625  10169.892578  -47670.625000  304.607086  1667.496460   47.331367  894.184326  -43053.042969  770.356812
 2190.000000  8988.092773  -64310.949219  -57732.062500  10087.833984  -47644.226562  302.149292  1675.392944   47.455322  891.848694  -43014.550781  -2641.355713
 2191.000000  9046.862305  -64775.609375  -58142.085938  10389.708008  -47752.378906  311.190979  1697.677856   47.335110  894.113647  -43134.429688  -169.984756
 2192.000000  9147.035156  -64655.960938  -57921.921875  10332.675781  -47589.246094  309.482758  1812.532227   47.379074  893.283936  -42967.007812  -1302.398071
 2193.000000  8917.521484  -64727.015625  -58232.718750  10470.492188  -47762.226562  313.610596  1372.429688   47.546452  890.139343  -43123.660156  1672.900269
 2194.000000  8881.055664  -64588.347656  -58124.875000  10397.792969  -47727.082031  311.433136  1437.586304   47.482758  891.333374  -43094.730469  368.102661
 2195.000000  9123.739258  -64585.890625  -57877.812500  10276.925781  -47600.886719  307.812927  1913.472290   47.265583  895.428833  -42989.722656  1795.166626
 2196.000000  8896.188477  -64421.929688  -57928.953125  10284.223633  -47644.730469  308.031525  1535.532227   47.333229  894.149170  -43026.964844  -1529.029175
 2197.000000  8908.374023  -64369.062500  -57879.367188  10262.650391  -47616.718750  307.385376  1631.302612   47.363998  893.568298  -42995.953125  -54.868027
 2198.000000  9130.186523  -64885.070312  -58166.023438  10414.497070  -47751.527344  311.933441  1750.053711   47.263481  895.468689  -43140.566406  -1287.654297
 2199.000000  9096.625000  -64665.015625  -57977.078125  10270.927734  -47706.148438  307.633270  1836.929321   47.254021  895.647949  -43096.109375  2116.698242
 2200.000000  8948.062500  -64499.554688  -57958.421875  10306.080078  -47652.343750  308.686157  1548.323608   47.498245  891.042725  -43018.480469  -1674.132202
 2201.000000  8976.821289  -64608.566406  -58046.757812  10432.727539  -47614.031250  312.479492  1612.980469   47.426968  892.381897  -42987.121094  -1787.125977
 2202.000000  8952.221680  -64580.734375  -58040.546875  10475.212891  -47565.335938  313.752014  1474.844116   47.456974  891.817627  -42935.500000  -1741.673462
 2203.000000  9238.707031  -64694.148438  -57872.148438  10172.137695  -47700.011719  304.674347  1905.186890   47.366398  893.523010  -43079.011719  923.040344
 2204.000000  8903.001953  -64643.273438  -58151.710938  10450.787109  -47700.921875  313.020416  1473.567261   47.420513  892.503357  -43074.640625  848.448975
 2205.000000  8864.091797  -64460.171875  -57995.351562  10315.072266  -47680.281250  308.955505  1482.326538   47.287769  895.008728  -43066.953125  -20.644695
 2206.000000  8788.287109  -64251.007812  -57876.796875  10332.539062  -47544.257812  309.478668  1470.093872   47.373196  893.394775  -42922.593750  2206.742920
 2207.000000  8847.249023  -64481.562500  -58050.148438  10435.390625  -47614.757812  312.559265  1457.769165   47.444336  892.055176  -42986.152344  1874.417114
 2208.000000  8827.705078  -64349.773438  -57921.664062  10408.671875  -47512.992188  311.758972  1508.049438   47.403629  892.821228  -42888.359375  -360.458374
 2209.000000  8837.550781  -64392.113281  -57973.359375  10347.019531  -47626.339844  309.912384  1456.818726   47.389698  893.083679  -43003.066406  451.193634
 2210.000000  9332.905273  -64954.480469  -58036.515625  10422.303711  -47614.210938  312.167267  2001.861694   47.377567  893.312378  -42992.121094  947.746033
 2211.000000  8991.613281  -64402.101562  -57821.679688  10209.117188  -47612.562500  305.781952  1640.674805   47.521713  890.602722  -42976.410156  -278.379608
 2212.000000  9274.054688  -64906.527344  -58034.398438  10317.007812  -47717.390625  309.013458  1942.755859   47.413677  892.632019  -43091.777344  1510.345825
 2213.000000  9048.529297  -64650.945312  -58018.289062  10397.375977  -47620.914062  311.420654  1712.812622   47.341309  893.996521  -43002.359375  1114.970825
 2214.000000  8705.113281  -63980.347656  -57689.046875  10175.158203  -47513.890625  304.764801  1454.877930   47.224438  896.208984  -42906.738281  514.684082
 2215.000000  9073.370117  -64678.601562  -58026.367188  10353.869141  -47672.500000  310.117523  1770.304321   47.367191  893.508057  -43051.421875  -771.286072
 2216.000000  8936.911133  -64684.695312  -58144.046875  10379.081055  -47764.964844  310.872681  1562.508423   47.327518  894.257019  -43147.757812  -924.115479
 2217.000000  8952.689453  -64418.031250  -57886.062500  10295.359375  -47590.703125  308.365051  1754.064331   47.121197  898.172546  -42993.625000  -1280.990601
 2218.000000  9075.654297  -64661.203125  -58000.320312  10301.954102  -47698.367188  308.562592  1687.072144   47.352135  893.792175  -43078.757812  1408.311890
 2219.000000  9024.701172  -64844.492188  -58228.554688  10499.433594  -47729.121094  314.477448  1480.216675   47.555088  889.977661  -43089.710938  -300.272400
 2220.000000  9093.590820  -64851.500000  -58154.695312  10471.917969  -47682.777344  313.653320  1668.432129   47.427895  892.364441  -43055.777344  450.375000
 2221.000000  8912.333984  -64473.324219  -57968.515625  10414.310547  -47554.203125  311.927856  1574.707397   47.588295  889.356628  -42911.554688  1702.720215
 2222.000000  9091.879883  -64714.328125  -58042.828125  10339.371094  -47703.457031  309.683289  1700.351929   47.421906  892.477112  -43077.042969  -330.692993
 2223.000000  8791.611328  -64214.804688  -57832.062500  10287.269531  -47544.792969  308.122742  1536.938843   47.316982  894.456177  -42928.613281  1624.254517
 2224.000000  8949.970703  -64605.812500  -58074.671875  10340.020508  -47734.652344  309.702728  1570.820679   47.415039  892.606384  -43108.906250  1742.758057
 2225.000000  9219.273438  -64977.515625  -58173.609375  10424.896484  -47748.710938  312.244934  1771.044067   47.396404  892.957336  -43124.781250  -390.589233
 2226.000000  8994.217773  -64755.148438  -58174.031250  10462.518555  -47711.511719  313.371796  1547.451050   47.497261  891.061218  -43077.742188  1636.688477
 2227.000000  8996.801758  -64739.640625  -58137.781250  10240.170898  -47897.609375  306.712067  1603.907349   47.374985  893.361084  -43275.769531  807.045898
 2228.000000  9045.803711  -64811.839844  -58187.250000  10656.032227  -47531.218750  319.167877  1609.276978   47.446537  892.013794  -42902.398438  1847.313965
 2229.000000  8723.070312  -64249.777344  -57929.679688  10401.673828  -47528.007812  311.549377  1348.016113   47.417400  892.561951  -42902.031250  346.530090
 2230.000000  9105.427734  -64795.824219  -58089.929688  10481.467773  -47608.460938  313.939362  1680.381470   47.399498  892.899048  -42984.230469  395.072906
 2231.000000  8920.382812  -64563.402344  -58053.882812  10416.128906  -47637.753906  311.982330  1507.109985   47.428844  892.346558  -43010.660156  -857.844116
 2232.000000  8832.734375  -64154.085938  -57742.148438  10307.128906  -47435.019531  308.717560  1653.193237   47.482536  891.337524  -42802.687500  377.376373
 2233.000000  9042.416016  -64653.875000  -58030.406250  10460.922852  -47569.484375  313.323975  1674.864746   47.358704  893.668152  -42949.234375  1666.605225
 2234.000000  9172.134766  -64974.687500  -58218.828125  10474.511719  -47744.316406  313.730988  1647.493530   47.538593  890.286499  -43106.515625  -298.742584
 2235.000000  9034.694336  -64575.230469  -57951.765625  10123.383789  -47828.382812  303.214081  1672.134399   47.395683  892.970886  -43204.523438  1609.978149
 2236.000000  8863.380859  -64637.460938  -58191.492188  10485.078125  -47706.414062  314.047485  1420.362915   47.368736  893.478882  -43085.187500  1961.922119
 2237.000000  8800.261719  -64336.718750  -57953.109375  10299.734375  -47653.375000  308.496094  1414.237183   47.491238  891.174194  -43020.195312  -672.610657
 2238.000000  8885.144531  -64506.792969  -58036.882812  10447.705078  -47589.179688  312.928101  1504.116699   47.369339  893.467529  -42967.890625  -138.366867
 2239.000000  9112.263672  -64624.687500  -57928.515625  10340.833008  -47587.683594  309.727081  1825.246948   47.320042  894.398315  -42971.203125  387.709442
 2240.000000  8833.916992  -64344.000000  -57911.000000  10340.781250  -47570.218750  309.725525  1556.464722   47.236763  895.975159  -42961.867188  -436.220032
 2241.000000  8731.133789  -64281.015625  -57945.156250  10453.817383  -47491.339844  313.111176  1359.081543   47.372894  893.400452  -42869.707031  1816.927246
 2242.000000  8822.566406  -64456.328125  -58046.484375  10381.074219  -47665.410156  310.932373  1465.972168   47.301517  894.748596  -43050.738281  470.406738
 2243.000000  8689.809570  -64454.515625  -58181.320312  10490.952148  -47690.367188  314.223419  1261.034546   47.370060  893.453918  -43069.007812  -333.506958
 2244.000000  9053.819336  -64672.550781  -58028.460938  10361.974609  -47666.484375  310.360291  1686.099976   47.308453  894.617432  -43051.136719  -464.755676
 2245.000000  8729.646484  -64165.195312  -57843.304688  10371.475586  -47471.828125  310.644867  1466.231323   47.339584  894.029114  -42853.445312   61.361877
 2246.000000  9169.829102  -64644.691406  -57887.921875  10319.285156  -47568.636719  309.081665  1855.359741   47.405884  892.778748  -42943.785156  -324.038086
 2247.000000  8945.776367  -64513.578125  -57974.421875  10425.391602  -47549.031250  312.259766  1613.126587   47.346981  893.889465  -42929.925781  -195.814270
 2248.000000  8779.198242  -64421.894531  -58052.609375  10491.466797  -47561.140625  314.238831  1461.207886   47.212467  896.436218  -42955.156250  1060.970703
 2249.000000  9037.151367  -64724.660156  -58086.031250  10586.882812  -47499.148438  317.096710  1649.904297   47.378853  893.288147  -42876.933594  -534.264038
 2250.000000  8770.734375  -64171.492188  -57818.976562  10311.066406  -47507.910156  308.835510  1535.055664   47.248749  895.747864  -42898.386719  1111.066406
 2251.000000  8853.453125  -64164.484375  -57705.679688  10307.574219  -47398.105469  308.730927  1738.751465   47.234192  896.023926  -42790.003906  -819.082825
 2252.000000  8840.765625  -64288.015625  -57850.085938  10354.366211  -47495.718750  310.132416  1530.766602   47.427547  892.370972  -42868.753906  623.440735
 2253.000000  8779.818359  -64172.722656  -57791.015625  10367.423828  -47423.593750  310.523529  1511.864258   47.365303  893.543640  -42802.699219  -1815.119629
 2254.000000  8654.423828  -64014.605469  -57765.148438  10222.253906  -47542.894531  306.175415  1512.172363   47.131062  897.984558  -42944.851562   24.591202
 2255.000000  8761.708984  -64384.437500  -58035.609375  10452.289062  -47583.320312  313.065399  1433.703003   47.277237  895.208130  -42971.019531  1516.793457
 2256.000000  8898.623047  -64241.058594  -57751.648438  10155.794922  -47595.851562  304.184845  1703.423462   47.388115  893.113525  -42972.730469  1249.371826
 2257.000000  8593.280273  -63779.691406  -57592.164062  10346.958008  -47245.207031  309.910522  1519.957886   47.190235  896.858582  -42641.390625  -123.877350
 2258.000000  8871.389648  -64501.777344  -58043.648438  10505.541016  -47538.109375  314.660370  1560.753296   47.396442  892.956604  -42914.179688  210.146164
 2259.000000  9020.605469  -64825.445312  -58212.351562  10442.781250  -47769.570312  312.780609  1521.286743   47.489655  891.203918  -43136.546875  489.454437
 2260.000000  8953.122070  -64347.335938  -57804.125000  10205.328125  -47598.796875  305.668457  1660.534180   47.282772  895.103333  -42985.953125  -128.586029
 2261.000000  8887.392578  -64276.523438  -57805.421875  10254.267578  -47551.156250  307.134277  1604.371094   47.384544  893.180847  -42928.386719  -2419.394043
 2262.000000  8876.492188  -64645.476562  -58178.570312  10565.968750  -47612.601562  316.470306  1395.330688   47.360947  893.625854  -42992.132812  1540.876465
 2263.000000  8994.308594  -64576.265625  -57980.843750  10489.680664  -47491.164062  314.185333  1589.346069   47.530567  890.436829  -42854.148438  -129.786163
 2264.000000  8829.936523  -64233.351562  -57811.554688  10301.008789  -47510.546875  308.534271  1507.920776   47.331741  894.177246  -42892.925781  -1480.033447
 2265.000000  8731.609375  -64333.046875  -58022.859375  10459.206055  -47563.652344  313.272552  1356.131348   47.416210  892.584351  -42937.792969  1358.305054
 2266.000000  9110.780273  -64696.496094  -57997.890625  10506.013672  -47491.875000  314.674530  1781.148804   47.455437  891.846558  -42862.187500  972.680847
 2267.000000  8784.964844  -64537.328125  -58170.468750  10611.480469  -47558.988281  317.833466  1436.563110   47.384411  893.183350  -42936.230469  3199.363525
 2268.000000  8981.071289  -64753.925781  -58177.468750  10454.496094  -47722.972656  313.131500  1559.767944   47.347042  893.888306  -43103.859375  -253.615646
 2269.000000  9065.061523  -64476.523438  -57813.757812  10240.228516  -47573.531250  306.713776  1794.294067   47.412254  892.658813  -42948.058594  2475.404297
 2270.000000  9059.232422  -64830.109375  -58179.335938  10511.995117  -47667.339844  314.853699  1737.136230   47.201752  896.639771  -43062.402344  915.267944
 2271.000000  8875.219727  -64354.347656  -57883.367188  10314.843750  -47568.523438  308.948639  1645.056641   47.224243  896.212708  -42961.390625  1473.947021
 2272.000000  9083.273438  -64534.460938  -57857.421875  10213.591797  -47643.828125  305.915955  1834.055664   47.387917  893.117249  -43020.726562  166.151367
 2273.000000  8902.665039  -64305.601562  -57813.164062  10237.249023  -47575.914062  306.624542  1655.446777   47.333733  894.139648  -42958.101562  -1848.972900
 2274.000000  8766.461914  -64151.906250  -57813.921875  10423.023438  -47390.898438  312.188843  1593.170288   47.359573  893.651794  -42770.562500  798.969788
 2275.000000  8872.347656  -64312.082031  -57846.226562  10374.065430  -47472.160156  310.722443  1650.418823   47.322979  894.342834  -42855.394531  -4118.669922
 2276.000000  8979.619141  -64429.847656  -57858.164062  10189.146484  -47669.015625  305.183777  1680.920898   47.386429  893.145325  -43046.062500  954.686462
 2277.000000  8890.023438  -64249.417969  -57761.242188  10219.160156  -47542.082031  306.082733  1615.779663   47.313530  894.521423  -42926.238281  -78.737198
 2278.000000  9020.126953  -64623.085938  -58017.781250  10442.787109  -47574.992188  312.780792  1731.114258   47.190792  896.847961  -42971.125000  1392.099609
 2279.000000  9048.674805  -64521.375000  -57888.601562  10359.465820  -47529.136719  310.285156  1776.884155   47.337284  894.072571  -42910.976562  515.027893
 2280.000000  8825.468750  -64260.835938  -57841.367188  10257.660156  -47583.707031  307.235901  1517.583984   47.369133  893.471436  -42962.441406  -2977.910400
 2281.000000  9110.885742  -64545.171875  -57833.406250  10288.904297  -47544.500000  308.171722  1831.481445   47.364292  893.562744  -42923.703125  420.376587
 2282.000000  8988.917969  -64535.464844  -57937.039062  10416.533203  -47520.507812  311.994446  1698.050293   47.332226  894.168091  -42902.839844  512.941284
 2283.000000  8780.367188  -64068.429688  -57690.625000  10167.341797  -47523.281250  304.530701  1605.062866   47.337009  894.077759  -42905.148438  -1135.543091
 2284.000000  8684.370117  -64016.378906  -57737.101562  10158.342773  -47578.757812  304.261169  1443.861938   47.362896  893.589050  -42958.097656  400.067963
 2285.000000  8912.857422  -64451.617188  -57945.398438  10419.535156  -47525.863281  312.084351  1648.604980   47.266148  895.418152  -42914.644531  1182.275024
 2286.000000  8723.416992  -64314.425781  -58001.953125  10564.972656  -47436.980469  316.440460  1317.100464   47.419891  892.515015  -42810.761719  -1175.185791
 2287.000000  9034.192383  -64638.984375  -58021.484375  10426.159180  -47595.324219  312.282745  1720.193359   47.346008  893.907837  -42976.312500  -234.281921
 2288.000000  8943.496094  -64394.132812  -57865.656250  10272.748047  -47592.906250  307.687805  1710.097656   47.324722  894.309875  -42975.972656  1471.440308
 2289.000000  8977.580078  -64143.085938  -57582.507812  10051.796875  -47530.710938  301.069916  1772.947632   47.338837  894.043213  -42912.398438  -607.566650
 2290.000000  8938.886719  -64581.714844  -58060.554688  10582.346680  -47478.207031  316.960846  1567.280640   47.317123  894.453491  -42862.011719  1920.123779
 2291.000000  8715.190430  -64344.656250  -58027.625000  10458.267578  -47569.359375  313.244446  1404.056641   47.270073  895.343811  -42957.757812  790.345398
 2292.000000  8892.168945  -64491.179688  -58008.046875  10420.566406  -47587.480469  312.115234  1627.757324   47.318611  894.425354  -42971.140625  -720.028503
 2293.000000  8926.754883  -64280.066406  -57772.250000  10326.504883  -47445.746094  309.297913  1706.315552   47.337917  894.060608  -42827.523438  -1480.076172
 2294.000000  8816.815430  -64039.171875  -57626.218750  10258.549805  -47367.667969  307.262543  1636.291382   47.350407  893.824768  -42748.226562  1345.648315
 2295.000000  8858.590820  -64226.917969  -57758.734375  10254.178711  -47504.554688  307.131622  1573.466431   47.254395  895.640869  -42894.480469  2383.656250
 2296.000000  8792.627930  -64249.820312  -57857.671875  10389.254883  -47468.417969  311.177399  1514.795532   47.384846  893.175171  -42845.617188  -223.522263
 2297.000000  8972.232422  -64609.480469  -58051.851562  10546.807617  -47505.042969  315.896393  1574.925171   47.402512  892.842285  -42880.519531  444.265167
 2298.000000  8908.400391  -64131.890625  -57626.039062  10044.469727  -47581.570312  300.850433  1713.170288   47.218513  896.321472  -42974.996094  146.075211
 2299.000000  8882.340820  -64386.449219  -57910.945312  10274.984375  -47635.960938  307.754791  1652.719116   47.319344  894.411499  -43019.550781  2001.625488
 2300.000000  8627.163086  -63880.703125  -57663.312500  10039.183594  -47624.128906  300.692108  1398.602661   47.323349  894.335815  -43007.328125  -88.551422
 2301.000000  8838.917969  -64347.765625  -57910.343750  10291.207031  -47619.136719  308.240692  1546.197754   47.448029  891.985779  -42990.171875  -1462.205933
 2302.000000  8901.625977  -64500.453125  -58013.625000  10312.808594  -47700.816406  308.887695  1587.920288   47.292416  894.920776  -43087.035156  187.393555
 2303.000000  8709.481445  -64075.367188  -57770.343750  10223.886719  -47546.457031  306.224304  1566.116089   47.133785  897.932678  -42948.148438  2740.363037
 2304.000000  8763.484375  -64302.195312  -57953.531250  10346.930664  -47606.601562  309.909698  1406.864258   47.273232  895.283997  -42994.691406  1232.356812
 2305.000000  9075.957031  -64537.257812  -57867.515625  10249.039062  -47618.476562  306.977692  1879.270630   47.161526  897.404541  -43017.460938  -987.885315
 2306.000000  8849.319336  -64309.609375  -57864.703125  10312.189453  -47552.515625  308.869141  1586.256348   47.304607  894.690125  -42937.542969  3818.294434
 2307.000000  8842.029297  -64526.468750  -58090.031250  10451.892578  -47638.140625  313.053528  1415.169434   47.426414  892.392273  -43011.285156  -327.255188
 2308.000000  8889.681641  -64129.695312  -57654.781250  10125.602539  -47529.179688  303.280518  1721.280151   47.163841  897.360474  -42927.941406  1419.755981
 2309.000000  8767.230469  -64162.871094  -57804.070312  10312.233398  -47491.835938  308.870453  1450.572754   47.396488  892.955750  -42867.898438  1974.731689
 2310.000000  8815.514648  -64097.234375  -57682.359375  10417.013672  -47265.343750  312.008820  1640.779297   47.235962  895.990356  -42657.070312  -775.513550
 2311.000000  8702.234375  -64189.898438  -57884.976562  10469.288086  -47415.687500  313.574554  1500.038574   47.284157  895.077087  -42802.710938  975.531433
 2312.000000  9062.806641  -64474.054688  -57827.718750  10330.054688  -47497.664062  309.404236  1965.847656   47.105198  898.477600  -42902.144531  1619.147949
 2313.000000  8708.143555  -64107.382812  -57812.679688  10412.295898  -47400.382812  311.867523  1396.291626   47.428501  892.353027  -42773.324219  1938.222168
 2314.000000  8733.727539  -64035.992188  -57701.359375  10410.632812  -47290.726562  311.817719  1524.660767   47.249420  895.735168  -42681.136719   80.295624
 2315.000000  8852.739258  -64014.335938  -57579.632812  10164.851562  -47414.781250  304.456116  1779.823730   47.190243  896.858398  -42810.964844  4302.517578
 2316.000000  8676.035156  -64004.988281  -57749.437500  10320.189453  -47429.250000  309.108765  1457.036987   47.224670  896.204590  -42822.074219  -81.059937
 2317.000000  8932.004883  -64286.460938  -57772.562500  10198.583984  -47573.976562  305.466461  1711.680054   47.288952  894.986328  -42960.531250  -1598.264404
 2318.000000  8949.009766  -63876.000000  -57327.367188  10015.337891  -47312.031250  299.977905  1921.512817   47.346325  893.901855  -42692.988281  995.333069
 2319.000000  8912.561523  -64325.964844  -57807.007812  10575.274414  -47231.734375  316.749023  1654.442993   47.412762  892.649231  -42606.210938  -1162.570435
 2320.000000  8691.043945  -64240.433594  -57957.750000  10431.389648  -47526.359375  312.439423  1339.436523   47.342194  893.979858  -42907.718750  -336.409973
 2321.000000  9102.009766  -64462.542969  -57770.820312  10349.018555  -47421.800781  309.972260  1911.206055   47.215832  896.372375  -42815.488281  -141.634369
 2322.000000  8772.460938  -64127.175781  -57746.421875  10379.695312  -47366.726562  310.891083  1565.195312   47.359142  893.659912  -42746.433594  2732.313965
 2323.000000  8714.908203  -63787.871094  -57472.242188  10253.974609  -47218.265625  307.125519  1667.092773   47.333744  894.139404  -42600.449219  -921.620483
 2324.000000  8805.125977  -64340.046875  -57946.031250  10588.972656  -47357.058594  317.159302  1428.663452   47.493397  891.133728  -42723.667969  707.292114
 2325.000000  8635.603516  -63648.246094  -57406.531250  10249.630859  -47156.898438  306.995392  1540.315430   47.335934  894.098083  -42538.871094  743.158752
 2326.000000  8962.144531  -64438.820312  -57880.562500  10500.806641  -47379.757812  314.518585  1686.970093   47.333397  894.145996  -42761.976562  1676.964355
 2327.000000  9040.666016  -64711.570312  -58070.718750  10583.610352  -47487.109375  316.998718  1684.068726   47.451488  891.920715  -42857.808594  -143.978531
 2328.000000  8640.337891  -64136.164062  -57895.210938  10452.046875  -47443.164062  313.058136  1480.889038   47.258995  895.553650  -42832.640625  -634.906982
 2329.000000  8627.937500  -63982.019531  -57758.750000  10398.970703  -47359.781250  311.468414  1418.403809   47.372791  893.402405  -42738.156250  -1084.134399
 2330.000000  8674.894531  -63995.660156  -57734.164062  10334.677734  -47399.484375  309.542725  1557.248657   47.199303  896.686279  -42794.785156  -1090.731934
 2331.000000  8927.907227  -64329.976562  -57814.703125  10419.104492  -47395.597656  312.071442  1750.235718   47.242062  895.874695  -42786.726562  1636.179932
 2332.000000  8924.566406  -64451.859375  -57926.312500  10348.837891  -47577.476562  309.966827  1660.473755   47.325706  894.291260  -42960.445312  2219.523193
 2333.000000  8804.025391  -64288.570312  -57898.265625  10488.189453  -47410.078125  314.140686  1540.719238   47.274414  895.261597  -42798.050781  485.948120
 2334.000000  8748.662109  -64302.496094  -57963.460938  10549.094727  -47414.367188  315.964905  1431.516602   47.358982  893.662903  -42794.089844  -291.397980
 2335.000000  8957.532227  -64491.046875  -57947.851562  10406.625977  -47541.226562  311.697693  1614.048828   47.249981  895.724548  -42931.582031  2973.224121
 2336.000000  8883.921875  -64372.750000  -57889.593750  10247.055664  -47642.539062  306.918274  1622.968262   47.249981  895.724548  -43032.894531  -228.232819
 2337.000000  8755.220703  -64328.246094  -57984.210938  10354.205078  -47630.007812  310.127594  1377.180298   47.452679  891.898376  -43000.589844  239.095901
 2338.000000  8660.610352  -63943.046875  -57693.609375  10327.134766  -47366.476562  309.316772  1385.496948   47.298664  894.802551  -42752.085938  1295.105957
 2339.000000  9003.009766  -64379.671875  -57792.562500  10301.071289  -47491.492188  308.536133  1774.529297   47.307770  894.630371  -42876.210938  -255.080566
 2340.000000  8961.934570  -64311.875000  -57758.101562  10235.806641  -47522.296875  306.581329  1743.765503   47.237465  895.961853  -42913.875000  528.440369
 2341.000000  8920.270508  -64320.992188  -57819.953125  10192.338867  -47627.613281  305.279388  1669.473999   47.352539  893.784546  -43007.964844  -53.952076
 2342.000000  8976.444336  -64351.382812  -57785.000000  10258.165039  -47526.835938  307.251007  1689.716431   47.322689  894.348328  -42910.097656  -1481.828003
 2343.000000  8653.267578  -64118.867188  -57878.257812  10305.564453  -47572.695312  308.670715  1436.127930   47.256775  895.595764  -42962.390625  1002.302734
 2344.000000  8907.246094  -64357.121094  -57860.351562  10241.135742  -47619.214844  306.740967  1686.612427   47.342094  893.981689  -43000.585938  2298.545898
 2345.000000  9053.724609  -64507.265625  -57863.468750  10301.606445  -47561.863281  308.552155  1722.504395   47.382465  893.220032  -42939.296875  1079.543091
 2346.000000  8830.975586  -64158.156250  -57743.390625  10299.262695  -47444.128906  308.481964  1488.320801   47.409096  892.718262  -42818.960938  -10.003791
 2347.000000  8995.279297  -64423.742188  -57835.289062  10299.730469  -47535.558594  308.495972  1609.051758   47.488125  891.232605  -42902.683594  -1383.496826
 2348.000000  8824.012695  -64325.378906  -57913.109375  10265.169922  -47647.937500  307.460815  1417.863281   47.497906  891.049133  -43014.105469  1047.503174
 2349.000000  8895.809570  -64361.992188  -57870.812500  10348.113281  -47522.699219  309.945129  1545.387573   47.414661  892.613464  -42896.992188  -415.561676
 2350.000000  9109.142578  -64706.562500  -58006.304688  10450.277344  -47556.027344  313.005127  1808.685547   47.379143  893.282654  -42933.781250  1921.120850
 2351.000000  8959.999023  -64428.437500  -57889.617188  10295.291016  -47594.328125  308.363007  1635.138794   47.447201  892.001343  -42965.445312  -3033.076172
 2352.000000  8983.034180  -64604.515625  -58035.796875  10404.005859  -47631.789062  311.619232  1557.942017   47.357548  893.690002  -43011.652344  258.897491
 2353.000000  9017.674805  -64385.789062  -57769.046875  10206.500977  -47562.546875  305.703583  1683.504883   47.354095  893.755127  -42942.746094  245.393082
 2354.000000  9189.333984  -64457.218750  -57677.484375  10223.146484  -47454.335938  306.202148  1968.674438   47.392509  893.030701  -42830.789062  -556.637634
 2355.000000  8815.531250  -64346.000000  -57943.390625  10419.150391  -47524.242188  312.072815  1531.739258   47.353992  893.757080  -42904.453125  780.397766
 2356.000000  8795.891602  -64179.660156  -57790.242188  10299.267578  -47490.976562  308.482117  1508.190918   47.476730  891.446533  -42859.210938  -17.890999
 2357.000000  8978.392578  -64290.175781  -57716.257812  10172.383789  -47543.875000  304.681702  1786.159546   47.428383  892.355225  -42916.828125   44.952682
 2358.000000  8869.830078  -64353.843750  -57895.796875  10346.128906  -47549.667969  309.885712  1565.165527   47.479580  891.393005  -42917.625000  -186.501343
 2359.000000  8876.025391  -64437.484375  -57973.343750  10447.092773  -47526.250000  312.909760  1584.873047   47.329609  894.217529  -42908.839844  327.458038
 2360.000000  9105.615234  -64454.445312  -57734.773438  10181.753906  -47553.019531  304.962372  1842.982056   47.350704  893.819153  -42933.550781  2283.843750
 2361.000000  8965.065430  -64724.007812  -58153.789062  10473.227539  -47680.562500  313.692535  1469.989624   47.437874  892.176697  -43052.589844  -671.002014
 2362.000000  8874.240234  -64244.390625  -57763.765625  10328.923828  -47434.843750  309.370361  1684.459473   47.248287  895.756653  -42825.367188  853.657104
 2363.000000  8706.395508  -63977.820312  -57669.835938  10227.444336  -47442.390625  306.330872  1467.932495   47.320999  894.380249  -42825.820312  -657.623596
 2364.000000  8798.451172  -64264.320312  -57858.882812  10209.763672  -47649.117188  305.801300  1589.540039   47.104515  898.490662  -43053.664062  559.438049
 2365.000000  9003.029297  -64540.742188  -57957.718750  10265.314453  -47692.406250  307.465149  1778.744141   47.140186  897.810730  -43093.476562  2246.062988
 2366.000000  8967.853516  -64436.664062  -57888.570312  10316.866211  -47571.703125  309.009216  1677.449829   47.304436  894.693420  -42956.746094  -1846.414429
 2367.000000  8847.501953  -64436.316406  -57994.070312  10385.868164  -47608.203125  311.075958  1562.487427   47.225643  896.186157  -43000.933594  596.047180
 2368.000000  8880.423828  -64472.921875  -57999.164062  10536.804688  -47462.359375  315.596802  1551.738403   47.306587  894.652710  -42847.195312  -3834.465820
 2369.000000  8721.929688  -64166.988281  -57862.992188  10376.320312  -47486.671875  310.789978  1436.333862   47.278629  895.181763  -42874.234375  1194.171997
 2370.000000  8809.273438  -64005.218750  -57608.359375  10229.199219  -47379.160156  306.383423  1647.458374   47.245850  895.802856  -42769.921875  -1656.209961
 2371.000000  8608.158203  -63952.371094  -57753.617188  10245.397461  -47508.218750  306.868591  1457.400391   47.165943  897.320496  -42906.773438  431.696381
 2372.000000  9243.962891  -64909.367188  -58068.039062  10461.897461  -47606.140625  313.353180  1879.140015   47.310360  894.581360  -42990.605469  -730.825867
 2373.000000  8896.626953  -64267.507812  -57776.703125  10235.324219  -47541.378906  306.566895  1663.891235   47.276657  895.219116  -42929.132812  1803.527832
 2374.000000  8727.761719  -64061.222656  -57736.851562  10200.177734  -47536.671875  305.514191  1408.071899   47.404964  892.796082  -42911.910156  -1042.630371
 2375.000000  8981.407227  -64352.632812  -57779.406250  10243.659180  -47535.746094  306.816528  1759.856934   47.290359  894.959717  -42922.164062  865.664062
 2376.000000  8867.159180  -64349.679688  -57895.109375  10276.507812  -47618.601562  307.800415  1590.515015   47.315029  894.493103  -43002.613281  -564.194336
 2377.000000  9121.175781  -64464.179688  -57769.460938  10263.992188  -47505.468750  307.425537  1819.194458   47.374928  893.362122  -42883.636719  -1714.211548
 2378.000000  8831.698242  -64173.937500  -57761.898438  10311.997070  -47449.902344  308.863373  1599.273438   47.436245  892.207336  -42822.085938  1078.258545
 2379.000000  9062.440430  -64381.898438  -57729.000000  10356.617188  -47372.382812  310.199829  1807.726929   47.398632  892.915344  -42748.238281  2973.612061
 2380.000000  9011.546875  -64520.046875  -57932.070312  10348.512695  -47583.558594  309.957092  1768.294312   47.309517  894.597290  -42968.109375  -598.417908
 2381.000000  8990.225586  -64287.878906  -57698.257812  10181.681641  -47516.578125  304.960205  1732.916992   47.399719  892.894897  -42892.328125   53.409378
 2382.000000  8808.463867  -64245.300781  -57847.179688  10253.728516  -47593.453125  307.118134  1533.530396   47.323280  894.337097  -42976.660156  -1328.612915
 2383.000000  9042.064453  -64455.664062  -57816.000000  10277.379883  -47538.621094  307.826538  1810.507812   47.367306  893.505859  -42917.531250  1280.311523
 2384.000000  8894.129883  -64431.531250  -57946.882812  10480.232422  -47466.648438  313.902344  1626.761719   47.310848  894.572144  -42851.066406  -1714.810913
 2385.000000  8879.990234  -64243.253906  -57763.664062  10299.552734  -47464.109375  308.490662  1654.082397   47.424194  892.434082  -42837.468750  1216.528687
 2386.000000  8868.279297  -64211.476562  -57754.289062  10257.917969  -47496.371094  307.243622  1590.269043   47.385052  893.171265  -42873.550781  1600.468750
 2387.000000  8940.294922  -64302.417969  -57769.820312  10306.964844  -47462.855469  308.712646  1727.773926   47.448448  891.977905  -42833.851562  -3554.593262
 2388.000000  8788.035156  -64440.136719  -58060.156250  10616.466797  -47443.687500  317.982819  1393.979126   47.417229  892.565186  -42817.726562  -281.937195
 2389.000000  8887.297852  -64216.695312  -57720.375000  10239.656250  -47480.718750  306.696655  1609.047485   47.450634  891.936768  -42851.500000  -439.520569
 2390.000000  8675.824219  -64010.289062  -57751.914062  10311.520508  -47440.394531  308.849121  1349.578247   47.590069  889.323486  -42797.574219  -175.685394
 2391.000000  8749.896484  -64351.976562  -58016.523438  10548.521484  -47468.000000  315.947723  1323.475464   47.492279  891.154663  -42834.718750  1050.114990
 2392.000000  8907.707031  -64215.015625  -57718.648438  10220.632812  -47498.015625  306.126862  1642.695190   47.408772  892.724365  -42872.882812  -1244.508789
 2393.000000  8993.356445  -64308.746094  -57731.562500  10260.003906  -47471.558594  307.306091  1745.505859   47.376369  893.334961  -42849.585938  400.000763
 2394.000000  9068.997070  -64666.691406  -58020.703125  10388.314453  -47632.390625  311.149231  1724.133179   47.414253  892.621155  -43006.722656  -634.715210
 2395.000000  8763.619141  -64141.765625  -57799.734375  10376.752930  -47422.980469  310.802948  1515.397827   47.305595  894.671448  -42807.910156  1659.878174
 2396.000000  9054.377930  -64537.664062  -57899.976562  10288.517578  -47611.460938  308.160126  1726.849609   47.474693  891.484802  -42979.894531  1213.657715
 2397.000000  8894.689453  -64417.960938  -57942.726562  10408.841797  -47533.882812  311.764069  1598.127808   47.372147  893.414551  -42912.320312  1417.509277
 2398.000000  8918.063477  -64538.257812  -58024.921875  10473.677734  -47551.242188  313.706024  1552.181274   47.440681  892.123901  -42922.992188  173.838486
 2399.000000  8718.841797  -64279.437500  -57981.507812  10415.462891  -47566.046875  311.962372  1297.111206   47.554203  889.994263  -42926.722656  -476.214294
 2400.000000  9066.382812  -64535.398438  -57873.039062  10284.457031  -47588.582031  308.038513  1739.395508   47.412563  892.653015  -42963.078125  1990.625610
 2401.000000  8946.007812  -64535.003906  -57999.695312  10487.347656  -47512.347656  314.115448  1568.601562   47.476917  891.442993  -42880.562500  1867.394165
 2402.000000  9053.988281  -64641.468750  -58002.765625  10455.630859  -47547.132812  313.165497  1682.708618   47.476505  891.450745  -42915.390625  1648.317627
 2403.000000  8791.060547  -64200.953125  -57823.828125  10331.503906  -47492.324219  309.447662  1510.971680   47.411766  892.668030  -42866.898438  907.480530
 2404.000000  9110.483398  -64747.464844  -58052.632812  10456.539062  -47596.093750  313.192688  1719.100464   47.447617  891.993530  -42967.167969   79.260948
 2405.000000  9110.238281  -64739.433594  -58045.117188  10364.493164  -47680.625000  310.435730  1742.607788   47.314129  894.510132  -43064.722656  -73.384224
 2406.000000  9002.735352  -64431.875000  -57855.781250  10130.986328  -47724.796875  303.441742  1672.751343   47.517349  890.684509  -43089.070312  -458.579803
 2407.000000  9057.527344  -64608.308594  -57958.617188  10268.526367  -47690.089844  307.561371  1780.923828   47.307487  894.635681  -43074.835938  749.446777
 2408.000000  8563.503906  -64196.554688  -58053.867188  10560.027344  -47493.839844  316.292358  1216.044312   47.362080  893.604492  -42873.261719  193.673615
 2409.000000  9046.529297  -64666.402344  -58033.109375  10222.087891  -47811.023438  306.170441  1643.201294   47.577129  889.565369  -43169.464844  -523.992615
 2410.000000  9257.404297  -64940.453125  -58099.023438  10306.118164  -47792.906250  308.687286  1861.716797   47.401573  892.859924  -43168.472656  -817.137390
 2411.000000  9109.327148  -64918.390625  -58223.117188  10351.742188  -47871.375000  310.053833  1639.220825   47.458332  891.792114  -43241.406250  1082.709717
 2412.000000  8994.462891  -64717.023438  -58143.093750  10420.455078  -47722.640625  312.111908  1580.275391   47.440811  892.121460  -43094.378906  135.863220
 2413.000000  9027.677734  -64783.558594  -58170.929688  10389.437500  -47781.492188  311.182861  1531.904663   47.469349  891.585144  -43150.449219  3509.853760
 2414.000000  9053.502930  -64948.144531  -58315.445312  10454.691406  -47860.753906  313.137360  1572.190796   47.414486  892.616821  -43235.062500  519.886353
 2415.000000  9158.350586  -64971.765625  -58229.398438  10529.042969  -47700.355469  315.364319  1642.130005   47.479816  891.388611  -43068.289062  782.342773
 2416.000000  9214.652344  -64994.371094  -58199.117188  10381.718750  -47817.398438  310.951691  1736.181152   47.488182  891.231567  -43184.515625   56.087811
 2417.000000  9157.017578  -64958.996094  -58210.648438  10416.528320  -47794.121094  311.994293  1652.040649   47.447014  892.004822  -43165.253906  -476.209778
 2418.000000  9110.414062  -64395.140625  -57696.382812  10028.244141  -47668.140625  300.364471  1918.885132   47.265530  895.429871  -43056.980469  -295.964478
 2419.000000  8813.573242  -64585.281250  -58183.859375  10510.746094  -47673.113281  314.816284  1251.381958   47.459694  891.766541  -43043.011719  1480.767456
 2420.000000  9058.931641  -64496.558594  -57856.140625  10144.503906  -47711.636719  303.846649  1738.931274   47.401005  892.870667  -43087.261719  869.819031
 2421.000000  8766.079102  -64267.507812  -57918.476562  10156.807617  -47761.667969  304.215179  1403.297485   47.476089  891.458557  -43129.964844  1057.135986
 2422.000000  8814.329102  -64462.304688  -58063.164062  10336.527344  -47726.636719  309.598114  1430.318481   47.336018  894.096497  -43108.601562  1924.389282
 2423.000000  9119.848633  -64777.605469  -58076.046875  10310.621094  -47765.425781  308.822174  1714.253906   47.388103  893.113770  -43142.308594  254.778717
 2424.000000  9151.435547  -64696.406250  -57963.570312  10318.613281  -47644.957031  309.061554  1829.307251   47.351681  893.800720  -43025.390625  2781.098145
 2425.000000  8929.498047  -64377.468750  -57862.289062  10256.994141  -47605.296875  307.215942  1646.083130   47.361622  893.613098  -42984.761719  1001.165466
 2426.000000  8955.632812  -64610.867188  -58076.648438  10368.322266  -47708.328125  310.550415  1538.011353   47.500168  891.006653  -43074.277344  1034.822144
 2427.000000  8871.677734  -64544.554688  -58085.015625  10554.347656  -47530.667969  316.122223  1404.477173   47.465363  891.660034  -42900.011719  3453.945068
 2428.000000  8777.337891  -64628.148438  -58280.234375  10623.340820  -47656.894531  318.188721  1343.372192   47.300095  894.775513  -43042.363281  3204.612061
 2429.000000  8955.546875  -64545.062500  -57994.601562  10337.119141  -47657.484375  309.615845  1634.396118   47.348797  893.855164  -43038.199219  283.095856
 2430.000000  9053.875977  -64531.070312  -57890.976562  10201.213867  -47689.761719  305.545227  1747.611938   47.292957  894.910522  -43075.925781  639.949768
 2431.000000  9036.111328  -64323.152344  -57701.632812  10093.873047  -47607.757812  302.330170  1880.053101   47.281960  895.118713  -42994.996094  2104.516113
 2432.000000  8834.766602  -64195.535156  -57792.234375  10228.396484  -47563.835938  306.359406  1540.762207   47.381321  893.241577  -42941.378906  -618.563904
 2433.000000  8787.198242  -64364.039062  -57991.984375  10360.857422  -47631.125000  310.326843  1436.186890   47.430569  892.314148  -43003.863281  -82.890709
 2434.000000  8897.202148  -64515.507812  -58024.843750  10475.838867  -47549.003906  313.770752  1624.976929   47.368393  893.485352  -42927.808594  -37.381901
 2435.000000  9022.003906  -64396.042969  -57790.515625  10290.699219  -47499.816406  308.225464  1764.942261   47.405586  892.784363  -42874.992188  1425.717651
 2436.000000  8762.671875  -64174.507812  -57820.039062  10341.388672  -47478.648438  309.743713  1450.991089   47.481354  891.359741  -42846.433594  607.118469
 2437.000000  8968.445312  -64365.601562  -57806.390625  10314.668945  -47491.722656  308.943420  1721.329956   47.361713  893.611389  -42871.179688  -1302.215088
 2438.000000  9127.279297  -64702.960938  -57996.742188  10336.652344  -47660.089844  309.601868  1851.031860   47.307148  894.642090  -43044.871094  2987.582520
 2439.000000  8896.847656  -64139.832031  -57656.375000  9997.426758  -47658.949219  299.441437  1699.107422   47.366013  893.530273  -43037.984375  648.577698
 2440.000000  8861.283203  -64221.371094  -57771.984375  10207.128906  -47564.855469  305.722382  1584.668335   47.468906  891.593445  -42933.855469  2631.572021
 2441.000000  8945.413086  -64268.023438  -57735.039062  10209.902344  -47525.136719  305.805450  1780.210083   47.327980  894.248291  -42907.882812  2076.834717
 2442.000000  9080.967773  -64632.964844  -57968.750000  10284.824219  -47683.925781  308.049500  1679.408813   47.391850  893.043152  -43060.441406  1603.945068
 2443.000000  9065.964844  -64780.890625  -58128.031250  10463.521484  -47664.507812  313.401825  1651.546753   47.522087  890.595703  -43028.320312  -1432.291748
 2444.000000  9089.126953  -64720.554688  -58049.460938  10377.089844  -47672.371094  310.813049  1705.610718   47.413071  892.643433  -43046.816406  3186.640137
 2445.000000  8928.709961  -64580.750000  -58069.148438  10462.001953  -47607.148438  313.356323  1498.857422   47.504406  890.927185  -42972.683594  -692.010742
 2446.000000  8962.527344  -64509.843750  -57962.164062  10397.706055  -47564.457031  311.430542  1640.974121   47.385174  893.168945  -42941.625000  661.890991
 2447.000000  9045.111328  -64723.171875  -58085.632812  10279.515625  -47806.117188  307.890503  1692.260742   47.359112  893.660461  -43185.828125  -3715.029297
 2448.000000  8990.265625  -64878.535156  -58312.156250  10454.677734  -47857.476562  313.136932  1543.242310   47.367550  893.501282  -43236.363281  -1059.259399
 2449.000000  9135.208008  -64892.578125  -58174.500000  10405.712891  -47768.789062  311.670349  1681.693359   47.397938  892.928406  -43144.710938  -530.755676
 2450.000000  9243.366211  -64947.445312  -58115.312500  10266.898438  -47848.414062  307.512604  1785.507935   47.492672  891.147278  -43215.093750  1768.727295
 2451.000000  8938.946289  -64614.359375  -58100.078125  10414.215820  -47685.863281  311.925018  1473.744141   47.462532  891.713196  -43055.484375  1662.255249
 2452.000000  8987.864258  -64549.148438  -57978.101562  10306.775391  -47671.328125  308.707001  1667.921021   47.230530  896.093384  -43063.582031  -2625.654541
 2453.000000  9314.162109  -65153.316406  -58259.710938  10324.322266  -47935.390625  309.232544  1758.213379   47.486801  891.257446  -43302.644531  362.107483
 2454.000000  8917.260742  -64753.265625  -58257.734375  10302.611328  -47955.125000  308.582275  1489.038452   47.318211  894.432922  -43338.824219  539.831421
 2455.000000  9025.923828  -64911.757812  -58302.820312  10421.325195  -47881.496094  312.137970  1602.879028   47.210907  896.465881  -43275.664062  -88.276520
 2456.000000  9241.403320  -64683.281250  -57857.234375  10040.089844  -47817.144531  300.719269  1943.437988   47.348560  893.859619  -43197.882812  2709.409668
 2457.000000  9130.005859  -64991.003906  -58275.312500  10496.273438  -47779.039062  314.382812  1653.366089   47.431759  892.291748  -43151.660156  1714.753540
 2458.000000  9001.434570  -64710.914062  -58133.281250  10265.609375  -47867.671875  307.473999  1551.818726   47.458164  891.795288  -43237.718750  149.668854
 2459.000000  9061.464844  -64685.785156  -58038.843750  10203.300781  -47835.542969  305.607727  1703.551880   47.447926  891.987732  -43206.589844  403.693268
 2460.000000  8947.150391  -64562.804688  -58035.640625  10268.638672  -47767.000000  307.564728  1526.271484   47.477001  891.441467  -43135.210938  -4487.888672
 2461.000000  8891.218750  -64742.429688  -58264.867188  10389.447266  -47875.421875  311.183167  1359.698853   47.421776  892.479553  -43249.019531  -103.209541
 2462.000000  9290.904297  -64907.972656  -58041.781250  10226.716797  -47815.062500  306.309082  1884.849609   47.397686  892.933167  -43191.007812  436.394104
 2463.000000  9367.446289  -65333.191406  -58369.164062  10545.447266  -47823.718750  315.855652  1836.884399   47.469959  891.573669  -43192.613281  -1065.841064
 2464.000000  9001.816406  -64695.136719  -58106.304688  10387.964844  -47718.339844  311.138763  1550.546509   47.524414  890.552124  -43081.921875  -2312.977295
 2465.000000  8980.183594  -64711.160156  -58154.562500  10315.791016  -47838.773438  308.977020  1516.224731   47.419666  892.519287  -43212.578125  -312.703644
[truncated: 1,220,819 more chars]
