# Supplementary material for: Data for exploring the effect of parameters on decomposition of gas hydrate structure I
Source: Data Brief. 2018 Apr 11;18:1247–51. doi: 10.1016/j.dib.2018.04.015 (PMC5996948; doi:10.1016/j.dib.2018.04.015)
Supplement: Supplementary file 2 — Supplementary material [file mmc2.zip › data/data/temperature 310 K/cage occupancy 90/msdow.xvg]

# This file was created Mon Jan 23 22:10:05 2017
# Created by:
# GROMACS:      gmx msd, VERSION 5.0.2
# Executable:   /usr/bin/gmx
# Library dir:  /usr/share/gromacs/top
# Command line:
#   g_msd -f run.xtc -n ind.ndx -s run.tpr -o msdow10.xvg -b 9000 -e 10000
# g_msd is part of G R O M A C S:
#
# God Rules Over Mankind, Animals, Cosmos and Such
#
@    title "Mean Square Displacement"
@    xaxis  label "Time (ps)"
@    yaxis  label "MSD (nm\S2\N)"
@TYPE xy
# MSD gathered over 1000 ps with 101 restarts
# Diffusion constants fitted from time 100 to 900 ps
# D[       OW*] = 4.7312 (+/- 0.3438) (1e-5 cm^2/s)
         0           0
  0.200195   0.0065844
  0.400391   0.0144927
  0.599609   0.0215486
  0.799805   0.0283525
         1   0.0350076
    1.2002   0.0417088
   1.40039   0.0484171
   1.59961   0.0552041
    1.7998   0.0618064
         2   0.0685039
    2.2002   0.0751833
   2.40039   0.0818556
   2.59961   0.0886542
    2.7998   0.0952464
         3    0.101755
    3.2002     0.10829
   3.40039    0.115039
   3.59961    0.121612
    3.7998    0.128104
         4    0.134473
    4.2002     0.14096
   4.40039     0.14742
   4.59961    0.153862
    4.7998    0.160154
         5    0.166447
    5.2002    0.172825
   5.40039    0.179038
   5.59961    0.185396
    5.7998    0.191877
         6    0.198402
    6.2002    0.204802
   6.40039     0.21105
   6.59961    0.217186
    6.7998    0.223676
         7    0.230155
    7.2002    0.236595
   7.40039    0.242955
   7.59961    0.249479
    7.7998    0.255923
         8    0.262136
    8.2002    0.268579
   8.40039    0.274911
   8.59961    0.281284
    8.7998    0.287173
         9    0.293266
    9.2002    0.299124
   9.40039    0.305209
   9.59961    0.311245
    9.7998    0.317656
        10    0.323679
   10.2002    0.329843
   10.4004    0.336053
   10.5996    0.342121
   10.7998    0.348145
        11    0.354355
   11.2002    0.360244
   11.4004    0.366461
   11.5996    0.372835
   11.7998    0.378752
        12    0.384815
   12.2002    0.391099
   12.4004    0.397491
   12.5996    0.403789
   12.7998    0.409827
        13    0.415922
   13.2002    0.421864
   13.4004    0.428184
   13.5996     0.43436
   13.7998    0.440495
        14    0.446285
   14.2002    0.452549
   14.4004    0.458827
   14.5996    0.464747
   14.7998    0.470769
        15    0.476743
   15.2002    0.482801
   15.4004    0.488612
   15.5996    0.495071
   15.7998    0.501688
        16    0.507913
   16.2002    0.513969
   16.4004    0.519939
   16.5996    0.526091
   16.7998    0.532368
        17     0.53877
   17.2002    0.545499
   17.4004      0.5517
   17.5996    0.557917
   17.7998    0.564057
        18    0.570144
   18.2002    0.576106
   18.4004    0.582154
   18.5996    0.588371
   18.7998    0.593936
        19    0.600047
   19.2002    0.605767
   19.4004     0.61156
   19.5996     0.61757
   19.7998    0.624143
        20     0.62996
   20.2002    0.636085
   20.4004    0.641786
   20.5996    0.647813
   20.7998    0.653811
        21    0.660026
   21.2002    0.665724
   21.4004    0.671826
   21.5996    0.678157
   21.7998    0.683838
        22    0.689716
   22.2002    0.695484
   22.4004    0.701644
   22.5996    0.708012
   22.7998    0.713893
        23    0.719655
   23.2002     0.72529
   23.4004    0.731503
   23.5996    0.737573
   23.7998    0.743879
        24    0.749311
   24.2002    0.755265
   24.4004    0.761206
   24.5996    0.767136
   24.7998     0.77324
        25    0.779215
   25.2002     0.78539
   25.4004    0.791397
   25.5996    0.797855
   25.7998    0.804449
        26    0.810518
   26.2002    0.816427
   26.4004    0.822256
   26.5996    0.828251
   26.7998    0.834675
        27    0.841156
   27.2002    0.847786
   27.4004    0.853647
   27.5996    0.859646
   27.7998    0.865638
        28    0.871739
   28.2002    0.877684
   28.4004    0.883609
   28.5996    0.889853
   28.7998    0.895317
        29    0.901464
   29.2002    0.907059
   29.4004    0.912599
   29.5996    0.918407
   29.7998    0.924933
        30    0.930584
   30.2002     0.93695
   30.4004    0.942595
   30.5996    0.948607
   30.7998    0.954562
        31    0.960936
   31.2002    0.966349
   31.4004    0.972333
   31.5996    0.978601
   31.7998     0.98403
        32    0.989879
   32.2002    0.995928
   32.4004     1.00199
   32.5996     1.00814
   32.7998     1.01406
        33     1.01968
   33.2002      1.0252
   33.4004     1.03172
   33.5996     1.03791
   33.7998     1.04434
        34     1.04944
   34.2002     1.05558
   34.4004     1.06127
   34.5996     1.06699
   34.7998     1.07303
        35     1.07887
   35.2002      1.0852
   35.4004     1.09121
   35.5996      1.0978
   35.7998     1.10415
        36     1.11001
   36.2002      1.1156
   36.4004     1.12131
   36.5996     1.12701
   36.7998     1.13343
        37     1.13973
   37.2002      1.1462
   37.4004     1.15186
   37.5996     1.15777
   37.7998     1.16354
        38     1.16967
   38.2002     1.17606
   38.4004     1.18202
   38.5996     1.18827
   38.7998     1.19328
        39     1.19934
   39.2002     1.20478
   39.4004     1.21016
   39.5996     1.21566
   39.7998     1.22225
        40     1.22793
   40.2002     1.23451
   40.4004     1.23992
   40.5996     1.24584
   40.7998     1.25189
        41     1.25809
   41.2002     1.26397
   41.4004     1.27012
   41.5996     1.27605
   41.7998     1.28115
        42     1.28719
   42.2002     1.29313
   42.4004      1.2991
   42.5996     1.30529
   42.7998     1.31092
        43     1.31653
   43.2002     1.32153
   43.4004     1.32803
   43.5996     1.33417
   43.7998     1.34062
        44     1.34573
   44.2002     1.35198
   44.4004     1.35758
   44.5996     1.36315
   44.7998     1.36908
        45     1.37486
   45.2002     1.38113
   45.4004     1.38694
   45.5996     1.39329
   45.7998     1.39926
        46     1.40512
   46.2002     1.41065
   46.4004     1.41607
   46.5996     1.42192
   46.7998     1.42828
        47     1.43436
   47.2002     1.44122
   47.4004     1.44656
   47.5996     1.45269
   47.7998     1.45843
        48     1.46427
   48.2002     1.47073
   48.4004     1.47651
   48.5996     1.48273
   48.7998     1.48723
        49     1.49346
   49.2002     1.49923
   49.4004     1.50431
   49.5996     1.50941
   49.7998     1.51603
        50     1.52162
   50.2002     1.52781
   50.4004     1.53323
   50.5996     1.53936
   50.7998      1.5454
        51     1.55166
   51.2002      1.5575
   51.4004     1.56364
   51.5996     1.56968
   51.7998     1.57469
        52     1.58065
   52.2002     1.58645
   52.4004     1.59253
   52.5996     1.59838
   52.7998     1.60378
        53     1.60918
   53.2002     1.61412
   53.4004     1.62058
   53.5996     1.62649
   53.7998     1.63315
        54     1.63819
   54.2002     1.64451
   54.4004     1.65022
   54.5996     1.65556
   54.7998     1.66129
        55     1.66715
   55.2002     1.67342
   55.4004     1.67931
   55.5996     1.68542
   55.7998     1.69128
        56      1.6971
   56.2002     1.70251
   56.4004     1.70771
   56.5996     1.71379
   56.7998     1.72005
        57     1.72611
   57.2002     1.73353
   57.4004     1.73892
   57.5996     1.74516
   57.7998     1.75069
        58     1.75628
   58.2002     1.76278
   58.4004     1.76869
   58.5996     1.77505
   58.7998     1.77938
        59     1.78572
   59.2002     1.79157
   59.4004     1.79658
   59.5996     1.80158
   59.7998     1.80808
        60     1.81341
   60.2002     1.82024
   60.4004     1.82568
   60.5996     1.83175
   60.7998     1.83782
        61     1.84418
   61.2002     1.84987
   61.4004     1.85595
   61.5996     1.86227
   61.7998     1.86701
        62     1.87285
   62.2002     1.87875
   62.4004     1.88484
   62.5996     1.89075
   62.7998     1.89591
        63     1.90136
   63.2002     1.90609
   63.4004     1.91237
   63.5996     1.91832
   63.7998     1.92491
        64     1.92975
   64.2002     1.93605
   64.4004     1.94159
   64.5996     1.94694
   64.7998     1.95286
        65     1.95899
   65.2002     1.96543
   65.4004      1.9714
   65.5996     1.97746
   65.7998     1.98322
        66     1.98916
   66.2002     1.99441
   66.4004     1.99949
   66.5996     2.00548
   66.7998     2.01168
        67     2.01761
   67.2002     2.02497
   67.4004     2.03021
   67.5996     2.03657
   67.7998     2.04222
        68     2.04741
   68.2002     2.05403
   68.4004     2.06009
   68.5996     2.06685
   68.7998     2.07108
        69     2.07744
   69.2002     2.08333
   69.4004     2.08818
   69.5996     2.09311
   69.7998     2.09957
        70     2.10445
   70.2002     2.11165
   70.4004     2.11705
   70.5996     2.12288
   70.7998     2.12905
        71     2.13561
   71.2002     2.14131
   71.4004     2.14756
   71.5996     2.15379
   71.7998     2.15883
        72     2.16431
   72.2002     2.17017
   72.4004     2.17616
   72.5996     2.18199
   72.7998     2.18686
        73     2.19238
   73.2002     2.19681
   73.4004     2.20315
   73.5996     2.20927
   73.7998      2.2156
        74      2.2203
   74.2002     2.22685
   74.4004     2.23216
   74.5996     2.23752
   74.7998     2.24324
        75     2.24924
   75.2002     2.25544
   75.4004      2.2614
   75.5996      2.2673
   75.7998      2.2729
        76     2.27904
   76.2002     2.28425
   76.4004     2.28915
   76.5996     2.29525
   76.7998     2.30169
        77     2.30743
   77.2002     2.31475
   77.4004     2.32007
   77.5996     2.32613
   77.7998     2.33133
        78     2.33624
   78.2002      2.3431
   78.4004     2.34905
   78.5996     2.35619
   78.7998     2.36048
        79     2.36709
   79.2002     2.37286
   79.4004     2.37783
   79.5996     2.38286
   79.7998     2.38934
        80     2.39434
   80.2002     2.40161
   80.4004     2.40686
   80.5996     2.41266
   80.7998     2.41878
        81     2.42516
   81.2002     2.43096
   81.4004     2.43738
   81.5996     2.44364
   81.7998     2.44878
        82     2.45408
   82.2002     2.45958
   82.4004      2.4653
   82.5996      2.4709
   82.7998     2.47564
        83     2.48109
   83.2002     2.48561
   83.4004     2.49213
   83.5996     2.49825
   83.7998     2.50482
        84     2.50956
   84.2002     2.51597
   84.4004     2.52103
   84.5996     2.52657
   84.7998     2.53217
        85     2.53791
   85.2002      2.5442
   85.4004     2.55024
   85.5996     2.55574
   85.7998     2.56102
        86     2.56754
   86.2002     2.57278
   86.4004      2.5776
   86.5996      2.5837
   86.7998     2.58995
        87     2.59584
   87.2002     2.60361
   87.4004     2.60858
   87.5996     2.61459
   87.7998     2.61977
        88     2.62464
   88.2002      2.6317
   88.4004     2.63764
   88.5996     2.64465
   88.7998     2.64888
        89     2.65529
   89.2002     2.66117
   89.4004     2.66578
   89.5996     2.67074
   89.7998     2.67717
        90     2.68193
   90.2002       2.689
   90.4004     2.69425
   90.5996     2.70009
   90.7998     2.70639
        91     2.71274
   91.2002     2.71849
   91.4004     2.72481
   91.5996     2.73104
   91.7998     2.73626
        92     2.74148
   92.2002     2.74697
   92.4004     2.75263
   92.5996     2.75825
   92.7998     2.76294
        93     2.76826
   93.2002     2.77258
   93.4004     2.77909
   93.5996     2.78502
   93.7998     2.79174
        94     2.79621
   94.2002     2.80265
   94.4004     2.80789
   94.5996     2.81365
   94.7998     2.81927
        95     2.82485
   95.2002      2.8313
   95.4004     2.83726
   95.5996     2.84247
   95.7998     2.84753
        96     2.85396
   96.2002     2.85909
   96.4004     2.86388
   96.5996     2.86991
   96.7998     2.87632
        97     2.88246
   97.2002     2.89036
   97.4004     2.89501
   97.5996     2.90122
   97.7998     2.90594
        98     2.91046
   98.2002     2.91778
   98.4004     2.92393
   98.5996     2.93148
   98.7998     2.93526
        99     2.94158
   99.2002      2.9478
   99.4004     2.95232
   99.5996     2.95741
   99.7998     2.96414
       100     2.96872
     100.2     2.97507
     100.4     2.98041
     100.6     2.98613
     100.8     2.99249
       101      2.9989
     101.2     3.00484
     101.4     3.01136
     101.6     3.01762
     101.8     3.02256
       102     3.02778
     102.2     3.03318
     102.4     3.03868
     102.6     3.04474
     102.8     3.04939
       103     3.05473
     103.2     3.05903
     103.4      3.0655
     103.6     3.07124
     103.8     3.07815
       104     3.08291
     104.2     3.08897
     104.4     3.09394
     104.6     3.09994
     104.8     3.10541
       105      3.1109
     105.2      3.1172
     105.4     3.12311
     105.6     3.12823
     105.8     3.13326
       106     3.13968
     106.2     3.14481
     106.4     3.14932
     106.6     3.15531
     106.8      3.1616
       107      3.1675
     107.2     3.17574
     107.4     3.18018
     107.6     3.18678
     107.8     3.19151
       108      3.1962
     108.2     3.20362
     108.4     3.21006
     108.6      3.2179
     108.8     3.22156
       109      3.2277
     109.2     3.23384
     109.4     3.23835
     109.6     3.24355
     109.8     3.25028
       110     3.25499
     110.2     3.26101
     110.4     3.26619
     110.6     3.27197
     110.8      3.2783
       111     3.28469
     111.2     3.29051
     111.4     3.29691
     111.6     3.30311
     111.8     3.30783
       112     3.31296
     112.2     3.31834
     112.4     3.32409
     112.6     3.33019
     112.8     3.33459
       113      3.3394
     113.2     3.34306
     113.4     3.34984
     113.6     3.35538
     113.8     3.36232
       114     3.36699
     114.2      3.3729
     114.4      3.3779
     114.6     3.38389
     114.8     3.38924
       115     3.39498
     115.2     3.40161
     115.4     3.40738
     115.6      3.4121
     115.8     3.41697
       116     3.42359
     116.2     3.42869
     116.4     3.43313
     116.6     3.43908
     116.8     3.44521
       117     3.45088
     117.2     3.45895
     117.4      3.4631
     117.6     3.46988
     117.8      3.4746
       118     3.47933
     118.2     3.48692
     118.4     3.49323
     118.6     3.50124
     118.8      3.5045
       119     3.51056
     119.2     3.51689
     119.4     3.52119
     119.6     3.52638
     119.8     3.53312
       120     3.53766
     120.2     3.54407
     120.4      3.5492
     120.6     3.55499
     120.8     3.56159
       121     3.56806
     121.2     3.57367
     121.4     3.58007
     121.6      3.5862
     121.8     3.59104
       122     3.59608
     122.2     3.60107
     122.4     3.60643
     122.6     3.61295
     122.8     3.61729
       123      3.6221
     123.2     3.62526
     123.4      3.6319
     123.6     3.63764
     123.8     3.64455
       124     3.64913
     124.2     3.65501
     124.4     3.66001
     124.6      3.6661
     124.8      3.6714
       125     3.67705
     125.2     3.68389
     125.4     3.68972
     125.6     3.69435
     125.8     3.69888
       126     3.70543
     126.2     3.71057
     126.4     3.71525
     126.6     3.72149
     126.8     3.72727
       127     3.73287
     127.2     3.74119
     127.4     3.74526
     127.6     3.75159
     127.8     3.75649
       128     3.76155
     128.2     3.76908
     128.4     3.77543
     128.6     3.78344
     128.8     3.78649
       129     3.79295
     129.2     3.79981
     129.4     3.80404
     129.6     3.80913
     129.8     3.81591
       130     3.82048
     130.2     3.82667
     130.4     3.83137
     130.6      3.8374
     130.8     3.84405
       131     3.85083
     131.2     3.85655
     131.4     3.86288
     131.6     3.86888
     131.8     3.87359
       132     3.87881
     132.2     3.88338
     132.4     3.88877
     132.6     3.89557
     132.8     3.89972
       133     3.90467
     133.2     3.90808
     133.4     3.91486
     133.6     3.92024
     133.8     3.92731
       134     3.93198
     134.2     3.93789
     134.4     3.94304
     134.6     3.94909
     134.8     3.95444
       135     3.95994
     135.2     3.96685
     135.4     3.97274
     135.6     3.97728
     135.8     3.98171
       136     3.98837
     136.2     3.99307
     136.4     3.99781
     136.6     4.00394
     136.8     4.00946
       137     4.01494
     137.2      4.0236
     137.4     4.02735
     137.6     4.03384
     137.8     4.03886
       138     4.04376
     138.2     4.05136
     138.4     4.05797
     138.6     4.06616
     138.8     4.06919
       139     4.07567
     139.2      4.0826
     139.4     4.08654
     139.6     4.09187
     139.8     4.09894
       140     4.10368
     140.2     4.10936
     140.4     4.11408
     140.6     4.12025
     140.8     4.12691
       141     4.13361
     141.2     4.13947
     141.4     4.14581
     141.6     4.15149
     141.8     4.15638
       142     4.16201
     142.2     4.16696
     142.4     4.17254
     142.6     4.17908
     142.8     4.18267
       143     4.18782
     143.2     4.19161
     143.4     4.19854
     143.6      4.2039
     143.8     4.21124
       144       4.216
     144.2     4.22207
     144.4     4.22725
     144.6      4.2332
     144.8     4.23861
       145     4.24406
     145.2     4.25087
     145.4     4.25656
     145.6     4.26116
     145.8     4.26539
       146     4.27225
     146.2     4.27672
     146.4     4.28135
     146.6     4.28776
     146.8     4.29339
       147     4.29892
     147.2     4.30754
     147.4     4.31097
     147.6      4.3176
     147.8     4.32283
       148      4.3279
     148.2     4.33559
     148.4     4.34254
     148.6     4.35078
     148.8     4.35378
       149      4.3604
     149.2      4.3675
     149.4     4.37192
     149.6     4.37705
     149.8     4.38429
       150     4.38922
     150.2     4.39526
     150.4     4.39979
     150.6     4.40602
     150.8     4.41263
       151     4.41974
     151.2     4.42583
     151.4     4.43184
     151.6     4.43737
     151.8     4.44241
       152     4.44814
     152.2     4.45336
     152.4     4.45888
     152.6     4.46539
     152.8     4.46897
       153     4.47416
     153.2     4.47778
     153.4     4.48447
     153.6     4.48991
     153.8     4.49721
       154     4.50177
     154.2     4.50802
     154.4     4.51305
     154.6     4.51888
     154.8     4.52374
       155     4.52901
     155.2     4.53615
     155.4     4.54178
     155.6     4.54641
     155.8     4.55034
       156     4.55705
     156.2     4.56138
     156.4     4.56577
     156.6     4.57223
     156.8     4.57818
       157     4.58341
     157.2     4.59228
     157.4      4.5955
     157.6     4.60196
     157.8     4.60693
       158     4.61169
     158.2     4.61926
     158.4     4.62623
     158.6     4.63479
     158.8     4.63749
       159     4.64394
     159.2     4.65115
     159.4     4.65551
     159.6     4.66046
     159.8     4.66805
       160     4.67267
     160.2     4.67869
     160.4     4.68295
     160.6     4.68911
     160.8     4.69538
       161      4.7023
     161.2     4.70835
     161.4     4.71444
     161.6     4.71983
     161.8     4.72487
       162     4.73052
     162.2     4.73577
     162.4     4.74123
     162.6     4.74783
     162.8     4.75116
       163     4.75666
     163.2     4.76046
     163.4     4.76672
     163.6     4.77196
     163.8      4.7792
       164     4.78374
     164.2     4.79005
     164.4     4.79502
     164.6     4.80079
     164.8     4.80533
       165     4.81072
     165.2     4.81774
     165.4     4.82342
     165.6     4.82772
     165.8     4.83207
       166     4.83918
     166.2     4.84347
     166.4     4.84809
     166.6     4.85506
     166.8     4.86147
       167     4.86679
     167.2     4.87555
     167.4     4.87873
     167.6      4.8854
     167.8     4.89024
       168     4.89482
     168.2     4.90292
     168.4     4.90995
     168.6     4.91892
     168.8     4.92146
       169     4.92797
     169.2     4.93518
     169.4     4.93973
     169.6      4.9449
     169.8     4.95237
       170     4.95686
     170.2     4.96266
     170.4     4.96677
     170.6     4.97287
     170.8     4.97923
       171     4.98637
     171.2       4.992
     171.4     4.99819
     171.6     5.00364
     171.8       5.008
       172     5.01341
     172.2     5.01878
     172.4     5.02391
     172.6     5.03041
     172.8      5.0331
       173     5.03836
     173.2     5.04247
     173.4     5.04915
     173.6     5.05459
     173.8     5.06178
       174     5.06652
     174.2     5.07303
     174.4       5.078
     174.6      5.0835
     174.8     5.08811
       175     5.09317
     175.2     5.10056
     175.4     5.10645
     175.6     5.11065
     175.8       5.115
       176     5.12228
     176.2     5.12639
     176.4     5.13078
     176.6     5.13774
     176.8     5.14456
       177     5.14985
     177.2     5.15884
     177.4     5.16202
     177.6     5.16851
     177.8     5.17321
       178     5.17732
     178.2     5.18579
     178.4     5.19298
     178.6     5.20216
     178.8     5.20469
       179     5.21148
     179.2     5.21894
     179.4     5.22313
     179.6     5.22772
     179.8     5.23503
       180     5.23922
     180.2     5.24406
     180.4     5.24822
     180.6     5.25385
     180.8     5.25998
       181     5.26715
     181.2     5.27315
     181.4      5.2796
     181.6     5.28535
     181.8     5.28951
       182     5.29508
     182.2     5.30039
     182.4     5.30539
     182.6     5.31172
     182.8     5.31402
       183     5.31939
     183.2     5.32323
     183.4      5.3301
     183.6     5.33541
     183.8     5.34301
       184     5.34778
     184.2     5.35439
     184.4     5.35906
     184.6     5.36435
     184.8     5.36917
       185     5.37431
     185.2     5.38164
     185.4      5.3875
     185.6     5.39131
     185.8     5.39567
       186     5.40339
     186.2     5.40749
     186.4     5.41161
     186.6     5.41863
     186.8     5.42502
       187     5.43035
     187.2     5.43966
     187.4     5.44293
     187.6     5.44959
     187.8     5.45418
       188     5.45799
     188.2     5.46623
     188.4      5.4738
     188.6     5.48289
     188.8     5.48548
       189     5.49263
     189.2     5.50013
     189.4     5.50433
     189.6     5.50895
     189.8     5.51626
       190     5.52077
     190.2     5.52636
     190.4      5.5302
     190.6     5.53556
     190.8      5.5419
       191     5.54933
     191.2     5.55523
     191.4     5.56179
     191.6     5.56771
     191.8     5.57193
       192     5.57784
     192.2     5.58333
     192.4     5.58833
     192.6     5.59493
     192.8     5.59785
       193     5.60348
     193.2     5.60727
     193.4     5.61424
     193.6     5.61935
     193.8     5.62704
       194     5.63172
     194.2     5.63869
     194.4     5.64311
     194.6     5.64837
     194.8     5.65302
       195     5.65839
     195.2     5.66564
     195.4     5.67146
     195.6      5.6747
     195.8     5.67901
       196     5.68699
     196.2     5.69101
     196.4     5.69473
     196.6     5.70201
     196.8      5.7084
       197     5.71367
     197.2     5.72301
     197.4     5.72661
     197.6     5.73348
     197.8      5.7378
       198      5.7411
     198.2      5.7495
     198.4     5.75687
     198.6      5.7658
     198.8     5.76842
       199     5.77577
     199.2     5.78357
     199.4     5.78756
     199.6     5.79177
     199.8     5.79901
       200     5.80358
     200.2     5.81029
     200.4      5.8143
     200.6     5.81956
     200.8     5.82577
       201     5.83287
     201.2     5.83886
     201.4     5.84541
     201.6     5.85097
     201.8     5.85556
       202     5.86157
     202.2     5.86731
     202.4     5.87239
     202.6     5.87896
     202.8     5.88151
       203      5.8873
     203.2     5.89096
     203.4     5.89819
     203.6     5.90344
     203.8     5.91154
       204     5.91604
     204.2     5.92331
     204.4     5.92792
     204.6     5.93332
     204.8     5.93778
       205     5.94288
     205.2     5.94997
     205.4     5.95549
     205.6     5.95877
     205.8     5.96358
       206     5.97147
     206.2     5.97564
     206.4     5.97921
     206.6     5.98636
     206.8     5.99305
       207     5.99873
     207.2     6.00838
     207.4     6.01149
     207.6      6.0182
     207.8     6.02236
       208      6.0253
     208.2     6.03395
     208.4     6.04149
     208.6     6.05063
     208.8     6.05282
       209     6.06037
     209.2     6.06786
     209.4     6.07163
     209.6     6.07559
     209.8     6.08323
       210     6.08787
     210.2     6.09512
     210.4     6.09903
     210.6     6.10419
     210.8     6.11063
       211     6.11758
     211.2     6.12316
     211.4     6.12969
     211.6     6.13503
     211.8     6.13945
       212     6.14567
     212.2     6.15155
     212.4     6.15661
     212.6     6.16279
     212.8     6.16534
       213     6.17107
     213.2     6.17444
     213.4     6.18198
     213.6     6.18653
     213.8     6.19505
       214     6.19972
     214.2     6.20687
     214.4     6.21089
     214.6      6.2165
     214.8     6.22066
       215     6.22575
     215.2     6.23311
     215.4     6.23873
     215.6      6.2421
     215.8     6.24699
       216     6.25466
     216.2     6.25833
     216.4     6.26152
     216.6     6.26894
     216.8     6.27568
       217     6.28153
     217.2     6.29134
     217.4     6.29459
     217.6     6.30109
     217.8     6.30525
       218     6.30749
     218.2     6.31618
     218.4      6.3235
     218.6     6.33317
     218.8      6.3353
       219     6.34271
     219.2     6.35053
     219.4      6.3545
     219.6     6.35921
     219.8     6.36713
       220     6.37222
     220.2     6.37906
     220.4     6.38281
     220.6     6.38785
     220.8     6.39424
       221      6.4012
     221.2     6.40676
     221.4     6.41334
     221.6     6.41839
     221.8      6.4229
       222     6.42896
     222.2      6.4349
     222.4      6.4396
     222.6     6.44588
     222.8     6.44804
       223     6.45379
     223.2     6.45689
     223.4     6.46429
     223.6     6.46877
     223.8     6.47727
       224     6.48272
     224.2     6.48967
     224.4     6.49359
     224.6     6.49898
     224.8     6.50256
       225     6.50755
     225.2     6.51522
     225.4     6.52035
     225.6     6.52348
     225.8     6.52834
       226     6.53625
     226.2     6.53973
     226.4     6.54255
     226.6     6.55002
     226.8     6.55689
       227     6.56272
     227.2     6.57289
     227.4     6.57589
     227.6     6.58262
     227.8     6.58697
       228     6.58937
     228.2     6.59836
     228.4     6.60556
     228.6     6.61561
     228.8     6.61769
       229     6.62492
     229.2     6.63292
     229.4     6.63692
     229.6     6.64217
     229.8     6.64999
       230     6.65501
     230.2       6.662
     230.4     6.66562
     230.6     6.67129
     230.8     6.67778
       231     6.68496
     231.2     6.69044
     231.4     6.69722
     231.6     6.70197
     231.8     6.70675
       232     6.71263
     232.2     6.71842
     232.4     6.72315
     232.6     6.72951
     232.8     6.73186
       233      6.7377
     233.2     6.74139
     233.4     6.74871
     233.6     6.75302
     233.8     6.76179
       234     6.76744
     234.2     6.77457
     234.4     6.77878
     234.6     6.78443
     234.8     6.78776
       235      6.7928
     235.2      6.8006
     235.4     6.80547
     235.6     6.80835
     235.8     6.81301
       236     6.82077
     236.2     6.82391
     236.4     6.82668
     236.6     6.83444
     236.8     6.84102
       237     6.84675
     237.2     6.85697
     237.4     6.85974
     237.6     6.86664
     237.8     6.87068
       238     6.87284
     238.2     6.88232
     238.4     6.88997
     238.6     6.90034
     238.8     6.90224
       239     6.90966
     239.2     6.91753
     239.4     6.92156
     239.6     6.92674
     239.8     6.93432
       240     6.93944
     240.2     6.94724
     240.4     6.95089
     240.6     6.95648
     240.8      6.9633
       241     6.97064
     241.2     6.97623
     241.4     6.98342
     241.6     6.98783
     241.8     6.99232
       242     6.99832
     242.2     7.00408
     242.4     7.00879
     242.6     7.01496
     242.8     7.01736
       243     7.02281
     243.2     7.02635
     243.4     7.03352
     243.6     7.03783
     243.8     7.04714
       244     7.05256
     244.2     7.06016
     244.4     7.06447
     244.6     7.07036
     244.8     7.07364
       245     7.07858
     245.2     7.08646
     245.4     7.09139
     245.6     7.09379
     245.8     7.09825
       246     7.10606
     246.2     7.10956
     246.4     7.11268
     246.6     7.12065
     246.8     7.12758
       247     7.13337
     247.2     7.14372
     247.4     7.14606
     247.6     7.15259
     247.8     7.15642
       248     7.15839
     248.2      7.1681
     248.4     7.17573
     248.6     7.18587
     248.8     7.18739
       249     7.19483
     249.2     7.20313
     249.4     7.20724
     249.6     7.21221
     249.8     7.22003
       250     7.22514
     250.2     7.23446
     250.4     7.23743
     250.6     7.24323
     250.8     7.24991
       251     7.25799
     251.2     7.26378
     251.4     7.27074
     251.6     7.27503
     251.8     7.27921
       252     7.28552
     252.2     7.29113
     252.4     7.29562
     252.6     7.30217
     252.8     7.30465
       253     7.30977
     253.2     7.31327
     253.4     7.32068
     253.6     7.32499
     253.8     7.33399
       254     7.33957
     254.2     7.34686
     254.4     7.35098
     254.6      7.3572
     254.8     7.36047
       255     7.36534
     255.2     7.37344
     255.4     7.37873
     255.6      7.3809
     255.8     7.38506
       256     7.39284
     256.2     7.39654
     256.4     7.39918
     256.6     7.40734
     256.8     7.41424
       257     7.42056
     257.2     7.43102
     257.4     7.43278
     257.6     7.43938
     257.8     7.44312
       258     7.44482
     258.2     7.45467
     258.4     7.46225
     258.6      7.4725
     258.8     7.47377
       259     7.48135
     259.2     7.48971
     259.4     7.49382
     259.6     7.49846
     259.8     7.50642
       260     7.51148
     260.2     7.52122
     260.4     7.52418
     260.6     7.52979
     260.8     7.53625
       261     7.54409
     261.2     7.54985
     261.4     7.55715
     261.6     7.56143
     261.8     7.56576
       262     7.57185
     262.2      7.5774
     262.4     7.58195
     262.6     7.58882
     262.8     7.59171
       263     7.59648
     263.2     7.59938
     263.4     7.60684
     263.6     7.61082
     263.8     7.61996
       264     7.62514
     264.2     7.63291
     264.4      7.6368
     264.6     7.64319
     264.8     7.64584
       265     7.65017
     265.2     7.65879
     265.4     7.66425
     265.6     7.66687
     265.8     7.67114
       266     7.67924
     266.2     7.68244
     266.4     7.68509
     266.6     7.69371
     266.8     7.70047
       267     7.70641
     267.2     7.71654
     267.4     7.71783
     267.6     7.72453
     267.8     7.72764
       268     7.72953
     268.2     7.73981
     268.4     7.74723
     268.6     7.75754
     268.8     7.75895
       269     7.76707
     269.2     7.77562
     269.4     7.77965
     269.6      7.7841
     269.8     7.79182
       270     7.79686
     270.2     7.80838
     270.4     7.81092
     270.6     7.81659
     270.8     7.82329
       271     7.83145
     271.2     7.83731
     271.4     7.84456
     271.6     7.84874
     271.8     7.85263
       272     7.85927
     272.2     7.86444
     272.4     7.86914
     272.6     7.87608
     272.8     7.87857
       273     7.88368
     273.2     7.88641
     273.4     7.89411
     273.6     7.89784
     273.8     7.90646
       274     7.91193
     274.2      7.9198
     274.4     7.92357
     274.6     7.92993
     274.8      7.9323
       275       7.937
     275.2      7.9453
     275.4     7.95097
     275.6     7.95328
     275.8     7.95731
       276      7.9658
     276.2     7.96896
     276.4     7.97155
     276.6      7.9802
     276.8     7.98758
       277     7.99318
     277.2      8.0037
     277.4     8.00488
     277.6      8.0116
     277.8     8.01456
       278     8.01599
     278.2     8.02672
     278.4     8.03399
     278.6     8.04408
     278.8      8.0454
       279     8.05373
     279.2     8.06179
     279.4      8.0654
     279.6      8.0696
     279.8     8.07692
       280     8.08251
     280.2     8.09497
     280.4     8.09701
     280.6      8.1031
     280.8     8.11025
       281      8.1185
     281.2     8.12481
     281.4     8.13142
     281.6     8.13589
     281.8     8.13958
       282     8.14586
     282.2     8.15077
     282.4      8.1558
     282.6     8.16254
     282.8     8.16499
       283     8.17018
     283.2     8.17255
     283.4     8.18026
     283.6      8.1838
     283.8      8.1934
       284     8.19885
     284.2     8.20668
     284.4     8.21065
     284.6     8.21685
     284.8     8.21833
       285      8.2226
     285.2     8.23074
     285.4     8.23609
     285.6     8.23783
     285.8     8.24226
       286     8.25135
     286.2     8.25486
     286.4      8.2576
     286.6     8.26622
     286.8     8.27393
       287     8.27931
     287.2     8.28977
     287.4     8.29076
     287.6     8.29772
     287.8      8.3007
       288     8.30239
     288.2     8.31388
     288.4     8.32097
     288.6     8.33148
     288.8     8.33281
       289     8.34153
     289.2     8.34988
     289.4     8.35408
     289.6     8.35811
     289.8     8.36543
       290     8.37041
     290.2     8.38355
     290.4     8.38514
     290.6     8.39128
     290.8     8.39821
       291     8.40674
     291.2     8.41371
     291.4     8.41967
     291.6     8.42411
     291.8     8.42777
       292     8.43425
     292.2     8.43882
     292.4     8.44423
     292.6     8.45069
     292.8     8.45298
       293     8.45868
     293.2     8.46104
     293.4      8.4685
     293.6     8.47245
     293.8     8.48217
       294     8.48769
     294.2     8.49607
     294.4     8.50055
     294.6     8.50724
     294.8     8.50871
       295     8.51276
     295.2     8.52084
     295.4     8.52582
     295.6     8.52719
     295.8     8.53109
       296     8.54039
     296.2     8.54427
     296.4     8.54683
     296.6     8.55554
     296.8     8.56355
       297     8.56868
     297.2       8.579
     297.4     8.58025
     297.6     8.58703
     297.8     8.58986
       298     8.59153
     298.2     8.60256
     298.4     8.60964
     298.6     8.61993
     298.8     8.62158
       299     8.63037
     299.2     8.63937
     299.4     8.64355
     299.6     8.64764
     299.8     8.65552
       300     8.66041
     300.2     8.67422
     300.4     8.67583
     300.6     8.68196
     300.8     8.68834
       301     8.69695
     301.2     8.70397
     301.4     8.70981
     301.6     8.71486
     301.8     8.71847
       302     8.72569
     302.2     8.73068
     302.4     8.73567
     302.6     8.74212
     302.8     8.74383
       303     8.74961
     303.2      8.7517
     303.4     8.75935
     303.6     8.76259
     303.8     8.77254
       304     8.77804
     304.2     8.78694
     304.4     8.79102
     304.6     8.79802
     304.8     8.79951
       305     8.80354
     305.2     8.81129
     305.4     8.81646
     305.6     8.81735
     305.8     8.82069
       306     8.83051
     306.2     8.83418
     306.4     8.83698
     306.6      8.8456
     306.8     8.85396
       307     8.85871
     307.2     8.86868
     307.4     8.86953
     307.6      8.8766
     307.8     8.87984
       308     8.88083
     308.2     8.89208
     308.4     8.89907
     308.6     8.91012
     308.8     8.91193
       309     8.92043
     309.2     8.92945
     309.4     8.93402
     309.6     8.93827
     309.8     8.94616
       310     8.95131
     310.2     8.96533
     310.4     8.96667
     310.6     8.97293
     310.8      8.9795
       311     8.98807
     311.2     8.99471
     311.4     9.00054
     311.6     9.00487
     311.8     9.00883
       312     9.01599
     312.2     9.02143
     312.4     9.02592
     312.6     9.03195
     312.8      9.0338
       313     9.03977
     313.2     9.04181
     313.4     9.04944
     313.6     9.05282
     313.8     9.06312
       314     9.06835
     314.2     9.07756
     314.4     9.08176
     314.6     9.08861
     314.8     9.08986
       315     9.09373
     315.2     9.10142
     315.4     9.10699
     315.6     9.10741
     315.8     9.11018
       316     9.11944
     316.2     9.12309
     316.4     9.12622
     316.6      9.1349
     316.8     9.14346
       317     9.14905
     317.2     9.15881
     317.4     9.15958
     317.6     9.16678
     317.8     9.16969
       318     9.17014
     318.2     9.18134
     318.4     9.18863
     318.6     9.19942
     318.8     9.20125
       319     9.21018
     319.2     9.21908
     319.4     9.22363
     319.6     9.22795
     319.8     9.23574
       320     9.24056
     320.2     9.25515
     320.4     9.25661
     320.6     9.26296
     320.8      9.2697
       321     9.27851
     321.2     9.28495
     321.4      9.2912
     321.6     9.29519
     321.8     9.29911
       322     9.30599
     322.2      9.3115
     322.4     9.31585
     322.6     9.32155
     322.8     9.32322
       323     9.32912
     323.2     9.33082
     323.4      9.3387
     323.6     9.34252
     323.8     9.35327
       324     9.35828
     324.2     9.36702
     324.4     9.37081
     324.6     9.37816
     324.8     9.37908
       325     9.38309
     325.2     9.39082
     325.4     9.39642
     325.6     9.39659
     325.8     9.39907
       326     9.40908
     326.2     9.41242
     326.4     9.41535
     326.6     9.42421
     326.8      9.4327
       327      9.4388
     327.2     9.44855
     327.4     9.44935
     327.6      9.4562
     327.8     9.45916
       328     9.45945
     328.2     9.47129
     328.4     9.47802
     328.6     9.48885
     328.8     9.49082
       329     9.49964
     329.2     9.50883
     329.4     9.51307
     329.6      9.5175
     329.8     9.52557
       330     9.53107
     330.2     9.54466
     330.4     9.54528
     330.6     9.55133
     330.8     9.55774
       331     9.56649
     331.2     9.57322
     331.4     9.57985
     331.6     9.58359
     331.8     9.58728
       332     9.59494
     332.2     9.60081
     332.4     9.60525
     332.6     9.61091
     332.8     9.61224
       333     9.61793
     333.2     9.62027
     333.4     9.62843
     333.6     9.63211
     333.8     9.64285
       334     9.64816
     334.2     9.65738
     334.4     9.66051
     334.6     9.66771
     334.8     9.66917
       335     9.67351
     335.2      9.6813
     335.4     9.68687
     335.6     9.68632
     335.8     9.68917
       336     9.69915
     336.2     9.70254
     336.4     9.70538
     336.6     9.71476
     336.8     9.72361
       337     9.73007
     337.2     9.73906
     337.4     9.74008
     337.6     9.74751
     337.8     9.75006
       338     9.75018
     338.2     9.76235
     338.4     9.76934
     338.6      9.7808
     338.8     9.78258
       339     9.79128
     339.2     9.80097
     339.4     9.80527
     339.6      9.8099
     339.8     9.81788
       340     9.82336
     340.2     9.83931
     340.4     9.83974
     340.6     9.84601
     340.8     9.85222
       341     9.86068
     341.2     9.86749
     341.4     9.87427
     341.6     9.87843
     341.8     9.88247
       342     9.89002
     342.2      9.8955
     342.4     9.89979
     342.6     9.90505
     342.8     9.90587
       343     9.91193
     343.2     9.91384
     343.4       9.922
     343.6     9.92589
     343.8     9.93728
       344     9.94245
     344.2     9.95196
     344.4       9.955
     344.6     9.96279
     344.8     9.96403
       345     9.96794
     345.2     9.97568
     345.4     9.98168
     345.6     9.98107
     345.8     9.98403
       346     9.99377
     346.2     9.99755
     346.4     9.99969
     346.6     10.0093
     346.8      10.018
       347      10.025
     347.2     10.0344
     347.4     10.0351
     347.6     10.0426
     347.8     10.0453
       348     10.0452
     348.2     10.0575
     348.4     10.0645
     348.6     10.0764
     348.8     10.0778
       349     10.0865
     349.2     10.0967
     349.4     10.1012
     349.6      10.106
     349.8     10.1138
       350     10.1187
     350.2     10.1347
     350.4     10.1353
     350.6     10.1417
     350.8      10.148
       351     10.1572
     351.2     10.1634
     351.4     10.1703
     351.6     10.1748
     351.8     10.1786
       352     10.1856
     352.2     10.1911
     352.4     10.1955
     352.6     10.2009
     352.8     10.2019
       353     10.2081
     353.2     10.2094
     353.4     10.2169
     353.6       10.22
     353.8     10.2321
       354     10.2372
     354.2      10.247
     354.4     10.2497
     354.6      10.258
     354.8     10.2599
       355     10.2639
     355.2     10.2718
     355.4     10.2774
     355.6     10.2768
     355.8     10.2795
       356     10.2892
     356.2      10.293
     356.4     10.2948
     356.6     10.3048
     356.8     10.3129
       357     10.3197
     357.2     10.3294
     357.4       10.33
     357.6     10.3376
     357.8     10.3408
       358     10.3401
     358.2     10.3525
     358.4     10.3596
     358.6      10.372
     358.8     10.3725
       359     10.3813
     359.2     10.3917
     359.4     10.3961
     359.6     10.4012
     359.8     10.4087
       360     10.4141
     360.2     10.4297
     360.4     10.4306
     360.6     10.4372
     360.8     10.4424
       361     10.4517
     361.2     10.4581
     361.4     10.4665
     361.6     10.4706
     361.8     10.4746
       362     10.4818
     362.2      10.487
     362.4     10.4908
     362.6     10.4962
     362.8     10.4969
       363     10.5032
     363.2     10.5043
     363.4     10.5131
     363.6     10.5157
     363.8     10.5278
       364     10.5327
     364.2     10.5424
     364.4     10.5451
     364.6      10.553
     364.8     10.5548
       365     10.5584
     365.2     10.5661
     365.4     10.5721
     365.6      10.571
     365.8      10.573
       366     10.5825
     366.2     10.5861
     366.4     10.5885
     366.6     10.5985
     366.8     10.6065
       367     10.6127
     367.2     10.6225
     367.4     10.6231
     367.6      10.631
     367.8     10.6345
       368      10.633
     368.2     10.6462
     368.4     10.6534
     368.6     10.6668
     368.8     10.6656
       369     10.6751
     369.2     10.6858
     369.4     10.6899
     369.6     10.6949
     369.8     10.7026
       370     10.7075
     370.2      10.724
     370.4     10.7242
     370.6      10.731
     370.8     10.7357
       371     10.7451
     371.2     10.7518
     371.4     10.7603
     371.6     10.7638
     371.8     10.7685
       372     10.7759
     372.2     10.7802
     372.4     10.7834
     372.6     10.7887
     372.8     10.7893
       373     10.7948
     373.2     10.7959
     373.4     10.8047
     373.6     10.8073
     373.8       10.82
       374     10.8246
     374.2     10.8349
     374.4     10.8372
     374.6     10.8457
     374.8     10.8473
       375     10.8511
     375.2     10.8586
     375.4     10.8648
     375.6     10.8641
     375.8     10.8664
       376     10.8761
     376.2     10.8795
     376.4     10.8816
     376.6     10.8914
     376.8     10.9001
       377     10.9065
     377.2     10.9157
     377.4     10.9159
     377.6     10.9238
     377.8     10.9271
       378     10.9265
     378.2     10.9395
     378.4      10.947
     378.6       10.96
     378.8     10.9593
       379     10.9684
     379.2     10.9793
     379.4     10.9832
     379.6     10.9879
     379.8      10.996
       380      11.001
     380.2     11.0176
     380.4     11.0184
     380.6     11.0255
     380.8     11.0303
       381     11.0393
     381.2     11.0458
     381.4     11.0548
     381.6      11.058
     381.8     11.0612
       382     11.0689
     382.2     11.0731
     382.4     11.0767
     382.6     11.0827
     382.8     11.0828
       383     11.0876
     383.2      11.087
     383.4     11.0961
     383.6     11.0989
     383.8     11.1122
       384     11.1163
     384.2     11.1267
     384.4     11.1292
     384.6     11.1379
     384.8     11.1396
       385     11.1431
     385.2     11.1503
     385.4     11.1556
     385.6     11.1544
     385.8     11.1575
       386     11.1676
     386.2     11.1711
     386.4     11.1732
     386.6     11.1833
     386.8      11.193
       387        11.2
     387.2     11.2086
     387.4     11.2078
     387.6     11.2151
     387.8     11.2184
       388      11.217
     388.2     11.2305
     388.4     11.2378
     388.6      11.252
     388.8     11.2512
       389     11.2602
     389.2     11.2717
     389.4     11.2753
     389.6     11.2797
     389.8     11.2883
       390      11.293
     390.2     11.3103
     390.4     11.3109
     390.6     11.3175
     390.8     11.3226
       391     11.3315
     391.2     11.3388
     391.4     11.3475
     391.6     11.3508
     391.8     11.3551
       392     11.3628
     392.2     11.3667
     392.4     11.3698
     392.6     11.3755
     392.8     11.3764
       393     11.3806
     393.2     11.3797
     393.4     11.3889
     393.6     11.3918
     393.8     11.4055
       394     11.4089
     394.2     11.4189
     394.4     11.4222
     394.6     11.4314
     394.8     11.4331
       395     11.4359
     395.2     11.4427
     395.4     11.4474
     395.6     11.4464
     395.8      11.449
       396     11.4597
     396.2     11.4627
     396.4     11.4646
     396.6     11.4746
     396.8      11.484
       397     11.4906
     397.2     11.5004
     397.4     11.4988
     397.6      11.506
     397.8     11.5089
       398     11.5073
     398.2     11.5213
     398.4     11.5292
     398.6     11.5428
     398.8     11.5418
       399     11.5508
     399.2     11.5623
     399.4     11.5658
     399.6     11.5699
     399.8     11.5786
       400     11.5834
     400.2        11.6
     400.4     11.6003
     400.6     11.6071
     400.8     11.6123
       401     11.6208
     401.2      11.628
     401.4      11.637
     401.6     11.6404
     401.8     11.6455
       402     11.6539
     402.2     11.6574
     402.4     11.6593
     402.6     11.6649
     402.8     11.6667
       403     11.6705
     403.2     11.6685
     403.4     11.6778
     403.6     11.6811
     403.8     11.6946
       404      11.698
     404.2      11.708
     404.4     11.7105
     404.6     11.7199
     404.8     11.7218
       405     11.7241
     405.2     11.7312
     405.4     11.7354
     405.6     11.7349
     405.8     11.7369
       406     11.7476
     406.2     11.7513
     406.4     11.7538
     406.6     11.7641
     406.8     11.7735
       407     11.7797
     407.2     11.7892
     407.4     11.7885
     407.6     11.7959
     407.8     11.7991
       408     11.7963
     408.2     11.8104
     408.4     11.8191
     408.6      11.833
     408.8     11.8328
       409     11.8424
     409.2     11.8539
     409.4     11.8576
     409.6     11.8613
     409.8     11.8697
       410     11.8743
     410.2     11.8911
     410.4     11.8914
     410.6     11.8985
     410.8     11.9039
       411     11.9122
     411.2     11.9195
     411.4     11.9286
     411.6     11.9312
     411.8      11.936
       412     11.9444
     412.2     11.9478
     412.4     11.9493
     412.6     11.9546
     412.8     11.9572
       413     11.9612
     413.2     11.9585
     413.4     11.9676
     413.6     11.9708
     413.8     11.9856
       414     11.9882
     414.2     11.9983
     414.4     12.0011
     414.6     12.0105
     414.8     12.0117
       415     12.0143
     415.2     12.0217
     415.4     12.0264
     415.6     12.0259
     415.8     12.0283
       416     12.0385
     416.2     12.0421
     416.4     12.0443
     416.6      12.054
     416.8     12.0624
       417     12.0687
     417.2     12.0781
     417.4     12.0769
     417.6     12.0849
     417.8     12.0873
       418     12.0847
     418.2        12.1
     418.4     12.1097
     418.6     12.1242
     418.8     12.1232
       419     12.1325
     419.2     12.1442
     419.4     12.1481
     419.6     12.1522
     419.8     12.1612
       420      12.166
     420.2     12.1823
     420.4     12.1825
     420.6     12.1894
     420.8      12.195
       421     12.2052
     421.2     12.2126
     421.4     12.2218
     421.6     12.2239
     421.8     12.2291
       422     12.2372
     422.2     12.2401
     422.4      12.242
     422.6     12.2471
     422.8     12.2498
       423     12.2539
     423.2     12.2507
     423.4     12.2599
     423.6     12.2627
     423.8     12.2778
       424     12.2803
     424.2     12.2911
     424.4     12.2941
     424.6     12.3031
     424.8     12.3038
       425     12.3064
     425.2     12.3144
     425.4     12.3189
     425.6     12.3179
     425.8     12.3207
       426     12.3314
     426.2     12.3339
     426.4      12.336
     426.6     12.3463
     426.8     12.3551
       427     12.3612
     427.2      12.371
     427.4     12.3699
     427.6     12.3779
     427.8     12.3811
       428     12.3795
     428.2     12.3949
     428.4     12.4046
     428.6     12.4192
     428.8     12.4182
       429     12.4274
     429.2     12.4388
     429.4     12.4423
     429.6     12.4463
     429.8     12.4561
       430     12.4606
     430.2     12.4778
     430.4     12.4779
     430.6     12.4847
     430.8       12.49
       431     12.5007
     431.2     12.5086
     431.4     12.5179
     431.6     12.5187
     431.8     12.5239
       432     12.5324
     432.2     12.5352
     432.4     12.5374
     432.6     12.5419
     432.8     12.5441
       433     12.5479
     433.2     12.5447
     433.4     12.5543
     433.6     12.5569
     433.8     12.5725
       434      12.575
     434.2     12.5857
     434.4     12.5885
     434.6     12.5971
     434.8     12.5983
       435     12.6011
     435.2     12.6086
     435.4     12.6128
     435.6      12.611
     435.8     12.6134
       436      12.624
     436.2     12.6255
     436.4     12.6271
     436.6     12.6385
     436.8     12.6474
       437     12.6539
     437.2     12.6634
     437.4     12.6625
     437.6     12.6711
     437.8     12.6739
       438     12.6723
     438.2      12.689
     438.4     12.6987
     438.6     12.7139
     438.8     12.7123
       439     12.7218
     439.2     12.7332
     439.4     12.7364
     439.6     12.7392
     439.8     12.7488
       440     12.7533
     440.2     12.7723
     440.4     12.7723
     440.6     12.7785
     440.8     12.7843
       441     12.7935
     441.2     12.8011
     441.4     12.8103
     441.6     12.8114
     441.8      12.818
       442      12.826
     442.2     12.8283
     442.4     12.8316
     442.6     12.8369
     442.8     12.8394
       443      12.843
     443.2     12.8396
     443.4     12.8482
     443.6     12.8508
     443.8      12.867
       444     12.8693
     444.2     12.8794
     444.4     12.8836
     444.6     12.8927
     444.8     12.8928
       445     12.8954
     445.2      12.902
     445.4      12.906
     445.6     12.9039
     445.8     12.9064
       446     12.9168
     446.2     12.9186
     446.4     12.9201
     446.6     12.9322
     446.8     12.9412
       447      12.946
     447.2     12.9545
     447.4     12.9543
     447.6     12.9625
     447.8     12.9654
       448     12.9642
     448.2     12.9813
     448.4     12.9906
     448.6     13.0063
     448.8     13.0045
       449     13.0148
     449.2     13.0262
     449.4     13.0282
     449.6     13.0308
     449.8     13.0398
       450     13.0445
     450.2     13.0651
     450.4     13.0649
     450.6     13.0717
     450.8     13.0767
       451     13.0847
     451.2     13.0926
     451.4     13.1012
     451.6     13.1024
     451.8     13.1097
       452     13.1172
     452.2     13.1197
     452.4     13.1232
     452.6     13.1292
     452.8     13.1318
       453     13.1345
     453.2      13.131
     453.4     13.1392
     453.6     13.1423
     453.8     13.1597
       454     13.1623
     454.2     13.1717
     454.4     13.1764
     454.6      13.186
     454.8     13.1846
       455     13.1879
     455.2     13.1941
     455.4     13.1982
     455.6      13.196
     455.8     13.1986
       456     13.2092
     456.2     13.2109
     456.4     13.2126
     456.6     13.2239
     456.8     13.2328
       457     13.2374
     457.2     13.2459
     457.4     13.2457
     457.6     13.2542
     457.8     13.2572
       458     13.2556
     458.2      13.274
     458.4     13.2829
     458.6      13.299
     458.8     13.2962
       459     13.3058
     459.2     13.3178
     459.4     13.3204
     459.6     13.3237
     459.8     13.3318
       460     13.3367
     460.2     13.3601
     460.4     13.3592
     460.6     13.3647
     460.8     13.3691
       461     13.3768
     461.2     13.3856
     461.4     13.3939
     461.6     13.3941
     461.8     13.4022
       462     13.4098
     462.2     13.4129
     462.4     13.4173
     462.6      13.424
     462.8     13.4266
       463      13.428
     463.2     13.4232
     463.4     13.4319
     463.6     13.4357
     463.8     13.4539
       464     13.4562
     464.2     13.4657
     464.4     13.4708
     464.6     13.4806
     464.8     13.4779
       465     13.4814
     465.2     13.4876
     465.4     13.4935
     465.6     13.4911
     465.8     13.4936
       466      13.504
     466.2     13.5058
     466.4     13.5065
     466.6     13.5183
     466.8     13.5272
       467     13.5318
     467.2     13.5401
     467.4     13.5406
     467.6     13.5496
     467.8      13.551
       468     13.5492
     468.2     13.5693
     468.4     13.5774
     468.6     13.5951
     468.8     13.5917
       469     13.6024
     469.2     13.6144
     469.4     13.6178
     469.6     13.6205
     469.8     13.6277
       470     13.6324
     470.2      13.658
     470.4     13.6576
     470.6     13.6635
     470.8     13.6667
       471     13.6741
     471.2     13.6842
     471.4     13.6934
     471.6     13.6938
     471.8     13.7018
       472     13.7086
     472.2      13.711
     472.4     13.7156
     472.6     13.7214
     472.8     13.7238
       473     13.7262
     473.2      13.721
     473.4     13.7298
     473.6     13.7343
     473.8     13.7521
       474     13.7546
     474.2     13.7643
     474.4     13.7687
     474.6     13.7786
     474.8     13.7745
       475     13.7763
     475.2      13.783
     475.4     13.7876
     475.6      13.784
     475.8     13.7871
       476     13.7981
     476.2     13.7995
     476.4     13.7995
     476.6     13.8121
     476.8     13.8203
       477      13.826
     477.2     13.8345
     477.4     13.8349
     477.6     13.8443
     477.8     13.8457
       478     13.8438
     478.2     13.8639
     478.4     13.8716
     478.6     13.8894
     478.8     13.8869
       479     13.8981
     479.2     13.9113
     479.4     13.9159
     479.6     13.9186
     479.8     13.9246
       480     13.9285
     480.2     13.9535
     480.4     13.9539
     480.6     13.9587
     480.8     13.9617
       481     13.9702
     481.2     13.9808
     481.4     13.9887
     481.6     13.9887
     481.8     13.9973
       482     14.0041
     482.2     14.0065
     482.4     14.0101
     482.6     14.0161
     482.8     14.0186
       483     14.0201
     483.2     14.0152
     483.4     14.0242
     483.6      14.029
     483.8      14.047
       484     14.0494
     484.2     14.0598
     484.4     14.0642
     484.6     14.0726
     484.8     14.0689
       485     14.0704
     485.2      14.076
     485.4     14.0826
     485.6     14.0797
     485.8     14.0835
       486     14.0934
     486.2     14.0947
     486.4     14.0943
     486.6     14.1067
     486.8      14.115
       487     14.1198
     487.2     14.1292
     487.4     14.1289
     487.6     14.1395
     487.8     14.1397
       488     14.1384
     488.2     14.1583
     488.4     14.1651
     488.6     14.1831
     488.8     14.1808
       489      14.193
     489.2     14.2071
     489.4     14.2125
     489.6     14.2146
     489.8     14.2189
       490     14.2226
     490.2     14.2486
     490.4     14.2482
     490.6      14.252
     490.8     14.2561
       491     14.2658
     491.2      14.276
     491.4      14.284
     491.6     14.2829
     491.8     14.2917
       492     14.2979
     492.2      14.301
     492.4     14.3041
     492.6     14.3097
     492.8     14.3127
       493     14.3133
     493.2     14.3089
     493.4     14.3181
     493.6     14.3223
     493.8      14.341
       494     14.3431
     494.2     14.3526
     494.4     14.3566
     494.6     14.3661
     494.8     14.3603
       495     14.3635
     495.2     14.3686
     495.4     14.3751
     495.6      14.373
     495.8     14.3781
       496     14.3881
     496.2     14.3892
     496.4     14.3884
     496.6     14.3995
     496.8     14.4092
       497     14.4147
     497.2     14.4239
     497.4     14.4225
     497.6     14.4329
     497.8     14.4328
       498     14.4316
     498.2     14.4515
     498.4     14.4583
     498.6     14.4771
     498.8     14.4743
       499     14.4862
     499.2     14.5003
     499.4      14.505
     499.6     14.5074
     499.8     14.5121
       500     14.5173
     500.2      14.544
     500.4     14.5431
     500.6      14.546
     500.8     14.5502
       501     14.5597
     501.2     14.5709
     501.4     14.5777
     501.6     14.5767
     501.8     14.5841
       502     14.5908
     502.2     14.5942
     502.4      14.597
     502.6      14.602
     502.8     14.6057
       503     14.6051
     503.2      14.599
     503.4     14.6085
     503.6      14.614
     503.8     14.6334
       504     14.6346
     504.2      14.644
     504.4     14.6483
     504.6     14.6586
     504.8     14.6535
       505     14.6565
     505.2     14.6614
     505.4     14.6689
     505.6      14.666
     505.8     14.6714
       506     14.6806
     506.2      14.681
     506.4     14.6794
     506.6     14.6898
     506.8     14.6985
       507     14.7043
     507.2     14.7144
     507.4      14.712
     507.6     14.7228
     507.8     14.7221
       508     14.7219
     508.2     14.7424
     508.4     14.7493
     508.6     14.7693
     508.8     14.7666
       509     14.7782
     509.2      14.793
     509.4     14.7977
     509.6     14.8011
     509.8      14.806
       510     14.8102
     510.2     14.8351
     510.4     14.8347
     510.6     14.8383
     510.8     14.8413
       511     14.8511
     511.2     14.8629
     511.4     14.8689
     511.6     14.8678
     511.8     14.8767
       512     14.8832
     512.2     14.8871
     512.4     14.8897
     512.6     14.8951
     512.8     14.8973
       513     14.8975
     513.2     14.8904
     513.4     14.8995
     513.6     14.9059
     513.8     14.9253
       514     14.9257
     514.2     14.9349
     514.4     14.9404
     514.6     14.9511
     514.8     14.9458
       515     14.9482
     515.2     14.9531
     515.4     14.9597
     515.6     14.9562
     515.8     14.9617
       516     14.9705
     516.2     14.9712
     516.4     14.9686
     516.6     14.9796
     516.8     14.9895
       517     14.9958
     517.2     15.0067
     517.4     15.0029
     517.6     15.0136
     517.8     15.0111
       518     15.0108
     518.2     15.0323
     518.4     15.0409
     518.6     15.0615
     518.8     15.0583
       519       15.07
     519.2     15.0854
     519.4     15.0918
     519.6     15.0958
     519.8     15.1011
       520     15.1051
     520.2     15.1335
     520.4     15.1319
     520.6     15.1341
     520.8     15.1378
       521     15.1467
     521.2      15.159
     521.4     15.1654
     521.6     15.1652
     521.8     15.1732
       522     15.1798
     522.2      15.182
     522.4     15.1852
     522.6     15.1921
     522.8     15.1934
       523     15.1921
     523.2     15.1853
     523.4     15.1934
     523.6     15.1995
     523.8     15.2194
       524     15.2208
     524.2     15.2306
     524.4     15.2364
     524.6      15.247
     524.8     15.2402
       525     15.2425
     525.2     15.2483
     525.4     15.2561
     525.6     15.2536
     525.8     15.2581
       526     15.2671
     526.2     15.2697
     526.4     15.2655
     526.6     15.2774
     526.8     15.2874
       527     15.2933
     527.2     15.3045
     527.4     15.3001
     527.6     15.3109
     527.8     15.3087
       528     15.3078
     528.2     15.3297
     528.4      15.339
     528.6     15.3609
     528.8     15.3564
       529     15.3685
     529.2      15.384
     529.4     15.3909
     529.6     15.3947
     529.8     15.4007
       530     15.4046
     530.2     15.4305
     530.4     15.4278
     530.6     15.4295
     530.8     15.4331
       531     15.4428
     531.2     15.4563
     531.4     15.4618
     531.6     15.4612
     531.8     15.4697
       532     15.4762
     532.2     15.4782
     532.4     15.4807
     532.6     15.4893
     532.8     15.4902
       533     15.4889
     533.2     15.4822
     533.4     15.4895
     533.6     15.4945
     533.8      15.514
       534     15.5147
     534.2     15.5256
     534.4     15.5317
     534.6     15.5422
     534.8      15.535
       535     15.5361
     535.2     15.5421
     535.4     15.5507
     535.6     15.5486
     535.8     15.5541
       536     15.5624
     536.2     15.5653
     536.4     15.5595
     536.6     15.5707
     536.8     15.5794
       537     15.5862
     537.2     15.5979
     537.4     15.5941
     537.6     15.6046
     537.8     15.6025
       538     15.6019
     538.2     15.6233
     538.4     15.6339
     538.6     15.6565
     538.8     15.6524
       539     15.6639
     539.2     15.6784
     539.4     15.6845
     539.6     15.6884
     539.8     15.6941
       540     15.6991
     540.2     15.7257
     540.4     15.7223
     540.6     15.7237
     540.8     15.7265
       541     15.7364
     541.2     15.7501
     541.4     15.7552
     541.6     15.7552
     541.8     15.7622
       542     15.7689
     542.2     15.7712
     542.4     15.7751
     542.6     15.7834
     542.8     15.7851
       543     15.7835
     543.2     15.7773
     543.4     15.7835
     543.6     15.7877
     543.8     15.8067
       544     15.8084
     544.2     15.8207
     544.4     15.8268
     544.6     15.8358
     544.8      15.828
       545     15.8287
     545.2     15.8354
     545.4     15.8439
     545.6     15.8428
     545.8     15.8476
       546     15.8558
     546.2     15.8597
     546.4      15.854
     546.6     15.8649
     546.8     15.8729
       547     15.8802
     547.2     15.8913
     547.4     15.8874
     547.6     15.8971
     547.8     15.8946
       548     15.8945
     548.2     15.9182
     548.4     15.9287
     548.6     15.9504
     548.8     15.9456
       549     15.9576
     549.2     15.9719
     549.4     15.9776
     549.6     15.9804
     549.8     15.9861
       550     15.9919
     550.2     16.0194
     550.4     16.0162
     550.6     16.0163
     550.8     16.0188
       551     16.0289
     551.2      16.045
     551.4     16.0501
     551.6     16.0491
     551.8      16.057
       552     16.0616
     552.2     16.0638
     552.4     16.0666
     552.6     16.0765
     552.8     16.0791
       553     16.0768
     553.2     16.0709
     553.4     16.0775
     553.6     16.0813
     553.8     16.1016
       554     16.1033
     554.2     16.1168
     554.4     16.1225
     554.6     16.1312
     554.8     16.1241
       555     16.1239
     555.2     16.1304
     555.4     16.1384
     555.6     16.1374
     555.8     16.1424
       556     16.1512
     556.2     16.1537
     556.4      16.148
     556.6     16.1594
     556.8     16.1671
       557     16.1735
     557.2     16.1851
     557.4     16.1801
     557.6     16.1893
     557.8     16.1852
       558      16.184
     558.2     16.2088
     558.4     16.2184
     558.6       16.24
     558.8     16.2348
       559     16.2476
     559.2     16.2615
     559.4     16.2666
     559.6     16.2702
     559.8     16.2758
       560     16.2808
     560.2     16.3087
     560.4     16.3053
     560.6      16.305
     560.8     16.3094
       561     16.3198
     561.2     16.3365
     561.4       16.34
     561.6     16.3387
     561.8     16.3481
       562      16.354
     562.2     16.3554
     562.4     16.3585
     562.6     16.3704
     562.8     16.3713
       563     16.3673
     563.2     16.3633
     563.4     16.3682
     563.6     16.3734
     563.8     16.3935
       564     16.3956
     564.2     16.4096
     564.4     16.4129
     564.6     16.4205
     564.8     16.4134
       565      16.414
     565.2      16.421
     565.4     16.4302
     565.6     16.4289
     565.8     16.4325
       566     16.4412
     566.2     16.4443
     566.4     16.4381
     566.6     16.4507
     566.8     16.4587
       567     16.4659
     567.2     16.4783
     567.4     16.4725
     567.6     16.4811
     567.8     16.4764
       568     16.4747
     568.2     16.4982
     568.4     16.5064
     568.6     16.5283
     568.8     16.5229
       569     16.5365
     569.2     16.5502
     569.4     16.5576
     569.6     16.5603
     569.8     16.5661
       570     16.5706
     570.2     16.6037
     570.4     16.5988
     570.6     16.6011
     570.8     16.6039
       571     16.6142
     571.2     16.6322
     571.4     16.6364
     571.6     16.6351
     571.8      16.645
       572     16.6505
     572.2     16.6497
     572.4     16.6541
     572.6     16.6667
     572.8     16.6684
       573     16.6649
     573.2     16.6608
     573.4     16.6657
     573.6     16.6705
     573.8     16.6902
       574     16.6926
     574.2     16.7078
     574.4     16.7082
     574.6     16.7162
     574.8     16.7092
       575     16.7086
     575.2     16.7151
     575.4     16.7244
     575.6     16.7238
     575.8     16.7273
       576     16.7341
     576.2     16.7383
     576.4     16.7313
     576.6     16.7443
     576.8     16.7518
       577     16.7591
     577.2     16.7712
     577.4     16.7657
     577.6     16.7757
     577.8     16.7692
       578     16.7667
     578.2     16.7917
     578.4     16.8007
     578.6     16.8224
     578.8     16.8167
       579      16.832
     579.2     16.8469
     579.4     16.8525
     579.6     16.8532
     579.8     16.8583
       580     16.8636
     580.2     16.8947
     580.4     16.8897
     580.6     16.8935
     580.8     16.8979
       581     16.9085
     581.2     16.9259
     581.4     16.9292
     581.6     16.9274
     581.8      16.939
       582     16.9452
     582.2     16.9435
     582.4     16.9486
     582.6     16.9608
     582.8     16.9622
       583     16.9571
     583.2      16.954
     583.4     16.9575
     583.6     16.9608
     583.8     16.9825
       584     16.9856
     584.2     17.0012
     584.4     16.9988
     584.6     17.0054
     584.8     16.9992
       585     16.9991
     585.2     17.0059
     585.4     17.0156
     585.6     17.0153
     585.8     17.0189
       586     17.0256
     586.2     17.0284
     586.4     17.0215
     586.6     17.0348
     586.8     17.0409
       587      17.049
     587.2     17.0609
     587.4      17.055
     587.6     17.0661
     587.8     17.0585
       588     17.0557
     588.2     17.0816
     588.4     17.0884
     588.6     17.1094
     588.8     17.1037
       589       17.12
     589.2     17.1343
     589.4     17.1404
     589.6     17.1421
     589.8     17.1454
       590     17.1496
     590.2     17.1824
     590.4      17.176
     590.6     17.1819
     590.8      17.187
       591     17.1958
     591.2      17.214
     591.4     17.2163
     591.6     17.2141
     591.8     17.2234
       592     17.2308
     592.2     17.2289
     592.4     17.2351
     592.6     17.2468
     592.8     17.2486
       593     17.2431
     593.2     17.2395
     593.4      17.242
     593.6     17.2465
     593.8     17.2682
       594     17.2713
     594.2     17.2881
     594.4     17.2854
     594.6     17.2917
     594.8     17.2861
       595     17.2848
     595.2      17.292
     595.4     17.3005
     595.6        17.3
     595.8     17.3041
       596     17.3094
     596.2     17.3123
     596.4     17.3068
     596.6     17.3202
     596.8     17.3243
       597     17.3318
     597.2     17.3441
     597.4     17.3394
     597.6     17.3516
     597.8     17.3418
       598     17.3402
     598.2      17.368
     598.4     17.3748
     598.6     17.3954
     598.8     17.3882
       599     17.4041
     599.2     17.4189
     599.4     17.4259
     599.6     17.4277
     599.8     17.4324
       600     17.4367
     600.2     17.4718
     600.4     17.4653
     600.6     17.4688
     600.8     17.4748
       601     17.4851
     601.2     17.5026
     601.4     17.5033
     601.6     17.5017
     601.8     17.5108
       602     17.5192
     602.2     17.5184
     602.4     17.5247
     602.6     17.5373
     602.8     17.5384
       603     17.5326
     603.2      17.528
     603.4      17.529
     603.6     17.5337
     603.8     17.5552
       604     17.5582
     604.2     17.5751
     604.4     17.5712
     604.6     17.5778
     604.8     17.5728
       605     17.5702
     605.2     17.5781
     605.4      17.588
     605.6     17.5869
     605.8     17.5924
       606     17.5974
     606.2     17.5984
     606.4     17.5935
     606.6     17.6089
     606.8     17.6124
       607     17.6183
     607.2     17.6313
     607.4     17.6267
     607.6     17.6392
     607.8     17.6286
       608     17.6274
     608.2      17.654
     608.4     17.6617
     608.6     17.6828
     608.8     17.6746
       609      17.692
     609.2     17.7066
     609.4      17.715
     609.6     17.7181
     609.8     17.7211
       610     17.7253
     610.2     17.7599
     610.4     17.7535
     610.6     17.7544
     610.8     17.7601
       611     17.7718
     611.2     17.7896
     611.4     17.7909
     611.6      17.791
     611.8     17.7986
       612     17.8079
     612.2     17.8069
     612.4     17.8128
     612.6     17.8248
     612.8     17.8254
       613     17.8187
     613.2     17.8143
     613.4     17.8161
     613.6     17.8209
     613.8     17.8428
       614     17.8463
     614.2     17.8632
     614.4     17.8598
     614.6      17.865
     614.8     17.8593
       615      17.858
     615.2     17.8684
     615.4      17.879
     615.6     17.8774
     615.8     17.8833
       616     17.8878
     616.2     17.8886
     616.4     17.8827
     616.6     17.8977
     616.8     17.9005
       617     17.9079
     617.2     17.9192
     617.4     17.9142
     617.6     17.9269
     617.8     17.9163
       618      17.915
     618.2     17.9402
     618.4     17.9492
     618.6     17.9717
     618.8     17.9637
       619     17.9816
     619.2      17.997
     619.4     18.0042
     619.6     18.0068
     619.8     18.0086
       620     18.0137
     620.2      18.055
     620.4     18.0491
     620.6     18.0503
     620.8     18.0555
       621     18.0659
     621.2     18.0825
     621.4      18.083
     621.6     18.0825
     621.8       18.09
       622     18.0991
     622.2     18.0993
     622.4     18.1041
     622.6     18.1157
     622.8      18.117
       623     18.1091
     623.2     18.1048
     623.4     18.1079
     623.6     18.1131
     623.8     18.1345
       624     18.1395
     624.2     18.1568
     624.4     18.1536
     624.6     18.1588
     624.8     18.1535
       625     18.1523
     625.2     18.1628
     625.4     18.1719
     625.6     18.1712
     625.8     18.1771
       626     18.1796
     626.2     18.1819
     626.4     18.1766
     626.6     18.1901
     626.8      18.193
       627      18.201
     627.2     18.2126
     627.4     18.2072
     627.6     18.2201
     627.8     18.2086
       628      18.208
     628.2     18.2349
     628.4     18.2446
     628.6     18.2678
     628.8     18.2599
       629     18.2778
     629.2     18.2933
     629.4     18.3013
     629.6     18.3028
     629.8      18.302
       630     18.3076
     630.2     18.3466
     630.4     18.3394
     630.6     18.3417
     630.8     18.3488
       631     18.3581
     631.2     18.3752
     631.4     18.3739
     631.6     18.3726
     631.8     18.3809
       632     18.3885
     632.2     18.3875
     632.4     18.3929
     632.6     18.4054
     632.8     18.4078
       633     18.4002
     633.2     18.3962
     633.4     18.3976
     633.6     18.4019
     633.8     18.4236
       634     18.4305
     634.2     18.4479
     634.4     18.4445
     634.6     18.4498
     634.8      18.443
       635     18.4424
     635.2     18.4523
     635.4     18.4627
     635.6     18.4631
     635.8     18.4672
       636     18.4704
     636.2     18.4716
     636.4     18.4671
     636.6     18.4806
     636.8     18.4833
       637     18.4907
     637.2     18.5013
     637.4     18.4973
     637.6     18.5127
     637.8     18.4978
       638     18.4978
     638.2     18.5232
     638.4     18.5301
     638.6     18.5537
     638.8     18.5455
       639     18.5639
     639.2     18.5799
     639.4     18.5885
     639.6     18.5897
     639.8     18.5875
       640     18.5943
     640.2     18.6364
     640.4      18.628
     640.6     18.6312
     640.8     18.6386
       641     18.6454
     641.2      18.664
     641.4     18.6626
     641.6     18.6607
     641.8     18.6702
       642     18.6778
     642.2     18.6765
     642.4     18.6806
     642.6     18.6946
     642.8     18.6952
       643     18.6882
     643.2     18.6821
     643.4     18.6823
     643.6     18.6881
     643.8     18.7119
       644     18.7187
     644.2     18.7349
     644.4     18.7337
     644.6     18.7402
     644.8     18.7338
       645     18.7328
     645.2     18.7407
     645.4     18.7522
     645.6     18.7528
     645.8     18.7573
       646     18.7606
     646.2      18.761
     646.4     18.7571
     646.6     18.7702
     646.8     18.7736
       647     18.7809
     647.2     18.7902
     647.4     18.7864
     647.6     18.8033
     647.8     18.7882
       648      18.788
     648.2     18.8168
     648.4     18.8231
     648.6     18.8471
     648.8     18.8394
       649     18.8577
     649.2     18.8706
     649.4     18.8794
     649.6     18.8794
     649.8     18.8774
       650     18.8864
     650.2     18.9231
     650.4     18.9133
     650.6      18.916
     650.8     18.9256
       651     18.9332
     651.2     18.9524
     651.4     18.9501
     651.6     18.9493
     651.8     18.9612
       652     18.9681
     652.2     18.9665
     652.4     18.9702
     652.6     18.9843
     652.8     18.9862
       653     18.9772
     653.2      18.972
     653.4     18.9705
     653.6     18.9761
     653.8     18.9986
       654     19.0066
     654.2     19.0214
     654.4     19.0197
     654.6     19.0263
     654.8     19.0206
       655     19.0201
     655.2      19.027
     655.4     19.0398
     655.6     19.0397
     655.8     19.0442
       656     19.0487
     656.2     19.0512
     656.4     19.0452
     656.6     19.0566
     656.8     19.0593
       657     19.0682
     657.2      19.078
     657.4     19.0741
     657.6     19.0901
     657.8     19.0752
       658     19.0716
     658.2     19.1027
     658.4     19.1099
     658.6     19.1343
     658.8     19.1268
       659     19.1458
     659.2     19.1571
     659.4     19.1674
     659.6     19.1659
     659.8     19.1617
       660     19.1733
     660.2     19.2115
     660.4     19.2018
     660.6     19.2013
     660.8     19.2113
       661     19.2193
     661.2     19.2381
     661.4     19.2367
     661.6     19.2361
     661.8      19.248
       662     19.2571
     662.2     19.2548
     662.4     19.2594
     662.6      19.274
     662.8     19.2752
       663     19.2641
     663.2      19.258
     663.4     19.2571
     663.6     19.2633
     663.8     19.2861
       664     19.2942
     664.2     19.3102
     664.4     19.3087
     664.6     19.3127
     664.8     19.3088
       665     19.3069
     665.2     19.3157
     665.4     19.3278
     665.6     19.3276
     665.8      19.334
       666     19.3377
     666.2     19.3406
     666.4     19.3347
     666.6     19.3454
     666.8     19.3487
       667     19.3558
     667.2     19.3643
     667.4     19.3591
     667.6      19.376
     667.8     19.3605
       668     19.3561
     668.2      19.387
     668.4     19.3927
     668.6     19.4181
     668.8     19.4139
       669     19.4341
     669.2     19.4442
     669.4     19.4531
     669.6     19.4483
     669.8     19.4435
       670     19.4557
     670.2     19.4942
     670.4     19.4858
     670.6     19.4861
     670.8     19.4941
       671     19.5039
     671.2      19.521
     671.4     19.5212
     671.6     19.5194
     671.8     19.5316
       672     19.5399
     672.2     19.5378
     672.4      19.544
     672.6     19.5608
     672.8     19.5629
       673     19.5528
     673.2     19.5461
     673.4     19.5451
     673.6     19.5516
     673.8     19.5739
       674     19.5781
     674.2      19.594
     674.4     19.5921
     674.6     19.5973
     674.8     19.5925
       675      19.591
     675.2     19.6011
     675.4     19.6143
     675.6     19.6109
     675.8     19.6163
       676     19.6207
     676.2      19.622
     676.4     19.6184
     676.6     19.6282
     676.8     19.6321
       677     19.6397
     677.2     19.6467
     677.4     19.6409
     677.6     19.6555
     677.8     19.6385
       678     19.6338
     678.2     19.6662
     678.4     19.6726
     678.6     19.6979
     678.8     19.6945
       679     19.7152
     679.2     19.7247
     679.4     19.7333
     679.6     19.7269
     679.8     19.7248
       680     19.7387
     680.2     19.7753
     680.4     19.7671
     680.6     19.7649
     680.8     19.7744
       681     19.7816
     681.2     19.7989
     681.4     19.7981
     681.6     19.7947
     681.8     19.8041
       682     19.8146
     682.2     19.8131
     682.4     19.8213
     682.6     19.8389
     682.8     19.8391
       683      19.828
     683.2     19.8209
     683.4     19.8217
     683.6     19.8282
     683.8     19.8521
       684     19.8535
     684.2     19.8663
     684.4      19.865
     684.6     19.8706
     684.8     19.8623
       685     19.8619
     685.2      19.872
     685.4     19.8872
     685.6      19.885
     685.8     19.8879
       686     19.8917
     686.2     19.8938
     686.4     19.8909
     686.6     19.9037
     686.8     19.9065
       687      19.911
     687.2     19.9175
     687.4     19.9106
     687.6     19.9272
     687.8     19.9083
       688     19.9014
     688.2     19.9322
     688.4     19.9399
     688.6      19.966
     688.8     19.9638
       689     19.9833
     689.2     19.9927
     689.4     20.0043
     689.6     19.9971
     689.8     19.9972
       690     20.0113
     690.2     20.0518
     690.4     20.0454
     690.6     20.0433
     690.8     20.0529
       691     20.0603
     691.2     20.0789
     691.4     20.0788
     691.6     20.0738
     691.8     20.0805
       692     20.0915
     692.2     20.0898
     692.4     20.0995
     692.6     20.1198
     692.8     20.1197
       693     20.1101
     693.2     20.1002
     693.4     20.1033
     693.6     20.1122
     693.8     20.1385
       694     20.1389
     694.2     20.1492
     694.4     20.1463
     694.6     20.1503
     694.8      20.144
       695     20.1448
     695.2     20.1535
     695.4     20.1697
     695.6     20.1679
     695.8     20.1683
       696     20.1723
     696.2     20.1729
     696.4     20.1718
     696.6     20.1833
     696.8     20.1881
       697      20.191
     697.2     20.1944
     697.4     20.1871
     697.6     20.2029
     697.8     20.1848
       698     20.1777
     698.2       20.21
     698.4     20.2191
     698.6     20.2452
     698.8     20.2397
       699     20.2629
     699.2     20.2749
     699.4     20.2853
     699.6     20.2772
     699.8     20.2766
       700     20.2913
     700.2     20.3347
     700.4     20.3265
     700.6     20.3255
     700.8     20.3342
       701     20.3424
     701.2     20.3594
     701.4     20.3603
     701.6     20.3545
     701.8     20.3594
       702     20.3706
     702.2     20.3684
     702.4      20.378
     702.6     20.3995
     702.8     20.3999
       703     20.3912
     703.2     20.3811
     703.4     20.3851
     703.6     20.3938
     703.8     20.4183
       704     20.4192
     704.2     20.4314
     704.4     20.4305
     704.6      20.435
     704.8     20.4281
       705     20.4294
     705.2     20.4384
     705.4     20.4544
     705.6     20.4537
     705.8     20.4524
       706     20.4536
     706.2     20.4551
     706.4     20.4548
     706.6     20.4659
     706.8      20.471
       707     20.4743
     707.2     20.4796
     707.4     20.4708
     707.6      20.487
     707.8     20.4717
       708     20.4626
     708.2     20.4979
     708.4     20.5072
     708.6     20.5315
     708.8     20.5291
       709     20.5507
     709.2      20.562
     709.4     20.5702
     709.6      20.562
     709.8     20.5604
       710      20.577
     710.2     20.6202
     710.4     20.6124
     710.6     20.6113
     710.8     20.6225
       711     20.6312
     711.2     20.6458
     711.4     20.6462
     711.6     20.6387
     711.8     20.6455
       712     20.6566
     712.2     20.6523
     712.4     20.6645
     712.6     20.6846
     712.8     20.6873
       713     20.6788
     713.2     20.6676
     713.4     20.6712
     713.6     20.6801
     713.8     20.7019
       714     20.7029
     714.2     20.7157
     714.4     20.7132
     714.6     20.7183
     714.8     20.7119
       715     20.7148
     715.2     20.7242
     715.4     20.7395
     715.6     20.7373
     715.8     20.7338
       716     20.7359
     716.2     20.7342
     716.4     20.7358
     716.6     20.7491
     716.8     20.7537
       717     20.7575
     717.2     20.7621
     717.4     20.7547
     717.6     20.7685
     717.8     20.7515
       718     20.7407
     718.2     20.7765
     718.4      20.784
     718.6     20.8117
     718.8     20.8102
       719     20.8279
     719.2     20.8389
     719.4     20.8489
     719.6     20.8407
     719.8      20.839
       720     20.8584
     720.2     20.8984
     720.4     20.8903
     720.6     20.8848
     720.8     20.8949
       721      20.904
     721.2       20.92
     721.4     20.9216
     721.6     20.9135
     721.8     20.9232
       722      20.935
     722.2     20.9303
     722.4     20.9428
     722.6      20.961
     722.8     20.9639
       723     20.9564
     723.2     20.9451
     723.4     20.9471
     723.6     20.9541
     723.8     20.9781
       724     20.9788
     724.2     20.9906
     724.4     20.9907
     724.6     20.9982
     724.8     20.9943
       725     20.9947
     725.2     21.0054
     725.4     21.0223
     725.6     21.0174
     725.8     21.0103
       726     21.0137
     726.2      21.013
     726.4     21.0127
     726.6     21.0276
     726.8     21.0318
       727     21.0334
     727.2     21.0367
     727.4     21.0307
     727.6     21.0496
     727.8     21.0338
       728      21.021
     728.2      21.056
     728.4     21.0631
     728.6     21.0901
     728.8     21.0902
       729     21.1082
     729.2     21.1158
     729.4     21.1246
     729.6     21.1139
     729.8     21.1128
       730     21.1312
     730.2     21.1719
     730.4      21.162
     730.6     21.1595
     730.8     21.1689
       731     21.1767
     731.2      21.192
     731.4      21.193
     731.6     21.1852
     731.8     21.1952
       732     21.2083
     732.2     21.2048
     732.4     21.2174
     732.6     21.2373
     732.8     21.2404
       733     21.2302
     733.2     21.2193
     733.4     21.2205
     733.6     21.2285
     733.8     21.2519
       734     21.2548
     734.2     21.2663
     734.4     21.2676
     734.6     21.2774
     734.8      21.274
       735     21.2702
     735.2     21.2824
     735.4     21.2992
     735.6     21.2926
     735.8     21.2893
       736      21.293
     736.2     21.2892
     736.4     21.2889
     736.6     21.3033
     736.8     21.3082
       737     21.3075
     737.2     21.3089
     737.4     21.3051
     737.6     21.3251
     737.8     21.3067
       738     21.2942
     738.2     21.3331
     738.4     21.3369
     738.6     21.3642
     738.8     21.3655
       739     21.3826
     739.2     21.3902
     739.4     21.4021
     739.6     21.3923
     739.8     21.3863
       740     21.4043
     740.2     21.4334
     740.4     21.4229
     740.6     21.4208
     740.8     21.4305
       741     21.4422
     741.2     21.4591
     741.4     21.4585
     741.6     21.4494
     741.8     21.4598
       742     21.4716
     742.2     21.4683
     742.4       21.48
     742.6      21.502
     742.8     21.5028
       743     21.4936
     743.2      21.479
     743.4      21.482
     743.6     21.4931
     743.8     21.5137
       744     21.5117
     744.2     21.5182
     744.4     21.5219
     744.6     21.5306
     744.8     21.5267
       745     21.5251
     745.2     21.5356
     745.4     21.5535
     745.6     21.5462
     745.8     21.5459
       746     21.5495
     746.2     21.5453
     746.4     21.5459
     746.6     21.5622
     746.8     21.5664
       747     21.5637
     747.2     21.5639
     747.4     21.5586
     747.6     21.5812
     747.8     21.5601
       748      21.551
     748.2     21.5905
     748.4     21.5966
     748.6     21.6252
     748.8     21.6261
       749     21.6407
     749.2     21.6481
     749.4     21.6622
     749.6     21.6529
     749.8      21.649
       750     21.6658
     750.2     21.6949
     750.4     21.6814
     750.6     21.6799
     750.8     21.6862
       751     21.6947
     751.2     21.7137
     751.4     21.7148
     751.6     21.7023
     751.8     21.7123
       752     21.7265
     752.2     21.7234
     752.4     21.7342
     752.6     21.7542
     752.8     21.7578
       753     21.7513
     753.2     21.7389
     753.4     21.7384
     753.6     21.7526
     753.8      21.772
       754     21.7691
     754.2     21.7727
     754.4     21.7753
     754.6     21.7865
     754.8     21.7811
       755      21.779
     755.2     21.7907
     755.4     21.8082
     755.6     21.7998
     755.8     21.8026
       756     21.8058
     756.2     21.8019
     756.4      21.799
     756.6     21.8182
     756.8     21.8189
       757     21.8166
     757.2     21.8155
     757.4     21.8118
     757.6     21.8346
     757.8     21.8127
       758     21.8061
     758.2     21.8447
     758.4     21.8485
     758.6     21.8765
     758.8     21.8773
       759     21.8896
     759.2     21.8982
     759.4     21.9157
     759.6     21.9086
     759.8     21.9016
       760     21.9187
     760.2     21.9414
     760.4     21.9277
     760.6     21.9276
     760.8     21.9317
       761     21.9428
     761.2     21.9553
     761.4      21.959
     761.6     21.9475
     761.8     21.9581
       762     21.9693
     762.2     21.9634
     762.4     21.9761
     762.6     21.9943
     762.8     21.9979
       763     21.9921
     763.2     21.9825
     763.4     21.9826
     763.6     21.9951
     763.8     22.0123
       764     22.0075
     764.2     22.0118
     764.4     22.0143
     764.6     22.0265
     764.8     22.0204
       765     22.0204
     765.2     22.0319
     765.4     22.0479
     765.6     22.0407
     765.8     22.0471
       766     22.0486
     766.2     22.0468
     766.4     22.0434
     766.6      22.063
     766.8     22.0643
       767     22.0593
     767.2     22.0569
     767.4     22.0545
     767.6     22.0755
     767.8     22.0558
       768     22.0491
     768.2     22.0845
     768.4     22.0928
     768.6     22.1197
     768.8     22.1199
       769     22.1334
     769.2      22.139
     769.4     22.1572
     769.6     22.1529
     769.8      22.145
       770     22.1621
     770.2     22.1803
     770.4     22.1641
     770.6     22.1627
     770.8     22.1694
       771     22.1829
     771.2     22.1965
     771.4     22.1968
     771.6     22.1835
     771.8     22.1955
       772     22.2058
     772.2      22.202
     772.4     22.2131
     772.6     22.2315
     772.8     22.2337
       773     22.2286
     773.2     22.2194
     773.4     22.2198
     773.6     22.2353
     773.8     22.2521
       774     22.2497
     774.2     22.2584
     774.4     22.2626
     774.6     22.2742
     774.8     22.2677
       775     22.2689
     775.2     22.2799
     775.4     22.2956
     775.6       22.29
     775.8     22.2921
       776     22.2937
     776.2     22.2935
     776.4     22.2864
     776.6     22.3041
     776.8     22.3061
       777     22.2976
     777.2     22.2978
     777.4     22.2963
     777.6     22.3178
     777.8     22.2953
       778     22.2882
     778.2      22.327
     778.4     22.3383
     778.6     22.3632
     778.8     22.3597
       779     22.3725
     779.2     22.3819
     779.4     22.4012
     779.6     22.3897
     779.8     22.3792
       780     22.4007
     780.2     22.4158
     780.4     22.3986
     780.6     22.3987
     780.8     22.4043
       781     22.4193
     781.2     22.4342
     781.4     22.4325
     781.6     22.4183
     781.8     22.4293
       782     22.4437
     782.2     22.4392
     782.4     22.4511
     782.6     22.4727
     782.8     22.4732
       783     22.4647
     783.2     22.4559
     783.4     22.4555
     783.6     22.4725
     783.8      22.488
       784     22.4882
     784.2     22.4969
     784.4     22.5007
     784.6     22.5124
     784.8     22.5013
       785     22.5015
     785.2     22.5113
     785.4     22.5311
     785.6     22.5248
     785.8     22.5245
       786     22.5253
     786.2     22.5234
     786.4     22.5193
     786.6     22.5397
     786.8     22.5462
       787      22.536
     787.2     22.5364
     787.4     22.5388
     787.6     22.5621
     787.8     22.5389
       788     22.5274
     788.2      22.567
     788.4     22.5771
     788.6     22.6008
     788.8     22.5995
       789     22.6137
     789.2     22.6219
     789.4     22.6426
     789.6     22.6282
     789.8     22.6162
       790     22.6377
     790.2     22.6517
     790.4     22.6336
     790.6     22.6365
     790.8     22.6414
       791     22.6548
     791.2     22.6714
     791.4     22.6704
     791.6      22.657
     791.8     22.6672
       792     22.6808
     792.2      22.678
     792.4     22.6899
     792.6     22.7143
     792.8     22.7126
       793     22.6988
     793.2     22.6899
     793.4     22.6942
     793.6     22.7113
     793.8     22.7293
       794     22.7259
     794.2     22.7339
     794.4      22.738
     794.6     22.7506
     794.8      22.739
       795     22.7347
     795.2     22.7446
     795.4      22.766
     795.6     22.7538
     795.8     22.7555
       796     22.7592
     796.2     22.7576
     796.4     22.7539
     796.6     22.7757
     796.8     22.7826
       797     22.7779
     797.2     22.7763
     797.4      22.774
     797.6     22.7984
     797.8     22.7737
       798     22.7597
     798.2     22.8015
     798.4      22.814
     798.6     22.8395
     798.8     22.8372
       799     22.8553
     799.2     22.8591
     799.4     22.8801
     799.6     22.8625
     799.8      22.855
       800     22.8739
     800.2     22.8786
     800.4     22.8624
     800.6     22.8677
     800.8     22.8701
       801     22.8823
     801.2     22.8974
     801.4     22.8996
     801.6     22.8836
     801.8     22.8882
       802     22.9027
     802.2     22.9015
     802.4     22.9149
     802.6     22.9402
     802.8     22.9353
       803     22.9207
     803.2     22.9148
     803.4     22.9183
     803.6     22.9363
     803.8     22.9536
       804     22.9522
     804.2     22.9564
     804.4     22.9572
     804.6     22.9737
     804.8     22.9606
       805     22.9558
     805.2     22.9636
     805.4     22.9821
     805.6     22.9731
     805.8     22.9722
       806     22.9734
     806.2     22.9756
     806.4     22.9748
     806.6      22.994
     806.8     23.0057
       807     23.0035
     807.2     23.0024
     807.4     23.0051
     807.6     23.0304
     807.8     22.9983
       808     22.9841
     808.2     23.0286
     808.4     23.0401
     808.6     23.0644
     808.8     23.0632
       809     23.0841
     809.2     23.0832
     809.4     23.1011
     809.6     23.0814
     809.8     23.0807
       810     23.0993
     810.2     23.0996
     810.4     23.0803
     810.6     23.0844
     810.8     23.0869
       811     23.0964
     811.2     23.1121
     811.4     23.1202
     811.6     23.1051
     811.8     23.1113
       812     23.1228
     812.2     23.1234
     812.4      23.139
     812.6     23.1698
     812.8     23.1606
       813     23.1454
     813.2     23.1425
     813.4     23.1413
     813.6     23.1635
     813.8     23.1783
       814     23.1762
     814.2     23.1844
     814.4     23.1831
     814.6     23.1975
     814.8     23.1814
       815     23.1793
     815.2     23.1879
     815.4     23.2104
     815.6     23.2041
     815.8     23.2026
       816     23.2009
     816.2     23.2035
     816.4     23.2027
     816.6     23.2223
     816.8     23.2339
       817     23.2289
     817.2     23.2224
     817.4     23.2236
     817.6      23.249
     817.8      23.221
       818     23.2054
     818.2     23.2575
     818.4     23.2716
     818.6     23.2951
     818.8     23.2928
       819     23.3116
     819.2     23.3112
     819.4     23.3333
     819.6     23.3091
     819.8     23.3057
       820     23.3285
     820.2     23.3345
     820.4     23.3208
     820.6     23.3223
     820.8     23.3226
       821     23.3289
     821.2     23.3403
     821.4     23.3479
     821.6     23.3389
     821.8      23.343
       822     23.3536
     822.2      23.353
     822.4     23.3701
     822.6     23.4035
     822.8     23.3903
       823       23.37
     823.2     23.3664
     823.4     23.3693
     823.6     23.3918
     823.8     23.4085
       824     23.4081
     824.2     23.4123
     824.4     23.4063
     824.6      23.426
     824.8     23.4146
       825     23.4126
     825.2     23.4175
     825.4     23.4425
     825.6     23.4337
     825.8      23.432
       826      23.434
     826.2     23.4337
     826.4     23.4406
     826.6     23.4578
     826.8     23.4678
       827     23.4587
     827.2     23.4534
     827.4     23.4539
     827.6     23.4807
     827.8     23.4559
       828     23.4415
     828.2     23.4967
     828.4     23.5082
     828.6       23.53
     828.8     23.5255
       829     23.5417
     829.2     23.5489
     829.4     23.5721
     829.6     23.5432
     829.8     23.5423
       830     23.5657
     830.2     23.5711
     830.4     23.5567
     830.6     23.5526
     830.8     23.5579
       831     23.5692
     831.2     23.5825
     831.4      23.585
     831.6     23.5741
     831.8     23.5795
       832     23.5883
     832.2     23.5834
     832.4     23.6046
     832.6     23.6393
     832.8     23.6233
       833     23.6028
     833.2     23.6027
     833.4     23.6048
     833.6     23.6292
     833.8     23.6472
       834     23.6427
     834.2     23.6435
     834.4     23.6436
     834.6     23.6556
     834.8     23.6409
       835     23.6392
     835.2     23.6475
     835.4     23.6765
     835.6     23.6705
     835.8     23.6676
       836     23.6701
     836.2     23.6629
     836.4     23.6715
     836.6     23.6896
     836.8     23.7008
       837     23.6917
     837.2      23.689
     837.4     23.6946
     837.6     23.7179
     837.8     23.6907
       838     23.6772
     838.2     23.7333
     838.4     23.7451
     838.6     23.7664
     838.8     23.7615
       839     23.7759
     839.2     23.7833
     839.4     23.8046
     839.6     23.7704
     839.8     23.7708
       840     23.7967
     840.2     23.8046
     840.4     23.7877
     840.6     23.7809
     840.8     23.7869
       841     23.7978
     841.2     23.8089
     841.4      23.807
     841.6     23.7988
     841.8     23.8042
       842     23.8166
     842.2     23.8105
     842.4     23.8331
     842.6     23.8674
     842.8     23.8542
       843     23.8336
     843.2     23.8336
     843.4      23.838
     843.6     23.8613
     843.8     23.8818
       844     23.8734
     844.2     23.8756
     844.4     23.8816
     844.6     23.8947
     844.8     23.8762
       845     23.8722
     845.2     23.8787
     845.4     23.9072
     845.6     23.9008
     845.8     23.8977
       846     23.9042
     846.2     23.8941
     846.4     23.8994
     846.6      23.912
     846.8     23.9241
       847     23.9227
     847.2     23.9155
     847.4     23.9238
     847.6     23.9463
     847.8      23.916
       848     23.9015
     848.2     23.9538
     848.4     23.9697
     848.6      23.986
     848.8     23.9899
       849     24.0087
     849.2     24.0179
     849.4     24.0409
     849.6     23.9987
     849.8     24.0023
       850     24.0274
     850.2     24.0415
     850.4     24.0252
     850.6     24.0152
     850.8     24.0222
       851      24.036
     851.2     24.0448
     851.4     24.0409
     851.6     24.0316
     851.8     24.0402
       852     24.0576
     852.2     24.0546
     852.4     24.0751
     852.6     24.1005
     852.8     24.0871
       853     24.0712
     853.2     24.0713
     853.4     24.0695
     853.6     24.0888
     853.8      24.112
       854     24.1114
     854.2     24.1143
     854.4     24.1217
     854.6       24.14
     854.8      24.122
       855     24.1184
     855.2     24.1208
     855.4     24.1445
     855.6     24.1365
     855.8     24.1291
       856     24.1448
     856.2     24.1352
     856.4     24.1411
     856.6     24.1565
     856.8      24.165
       857     24.1617
     857.2      24.151
     857.4      24.162
     857.6     24.1849
     857.8     24.1578
       858      24.143
     858.2     24.1934
     858.4     24.2094
     858.6     24.2258
     858.8     24.2289
       859     24.2438
     859.2     24.2566
     859.4     24.2848
     859.6     24.2388
     859.8     24.2429
       860     24.2689
     860.2     24.2791
     860.4      24.254
     860.6     24.2462
     860.8     24.2513
       861     24.2693
     861.2     24.2802
     861.4     24.2745
     861.6     24.2643
     861.8     24.2755
       862     24.2915
     862.2     24.2838
     862.4      24.301
     862.6      24.335
     862.8     24.3244
       863     24.3085
     863.2     24.3064
     863.4     24.2996
     863.6     24.3185
     863.8     24.3456
       864     24.3492
     864.2     24.3442
     864.4     24.3493
     864.6     24.3671
     864.8     24.3542
       865     24.3535
     865.2     24.3555
     865.4     24.3853
     865.6     24.3743
     865.8     24.3607
       866     24.3741
     866.2     24.3663
     866.4      24.374
     866.6     24.3896
     866.8     24.3992
       867     24.3987
     867.2     24.3853
     867.4     24.3974
     867.6     24.4144
     867.8     24.3846
       868     24.3726
     868.2      24.429
     868.4     24.4406
     868.6     24.4639
     868.8     24.4698
       869     24.4848
     869.2     24.5015
     869.4     24.5213
     869.6     24.4743
     869.8     24.4795
       870     24.4978
     870.2     24.5126
     870.4     24.4824
     870.6     24.4699
     870.8     24.4746
       871      24.495
     871.2     24.5078
     871.4     24.4896
     871.6     24.4897
     871.8     24.4982
       872     24.5095
     872.2     24.5056
     872.4     24.5333
     872.6     24.5731
     872.8     24.5634
       873     24.5486
     873.2     24.5456
     873.4     24.5364
     873.6     24.5639
     873.8     24.5869
       874     24.5874
     874.2     24.5788
     874.4     24.5876
     874.6      24.611
     874.8     24.5975
       875     24.5992
     875.2     24.5959
     875.4     24.6311
     875.6     24.6211
     875.8     24.6012
       876     24.6083
     876.2     24.5981
     876.4     24.6032
     876.6     24.6262
     876.8     24.6307
       877     24.6297
     877.2     24.6126
     877.4     24.6223
     877.6     24.6379
     877.8     24.6107
       878     24.5934
     878.2     24.6532
     878.4     24.6698
     878.6     24.6915
     878.8     24.6958
       879     24.7039
     879.2     24.7155
     879.4      24.739
     879.6     24.6904
     879.8      24.694
       880     24.7185
     880.2     24.7225
     880.4     24.6847
     880.6     24.6775
     880.8     24.6901
       881      24.707
     881.2      24.723
     881.4     24.6947
     881.6     24.6945
     881.8     24.6992
       882     24.7185
     882.2     24.7129
     882.4     24.7434
     882.6     24.7767
     882.8     24.7714
       883      24.757
     883.2      24.757
     883.4     24.7508
     883.6     24.7787
     883.8     24.8043
       884     24.8075
     884.2     24.7952
     884.4     24.8002
     884.6     24.8198
     884.8     24.8082
       885     24.8133
     885.2     24.8161
     885.4     24.8485
     885.6      24.837
     885.8      24.818
       886     24.8126
     886.2     24.8081
     886.4     24.8154
     886.6     24.8395
     886.8     24.8429
       887     24.8449
     887.2      24.832
     887.4     24.8401
     887.6     24.8598
     887.8     24.8323
       888     24.8212
     888.2     24.8795
     888.4     24.8957
     888.6      24.916
     888.8     24.9232
       889     24.9336
     889.2     24.9469
     889.4     24.9734
     889.6     24.9219
     889.8     24.9274
       890     24.9538
     890.2     24.9408
     890.4     24.8952
     890.6     24.8838
     890.8     24.8906
       891     24.9106
     891.2     24.9353
     891.4     24.9121
     891.6     24.9088
     891.8     24.9199
       892     24.9434
     892.2     24.9292
     892.4     24.9749
     892.6     25.0134
     892.8     25.0137
       893     24.9928
     893.2     24.9876
     893.4     24.9717
     893.6     24.9964
     893.8      25.019
       894     25.0205
     894.2     25.0029
     894.4     25.0103
     894.6      25.038
     894.8     25.0299
       895     25.0373
     895.2      25.042
     895.4     25.0746
     895.6     25.0523
     895.8      25.039
       896     25.0294
     896.2     25.0189
     896.4     25.0293
     896.6     25.0619
     896.8     25.0582
       897      25.062
     897.2     25.0489
     897.4     25.0563
     897.6     25.0771
     897.8      25.054
       898     25.0339
     898.2     25.0881
     898.4     25.1145
     898.6     25.1404
     898.8     25.1441
       899     25.1517
     899.2     25.1581
     899.4     25.1873
     899.6     25.1395
     899.8     25.1366
       900     25.1581
     900.2     25.1505
     900.4     25.1194
     900.6     25.1124
     900.8     25.1293
       901     25.1421
     901.2     25.1741
     901.4     25.1477
     901.6     25.1413
     901.8     25.1427
       902     25.1746
     902.2      25.154
     902.4     25.1955
     902.6     25.2279
     902.8     25.2318
       903     25.2123
     903.2     25.2004
     903.4     25.1884
     903.6     25.2213
     903.8     25.2466
       904      25.246
     904.2     25.2344
     904.4     25.2348
     904.6     25.2617
     904.8     25.2531
       905     25.2658
     905.2     25.2689
     905.4     25.3007
     905.6     25.2762
     905.8     25.2629
       906      25.256
     906.2      25.246
     906.4     25.2514
     906.6     25.2869
     906.8     25.2911
       907     25.2908
     907.2     25.2813
     907.4     25.2859
     907.6     25.3089
     907.8       25.28
       908     25.2613
     908.2     25.3216
     908.4     25.3501
     908.6     25.3695
     908.8     25.3715
       909      25.382
     909.2     25.3835
     909.4     25.4121
     909.6     25.3642
     909.8     25.3679
       910     25.3876
     910.2     25.3834
     910.4     25.3423
     910.6     25.3328
     910.8     25.3523
       911     25.3692
     911.2     25.4029
     911.4     25.3764
     911.6     25.3632
     911.8      25.374
       912     25.4052
     912.2     25.3802
     912.4     25.4131
     912.6     25.4512
     912.8     25.4667
       913     25.4498
     913.2     25.4333
     913.4      25.425
     913.6     25.4733
     913.8     25.5069
       914     25.4974
     914.2      25.487
     914.4     25.4915
     914.6     25.5144
     914.8      25.498
       915     25.5042
     915.2     25.5131
     915.4     25.5453
     915.6     25.5133
     915.8     25.4902
       916     25.4938
     916.2      25.491
     916.4     25.4984
     916.6     25.5297
     916.8     25.5355
       917     25.5385
     917.2     25.5163
     917.4     25.5281
     917.6     25.5453
     917.8     25.5175
       918     25.4922
     918.2     25.5562
     918.4     25.5817
     918.6     25.5995
     918.8     25.5905
       919     25.6062
     919.2     25.6218
     919.4     25.6449
     919.6     25.6033
     919.8     25.5997
       920     25.6136
     920.2     25.6081
     920.4     25.5744
     920.6     25.5615
     920.8     25.5862
       921     25.6091
     921.2     25.6331
     921.4     25.6006
     921.6     25.5972
     921.8     25.6086
       922     25.6559
     922.2     25.6317
     922.4     25.6625
     922.6     25.6934
     922.8     25.7084
       923     25.6979
     923.2     25.6664
     923.4     25.6489
     923.6     25.6995
     923.8     25.7389
       924     25.7293
     924.2     25.7307
     924.4     25.7421
     924.6     25.7644
     924.8     25.7451
       925     25.7413
     925.2     25.7534
     925.4     25.7946
     925.6     25.7514
     925.8     25.7452
       926      25.756
     926.2      25.751
     926.4     25.7565
     926.6     25.7934
     926.8     25.7889
       927     25.7938
     927.2     25.7693
     927.4     25.7735
     927.6      25.786
     927.8     25.7564
       928     25.7346
     928.2     25.8061
     928.4       25.83
     928.6     25.8438
     928.8     25.8265
       929     25.8443
     929.2     25.8704
     929.4     25.9083
     929.6     25.8759
     929.8      25.868
       930     25.8663
     930.2      25.854
     930.4     25.8082
     930.6     25.8063
     930.8     25.8417
       931     25.8601
     931.2     25.8853
     931.4     25.8589
     931.6     25.8571
     931.8     25.8788
       932     25.9176
     932.2     25.8847
     932.4     25.9245
     932.6     25.9482
     932.8     25.9474
       933     25.9333
     933.2     25.9113
     933.4     25.8988
     933.6     25.9508
     933.8     25.9832
       934     25.9734
     934.2     25.9938
     934.4     26.0066
     934.6     26.0201
     934.8     26.0093
       935     26.0002
     935.2     26.0176
     935.4     26.0681
     935.6     26.0298
     935.8     26.0147
       936     26.0118
     936.2     26.0041
     936.4     26.0091
     936.6      26.048
     936.8     26.0439
       937      26.037
     937.2     26.0126
     937.4      26.012
     937.6     26.0341
     937.8     26.0011
       938     25.9815
     938.2     26.0612
     938.4     26.0894
     938.6     26.0984
     938.8     26.0744
       939     26.0969
     939.2     26.1452
     939.4     26.1874
     939.6     26.1593
     939.8     26.1514
       940     26.1421
     940.2     26.1004
     940.4     26.0597
     940.6     26.0439
     940.8     26.0613
       941     26.0846
     941.2     26.1228
     941.4     26.1064
     941.6     26.1139
     941.8     26.1323
       942     26.1569
     942.2      26.135
     942.4     26.1638
     942.6     26.1801
     942.8     26.1827
       943     26.1799
     943.2     26.1589
     943.4      26.158
     943.6     26.2052
     943.8     26.2212
       944     26.2204
     944.2     26.2459
     944.4     26.2521
     944.6     26.2568
     944.8     26.2511
       945     26.2472
     945.2     26.2762
     945.4     26.3368
     945.6     26.3095
     945.8     26.2755
       946     26.2646
     946.2     26.2706
     946.4     26.2777
     946.6     26.3099
     946.8     26.3029
       947     26.2982
     947.2     26.2756
     947.4      26.262
     947.6     26.2876
     947.8     26.2518
       948     26.2361
     948.2     26.3209
     948.4     26.3502
     948.6     26.3535
     948.8     26.3301
       949     26.3652
     949.2     26.3956
     949.4       26.44
     949.6      26.407
     949.8     26.4051
       950     26.3809
     950.2     26.3234
     950.4     26.2957
     950.6     26.2734
     950.8     26.2881
       951     26.3297
     951.2     26.3584
     951.4     26.3458
     951.6     26.3562
     951.8     26.3795
       952      26.399
     952.2     26.3682
     952.4      26.407
     952.6     26.4264
     952.8     26.4335
       953     26.4227
     953.2     26.3966
     953.4      26.397
     953.6     26.4607
     953.8     26.4788
       954     26.4793
     954.2      26.501
     954.4     26.4936
     954.6     26.4815
     954.8     26.4742
       955     26.4666
     955.2     26.4873
     955.4     26.5573
     955.6     26.5543
     955.8     26.5285
       956     26.5046
     956.2      26.503
     956.4     26.5375
     956.6     26.5526
     956.8     26.5683
       957     26.5669
     957.2     26.5372
     957.4     26.4959
     957.6     26.5076
     957.8     26.4747
       958     26.4774
     958.2      26.575
     958.4     26.6188
     958.6     26.6273
     958.8      26.618
       959     26.6416
     959.2     26.6591
     959.4     26.7149
     959.6     26.6761
     959.8     26.6518
       960     26.6313
     960.2     26.5546
     960.4      26.527
     960.6     26.4813
     960.8     26.5078
       961      26.555
     961.2      26.581
     961.4     26.5805
     961.6     26.5941
     961.8     26.6018
       962     26.6352
     962.2      26.622
     962.4     26.6609
     962.6     26.6816
     962.8     26.6593
       963     26.6622
     963.2     26.6595
     963.4     26.6611
     963.6     26.6958
     963.8     26.7099
       964     26.7147
     964.2     26.7515
     964.4     26.7317
     964.6     26.7118
     964.8     26.6978
       965     26.6776
     965.2     26.6838
     965.4     26.7616
     965.6     26.7944
     965.8     26.7696
       966     26.7378
     966.2     26.7361
     966.4      26.772
     966.6     26.8006
     966.8     26.8095
       967     26.8027
     967.2     26.7926
     967.4     26.7512
     967.6     26.7624
     967.8     26.7436
       968     26.7489
     968.2     26.8493
     968.4     26.8976
     968.6     26.8774
     968.8     26.8659
       969     26.8906
     969.2     26.9024
     969.4      26.979
     969.6     26.9247
     969.8     26.8939
       970     26.8381
     970.2     26.7956
     970.4     26.7861
     970.6     26.7166
     970.8     26.7518
       971     26.8059
     971.2     26.8128
     971.4     26.8173
     971.6     26.8535
     971.8     26.8698
       972     26.9159
     972.2     26.9129
     972.4     26.9443
     972.6     26.9746
     972.8     26.9353
       973     26.8958
     973.2     26.9018
     973.4     26.9428
     973.6     26.9687
     973.8     26.9834
       974     26.9596
     974.2     27.0042
     974.4     26.9958
     974.6     26.9602
     974.8     26.9381
       975     26.9525
     975.2     26.9632
     975.4     27.0486
     975.6     27.0887
     975.8      27.041
       976     27.0473
     976.2     27.0145
     976.4     27.0311
     976.6     27.0185
     976.8     27.0139
       977     27.0452
     977.2     27.0273
     977.4     26.9896
     977.6     27.0101
     977.8      26.987
       978     27.0032
     978.2     27.1267
     978.4     27.1568
     978.6     27.1162
     978.8     27.1281
       979     27.1335
     979.2     27.1866
     979.4     27.2497
     979.6     27.1942
     979.8     27.1432
       980     27.0865
     980.2     27.0313
     980.4     27.0505
     980.6     26.9557
     980.8     26.9854
       981     27.0351
     981.2      27.034
     981.4     27.0721
     981.6     27.1033
     981.8     27.0989
       982     27.1314
     982.2      27.163
     982.4     27.2056
     982.6     27.2128
     982.8     27.1192
       983     27.0937
     983.2     27.1252
     983.4     27.1437
     983.6     27.1734
     983.8     27.2306
       984     27.1875
     984.2     27.1931
     984.4     27.2279
     984.6     27.2131
     984.8     27.1673
       985     27.1901
     985.2     27.2314
     985.4     27.3129
     985.6      27.371
     985.8     27.3088
       986     27.2951
     986.2     27.2865
     986.4     27.3042
     986.6     27.2904
     986.8     27.2805
       987     27.3455
     987.2     27.2994
     987.4     27.2772
     987.6     27.2899
     987.8     27.2619
       988     27.2458
     988.2     27.3657
     988.4     27.4369
     988.6     27.3946
     988.8     27.3499
       989     27.3839
     989.2     27.4941
     989.4     27.5381
     989.6     27.4936
     989.8     27.4697
       990     27.4349
     990.2     27.3378
     990.4     27.3413
     990.6     27.2222
     990.8     27.1953
       991     27.2602
     991.2     27.2545
     991.4     27.2991
     991.6     27.3635
     991.8     27.3822
       992     27.4089
     992.2     27.3583
     992.4     27.3336
     992.6     27.3789
     992.8     27.3279
       993     27.2862
     993.2     27.2887
     993.4     27.3815
     993.6     27.4196
     993.8     27.4992
       994     27.4029
     994.2     27.3773
     994.4     27.4468
     994.6     27.4695
     994.8     27.4607
       995     27.5354
     995.2     27.6626
     995.4     27.7307
     995.6     27.6861
     995.8     27.6096
       996     27.5509
     996.2     27.5552
     996.4     27.5557
     996.6      27.551
     996.8     27.5904
       997     27.7135
     997.2     27.6173
     997.4     27.6046
     997.6     27.6469
     997.8     27.6373
       998     27.6564
     998.2     27.7815
     998.4     27.7762
     998.6      27.693
     998.8     27.6635
       999     27.6212
     999.2     27.7123
     999.4     27.8035
     999.6     27.7811
     999.8     27.8187
      1000     27.7541
