# Supplementary material for: Data for exploring the effect of parameters on decomposition of gas hydrate structure I
Source: Data Brief. 2018 Apr 11;18:1247–51. doi: 10.1016/j.dib.2018.04.015 (PMC5996948; doi:10.1016/j.dib.2018.04.015)
Supplement: Supplementary file 2 — Supplementary material [file mmc2.zip › data/data/temperature 310 K/cage occupancy 90/rdf.xvg]

# This file was created Wed Jan 25 22:57:25 2017
# Created by:
# GROMACS:      gmx rdf, VERSION 5.0.2
# Executable:   /usr/bin/gmx
# Library dir:  /usr/share/gromacs/top
# Command line:
#   g_rdf -f run.xtc -n ind.ndx -s run.tpr -o rdf10.xvg -b 9000 -e 10000
# g_rdf is part of G R O M A C S:
#
# Gromacs Runs On Most of All Computer Systems
#
@    title "Radial distribution"
@    xaxis  label "r"
@    yaxis  label ""
@TYPE xy
@ subtitle "OW* - OW*"
         0          0
     0.002          0
     0.004          0
     0.006          0
     0.008          0
      0.01          0
     0.012          0
     0.014          0
     0.016          0
     0.018          0
      0.02          0
     0.022          0
     0.024          0
     0.026          0
     0.028          0
      0.03          0
     0.032          0
     0.034          0
     0.036          0
     0.038          0
      0.04          0
     0.042          0
     0.044          0
     0.046          0
     0.048          0
      0.05          0
     0.052          0
     0.054          0
     0.056          0
     0.058          0
      0.06          0
     0.062          0
     0.064          0
     0.066          0
     0.068          0
      0.07          0
     0.072          0
     0.074          0
     0.076          0
     0.078          0
      0.08          0
     0.082          0
     0.084          0
     0.086          0
     0.088          0
      0.09          0
     0.092          0
     0.094          0
     0.096          0
     0.098          0
       0.1          0
     0.102          0
     0.104          0
     0.106          0
     0.108          0
      0.11          0
     0.112          0
     0.114          0
     0.116          0
     0.118          0
      0.12          0
     0.122          0
     0.124          0
     0.126          0
     0.128          0
      0.13          0
     0.132          0
     0.134          0
     0.136          0
     0.138          0
      0.14          0
     0.142          0
     0.144          0
     0.146          0
     0.148          0
      0.15          0
     0.152          0
     0.154          0
     0.156          0
     0.158          0
      0.16          0
     0.162          0
     0.164          0
     0.166          0
     0.168          0
      0.17          0
     0.172          0
     0.174          0
     0.176          0
     0.178          0
      0.18          0
     0.182          0
     0.184          0
     0.186          0
     0.188          0
      0.19          0
     0.192          0
     0.194          0
     0.196          0
     0.198          0
       0.2          0
     0.202          0
     0.204          0
     0.206          0
     0.208          0
      0.21          0
     0.212          0
     0.214          0
     0.216          0
     0.218          0
      0.22          0
     0.222          0
     0.224          0
     0.226          0
     0.228          0
      0.23          0
     0.232          0
     0.234          0
     0.236 2.7405e-05
     0.238 8.9822e-05
      0.24 0.000423987
     0.242 0.00152903
     0.244 0.00323034
     0.246  0.0091557
     0.248  0.0207057
      0.25  0.0582945
     0.252  0.0675158
     0.254   0.186508
     0.256   0.247813
     0.258   0.406094
      0.26   0.669458
     0.262    0.90372
     0.264    1.34047
     0.266    1.23537
     0.268    1.77452
      0.27    2.74081
     0.272    2.20523
     0.274    3.13984
     0.276    2.73858
     0.278    3.47391
      0.28    3.28359
     0.282    2.86248
     0.284      4.281
     0.286    2.89876
     0.288     3.2489
      0.29    3.28638
     0.292    3.17629
     0.294    2.87501
     0.296    2.63563
     0.298    2.59955
       0.3    2.36629
     0.302    2.26545
     0.304    2.17131
     0.306    2.09843
     0.308    1.96522
      0.31    1.71232
     0.312    1.75484
     0.314    1.89458
     0.316    1.48989
     0.318    1.57274
      0.32    1.69729
     0.322     1.3749
     0.324    1.47647
     0.326    1.47339
     0.328    1.40071
      0.33     1.2177
     0.332    1.40864
     0.334    1.42355
     0.336    1.33592
     0.338    1.19297
      0.34    1.31807
     0.342    1.29378
     0.344    1.34655
     0.346    1.01776
     0.348    1.39607
      0.35    1.16572
     0.352    1.25175
     0.354    1.23385
     0.356    1.24566
     0.358    1.06217
      0.36    1.22673
     0.362    1.27218
     0.364    1.24004
     0.366    1.01884
     0.368    1.27317
      0.37    1.08042
     0.372    1.30027
     0.374    1.21497
     0.376    1.20097
     0.378    1.07508
      0.38    1.18133
     0.382    1.18783
     0.384    1.25253
     0.386    1.12132
     0.388    1.04133
      0.39    1.19376
     0.392    1.21086
     0.394    1.19785
     0.396    1.19759
     0.398    1.18087
       0.4    1.12319
     0.402    1.14863
     0.404    1.24655
     0.406    1.13944
     0.408    1.10468
      0.41    1.25239
     0.412    1.15978
     0.414    1.30499
     0.416   0.998957
     0.418    1.31838
      0.42    1.15624
     0.422    1.17394
     0.424     1.2235
     0.426    1.11838
     0.428    1.14092
      0.43    1.21104
     0.432    1.19495
     0.434    1.31645
     0.436    1.06461
     0.438    1.19611
      0.44    1.13316
     0.442    1.27184
     0.444     1.2086
     0.446    1.24348
     0.448    1.06631
      0.45    1.24412
     0.452    1.15422
     0.454    1.31906
     0.456    1.00298
     0.458    1.28135
      0.46     1.1012
     0.462    1.25955
     0.464      1.182
     0.466    1.12677
     0.468    1.16912
      0.47    1.20752
     0.472    1.16033
     0.474    1.17883
     0.476    1.24324
     0.478    1.16496
      0.48    1.10812
     0.482    1.16254
     0.484    1.19668
     0.486     1.1688
     0.488     1.1448
      0.49    1.15175
     0.492    1.28536
     0.494    1.12589
     0.496     1.1508
     0.498    1.20485
       0.5    1.13878
     0.502    1.12802
     0.504    1.22397
     0.506    1.07701
     0.508    1.11494
      0.51    1.23432
     0.512    1.11037
     0.514    1.17141
     0.516    1.08722
     0.518    1.16453
      0.52    1.23841
     0.522    1.07952
     0.524    1.22871
     0.526    1.10772
     0.528    1.16356
      0.53    1.07378
     0.532    1.20897
     0.534    1.24021
     0.536     1.0296
     0.538    1.16926
      0.54    1.23285
     0.542     1.0937
     0.544    1.23243
     0.546    1.08896
     0.548    1.24315
      0.55    1.08278
     0.552     1.1783
     0.554    1.17521
     0.556    1.20126
     0.558    1.01969
      0.56    1.26643
     0.562    1.09251
     0.564    1.22308
     0.566    1.18005
     0.568    1.17997
      0.57    1.13382
     0.572    1.15942
     0.574    1.24932
     0.576     1.1051
     0.578    1.15253
      0.58    1.17566
     0.582    1.19406
     0.584     1.2085
     0.586    1.09215
     0.588    1.21615
      0.59    1.15495
     0.592    1.21684
     0.594    1.18137
     0.596     1.1997
     0.598    1.15351
       0.6    1.18569
     0.602    1.21294
     0.604    1.22442
     0.606    1.11614
     0.608     1.1647
      0.61    1.23995
     0.612    1.16744
     0.614    1.26702
     0.616    1.16955
     0.618    1.18536
      0.62    1.14605
     0.622    1.28527
     0.624    1.24067
     0.626    1.20574
     0.628    1.13627
      0.63    1.23119
     0.632    1.19369
     0.634     1.1798
     0.636     1.1951
     0.638    1.23888
      0.64    1.18218
     0.642    1.30181
     0.644    1.15809
     0.646    1.30496
     0.648    1.14622
      0.65    1.23554
     0.652    1.16761
     0.654     1.3143
     0.656    1.10343
     0.658    1.25598
      0.66    1.20905
     0.662    1.25097
     0.664    1.23004
     0.666    1.15285
     0.668    1.28957
      0.67     1.1941
     0.672    1.23159
     0.674    1.25236
     0.676    1.14696
     0.678    1.18307
      0.68    1.25137
     0.682     1.2089
     0.684    1.22507
     0.686    1.16861
     0.688    1.25013
      0.69    1.21141
     0.692    1.15569
     0.694    1.31439
     0.696    1.16476
     0.698    1.20522
       0.7    1.21738
     0.702    1.18403
     0.704    1.20307
     0.706     1.1583
     0.708     1.1923
      0.71    1.17974
     0.712    1.23763
     0.714    1.13627
     0.716    1.18667
     0.718    1.20328
      0.72    1.16148
     0.722     1.2226
     0.724    1.17988
     0.726    1.15482
     0.728    1.15648
      0.73    1.18156
     0.732    1.15902
     0.734    1.19295
     0.736    1.16788
     0.738    1.15478
      0.74    1.17965
     0.742    1.06665
     0.744    1.29298
     0.746    1.10395
     0.748    1.18392
      0.75    1.07467
     0.752    1.25422
     0.754    1.10387
     0.756    1.12304
     0.758    1.08133
      0.76    1.21004
     0.762    1.12841
     0.764    1.18632
     0.766      1.105
     0.768    1.12304
      0.77    1.13114
     0.772    1.15091
     0.774    1.19608
     0.776    1.09469
     0.778    1.11669
      0.78    1.10438
     0.782    1.14312
     0.784    1.15451
     0.786    1.07719
     0.788    1.17792
      0.79    1.07851
     0.792    1.12837
     0.794    1.16915
     0.796    1.09937
     0.798     1.0989
       0.8     1.1528
     0.802    1.13775
     0.804    1.11116
     0.806    1.13303
     0.808    1.09762
      0.81    1.14027
     0.812    1.10902
     0.814    1.17193
     0.816    1.10941
     0.818    1.11832
      0.82     1.1067
     0.822    1.12761
     0.824    1.15591
     0.826    1.07574
     0.828    1.12679
      0.83    1.14681
     0.832     1.1213
     0.834    1.14306
     0.836    1.07442
     0.838     1.1626
      0.84    1.05403
     0.842    1.20192
     0.844     1.1113
     0.846      1.153
     0.848    1.06063
      0.85    1.18329
     0.852    1.09896
     0.854     1.1737
     0.856    1.06056
     0.858    1.15403
      0.86    1.15867
     0.862    1.08708
     0.864     1.1972
     0.866    1.07187
     0.868    1.13539
      0.87    1.13672
     0.872    1.14538
     0.874    1.14594
     0.876    1.12956
     0.878    1.13797
      0.88     1.0997
     0.882    1.16222
     0.884    1.13434
     0.886      1.151
     0.888    1.10252
      0.89    1.13458
     0.892    1.16199
     0.894    1.12973
     0.896    1.15323
     0.898    1.10315
       0.9    1.16604
     0.902    1.15949
     0.904    1.12862
     0.906    1.10834
     0.908    1.13695
      0.91    1.12873
     0.912    1.13378
     0.914    1.16045
     0.916    1.07439
     0.918    1.15087
      0.92    1.12851
     0.922    1.13527
     0.924    1.18472
     0.926    1.07482
     0.928    1.18142
      0.93    1.11037
     0.932    1.09679
     0.934    1.20121
     0.936    1.13192
     0.938    1.08197
      0.94    1.15475
     0.942    1.12356
     0.944    1.15783
     0.946    1.09641
     0.948    1.16242
      0.95    1.11854
     0.952    1.13842
     0.954    1.09474
     0.956    1.14591
     0.958    1.11111
      0.96    1.16156
     0.962    1.11213
     0.964     1.1102
     0.966    1.16447
     0.968    1.11501
      0.97    1.10279
     0.972    1.14028
     0.974    1.11408
     0.976    1.12575
     0.978    1.10001
      0.98    1.12955
     0.982    1.11716
     0.984    1.18296
     0.986    1.07308
     0.988     1.1102
      0.99    1.11367
     0.992    1.10736
     0.994    1.15205
     0.996    1.06673
     0.998    1.13982
         1    1.11921
     1.002    1.10322
     1.004    1.14663
     1.006    1.08974
     1.008    1.08555
      1.01    1.14353
     1.012    1.11828
     1.014    1.11498
     1.016    1.08297
     1.018    1.09541
      1.02    1.11412
     1.022    1.11627
     1.024    1.13989
     1.026     1.0977
     1.028    1.06085
      1.03     1.1485
     1.032    1.08571
     1.034    1.14079
     1.036    1.02652
     1.038    1.15832
      1.04     1.0741
     1.042    1.12553
     1.044    1.07606
     1.046    1.13719
     1.048    1.08725
      1.05    1.09644
     1.052    1.06865
     1.054    1.15869
     1.056    1.07597
     1.058    1.09116
      1.06    1.07229
     1.062    1.11581
     1.064    1.11665
     1.066    1.06815
     1.068    1.08508
      1.07    1.15074
     1.072    1.06594
     1.074    1.10093
     1.076    1.07118
     1.078    1.09796
      1.08    1.10259
     1.082    1.07913
     1.084    1.10957
     1.086    1.07742
     1.088    1.10481
      1.09    1.07903
     1.092    1.11747
     1.094    1.10953
     1.096     1.0638
     1.098    1.11694
       1.1    1.05903
     1.102    1.08989
     1.104    1.11508
     1.106    1.08516
     1.108    1.03892
      1.11    1.11637
     1.112    1.07917
     1.114    1.09279
     1.116    1.08854
     1.118    1.09119
      1.12    1.10144
     1.122    1.06945
     1.124    1.08849
     1.126    1.09951
     1.128    1.08211
      1.13    1.05436
     1.132    1.11464
     1.134    1.08158
     1.136    1.07371
     1.138    1.08579
      1.14    1.09097
     1.142    1.07822
     1.144    1.10881
     1.146    1.05595
     1.148    1.09343
      1.15    1.04713
     1.152    1.13719
     1.154    1.05742
     1.156    1.08694
     1.158    1.06208
      1.16    1.08328
     1.162    1.08533
     1.164    1.10519
     1.166    1.04108
     1.168    1.10696
      1.17    1.06868
     1.172    1.07823
     1.174    1.12273
     1.176    1.06522
     1.178    1.03959
      1.18     1.0702
     1.182    1.11271
     1.184    1.08343
     1.186    1.04729
     1.188    1.08121
      1.19    1.07801
     1.192    1.08876
     1.194    1.06949
     1.196    1.09721
     1.198    1.06989
       1.2    1.06273
     1.202    1.07465
     1.204    1.09145
     1.206    1.05128
     1.208    1.06867
      1.21    1.09651
     1.212    1.06217
     1.214    1.09986
     1.216    1.06024
     1.218    1.08881
      1.22    1.04736
     1.222    1.09701
     1.224    1.07669
     1.226    1.06315
     1.228    1.04385
      1.23    1.07994
     1.232    1.07948
     1.234    1.09071
     1.236    1.03645
     1.238    1.08275
      1.24    1.06127
     1.242    1.08586
     1.244    1.06883
     1.246    1.07971
     1.248    1.03471
      1.25    1.08342
     1.252       1.06
     1.254    1.11267
     1.256    1.01715
     1.258    1.05854
      1.26    1.08175
     1.262    1.08296
     1.264    1.06711
     1.266    1.05329
     1.268    1.04958
      1.27    1.08665
     1.272    1.05704
     1.274    1.06495
     1.276    1.07866
     1.278    1.05268
      1.28    1.05483
     1.282    1.05045
     1.284    1.07251
     1.286    1.04518
     1.288    1.08833
      1.29     1.0569
     1.292    1.05531
     1.294    1.08455
     1.296     1.0542
     1.298    1.06109
       1.3    1.05037
     1.302    1.05519
     1.304     1.0787
     1.306    1.04158
     1.308    1.05659
      1.31    1.04819
     1.312    1.07144
     1.314    1.04639
     1.316    1.05103
     1.318    1.07483
      1.32    1.06172
     1.322    1.04067
     1.324    1.08175
     1.326    1.03822
     1.328    1.04452
      1.33    1.04955
     1.332    1.05804
     1.334    1.07021
     1.336    1.04013
     1.338    1.03982
      1.34    1.08115
     1.342    1.03979
     1.344    1.06981
     1.346    1.01921
     1.348    1.07436
      1.35    1.02645
     1.352    1.07845
     1.354     1.0325
     1.356    1.06677
     1.358    1.02138
      1.36    1.07489
     1.362     1.0077
     1.364     1.0789
     1.366    1.05101
     1.368    1.03818
      1.37    1.04548
     1.372    1.05387
     1.374    1.07377
     1.376    1.00819
     1.378    1.03382
      1.38    1.05841
     1.382    1.06517
     1.384    1.04885
     1.386    1.01572
     1.388    1.06594
      1.39    1.02516
     1.392    1.04238
     1.394    1.05524
     1.396    1.04819
     1.398    1.04923
       1.4    1.02835
     1.402    1.03907
     1.404    1.05314
     1.406    1.03373
     1.408    1.03352
      1.41    1.05369
     1.412     1.0295
     1.414    1.05186
     1.416     1.0278
     1.418    1.03981
      1.42    1.02763
     1.422    1.06026
     1.424    1.05357
     1.426    1.02045
     1.428    1.01932
      1.43    1.04972
     1.432     1.0442
     1.434    1.02189
     1.436     1.0492
     1.438    1.03547
      1.44    1.01059
     1.442    1.05763
     1.444    1.02505
     1.446    1.05245
     1.448    1.01988
      1.45    1.05685
     1.452    1.01779
     1.454    1.03286
     1.456    1.02621
     1.458    1.03981
      1.46    1.02524
     1.462    1.04958
     1.464     1.0321
     1.466    1.00498
     1.468    1.05279
      1.47     1.0216
     1.472    1.02213
     1.474    1.05589
     1.476    1.01854
     1.478    1.03289
      1.48    1.03557
     1.482    1.02354
     1.484    1.04367
     1.486    1.02335
     1.488    1.02853
      1.49    1.03566
     1.492    1.02026
     1.494    1.04845
     1.496    1.02098
     1.498    1.01462
       1.5    1.03106
     1.502    1.04229
     1.504    1.03007
     1.506    1.00548
     1.508    1.03596
      1.51    1.01519
     1.512     1.0352
     1.514    1.02655
     1.516    1.01539
     1.518    1.00989
      1.52    1.03752
     1.522    1.02812
     1.524    1.02707
     1.526    1.02687
     1.528    1.01792
      1.53     1.0153
     1.532    1.02994
     1.534    1.02888
     1.536    1.00484
     1.538    1.03072
      1.54    1.01363
     1.542    1.01305
     1.544    1.06085
     1.546   0.994135
     1.548    1.04547
      1.55     1.0047
     1.552    1.02089
     1.554    1.02319
     1.556    1.01229
     1.558    1.00848
      1.56     1.0368
     1.562    1.02363
     1.564    1.01568
     1.566    1.01378
     1.568    1.01236
      1.57    1.01804
     1.572    1.02687
     1.574    1.02791
     1.576    1.00241
     1.578    1.02094
      1.58    1.01751
     1.582    1.00456
     1.584    1.03298
     1.586    1.01428
     1.588    1.00458
      1.59    1.00593
     1.592    1.02319
     1.594    1.01636
     1.596    1.01273
     1.598    1.00541
       1.6    1.01791
     1.602    1.02243
     1.604    1.01474
     1.606    1.00731
     1.608     1.0015
      1.61    1.02792
     1.612    1.00208
     1.614    1.04501
     1.616   0.985774
     1.618    1.00746
      1.62    1.02731
     1.622    1.00965
     1.624    1.01253
     1.626    1.00543
     1.628    1.00934
      1.63    1.00961
     1.632    1.00606
     1.634     1.0286
     1.636   0.990586
     1.638    1.02377
      1.64   0.976087
     1.642    1.03242
     1.644    1.00433
     1.646    1.01364
     1.648   0.994075
      1.65    1.01999
     1.652   0.998987
     1.654    1.02174
     1.656   0.982119
     1.658     1.0127
      1.66    1.00539
     1.662    1.00377
     1.664    1.00929
     1.666    1.00466
     1.668    1.00222
      1.67     1.0055
     1.672    1.01082
     1.674    1.00655
     1.676   0.999578
     1.678    1.00881
      1.68   0.988351
     1.682    1.00413
     1.684    1.01476
     1.686    1.00728
     1.688    0.99187
      1.69    1.00122
     1.692    1.01242
     1.694   0.994984
     1.696    1.00489
     1.698    1.00074
       1.7    1.01197
     1.702   0.984428
     1.704    1.02102
     1.706   0.978284
     1.708    1.00763
      1.71    1.00129
     1.712    0.98435
     1.714    1.01791
     1.716    0.98803
     1.718    1.00553
      1.72   0.994662
     1.722    0.99758
     1.724    1.00664
     1.726   0.986647
     1.728    1.01149
      1.73   0.979006
     1.732    1.00626
     1.734    1.00384
     1.736   0.993961
     1.738   0.976887
      1.74      1.016
     1.742   0.995167
     1.744     1.0093
     1.746    0.97752
     1.748    1.00443
      1.75   0.988563
     1.752   0.992808
     1.754   0.994905
     1.756    1.00928
     1.758   0.972316
      1.76   0.996018
     1.762   0.993411
     1.764    1.00158
     1.766    0.98487
     1.768    1.00364
      1.77   0.980723
     1.772    1.00838
     1.774   0.987779
     1.776    0.99649
     1.778   0.984714
      1.78   0.987292
     1.782    1.00428
     1.784    0.99518
     1.786   0.981218
     1.788   0.982874
      1.79    1.00205
     1.792   0.990364
     1.794   0.997088
     1.796    0.98629
     1.798   0.985912
       1.8    0.99552
     1.802   0.985888
     1.804   0.995067
     1.806   0.976235
     1.808   0.993931
